# Supplementary material for: Re-expressing coefficients from regression models for inclusion in a meta-analysis
Source: BMC Med Res Methodol. 2024 Jan 8;24:6. doi: 10.1186/s12874-023-02132-y (PMC10773134; doi:10.1186/s12874-023-02132-y)
Supplement: Supplementary file 2 — Additional file 2. [file 12874_2023_2132_MOESM2_ESM.zip › Supp_Files_R1/simdata/simdata_scenario_141.csv]

ex_no	errsd	rsquare	beta	b_low_ci	b_hi_ci	lrsquare	lbeta	lb_low_ci	lb_hi_ci	x_median	x_25	x_75	rbl	rb	rbu	altl	alt	altu	dzl	dz	dzu	observed_beta	xlog	error	ylog	RelBias_rb	RelBias_rbl	RelBias_rbu	RelBias_alt	RelBias_altl	RelBias_altu	RelBias_dz	RelBias_dzl	RelBias_dzu	MC_SE_RelBias_rb	MC_SE_RelBias_alt	MC_SE_RelBias_dz
141	9.08397597558638	0.04	0.195084472960895	0.0462960340110119	0.343872911910777	0.0544913175082211	4.78823342388573	1.67415258863854	7.90231425913293	15.55	12.43	20.73	0.104364182624381	0.298491350722672	0.492618518820962	0.103326394365594	0.295523178967384	0.487719963569174	0.106140689259803	0.303284362325317	0.501101580893988	0.195084472960895	18.3601852774552	-0.415898564479288	27.5144080941296	0.185807359764383	0.228293098782451	0.166976564609532	0.173162899795955	0.21519655198646	0.154532437630316	0.20239348289654	0.243977396646174	0.181310702497927	0.00249891379039436	0.0024837791362929	0.00334582644521285
141	9.08397597558638	0.04	0.238187516554504	0.0649533219162092	0.411421711192799	0.0708425822295884	5.67157985225055	2.46466838713963	8.87849131736148	17.38	12.69	23.16	0.137895625557411	0.317318977151547	0.496742328745683	0.13608464903635	0.31315164250996	0.49021863598357	0.139089168286653	0.319551045209632	0.499931554781793	0.238187516554504	18.8704137230626	1.69958926226885	30.0715150307157	0.185807359764383	0.228293098782451	0.166976564609532	0.173162899795955	0.21519655198646	0.154532437630316	0.20239348289654	0.243977396646174	0.181310702497927	0.00249891379039436	0.0024837791362929	0.00334582644521285
141	9.08397597558638	0.05	0.277084371555161	0.0899968024130271	0.464171940697295	0.0642089331713637	5.98430480302105	2.41740518242908	9.55120442361302	16.66	12.51	22.09	0.14093921551016	0.348896093398779	0.556852971287398	0.139253554144298	0.344723225945149	0.550192897746	0.142424124567619	0.35274567770491	0.563193757148575	0.277084371555161	18.2609920139435	0.240493929955445	28.2967023936317	0.185807359764383	0.228293098782451	0.166976564609532	0.173162899795955	0.21519655198646	0.154532437630316	0.20239348289654	0.243977396646174	0.181310702497927	0.00249891379039436	0.0024837791362929	0.00334582644521285
141	9.08397597558638	0.05	0.293781730110123	0.098804786931318	0.488758673288929	0.0805972522327771	6.40684427121302	3.0283560418313	9.78533250059474	15.54	11.9	19.58	0.188914782649678	0.399671497092073	0.610428211534468	0.187040335937175	0.395705884061173	0.604371432185171	0.191832781049962	0.406919711031785	1.53088095542041	0.293781730110123	16.7863296769666	0.394494874161817	27.7208875527507	0.185807359764383	0.228293098782451	0.166976564609532	0.173162899795955	0.21519655198646	0.154532437630316	0.20239348289654	0.243977396646174	0.181310702497927	0.00249891379039436	0.0024837791362929	0.00334582644521285
141	9.08397597558638	0.05	0.305536563383762	0.0968020052047003	0.514271121562823	0.0660582056275663	6.27056484137707	2.58937136517153	9.9517583175826	15.44	11.71	21.02	0.162540484227746	0.393617022033991	0.624693559840236	0.160959457309787	0.389788319848443	0.618617182387099	0.164685113739834	0.398335614669366	0.632401947229442	0.305536563383762	17.0108555875047	-0.858599501952671	26.5953727580779	0.185807359764383	0.228293098782451	0.166976564609532	0.173162899795955	0.21519655198646	0.154532437630316	0.20239348289654	0.243977396646174	0.181310702497927	0.00249891379039436	0.0024837791362929	0.00334582644521285
141	9.08397597558638	0.05	0.314258258871524	0.1054923734331	0.523024144309948	0.0633987534198641	5.84910333105363	2.33906578776684	9.35914087434042	15.87	11.68	21.55	0.142974147299471	0.357523317897909	0.572072488496348	0.141465641928456	0.353751126522763	0.566036611117069	0.144350662344575	0.361327693728294	0.577292945146178	0.314258258871524	16.9131611796133	-0.410005948349794	27.0340466920475	0.185807359764383	0.228293098782451	0.166976564609532	0.173162899795955	0.21519655198646	0.154532437630316	0.20239348289654	0.243977396646174	0.181310702497927	0.00249891379039436	0.0024837791362929	0.00334582644521285
141	9.08397597558638	0.06	0.266808750146981	0.108333516267168	0.425283984026794	0.0713532584427841	5.99509477093346	2.61833722746768	9.37185231439924	15.77	12.67	21.41	0.160968257427321	0.368562134879057	0.576156012330794	0.159298284159974	0.364738468508797	0.57017865285762	0.163667892046549	0.374699865453584	0.585534185877496	0.266808750146981	18.2316721815193	0.016830920037666	28.0310903623979	0.185807359764383	0.228293098782451	0.166976564609532	0.173162899795955	0.21519655198646	0.154532437630316	0.20239348289654	0.243977396646174	0.181310702497927	0.00249891379039436	0.0024837791362929	0.00334582644521285
141	9.08397597558638	0.06	0.324044422490945	0.126402169516874	0.521686675465016	0.0623092532849966	5.76715329395862	2.27413790728886	9.26016868062838	16.31	11.87	23.29	0.135290901584568	0.343094130841981	0.550897360099394	0.133753082171564	0.339194261680664	0.544635441189763	0.135956371591091	0.344376142054682	0.553403650651294	0.324044422490945	17.9937822649365	0.618141066677764	28.6388628503134	0.185807359764383	0.228293098782451	0.166976564609532	0.173162899795955	0.21519655198646	0.154532437630316	0.20239348289654	0.243977396646174	0.181310702497927	0.00249891379039436	0.0024837791362929	0.00334582644521285
141	9.08397597558638	0.06	0.328661290016576	0.119163509598021	0.538159070435132	0.0570770929438347	6.26971130654669	2.29102063273515	10.2484019803582	16.52	12.84	21.78	0.134659387348177	0.368515006511127	0.602370625674077	0.133080756668875	0.364194853965373	0.595308951261872	0.136465867868716	0.373367307043431	0.61137352375618	0.328661290016576	18.1325875187973	-0.145539126952127	27.9752663972555	0.185807359764383	0.228293098782451	0.166976564609532	0.173162899795955	0.21519655198646	0.154532437630316	0.20239348289654	0.243977396646174	0.181310702497927	0.00249891379039436	0.0024837791362929	0.00334582644521285
141	9.08397597558638	0.06	0.339451907587892	0.135058273275183	0.543845541900602	0.0909883005288659	7.35350535977316	3.72463181537393	10.9823789041724	16.22	11.79	22.24	0.222796843930639	0.439865701415649	0.65693455890066	0.220300636573115	0.434937462842674	0.649574289112232	0.224563202385333	0.443200267548094	0.661090677817688	0.339451907587892	17.6555356114447	0.387047375521499	28.2178547176034	0.185807359764383	0.228293098782451	0.166976564609532	0.173162899795955	0.21519655198646	0.154532437630316	0.20239348289654	0.243977396646174	0.181310702497927	0.00249891379039436	0.0024837791362929	0.00334582644521285
141	9.08397597558638	0.07	0.260222162956852	0.110695246379501	0.409749079534204	0.0815895055240571	5.71516132262085	2.72141343979679	8.70890920544491	16.6	12.39	23.65	0.159203597580404	0.334338851277797	0.509474104975191	0.157315253350012	0.330373194405707	0.503431135461402	0.160227591671926	0.336513952194834	0.512229806801354	0.260222162956852	19.1111280802482	-0.385575404374629	27.9843142210818	0.185807359764383	0.228293098782451	0.166976564609532	0.173162899795955	0.21519655198646	0.154532437630316	0.20239348289654	0.243977396646174	0.181310702497927	0.00249891379039436	0.0024837791362929	0.00334582644521285
141	9.08397597558638	0.07	0.287979200636367	0.129452087817543	0.446506313455192	0.0673919477721428	4.97648580596958	2.08611336700198	7.86685824493717	15.84	12.01	21.71	0.127745312440497	0.304740262056276	0.481735211672054	0.12640460807454	0.301541971707955	0.476679335341369	0.129200404673265	0.307773040288138	0.486701762051074	0.287979200636367	17.6783716618319	0.165157557608467	27.8663372908598	0.185807359764383	0.228293098782451	0.166976564609532	0.173162899795955	0.21519655198646	0.154532437630316	0.20239348289654	0.243977396646174	0.181310702497927	0.00249891379039436	0.0024837791362929	0.00334582644521285
141	9.08397597558638	0.07	0.290963376429303	0.123481094123601	0.458445658735006	0.0972846685537909	6.75330550227192	3.54145690105638	9.96515410348746	15.65	11.93	19.64	0.219293046125078	0.418176184655729	0.61705932318638	0.217066704476291	0.413930710059608	0.610794715642925	0.223363126642412	0.424424959216693	0.627813941368156	0.290963376429303	17.4854411015896	-0.620428976678603	27.0416654760932	0.185807359764383	0.228293098782451	0.166976564609532	0.173162899795955	0.21519655198646	0.154532437630316	0.20239348289654	0.243977396646174	0.181310702497927	0.00249891379039436	0.0024837791362929	0.00334582644521285
141	9.08397597558638	0.07	0.304647524411341	0.12546439889073	0.483830649931952	0.0755647993465034	5.7272214412767	2.59964518658169	8.85479769597171	15.3	11.56	20.4	0.164599451702523	0.36262545130347	0.560651450904417	0.163043200061013	0.359196907356288	0.555350614651562	0.167059227710744	0.368129972543636	0.567828428886861	0.304647524411341	16.9401206840883	-0.0820711154265429	27.311573155484	0.185807359764383	0.228293098782451	0.166976564609532	0.173162899795955	0.21519655198646	0.154532437630316	0.20239348289654	0.243977396646174	0.181310702497927	0.00249891379039436	0.0024837791362929	0.00334582644521285
141	9.08397597558638	0.07	0.307697447624749	0.138135495394643	0.477259399854855	0.0790317258764299	6.209175714662	2.89983857289507	9.51851285642893	16.19	12.06	21.17	0.173820703595075	0.372187369861244	0.570554036127414	0.171884017512449	0.368040509996849	0.56419700248125	0.175814568596623	0.3756244057983	0.577488106981348	0.307697447624749	17.496850856063	0.159476380411241	27.8249215948088	0.185807359764383	0.228293098782451	0.166976564609532	0.173162899795955	0.21519655198646	0.154532437630316	0.20239348289654	0.243977396646174	0.181310702497927	0.00249891379039436	0.0024837791362929	0.00334582644521285
141	9.08397597558638	0.07	0.314207930005877	0.134243264652129	0.494172595359624	0.0702194316586565	6.05159758957665	2.61350886147465	9.48968631767865	15.63	11.95	21.99	0.162110594227762	0.375368186324047	0.588625778420332	0.160473401894368	0.371577256312486	0.582681110730605	0.163894300876374	0.379071480497946	0.594384698902002	0.314207930005877	17.8543370458672	0.618645851142205	28.5058076431591	0.185807359764383	0.228293098782451	0.166976564609532	0.173162899795955	0.21519655198646	0.154532437630316	0.20239348289654	0.243977396646174	0.181310702497927	0.00249891379039436	0.0024837791362929	0.00334582644521285
141	9.08397597558638	0.07	0.316044403448469	0.138214406376218	0.49387440052072	0.072088181090829	6.06357590190417	2.6670447730168	9.46010703079153	17.24	13.23	22.48	0.150420494647909	0.341983792595978	0.533547090544047	0.148478801103716	0.337569316205267	0.526659831306819	0.152350980132153	0.346539655542224	0.539946454829746	0.316044403448469	18.6480424385429	0.878871197276682	29.3869643174533	0.185807359764383	0.228293098782451	0.166976564609532	0.173162899795955	0.21519655198646	0.154532437630316	0.20239348289654	0.243977396646174	0.181310702497927	0.00249891379039436	0.0024837791362929	0.00334582644521285
141	9.08397597558638	0.07	0.318954062725191	0.137453343209936	0.500454782240447	0.0760676442401255	6.10667887753274	2.78382954689769	9.4295282081678	16.18	12.75	20.73	0.166939189105319	0.366202025938683	0.565464862772046	0.165081339257793	0.362126599541201	0.559171859824609	0.169957771443805	0.37258015652848	0.575235492396705	0.318954062725191	17.5240178844581	-0.26932967193378	27.5085325037564	0.185807359764383	0.228293098782451	0.166976564609532	0.173162899795955	0.21519655198646	0.154532437630316	0.20239348289654	0.243977396646174	0.181310702497927	0.00249891379039436	0.0024837791362929	0.00334582644521285
141	9.08397597558638	0.07	0.330899942902554	0.143530778957924	0.518269106847184	0.0711521799433601	5.98499940966173	2.60880262982455	9.36119618949891	16.37	12.05	21.61	0.154698634383736	0.354902753039775	0.555106871695813	0.152925357197756	0.350834579085208	0.54874380097266	0.156442561186146	0.358818355434466	0.560618696004708	0.330899942902554	17.5711171867251	0.058475295606267	27.8346302491756	0.185807359764383	0.228293098782451	0.166976564609532	0.173162899795955	0.21519655198646	0.154532437630316	0.20239348289654	0.243977396646174	0.181310702497927	0.00249891379039436	0.0024837791362929	0.00334582644521285
141	9.08397597558638	0.07	0.335088773517613	0.141035019864783	0.529142527170444	0.0976053812591464	7.12187608084612	3.74090666930136	10.5028454923909	15.78	11.3	21.22	0.229813966342145	0.437516018073277	0.645218069804409	0.227424627306319	0.432967234039737	0.638509840773155	0.231795947785565	0.440860570038236	0.651076530630774	0.335088773517613	16.9913176273426	-0.950908837347078	26.4127880750222	0.185807359764383	0.228293098782451	0.166976564609532	0.173162899795955	0.21519655198646	0.154532437630316	0.20239348289654	0.243977396646174	0.181310702497927	0.00249891379039436	0.0024837791362929	0.00334582644521285
141	9.08397597558638	0.07	0.335613935300736	0.14834787183129	0.522879998770182	0.107312323359244	7.42194468842652	4.07977769469461	10.7641116821584	15.83	12.03	20.29	0.249979269892882	0.454763090844609	0.659546911796336	0.247360292910106	0.449998639504111	0.652636986098115	0.253676523996014	0.461261109175704	0.670123865885846	0.335613935300736	17.2261338320554	-0.929885841817818	26.53022575686	0.185807359764383	0.228293098782451	0.166976564609532	0.173162899795955	0.21519655198646	0.154532437630316	0.20239348289654	0.243977396646174	0.181310702497927	0.00249891379039436	0.0024837791362929	0.00334582644521285
141	9.08397597558638	0.07	0.337971244818364	0.145317062399274	0.530625427237453	0.06667297358113	6.00039604682564	2.49523976487387	9.50555232877742	15.76	11.6	23.39	0.153505892310226	0.369141339581561	0.584776786852896	0.151916577004962	0.365319453841717	0.578722330678473	0.154013119105031	0.370733830433061	0.586578543877287	0.337971244818364	18.1367097198171	-0.270545844754053	27.6522510084516	0.185807359764383	0.228293098782451	0.166976564609532	0.173162899795955	0.21519655198646	0.154532437630316	0.20239348289654	0.243977396646174	0.181310702497927	0.00249891379039436	0.0024837791362929	0.00334582644521285
141	9.08397597558638	0.07	0.350889193651168	0.148334667065186	0.55344372023715	0.0753109667223678	6.5393843476959	2.96179023430647	10.1169784610853	15.65	12.21	20.16	0.183473469708419	0.405094027973808	0.626714586239197	0.181613084943314	0.40098645449588	0.620359824048446	0.186684264675144	0.411630661156574	0.636747580600426	0.350889193651168	16.9552066905251	0.629545611582805	28.0892676483304	0.185807359764383	0.228293098782451	0.166976564609532	0.173162899795955	0.21519655198646	0.154532437630316	0.20239348289654	0.243977396646174	0.181310702497927	0.00249891379039436	0.0024837791362929	0.00334582644521285
141	9.08397597558638	0.07	0.370452211119997	0.157611675992012	0.583292746247982	0.0825335576805995	6.910504362395	3.31321794367947	10.5077907811105	15.79	12.18	20.27	0.203469524229265	0.424384105936376	0.645298687643487	0.201351923893596	0.419967346578492	0.638582769263389	0.206700868517504	0.430995495320009	0.654906362476386	0.370452211119997	17.0057599865826	-1.06052896679802	26.3247804661265	0.185807359764383	0.228293098782451	0.166976564609532	0.173162899795955	0.21519655198646	0.154532437630316	0.20239348289654	0.243977396646174	0.181310702497927	0.00249891379039436	0.0024837791362929	0.00334582644521285
141	9.08397597558638	0.08	0.283699502034487	0.128553609314445	0.438845394754529	0.0901978766498754	5.58681725746989	2.81652719832443	8.35710731661534	14.67	11.18	20.73	0.185765391730055	0.368481190941646	0.551196990153237	0.184254632779442	0.365484474211135	0.546714315642827	0.188104121033404	0.373086276950832	0.557785284262896	0.283699502034487	16.6461249473344	-0.126983054951	26.9204965962408	0.185807359764383	0.228293098782451	0.166976564609532	0.173162899795955	0.21519655198646	0.154532437630316	0.20239348289654	0.243977396646174	0.181310702497927	0.00249891379039436	0.0024837791362929	0.00334582644521285
141	9.08397597558638	0.08	0.288751508191661	0.13359442735943	0.443908589023892	0.10735716883755	6.68126531945126	3.67333677101556	9.68919386788695	15.89	12.19	21.27	0.224128210493126	0.40765661664732	0.591185022801514	0.221751182865965	0.403333149119364	0.584915115372763	0.226935770461289	0.412861837127729	0.598708423541749	0.288751508191661	18.1146951137737	-0.555753877545288	27.3269332058306	0.185807359764383	0.228293098782451	0.166976564609532	0.173162899795955	0.21519655198646	0.154532437630316	0.20239348289654	0.243977396646174	0.181310702497927	0.00249891379039436	0.0024837791362929	0.00334582644521285
141	9.08397597558638	0.08	0.297986307927705	0.138269806729964	0.457702809125446	0.0916403997735526	6.67847732568643	3.39564776777398	9.96130688359887	16.52	12.75	23.55	0.199601987950226	0.392572328419504	0.585542668888782	0.197262492482685	0.387971065714403	0.57867963894612	0.200970951083956	0.395577619795105	0.590156568046802	0.297986307927705	19.0673870428366	0.328164597482496	28.7540131574763	0.185807359764383	0.228293098782451	0.166976564609532	0.173162899795955	0.21519655198646	0.154532437630316	0.20239348289654	0.243977396646174	0.181310702497927	0.00249891379039436	0.0024837791362929	0.00334582644521285
141	9.08397597558638	0.08	0.299386285769777	0.143647761935029	0.455124809604524	0.106668844606995	6.87180595640713	3.76693329178149	9.97667862103277	16.18	10.84	21.78	0.225891109699755	0.412080531534997	0.59826995337024	0.223377120400589	0.407494401305921	0.591611682211253	0.226992159925218	0.413589092539188	0.600324716211254	0.299386285769777	17.890266405888	-0.432469296222169	27.2332156592037	0.185807359764383	0.228293098782451	0.166976564609532	0.173162899795955	0.21519655198646	0.154532437630316	0.20239348289654	0.243977396646174	0.181310702497927	0.00249891379039436	0.0024837791362929	0.00334582644521285
141	9.08397597558638	0.08	0.306701129628542	0.148880443570029	0.464521815687055	0.0990420874929561	6.31411678810521	3.34080514675165	9.28742842945878	15.78	11.82	21.72	0.205266778964699	0.387953908764029	0.570641038563359	0.203133639801633	0.383922278899602	0.56471091799757	0.207166291314014	0.391798942446848	0.576278908372793	0.306701129628542	17.6943446786772	-0.188257192886219	27.5190408799912	0.185807359764383	0.228293098782451	0.166976564609532	0.173162899795955	0.21519655198646	0.154532437630316	0.20239348289654	0.243977396646174	0.181310702497927	0.00249891379039436	0.0024837791362929	0.00334582644521285
141	9.08397597558638	0.08	0.310692030372936	0.147732711008371	0.473651349737502	0.0880340963746026	5.87384545038961	2.92214812192802	8.82554277885121	17.62	11.36	22.01	0.161312188900406	0.324255591205235	0.487198993510065	0.15913379255479	0.319876770238624	0.480619747922459	0.161898327139151	0.325293645288135	0.489182044162908	0.310692030372936	18.2341031133522	-1.38913576016099	26.6973225554752	0.185807359764383	0.228293098782451	0.166976564609532	0.173162899795955	0.21519655198646	0.154532437630316	0.20239348289654	0.243977396646174	0.181310702497927	0.00249891379039436	0.0024837791362929	0.00334582644521285
141	9.08397597558638	0.08	0.321341703266655	0.145419355863027	0.497264050670283	0.0965993012088051	6.83071878034741	3.56931112628085	10.092126434414	15.82	11.67	19.7	0.218808693032461	0.418742047392619	0.618675401752778	0.216519565485426	0.414361261864844	0.612202958244261	0.222116088810489	0.425671839801874	0.627854424120003	0.321341703266655	17.1900730083489	-0.302067963620274	27.2238292047805	0.185807359764383	0.228293098782451	0.166976564609532	0.173162899795955	0.21519655198646	0.154532437630316	0.20239348289654	0.243977396646174	0.181310702497927	0.00249891379039436	0.0024837791362929	0.00334582644521285
141	9.08397597558638	0.08	0.323483186674289	0.154696290109308	0.492270083239271	0.0972614890763352	7.47720067729451	3.92060066247578	11.0338006921132	16.48	13.14	21.1	0.231007582446963	0.440567709041259	0.650127835635554	0.228316099492781	0.43543462870473	0.64255315791668	0.23475163534222	0.448308559001999	0.660790994582749	0.323483186674289	18.2880199122298	-0.368561351996113	27.7578889125437	0.185807359764383	0.228293098782451	0.166976564609532	0.173162899795955	0.21519655198646	0.154532437630316	0.20239348289654	0.243977396646174	0.181310702497927	0.00249891379039436	0.0024837791362929	0.00334582644521285
141	9.08397597558638	0.08	0.327007128046243	0.158538774588455	0.49547548150403	0.0807735393025457	6.22905439635452	2.94822016845348	9.50988862425557	16.24	12.25	21.76	0.176121119260782	0.372111975883311	0.568102832505841	0.174140915128607	0.367928163769418	0.561715412410228	0.177949948974498	0.376564868340539	0.574315736138716	0.327007128046243	18.1501586017176	0.822649960176397	28.8402886692277	0.185807359764383	0.228293098782451	0.166976564609532	0.173162899795955	0.21519655198646	0.154532437630316	0.20239348289654	0.243977396646174	0.181310702497927	0.00249891379039436	0.0024837791362929	0.00334582644521285
141	9.08397597558638	0.08	0.329641046870279	0.151619214048724	0.507662879691834	0.114287691983233	6.97458931362195	3.94313721391231	10.0060414133316	15.66	11.35	21.24	0.244119582003472	0.431796748507759	0.619473915012045	0.241639762453318	0.427410463680237	0.613181164907157	0.24643750454343	0.4357879030346	0.624514086126991	0.329641046870279	17.4472696923993	-1.08525435066847	26.4657179790356	0.185807359764383	0.228293098782451	0.166976564609532	0.173162899795955	0.21519655198646	0.154532437630316	0.20239348289654	0.243977396646174	0.181310702497927	0.00249891379039436	0.0024837791362929	0.00334582644521285
141	9.08397597558638	0.08	0.338077980189467	0.160820867179324	0.515335093199609	0.0854129138738759	6.28384506291575	3.07342623822616	9.49426388760534	16.41	12.36	21.78	0.181814624367655	0.371733316872431	0.561652009377207	0.179717660714877	0.367445921088295	0.555174181461714	0.184101893467314	0.37583222845711	0.568246484367111	0.338077980189467	17.8337463181356	0.0385203887840088	27.9782657541135	0.185807359764383	0.228293098782451	0.166976564609532	0.173162899795955	0.21519655198646	0.154532437630316	0.20239348289654	0.243977396646174	0.181310702497927	0.00249891379039436	0.0024837791362929	0.00334582644521285
141	9.08397597558638	0.08	0.33979055273946	0.164309972668781	0.51527113281014	0.124032329646578	8.13830740694082	4.76157893038183	11.5150358834998	15.8	11.82	20.29	0.292302127876247	0.499591544557064	0.70688096123788	0.289256527968911	0.494386122438298	0.699515716907685	0.296244388534852	0.507220037936051	0.717850665456103	0.33979055273946	17.5594619157773	0.616000784015812	28.3265450643397	0.185807359764383	0.228293098782451	0.166976564609532	0.173162899795955	0.21519655198646	0.154532437630316	0.20239348289654	0.243977396646174	0.181310702497927	0.00249891379039436	0.0024837791362929	0.00334582644521285
141	9.08397597558638	0.08	0.345917899447749	0.167069098065467	0.524766700830032	0.0978491533016145	6.81220837491904	3.58271476208451	10.0417019877536	15.05	11.33	19.67	0.230518203416818	0.438309533459392	0.646100863501966	0.228457078140835	0.434390489996765	0.640323901852694	0.234182694101456	0.445319378342745	0.65705195792775	0.345917899447749	16.9688533929385	0.675403585426556	27.9940138963855	0.185807359764383	0.228293098782451	0.166976564609532	0.173162899795955	0.21519655198646	0.154532437630316	0.20239348289654	0.243977396646174	0.181310702497927	0.00249891379039436	0.0024837791362929	0.00334582644521285
141	9.08397597558638	0.08	0.361670199893004	0.170977282857203	0.552363116928804	0.099325464354699	8.07748723098403	4.27983333873531	11.8751411232328	16.51	12.2	21.44	0.251663992822756	0.474974730937763	0.69828546905277	0.248716872789761	0.469412522657538	0.690108172525315	0.25452193374382	0.480607304715223	0.706033690767136	0.361670199893004	18.2001063609959	0.503773401152869	28.5185231391554	0.185807359764383	0.228293098782451	0.166976564609532	0.173162899795955	0.21519655198646	0.154532437630316	0.20239348289654	0.243977396646174	0.181310702497927	0.00249891379039436	0.0024837791362929	0.00334582644521285
141	9.08397597558638	0.08	0.362919603523215	0.169465389069051	0.55637381797738	0.120453318847713	7.48963857834827	4.32978918046673	10.6494879762298	15.27	11.14	20.47	0.274634484957898	0.475060781888635	0.675487078819373	0.272053401519913	0.470596042085996	0.66913868265208	0.277772093076918	0.480657294995486	0.681894352038221	0.362919603523215	16.5609024408155	0.0554207027446604	27.136501828792	0.185807359764383	0.228293098782451	0.166976564609532	0.173162899795955	0.21519655198646	0.154532437630316	0.20239348289654	0.243977396646174	0.181310702497927	0.00249891379039436	0.0024837791362929	0.00334582644521285
141	9.08397597558638	0.08	0.379549817771977	0.180387248816634	0.578712386727321	0.0909024237558048	6.94390015100289	3.51538204539426	10.3724182566115	15.41	11.05	19.74	0.221091517676741	0.436719936313152	0.652348354949563	0.218954287388116	0.432498285996835	0.646042284605555	0.223659634164229	0.442374319612719	0.66086139727531	0.379549817771977	16.341159257786	-0.175697036820238	26.8690372666793	0.185807359764383	0.228293098782451	0.166976564609532	0.173162899795955	0.21519655198646	0.154532437630316	0.20239348289654	0.243977396646174	0.181310702497927	0.00249891379039436	0.0024837791362929	0.00334582644521285
141	9.08397597558638	0.08	0.379850658413911	0.175556602060451	0.58414471476737	0.0950681082109825	7.19183143412729	3.72753152660388	10.6561313416507	16.36	11.97	23.12	0.221140791658888	0.426665015565727	0.632189239472566	0.218608951735868	0.421780129733215	0.624951307730561	0.222347751655738	0.428789695006446	0.635451114285343	0.379850658413911	17.5830514577853	-1.28779157299001	26.4252018722569	0.185807359764383	0.228293098782451	0.166976564609532	0.173162899795955	0.21519655198646	0.154532437630316	0.20239348289654	0.243977396646174	0.181310702497927	0.00249891379039436	0.0024837791362929	0.00334582644521285
141	9.08397597558638	0.08	0.383369735550403	0.186587049050934	0.580152422049872	0.0906454326526095	7.31998734421069	3.70014667679349	10.9398280116279	15.66	12.69	20.99	0.229015931346633	0.453061423103564	0.677106914860494	0.226687677667178	0.448455446920345	0.670223216173512	0.232938184577929	0.460637883807134	0.689223877692552	0.383369735550403	17.3699844613901	-0.0581019309125191	27.7522670067222	0.185807359764383	0.228293098782451	0.166976564609532	0.173162899795955	0.21519655198646	0.154532437630316	0.20239348289654	0.243977396646174	0.181310702497927	0.00249891379039436	0.0024837791362929	0.00334582644521285
141	9.08397597558638	0.08	0.385014316187583	0.18469983597895	0.585328796396216	0.104313154318567	7.15347913613167	3.88074041135279	10.4262178609105	15.85	11.85	21.99	0.237449876085616	0.437698107682339	0.637946339279063	0.234951957915953	0.433093624100244	0.631235290284535	0.239418147306449	0.442278399925642	0.644096934276383	0.385014316187583	17.0691426680172	-0.1502708729896	27.3128794779518	0.185807359764383	0.228293098782451	0.166976564609532	0.173162899795955	0.21519655198646	0.154532437630316	0.20239348289654	0.243977396646174	0.181310702497927	0.00249891379039436	0.0024837791362929	0.00334582644521285
141	9.08397597558638	0.08	0.386298904673726	0.188274302794193	0.58432350655326	0.0901045267309142	7.44830809303719	3.75287331757316	11.1437428685012	15.42	12.88	20.93	0.235773476366423	0.467938388413056	0.700103300459688	0.233486320158706	0.463399081420674	0.693311842682642	0.240118553571264	0.47637134207659	0.71301436070566	0.386298904673726	17.553303766216	-0.397387219043016	27.5078691542268	0.185807359764383	0.228293098782451	0.166976564609532	0.173162899795955	0.21519655198646	0.154532437630316	0.20239348289654	0.243977396646174	0.181310702497927	0.00249891379039436	0.0024837791362929	0.00334582644521285
141	9.08397597558638	0.08	0.386400091645811	0.183529578675139	0.589270604616484	0.0978538881609788	6.93948670518355	3.64974192061392	10.2292314897532	15.69	11.28	19.31	0.225502405344294	0.428762081788625	0.632021758232956	0.223197706040136	0.424380010253561	0.625562314466987	0.229174478197695	0.43514709225678	0.641722742925054	0.386400091645811	16.4425931638742	0.2002422079622	27.3709769067173	0.185807359764383	0.228293098782451	0.166976564609532	0.173162899795955	0.21519655198646	0.154532437630316	0.20239348289654	0.243977396646174	0.181310702497927	0.00249891379039436	0.0024837791362929	0.00334582644521285
141	9.08397597558638	0.08	0.428795080194582	0.207065116569527	0.650525043819636	0.122363857229594	8.55063197422226	4.97531667991992	12.1259472685246	15.71	11.14	20.54	0.306939432852644	0.527509362226508	0.748079291600372	0.303788089287596	0.522093429777864	0.740398770268133	0.310088496347612	0.533012487005457	0.756132576048815	0.428795080194582	16.5354482994393	-0.525161218901112	26.6084144111294	0.185807359764383	0.228293098782451	0.166976564609532	0.173162899795955	0.21519655198646	0.154532437630316	0.20239348289654	0.243977396646174	0.181310702497927	0.00249891379039436	0.0024837791362929	0.00334582644521285
141	9.08397597558638	0.09	0.282175431722894	0.145277153605584	0.419073709840203	0.132698318909406	7.01329602458553	4.21392788438972	9.81266416478135	16.72	12.27	23.1	0.244792495075283	0.407411393754425	0.570030292433568	0.241839017068874	0.40249588116633	0.563152745263786	0.246533631255976	0.409985483042572	0.57412341458273	0.282175431722894	18.9213395445245	-1.21423583306688	27.1729744639742	0.185807359764383	0.228293098782451	0.166976564609532	0.173162899795955	0.21519655198646	0.154532437630316	0.20239348289654	0.243977396646174	0.181310702497927	0.00249891379039436	0.0024837791362929	0.00334582644521285
141	9.08397597558638	0.09	0.292990108599325	0.150394012540047	0.435586204658603	0.0989458178357439	5.70535488267392	3.01725837217818	8.39345139316966	16.76	11.64	22.19	0.174831820209314	0.330590707204796	0.486349594200278	0.172709585744022	0.326577759264911	0.4804459327858	0.175924709904866	0.332557539072576	0.489312213314392	0.292990108599325	17.9573086016742	0.103339599201873	27.9237892963364	0.185807359764383	0.228293098782451	0.166976564609532	0.173162899795955	0.21519655198646	0.154532437630316	0.20239348289654	0.243977396646174	0.181310702497927	0.00249891379039436	0.0024837791362929	0.00334582644521285
141	9.08397597558638	0.09	0.307147911576268	0.151427409899908	0.462868413252628	0.102009895859248	6.29436300352978	3.37860235473581	9.21012365232376	15.7	11.33	21.56	0.208562188646914	0.388553012849892	0.568543837052869	0.20642483231654	0.384571101041771	0.562717369767002	0.210109422164359	0.391763270518642	0.571979623542074	0.307147911576268	17.678010607321	-0.97280899916624	26.6483114682788	0.185807359764383	0.228293098782451	0.166976564609532	0.173162899795955	0.21519655198646	0.154532437630316	0.20239348289654	0.243977396646174	0.181310702497927	0.00249891379039436	0.0024837791362929	0.00334582644521285
141	9.08397597558638	0.09	0.324411084991341	0.167627136068163	0.481195033914519	0.130710529890967	7.88012530544671	4.707304776642	11.0529458342514	15.99	12.57	20.73	0.285613953243256	0.478123649802508	0.67063334636176	0.282536269670622	0.472971544010843	0.663406818351064	0.290377951959479	0.486082614099101	0.682309593852987	0.324411084991341	17.9622944849475	0.958141892067702	28.707869411125	0.185807359764383	0.228293098782451	0.166976564609532	0.173162899795955	0.21519655198646	0.154532437630316	0.20239348289654	0.243977396646174	0.181310702497927	0.00249891379039436	0.0024837791362929	0.00334582644521285
141	9.08397597558638	0.09	0.328045423776387	0.16842607356391	0.487664773988863	0.109364440835693	6.80341228619345	3.77214523849558	9.83467933389133	17	12.11	22.15	0.215575414149315	0.388810167290808	0.562044920432302	0.212873196883949	0.383936468909437	0.554999740934925	0.217216889302135	0.392190213332803	0.566982428242004	0.328045423776387	18.4589252241438	-1.23311110023564	26.8744753984164	0.185807359764383	0.228293098782451	0.166976564609532	0.173162899795955	0.21519655198646	0.154532437630316	0.20239348289654	0.243977396646174	0.181310702497927	0.00249891379039436	0.0024837791362929	0.00334582644521285
141	9.08397597558638	0.09	0.330274960569543	0.165015428192657	0.495534492946429	0.0824905663645101	5.84026551197901	2.79923218554226	8.88129883841575	15.92	11.61	21.81	0.170570279517759	0.355874630901049	0.541178982284338	0.168754431801004	0.352086080294226	0.535417728787449	0.171947827105365	0.358846647141095	0.546374150130651	0.330274960569543	18.0034879201633	0.618648616984939	28.5179806022166	0.185807359764383	0.228293098782451	0.166976564609532	0.173162899795955	0.21519655198646	0.154532437630316	0.20239348289654	0.243977396646174	0.181310702497927	0.00249891379039436	0.0024837791362929	0.00334582644521285
141	9.08397597558638	0.09	0.331215058030372	0.165373383613389	0.497056732447355	0.0939928539084543	6.50512002652216	3.35186447398745	9.65837557905688	15.55	11.61	21.62	0.208868232789682	0.405360340362479	0.601852447935276	0.206788709285585	0.401324511916219	0.595860314546854	0.210846641760963	0.4091009790626	0.60782031921973	0.331215058030372	17.6686260412343	0.425719072495474	28.0809365302958	0.185807359764383	0.228293098782451	0.166976564609532	0.173162899795955	0.21519655198646	0.154532437630316	0.20239348289654	0.243977396646174	0.181310702497927	0.00249891379039436	0.0024837791362929	0.00334582644521285
141	9.08397597558638	0.09	0.334457575512591	0.172683123233716	0.496232027791467	0.0849736051232667	6.08112877627368	2.96550900823125	9.19674854431612	15.63	11.44	20.62	0.183944437924714	0.377199938221277	0.57045543851784	0.182086740454372	0.373390508705754	0.564694276957135	0.186109330835144	0.381136804894731	0.577802073734447	0.334457575512591	17.2787043836068	0.0392397729280586	27.4694458006456	0.185807359764383	0.228293098782451	0.166976564609532	0.173162899795955	0.21519655198646	0.154532437630316	0.20239348289654	0.243977396646174	0.181310702497927	0.00249891379039436	0.0024837791362929	0.00334582644521285
141	9.08397597558638	0.09	0.357579497173565	0.176762220455109	0.538396773892021	0.129642750807037	8.171906033225	4.86605345704457	11.4777586094054	15.96	11.93	22.4	0.295637743670844	0.496485269321337	0.697332794971831	0.292463939231736	0.49115527616093	0.689846613090124	0.298159191379405	0.501310257980104	0.703203002284169	0.357579497173565	17.8793238229123	-0.471336410119595	27.370671203027	0.185807359764383	0.228293098782451	0.166976564609532	0.173162899795955	0.21519655198646	0.154532437630316	0.20239348289654	0.243977396646174	0.181310702497927	0.00249891379039436	0.0024837791362929	0.00334582644521285
141	9.08397597558638	0.09	0.360538030701333	0.184917951346945	0.536158110055721	0.149143853448731	8.77411618552427	5.50210911959804	12.0461232514505	15.78	11.6	21.17	0.338015840188101	0.539027887286734	0.740039934385368	0.334501742164017	0.53342401726518	0.732346292366343	0.341384864634804	0.54458760727265	0.747558093386765	0.360538030701333	17.1479887363552	-0.910772922460191	26.5745150980437	0.185807359764383	0.228293098782451	0.166976564609532	0.173162899795955	0.21519655198646	0.154532437630316	0.20239348289654	0.243977396646174	0.181310702497927	0.00249891379039436	0.0024837791362929	0.00334582644521285
141	9.08397597558638	0.09	0.363095970848325	0.184687984944791	0.541503956751859	0.109107409800411	7.76273730727629	4.29947088831905	11.2260037262335	16.81	12.31	22.01	0.248513066943558	0.44869280574723	0.648872544550901	0.24547870426138	0.443214233846498	0.640949763431617	0.250853988220542	0.453413883915914	0.654225784709483	0.363095970848325	18.3222736119238	0.286177240858339	28.4945952056064	0.185807359764383	0.228293098782451	0.166976564609532	0.173162899795955	0.21519655198646	0.154532437630316	0.20239348289654	0.243977396646174	0.181310702497927	0.00249891379039436	0.0024837791362929	0.00334582644521285
141	9.08397597558638	0.09	0.365860668929295	0.187354890772374	0.544366447086216	0.108070750609597	7.51397349313105	4.14369150521745	10.8842554810447	14.82	11.53	20.1	0.27050532707601	0.490521520446349	0.710537713816688	0.268213986732178	0.486366512626481	0.704519038520785	0.27496778220307	1.1087054243971	0.722070755857604	0.365860668929295	17.0351814405619	0.173792476973113	27.5990347120456	0.185807359764383	0.228293098782451	0.166976564609532	0.173162899795955	0.21519655198646	0.154532437630316	0.20239348289654	0.243977396646174	0.181310702497927	0.00249891379039436	0.0024837791362929	0.00334582644521285
141	9.08397597558638	0.09	0.373469300897077	0.188609827447309	0.558328774346845	0.120672764089427	8.64993562732187	5.00433601669507	12.2955352379487	16.69	12.44	20.94	0.291157651711866	0.503262557971295	0.715367464230725	0.287657806358422	0.497213116664421	0.706768426970421	0.295545264725931	0.511195891390946	0.725739828441198	0.373469300897077	17.9052154739695	-0.171095320084493	27.7811664077315	0.185807359764383	0.228293098782451	0.166976564609532	0.173162899795955	0.21519655198646	0.154532437630316	0.20239348289654	0.243977396646174	0.181310702497927	0.00249891379039436	0.0024837791362929	0.00334582644521285
141	9.08397597558638	0.09	0.374839525157134	0.190685563910314	0.558993486403953	0.141009884671008	8.51226802855659	5.23207005535206	11.7924660017611	15.33	11.77	21.09	0.330671860654494	0.537983528051817	0.745295195449141	0.327526372545426	0.532866005239286	0.738205637933147	0.334589550445837	0.545295200708188	0.754775636465547	0.374839525157134	17.3507699779672	0.0250074792442635	27.5529550206461	0.185807359764383	0.228293098782451	0.166976564609532	0.173162899795955	0.21519655198646	0.154532437630316	0.20239348289654	0.243977396646174	0.181310702497927	0.00249891379039436	0.0024837791362929	0.00334582644521285
141	9.08397597558638	0.09	0.378415857370486	0.190960258759593	0.56587145598138	0.124016702765601	8.3961894385242	4.91221056604031	11.8801683110081	15.07	11.29	20.05	0.31564405098423	0.539514178306712	0.763384305629194	0.312808396509737	0.534667339631953	0.756526282754169	0.320124418563089	0.54765461086714	0.775218406471205	0.378415857370486	16.7526606095075	0.757387152190511	27.9787686952011	0.185807359764383	0.228293098782451	0.166976564609532	0.173162899795955	0.21519655198646	0.154532437630316	0.20239348289654	0.243977396646174	0.181310702497927	0.00249891379039436	0.0024837791362929	0.00334582644521285
141	9.08397597558638	0.09	0.378436600016595	0.188380410509403	0.568492789523787	0.0964867609358474	6.99781216039809	3.65446758319969	10.3411567375965	15.94	12.28	21.52	0.222314780747439	0.425702798214056	0.629090815680672	0.219936858075491	0.421149397257171	0.622361936438851	0.225331580178482	0.43094384271297	0.637355895316651	0.378436600016595	17.3785473143288	0.377607987300966	27.9607187022545	0.185807359764383	0.228293098782451	0.166976564609532	0.173162899795955	0.21519655198646	0.154532437630316	0.20239348289654	0.243977396646174	0.181310702497927	0.00249891379039436	0.0024837791362929	0.00334582644521285
141	9.08397597558638	0.09	0.380987925971281	0.192191399914854	0.569784452027708	0.101940302071574	7.59192884103145	4.0737554807124	11.1101022013505	15.67	11.67	21.2	0.252045973585312	0.46971771015416	0.687389446723007	0.249480680486122	0.46493698073688	0.680393280987639	0.254672545439582	0.474567143698997	0.694759563050888	0.380987925971281	17.4941992477669	-0.68661945903621	27.0843249700734	0.185807359764383	0.228293098782451	0.166976564609532	0.173162899795955	0.21519655198646	0.154532437630316	0.20239348289654	0.243977396646174	0.181310702497927	0.00249891379039436	0.0024837791362929	0.00334582644521285
141	9.08397597558638	0.09	0.381839173765748	0.194726784277868	0.568951563253628	0.110792639321539	7.56355531314235	4.21808239036485	10.9090282359199	14.72	10.83	20.37	0.277197345779452	0.497049906433379	0.716902467087306	0.27490978611039	0.492948022570563	0.710986259030737	0.280056241247991	0.502679986519854	0.725217691800722	0.381839173765748	16.6729677456701	-0.490872744896106	26.6488594765912	0.185807359764383	0.228293098782451	0.166976564609532	0.173162899795955	0.21519655198646	0.154532437630316	0.20239348289654	0.243977396646174	0.181310702497927	0.00249891379039436	0.0024837791362929	0.00334582644521285
141	9.08397597558638	0.09	0.382885104252277	0.194553888845398	0.571216319659156	0.136115373956889	8.13004635252922	4.93223554827419	11.3278571567843	16.66	11.42	21.26	0.287569930875456	0.474015655726164	0.660461380576871	0.284130869099578	0.468346881116062	0.652562893132545	0.289063092139261	0.477710670143971	0.666121795619143	0.382885104252277	17.4224330614209	0.325372713991252	27.9276316618424	0.185807359764383	0.228293098782451	0.166976564609532	0.173162899795955	0.21519655198646	0.154532437630316	0.20239348289654	0.243977396646174	0.181310702497927	0.00249891379039436	0.0024837791362929	0.00334582644521285
141	9.08397597558638	0.09	0.384155170242347	0.197269162153502	0.571041178331191	0.122575586910708	7.83813742512102	4.56396760220854	11.1123072480335	15.47	11.71	20.83	0.285839784022676	0.490899958985789	0.695960133948903	0.283039048747818	0.486089988826252	0.689140928904686	0.290001476553414	0.496681511812782	0.705008151662453	0.384155170242347	16.9403899595473	1.37833664059517	28.7070079459911	0.185807359764383	0.228293098782451	0.166976564609532	0.173162899795955	0.21519655198646	0.154532437630316	0.20239348289654	0.243977396646174	0.181310702497927	0.00249891379039436	0.0024837791362929	0.00334582644521285
141	9.08397597558638	0.09	0.385565851215571	0.190298716697166	0.580832985733975	0.0914760149167667	7.28631402318212	3.70115910918035	10.8714689371839	15.52	11.95	21.02	0.231079701980286	0.454916749954199	0.678753797928112	0.228792950344627	0.450414919576492	0.672036888808357	0.234465368709337	0.460764042593127	0.688415269678733	0.385565851215571	17.2654193932065	-1.31911931959362	26.3375655636246	0.185807359764383	0.228293098782451	0.166976564609532	0.173162899795955	0.21519655198646	0.154532437630316	0.20239348289654	0.243977396646174	0.181310702497927	0.00249891379039436	0.0024837791362929	0.00334582644521285
141	9.08397597558638	0.09	0.390022642147017	0.199997607889965	0.580047676404068	0.110327262097424	7.20277239400234	4.00933156241691	10.3962132255878	15.9	10.72	19.97	0.244570814716862	0.439371971411452	0.634173128106041	0.241975209348142	0.434708961030672	0.627442712713202	0.246742588834452	0.44288624459939	0.640227493116776	0.390022642147017	16.7873911615326	-0.309301664608571	26.8629851010271	0.185807359764383	0.228293098782451	0.166976564609532	0.173162899795955	0.21519655198646	0.154532437630316	0.20239348289654	0.243977396646174	0.181310702497927	0.00249891379039436	0.0024837791362929	0.00334582644521285
141	9.08397597558638	0.09	0.390072614754125	0.200241693847458	0.579903535660791	0.105932802221964	6.93772854854458	3.79090337914191	10.0845537179472	16.91	12.13	22.84	0.21775678819473	0.398516484068216	0.579276179941702	0.215058992878884	0.393579251512024	0.572099510145165	0.219152003384043	0.401322337347146	0.583299105156027	0.390072614754125	17.9384392036403	-0.162128223651477	27.7858840093753	0.185807359764383	0.228293098782451	0.166976564609532	0.173162899795955	0.21519655198646	0.154532437630316	0.20239348289654	0.243977396646174	0.181310702497927	0.00249891379039436	0.0024837791362929	0.00334582644521285
141	9.08397597558638	0.09	0.393603603230919	0.196303377569313	0.590903828892525	0.0882110442059948	7.58811003463435	3.77916449080021	11.3970555784685	15.99	12.29	20.2	0.229182801131074	0.460171637742098	0.691160474353121	0.226709668997355	0.455205884384038	0.683702099770721	0.232900415329643	0.467647337545802	0.702395549259521	0.393603603230919	17.3916980015828	0.8493390642334	28.6716198613852	0.185807359764383	0.228293098782451	0.166976564609532	0.173162899795955	0.21519655198646	0.154532437630316	0.20239348289654	0.243977396646174	0.181310702497927	0.00249891379039436	0.0024837791362929	0.00334582644521285
141	9.08397597558638	0.09	0.410313685115002	0.208862985702551	0.611764384527453	0.103813465117068	7.87661940728798	4.26337211198573	11.4898667025902	16.03	11.48	21.28	0.25795364976292	0.476571753657468	0.695189857552016	0.255152114322438	0.471395891020784	0.68763966771913	0.260338053713095	0.48145776854963	0.701727234946284	0.410313685115002	17.307857230618	-0.604672902218281	27.049037766243	0.185807359764383	0.228293098782451	0.166976564609532	0.173162899795955	0.21519655198646	0.154532437630316	0.20239348289654	0.243977396646174	0.181310702497927	0.00249891379039436	0.0024837791362929	0.00334582644521285
141	9.08397597558638	0.09	0.410925780190803	0.203813001839509	0.618038558542097	0.122810226852371	8.25143984695424	4.80837888224752	11.694500811661	15.45	12.09	21.03	0.301629085998001	0.517611927045347	0.733594768092693	0.298688766409781	0.512566178611796	0.726443590813812	0.306067474935181	0.525426504853255	0.74477293009472	0.410925780190803	16.944670535523	-0.586311180194503	26.8765430124302	0.185807359764383	0.228293098782451	0.166976564609532	0.173162899795955	0.21519655198646	0.154532437630316	0.20239348289654	0.243977396646174	0.181310702497927	0.00249891379039436	0.0024837791362929	0.00334582644521285
141	9.08397597558638	0.09	0.420674870438079	0.216270719684695	0.625079021191463	0.133587472671563	8.63890615735439	5.20393011259373	12.0738822021151	15.18	10.55	21.03	0.331914800753676	0.551002944679986	0.770091088606295	0.328853951889277	0.545921710779976	0.762989469670675	0.333592016641614	0.55433131049312	0.774385714891145	0.420674870438079	16.4466647479932	0.879036675327705	27.8411510202096	0.185807359764383	0.228293098782451	0.166976564609532	0.173162899795955	0.21519655198646	0.154532437630316	0.20239348289654	0.243977396646174	0.181310702497927	0.00249891379039436	0.0024837791362929	0.00334582644521285
141	9.08397597558638	0.09	0.426192730702531	0.218562066224426	0.633823395180636	0.107561314942586	7.90643571130017	4.35071740323108	11.4621540193693	16.57	12.4	22.04	0.254898960356345	0.463220672856845	0.671542385357346	0.251886678039045	0.45774653738017	0.663606396721295	0.257425782301224	0.467857747553639	0.679587284103951	0.426192730702531	17.8552193784284	1.68966024358834	29.6733504226434	0.185807359764383	0.228293098782451	0.166976564609532	0.173162899795955	0.21519655198646	0.154532437630316	0.20239348289654	0.243977396646174	0.181310702497927	0.00249891379039436	0.0024837791362929	0.00334582644521285
141	9.08397597558638	0.09	0.429301661623374	0.219814269464523	0.638789053782224	0.11906887101978	7.838687305244	4.50978797147101	11.167586639017	16.59	13.19	20.59	0.263947375824702	0.45878009281547	0.653612809806238	0.260820244995383	0.453344670820315	0.645869096645246	0.268725003753195	0.466844489747335	0.666124284248642	0.429301661623374	17.3082560961494	0.627313023046055	28.3084064134025	0.185807359764383	0.228293098782451	0.166976564609532	0.173162899795955	0.21519655198646	0.154532437630316	0.20239348289654	0.243977396646174	0.181310702497927	0.00249891379039436	0.0024837791362929	0.00334582644521285
141	9.08397597558638	0.09	0.443159299798401	0.220833837768202	0.6654847618286	0.0946009506531022	7.79117083988797	4.02794349620265	11.5543981835733	14.79	12.06	19.41	0.263579605728024	0.50983677900978	0.756093952291535	0.261367606916102	0.505558153786371	0.749748700656641	0.269243659748358	0.520810926965146	0.771098983229992	0.443159299798401	16.1831501457134	-0.0613100783544832	26.9887097332082	0.185807359764383	0.228293098782451	0.166976564609532	0.173162899795955	0.21519655198646	0.154532437630316	0.20239348289654	0.243977396646174	0.181310702497927	0.00249891379039436	0.0024837791362929	0.00334582644521285
141	9.08397597558638	0.09	0.463985653750648	0.236235924236636	0.69173538326466	0.0914527946188113	8.03318207538776	4.07998623331351	11.986377917462	17.03	12.34	21.34	0.23275425181889	0.458275390346917	0.683796528874944	0.229824926335593	0.452507771629662	0.675190616923732	0.235312195317553	0.463973644514708	0.692670850993437	0.463985653750648	17.663036327027	-0.864468635644078	27.0566750510999	0.185807359764383	0.228293098782451	0.166976564609532	0.173162899795955	0.21519655198646	0.154532437630316	0.20239348289654	0.243977396646174	0.181310702497927	0.00249891379039436	0.0024837791362929	0.00334582644521285
141	9.08397597558638	0.1	0.309400421332987	0.165104300881224	0.453696541784749	0.111462142188761	6.53504400015555	3.65427620678071	9.41581179353039	16.11	11.49	22.38	0.220091134052382	0.393595109862685	0.567099085672989	0.217670441100811	0.389266117182813	0.560861793264816	0.221019490801069	0.3959630188669	0.571243216545519	0.309400421332987	18.5573269106714	0.596935225765997	28.5987925509653	0.185807359764383	0.228293098782451	0.166976564609532	0.173162899795955	0.21519655198646	0.154532437630316	0.20239348289654	0.243977396646174	0.181310702497927	0.00249891379039436	0.0024837791362929	0.00334582644521285
141	9.08397597558638	0.1	0.340579523736404	0.177366928827634	0.503792118645173	0.128613483776991	7.95573869878295	4.72257168934109	11.1889057082248	17.29	12.55	22.59	0.26557350287163	0.447390433253954	0.629207363636279	0.262123567199803	0.441578602637469	0.621033638075134	0.268239426924255	0.451537121148898	0.63479228273972	0.340579523736404	18.8529685191124	-0.44411629803385	27.9477883130019	0.185807359764383	0.228293098782451	0.166976564609532	0.173162899795955	0.21519655198646	0.154532437630316	0.20239348289654	0.243977396646174	0.181310702497927	0.00249891379039436	0.0024837791362929	0.00334582644521285
141	9.08397597558638	0.1	0.346015461406082	0.187175903515058	0.504855019297106	0.10969568622153	7.16609725093307	3.97865281076125	10.3535416911049	16.08	12.05	20.07	0.24003962089807	0.432344149954504	0.624648679010939	0.237411932390683	0.427611323974273	0.617810715557863	0.244223312311763	0.438900878388544	0.634498615468281	0.346015461406082	17.9735260632599	0.299876821051272	28.0800350940826	0.185807359764383	0.228293098782451	0.166976564609532	0.173162899795955	0.21519655198646	0.154532437630316	0.20239348289654	0.243977396646174	0.181310702497927	0.00249891379039436	0.0024837791362929	0.00334582644521285
141	9.08397597558638	0.1	0.34683841041991	0.188560756580853	0.505116064258968	0.142779721607724	8.46389837787959	5.22595794795983	11.7018388077993	16.64	13.36	22.26	0.305023718477452	0.494012730631325	0.683001742785197	0.301385491757997	0.488120302575875	0.674855113393754	0.309403849729903	0.501603295401894	0.693946816259104	0.34683841041991	18.8845683991177	-0.239572137824543	28.2530929935701	0.185807359764383	0.228293098782451	0.166976564609532	0.173162899795955	0.21519655198646	0.154532437630316	0.20239348289654	0.243977396646174	0.181310702497927	0.00249891379039436	0.0024837791362929	0.00334582644521285
141	9.08397597558638	0.1	0.348697085561785	0.181283650711726	0.516110520411845	0.094466492403192	6.28892845124354	3.24891515617669	9.32894174631039	15.92	11.87	21.91	0.197925784480357	0.383125147139274	0.568324509798192	0.195817323495915	0.379043797015931	0.562270270535948	0.199870526902086	0.386371278652079	0.574022948297188	0.348697085561785	17.6316117171262	-0.183707525192889	27.5272356781172	0.185807359764383	0.228293098782451	0.166976564609532	0.173162899795955	0.21519655198646	0.154532437630316	0.20239348289654	0.243977396646174	0.181310702497927	0.00249891379039436	0.0024837791362929	0.00334582644521285
141	9.08397597558638	0.1	0.348863513774673	0.182819873276158	0.514907154273189	0.126881912013188	7.4610418854241	4.4052654673131	10.5168183035351	15.25	11.54	22.17	0.279728653827046	0.473766500167322	0.667804346507598	0.277109444816856	0.469330438759284	0.661551432701713	0.281968476833889	0.477215671131893	0.673381233739619	0.348863513774673	17.8184481121546	-0.512293549477511	27.1558749739697	0.185807359764383	0.228293098782451	0.166976564609532	0.173162899795955	0.21519655198646	0.154532437630316	0.20239348289654	0.243977396646174	0.181310702497927	0.00249891379039436	0.0024837791362929	0.00334582644521285
141	9.08397597558638	0.1	0.353480344133893	0.192136000784611	0.514824687483174	0.104121949464436	6.51034933290441	3.52879274133522	9.4919059244736	18.02	12.53	24.14	0.190585522669293	0.351615530103871	0.512645537538448	0.187898526664785	0.346658230560444	0.505417934456103	0.191235389806355	0.352228841330268	0.51385048777404	0.353480344133893	18.967536845596	-0.062239328943679	28.3913017501499	0.185807359764383	0.228293098782451	0.166976564609532	0.173162899795955	0.21519655198646	0.154532437630316	0.20239348289654	0.243977396646174	0.181310702497927	0.00249891379039436	0.0024837791362929	0.00334582644521285
141	9.08397597558638	0.1	0.354999405237622	0.190587131599651	0.519411678875594	0.105041049223558	6.37388940851309	3.46911762127744	9.27866119574874	15.59	11.44	21.92	0.21569306387562	0.396297815586981	0.576902567298341	0.213530612666543	0.392324694360585	0.571118776054627	0.217151823642624	0.399056418487821	0.580786828959498	0.354999405237622	17.3010764416132	0.210651296381079	27.6535594853451	0.185807359764383	0.228293098782451	0.166976564609532	0.173162899795955	0.21519655198646	0.154532437630316	0.20239348289654	0.243977396646174	0.181310702497927	0.00249891379039436	0.0024837791362929	0.00334582644521285
141	9.08397597558638	0.1	0.356488612804898	0.190139559194675	0.522837666415121	0.0973026412639835	6.29107932571288	3.2993700076632	9.28278864376256	15.99	12.62	19.99	0.200115590946991	0.381570740485419	0.563025890023847	0.197957014707743	0.377454871601308	0.556952728494874	0.203900917817385	0.388884412854335	0.573683264686222	0.356488612804898	17.4248730888899	1.00927332682877	28.6427943712721	0.185807359764383	0.228293098782451	0.166976564609532	0.173162899795955	0.21519655198646	0.154532437630316	0.20239348289654	0.243977396646174	0.181310702497927	0.00249891379039436	0.0024837791362929	0.00334582644521285
141	9.08397597558638	0.1	0.36287066142303	0.197438301508834	0.528303021337225	0.117536222708411	7.08075409092438	4.05155684983063	10.1099513320181	16.41	11.66	22.98	0.239653740688326	0.418833862557089	0.598013984425852	0.23688897542769	0.414001985909347	0.591114996391004	0.240550629256466	0.420501707905471	0.600226074114433	0.36287066142303	17.8658203173669	0.447682185599757	28.2190159857787	0.185807359764383	0.228293098782451	0.166976564609532	0.173162899795955	0.21519655198646	0.154532437630316	0.20239348289654	0.243977396646174	0.181310702497927	0.00249891379039436	0.0024837791362929	0.00334582644521285
141	9.08397597558638	0.1	0.36594334465792	0.193657649413983	0.538229039901857	0.135102643827052	8.49507658539604	5.13922210025891	11.8509310705332	15.47	12.14	20.17	0.321830317638929	0.531981911368901	0.742133505098873	0.318675763689945	0.526767469014283	0.734859174338621	0.327198512839138	0.542186800029061	0.755479496144057	0.36594334465792	17.544378448418	-0.774128045868902	26.9730222650285	0.185807359764383	0.228293098782451	0.166976564609532	0.173162899795955	0.21519655198646	0.154532437630316	0.20239348289654	0.243977396646174	0.181310702497927	0.00249891379039436	0.0024837791362929	0.00334582644521285
141	9.08397597558638	0.1	0.368475875913396	0.195846465880774	0.541105285946018	0.111178185807673	7.53083977053607	4.20633906130541	10.8553404797667	15.48	11.49	21.23	0.263329807675667	0.471453812807018	0.679577817938368	0.260746129265425	0.466828111492277	0.672910093719129	0.266148720447968	0.475252532456837	0.686080478236908	0.368475875913396	17.6410213221059	-0.799703696857161	26.8580890673426	0.185807359764383	0.228293098782451	0.166976564609532	0.173162899795955	0.21519655198646	0.154532437630316	0.20239348289654	0.243977396646174	0.181310702497927	0.00249891379039436	0.0024837791362929	0.00334582644521285
141	9.08397597558638	0.1	0.368533513724073	0.193308658811634	0.543758368636513	0.0996403307192296	6.96149920335838	3.694276971135	10.2287214355818	16.55	11.84	21.78	0.216759768883792	0.408462324345177	0.600164879806562	0.214207572484881	0.40365296290946	0.593098353334039	0.218961456473213	0.411291200638337	0.605572938451244	0.368533513724073	17.3941197754083	0.0394058314113152	27.7379861081194	0.185807359764383	0.228293098782451	0.166976564609532	0.173162899795955	0.21519655198646	0.154532437630316	0.20239348289654	0.243977396646174	0.181310702497927	0.00249891379039436	0.0024837791362929	0.00334582644521285
141	9.08397597558638	0.1	0.368950688443073	0.193880222468393	0.544021154417752	0.134828987885326	8.06461563185739	4.87507251422339	11.2541587494914	16.34	12.12	20.97	0.289522663946159	0.478944465877169	0.668366267808179	0.286216886987473	0.473475866085337	0.6607348451832	0.293136531016497	0.484760732797604	0.676682916206549	0.368950688443073	17.914181917392	-0.438618309897514	27.4180212744414	0.185807359764383	0.228293098782451	0.166976564609532	0.173162899795955	0.21519655198646	0.154532437630316	0.20239348289654	0.243977396646174	0.181310702497927	0.00249891379039436	0.0024837791362929	0.00334582644521285
141	9.08397597558638	0.1	0.369331808117762	0.197727065135722	0.540936551099803	0.111792739623129	7.07903680561275	3.96366423594396	10.1944093752815	15.99	12.01	22.01	0.240478989694526	0.429491379109889	0.618503768525253	0.237887215683256	0.424862514875823	0.611837814068391	0.242854109088257	0.433297460741297	0.624420028225409	0.369331808117762	17.4977168426842	1.20600873736126	28.8997823757661	0.185807359764383	0.228293098782451	0.166976564609532	0.173162899795955	0.21519655198646	0.154532437630316	0.20239348289654	0.243977396646174	0.181310702497927	0.00249891379039436	0.0024837791362929	0.00334582644521285
141	9.08397597558638	0.1	0.37133102784023	0.201002111512689	0.541659944167771	0.112587210865494	7.31047417736956	4.10605501317504	10.5148933415641	16.03	11.82	21.38	0.248404426842452	0.442262498224989	0.636120569607525	0.245705670596318	0.437457597222671	0.629209523849024	0.251079828686439	0.446567857438402	0.6433512663083	0.37133102784023	17.6130487438156	-1.01773039975561	26.6830873685736	0.185807359764383	0.228293098782451	0.166976564609532	0.173162899795955	0.21519655198646	0.154532437630316	0.20239348289654	0.243977396646174	0.181310702497927	0.00249891379039436	0.0024837791362929	0.00334582644521285
141	9.08397597558638	0.1	0.375104260158523	0.203034854441145	0.547173665875901	0.160063019130286	8.69299011818664	5.58390582515412	11.8020744112192	16.31	11.03	21.86	0.332273528228408	0.517281377564214	0.70228922690002	0.328499060068258	0.511405308832934	0.694311557597611	0.333679184637481	0.519772014327597	0.704269167385967	0.375104260158523	17.5402661353624	-0.283894623536078	27.2972122219782	0.185807359764383	0.228293098782451	0.166976564609532	0.173162899795955	0.21519655198646	0.154532437630316	0.20239348289654	0.243977396646174	0.181310702497927	0.00249891379039436	0.0024837791362929	0.00334582644521285
141	9.08397597558638	0.1	0.37886079143172	0.201438213423375	0.556283369440066	0.134346225955071	8.15359225598234	4.92216912754061	11.3850153844241	16.09	11.22	20.88	0.296695641155153	0.491477480643805	0.686259320132456	0.293439673296556	0.486083957254076	0.678728241211597	0.299020537708336	0.495921269904642	0.692394281449606	0.37886079143172	17.5678526983978	0.355870062225394	28.0149173039415	0.185807359764383	0.228293098782451	0.166976564609532	0.173162899795955	0.21519655198646	0.154532437630316	0.20239348289654	0.243977396646174	0.181310702497927	0.00249891379039436	0.0024837791362929	0.00334582644521285
141	9.08397597558638	0.1	0.378863249604397	0.204308695447751	0.553417803761042	0.0954680489748817	6.56362107608065	3.40925644204286	9.71798571011844	17.01	13.17	21.6	0.194769853988082	0.374977811248279	0.555185768508476	0.192326532456135	0.370273842222963	0.54822115198979	0.197551630753813	0.380215636252893	0.56463831812228	0.378863249604397	18.1199312514148	-0.30125284700961	27.7479857358747	0.185807359764383	0.228293098782451	0.166976564609532	0.173162899795955	0.21519655198646	0.154532437630316	0.20239348289654	0.243977396646174	0.181310702497927	0.00249891379039436	0.0024837791362929	0.00334582644521285
141	9.08397597558638	0.1	0.380312664557646	0.204399592198758	0.556225736916534	0.110055967818985	7.39864477802462	4.11382015865054	10.6834693973987	16.65	12.06	22.54	0.240010581720031	0.431655485322932	0.623300388925833	0.237144873454603	0.426501551345345	0.615858229236087	0.242865130021423	0.434745340208315	0.627148928335998	0.380312664557646	18.3046515732132	0.0867034386940715	28.1233766135498	0.185807359764383	0.228293098782451	0.166976564609532	0.173162899795955	0.21519655198646	0.154532437630316	0.20239348289654	0.243977396646174	0.181310702497927	0.00249891379039436	0.0024837791362929	0.00334582644521285
141	9.08397597558638	0.1	0.380520378801891	0.202304642546842	0.55873611505694	0.120788170865427	7.52060914181636	4.35269765419073	10.688520629442	16.52	11.49	21.11	0.255838226789722	0.442038354161448	0.628238481533175	0.252838987689947	0.436856256348948	0.620873525007948	0.257870605873653	0.445791230746886	0.633364476924256	0.380520378801891	17.4922197402067	-0.228604448473078	27.5071253579945	0.185807359764383	0.228293098782451	0.166976564609532	0.173162899795955	0.21519655198646	0.154532437630316	0.20239348289654	0.243977396646174	0.181310702497927	0.00249891379039436	0.0024837791362929	0.00334582644521285
141	9.08397597558638	0.1	0.380826516835898	0.20312337568036	0.558529657991436	0.096018037975348	6.70210962615317	3.4914042334367	9.91281501886963	16.52	12.31	22.15	0.205138989582716	0.393785395462024	0.582431801341332	0.202731906792289	0.389164752402086	0.575597598011882	0.207109758807406	0.397425571668618	0.587365700277541	0.380826516835898	18.155443721053	0.636986352568305	28.7080009584296	0.185807359764383	0.228293098782451	0.166976564609532	0.173162899795955	0.21519655198646	0.154532437630316	0.20239348289654	0.243977396646174	0.181310702497927	0.00249891379039436	0.0024837791362929	0.00334582644521285
141	9.08397597558638	0.1	0.381839783615287	0.204003333625539	0.559676233605035	0.126610337676431	7.64529343369957	4.5102103093889	10.7803765580102	15.7	11.24	21.24	0.278416423608023	0.4719458981355	0.665475372662977	0.275563188717582	0.46710935693757	0.658655525157558	0.280914738725234	0.475229286278143	0.6712909266186	0.381839783615287	17.469921427181	-1.21793819074177	26.3217619289668	0.185807359764383	0.228293098782451	0.166976564609532	0.173162899795955	0.21519655198646	0.154532437630316	0.20239348289654	0.243977396646174	0.181310702497927	0.00249891379039436	0.0024837791362929	0.00334582644521285
141	9.08397597558638	0.1	0.384276549429561	0.200664944433006	0.567888154426116	0.118589997094813	7.75550032758147	4.45438847202692	11.056612183136	15.05	11.52	20.55	0.286471057857657	0.498772479546827	0.711073901235996	0.283905385756234	0.494305408264649	0.704705430773064	0.29055516358245	0.505588845055772	0.721204653646612	0.384276549429561	17.0358710479216	0.0370501810519359	27.3914940522854	0.185807359764383	0.228293098782451	0.166976564609532	0.173162899795955	0.21519655198646	0.154532437630316	0.20239348289654	0.243977396646174	0.181310702497927	0.00249891379039436	0.0024837791362929	0.00334582644521285
141	9.08397597558638	0.1	0.385470542421995	0.20684074603011	0.56410033881388	0.083446492971545	6.49743107803889	3.13539778272246	9.85946437335531	16.56	12.48	21.88	0.183836195998263	0.380960597640792	0.57808499928332	0.18166780124105	0.376467070356118	0.571266339471185	0.185862475516125	0.385545299797152	0.58556463433736	0.385470542421995	17.7891742578932	-0.118832307984321	27.8165094699474	0.185807359764383	0.228293098782451	0.166976564609532	0.173162899795955	0.21519655198646	0.154532437630316	0.20239348289654	0.243977396646174	0.181310702497927	0.00249891379039436	0.0024837791362929	0.00334582644521285
141	9.08397597558638	0.1	0.385890204906533	0.209111531636379	0.562668878176688	0.0958804173047706	7.3418476751817	3.82187889606658	10.8618164542968	16.27	12.3	21.52	0.227981067730651	0.437952723679019	0.647924379627387	0.225407928668458	0.433009711209126	0.640611493749793	0.230675242631087	0.443173394016122	0.655424302368067	0.385890204906533	18.249993375131	-0.2999673446128	27.8648787375975	0.185807359764383	0.228293098782451	0.166976564609532	0.173162899795955	0.21519655198646	0.154532437630316	0.20239348289654	0.243977396646174	0.181310702497927	0.00249891379039436	0.0024837791362929	0.00334582644521285
141	9.08397597558638	0.1	0.386938545917389	0.202277036996512	0.571600054838266	0.0977352875297225	7.57982234369567	3.98410307799579	11.1755416093956	15.39	11.78	20.82	0.250831359423723	0.47721083150688	0.703590303590038	0.248414856764479	0.472613395022041	0.696811933279603	0.254115680425349	0.483762287251225	0.713150884911467	0.386938545917389	17.1947226879086	-0.795592058241626	26.8387615983048	0.185807359764383	0.228293098782451	0.166976564609532	0.173162899795955	0.21519655198646	0.154532437630316	0.20239348289654	0.243977396646174	0.181310702497927	0.00249891379039436	0.0024837791362929	0.00334582644521285
141	9.08397597558638	0.1	0.388482934438787	0.209104081188991	0.567861787688583	0.13504523797416	7.89644740493183	4.77630605997418	11.0165887498895	16.22	11.86	22.22	0.285708531804663	0.472348791347767	0.65898905089087	0.282507569917905	0.467056788099526	0.651606006281146	0.287965376680635	0.476125792666408	0.666249626134207	0.388482934438787	17.580299594095	-0.156765878723671	27.5538222475105	0.185807359764383	0.228293098782451	0.166976564609532	0.173162899795955	0.21519655198646	0.154532437630316	0.20239348289654	0.243977396646174	0.181310702497927	0.00249891379039436	0.0024837791362929	0.00334582644521285
141	9.08397597558638	0.1	0.389039909532546	0.203661576508483	0.57441824255661	0.11483635939615	7.36769726056536	4.17403262565391	10.5613618954768	16.05	11.98	21.84	0.252243715958635	0.445242167883657	0.638240619808679	0.249495002078353	0.440390339078736	0.631285676079118	0.255004065187404	0.450000131331363	0.644922790749055	0.389039909532546	17.5355315113315	0.662015864844943	28.3922345159428	0.185807359764383	0.228293098782451	0.166976564609532	0.173162899795955	0.21519655198646	0.154532437630316	0.20239348289654	0.243977396646174	0.181310702497927	0.00249891379039436	0.0024837791362929	0.00334582644521285
141	9.08397597558638	0.1	0.391953013539399	0.212878974359571	0.571027052719226	0.110759853469753	7.07472738827282	3.94494951529673	10.2045052612489	15.4	11.61	21.33	0.248154455587364	0.445031074962642	0.641907694337919	0.245757073391371	0.44073169789422	0.635706322397068	0.250939515271801	0.449411392187081	0.648238690248304	0.391953013539399	17.1500431228661	-0.573010917669301	26.901369359676	0.185807359764383	0.228293098782451	0.166976564609532	0.173162899795955	0.21519655198646	0.154532437630316	0.20239348289654	0.243977396646174	0.181310702497927	0.00249891379039436	0.0024837791362929	0.00334582644521285
141	9.08397597558638	0.1	0.392861199796223	0.204691597518518	0.581030802073928	0.130362607275252	8.86212733958814	5.2884442972013	12.435810381975	15.61	12.36	22.25	0.328380794313398	0.550285159781397	0.772189525249397	0.325075251630064	0.544745886123612	0.76441652061716	0.332288126603387	0.556368641712604	0.78071981218918	0.392861199796223	17.869395313451	-0.770125943799528	27.1584113329643	0.185807359764383	0.228293098782451	0.166976564609532	0.173162899795955	0.21519655198646	0.154532437630316	0.20239348289654	0.243977396646174	0.181310702497927	0.00249891379039436	0.0024837791362929	0.00334582644521285
141	9.08397597558638	0.1	0.394731001122528	0.210358170267672	0.579103831977384	0.107709570894369	7.84438565985881	4.31929437284532	11.3694769468723	17.06	12.32	23.23	0.246023669505909	0.446810145006782	0.647596620507656	0.242916481209428	0.4411670975061	0.639417713802772	0.247499192815998	0.448736663007159	0.651746325903217	0.394731001122528	18.604671930892	0.441480714454015	28.7464570757247	0.185807359764383	0.228293098782451	0.166976564609532	0.173162899795955	0.21519655198646	0.154532437630316	0.20239348289654	0.243977396646174	0.181310702497927	0.00249891379039436	0.0024837791362929	0.00334582644521285
141	9.08397597558638	0.1	0.395155376023237	0.20473644106033	0.585574310986145	0.103510812754263	7.35742602442352	3.9768474527992	10.7380045960478	15.54	11.7	21.31	0.248027767339414	0.458867475270695	0.669707183201976	0.245565051184381	0.454311290467315	0.663057529750248	0.250339516362102	0.464047196696429	0.675638550099544	0.395155376023237	17.114677354321	-0.978606474135051	26.4946671817113	0.185807359764383	0.228293098782451	0.166976564609532	0.173162899795955	0.21519655198646	0.154532437630316	0.20239348289654	0.243977396646174	0.181310702497927	0.00249891379039436	0.0024837791362929	0.00334582644521285
141	9.08397597558638	0.1	0.39613164463411	0.209056363443141	0.583206925825078	0.0890684053320099	6.87054064996752	3.44004068450648	10.3010406154286	15.07	11.17	20.7	0.221041065040909	0.441469087710383	0.661897110379857	0.219055112086752	0.437502689707618	0.655950267328485	0.223651034002414	0.446514584784908	0.669685226384521	0.39613164463411	16.9472950611653	0.463815218842345	27.7970908140435	0.185807359764383	0.228293098782451	0.166976564609532	0.173162899795955	0.21519655198646	0.154532437630316	0.20239348289654	0.243977396646174	0.181310702497927	0.00249891379039436	0.0024837791362929	0.00334582644521285
141	9.08397597558638	0.1	0.398179281323044	0.215605040525752	0.580753522120337	0.104213055995301	7.27889744066894	3.94699435893168	10.6108005224062	17.4	12.33	22.21	0.220523304346789	0.406680721999351	0.592838139651913	0.217618642673979	0.401324055003265	0.585029467332551	0.222557728451459	0.410275056846627	0.59813673996088	0.398179281323044	18.2788891714824	-1.27380529664289	26.8427337304123	0.185807359764383	0.228293098782451	0.166976564609532	0.173162899795955	0.21519655198646	0.154532437630316	0.20239348289654	0.243977396646174	0.181310702497927	0.00249891379039436	0.0024837791362929	0.00334582644521285
141	9.08397597558638	0.1	0.407562979058983	0.211230031646183	0.603895926471783	0.118535565943849	8.61403947505261	4.946537323566	12.2815416265392	16.28	12.2	20.97	0.294879785402609	0.513511967200104	0.732144148997599	0.291545962122836	0.507706353402752	0.723866744682667	0.299060102543851	0.520124344346379	0.741453654012443	0.407562979058983	17.6634296906355	0.735236990059609	28.5656584517456	0.185807359764383	0.228293098782451	0.166976564609532	0.173162899795955	0.21519655198646	0.154532437630316	0.20239348289654	0.243977396646174	0.181310702497927	0.00249891379039436	0.0024837791362929	0.00334582644521285
141	9.08397597558638	0.1	0.408591142580465	0.218130811736246	0.599051473424684	0.113496428834111	7.53044744122258	4.24453951767795	10.8163553647672	16.05	11.49	21.71	0.25656204476291	0.455179410028592	0.653796775294273	0.253768009400673	0.450222373733696	0.64667673806672	0.258320174013419	0.458535471712484	0.658574379838562	0.408591142580465	17.3425970193505	0.669291170227502	28.3115592858368	0.185807359764383	0.228293098782451	0.166976564609532	0.173162899795955	0.21519655198646	0.154532437630316	0.20239348289654	0.243977396646174	0.181310702497927	0.00249891379039436	0.0024837791362929	0.00334582644521285
141	9.08397597558638	0.1	0.411043350336295	0.223278887829987	0.598807812842603	0.118789102154838	7.54501578246995	4.33655124201676	10.7534803229231	16.78	11.78	22.6	0.251056835447772	0.436805120021934	0.622553404596097	0.248002975183143	0.431491813984907	0.614980652786672	0.252564977285018	0.438900500070062	0.625430418584092	0.411043350336295	17.6435794961445	0.265472667858822	27.9995264307932	0.185807359764383	0.228293098782451	0.166976564609532	0.173162899795955	0.21519655198646	0.154532437630316	0.20239348289654	0.243977396646174	0.181310702497927	0.00249891379039436	0.0024837791362929	0.00334582644521285
141	9.08397597558638	0.1	0.415485957805533	0.218227004954482	0.612744910656585	0.11464919699026	7.9517448037374	4.50173698410773	11.4017526233671	16.11	11.52	20.12	0.271171559369783	0.478990008912622	0.686808458455461	0.268190234045855	0.473723877586761	0.679257521127667	0.274571023514449	0.484504764556622	0.695641686505461	0.415485957805533	16.9225063509395	-0.373851177421053	27.1055528692669	0.185807359764383	0.228293098782451	0.166976564609532	0.173162899795955	0.21519655198646	0.154532437630316	0.20239348289654	0.243977396646174	0.181310702497927	0.00249891379039436	0.0024837791362929	0.00334582644521285
141	9.08397597558638	0.1	0.424537089775896	0.229609332229201	0.619464847322591	0.105342535697021	7.32189724371205	3.99042958158369	10.6533649058404	16.05	11.98	21.42	0.241199507496732	0.442568393457062	0.643937279417392	0.238572689759647	0.437748539064025	0.636924388368403	0.244317814771891	0.448159172794297	0.650977600395882	0.424537089775896	17.3010776576583	0.652388482124264	28.294918761168	0.185807359764383	0.228293098782451	0.166976564609532	0.173162899795955	0.21519655198646	0.154532437630316	0.20239348289654	0.243977396646174	0.181310702497927	0.00249891379039436	0.0024837791362929	0.00334582644521285
141	9.08397597558638	0.1	0.427557959807417	0.22879367419988	0.626322245414954	0.101690635491694	7.74495125593468	4.15096316922059	11.3389393426488	15.95	12.72	22.75	0.252390963863866	0.470916178456734	0.689441393049601	0.249687467457967	0.465871940040084	0.682056412622201	0.255492037475624	0.47687301368072	0.697718998400448	0.427557959807417	18.0626569988151	1.87663828124282	29.9848504483816	0.185807359764383	0.228293098782451	0.166976564609532	0.173162899795955	0.21519655198646	0.154532437630316	0.20239348289654	0.243977396646174	0.181310702497927	0.00249891379039436	0.0024837791362929	0.00334582644521285
141	9.08397597558638	0.1	0.428456071634576	0.231330847615371	0.625581295653781	0.132661664248749	8.30458483759248	4.98926877192328	11.6199009032617	16.63	12.25	19.75	0.291386782582435	0.485010202321921	0.678633622061406	0.287916396223332	0.479233781115554	0.670551166007777	0.295845887518688	0.493733295174105	0.68920240199563	0.428456071634576	17.3212225125438	0.36486182098273	27.9520670904195	0.185807359764383	0.228293098782451	0.166976564609532	0.173162899795955	0.21519655198646	0.154532437630316	0.20239348289654	0.243977396646174	0.181310702497927	0.00249891379039436	0.0024837791362929	0.00334582644521285
141	9.08397597558638	0.1	0.428474890190913	0.23036699459056	0.626582785791264	0.102619554223816	7.3273581192299	3.94432602037314	10.7103902180867	16.49	12.34	22.25	0.232164044270422	0.431290183922776	0.63041632357513	0.229451994752937	0.426252020761554	0.623052046770172	0.234723299130401	0.435340078376604	0.637332974768473	0.428474890190913	17.6876563172093	-0.569677446286943	27.2476556482405	0.185807359764383	0.228293098782451	0.166976564609532	0.173162899795955	0.21519655198646	0.154532437630316	0.20239348289654	0.243977396646174	0.181310702497927	0.00249891379039436	0.0024837791362929	0.00334582644521285
141	9.08397597558638	0.1	0.446767551612213	0.240617956193187	0.65291714703124	0.125305272415802	8.15419862826072	4.79055226786574	11.5178449886557	15.53	11.75	21.15	0.299029850234628	0.508991168084788	0.718952485934948	0.29606862343849	0.50395074056644	0.711832857694389	0.302652916412741	0.515348740030015	0.728325610751063	0.446767551612213	16.8528307301926	-0.212699586498161	27.0813181821446	0.185807359764383	0.228293098782451	0.166976564609532	0.173162899795955	0.21519655198646	0.154532437630316	0.20239348289654	0.243977396646174	0.181310702497927	0.00249891379039436	0.0024837791362929	0.00334582644521285
141	9.08397597558638	0.1	0.447952162340907	0.234857506043535	0.661046818638278	0.116053799054451	8.56585417249394	4.87489387172588	12.256814473262	16.06	11.98	20.11	0.294518583778047	0.517509366586279	0.740500149394511	0.291306803876986	0.511865830749283	0.73242485762158	0.299079514739801	0.525557384931134	0.751121916620954	0.447952162340907	16.864881059574	0.5286323952622	27.9919897913136	0.185807359764383	0.228293098782451	0.166976564609532	0.173162899795955	0.21519655198646	0.154532437630316	0.20239348289654	0.243977396646174	0.181310702497927	0.00249891379039436	0.0024837791362929	0.00334582644521285
141	9.08397597558638	0.1	0.457840318967452	0.23979532459751	0.675885313337394	0.111305764895793	8.97509099543635	5.01557889786905	12.9346030930037	16.13	12.63	20.92	0.30166150282552	0.539805971117198	0.777950439408875	0.298331073453984	0.533846358623391	0.769361643792798	0.306276568890552	0.548890493008802	0.790438256202064	0.457840318967452	17.8125553895696	1.02752289959574	29.054794067703	0.185807359764383	0.228293098782451	0.166976564609532	0.173162899795955	0.21519655198646	0.154532437630316	0.20239348289654	0.243977396646174	0.181310702497927	0.00249891379039436	0.0024837791362929	0.00334582644521285
141	9.08397597558638	0.1	0.459670763090209	0.249880097267263	0.669461428913154	0.115548398459284	8.10034694884138	4.60134524966156	11.5993486480212	15.72	11.88	20.17	0.283779692480084	0.499574329114571	0.715368965749058	0.280863400006178	0.494440399891444	0.70801739977671	0.288208121954644	0.507687676453612	0.726373892314151	0.459670763090209	16.6108380488271	0.156299695377181	27.5529661508561	0.185807359764383	0.228293098782451	0.166976564609532	0.173162899795955	0.21519655198646	0.154532437630316	0.20239348289654	0.243977396646174	0.181310702497927	0.00249891379039436	0.0024837791362929	0.00334582644521285
141	9.08397597558638	0.1	0.462435002295639	0.251025180434992	0.673844824156286	0.111637736751869	7.79987097131673	4.3645887700339	11.2351531725996	15.22	11.39	19.81	0.277701164292184	0.496274303076356	0.714847441860528	0.275118629827616	0.491659106395993	0.70819958296437	0.282210548392512	0.503898450691349	0.725386652986292	0.462435002295639	16.3934861339719	-0.766120403144348	26.3875610434434	0.185807359764383	0.228293098782451	0.166976564609532	0.173162899795955	0.21519655198646	0.154532437630316	0.20239348289654	0.243977396646174	0.181310702497927	0.00249891379039436	0.0024837791362929	0.00334582644521285
141	9.08397597558638	0.1	0.466902920861287	0.249031240558778	0.684774601163797	0.138477900994974	8.93449844770138	5.45514447295794	12.4138524224448	15.48	11.89	20.5	0.341385178333835	0.559124576995492	0.776863975657148	0.338031781663705	0.553632345306245	0.769232908948784	0.346185092341197	0.567068079245684	0.787711150937605	0.466902920861287	16.7619681400676	1.06746625551877	28.4423425440546	0.185807359764383	0.228293098782451	0.166976564609532	0.173162899795955	0.21519655198646	0.154532437630316	0.20239348289654	0.243977396646174	0.181310702497927	0.00249891379039436	0.0024837791362929	0.00334582644521285
141	9.08397597558638	0.1	0.504621019286776	0.269149421427114	0.740092617146438	0.130216373515334	9.91791687189143	5.91590160305823	13.9199321407246	16.53	12.37	21.21	0.347577662054493	0.582708535415934	0.817839408777375	0.343498813783518	0.575870409835265	0.808242005887012	0.352177681362444	0.590585264643766	0.827643913308815	0.504621019286776	17.351967119176	-0.280656862805759	27.4841890568852	0.185807359764383	0.228293098782451	0.166976564609532	0.173162899795955	0.21519655198646	0.154532437630316	0.20239348289654	0.243977396646174	0.181310702497927	0.00249891379039436	0.0024837791362929	0.00334582644521285
141	9.08397597558638	0.11	0.326025146877928	0.182704371505164	0.469345922250692	0.114268579733275	6.93487938939153	3.92040232014828	9.94935645863478	15.88	11.43	21.11	0.239444263771404	0.423557827522541	0.607671391273679	0.236912166675942	0.419078749477666	0.60124533227939	0.241627300230643	0.42739252781176	0.613627290494948	0.326025146877928	17.4976686259989	-0.233202941292513	27.2838725537453	0.185807359764383	0.228293098782451	0.166976564609532	0.173162899795955	0.21519655198646	0.154532437630316	0.20239348289654	0.243977396646174	0.181310702497927	0.00249891379039436	0.0024837791362929	0.00334582644521285
141	9.08397597558638	0.11	0.327892158666191	0.183556473735688	0.472227843596695	0.154647900892593	7.70060819778294	4.88963119991099	10.5115851956549	16.4	12.2	22.86	0.289413813105284	0.455793553875954	0.622173294646623	0.286080518558149	0.45054399736221	0.615007476166272	0.291736610558586	0.458211709477686	0.626810576167973	0.327892158666191	18.404689155917	0.659579182795943	28.7078495921562	0.185807359764383	0.228293098782451	0.166976564609532	0.173162899795955	0.21519655198646	0.154532437630316	0.20239348289654	0.243977396646174	0.181310702497927	0.00249891379039436	0.0024837791362929	0.00334582644521285
141	9.08397597558638	0.11	0.335226247050036	0.184328499828838	0.486123994271235	0.134363522112166	7.11035071889759	4.29259351181329	9.92810792598188	15.23	11.12	21.34	0.272989093626464	0.452185419554946	0.631381745483427	0.270446199831828	0.447973311729918	0.625500423628008	0.275071987567189	0.455781526616524	0.636200564241169	0.335226247050036	17.0864881685012	-1.52300612596553	25.7188190327092	0.185807359764383	0.228293098782451	0.166976564609532	0.173162899795955	0.21519655198646	0.154532437630316	0.20239348289654	0.243977396646174	0.181310702497927	0.00249891379039436	0.0024837791362929	0.00334582644521285
141	9.08397597558638	0.11	0.336879805542832	0.189596850003806	0.484162761081858	0.111541045140803	6.62137371917673	3.70371230429329	9.53903513406016	16.35	12.11	21.45	0.219823446420518	0.39299304897425	0.566162651527983	0.217309525883034	0.388498745418411	0.559687964953788	0.222169454237881	0.398218604584614	0.573612337505342	0.336879805542832	17.9283736305525	1.16926168579846	29.0795523273765	0.185807359764383	0.228293098782451	0.166976564609532	0.173162899795955	0.21519655198646	0.154532437630316	0.20239348289654	0.243977396646174	0.181310702497927	0.00249891379039436	0.0024837791362929	0.00334582644521285
141	9.08397597558638	0.11	0.340679079967077	0.185618283715027	0.495739876219126	0.118735630492306	7.22223920719222	4.15024845145459	10.2942299629298	17.02	12.32	22.57	0.237017870149431	0.412457175665822	0.587896481182213	0.234042152172615	0.407278847839647	0.580515543506679	0.2388098728055	0.41612040704526	0.592738820500098	0.340679079967077	18.7985439523126	-0.439728809732765	27.9384321649139	0.185807359764383	0.228293098782451	0.166976564609532	0.173162899795955	0.21519655198646	0.154532437630316	0.20239348289654	0.243977396646174	0.181310702497927	0.00249891379039436	0.0024837791362929	0.00334582644521285
141	9.08397597558638	0.11	0.340723997743435	0.188558685781774	0.492889309705096	0.170856821849725	8.55933982300685	5.61543113853204	11.5032485074817	16.25	11.28	22.07	0.335253552578694	0.511011356492474	0.686769160406254	0.331478142050799	0.505256674281544	0.679035206512289	0.336949660886808	0.513906635258301	0.690519272219813	0.340723997743435	18.0225917509334	-0.000937025092687784	27.8501002142575	0.185807359764383	0.228293098782451	0.166976564609532	0.173162899795955	0.21519655198646	0.154532437630316	0.20239348289654	0.243977396646174	0.181310702497927	0.00249891379039436	0.0024837791362929	0.00334582644521285
141	9.08397597558638	0.11	0.348438403313867	0.190415031807066	0.506461774820667	0.129719523123644	7.2783213115758	4.33495961056969	10.2216830125819	15.21	11.37	20.9	0.276105430365025	0.463576184924011	0.651046939482997	0.273546964973881	0.459280566312966	0.645014167652051	0.27928295168472	0.468692861056949	0.657857410579891	0.348438403313867	17.2879530500834	0.302036016144622	27.6901374011048	0.185807359764383	0.228293098782451	0.166976564609532	0.173162899795955	0.21519655198646	0.154532437630316	0.20239348289654	0.243977396646174	0.181310702497927	0.00249891379039436	0.0024837791362929	0.00334582644521285
141	9.08397597558638	0.11	0.359613934133787	0.197289745456384	0.52193812281119	0.1505227552877	9.21754523751278	5.7987307597571	12.6363597152684	16.33	13.17	20.7	0.344610361618949	0.547785667095079	0.750960972571209	0.340682508027619	0.541542030398636	0.742401552769653	0.350650281101186	0.558312628380484	1.96452207360424	0.359613934133787	18.2978734409699	0.614411551508497	28.7125483220948	0.185807359764383	0.228293098782451	0.166976564609532	0.173162899795955	0.21519655198646	0.154532437630316	0.20239348289654	0.243977396646174	0.181310702497927	0.00249891379039436	0.0024837791362929	0.00334582644521285
141	9.08397597558638	0.11	0.36683521529877	0.199640163377182	0.534030267220358	0.129796856797581	7.68857745203319	4.58037219086283	10.7967827132036	16.79	13.14	22.11	0.265003431425928	0.44483271722707	0.624662003028211	0.261775049164365	0.439413579648618	0.61705211013287	0.268624416051842	0.451303339832907	0.632859379389299	0.36683521529877	18.4274904710246	-0.35642572045959	27.789593985757	0.185807359764383	0.228293098782451	0.166976564609532	0.173162899795955	0.21519655198646	0.154532437630316	0.20239348289654	0.243977396646174	0.181310702497927	0.00249891379039436	0.0024837791362929	0.00334582644521285
141	9.08397597558638	0.11	0.36805534621918	0.200338942866874	0.535771749571486	0.135997403721627	8.42691929707921	5.11067503663251	11.7431635575259	17.54	13.66	22.22	0.283316088479484	0.467155864160345	0.650995639841206	0.279522965230826	0.460901437245857	0.642279909260889	0.287136766874089	0.474422005383912	0.660363335149958	0.36805534621918	18.8925778496531	-0.0771997030069234	28.4368846712767	0.185807359764383	0.228293098782451	0.166976564609532	0.173162899795955	0.21519655198646	0.154532437630316	0.20239348289654	0.243977396646174	0.181310702497927	0.00249891379039436	0.0024837791362929	0.00334582644521285
141	9.08397597558638	0.11	0.369155928831419	0.202607584148365	0.535704273514474	0.13131069556869	8.0416033971106	4.81228922756134	11.2709175666599	16.01	11.67	20.87	0.291648689473608	0.487361208175414	0.68307372687722	0.288495829560196	0.482092603610855	0.675689377661514	0.29471103283378	0.49350908025307	0.691646840227546	0.369155928831419	17.6463351395793	-0.530920603954562	27.1435052185231	0.185807359764383	0.228293098782451	0.166976564609532	0.173162899795955	0.21519655198646	0.154532437630316	0.20239348289654	0.243977396646174	0.181310702497927	0.00249891379039436	0.0024837791362929	0.00334582644521285
141	9.08397597558638	0.11	0.369724063840102	0.20137417708524	0.538073950594963	0.13619729403538	8.00345591053006	4.85653332830521	11.1503784927549	15.02	10.95	20.1	0.312969867052832	0.515767186787928	0.718564506523025	0.310187397087552	0.511181739889068	0.712176082690584	0.316446207243571	0.521744883696049	0.725749565349475	0.369724063840102	16.6853247553359	-0.0260328339687436	27.0840386887827	0.185807359764383	0.228293098782451	0.166976564609532	0.173162899795955	0.21519655198646	0.154532437630316	0.20239348289654	0.243977396646174	0.181310702497927	0.00249891379039436	0.0024837791362929	0.00334582644521285
141	9.08397597558638	0.11	0.372008406769862	0.203376845298178	0.540639968241547	0.144581902594083	8.67166390019267	5.3784484230805	11.9648793773048	15.53	11.63	21.56	0.33564749605842	0.54116392792195	0.74668035978548	0.332321178304087	0.535800911058752	0.739280643813418	0.338939330136409	0.546141594693898	0.754018061831272	0.372008406769862	17.8481304344532	-0.912135940042422	26.8530589099935	0.185807359764383	0.228293098782451	0.166976564609532	0.173162899795955	0.21519655198646	0.154532437630316	0.20239348289654	0.243977396646174	0.181310702497927	0.00249891379039436	0.0024837791362929	0.00334582644521285
141	9.08397597558638	0.11	0.37227455855125	0.205767275221503	0.538781841880998	0.139283343163801	7.86653583053042	4.81337628542775	10.9196953756331	16.72	11.84	23.01	0.279604564290748	0.456959770635832	0.634314976980916	0.276230761785766	0.451445940692613	0.626661119599459	0.280736571379901	0.45880473947656	0.637105715983958	0.37227455855125	18.2782580316162	1.64616802755181	29.6545405410662	0.185807359764383	0.228293098782451	0.166976564609532	0.173162899795955	0.21519655198646	0.154532437630316	0.20239348289654	0.243977396646174	0.181310702497927	0.00249891379039436	0.0024837791362929	0.00334582644521285
141	9.08397597558638	0.11	0.378477887045063	0.206865562722458	0.550090211367668	0.121799878656599	7.38165253175331	4.28699654418027	10.4763085193264	16.62	11.39	22.5	0.25045079101351	0.431243808226115	0.61203682543872	0.24747023890588	0.426111683722498	0.604753128539116	0.251107290806134	0.432724391819367	0.613801073019411	0.378477887045063	18.0220621218814	-0.704787700744288	27.1184377894186	0.185807359764383	0.228293098782451	0.166976564609532	0.173162899795955	0.21519655198646	0.154532437630316	0.20239348289654	0.243977396646174	0.181310702497927	0.00249891379039436	0.0024837791362929	0.00334582644521285
141	9.08397597558638	0.11	0.381540722524847	0.214555224210227	0.548526220839466	0.124796601142957	7.50332566399893	4.4009643441699	10.605686983828	16.06	11.32	21.44	0.265892159466367	0.453326886554541	0.640761613642715	0.262992743458516	0.448383592121551	0.633774440784587	0.267940447849008	0.456462664138106	0.646008310540171	0.381540722524847	17.6872701310691	-0.0407070832043852	27.6773061764943	0.185807359764383	0.228293098782451	0.166976564609532	0.173162899795955	0.21519655198646	0.154532437630316	0.20239348289654	0.243977396646174	0.181310702497927	0.00249891379039436	0.0024837791362929	0.00334582644521285
141	9.08397597558638	0.11	0.38303370855233	0.214410074018224	0.551657343086436	0.130550249096296	6.65966020456661	3.97634974473851	9.3429706643947	16.05	11.19	20.93	0.2403954236777	0.402618466482904	0.564841509288108	0.237778781280386	0.398236067961238	0.558693354642089	0.242627509124465	0.406165889946809	0.570023669539067	0.38303370855233	16.6529459368478	0.231895987200262	27.454874804006	0.185807359764383	0.228293098782451	0.166976564609532	0.173162899795955	0.21519655198646	0.154532437630316	0.20239348289654	0.243977396646174	0.181310702497927	0.00249891379039436	0.0024837791362929	0.00334582644521285
141	9.08397597558638	0.11	0.383310540909795	0.215995821465568	0.550625260354023	0.108111202520241	7.31962829210665	4.03720569204711	10.6020508921662	16.26	12.31	22.47	0.240904159200555	0.436769645610113	0.63263513201967	0.238187500926314	0.431844226822735	0.625500952719155	0.243448245034419	0.441585584148921	0.639147453195529	0.383310540909795	18.6345004176719	0.261470687557581	28.5538933068943	0.185807359764383	0.228293098782451	0.166976564609532	0.173162899795955	0.21519655198646	0.154532437630316	0.20239348289654	0.243977396646174	0.181310702497927	0.00249891379039436	0.0024837791362929	0.00334582644521285
141	9.08397597558638	0.11	0.38342580029945	0.214246764901422	0.552604835697479	0.121627335369277	7.68595700828719	4.46112406104131	10.9107899555331	16.29	12.36	20.98	0.265778886458244	0.45790367339654	0.650028460334836	0.262769197980845	0.452718357783455	0.642667517586065	0.269785071988539	0.463703980114582	0.658648079162057	0.38342580029945	17.780740421209	0.660445189230305	28.445333520614	0.185807359764383	0.228293098782451	0.166976564609532	0.173162899795955	0.21519655198646	0.154532437630316	0.20239348289654	0.243977396646174	0.181310702497927	0.00249891379039436	0.0024837791362929	0.00334582644521285
141	9.08397597558638	0.11	0.38436844648673	0.213591730960318	0.555145162013142	0.0980320746814346	6.74698068405919	3.55171939126502	9.94224197685336	17.03	12.35	21.65	0.202664328645653	0.38498883500845	0.567313341371248	0.20011502304107	0.380146077521983	0.560177132002895	0.20499775167199	0.389601294494603	0.574078827985731	0.38436844648673	17.9341944751356	0.274029501060822	28.246155456764	0.185807359764383	0.228293098782451	0.166976564609532	0.173162899795955	0.21519655198646	0.154532437630316	0.20239348289654	0.243977396646174	0.181310702497927	0.00249891379039436	0.0024837791362929	0.00334582644521285
141	9.08397597558638	0.11	0.385835565136414	0.21318276389502	0.558488366377808	0.109549929622076	7.60659777851916	4.22069371487626	10.9925018421621	16.15	12.62	22.68	0.253513684097189	0.456886179511469	0.660258674925749	0.25070463544747	0.451823669729394	0.652942704011317	0.25626355857004	0.461471429113452	0.666859710014787	0.385835565136414	18.2359523638646	0.490135123966645	28.5769453835651	0.185807359764383	0.228293098782451	0.166976564609532	0.173162899795955	0.21519655198646	0.154532437630316	0.20239348289654	0.243977396646174	0.181310702497927	0.00249891379039436	0.0024837791362929	0.00334582644521285
141	9.08397597558638	0.11	0.389903821831118	0.214836231657709	0.564971412004527	0.114697178769474	7.81937344264516	4.42759892677168	11.2111479585186	17.26	12.92	23.04	0.249400461111614	0.440454380456168	0.631508299800721	0.246172258834341	0.434753204814045	0.62333415079375	0.251824429045094	0.445064929737546	0.637531136051383	0.389903821831118	18.8723602792388	0.460240959715016	28.9283450176123	0.185807359764383	0.228293098782451	0.166976564609532	0.173162899795955	0.21519655198646	0.154532437630316	0.20239348289654	0.243977396646174	0.181310702497927	0.00249891379039436	0.0024837791362929	0.00334582644521285
141	9.08397597558638	0.11	0.389989792636389	0.214761686255572	0.565217899017206	0.123491227914214	7.55693339919674	4.41359501988545	10.700271778508	14.53	11.64	19.32	0.293833894993322	0.503100797623416	0.712367700253509	0.291535505990472	0.499165508467584	0.706795510944695	0.299050531537646	0.513062730147727	0.725786391608986	0.389989792636389	16.5546369941908	-0.873802169810001	26.1812679461331	0.185807359764383	0.228293098782451	0.166976564609532	0.173162899795955	0.21519655198646	0.154532437630316	0.20239348289654	0.243977396646174	0.181310702497927	0.00249891379039436	0.0024837791362929	0.00334582644521285
141	9.08397597558638	0.11	0.39436273707567	0.222979232432486	0.565746241718853	0.128189208736133	8.34289151482642	4.94595488849207	11.7398281411608	16.98	12.36	22.48	0.283040291146558	0.477435499635249	0.671830708123941	0.279503318452375	0.47146929489951	0.663435271346646	0.28577067414657	0.481034924805469	0.677309815478882	0.39436273707567	18.6565227653262	2.6047071931569	30.8446049919502	0.185807359764383	0.228293098782451	0.166976564609532	0.173162899795955	0.21519655198646	0.154532437630316	0.20239348289654	0.243977396646174	0.181310702497927	0.00249891379039436	0.0024837791362929	0.00334582644521285
141	9.08397597558638	0.11	0.394954923679152	0.216524432843744	0.57338541451456	0.112794107168476	7.23550374460589	4.06722606634649	10.4037814228653	16.74	11.23	22.97	0.236049879486716	0.419927429427131	0.603804979367546	0.23319550016209	0.41484955277239	0.59650360538269	0.23609895151758	0.419821443094552	0.604097124016199	0.394954923679152	18.1575428565798	0.0447377161167217	28.0226587356665	0.185807359764383	0.228293098782451	0.166976564609532	0.173162899795955	0.21519655198646	0.154532437630316	0.20239348289654	0.243977396646174	0.181310702497927	0.00249891379039436	0.0024837791362929	0.00334582644521285
141	9.08397597558638	0.11	0.396175091612121	0.217828301434215	0.574521881790027	0.126099822439629	7.75560638732181	4.56792506731501	10.9432877073286	15.87	11.53	22.11	0.279102797342747	0.473871923442724	0.668641049542701	0.276154678750451	0.46886648945507	0.661578300159689	0.280995667118725	0.477770768426854	0.673668277531447	0.396175091612121	17.5874622440122	0.112933582464594	27.7820771508999	0.185807359764383	0.228293098782451	0.166976564609532	0.173162899795955	0.21519655198646	0.154532437630316	0.20239348289654	0.243977396646174	0.181310702497927	0.00249891379039436	0.0024837791362929	0.00334582644521285
141	9.08397597558638	0.11	0.39979824072281	0.22028888274221	0.57930759870341	0.148992322873725	8.61038306313924	5.39751621018156	11.8232499160969	15.96	11.65	21.53	0.32806893375738	0.523351682656953	0.718634431556525	0.324551281263439	0.517740150560262	0.710929019857085	0.331477608720592	0.528762104481769	0.726060570552377	0.39979824072281	17.5179594885405	-0.197363229238716	27.4471943138	0.185807359764383	0.228293098782451	0.166976564609532	0.173162899795955	0.21519655198646	0.154532437630316	0.20239348289654	0.243977396646174	0.181310702497927	0.00249891379039436	0.0024837791362929	0.00334582644521285
141	9.08397597558638	0.11	0.403649893179585	0.220312324405555	0.586987461953616	0.113795842093999	7.1941274021268	4.05963457196756	10.328620232286	16.89	12.47	22.21	0.233517071476344	0.413818419611635	0.594119767746925	0.23063330855076	0.408708068540275	0.58678282852979	0.235973208025687	0.417752030226742	0.600828818459428	0.403649893179585	18.038640290804	0.671278547106373	28.649826465187	0.185807359764383	0.228293098782451	0.166976564609532	0.173162899795955	0.21519655198646	0.154532437630316	0.20239348289654	0.243977396646174	0.181310702497927	0.00249891379039436	0.0024837791362929	0.00334582644521285
141	9.08397597558638	0.11	0.40539945017423	0.228687453638906	0.582111446709553	0.137754588075627	8.83951660225921	5.38667713469353	12.2923560698249	15.92	12.92	21.64	0.328082469229493	0.538382078811801	0.748681688394109	0.324585133280081	0.532642963877773	0.740700794475465	0.333337014289458	0.547379269052607	0.760413244131138	0.40539945017423	17.8178374951938	-0.603245221264812	27.3896315882435	0.185807359764383	0.228293098782451	0.166976564609532	0.173162899795955	0.21519655198646	0.154532437630316	0.20239348289654	0.243977396646174	0.181310702497927	0.00249891379039436	0.0024837791362929	0.00334582644521285
141	9.08397597558638	0.11	0.410053433816555	0.230304943270027	0.589801924363082	0.12593128059394	8.00696689082721	4.71345319700141	11.300480584653	16.09	12.26	23.14	0.28414815060547	0.482695963849856	0.681243777094242	0.281030884875421	0.477400516447029	0.673770148018636	0.286193915521071	0.486523220601301	0.686134486458857	0.410053433816555	18.1619633925629	0.578148637870449	28.5953810186622	0.185807359764383	0.228293098782451	0.166976564609532	0.173162899795955	0.21519655198646	0.154532437630316	0.20239348289654	0.243977396646174	0.181310702497927	0.00249891379039436	0.0024837791362929	0.00334582644521285
141	9.08397597558638	0.11	0.412021320545076	0.23228710011142	0.591755540978732	0.114606861162465	7.12120153205038	4.03089538981683	10.2115076742839	15.27	12.2	20.32	0.255749822426105	0.451821704895484	0.647893587364863	0.253348568402934	0.447579517447047	0.64181046649116	0.260402389885056	0.46035899994974	0.659944116166868	0.412021320545076	17.1248007258158	-0.675846118671255	26.749762916055	0.185807359764383	0.228293098782451	0.166976564609532	0.173162899795955	0.21519655198646	0.154532437630316	0.20239348289654	0.243977396646174	0.181310702497927	0.00249891379039436	0.0024837791362929	0.00334582644521285
141	9.08397597558638	0.11	0.413014713702428	0.229766645394512	0.596262782010344	0.119209458623089	7.84389290008	4.51501335932527	11.1727724408347	16.35	12.61	21.32	0.26801428595483	0.465618855895317	0.663223425835803	0.264950386827875	0.460295970956593	0.655641555085311	0.271691921830988	0.472221993800382	0.672533434030101	0.413014713702428	17.8579869248201	0.953132302194457	28.8743883084521	0.185807359764383	0.228293098782451	0.166976564609532	0.173162899795955	0.21519655198646	0.154532437630316	0.20239348289654	0.243977396646174	0.181310702497927	0.00249891379039436	0.0024837791362929	0.00334582644521285
141	9.08397597558638	0.11	0.413432612676501	0.231748214147622	0.59511701120538	0.091778452336041	6.54086512926481	3.3283425301581	9.75338772837152	15.96	12.18	20.89	0.2023203770144	0.397600393277532	0.592880409540665	0.2001516103151	0.393338328796961	0.586525047278822	0.205206973555203	0.403150137118362	0.602048821530307	0.413432612676501	17.2370761701347	0.474500518150682	28.0736977657845	0.185807359764383	0.228293098782451	0.166976564609532	0.173162899795955	0.21519655198646	0.154532437630316	0.20239348289654	0.243977396646174	0.181310702497927	0.00249891379039436	0.0024837791362929	0.00334582644521285
141	9.08397597558638	0.11	0.41461471465205	0.226507249357992	0.602722179946107	0.0956001030249459	7.13056440837769	3.70635401932605	10.5547747974293	16.78	11.9	22.92	0.214494446565	0.41266065208449	0.61082685760398	0.211883073531946	0.407636694980176	0.603390316428407	0.215689495741477	0.414379638672509	0.614275105574767	0.41461471465205	18.0930029816205	0.844097290556447	28.8502555120027	0.185807359764383	0.228293098782451	0.166976564609532	0.173162899795955	0.21519655198646	0.154532437630316	0.20239348289654	0.243977396646174	0.181310702497927	0.00249891379039436	0.0024837791362929	0.00334582644521285
141	9.08397597558638	0.11	0.414684057422606	0.230961058364724	0.598407056480488	0.106220636074871	7.43610461821009	4.06834049973258	10.8038687366876	16.79	12.8	21.74	0.235330011354568	0.43013572348533	0.624941435616091	0.232461705152566	0.424893039153338	0.617324373154111	0.238232660006187	0.436373650236082	0.631505513854059	0.414684057422606	18.1947473089494	-0.470292972922245	27.6560626674593	0.185807359764383	0.228293098782451	0.166976564609532	0.173162899795955	0.21519655198646	0.154532437630316	0.20239348289654	0.243977396646174	0.181310702497927	0.00249891379039436	0.0024837791362929	0.00334582644521285
141	9.08397597558638	0.11	0.414928747873601	0.234125877004951	0.595731618742252	0.138711939808034	8.1945776988425	5.00649682540416	11.3826585722808	14.39	10.75	21.66	0.336258890655561	0.550384770528869	0.764510650402177	0.33372814494145	0.546242474405746	0.758756803870042	0.338682634930416	0.554260049321695	0.769073318947152	0.414928747873601	16.8677393642394	-0.331266299047467	26.8526833795319	0.185807359764383	0.228293098782451	0.166976564609532	0.173162899795955	0.21519655198646	0.154532437630316	0.20239348289654	0.243977396646174	0.181310702497927	0.00249891379039436	0.0024837791362929	0.00334582644521285
141	9.08397597558638	0.11	0.415543005861642	0.233687256432931	0.597398755290352	0.134004949294394	8.32172878243705	5.01882209348219	11.6246354713919	16.04	11.62	21.29	0.303494895922852	0.503226088448895	0.702957280974937	0.300193710978594	0.497752380623616	0.695311050268638	0.306688669651548	0.508493145408985	0.70913690861248	0.415543005861642	17.9473083023916	-0.313539884497036	27.4551992703085	0.185807359764383	0.228293098782451	0.166976564609532	0.173162899795955	0.21519655198646	0.154532437630316	0.20239348289654	0.243977396646174	0.181310702497927	0.00249891379039436	0.0024837791362929	0.00334582644521285
141	9.08397597558638	0.11	0.416254026598968	0.233905198600497	0.598602854597438	0.134232370208492	7.9829705455366	4.81761840979307	11.1483226812801	15.15	11.29	20.7	0.308016098459692	0.510393981506817	0.712771864553942	0.305199354311893	0.505726533059575	0.706253711807257	0.31192252345848	0.516103468347546	0.721556949627643	0.416254026598968	17.0240232632276	0.920355000030162	28.253408242361	0.185807359764383	0.228293098782451	0.166976564609532	0.173162899795955	0.21519655198646	0.154532437630316	0.20239348289654	0.243977396646174	0.181310702497927	0.00249891379039436	0.0024837791362929	0.00334582644521285
141	9.08397597558638	0.11	0.419261626680725	0.230003960759053	0.608519292602397	0.117653984570702	7.66484128519095	4.38762750468744	10.9420550656945	16.83	11.72	21.33	0.253292961977275	0.442482947820345	0.631672933663414	0.250191150645101	0.437064326587726	0.62393750253035	0.25588488299258	0.445536757369735	0.637163523882387	0.419261626680725	17.4455649714746	0.564570913227831	28.2908384686004	0.185807359764383	0.228293098782451	0.166976564609532	0.173162899795955	0.21519655198646	0.154532437630316	0.20239348289654	0.243977396646174	0.181310702497927	0.00249891379039436	0.0024837791362929	0.00334582644521285
141	9.08397597558638	0.11	0.421770082627252	0.232480351017139	0.611059814237366	0.106713531869058	7.31317282263	4.00965291079234	10.6166927344677	15.3	11.37	20.37	0.253880861633842	0.46305120637477	0.672221551115698	0.251480638320515	0.458673458900414	0.665866279480313	0.256943689357713	0.46882638858793	0.681014100486358	0.421770082627252	16.9600405088696	0.265172923994733	27.6538536118979	0.185807359764383	0.228293098782451	0.166976564609532	0.173162899795955	0.21519655198646	0.154532437630316	0.20239348289654	0.243977396646174	0.181310702497927	0.00249891379039436	0.0024837791362929	0.00334582644521285
141	9.08397597558638	0.11	0.422333481644725	0.236839215676856	0.607827747612595	0.128292596170455	8.42589983434369	4.99675108745376	11.8550485812336	16.06	11.79	20.51	0.301900327100714	0.509087179165947	0.716274031231179	0.298608642269557	0.50353649109121	0.708464339912863	0.305827893846478	0.515950526471028	0.72540718968329	0.422333481644725	17.4328945280242	-0.236747891864204	27.4219239233999	0.185807359764383	0.228293098782451	0.166976564609532	0.173162899795955	0.21519655198646	0.154532437630316	0.20239348289654	0.243977396646174	0.181310702497927	0.00249891379039436	0.0024837791362929	0.00334582644521285
141	9.08397597558638	0.11	0.422581953405861	0.233242101635808	0.611921805175915	0.126559993235774	7.32826006554045	4.32249762404992	10.334022507031	15.47	11.12	20.97	0.270693627716289	0.458927563303305	0.647161498890321	0.268040578898294	0.454429647191872	0.64081871548545	0.273326602424962	0.463193244038782	0.652579153898041	0.422581953405861	16.4127121314492	0.0898979659854824	27.135745019868	0.185807359764383	0.228293098782451	0.166976564609532	0.173162899795955	0.21519655198646	0.154532437630316	0.20239348289654	0.243977396646174	0.181310702497927	0.00249891379039436	0.0024837791362929	0.00334582644521285
141	9.08397597558638	0.11	0.423565497391672	0.232758977585684	0.61437201719766	0.138214244729747	9.15079365916925	5.58326494545421	12.7183223728843	15.95	12.16	20.66	0.339538222358673	0.55649234678269	0.773446471206706	0.335903038143047	0.550534395477272	0.765165752811497	0.344599852388734	0.564966436496672	0.784306412165025	0.423565497391672	17.3859839553218	-0.320199537710657	27.318793376096	0.185807359764383	0.228293098782451	0.166976564609532	0.173162899795955	0.21519655198646	0.154532437630316	0.20239348289654	0.243977396646174	0.181310702497927	0.00249891379039436	0.0024837791362929	0.00334582644521285
141	9.08397597558638	0.11	0.424288659271825	0.231793251537528	0.616784067006123	0.0943952264249862	7.65069326189704	3.95087333598639	11.3505131878077	15.86	12.58	20.64	0.241561165081766	0.467772621610928	0.69398407814009	0.239014499390793	0.462841114983073	0.686667730575353	0.245887474647953	0.474234717846725	0.706805004417014	0.424288659271825	17.8925711846176	-1.19373481869435	26.7785632696551	0.185807359764383	0.228293098782451	0.166976564609532	0.173162899795955	0.21519655198646	0.154532437630316	0.20239348289654	0.243977396646174	0.181310702497927	0.00249891379039436	0.0024837791362929	0.00334582644521285
141	9.08397597558638	0.11	0.42449528412163	0.236799023053869	0.612191545189392	0.119184337902313	8.0830020528601	4.6522362638465	11.5137678418737	15.98	12.09	23.21	0.282435928666775	0.490716735294835	0.698997541922894	0.279397441717484	0.485437533023968	0.691477624330452	0.284506567963243	0.494012735598458	0.703349038360268	0.42449528412163	18.1300263194987	0.768826480451174	28.7767929616794	0.185807359764383	0.228293098782451	0.166976564609532	0.173162899795955	0.21519655198646	0.154532437630316	0.20239348289654	0.243977396646174	0.181310702497927	0.00249891379039436	0.0024837791362929	0.00334582644521285
141	9.08397597558638	0.11	0.428171469348835	0.236618517447782	0.619724421249889	0.12251411694161	7.584784195739	4.41554008266201	10.754028308816	15.27	11.55	20.65	0.280113131456746	0.481163711056434	0.682214290656122	0.277481814068117	0.476643771440981	0.675805728813845	0.283819913717662	0.487531625591729	0.690590032427091	0.428171469348835	16.5661967852365	0.436501653215925	27.6233461502824	0.185807359764383	0.228293098782451	0.166976564609532	0.173162899795955	0.21519655198646	0.154532437630316	0.20239348289654	0.243977396646174	0.181310702497927	0.00249891379039436	0.0024837791362929	0.00334582644521285
141	9.08397597558638	0.11	0.431572450233228	0.242352855384925	0.620792045081531	0.13338393998526	9.04549557270019	5.44568686967589	12.6453042757245	15.5	12	20.36	0.340469819039993	0.565533478965453	0.790597138890913	0.337115296239281	0.559961487430037	0.782807678620793	0.346006498038753	0.574897439088392	0.80313134203294	0.431572450233228	17.1854884268474	1.04446734829854	28.5906005310947	0.185807359764383	0.228293098782451	0.166976564609532	0.173162899795955	0.21519655198646	0.154532437630316	0.20239348289654	0.243977396646174	0.181310702497927	0.00249891379039436	0.0024837791362929	0.00334582644521285
141	9.08397597558638	0.11	0.432312095513905	0.23617846968689	0.628445721340919	0.130168339306987	8.1054464833816	4.83409410100767	11.3767988657555	16.28	11.39	22.37	0.288097348185595	0.483060029227757	0.678022710269919	0.284837845112594	0.477594738902705	0.670351632692817	0.289359089629648	0.484922987324431	0.680981066441954	0.432312095513905	17.1089184245925	1.63520835070956	29.1620909838346	0.185807359764383	0.228293098782451	0.166976564609532	0.173162899795955	0.21519655198646	0.154532437630316	0.20239348289654	0.243977396646174	0.181310702497927	0.00249891379039436	0.0024837791362929	0.00334582644521285
141	9.08397597558638	0.11	0.433634193682728	0.242028151288369	0.625240236077087	0.137180225265237	9.0223262179059	5.48953252451881	12.555119911293	15.89	11.42	20.96	0.334952487835961	0.550511468737513	0.766070449639065	0.331400379384624	0.544673397632879	0.757946415881134	0.338422761959218	0.55679087179945	0.773748403474213	0.433634193682728	17.6243004379169	0.282875720862734	27.9241298866359	0.185807359764383	0.228293098782451	0.166976564609532	0.173162899795955	0.21519655198646	0.154532437630316	0.20239348289654	0.243977396646174	0.181310702497927	0.00249891379039436	0.0024837791362929	0.00334582644521285
141	9.08397597558638	0.11	0.437408849963322	0.244229734474475	0.630587965452169	0.157779971132206	9.50936230885672	6.07912866315368	12.9395959545597	16.41	12.68	20.81	0.359571205125588	0.562464302836061	0.765357400546534	0.355422554910735	0.555974718526903	0.756526882143071	0.365480531030682	0.572126741218015	0.777312234135532	0.437408849963322	18.0299842450528	0.521651884077337	28.4303524995421	0.185807359764383	0.228293098782451	0.166976564609532	0.173162899795955	0.21519655198646	0.154532437630316	0.20239348289654	0.243977396646174	0.181310702497927	0.00249891379039436	0.0024837791362929	0.00334582644521285
141	9.08397597558638	0.11	0.43784284173159	0.241627519248905	0.634058164214275	0.129279858247656	8.31659471557629	4.94678901002463	11.6864004211279	14.19	11.36	20.42	0.33682266656711	0.566269877931258	0.795717089295407	0.334444004773271	0.562270846223076	0.79009768767288	0.341694582178083	0.575927997807996	0.808938803832289	0.43784284173159	16.4347626608258	-0.146288366662888	26.8612069165677	0.185807359764383	0.228293098782451	0.166976564609532	0.173162899795955	0.21519655198646	0.154532437630316	0.20239348289654	0.243977396646174	0.181310702497927	0.00249891379039436	0.0024837791362929	0.00334582644521285
141	9.08397597558638	0.11	0.437901421256754	0.245371374046014	0.630431468467493	0.123235456806014	7.81038586856151	4.557778798735	11.062992938388	16.54	11.86	21.55	0.267504389651842	0.458405858857126	0.649307328062411	0.264357026885903	0.453012416402843	0.641667805919783	0.270053247043163	0.463134944193561	0.654703569282329	0.437901421256754	17.6042578341174	0.665174524078114	28.4041174823803	0.185807359764383	0.228293098782451	0.166976564609532	0.173162899795955	0.21519655198646	0.154532437630316	0.20239348289654	0.243977396646174	0.181310702497927	0.00249891379039436	0.0024837791362929	0.00334582644521285
141	9.08397597558638	0.11	0.439495961250184	0.239558575030414	0.639433347469955	0.0996248945209346	7.71641384686317	4.09457789619585	11.3382497975305	15.93	12.29	20.48	0.249289994005492	0.469798062314456	0.690306130623421	0.246629674435323	0.46478457196484	0.682939469494358	0.253464155045038	0.477575444319462	0.702028980225645	0.439495961250184	17.0711860004981	0.816338812854632	28.4252652413456	0.185807359764383	0.228293098782451	0.166976564609532	0.173162899795955	0.21519655198646	0.154532437630316	0.20239348289654	0.243977396646174	0.181310702497927	0.00249891379039436	0.0024837791362929	0.00334582644521285
141	9.08397597558638	0.11	0.440205340809225	0.240056174946845	0.640354506671605	0.13942326131785	9.08629681087294	5.56178018442881	12.6108134373171	16.2	12.5	20.84	0.333058201221511	0.544118172822915	0.755178144424318	0.32933764529359	0.538039889550016	0.746742133806443	0.337967977062411	0.552841705187469	0.767179872014478	0.440205340809225	17.5630508852586	0.575769558474881	28.3612928438312	0.185807359764383	0.228293098782451	0.166976564609532	0.173162899795955	0.21519655198646	0.154532437630316	0.20239348289654	0.243977396646174	0.181310702497927	0.00249891379039436	0.0024837791362929	0.00334582644521285
141	9.08397597558638	0.11	0.466018377902723	0.261677479477329	0.670359276328117	0.127302162633352	8.93270411544937	5.28111024514905	12.5842979857497	15.87	11.82	20.48	0.322752150419974	0.545917303085058	0.769082455750142	0.319345210512066	0.540154653807964	0.760964097103862	0.326198859209471	0.554225910618946	0.780294716377273	0.466018377902723	17.1602245589353	0.634196452095046	28.2059497768637	0.185807359764383	0.228293098782451	0.166976564609532	0.173162899795955	0.21519655198646	0.154532437630316	0.20239348289654	0.243977396646174	0.181310702497927	0.00249891379039436	0.0024837791362929	0.00334582644521285
141	9.08397597558638	0.11	0.467994554540472	0.254795755665609	0.681193353415335	0.120364479935547	8.24540222671137	4.76523979157153	11.7255646618512	14.21	10.9	19.13	0.324071657999583	0.560748522080685	0.797425386161787	0.321769745623725	0.556765471015099	0.791761196406473	0.329491659622496	0.570039142366728	0.810079008309039	0.467994554540472	15.7895988021786	0.039353946264221	26.7975113847002	0.185807359764383	0.228293098782451	0.166976564609532	0.173162899795955	0.21519655198646	0.154532437630316	0.20239348289654	0.243977396646174	0.181310702497927	0.00249891379039436	0.0024837791362929	0.00334582644521285
141	9.08397597558638	0.11	0.473521427528396	0.261021047045475	0.686021808011318	0.0982417920596778	7.57190526922859	3.99021895463385	11.1535915838233	16.06	12.66	19.72	0.241098472396862	0.45751243585887	0.673926399320878	0.238470089725344	0.452524773571089	0.666579457416833	0.245878453776382	0.466475239481897	0.686484763831268	0.473521427528396	16.7477127704193	-0.913080859682052	26.5757515115608	0.185807359764383	0.228293098782451	0.166976564609532	0.173162899795955	0.21519655198646	0.154532437630316	0.20239348289654	0.243977396646174	0.181310702497927	0.00249891379039436	0.0024837791362929	0.00334582644521285
141	9.08397597558638	0.11	0.474249847004797	0.267676447720851	0.680823246288744	0.142080998969848	9.21827729484339	5.68164122578868	12.7549133638981	16.41	11.36	22.13	0.336108948084817	0.545325789080228	0.754542630075638	0.332232432588612	0.539036269316189	0.745840106043766	0.3374730899252	0.548542648763194	0.758595376101113	0.474249847004797	17.4067695499126	-0.377825117729471	27.2859353404905	0.185807359764383	0.228293098782451	0.166976564609532	0.173162899795955	0.21519655198646	0.154532437630316	0.20239348289654	0.243977396646174	0.181310702497927	0.00249891379039436	0.0024837791362929	0.00334582644521285
141	9.08397597558638	0.11	0.47922456291784	0.264402028770194	0.694047097065487	0.140914096756275	9.12610517596124	5.60797417409308	12.6442361778294	16.58	11.87	21.23	0.328482840863403	0.534554700352691	0.740626559841979	0.324598755251068	0.528233955515035	0.731869155779003	0.332090387568901	0.53989390003242	0.749076785805027	0.47922456291784	17.2636027913228	-0.638151394787441	27.0297436601885	0.185807359764383	0.228293098782451	0.166976564609532	0.173162899795955	0.21519655198646	0.154532437630316	0.20239348289654	0.243977396646174	0.181310702497927	0.00249891379039436	0.0024837791362929	0.00334582644521285
141	9.08397597558638	0.11	0.480248426440992	0.267017861351892	0.693478991530091	0.12210820531466	8.60519361955636	5.00277499821055	12.2076122409022	15.56	11.81	20.11	0.311600837940927	0.535979639991162	0.760358442041397	0.308494059944276	0.530635720625665	0.752777381307054	0.316460382947468	0.544373347672372	0.772458688684271	0.480248426440992	16.659715222246	-0.460109327102557	26.8456861022333	0.185807359764383	0.228293098782451	0.166976564609532	0.173162899795955	0.21519655198646	0.154532437630316	0.20239348289654	0.243977396646174	0.181310702497927	0.00249891379039436	0.0024837791362929	0.00334582644521285
141	9.08397597558638	0.11	0.484042341420867	0.272077977920461	0.696006704921274	0.106047427370982	8.32492035155504	4.5511738863184	12.0986668167917	14.84	11.83	18.65	0.296873207615436	0.543034801491271	0.789196395367107	0.294350896470674	0.538421038118022	0.78249117976537	0.303806353698035	0.554484023904265	0.805618567425896	0.484042341420867	16.3235314615269	0.872822464224703	28.0422247766538	0.185807359764383	0.228293098782451	0.166976564609532	0.173162899795955	0.21519655198646	0.154532437630316	0.20239348289654	0.243977396646174	0.181310702497927	0.00249891379039436	0.0024837791362929	0.00334582644521285
141	9.08397597558638	0.11	0.488623235285634	0.274514473216466	0.702731997354802	0.127632537156454	8.97910469539267	5.31399037689763	12.6442190138877	15.53	11.95	21.01	0.331684337869657	0.560450468352631	0.789216598835604	0.328399150479623	0.554899453121715	0.781399755763806	0.336419075687023	0.568381324527956	0.800789185439968	0.488623235285634	16.8308638018599	1.29181074783837	28.7578196259517	0.185807359764383	0.228293098782451	0.166976564609532	0.173162899795955	0.21519655198646	0.154532437630316	0.20239348289654	0.243977396646174	0.181310702497927	0.00249891379039436	0.0024837791362929	0.00334582644521285
141	9.08397597558638	0.12	0.307189823413612	0.179039498698216	0.435340148129007	0.155546436683494	7.43447884540782	4.72993613297411	10.1390215578415	16.6	11.3	21.64	0.27663630150903	0.43481490523796	0.59299350896689	0.27335312390643	0.429654430815889	0.585955737725347	0.277920997803452	0.437707866122795	0.596531183461487	0.307189823413612	18.4513555265965	0.412628343827525	28.146833922422	0.185807359764383	0.228293098782451	0.166976564609532	0.173162899795955	0.21519655198646	0.154532437630316	0.20239348289654	0.243977396646174	0.181310702497927	0.00249891379039436	0.0024837791362929	0.00334582644521285
141	9.08397597558638	0.12	0.317492576356392	0.184213507337896	0.450771645374888	0.147383155321271	8.3565544461315	5.21846196818439	11.4946469240786	16.72	12.89	22.46	0.30318921773766	0.485510332536978	0.667831447336296	0.299532388114154	0.479654489180188	0.659776590246222	0.306255395244807	0.491050784286929	0.675511496411795	0.317492576356392	19.1194051013953	0.030116899176215	28.4632340757911	0.185807359764383	0.228293098782451	0.166976564609532	0.173162899795955	0.21519655198646	0.154532437630316	0.20239348289654	0.243977396646174	0.181310702497927	0.00249891379039436	0.0024837791362929	0.00334582644521285
141	9.08397597558638	0.12	0.326939188864285	0.190912392416201	0.462965985312369	0.144214414540288	6.95700458391958	4.31102859402145	9.60298057381771	17.8	11.95	23.11	0.235596541652563	0.380198410770347	0.524800279888131	0.232350084827789	0.37495937917525	0.517568673522711	0.236052816755281	0.381419578772458	0.526134607440002	0.326939188864285	19.1336211671552	-1.5701956687542	26.6637478034057	0.185807359764383	0.228293098782451	0.166976564609532	0.173162899795955	0.21519655198646	0.154532437630316	0.20239348289654	0.243977396646174	0.181310702497927	0.00249891379039436	0.0024837791362929	0.00334582644521285
141	9.08397597558638	0.12	0.338326414317598	0.196379845777836	0.480272982857361	0.155024068089397	8.51834508269953	5.41333299026031	11.6233571751387	16.52	11.87	21.92	0.31812950239895	0.500604135621708	0.683078768844466	0.31439855609095	0.494733170692386	0.675067785293821	0.320472340101056	0.504342201810602	0.68849408648303	0.338326414317598	18.5709464535825	-0.35789751368413	27.7669554205463	0.185807359764383	0.228293098782451	0.166976564609532	0.173162899795955	0.21519655198646	0.154532437630316	0.20239348289654	0.243977396646174	0.181310702497927	0.00249891379039436	0.0024837791362929	0.00334582644521285
141	9.08397597558638	0.12	0.339452206512531	0.194527561785794	0.484376851239268	0.149167484039067	7.68211843089739	4.81760134666228	10.5466355151325	15.19	11.34	20.34	0.307214847732719	0.489882967516179	0.672551087299639	0.304379883436106	0.485362350323758	0.66634481721141	0.311060086768194	0.496453419229471	0.680971708502589	0.339452206512531	17.563057487663	-0.00565203065677123	27.6128553979023	0.185807359764383	0.228293098782451	0.166976564609532	0.173162899795955	0.21519655198646	0.154532437630316	0.20239348289654	0.243977396646174	0.181310702497927	0.00249891379039436	0.0024837791362929	0.00334582644521285
141	9.08397597558638	0.12	0.351583095200055	0.205014817127414	0.498151373272695	0.150915707341197	7.56222652897515	4.76167656106763	10.3627764968827	16.06	12.17	22.93	0.287550152942007	0.456670957613584	0.625791762285161	0.284410492940441	0.451684726429817	0.618958959919193	0.290370712574745	0.459838171932642	0.630812335675193	0.351583095200055	18.4309592304097	0.855353124086408	28.8420773613736	0.185807359764383	0.228293098782451	0.166976564609532	0.173162899795955	0.21519655198646	0.154532437630316	0.20239348289654	0.243977396646174	0.181310702497927	0.00249891379039436	0.0024837791362929	0.00334582644521285
141	9.08397597558638	0.12	0.353904591080785	0.202212169305408	0.505597012856163	0.140713339583423	8.04039092374934	4.93823212173845	11.1425497257602	17	12.86	22.39	0.282319999325481	0.459671215165641	0.637022431005802	0.278784095799554	0.453914084695415	0.629044073591275	0.285735921606517	0.465339637041705	0.64448457131062	0.353904591080785	18.8016146003105	0.322432946924462	28.6828969794534	0.185807359764383	0.228293098782451	0.166976564609532	0.173162899795955	0.21519655198646	0.154532437630316	0.20239348289654	0.243977396646174	0.181310702497927	0.00249891379039436	0.0024837791362929	0.00334582644521285
141	9.08397597558638	0.12	0.364030621745772	0.211097211422536	0.516964032069007	0.127903840747905	7.03869024054357	4.16911439074801	9.90826609033913	16.45	12.88	21.71	0.246055043640436	0.415413220167779	0.584771396695122	0.243200160356723	0.410593338239963	0.577986516123204	0.249735274670595	0.421311455591216	0.593581672577556	0.364030621745772	18.4682450850704	0.336496269036965	28.3728998741259	0.185807359764383	0.228293098782451	0.166976564609532	0.173162899795955	0.21519655198646	0.154532437630316	0.20239348289654	0.243977396646174	0.181310702497927	0.00249891379039436	0.0024837791362929	0.00334582644521285
141	9.08397597558638	0.12	0.369346609585394	0.213703032039069	0.52499018713172	0.123693144143178	7.3790294167201	4.31255042671284	10.4455084067273	15.56	11.32	21.12	0.268677937985135	0.459723878412059	0.650769818838983	0.266001241119218	0.455143891406945	0.644286541694672	0.271162692299345	0.464264089986729	0.657337472631659	0.369346609585394	17.9655019630585	1.39489550570243	29.114983188234	0.185807359764383	0.228293098782451	0.166976564609532	0.173162899795955	0.21519655198646	0.154532437630316	0.20239348289654	0.243977396646174	0.181310702497927	0.00249891379039436	0.0024837791362929	0.00334582644521285
141	9.08397597558638	0.12	0.369429843171566	0.213973082007923	0.524886604335209	0.140092443413505	7.15981870343558	4.39028908061121	9.92934832625994	13.97	10.57	20.24	0.303613877709835	0.495142866525509	0.686671855341183	0.301632399435467	0.491911410703631	0.682190421971794	0.307043179162411	0.500638189965386	0.693893749947533	0.369429843171566	16.6463181104004	1.17047746719732	28.1181094011023	0.185807359764383	0.228293098782451	0.166976564609532	0.173162899795955	0.21519655198646	0.154532437630316	0.20239348289654	0.243977396646174	0.181310702497927	0.00249891379039436	0.0024837791362929	0.00334582644521285
141	9.08397597558638	0.12	0.374289553839806	0.216458259118278	0.532120848561334	0.12447989497784	7.21814736528284	4.22936246120012	10.2069322693656	15.46	11.33	21.24	0.265077998985874	0.452402005627911	0.639726012269949	0.262486789483841	0.447979653036573	0.633472516589305	0.267167484896154	0.457200858144798	0.644916181541683	0.374289553839806	17.5726370611128	0.301989160416749	27.786206756404	0.185807359764383	0.228293098782451	0.166976564609532	0.173162899795955	0.21519655198646	0.154532437630316	0.20239348289654	0.243977396646174	0.181310702497927	0.00249891379039436	0.0024837791362929	0.00334582644521285
141	9.08397597558638	0.12	0.374501869450511	0.214536808716768	0.534466930184253	0.147479742728153	8.26754894332404	5.16407285108368	11.3710250355644	15.8	12.19	22.55	0.31698497733	0.507484865133978	0.697984752937955	0.313681421602698	0.502195956659974	0.69071049171725	0.319719333017577	0.512538342610445	0.705304469086626	0.374501869450511	18.3699632907478	-0.779982487972258	27.211407316292	0.185807359764383	0.228293098782451	0.166976564609532	0.173162899795955	0.21519655198646	0.154532437630316	0.20239348289654	0.243977396646174	0.181310702497927	0.00249891379039436	0.0024837791362929	0.00334582644521285
141	9.08397597558638	0.12	0.377249392812436	0.21783592076059	0.536662864864282	0.173091706886471	9.64294226914253	6.35226287497958	12.9336216633055	15.12	11.63	21.56	0.40689273549846	0.617676446231413	0.828460156964367	0.403196116433663	0.612064857899127	0.820933599364592	0.411101057754136	0.624749832588136	0.840574308674789	0.377249392812436	17.5117549099816	-0.0915563100387754	27.5225196612208	0.185807359764383	0.228293098782451	0.166976564609532	0.173162899795955	0.21519655198646	0.154532437630316	0.20239348289654	0.243977396646174	0.181310702497927	0.00249891379039436	0.0024837791362929	0.00334582644521285
141	9.08397597558638	0.12	0.384562142758368	0.219454881692975	0.549669403823762	0.142348102028748	8.74936470563976	5.39630205992876	12.1024273513508	16.42	11.46	23.13	0.319012902417238	0.517235728848347	0.715458555279455	0.315327184349746	0.511259841802639	0.707192499255531	0.320037757410276	0.518397316718918	0.71750069039555	0.384562142758368	18.4729706165644	-1.06971126606678	27.0218605234384	0.185807359764383	0.228293098782451	0.166976564609532	0.173162899795955	0.21519655198646	0.154532437630316	0.20239348289654	0.243977396646174	0.181310702497927	0.00249891379039436	0.0024837791362929	0.00334582644521285
141	9.08397597558638	0.12	0.384785425089934	0.219324520787803	0.550246329392066	0.118775277952719	7.82716166059904	4.49849678136395	11.1558265398341	15.57	12.65	21.32	0.279976231837331	0.487144780628632	0.694313329419933	0.277178060168793	0.482276100474299	0.687374140779805	0.284641048643777	0.495025794599057	0.705967745975648	0.384785425089934	17.8757229056264	-0.692300010768165	27.2103949764902	0.185807359764383	0.228293098782451	0.166976564609532	0.173162899795955	0.21519655198646	0.154532437630316	0.20239348289654	0.243977396646174	0.181310702497927	0.00249891379039436	0.0024837791362929	0.00334582644521285
141	9.08397597558638	0.12	0.385365843181739	0.223422293244234	0.547309393119245	0.125799501100182	7.41733423787174	4.36452704235502	10.4701414333885	15.79	12.24	21.84	0.267980785614151	0.455422325704065	0.642863865793979	0.265190217036729	0.450679869155721	0.636169521274713	0.271521757062958	0.460536158761422	0.650774515588441	0.385365843181739	17.9615515433689	-0.0464754269131963	27.7898182050507	0.185807359764383	0.228293098782451	0.166976564609532	0.173162899795955	0.21519655198646	0.154532437630316	0.20239348289654	0.243977396646174	0.181310702497927	0.00249891379039436	0.0024837791362929	0.00334582644521285
141	9.08397597558638	0.12	0.390175267109371	0.222195859381365	0.558154674837376	0.144372928798961	8.66869812630661	5.37382484843241	11.9635714041808	15.69	12.54	21.4	0.332034453091047	0.535615976062045	0.739197499033044	0.328641216510834	0.53014223167799	0.731643246845146	0.336774340931308	0.54348391334155	0.75006851050545	0.390175267109371	18.0147159071382	-0.463916103233685	27.4022340333162	0.185807359764383	0.228293098782451	0.166976564609532	0.173162899795955	0.21519655198646	0.154532437630316	0.20239348289654	0.243977396646174	0.181310702497927	0.00249891379039436	0.0024837791362929	0.00334582644521285
141	9.08397597558638	0.12	0.390494736914971	0.227673092375699	0.553316381454242	0.125312553493958	7.07989547958665	4.15950136370084	10.0002895954725	16.7	10.89	23.11	0.241891264902294	0.411723599342571	0.581555933782849	0.238980345989261	0.406768918516241	0.574557491043221	0.241367431644469	0.410189692368105	0.580376681843512	0.390494736914971	18.3229671880794	0.585397784439175	28.4358860505739	0.185807359764383	0.228293098782451	0.166976564609532	0.173162899795955	0.21519655198646	0.154532437630316	0.20239348289654	0.243977396646174	0.181310702497927	0.00249891379039436	0.0024837791362929	0.00334582644521285
141	9.08397597558638	0.12	0.392963920191951	0.223329840769772	0.562597999614129	0.136579164428036	8.33616116024537	5.063729390859	11.6085929296317	16.3	12.43	21.04	0.301582665042103	0.496480262840584	0.691377860639066	0.298164636314559	0.490853335308755	0.683542034302952	0.305612261156796	0.504350251218096	0.701168433688614	0.392963920191951	17.926839161676	0.509147096643087	28.4088572533921	0.185807359764383	0.228293098782451	0.166976564609532	0.173162899795955	0.21519655198646	0.154532437630316	0.20239348289654	0.243977396646174	0.181310702497927	0.00249891379039436	0.0024837791362929	0.00334582644521285
141	9.08397597558638	0.12	0.394224455980037	0.224864018016017	0.563584893944056	0.153975249982901	8.65407552704684	5.48689938061524	11.8212516734784	16.37	12.05	22.63	0.325320998299736	0.513104450168449	0.700887902037163	0.321590579947379	0.507220740639744	0.692850901332109	0.327580960241237	0.516009762743544	0.706386389939506	0.394224455980037	18.097655857338	0.575322108681726	28.5786784710308	0.185807359764383	0.228293098782451	0.166976564609532	0.173162899795955	0.21519655198646	0.154532437630316	0.20239348289654	0.243977396646174	0.181310702497927	0.00249891379039436	0.0024837791362929	0.00334582644521285
141	9.08397597558638	0.12	0.396976016331914	0.226942976544268	0.567009056119561	0.132447114224293	8.06261081303872	4.84089011363595	11.2843315124415	15.69	10.65	21.36	0.299015648189416	0.498017253390823	0.69701885859223	0.295957063445802	0.492923112055742	0.689889160665682	0.300096166789637	0.499597609009751	0.699352277030855	0.396976016331914	17.2885758495967	0.458428515729511	27.8972911459566	0.185807359764383	0.228293098782451	0.166976564609532	0.173162899795955	0.21519655198646	0.154532437630316	0.20239348289654	0.243977396646174	0.181310702497927	0.00249891379039436	0.0024837791362929	0.00334582644521285
141	9.08397597558638	0.12	0.400023186010933	0.226828341786646	0.573218030235221	0.138234174610093	7.6998721551695	4.69825085988425	10.7014934504548	15.38	11.95	21.18	0.295904158880406	0.484951583368246	0.673999007856087	0.293056938347455	0.480285328892887	0.667513719438319	0.299499024432518	0.491984708695065	0.682601719128622	0.400023186010933	17.2157565210834	-0.530434065276891	27.0689908179783	0.185807359764383	0.228293098782451	0.166976564609532	0.173162899795955	0.21519655198646	0.154532437630316	0.20239348289654	0.243977396646174	0.181310702497927	0.00249891379039436	0.0024837791362929	0.00334582644521285
141	9.08397597558638	0.12	0.400829727779057	0.22759329037557	0.574066165182545	0.141035414283663	8.58916813939031	5.27968550920832	11.8986507695723	16	12.29	21.8	0.320053237163528	0.520673260321885	0.721293283480242	0.316595673106799	0.515048380017146	0.713501086927493	0.323697302523	0.526931133430693	0.728901834067905	0.400829727779057	17.7287830962956	-0.028947861232811	27.8022263531073	0.185807359764383	0.228293098782451	0.166976564609532	0.173162899795955	0.21519655198646	0.154532437630316	0.20239348289654	0.243977396646174	0.181310702497927	0.00249891379039436	0.0024837791362929	0.00334582644521285
141	9.08397597558638	0.12	0.401645371339839	0.234325265717817	0.56896547696186	0.172042455218029	8.81689988382925	5.79703446403403	11.8367653036245	16.08	12.67	22.26	0.349796422904674	0.532016854411788	0.714237285918901	0.345968757599828	0.526195232685884	0.706421707771939	0.354377243066291	0.540113565455219	0.723421393072215	0.401645371339839	18.0674595175913	-0.234782610048611	27.6808847304041	0.185807359764383	0.228293098782451	0.166976564609532	0.173162899795955	0.21519655198646	0.154532437630316	0.20239348289654	0.243977396646174	0.181310702497927	0.00249891379039436	0.0024837791362929	0.00334582644521285
141	9.08397597558638	0.12	0.402943523749536	0.228755126661255	0.577131920837816	0.127801943718093	8.1003757702516	4.79645628515451	11.4042952553487	15.12	11.91	19.99	0.307263488930172	0.518914292728253	0.730565096526334	0.304472886133754	0.514201452678721	0.723930019223688	0.312894546150114	0.528084634320525	0.742144101302143	0.402943523749536	16.765552116328	-1.45743659550829	25.834287794185	0.185807359764383	0.228293098782451	0.166976564609532	0.173162899795955	0.21519655198646	0.154532437630316	0.20239348289654	0.243977396646174	0.181310702497927	0.00249891379039436	0.0024837791362929	0.00334582644521285
141	9.08397597558638	0.12	0.40695592146067	0.232946564856611	0.58096527806473	0.112356587663903	8.17366864984568	4.58674207887111	11.7605952208202	16.05	12.68	21.63	0.27728112701779	0.494120666941228	0.710960206864666	0.274262499068534	0.48874140989775	0.703220320726966	0.28156274538897	0.500930288407443	1.28232925310732	0.40695592146067	18.066394466888	0.0278879278616492	28.0113036572501	0.185807359764383	0.228293098782451	0.166976564609532	0.173162899795955	0.21519655198646	0.154532437630316	0.20239348289654	0.243977396646174	0.181310702497927	0.00249891379039436	0.0024837791362929	0.00334582644521285
141	9.08397597558638	0.12	0.407936128910883	0.238203035547689	0.577669222274076	0.148521728717838	8.37099620734784	5.24164437298597	11.5003480417097	16.16	11.98	21.65	0.31474489628591	0.502653012224585	0.69056112816326	0.311254629553348	0.497078996228481	0.682903362903615	0.318126258541799	0.507742482128319	0.697451979858948	0.407936128910883	17.8760761870516	-0.218372275432144	27.5792990158611	0.185807359764383	0.228293098782451	0.166976564609532	0.173162899795955	0.21519655198646	0.154532437630316	0.20239348289654	0.243977396646174	0.181310702497927	0.00249891379039436	0.0024837791362929	0.00334582644521285
141	9.08397597558638	0.12	0.413093181306853	0.238650738519157	0.587535624094549	0.177777512192047	9.22119524013562	6.12499569826272	12.3173947820085	16.1	12.21	21.29	0.369005509854908	0.555538651565587	0.742071793276266	0.364950186247831	0.549433352462537	0.733916518677243	0.373752437124661	0.562511566387766	0.753490973143824	0.413093181306853	17.6288679353279	-0.117510533009483	27.6514608148058	0.185807359764383	0.228293098782451	0.166976564609532	0.173162899795955	0.21519655198646	0.154532437630316	0.20239348289654	0.243977396646174	0.181310702497927	0.00249891379039436	0.0024837791362929	0.00334582644521285
141	9.08397597558638	0.12	0.413112798694545	0.234286818002502	0.591938779386588	0.13014309147986	8.63970976032023	5.15234026998097	12.1270792506595	16.56	12.25	21.91	0.30208266849925	0.506547790459925	0.711012912420599	0.298519178419058	0.500572346600749	0.702625514782441	0.305330331010681	0.51265006942445	0.718360867992184	0.413112798694545	18.2357262132856	0.0264444825657272	28.0408180039438	0.185807359764383	0.228293098782451	0.166976564609532	0.173162899795955	0.21519655198646	0.154532437630316	0.20239348289654	0.243977396646174	0.181310702497927	0.00249891379039436	0.0024837791362929	0.00334582644521285
141	9.08397597558638	0.12	0.413138483464558	0.241964830604323	0.584312136324793	0.138188940626066	8.31260880404157	5.07151058556904	11.5537070225141	15.42	12.29	22.88	0.318568588345829	0.522159228003959	0.725749867662089	0.31547675718133	0.517091471065472	0.718706184949614	0.321414376431378	0.52730476787044	0.732488241020798	0.413138483464558	18.1179018237925	-0.549256056759063	27.396994917785	0.185807359764383	0.228293098782451	0.166976564609532	0.173162899795955	0.21519655198646	0.154532437630316	0.20239348289654	0.243977396646174	0.181310702497927	0.00249891379039436	0.0024837791362929	0.00334582644521285
141	9.08397597558638	0.12	0.415985501362005	0.237495824007422	0.594475178716587	0.180293099944313	9.97251538989705	6.65257780381042	13.2924529759837	16.02	11.55	22.14	0.40273129367865	0.603712446910893	0.804693600143136	0.398364027978581	0.597165717854863	0.795967407731146	0.405872324132429	0.607797664447267	0.810087148668573	0.415985501362005	17.7969267583528	0.0746202052516708	27.8889172589702	0.185807359764383	0.228293098782451	0.166976564609532	0.173162899795955	0.21519655198646	0.154532437630316	0.20239348289654	0.243977396646174	0.181310702497927	0.00249891379039436	0.0024837791362929	0.00334582644521285
141	9.08397597558638	0.12	0.416013750810166	0.237868897237056	0.594158604383276	0.159943156823101	8.79956631052417	5.65096091664177	11.9481717044066	15.94	10.97	21.75	0.343882168250906	0.535486616730835	0.727091065210764	0.340207382353796	0.529764311682967	0.719321241012138	0.345560227552662	0.538015330295407	0.730648378168426	0.416013750810166	17.2840645408717	-0.441995664710128	27.0009845954641	0.185807359764383	0.228293098782451	0.166976564609532	0.173162899795955	0.21519655198646	0.154532437630316	0.20239348289654	0.243977396646174	0.181310702497927	0.00249891379039436	0.0024837791362929	0.00334582644521285
141	9.08397597558638	0.12	0.41784314767658	0.243024292735424	0.592662002617737	0.124708227360223	7.43269398220574	4.35829247677744	10.507095487634	16.18	12.2	20.99	0.261439003362881	0.44586179504088	0.630284586718878	0.258531968812613	0.440904096969221	0.62327622512583	0.26537483479555	0.451656443330636	0.639053383555146	0.41784314767658	17.5908030394251	-0.29191643722608	27.4064570489169	0.185807359764383	0.228293098782451	0.166976564609532	0.173162899795955	0.21519655198646	0.154532437630316	0.20239348289654	0.243977396646174	0.181310702497927	0.00249891379039436	0.0024837791362929	0.00334582644521285
141	9.08397597558638	0.12	0.417991866279762	0.241230851900903	0.594752880658622	0.113610607402618	7.31451821680348	4.12464059668178	10.5043958369252	16.57	12.54	22.17	0.241729283509179	0.428675712784572	0.615622142059964	0.238874847010106	0.423613737739285	0.608352628468464	0.244020889895239	0.433972045349984	0.62324431866598	0.417991866279762	18.0187843182453	-0.525934646460032	27.4547952010945	0.185807359764383	0.228293098782451	0.166976564609532	0.173162899795955	0.21519655198646	0.154532437630316	0.20239348289654	0.243977396646174	0.181310702497927	0.00249891379039436	0.0024837791362929	0.00334582644521285
141	9.08397597558638	0.12	0.41945664666183	0.238901627206466	0.600011666117195	0.13174542982951	7.91591756192916	4.74311911794423	11.0887160059141	15.32	11.27	22.64	0.299989519509969	0.500660482444914	0.701331445379858	0.297142852860465	0.495909604812827	0.694676356765188	0.30124112381231	0.502762348838801	0.704911931741978	0.41945664666183	17.5002793020711	0.550319250815858	28.1351881462512	0.185807359764383	0.228293098782451	0.166976564609532	0.173162899795955	0.21519655198646	0.154532437630316	0.20239348289654	0.243977396646174	0.181310702497927	0.00249891379039436	0.0024837791362929	0.00334582644521285
141	9.08397597558638	0.12	0.422133639350152	0.247454553429966	0.596812725270339	0.137865753195921	8.01188260158071	4.88379225451314	11.1399729486483	16.87	12.52	23.72	0.281178047765665	0.461273819900584	0.641369592035503	0.277712998782579	0.455589391854825	0.633465784927072	0.282958982737863	0.464162712024799	0.645538847454638	0.422133639350152	18.4775255944284	-0.878252496574317	27.1364692706108	0.185807359764383	0.228293098782451	0.166976564609532	0.173162899795955	0.21519655198646	0.154532437630316	0.20239348289654	0.243977396646174	0.181310702497927	0.00249891379039436	0.0024837791362929	0.00334582644521285
141	9.08397597558638	0.12	0.423270850696215	0.243086737468028	0.603454963924403	0.152343219080677	8.56311771631745	5.40945072853847	11.7167847040964	16.12	10.98	22.25	0.325495442352337	0.515256710682887	0.705017979013438	0.321906223706592	0.509575005956201	0.69724378820581	0.3261008979891	0.51667362902247	0.707012243269734	0.423270850696215	17.3416137897806	0.0210546055049058	27.5096140917279	0.185807359764383	0.228293098782451	0.166976564609532	0.173162899795955	0.21519655198646	0.154532437630316	0.20239348289654	0.243977396646174	0.181310702497927	0.00249891379039436	0.0024837791362929	0.00334582644521285
141	9.08397597558638	0.12	0.423311601634349	0.241895831501459	0.604727371767238	0.15120980014064	9.42734916557525	5.94008166280426	12.9146166683462	15.79	12.19	20.3	0.364650252516506	0.57872693490301	0.792803617289515	0.360850911976641	0.572697100314621	0.784543288652601	0.370244607968936	0.588379712185957	0.806533612384477	0.423311601634349	17.5046905366286	0.0228670725828274	27.6707240199522	0.185807359764383	0.228293098782451	0.166976564609532	0.173162899795955	0.21519655198646	0.154532437630316	0.20239348289654	0.243977396646174	0.181310702497927	0.00249891379039436	0.0024837791362929	0.00334582644521285
141	9.08397597558638	0.12	0.427107046771524	0.242667194586706	0.611546898956342	0.150393966784689	8.8262219557135	5.55090078178001	12.101543129647	15.81	12.3	21.66	0.340534327155025	0.541467353348368	0.74240037954171	0.336979358679978	0.535814767932084	0.734650177184189	0.344744829244543	0.548781675060841	0.75170299600945	0.427107046771524	17.6888088945613	0.187719782796901	27.944819620108	0.185807359764383	0.228293098782451	0.166976564609532	0.173162899795955	0.21519655198646	0.154532437630316	0.20239348289654	0.243977396646174	0.181310702497927	0.00249891379039436	0.0024837791362929	0.00334582644521285
141	9.08397597558638	0.12	0.428622628242863	0.244424149877471	0.612821106608255	0.147033659681799	9.27159052687982	5.78502952761445	12.7581515261452	16.51	12.46	22.97	0.340154666456037	0.545161397730716	0.750168129005395	0.336170736174338	0.538776405211104	0.74138207424787	0.343007339184131	0.550100209658216	0.756114996302376	0.428622628242863	18.5940941963009	0.953749583780541	29.1781279181461	0.185807359764383	0.228293098782451	0.166976564609532	0.173162899795955	0.21519655198646	0.154532437630316	0.20239348289654	0.243977396646174	0.181310702497927	0.00249891379039436	0.0024837791362929	0.00334582644521285
141	9.08397597558638	0.12	0.430347220415883	0.25169671652658	0.608997724305185	0.1375140958102	8.08670398806339	4.92472192551011	11.2486860506167	14.45	11.1	20.95	0.329516304535877	0.541086553581637	0.752656802627398	0.326994332115873	0.536945315815299	0.746896299514725	0.333372623263746	0.546770715277417	0.76171231494908	0.430347220415883	16.7895083404296	-1.03409795067671	26.0496672931072	0.185807359764383	0.228293098782451	0.166976564609532	0.173162899795955	0.21519655198646	0.154532437630316	0.20239348289654	0.243977396646174	0.181310702497927	0.00249891379039436	0.0024837791362929	0.00334582644521285
141	9.08397597558638	0.12	0.430389795143181	0.244190196300503	0.616589393985859	0.142714614826233	7.95091592846275	4.90841227773097	10.9934195791945	16.71	11.48	21.38	0.2853456568037	0.462218574851864	0.639091492900028	0.281908974838489	0.456651648556324	0.631394322274158	0.287730392643938	0.465928863097831	0.643746719748828	0.430389795143181	17.4249109940412	0.613603507017583	28.2472623692322	0.185807359764383	0.228293098782451	0.166976564609532	0.173162899795955	0.21519655198646	0.154532437630316	0.20239348289654	0.243977396646174	0.181310702497927	0.00249891379039436	0.0024837791362929	0.00334582644521285
141	9.08397597558638	0.12	0.430496784361106	0.24637580388849	0.614617764833721	0.129220497216748	8.19671595546729	4.87460799383435	11.5188239171002	15.97	11.38	21.92	0.296118215465502	0.497926582913052	0.699734950360601	0.292938061332515	0.492579112889682	0.69222016444685	0.298386612959296	0.501647392071346	0.703668738928708	0.430496784361106	17.7567278934347	-0.310838229324569	27.4366870115914	0.185807359764383	0.228293098782451	0.166976564609532	0.173162899795955	0.21519655198646	0.154532437630316	0.20239348289654	0.243977396646174	0.181310702497927	0.00249891379039436	0.0024837791362929	0.00334582644521285
141	9.08397597558638	0.12	0.431403410863544	0.246340945365204	0.616465876361884	0.159954785513318	9.28589434351422	5.96341789150056	12.6083707955279	15.76	12.6	21.88	0.366953072792924	0.571398403563088	0.775843734333251	0.363156507373059	0.565486608347905	0.767816709322751	0.372335378222534	0.579673578640676	0.785937122725983	0.431403410863544	17.8189323918506	1.15234078411634	29.0379697426296	0.185807359764383	0.228293098782451	0.166976564609532	0.173162899795955	0.21519655198646	0.154532437630316	0.20239348289654	0.243977396646174	0.181310702497927	0.00249891379039436	0.0024837791362929	0.00334582644521285
141	9.08397597558638	0.12	0.431854910133063	0.247735516722473	0.615974303543652	0.131064418946019	8.63531546877264	5.16383235697315	12.1067985805721	14.77	11.36	20.32	0.338272695653289	0.565682857131037	0.793093018608784	0.335445782391274	0.560955498430595	0.786465214469917	0.343472865656138	0.574064736890859	0.804790898411027	0.431854910133063	16.9577201482458	0.255138010336705	27.5835288738903	0.185807359764383	0.228293098782451	0.166976564609532	0.173162899795955	0.21519655198646	0.154532437630316	0.20239348289654	0.243977396646174	0.181310702497927	0.00249891379039436	0.0024837791362929	0.00334582644521285
141	9.08397597558638	0.12	0.432328310204939	0.245601769905954	0.619054850503925	0.126390531254149	7.9079523645119	4.66193452177525	11.1539702072486	15.46	11.84	21.17	0.29222952155237	0.495703473557208	0.699177425562045	0.289374146406894	0.490859954085244	0.692345761763594	0.296045755183773	0.50197329186456	0.708216615178601	0.432328310204939	17.2392145862698	0.0276305856662439	27.526865328818	0.185807359764383	0.228293098782451	0.166976564609532	0.173162899795955	0.21519655198646	0.154532437630316	0.20239348289654	0.243977396646174	0.181310702497927	0.00249891379039436	0.0024837791362929	0.00334582644521285
141	9.08397597558638	0.12	0.433287901502562	0.24880017954272	0.617775623462404	0.141387144770282	8.37460959031525	5.1524743648372	11.5967448157933	16.59	12.53	21.57	0.301512449169496	0.490065329707677	0.678618210245859	0.297938808388709	0.48425688812486	0.670574967861012	0.305500311248968	0.496111027315875	0.688359333494224	0.433287901502562	17.7326845021033	0.483295774626033	28.3762180838004	0.185807359764383	0.228293098782451	0.166976564609532	0.173162899795955	0.21519655198646	0.154532437630316	0.20239348289654	0.243977396646174	0.181310702497927	0.00249891379039436	0.0024837791362929	0.00334582644521285
141	9.08397597558638	0.12	0.435106498980265	0.253772372844815	0.616440625115714	0.145049003708646	7.95523014713488	4.93978490634747	10.9706753879223	15.92	11.61	21.29	0.300930501706035	0.484630696427306	0.668330891148578	0.297724630464477	0.479467831235362	0.661211032006247	0.304124956266883	0.489022479275035	0.675546121814829	0.435106498980265	17.1817119149722	-0.657751621209359	26.8979133027814	0.185807359764383	0.228293098782451	0.166976564609532	0.173162899795955	0.21519655198646	0.154532437630316	0.20239348289654	0.243977396646174	0.181310702497927	0.00249891379039436	0.0024837791362929	0.00334582644521285
141	9.08397597558638	0.12	0.435312998664052	0.252028002471265	0.61859799485684	0.132701149685991	8.77260228814023	5.27104734798466	12.2741572282958	15.69	11.5	21.34	0.32574889789589	0.54214377871852	0.758538659541151	0.3224218988614	0.536606655369825	0.75079141187825	0.329031768631399	0.547019482943058	0.765437755778285	0.435312998664052	17.4923766095287	0.266962481450068	27.8883778433262	0.185807359764383	0.228293098782451	0.166976564609532	0.173162899795955	0.21519655198646	0.154532437630316	0.20239348289654	0.243977396646174	0.181310702497927	0.00249891379039436	0.0024837791362929	0.00334582644521285
141	9.08397597558638	0.12	0.436368322602761	0.254028770242238	0.618707874963283	0.154254552906202	9.52996170263633	6.04596724456758	13.0139561607051	15.34	11.39	21.14	0.381697521936266	0.601651087228801	0.821604652521335	0.378053594566971	0.595907343197145	0.813761091827319	0.385961380979913	0.60801627346513	0.830635455710517	0.436368322602761	17.5548702289513	-0.404143107220924	27.2687150033797	0.185807359764383	0.228293098782451	0.166976564609532	0.173162899795955	0.21519655198646	0.154532437630316	0.20239348289654	0.243977396646174	0.181310702497927	0.00249891379039436	0.0024837791362929	0.00334582644521285
141	9.08397597558638	0.12	0.436503672283872	0.251302752955507	0.621704591612238	0.142604378474722	8.41934064838389	5.19613701700344	11.6425442797643	16.23	11.56	21.37	0.310649605198328	0.503347937110211	0.696046269022094	0.307164069427492	0.497700296776485	0.688236524125478	0.313606983962756	0.508434547542955	0.702135675815891	0.436503672283872	17.1476155308427	-1.3220845306844	26.0671592746537	0.185807359764383	0.228293098782451	0.166976564609532	0.173162899795955	0.21519655198646	0.154532437630316	0.20239348289654	0.243977396646174	0.181310702497927	0.00249891379039436	0.0024837791362929	0.00334582644521285
141	9.08397597558638	0.12	0.439682176683931	0.252793995978829	0.626570357389033	0.133526806691299	8.22904422602894	4.95617847031853	11.5019099817394	15.02	10.89	21.11	0.31949704139128	0.530480348809002	0.741463656226725	0.316659955466864	0.525769762682033	0.734879569897203	0.322166171226161	0.534775188680962	0.747480532473675	0.439682176683931	16.8084664746612	0.162453280381298	27.4458285872953	0.185807359764383	0.228293098782451	0.166976564609532	0.173162899795955	0.21519655198646	0.154532437630316	0.20239348289654	0.243977396646174	0.181310702497927	0.00249891379039436	0.0024837791362929	0.00334582644521285
141	9.08397597558638	0.12	0.440846365838257	0.252694718844034	0.628998012832479	0.141006940424213	8.70951061423524	5.35326452445387	12.0657567040166	15.54	11.82	21.23	0.333764324076757	0.543018920496203	0.752273516915649	0.330446953186328	0.537621713455609	0.74479647372489	0.337773658068642	0.54926907611947	0.760781016219655	0.440846365838257	17.2271468270986	0.639810093309151	28.0958437913229	0.185807359764383	0.228293098782451	0.166976564609532	0.173162899795955	0.21519655198646	0.154532437630316	0.20239348289654	0.243977396646174	0.181310702497927	0.00249891379039436	0.0024837791362929	0.00334582644521285
141	9.08397597558638	0.12	0.442399087051572	0.254892426499837	0.629905747603307	0.118629423085443	7.67443224402891	4.40844275568705	10.9404217323708	16.13	12.59	20.64	0.265128994156706	0.461549489093018	0.65796998402933	0.262201402600732	0.456452994870534	0.650704587140335	0.269206433902245	0.469552416365974	0.668578331234053	0.442399087051572	17.3597543595685	1.12966774814895	28.8421344151334	0.185807359764383	0.228293098782451	0.166976564609532	0.173162899795955	0.21519655198646	0.154532437630316	0.20239348289654	0.243977396646174	0.181310702497927	0.00249891379039436	0.0024837791362929	0.00334582644521285
141	9.08397597558638	0.12	0.443328497467355	0.256804297360646	0.629852697574064	0.128561074976745	8.68186686696242	5.15278028640329	12.2109534475215	15.81	11.73	21.02	0.315943249155506	0.532329553022389	0.748715856889272	0.312639867567726	0.52676371913043	0.740887570693134	0.319215383198009	0.53880215975812	0.75843742254925	0.443328497467355	17.2794172870984	0.45509395080721	28.093656585548	0.185807359764383	0.228293098782451	0.166976564609532	0.173162899795955	0.21519655198646	0.154532437630316	0.20239348289654	0.243977396646174	0.181310702497927	0.00249891379039436	0.0024837791362929	0.00334582644521285
141	9.08397597558638	0.12	0.44430330570092	0.254949815048556	0.633656796353284	0.153939052794387	9.76641323664292	6.19165251527979	13.3411739580061	15.64	11.45	20.94	0.383735931189076	0.605286499604402	0.826837068019727	0.379850589195654	0.59915794904705	0.818465308898446	0.388173602436822	0.61134067255722	0.834735881459168	0.44430330570092	17.2620030763644	0.57159299977539	27.9702976376042	0.185807359764383	0.228293098782451	0.166976564609532	0.173162899795955	0.21519655198646	0.154532437630316	0.20239348289654	0.243977396646174	0.181310702497927	0.00249891379039436	0.0024837791362929	0.00334582644521285
141	9.08397597558638	0.12	0.444794760528485	0.255673242871193	0.633916278185777	0.12441162568569	8.33261233467115	4.88128501236745	11.7839396569748	15.73	11.69	20.6	0.300847595248678	0.513562796819655	0.726277998390632	0.297749836256131	0.508274757968053	0.718799679679975	0.304940593234888	0.519303709484206	0.736505144123158	0.444794760528485	17.1775328427348	1.24345071576612	28.7278182898438	0.185807359764383	0.228293098782451	0.166976564609532	0.173162899795955	0.21519655198646	0.154532437630316	0.20239348289654	0.243977396646174	0.181310702497927	0.00249891379039436	0.0024837791362929	0.00334582644521285
141	9.08397597558638	0.12	0.446079254487064	0.25567252471319	0.636485984260937	0.126352024405068	8.2771057418931	4.87896705049287	11.6752444332933	15.39	12	20.77	0.30717138765121	0.521112364596982	0.735053341542753	0.304212142499799	0.516092042717181	0.727971942934564	0.311611932923641	0.528793011090277	0.745405084658094	0.446079254487064	17.0941336207096	-0.355618016790699	27.2388530059542	0.185807359764383	0.228293098782451	0.166976564609532	0.173162899795955	0.21519655198646	0.154532437630316	0.20239348289654	0.243977396646174	0.181310702497927	0.00249891379039436	0.0024837791362929	0.00334582644521285
141	9.08397597558638	0.12	0.44812380602028	0.25728661296294	0.63896099907762	0.132978644923812	8.24688747283503	4.95913225296542	11.5346426927046	16.09	11.66	21.96	0.299063043010759	0.4973328270321	0.69560261105344	0.295785292812885	0.491882027241518	0.687978761670151	0.301826311881899	0.501809043992654	0.701347217986958	0.44812380602028	17.7079707299413	-1.17912780288813	26.5021496165402	0.185807359764383	0.228293098782451	0.166976564609532	0.173162899795955	0.21519655198646	0.154532437630316	0.20239348289654	0.243977396646174	0.181310702497927	0.00249891379039436	0.0024837791362929	0.00334582644521285
141	9.08397597558638	0.12	0.44856429236356	0.257991921997525	0.639136662729595	0.144615289754067	9.44880575200777	5.86094137674718	13.0366701272684	16.15	12.41	20.68	0.352143107085132	0.567712864175166	0.7832826212652	0.348244464616904	0.5614276084439	0.774610752270896	0.35756826616952	0.577373844962567	0.795515609253703	0.44856429236356	17.6107255584336	-0.116960425746555	27.7149805535137	0.185807359764383	0.228293098782451	0.166976564609532	0.173162899795955	0.21519655198646	0.154532437630316	0.20239348289654	0.243977396646174	0.181310702497927	0.00249891379039436	0.0024837791362929	0.00334582644521285
141	9.08397597558638	0.12	0.448823547351342	0.262684191789497	0.634962902913186	0.142853189381783	8.36595672677279	5.16644496054984	11.5654684929957	16.72	11.61	21.46	0.300179243264211	0.486076321067887	0.671973398871563	0.296559070526625	0.48021422272031	0.663869374913995	0.302468512214903	0.490432604622835	0.677008722160928	0.448823547351342	17.6209930234636	-0.770815386665144	26.9584468856724	0.185807359764383	0.228293098782451	0.166976564609532	0.173162899795955	0.21519655198646	0.154532437630316	0.20239348289654	0.243977396646174	0.181310702497927	0.00249891379039436	0.0024837791362929	0.00334582644521285
141	9.08397597558638	0.12	0.448854024685914	0.262972609429697	0.634735439942131	0.129615136053649	8.36379138616726	4.97989966103995	11.7476831112946	15.45	11.01	19.93	0.312265704918068	0.524453380742169	0.736641056566271	0.309217843877379	0.519334467580569	0.729451091283759	0.315732269932818	0.53104643597086	0.745068375588012	0.448854024685914	16.6476536838595	-0.586612515031249	26.5350838963303	0.185807359764383	0.228293098782451	0.166976564609532	0.173162899795955	0.21519655198646	0.154532437630316	0.20239348289654	0.243977396646174	0.181310702497927	0.00249891379039436	0.0024837791362929	0.00334582644521285
141	9.08397597558638	0.12	0.452350954041906	0.265030910077848	0.639670998005964	0.144327547366505	8.88550141928678	5.5076031833664	12.2633996552072	15.34	10.91	21.77	0.347787172471423	0.561090425675096	0.774393678878768	0.344469438611265	0.555737874312594	0.767006310013922	0.349484713030151	0.563563722231377	0.778856833652558	0.452350954041906	17.1169442698649	0.80947609716182	28.2166372931947	0.185807359764383	0.228293098782451	0.166976564609532	0.173162899795955	0.21519655198646	0.154532437630316	0.20239348289654	0.243977396646174	0.181310702497927	0.00249891379039436	0.0024837791362929	0.00334582644521285
141	9.08397597558638	0.12	0.454464970061804	0.2600704036103	0.648859536513307	0.121446023573942	7.93547758315168	4.60312377905832	11.267831387245	15.37	11.27	20.96	0.290209048541044	0.500300993338996	0.710392938136949	0.287425970291035	0.495503152541063	0.703580334791091	0.29357684870331	0.505613823618853	0.717649285462401	0.454464970061804	16.954047527071	-0.336802597402274	27.0144457811197	0.185807359764383	0.228293098782451	0.166976564609532	0.173162899795955	0.21519655198646	0.154532437630316	0.20239348289654	0.243977396646174	0.181310702497927	0.00249891379039436	0.0024837791362929	0.00334582644521285
141	9.08397597558638	0.12	0.455776927996698	0.2619395113534	0.649614344639997	0.134748797058583	8.59605512057617	5.19515943896842	11.9969508021839	15.88	12	21.18	0.317236451639653	0.524908245182161	0.732580038724669	0.31387971318114	0.519354092484113	0.724828471787086	0.321770821470083	0.53201713634353	0.741110029958536	0.455776927996698	17.4271095633482	0.227865657862582	27.8438199065347	0.185807359764383	0.228293098782451	0.166976564609532	0.173162899795955	0.21519655198646	0.154532437630316	0.20239348289654	0.243977396646174	0.181310702497927	0.00249891379039436	0.0024837791362929	0.00334582644521285
141	9.08397597558638	0.12	0.45987174348115	0.265143409627775	0.654600077334524	0.144415854615974	9.09979886379736	5.64166993180435	12.5579277957904	15.6	11.84	22.48	0.350509998947035	0.565359287005954	0.780208575064874	0.346987789408892	0.55967809708512	0.772368404761347	0.353676389859421	0.570368432923162	0.787601276622225	0.45987174348115	17.7059580360936	-0.661319484680136	27.0743663678477	0.185807359764383	0.228293098782451	0.166976564609532	0.173162899795955	0.21519655198646	0.154532437630316	0.20239348289654	0.243977396646174	0.181310702497927	0.00249891379039436	0.0024837791362929	0.00334582644521285
141	9.08397597558638	0.12	0.465587589300707	0.265856118787111	0.665319059814303	0.135722899375543	8.73394419565527	5.29285592630997	12.1750324650006	17.67	12.71	21.03	0.291327249587668	0.480730247714552	0.670133245841436	0.287369653436649	0.474199666793178	0.661029680149707	0.295179736539632	0.487556320739866	0.678588404907688	0.465587589300707	17.7954889150332	-0.800136104744916	27.1573560127167	0.185807359764383	0.228293098782451	0.166976564609532	0.173162899795955	0.21519655198646	0.154532437630316	0.20239348289654	0.243977396646174	0.181310702497927	0.00249891379039436	0.0024837791362929	0.00334582644521285
141	9.08397597558638	0.12	0.46753718352498	0.272245402741835	0.662828964308125	0.17319615627102	9.57821474895968	6.31081591145489	12.8456135864645	15.64	11.76	19.67	0.3911553741236	0.593674451312235	0.79619352850087	0.387195967865447	0.587665078839473	0.788134189813499	0.398051844801631	0.602759954403326	0.809325380843107	0.46753718352498	16.6789971265689	0.140563033874815	27.4041831341392	0.185807359764383	0.228293098782451	0.166976564609532	0.173162899795955	0.21519655198646	0.154532437630316	0.20239348289654	0.243977396646174	0.181310702497927	0.00249891379039436	0.0024837791362929	0.00334582644521285
141	9.08397597558638	0.12	0.467650974806039	0.269478999019459	0.665822950592619	0.116936267125001	8.32164954962251	4.75125430598359	11.8920447932614	16.81	11.69	21.32	0.274548538500507	0.480861805036404	0.687175071572301	0.271194033490931	0.474986511207786	0.67877898892464	0.277222161780995	0.485441221185305	0.692777322197801	0.467650974806039	17.2739575926832	-0.383827058219653	27.3141376104197	0.185807359764383	0.228293098782451	0.166976564609532	0.173162899795955	0.21519655198646	0.154532437630316	0.20239348289654	0.243977396646174	0.181310702497927	0.00249891379039436	0.0024837791362929	0.00334582644521285
141	9.08397597558638	0.12	0.469136441190043	0.26882489843455	0.669447983945536	0.132029934849574	8.64868885430364	5.18649083243196	12.1108868761753	15.47	10.92	20.6	0.324855633802092	0.541710260385148	0.758564886968203	0.321673470068791	0.536403870206903	0.751134270345016	0.327370450939295	0.545905933785265	0.765494037857294	0.469136441190043	16.8378530586727	-0.0452665282389517	27.2092708140029	0.185807359764383	0.228293098782451	0.166976564609532	0.173162899795955	0.21519655198646	0.154532437630316	0.20239348289654	0.243977396646174	0.181310702497927	0.00249891379039436	0.0024837791362929	0.00334582644521285
141	9.08397597558638	0.12	0.469229435543857	0.268408504425447	0.670050366662266	0.14853110933093	9.71900683919526	6.08585934219163	13.3521543361989	16.52	12.12	21.18	0.357716379430102	0.571266561169212	0.784816742908321	0.35352304491639	0.564569882109402	0.775616719302413	0.362021072559469	0.578601207516049	0.794736404991434	0.469229435543857	17.6561937160307	-0.279286236687011	27.5483090865021	0.185807359764383	0.228293098782451	0.166976564609532	0.173162899795955	0.21519655198646	0.154532437630316	0.20239348289654	0.243977396646174	0.181310702497927	0.00249891379039436	0.0024837791362929	0.00334582644521285
141	9.08397597558638	0.12	0.474376655179189	0.273593079621383	0.675160230736994	0.142347601341536	9.65605115300265	5.95550695264631	13.356595353359	14.9	11.77	19.47	0.386917164221535	0.627333988425242	0.867750812628949	0.383579006453637	0.621921615906847	0.860264225360057	0.394056517651825	0.638948165406295	0.883043987934635	0.474376655179189	16.7969540536176	0.511233813524087	27.779888315808	0.185807359764383	0.228293098782451	0.166976564609532	0.173162899795955	0.21519655198646	0.154532437630316	0.20239348289654	0.243977396646174	0.181310702497927	0.00249891379039436	0.0024837791362929	0.00334582644521285
141	9.08397597558638	0.12	0.477240891745596	0.277694059299811	0.67678772419138	0.148901918989434	8.99871107447259	5.63974646756324	12.3576756813819	15.21	11.58	20.66	0.35900502719297	0.572824067991934	0.786643108790897	0.355671832587168	0.567505663098183	0.779339493609198	0.363739215175821	0.579024247145714	0.797238829094352	0.477240891745596	16.7738441754214	-0.329016987474683	26.9046255484832	0.185807359764383	0.228293098782451	0.166976564609532	0.173162899795955	0.21519655198646	0.154532437630316	0.20239348289654	0.243977396646174	0.181310702497927	0.00249891379039436	0.0024837791362929	0.00334582644521285
141	9.08397597558638	0.12	0.479133850955683	0.278890314090802	0.679377387820563	0.155553010010327	10.151747371531	6.45879888546365	13.8446958575983	16.48	12.22	21.66	0.380449585780923	0.597979307134638	0.815509028488354	0.376013641723477	0.591007022624157	0.806000403524837	0.384197106217658	0.604235569771396	0.824861338372878	0.479133850955683	17.8959218701794	-0.0954430558385431	27.967370285692	0.185807359764383	0.228293098782451	0.166976564609532	0.173162899795955	0.21519655198646	0.154532437630316	0.20239348289654	0.243977396646174	0.181310702497927	0.00249891379039436	0.0024837791362929	0.00334582644521285
141	9.08397597558638	0.12	0.479228678074638	0.280336577782505	0.67812077836677	0.121724410710197	8.19322872723756	4.75711834825014	11.629339106225	16.6	12.23	21.96	0.278351048405822	0.479406573286991	0.680462098168161	0.275051167564121	0.47372315813323	0.672395148702338	0.281217141388934	0.484045711776324	0.687893073310586	0.479228678074638	17.6045725191382	0.871341647157407	28.7371595200986	0.185807359764383	0.228293098782451	0.166976564609532	0.173162899795955	0.21519655198646	0.154532437630316	0.20239348289654	0.243977396646174	0.181310702497927	0.00249891379039436	0.0024837791362929	0.00334582644521285
141	9.08397597558638	0.12	0.4882866084133	0.285821606593841	0.69075161023276	0.166226014390913	9.62773039602102	6.26118824685828	12.9942725451837	15.99	11.57	20.63	0.379836799923408	0.584069055260385	0.788301310597363	0.375742029849092	0.577772591912715	0.779803153976338	0.384108238972844	0.591378725300656	0.796531240594983	0.4882866084133	17.2603570924147	0.490122468773675	28.0573107064321	0.185807359764383	0.228293098782451	0.166976564609532	0.173162899795955	0.21519655198646	0.154532437630316	0.20239348289654	0.243977396646174	0.181310702497927	0.00249891379039436	0.0024837791362929	0.00334582644521285
141	9.08397597558638	0.12	0.494759364915532	0.285941250097666	0.703577479733398	0.135271224146486	9.46155205134028	5.72659949052831	13.1965046121522	16.74	12.39	21.78	0.3321752000383	0.548823599507009	0.765471998975717	0.328153244352334	0.54217847911158	0.756203713870827	0.335814664012529	0.555256046090001	0.773504009720254	0.494759364915532	17.7874861986294	-0.127280062304732	27.868678457419	0.185807359764383	0.228293098782451	0.166976564609532	0.173162899795955	0.21519655198646	0.154532437630316	0.20239348289654	0.243977396646174	0.181310702497927	0.00249891379039436	0.0024837791362929	0.00334582644521285
141	9.08397597558638	0.12	0.495955236437113	0.28256440133439	0.709346071539835	0.124632992742712	8.69334992234818	5.09626080292931	12.2904390417671	14.99	11.64	20.09	0.329040759242603	0.561287298555616	0.79353383786863	0.326135530109709	0.556331474190754	0.7865274182718	0.334110538660106	0.569731428612176	0.806522071235162	0.495955236437113	16.5961284837658	-0.660607114250079	26.6574338054148	0.185807359764383	0.228293098782451	0.166976564609532	0.173162899795955	0.21519655198646	0.154532437630316	0.20239348289654	0.243977396646174	0.181310702497927	0.00249891379039436	0.0024837791362929	0.00334582644521285
141	9.08397597558638	0.12	0.496852328725522	0.283720899430206	0.709983758020839	0.121438811981137	8.75464929116723	5.07817556671439	12.4311230156201	14.93	11.97	19.81	0.329297324311914	0.567700456393595	0.806103588475276	0.326436096854701	0.562767770904274	0.799099444953847	0.335427992619969	0.578959667411936	0.821170704697826	0.496852328725522	16.7370504686117	-0.138906479426085	27.1934477657536	0.185807359764383	0.228293098782451	0.166976564609532	0.173162899795955	0.21519655198646	0.154532437630316	0.20239348289654	0.243977396646174	0.181310702497927	0.00249891379039436	0.0024837791362929	0.00334582644521285
141	9.08397597558638	0.12	0.504196460485938	0.289317229648944	0.719075691322932	0.148497914550409	9.98163029416437	6.24981945008294	13.7134411382458	15.28	11.63	19.99	0.396181129457778	0.632743648893655	0.869306168329531	0.392450134456649	0.626784850719069	0.861119566981489	0.402146678904048	0.642878493886118	0.882742506756531	0.504196460485938	16.647565457099	-0.682794868026483	26.5686139964795	0.185807359764383	0.228293098782451	0.166976564609532	0.173162899795955	0.21519655198646	0.154532437630316	0.20239348289654	0.243977396646174	0.181310702497927	0.00249891379039436	0.0024837791362929	0.00334582644521285
141	9.08397597558638	0.12	0.509097718366877	0.297566012186512	0.720629424547242	0.145789925815667	8.85389234981783	5.50779720446459	12.1999874951711	16.07	11.89	20.62	0.332496617100165	0.534494852515114	0.736493087930063	0.328862867565664	0.528653528659074	0.728444189752483	0.336331834051085	0.542587011348123	0.745219290152318	0.509097718366877	16.8512724043191	-0.438901073787995	26.9701640374175	0.185807359764383	0.228293098782451	0.166976564609532	0.173162899795955	0.21519655198646	0.154532437630316	0.20239348289654	0.243977396646174	0.181310702497927	0.00249891379039436	0.0024837791362929	0.00334582644521285
141	9.08397597558638	0.12	0.518693273509571	0.299325110093198	0.738061436925943	0.134483412817842	9.49131955100091	5.73194676145996	13.2506923405419	15.09	11.5	20.36	0.367845355729769	0.609101577854428	0.850357799979086	0.36452555415421	0.603604440684313	0.842683327214415	0.372989948755207	0.616992016271502	0.862069415013454	0.518693273509571	16.4746710358561	0.296089377440458	27.4782309512719	0.185807359764383	0.228293098782451	0.166976564609532	0.173162899795955	0.21519655198646	0.154532437630316	0.20239348289654	0.243977396646174	0.181310702497927	0.00249891379039436	0.0024837791362929	0.00334582644521285
141	9.08397597558638	0.12	0.538355322133449	0.310474615338258	0.766236028928639	0.146123132892614	9.57746746142402	5.96275061417985	13.1921843086682	14.26	10.94	19.84	0.404188178309671	0.649213656000868	0.894239133692065	0.401272164271787	0.644529906608688	0.887787648945589	0.410409723037836	0.658280779785564	0.906840262786855	0.538355322133449	16.0782373233224	0.0512084301284007	26.9699677709191	0.185807359764383	0.228293098782451	0.166976564609532	0.173162899795955	0.21519655198646	0.154532437630316	0.20239348289654	0.243977396646174	0.181310702497927	0.00249891379039436	0.0024837791362929	0.00334582644521285
141	9.08397597558638	0.12	0.541600927782523	0.314960031447102	0.768241824117943	0.134031426969691	9.11605226122781	5.49829009431214	12.7338144281435	14.97	11.82	19.14	0.35557235909481	0.589531682133237	0.823491005171665	0.352451484035352	0.584357335262705	0.816263186490058	0.362048718786695	0.601398718763393	0.837715604016836	0.541600927782523	16.062725033686	-0.379583390294297	26.663877497633	0.185807359764383	0.228293098782451	0.166976564609532	0.173162899795955	0.21519655198646	0.154532437630316	0.20239348289654	0.243977396646174	0.181310702497927	0.00249891379039436	0.0024837791362929	0.00334582644521285
141	9.08397597558638	0.13	0.342990742748713	0.206750634246571	0.479230851250854	0.122592252254264	6.42723005452867	3.74263659804943	9.11182351100791	17.3	12.09	23.93	0.210342655889962	0.361221455588271	0.512100255286579	0.20760671838655	0.356523029949401	0.505439341512252	0.210418891067419	0.362155526852918	0.513010851317711	0.342990742748713	19.349423446832	-0.387522312790564	27.9456809201031	0.185807359764383	0.228293098782451	0.166976564609532	0.173162899795955	0.21519655198646	0.154532437630316	0.20239348289654	0.243977396646174	0.181310702497927	0.00249891379039436	0.0024837791362929	0.00334582644521285
141	9.08397597558638	0.13	0.352923550791625	0.211844108798312	0.494002992784938	0.14334761343548	7.95845344246701	4.92091891915583	10.9959879657782	17.16	12.16	22.05	0.278673021197687	0.450689454817083	0.62270588843648	0.275107803711807	0.444923536329138	0.614739268946469	0.281135431421602	0.453935180597818	0.627178782628677	0.352923550791625	19.4327644944998	0.0395605207499577	28.4812265496249	0.185807359764383	0.228293098782451	0.166976564609532	0.173162899795955	0.21519655198646	0.154532437630316	0.20239348289654	0.243977396646174	0.181310702497927	0.00249891379039436	0.0024837791362929	0.00334582644521285
141	9.08397597558638	0.13	0.354374715583418	0.21117848593995	0.497570945226887	0.14954288753273	7.95431311530954	4.99267853801211	10.915947692607	15.57	11.41	20.29	0.310818289885232	0.495194309204729	0.679570328524227	0.307714528987644	0.490249411225318	0.672784293462991	0.314342632321677	0.501291262581112	0.688378478604053	0.354374715583418	17.7926726958911	-0.953428022018552	26.6829091188311	0.185807359764383	0.228293098782451	0.166976564609532	0.173162899795955	0.21519655198646	0.154532437630316	0.20239348289654	0.243977396646174	0.181310702497927	0.00249891379039436	0.0024837791362929	0.00334582644521285
141	9.08397597558638	0.13	0.363798102545844	0.215212207797859	0.51238399729383	0.207536183307788	9.49757999710721	6.59996133604068	12.3951986581737	16.84	12.69	22.95	0.380694708296661	0.547833276958555	0.714971845620449	0.376023714861072	0.541111550639007	0.706199386416942	0.384403157602396	0.55246083984426	0.721257259604919	0.363798102545844	18.8117641279713	0.729401175990932	29.0119806091066	0.185807359764383	0.228293098782451	0.166976564609532	0.173162899795955	0.21519655198646	0.154532437630316	0.20239348289654	0.243977396646174	0.181310702497927	0.00249891379039436	0.0024837791362929	0.00334582644521285
141	9.08397597558638	0.13	0.364774033272722	0.22047705882939	0.509071007716055	0.168102311623844	7.76823769112196	5.07014986082251	10.4663255214214	15.39	11.19	21.22	0.319133823233239	0.48896136449705	0.658788905760861	0.316056999688224	0.484247204701497	0.65243740971477	0.32218050538418	0.493591496974511	0.663108282043619	0.364774033272722	17.4673656352452	0.207288479455231	27.7716929555871	0.185807359764383	0.228293098782451	0.166976564609532	0.173162899795955	0.21519655198646	0.154532437630316	0.20239348289654	0.243977396646174	0.181310702497927	0.00249891379039436	0.0024837791362929	0.00334582644521285
141	9.08397597558638	0.13	0.366320798619049	0.217113253402069	0.51552834383603	0.146281039632645	7.16085619938586	4.45992290544585	9.86178949332587	16.49	11.73	22.67	0.262517764838368	0.421498757634652	0.580479750430935	0.259451298205913	0.416575236071438	0.573699173936964	0.263877192298134	0.423654004548397	0.583515980447683	0.366320798619049	18.1323568226107	0.0650579502965962	27.9468249072146	0.185807359764383	0.228293098782451	0.166976564609532	0.173162899795955	0.21519655198646	0.154532437630316	0.20239348289654	0.243977396646174	0.181310702497927	0.00249891379039436	0.0024837791362929	0.00334582644521285
141	9.08397597558638	0.13	0.368182032478409	0.21641719310129	0.519946871855529	0.147179012835249	8.32599657998291	5.19683718137941	11.4551559785864	16.01	12.28	21.23	0.31491546427272	0.504534775096117	0.694154085919514	0.311509906556588	0.499078636889778	0.686647367222967	0.319049776247498	0.511441083157915	0.704117127213864	0.368182032478409	18.0266123852624	0.86636696921123	28.7869781040534	0.185807359764383	0.228293098782451	0.166976564609532	0.173162899795955	0.21519655198646	0.154532437630316	0.20239348289654	0.243977396646174	0.181310702497927	0.00249891379039436	0.0024837791362929	0.00334582644521285
141	9.08397597558638	0.13	0.369780440123741	0.217761009328427	0.521799870919056	0.186851852384259	9.67674454752354	6.52500099811	12.8284880969371	16.61	12	22.39	0.381504601281957	0.565781150283295	0.750057699284633	0.376973372893043	0.559061221869688	0.741149070846333	0.384724226284027	0.570612572989309	0.755246780378253	0.369780440123741	18.8992166819698	-0.0879020929852796	28.0848498274115	0.185807359764383	0.228293098782451	0.166976564609532	0.173162899795955	0.21519655198646	0.154532437630316	0.20239348289654	0.243977396646174	0.181310702497927	0.00249891379039436	0.0024837791362929	0.00334582644521285
141	9.08397597558638	0.13	0.37242124041539	0.218612205795867	0.526230275034914	0.168429778217936	8.80523664059146	5.75055102545702	11.8599222557259	15.43	10.95	21.98	0.361117427158696	0.552942559260424	0.744767691362152	0.357609334419165	0.547570971982621	0.737532609546076	0.362928190137385	0.55477038829419	0.74785666347639	0.37242124041539	17.4609771279866	0.603888480257144	28.067848952215	0.185807359764383	0.228293098782451	0.166976564609532	0.173162899795955	0.21519655198646	0.154532437630316	0.20239348289654	0.243977396646174	0.181310702497927	0.00249891379039436	0.0024837791362929	0.00334582644521285
141	9.08397597558638	0.13	0.37653697080502	0.224578216415147	0.528495725194893	0.165467619644277	8.57094539028929	5.56570459254204	11.5761861880365	15.01	12.1	20.8	0.35888766318869	0.552671546125643	0.746455429062596	0.355703956097093	0.547768774308159	0.739833592519225	0.364540165449324	0.561277736879492	0.758045388323569	0.37653697080502	17.7709985341149	-1.53601144879568	26.1224898186723	0.185807359764383	0.228293098782451	0.166976564609532	0.173162899795955	0.21519655198646	0.154532437630316	0.20239348289654	0.243977396646174	0.181310702497927	0.00249891379039436	0.0024837791362929	0.00334582644521285
141	9.08397597558638	0.13	0.37717324658177	0.222584524234023	0.531761968929517	0.122607459528386	7.75427092594536	4.51561393267556	10.9929279192152	16.83	13.3	21.73	0.260615480899085	0.447532290518389	0.634449100137693	0.25742209912297	0.4420485738342	0.626675048545429	0.264753837736558	0.454913439019551	0.64488303411771	0.37717324658177	18.9613236513333	-0.759361871373648	27.7347756966724	0.185807359764383	0.228293098782451	0.166976564609532	0.173162899795955	0.21519655198646	0.154532437630316	0.20239348289654	0.243977396646174	0.181310702497927	0.00249891379039436	0.0024837791362929	0.00334582644521285
141	9.08397597558638	0.13	0.377619217262592	0.227685695031157	0.527552739494026	0.150116658945547	8.25809352569845	5.19026930516826	11.3259177462286	15.56	12.22	21.51	0.323269948272284	0.514345847954739	0.705421747637193	0.320046541832081	0.509217175377377	0.698387808922672	0.327614891905468	0.521562433531955	0.715313674430408	0.377619217262592	18.3108789643969	0.463773625404528	28.4982029214747	0.185807359764383	0.228293098782451	0.166976564609532	0.173162899795955	0.21519655198646	0.154532437630316	0.20239348289654	0.243977396646174	0.181310702497927	0.00249891379039436	0.0024837791362929	0.00334582644521285
141	9.08397597558638	0.13	0.378982660282422	0.228785370339802	0.529179950225042	0.152413117095218	7.84581906084865	4.95710409963024	10.7345340220671	15.42	11.59	20.33	0.311472517947333	0.49298077448565	0.674489031023968	0.308452399181979	0.488200704327953	0.667949009473928	0.315692807806584	0.499361047197799	0.684585976501156	0.378982660282422	17.4384052263331	0.888140430472765	28.3398643064477	0.185807359764383	0.228293098782451	0.166976564609532	0.173162899795955	0.21519655198646	0.154532437630316	0.20239348289654	0.243977396646174	0.181310702497927	0.00249891379039436	0.0024837791362929	0.00334582644521285
141	9.08397597558638	0.13	0.379603594575804	0.224203137853434	0.535004051298175	0.145805818194348	7.78228962861342	4.84136612296102	10.7232131342658	16.68	11.72	22.35	0.281940884368198	0.453207950932404	0.62447501749661	0.278559526132554	0.447772561734492	0.616985597336431	0.283499590719568	0.455785414879904	0.628549392696057	0.379603594575804	18.1897141888452	-0.362118587189206	27.4561780692933	0.185807359764383	0.228293098782451	0.166976564609532	0.173162899795955	0.21519655198646	0.154532437630316	0.20239348289654	0.243977396646174	0.181310702497927	0.00249891379039436	0.0024837791362929	0.00334582644521285
141	9.08397597558638	0.13	0.380237604537321	0.223745372194564	0.536729836880077	0.121315479347477	7.3938178822426	4.28702294088496	10.5006128236002	16.11	10.79	21.58	0.258247187874305	0.445398287360166	0.632549386846026	0.255408238382512	0.440501958180535	0.625595677978557	0.259226081814025	0.447506550662432	0.634748353950068	0.380237604537321	18.0356855612309	-0.343189613357465	27.3222028771399	0.185807359764383	0.228293098782451	0.166976564609532	0.173162899795955	0.21519655198646	0.154532437630316	0.20239348289654	0.243977396646174	0.181310702497927	0.00249891379039436	0.0024837791362929	0.00334582644521285
141	9.08397597558638	0.13	0.382437296138582	0.228734711709394	0.536139880567771	0.149370867290191	8.03886797154266	5.04372517639047	11.0340107666949	15.75	11.56	22.24	0.310457556232469	0.494818257942172	0.679178959651874	0.307248484889929	0.489703526284169	0.67215856767841	0.312574871006885	0.497933963905926	0.683559954206165	0.382437296138582	17.971464497176	1.62048830429288	29.2832548889851	0.185807359764383	0.228293098782451	0.166976564609532	0.173162899795955	0.21519655198646	0.154532437630316	0.20239348289654	0.243977396646174	0.181310702497927	0.00249891379039436	0.0024837791362929	0.00334582644521285
141	9.08397597558638	0.13	0.384307589465929	0.22650457872095	0.542110600210907	0.170219578605012	9.31353649403097	6.10300511930346	12.5240678687585	14.75	10.65	20.17	0.40033172827202	0.610929220620659	0.821526712969297	0.39700380514869	0.605850618710195	0.814697432271699	0.404714361325812	0.616825831452409	0.830670969626629	0.384307589465929	17.185262259928	0.470482957827651	27.717765562621	0.185807359764383	0.228293098782451	0.166976564609532	0.173162899795955	0.21519655198646	0.154532437630316	0.20239348289654	0.243977396646174	0.181310702497927	0.00249891379039436	0.0024837791362929	0.00334582644521285
141	9.08397597558638	0.13	0.384851295157836	0.227334069717983	0.542368520597688	0.130825246929265	7.77697369138825	4.64726539452566	10.9066819882508	16.7	13.19	23.14	0.270331973020412	0.452387471694074	0.634442970367735	0.267080984089543	0.446947099079214	0.626813214068885	0.273576379746208	0.457735074342412	0.641327523629449	0.384851295157836	18.7525042203308	-0.790641011715895	27.4741706393074	0.185807359764383	0.228293098782451	0.166976564609532	0.173162899795955	0.21519655198646	0.154532437630316	0.20239348289654	0.243977396646174	0.181310702497927	0.00249891379039436	0.0024837791362929	0.00334582644521285
141	9.08397597558638	0.13	0.389544622798504	0.233352059485079	0.545737186111928	0.163642518037953	8.63706960833501	5.58847429484106	11.685664921829	14.69	11.59	20.38	0.367940031084391	0.568656755405049	0.769373479725706	0.36492624439575	0.563998903540454	0.763071562685158	0.374013871734673	0.577745337067784	0.780453262782403	0.389544622798504	17.2252909016807	-0.429255469583146	26.9560368694443	0.185807359764383	0.228293098782451	0.166976564609532	0.173162899795955	0.21519655198646	0.154532437630316	0.20239348289654	0.243977396646174	0.181310702497927	0.00249891379039436	0.0024837791362929	0.00334582644521285
141	9.08397597558638	0.13	0.390322235765538	0.232542943760777	0.548101527770298	0.162788580822777	8.27204303261368	5.34314771526581	11.2009383499615	15.22	11.54	20.62	0.339925406374099	0.526258628667793	0.712591850961487	0.336763011095265	0.521362737476557	0.705962463857849	0.345261788691999	0.533657643280191	0.721366692116004	0.390322235765538	17.0887770314747	-0.138773065827527	27.1516522988684	0.185807359764383	0.228293098782451	0.166976564609532	0.173162899795955	0.21519655198646	0.154532437630316	0.20239348289654	0.243977396646174	0.181310702497927	0.00249891379039436	0.0024837791362929	0.00334582644521285
141	9.08397597558638	0.13	0.391970203620454	0.231045946300818	0.55289446094009	0.126005021049207	7.92061509059331	4.66371142010524	11.1775187610814	16.74	12.87	21.2	0.270602900322783	0.459578482196608	0.648554064070433	0.267328808551382	0.454017927874841	0.640707047198299	0.274894352768542	0.466426780600164	0.657437146767815	0.391970203620454	18.4960542768715	0.801483381049652	28.9239997995821	0.185807359764383	0.228293098782451	0.166976564609532	0.173162899795955	0.21519655198646	0.154532437630316	0.20239348289654	0.243977396646174	0.181310702497927	0.00249891379039436	0.0024837791362929	0.00334582644521285
141	9.08397597558638	0.13	0.392589248980407	0.234380834753582	0.550797663207231	0.1590148489829	8.275692500201	5.30426505707017	11.2471199433318	16.1	11.31	21.63	0.319677113202453	0.498758915655833	0.677840718109214	0.31616743068729	0.493283123447805	0.670398816208321	0.321783046821719	0.502564350428261	0.681663382668981	0.392589248980407	17.9884260965932	0.505464404447498	28.2351419654312	0.185807359764383	0.228293098782451	0.166976564609532	0.173162899795955	0.21519655198646	0.154532437630316	0.20239348289654	0.243977396646174	0.181310702497927	0.00249891379039436	0.0024837791362929	0.00334582644521285
141	9.08397597558638	0.13	0.394247232214742	0.232206898474161	0.556287565955323	0.125452844467779	8.23916264311987	4.84275431621582	11.6355709700239	15.86	12.13	21.63	0.296062741948804	0.503702836073321	0.711342930197838	0.292940602585441	0.498391021281664	0.703841439977886	0.299697397065754	0.510055726466734	0.720920498039603	0.394247232214742	18.2103785279869	-0.227543855150514	27.8168062796385	0.185807359764383	0.228293098782451	0.166976564609532	0.173162899795955	0.21519655198646	0.154532437630316	0.20239348289654	0.243977396646174	0.181310702497927	0.00249891379039436	0.0024837791362929	0.00334582644521285
141	9.08397597558638	0.13	0.398134818926906	0.236988027385607	0.559281610468204	0.159482787984711	9.01364907666554	5.78290539583439	12.2443927574967	15.5	12.55	21.22	0.361440043951114	0.563366248525642	0.765292453100171	0.357875375842416	0.557810102400593	0.757744828958771	0.367269709478694	0.572131024588084	0.776827586191189	0.398134818926906	18.0967117116725	0.477867628154238	28.3631522199448	0.185807359764383	0.228293098782451	0.166976564609532	0.173162899795955	0.21519655198646	0.154532437630316	0.20239348289654	0.243977396646174	0.181310702497927	0.00249891379039436	0.0024837791362929	0.00334582644521285
141	9.08397597558638	0.13	0.398636965937377	0.237379130965615	0.55989480090914	0.150167193148221	8.26779370474117	5.19697407635322	11.3386133331291	15.85	12.14	22.13	0.31804702771553	0.505976588477287	0.693906149239043	0.314703114753564	0.50065680390073	0.686610493047896	0.321328040906594	0.511782885413265	0.701755165767222	0.398636965937377	18.3989242616446	-0.808496896582984	27.2379849695919	0.185807359764383	0.228293098782451	0.166976564609532	0.173162899795955	0.21519655198646	0.154532437630316	0.20239348289654	0.243977396646174	0.181310702497927	0.00249891379039436	0.0024837791362929	0.00334582644521285
141	9.08397597558638	0.13	0.399606493623768	0.240565774091914	0.558647213155622	0.14784596582964	7.73406417139295	4.83506864257714	10.6330597002088	16.11	11.41	22.3	0.291211542297603	0.465815259735279	0.640418977172955	0.288008720938075	0.460692100633469	0.633375480328863	0.292825739907049	0.468081099411181	0.644086996513831	0.399606493623768	17.835513798401	0.251790919187651	27.9197187318281	0.185807359764383	0.228293098782451	0.166976564609532	0.173162899795955	0.21519655198646	0.154532437630316	0.20239348289654	0.243977396646174	0.181310702497927	0.00249891379039436	0.0024837791362929	0.00334582644521285
141	9.08397597558638	0.13	0.40024411484598	0.236067783484537	0.564420446207424	0.130313154604293	7.89423973178549	4.71016616153216	11.0783133020388	15.36	11.61	22.29	0.29707806131621	0.497902909293832	0.698727757271455	0.294232910127505	0.493134435149493	0.692035960171481	0.299450010294815	0.502355850700524	0.704580779353907	0.40024411484598	18.1236561307133	0.204405562707153	28.0285410227305	0.185807359764383	0.228293098782451	0.166976564609532	0.173162899795955	0.21519655198646	0.154532437630316	0.20239348289654	0.243977396646174	0.181310702497927	0.00249891379039436	0.0024837791362929	0.00334582644521285
141	9.08397597558638	0.13	0.400372296105852	0.238905278170375	0.561839314041329	0.112110167816805	6.74941481313021	3.78384179383637	9.71498783242405	16.22	12.13	20.82	0.226411058194565	0.403859947983059	0.581308837771553	0.223876521754039	0.399338977306122	0.574801432858205	0.229328697449201	0.409154527552918	0.589687400417803	0.400372296105852	17.5808362372819	-1.07469953585893	26.5419680814007	0.185807359764383	0.228293098782451	0.166976564609532	0.173162899795955	0.21519655198646	0.154532437630316	0.20239348289654	0.243977396646174	0.181310702497927	0.00249891379039436	0.0024837791362929	0.00334582644521285
141	9.08397597558638	0.13	0.400997406481355	0.242010202795284	0.559984610167427	0.14681462366338	8.58540097917356	5.35405776596861	11.8167441923785	16.11	11.7	22.11	0.322360687944351	0.516915559543614	0.711470431142877	0.318812000094267	0.511225126329287	0.703638252564307	0.324563171442225	0.521017255407115	0.716363885622826	0.400997406481355	18.2250283355891	0.717910063537707	28.717343425443	0.185807359764383	0.228293098782451	0.166976564609532	0.173162899795955	0.21519655198646	0.154532437630316	0.20239348289654	0.243977396646174	0.181310702497927	0.00249891379039436	0.0024837791362929	0.00334582644521285
141	9.08397597558638	0.13	0.402853929172807	0.237824854286514	0.567883004059101	0.163849001986369	8.6877795415293	5.62359646651944	11.7519626165392	15.53	12.23	20.16	0.350928792121702	0.542142737104228	0.733356682086754	0.347450490823632	0.536769180335608	0.726087869847585	0.357637557686267	0.552011031818149	0.746828923266012	0.402853929172807	17.34420517046	0.199982615329247	27.7670967100938	0.185807359764383	0.228293098782451	0.166976564609532	0.173162899795955	0.21519655198646	0.154532437630316	0.20239348289654	0.243977396646174	0.181310702497927	0.00249891379039436	0.0024837791362929	0.00334582644521285
141	9.08397597558638	0.13	0.40301857890729	0.242439448406612	0.563597709407968	0.146447943919415	8.2628491184717	5.14834685301884	11.3773513839246	15.93	11.57	22.04	0.313374366028793	0.502950787508481	0.692527208988169	0.310027968799165	0.497579980880977	0.685131992962788	0.315748012472582	0.506252132654105	0.697063700601311	0.40301857890729	18.0860380871684	1.1073493945347	28.966859652829	0.185807359764383	0.228293098782451	0.166976564609532	0.173162899795955	0.21519655198646	0.154532437630316	0.20239348289654	0.243977396646174	0.181310702497927	0.00249891379039436	0.0024837791362929	0.00334582644521285
141	9.08397597558638	0.13	0.403884369664025	0.241840960403615	0.565927778924435	0.179471405070573	8.75734700295075	5.83381906111225	11.6808749447892	16.09	11.95	21.95	0.351834623106032	0.528151087634947	0.704467552163861	0.347979190015822	0.522363564048091	0.696747938080361	0.354922471343316	0.532913080500925	0.711338878208739	0.403884369664025	18.0257567773994	-0.799067326149456	27.0446542142818	0.185807359764383	0.228293098782451	0.166976564609532	0.173162899795955	0.21519655198646	0.154532437630316	0.20239348289654	0.243977396646174	0.181310702497927	0.00249891379039436	0.0024837791362929	0.00334582644521285
141	9.08397597558638	0.13	0.405973347173275	0.242469286185787	0.569477408160764	0.155142957787298	8.09097979434614	5.14308378708029	11.038875801612	15.01	11.05	20.76	0.331782446564501	0.521952428232955	0.712122409901409	0.328843915444429	0.517329599420156	0.705815283395882	0.335436436797321	0.527339062504295	0.71998813246589	0.405973347173275	17.3549769937563	-0.200468492403095	27.2637566918852	0.185807359764383	0.228293098782451	0.166976564609532	0.173162899795955	0.21519655198646	0.154532437630316	0.20239348289654	0.243977396646174	0.181310702497927	0.00249891379039436	0.0024837791362929	0.00334582644521285
141	9.08397597558638	0.13	0.406849385069003	0.239562058335212	0.574136711802794	0.128484273765882	7.16637279513501	4.25231953536587	10.0804260549042	16.59	12.15	21.24	0.248929445979898	0.419517205784227	0.590104965588556	0.245981733204343	0.414549467949164	0.583117202693986	0.251719775989443	0.424192277331395	0.597625092022039	0.406849385069003	17.4908022511105	0.170742004963679	27.9148917996584	0.185807359764383	0.228293098782451	0.166976564609532	0.173162899795955	0.21519655198646	0.154532437630316	0.20239348289654	0.243977396646174	0.181310702497927	0.00249891379039436	0.0024837791362929	0.00334582644521285
141	9.08397597558638	0.13	0.406991357012708	0.240986699786192	0.572996014239224	0.138429942666146	8.73754588982939	5.33420689094405	12.1408848887147	15.68	11.74	21.69	0.329704241081376	0.540062655126983	0.750421069172591	0.326338454877152	0.534549424760031	0.74276039464291	0.332715363715757	0.54585432166735	0.758173649848986	0.406991357012708	18.0789269854729	-1.06854386289419	26.8085239197697	0.185807359764383	0.228293098782451	0.166976564609532	0.173162899795955	0.21519655198646	0.154532437630316	0.20239348289654	0.243977396646174	0.181310702497927	0.00249891379039436	0.0024837791362929	0.00334582644521285
141	9.08397597558638	0.13	0.407529292860629	0.240220957300465	0.574837628420792	0.162517176014376	8.89628391293177	5.74322259403383	12.0493452318297	16.43	11.99	22.8	0.339314549226444	0.525600134120298	0.711885719014152	0.335388165268417	0.519518143413882	0.703648121559348	0.341355847106453	0.528742122955322	0.716062798377421	0.407529292860629	18.1074057590006	-0.277561508881383	27.6888226273278	0.185807359764383	0.228293098782451	0.166976564609532	0.173162899795955	0.21519655198646	0.154532437630316	0.20239348289654	0.243977396646174	0.181310702497927	0.00249891379039436	0.0024837791362929	0.00334582644521285
141	9.08397597558638	0.13	0.408727532067579	0.241451912063839	0.576003152071318	0.127258828757632	7.25944021195054	4.29127981966341	10.2276006042377	15.94	11.81	21.45	0.261068253288892	0.441641993911673	0.622215734534454	0.258276236210419	0.436918815302101	0.615561394393784	0.263635769792388	0.44666477389806	0.628318846140951	0.408727532067579	17.5780296666977	0.402754821502206	28.0329349696999	0.185807359764383	0.228293098782451	0.166976564609532	0.173162899795955	0.21519655198646	0.154532437630316	0.20239348289654	0.243977396646174	0.181310702497927	0.00249891379039436	0.0024837791362929	0.00334582644521285
141	9.08397597558638	0.13	0.408754500548381	0.245016196732546	0.572492804364216	0.145580843990605	7.767829105993	4.82971609851833	10.7059421134677	16.03	11.62	21.28	0.292228833968588	0.470003535571788	0.647778237174988	0.289055313844725	0.464899433905406	0.640743553966087	0.295366523597433	0.474352506881212	0.655258763516174	0.408754500548381	17.633641291982	0.841956101493727	28.5193322139471	0.185807359764383	0.228293098782451	0.166976564609532	0.173162899795955	0.21519655198646	0.154532437630316	0.20239348289654	0.243977396646174	0.181310702497927	0.00249891379039436	0.0024837791362929	0.00334582644521285
141	9.08397597558638	0.13	0.409123813810992	0.246813650472817	0.571433977149167	0.14440672202239	7.27131975195196	4.50795202328918	10.0346874806147	16.26	11.61	21.42	0.269070482503228	0.434010278721962	0.598950074940695	0.26603847185959	0.429119650168837	0.592200828478084	0.271724553834151	0.438436743515884	0.603421835193782	0.409123813810992	17.4935532708091	-0.891559212857434	26.6614035291852	0.185807359764383	0.228293098782451	0.166976564609532	0.173162899795955	0.21519655198646	0.154532437630316	0.20239348289654	0.243977396646174	0.181310702497927	0.00249891379039436	0.0024837791362929	0.00334582644521285
141	9.08397597558638	0.13	0.414791344593681	0.249184657556454	0.580398031630909	0.15433302966446	8.07969913479476	5.12678448751148	11.032613782078	16.78	12.82	21.84	0.296830790958605	0.467798771477678	0.63876675199675	0.293220852109917	0.462109587572354	0.630998323034792	0.301043535344321	0.47430849999249	0.647721930357295	0.414791344593681	18.0173826636476	0.528968932809915	28.5161495389179	0.185807359764383	0.228293098782451	0.166976564609532	0.173162899795955	0.21519655198646	0.154532437630316	0.20239348289654	0.243977396646174	0.181310702497927	0.00249891379039436	0.0024837791362929	0.00334582644521285
141	9.08397597558638	0.13	0.414796080474703	0.24862220384312	0.580969957106285	0.157887701336748	8.29710590571733	5.30537209815974	11.2888397132749	16.12	12.7	22.85	0.319328362978833	0.499399702285491	0.679471041592149	0.315810019258523	0.493897341674393	0.671984664090263	0.323003891910402	0.505276783509374	0.688219232118153	0.414796080474703	18.048228473619	0.385964964843484	28.3855845346153	0.185807359764383	0.228293098782451	0.166976564609532	0.173162899795955	0.21519655198646	0.154532437630316	0.20239348289654	0.243977396646174	0.181310702497927	0.00249891379039436	0.0024837791362929	0.00334582644521285
141	9.08397597558638	0.13	0.41547999040679	0.246486756468694	0.584473224344885	0.139194019344595	7.78424010554556	4.7618951233896	10.8065850877015	16.51	11.91	22.18	0.279994667881103	0.45770552827874	0.635416388676377	0.276715320993622	0.452344800480234	0.627974279966846	0.282525880199137	0.461328915398752	0.639888992636555	0.41547999040679	17.7862614762548	-1.0786148614896	26.6199354032859	0.185807359764383	0.228293098782451	0.166976564609532	0.173162899795955	0.21519655198646	0.154532437630316	0.20239348289654	0.243977396646174	0.181310702497927	0.00249891379039436	0.0024837791362929	0.00334582644521285
141	9.08397597558638	0.13	0.417119305386667	0.247109515623735	0.5871290951496	0.14042670629461	7.95637177261241	4.88298561005774	11.0297579351671	16.03	12.15	21.18	0.295432435391869	0.481379728997032	0.667327022602196	0.292223534321191	0.476151122579012	0.660078710836833	0.299232426263815	0.487340603816744	0.67570924902485	0.417119305386667	17.3584321363704	-0.0513399208739261	27.5544329992494	0.185807359764383	0.228293098782451	0.166976564609532	0.173162899795955	0.21519655198646	0.154532437630316	0.20239348289654	0.243977396646174	0.181310702497927	0.00249891379039436	0.0024837791362929	0.00334582644521285
141	9.08397597558638	0.13	0.417343129644162	0.249354978921574	0.585331280366751	0.174117414019817	8.97024482518544	5.92004839663715	12.0204412537337	16.91	11.75	23.38	0.340197792769167	0.515478470051123	0.69075914733308	0.335987049089822	0.509098217869186	0.682209386648549	0.340950033553038	0.516288016678335	0.693143208089685	0.417343129644162	18.5714690363197	0.488184137488855	28.5829766783777	0.185807359764383	0.228293098782451	0.166976564609532	0.173162899795955	0.21519655198646	0.154532437630316	0.20239348289654	0.243977396646174	0.181310702497927	0.00249891379039436	0.0024837791362929	0.00334582644521285
141	9.08397597558638	0.13	0.418405347135946	0.250324208572792	0.5864864856991	0.142614744833596	7.63315324767499	4.71105217431589	10.5552543210341	15.22	11.54	22.41	0.299700666197565	0.485594518776159	0.671488371354753	0.296912123939775	0.481076341179363	0.665240558418952	0.302027955079581	0.48905102948392	0.676665269528765	0.418405347135946	17.5448476735017	-0.718515187546876	26.8834633271246	0.185807359764383	0.228293098782451	0.166976564609532	0.173162899795955	0.21519655198646	0.154532437630316	0.20239348289654	0.243977396646174	0.181310702497927	0.00249891379039436	0.0024837791362929	0.00334582644521285
141	9.08397597558638	0.13	0.421500244885158	0.252832214665313	0.590168275105003	0.137202148609364	8.28696322552655	5.0424096909997	11.5315167600534	14.72	11.69	20.73	0.331391000862366	0.544625527417707	0.757860053973048	0.328656928579122	0.540132208180355	0.751607487781589	0.335745794573683	0.552642729479102	0.769231011493908	0.421500244885158	17.3085121103583	-0.314113749226992	27.2179922973972	0.185807359764383	0.228293098782451	0.166976564609532	0.173162899795955	0.21519655198646	0.154532437630316	0.20239348289654	0.243977396646174	0.181310702497927	0.00249891379039436	0.0024837791362929	0.00334582644521285
141	9.08397597558638	0.13	0.421783307364423	0.250428361722491	0.593138253006355	0.13103132776938	8.22633477588258	4.91878544780309	11.5338841039621	15.93	11.97	21.26	0.29939882038048	0.500724203991091	0.702049587601702	0.296201589666867	0.495377052649562	0.694552515632257	0.303314700000564	0.50719918312631	0.710991769732697	0.421783307364423	17.7578466035724	0.265578307801694	27.9959215190874	0.185807359764383	0.228293098782451	0.166976564609532	0.173162899795955	0.21519655198646	0.154532437630316	0.20239348289654	0.243977396646174	0.181310702497927	0.00249891379039436	0.0024837791362929	0.00334582644521285
141	9.08397597558638	0.13	0.422708316233941	0.252345959600797	0.593070672867085	0.17021154456672	8.62965812729645	5.65478642628934	11.6045298283036	15.77	10.79	22.05	0.347705479974689	0.53062648081973	0.71354748166477	0.344100176946597	0.525124498917619	0.706148820888642	0.348344086871691	0.531932637699519	0.715766051692794	0.422708316233941	17.3990423990541	-0.0736034237220027	27.3123317121874	0.185807359764383	0.228293098782451	0.166976564609532	0.173162899795955	0.21519655198646	0.154532437630316	0.20239348289654	0.243977396646174	0.181310702497927	0.00249891379039436	0.0024837791362929	0.00334582644521285
141	9.08397597558638	0.13	0.422836274862029	0.252650136472124	0.593022413251934	0.121835500688203	7.858265917965	4.56434480104334	11.1521870348867	15.61	11.48	21.35	0.283372746176201	0.48787251849325	0.6923722908103	0.280518841112523	0.482959054267261	0.685399267421998	0.285700322659255	0.492029130562135	0.700216047050422	0.422836274862029	17.7103515384677	-0.158959692300078	27.5655001807573	0.185807359764383	0.228293098782451	0.166976564609532	0.173162899795955	0.21519655198646	0.154532437630316	0.20239348289654	0.243977396646174	0.181310702497927	0.00249891379039436	0.0024837791362929	0.00334582644521285
141	9.08397597558638	0.13	0.423058617684138	0.249832116968568	0.596285118399707	0.126210555578888	7.95597050041241	4.68757816444064	11.2243628363842	15.51	11.82	20.35	0.292824935821849	0.496995776807871	0.701166617793893	0.289932116955504	0.492085953279323	0.694239789603141	0.297509274933508	0.504184685022964	0.71214238507165	0.423058617684138	17.3895842083442	0.750823160855428	28.3484676959927	0.185807359764383	0.228293098782451	0.166976564609532	0.173162899795955	0.21519655198646	0.154532437630316	0.20239348289654	0.243977396646174	0.181310702497927	0.00249891379039436	0.0024837791362929	0.00334582644521285
141	9.08397597558638	0.13	0.424122217807973	0.254141827107829	0.594102608508117	0.145051774843683	8.55014329863256	5.30923129785682	11.7910552994083	16.29	11.7	21.69	0.316255147331146	0.509306654186076	0.702358161041006	0.31267234330393	0.50353680048692	0.69440125766991	0.318900832162615	0.513691156485203	0.707634034081063	0.424122217807973	17.512191540566	0.0996639625952506	27.6685536855276	0.185807359764383	0.228293098782451	0.166976564609532	0.173162899795955	0.21519655198646	0.154532437630316	0.20239348289654	0.243977396646174	0.181310702497927	0.00249891379039436	0.0024837791362929	0.00334582644521285
141	9.08397597558638	0.13	0.424641140687264	0.252011327835873	0.597270953538654	0.1409284066871	8.69030315153743	5.34037265526348	12.0402336478114	16.58	12.02	21.07	0.312829884042527	0.509063075310002	0.705296266577476	0.30913151522574	0.503044778786743	0.696958042347747	0.316193335725502	0.514817394407915	0.713308207962795	0.424641140687264	18.1651220566391	-0.134477479724291	27.9890385124191	0.185807359764383	0.228293098782451	0.166976564609532	0.173162899795955	0.21519655198646	0.154532437630316	0.20239348289654	0.243977396646174	0.181310702497927	0.00249891379039436	0.0024837791362929	0.00334582644521285
141	9.08397597558638	0.13	0.426559451371402	0.257249139950881	0.595869762791923	0.151830838637297	8.43961381946908	5.32525047159572	11.5539771673424	15.95	11.88	21.54	0.323848161066166	0.513244105628833	0.702640050191499	0.320380980518879	0.507749215760731	0.695117451002583	0.32716835997685	0.519239436151569	0.710700553717264	0.426559451371402	17.7237986653863	1.52763697711697	29.2913834332221	0.185807359764383	0.228293098782451	0.166976564609532	0.173162899795955	0.21519655198646	0.154532437630316	0.20239348289654	0.243977396646174	0.181310702497927	0.00249891379039436	0.0024837791362929	0.00334582644521285
141	9.08397597558638	0.13	0.426592461658943	0.254373435130452	0.598811488187434	0.158710623557082	8.80952796200576	5.64282153603972	11.9762343879718	16.09	11.58	21.85	0.340330724778513	0.531321612267429	0.722312499756346	0.33660180617465	0.525500054293468	0.714398302412286	0.343102782921889	0.536173869301822	0.727586035905773	0.426592461658943	17.7974672577065	1.04957007326856	28.8620117309712	0.185807359764383	0.228293098782451	0.166976564609532	0.173162899795955	0.21519655198646	0.154532437630316	0.20239348289654	0.243977396646174	0.181310702497927	0.00249891379039436	0.0024837791362929	0.00334582644521285
141	9.08397597558638	0.13	0.426875342786924	0.25348808068333	0.600262604890517	0.156421776390084	8.65811811453534	5.51888880141024	11.7973474276604	16.19	11.56	21.72	0.330816686290297	0.51899033432757	0.707163982364842	0.327130957109375	0.513208105379875	0.699285253650376	0.333363672486377	0.523812907242524	0.712644498337383	0.426875342786924	17.7075329093192	-0.53882486783562	27.2179116455235	0.185807359764383	0.228293098782451	0.166976564609532	0.173162899795955	0.21519655198646	0.154532437630316	0.20239348289654	0.243977396646174	0.181310702497927	0.00249891379039436	0.0024837791362929	0.00334582644521285
141	9.08397597558638	0.13	0.426895753176358	0.256210410149055	0.597581096203661	0.108264121195209	7.41714188523504	4.09362498677618	10.7406587836939	14.84	11.24	20.52	0.267000546189578	0.483771948070638	0.700543349951699	0.264731167059122	0.47966011392453	0.694589060789939	0.270187792055196	0.490302722808561	0.709087177408418	0.426895753176358	17.1817356175316	0.66093756382641	28.0401044038052	0.185807359764383	0.228293098782451	0.166976564609532	0.173162899795955	0.21519655198646	0.154532437630316	0.20239348289654	0.243977396646174	0.181310702497927	0.00249891379039436	0.0024837791362929	0.00334582644521285
141	9.08397597558638	0.13	0.427764606037237	0.2567418906298	0.598787321444674	0.171022047132479	9.31190407647373	6.11102406080381	12.5127840921437	17.03	12.21	21.78	0.348762264594167	0.531439693426351	0.714117122258536	0.34437695430941	0.524757410995301	0.705137867681193	0.351845322273825	0.536685657468599	0.721362552491099	0.427764606037237	18.4730730409419	-0.831378962861452	27.3740387140247	0.185807359764383	0.228293098782451	0.166976564609532	0.173162899795955	0.21519655198646	0.154532437630316	0.20239348289654	0.243977396646174	0.181310702497927	0.00249891379039436	0.0024837791362929	0.00334582644521285
141	9.08397597558638	0.13	0.429298360277568	0.254661532026507	0.60393518852863	0.133446740360267	7.58443418253203	4.56689933916009	10.601969025904	15.67	11.19	20.62	0.282597380782979	0.469320883936678	0.656044387090378	0.27972238509187	0.464546262475832	0.649370139859795	0.285116698260759	0.474636825659022	0.662295813782623	0.429298360277568	17.065734205837	0.769352343804274	28.176912267213	0.185807359764383	0.228293098782451	0.166976564609532	0.173162899795955	0.21519655198646	0.154532437630316	0.20239348289654	0.243977396646174	0.181310702497927	0.00249891379039436	0.0024837791362929	0.00334582644521285
141	9.08397597558638	0.13	0.430536602531863	0.258523305605177	0.602549899458549	0.137421197794215	7.63636532025333	4.64930024581574	10.6234303946909	16.47	11	20.92	0.273989655424917	0.45002150693064	0.626053358436363	0.270798739097879	0.444780502587771	0.618762266077663	0.275517953544294	0.452744803039366	0.629806428173607	0.430536602531863	17.1382003886145	-0.153686048896247	27.220595347598	0.185807359764383	0.228293098782451	0.166976564609532	0.173162899795955	0.21519655198646	0.154532437630316	0.20239348289654	0.243977396646174	0.181310702497927	0.00249891379039436	0.0024837791362929	0.00334582644521285
141	9.08397597558638	0.13	0.432641027648302	0.257046450599214	0.608235604697389	0.153731911168874	8.99120684438562	5.69757221970727	12.284841469064	14.98	11.19	21.38	0.368201118597104	0.581049662905514	0.793898207213923	0.364961024062801	0.575936544715889	0.786912065368976	0.371505476064297	0.586501077220846	0.801794704564955	0.432641027648302	17.3710066035581	-0.00414996021033575	27.4928397582321	0.185807359764383	0.228293098782451	0.166976564609532	0.173162899795955	0.21519655198646	0.154532437630316	0.20239348289654	0.243977396646174	0.181310702497927	0.00249891379039436	0.0024837791362929	0.00334582644521285
141	9.08397597558638	0.13	0.432980412913321	0.258067663619647	0.607893162206996	0.158718973563537	8.94768980016637	5.73141976137953	12.1639598389532	15.91	12.28	21.19	0.34926825589699	0.545265246818911	0.741262237740832	0.345550829993495	0.539461732990852	0.733372635988209	0.354058834790537	0.553153884405668	0.751906189726331	0.432980412913321	17.6491970383029	0.527085148306366	28.3080331918432	0.185807359764383	0.228293098782451	0.166976564609532	0.173162899795955	0.21519655198646	0.154532437630316	0.20239348289654	0.243977396646174	0.181310702497927	0.00249891379039436	0.0024837791362929	0.00334582644521285
141	9.08397597558638	0.13	0.433663928024848	0.259897427347171	0.607430428702525	0.140040008222546	7.95599419204393	4.87782151722196	11.0341668668659	15.68	11.5	20.34	0.301497397865991	0.491758777534015	0.682020157202039	0.298419625313648	0.486738761843728	0.675057898373808	0.305107183380329	0.497734405450733	0.691115003340885	0.433663928024848	17.0636112654309	-0.148991276541999	27.1398797405301	0.185807359764383	0.228293098782451	0.166976564609532	0.173162899795955	0.21519655198646	0.154532437630316	0.20239348289654	0.243977396646174	0.181310702497927	0.00249891379039436	0.0024837791362929	0.00334582644521285
141	9.08397597558638	0.13	0.436446806700746	0.262519709150936	0.610373904250555	0.142364323847597	8.17059982224012	5.03954814071412	11.3016515037661	15.45	11.09	21.45	0.316080396747232	0.512459919295574	0.708839441843917	0.312997637727457	0.50746185407312	0.701926070418784	0.318683128052635	0.515566820940869	0.712908070057133	0.436446806700746	17.1015096767729	0.247113738973128	27.6407888421708	0.185807359764383	0.228293098782451	0.166976564609532	0.173162899795955	0.21519655198646	0.154532437630316	0.20239348289654	0.243977396646174	0.181310702497927	0.00249891379039436	0.0024837791362929	0.00334582644521285
141	9.08397597558638	0.13	0.437114866720913	0.261881845952348	0.612347887489478	0.145262820186127	7.82709237931079	4.86277306853426	10.7914116900873	14.73	11	19.23	0.319426722688145	0.514147469286328	0.708868215884511	0.316786142401511	0.509897206000919	0.703008269600326	0.3245623761255	0.522525659379401	0.720029015025076	0.437114866720913	16.3126283631651	1.06664990630654	27.992060152136	0.185807359764383	0.228293098782451	0.166976564609532	0.173162899795955	0.21519655198646	0.154532437630316	0.20239348289654	0.243977396646174	0.181310702497927	0.00249891379039436	0.0024837791362929	0.00334582644521285
141	9.08397597558638	0.13	0.437726603716932	0.258508983859801	0.616944223574062	0.126628845157159	8.08306432773791	4.76874312134325	11.3973855341326	16.02	11.27	22.35	0.288717919929715	0.489379582833392	0.69004124573707	0.285587921368359	0.484074205908405	0.682560490448451	0.289973954966912	0.491690680527313	0.692226899436789	0.437726603716932	17.4964213418732	1.34983254155347	28.9418455576568	0.185807359764383	0.228293098782451	0.166976564609532	0.173162899795955	0.21519655198646	0.154532437630316	0.20239348289654	0.243977396646174	0.181310702497927	0.00249891379039436	0.0024837791362929	0.00334582644521285
141	9.08397597558638	0.13	0.438032827875028	0.261229043306977	0.614836612443079	0.145335919726999	9.17082881235949	5.69862433661979	12.6430332880992	16.48	12.03	22.1	0.335680013667479	0.540211770285067	0.744743526902655	0.331766300789775	0.533913409715568	0.736060518641361	0.339088865559683	0.544637877213743	0.752016253255774	0.438032827875028	18.3413340973499	0.551153308615138	28.6261931561747	0.185807359764383	0.228293098782451	0.166976564609532	0.173162899795955	0.21519655198646	0.154532437630316	0.20239348289654	0.243977396646174	0.181310702497927	0.00249891379039436	0.0024837791362929	0.00334582644521285
141	9.08397597558638	0.13	0.438373491473064	0.264572359132518	0.612174623813609	0.149937500357228	8.08163220343955	5.07725236430595	11.0860120425732	15.56	11.88	20.69	0.316198096280176	0.503303073041844	0.690408049803512	0.313044185837701	0.49828288842824	0.683521591018779	0.320673193795677	0.509665568752221	0.700242516952442	0.438373491473064	17.2113957238086	-1.10739183133249	26.345494288639	0.185807359764383	0.228293098782451	0.166976564609532	0.173162899795955	0.21519655198646	0.154532437630316	0.20239348289654	0.243977396646174	0.181310702497927	0.00249891379039436	0.0024837791362929	0.00334582644521285
141	9.08397597558638	0.13	0.438995065441411	0.263057638895879	0.614932491986943	0.141400899026583	8.55148732038422	5.26148467616938	11.8414899645991	15.76	11.49	20.95	0.323750779035665	0.5261919120334	0.728633045031135	0.320400899777559	0.520747355646065	0.72109381151457	0.326991324167509	0.531810655177218	0.735751622019167	0.438995065441411	17.4446028867521	-0.590344548715935	26.9382341923172	0.185807359764383	0.228293098782451	0.166976564609532	0.173162899795955	0.21519655198646	0.154532437630316	0.20239348289654	0.243977396646174	0.181310702497927	0.00249891379039436	0.0024837791362929	0.00334582644521285
141	9.08397597558638	0.13	0.440207884693646	0.265413718407833	0.61500205097946	0.174609793470413	9.41222270699216	6.21720688870574	12.6072385252786	16.53	12.43	21.43	0.365275155229479	0.552989657879425	0.740704160529371	0.360988475194778	0.546500057664653	0.732011640134528	0.36991493944111	0.560275803358265	0.749729038517104	0.440207884693646	17.9485893829407	0.618321297220847	28.4734905922766	0.185807359764383	0.228293098782451	0.166976564609532	0.173162899795955	0.21519655198646	0.154532437630316	0.20239348289654	0.243977396646174	0.181310702497927	0.00249891379039436	0.0024837791362929	0.00334582644521285
141	9.08397597558638	0.13	0.442809303965386	0.265023839059018	0.620594768871753	0.152715762800691	8.55929071830187	5.41157234067019	11.7070090959336	16.67	12.57	21.76	0.315205852377347	0.498549840372962	0.681893828368576	0.311427243486579	0.492573349628528	0.673719455770477	0.319374028465496	0.504047953037426	0.689946105833525	0.442809303965386	17.8566903618455	-0.904731327290702	26.9652012028538	0.185807359764383	0.228293098782451	0.166976564609532	0.173162899795955	0.21519655198646	0.154532437630316	0.20239348289654	0.243977396646174	0.181310702497927	0.00249891379039436	0.0024837791362929	0.00334582644521285
141	9.08397597558638	0.13	0.443111466854556	0.262192308606776	0.624030625102336	0.142093258382766	7.80200576528183	4.80887954054496	10.7951319900187	16.33	11.47	21.66	0.285851784539789	0.463770666782557	0.641689549025325	0.282595643167807	0.458487849123561	0.634380055079315	0.287554219144983	0.467438240119672	0.646092041372724	0.443111466854556	17.4102026048873	0.524346588179471	28.1472976522793	0.185807359764383	0.228293098782451	0.166976564609532	0.173162899795955	0.21519655198646	0.154532437630316	0.20239348289654	0.243977396646174	0.181310702497927	0.00249891379039436	0.0024837791362929	0.00334582644521285
141	9.08397597558638	0.13	0.445212411251608	0.263873041199012	0.626551781304203	0.132693829032749	7.73371821955938	4.64673221190283	10.8207042272159	15.3	11.07	19.61	0.294143323446312	0.489552975286896	0.68496262712748	0.291360053466351	0.484920682145742	0.678481310825132	0.298163627521943	0.495697586844953	0.694711652680165	0.445212411251608	16.4772146340364	-0.95863051633302	26.1160807246852	0.185807359764383	0.228293098782451	0.166976564609532	0.173162899795955	0.21519655198646	0.154532437630316	0.20239348289654	0.243977396646174	0.181310702497927	0.00249891379039436	0.0024837791362929	0.00334582644521285
141	9.08397597558638	0.13	0.447331987087434	0.263751535710964	0.630912438463905	0.159330760303385	8.38749885215157	5.37947899144559	11.3955187128575	14.65	10.62	21.6	0.355126226620817	0.553700613551535	0.752275000482253	0.35224871686912	0.549214099192469	0.746179481515819	0.356915132832036	0.556456628847065	0.755433449704742	0.447331987087434	16.6494392284184	0.437644379102822	27.5204701488667	0.185807359764383	0.228293098782451	0.166976564609532	0.173162899795955	0.21519655198646	0.154532437630316	0.20239348289654	0.243977396646174	0.181310702497927	0.00249891379039436	0.0024837791362929	0.00334582644521285
141	9.08397597558638	0.13	0.448091975110812	0.26778440184297	0.628399548378655	0.178643112181729	9.50187165229066	6.32084406835379	12.6828992362275	15.64	11.52	19.89	0.391711505888241	0.588844213435079	0.785976920981916	0.387744442654532	0.582880686210614	0.778016929766695	0.397400907755272	0.597460565861807	0.798057233339099	0.448091975110812	16.8460999957243	-0.193636645784217	27.109624284232	0.185807359764383	0.228293098782451	0.166976564609532	0.173162899795955	0.21519655198646	0.154532437630316	0.20239348289654	0.243977396646174	0.181310702497927	0.00249891379039436	0.0024837791362929	0.00334582644521285
141	9.08397597558638	0.13	0.449309432115823	0.265894403164485	0.63272446106716	0.1386271007652	7.45185989628679	4.55170179357966	10.3520179989939	16.11	11.72	21.01	0.274071158161345	0.448698083673274	0.623325009185204	0.271054641701894	0.443759566377968	0.616464491054042	0.277137559129535	0.453916694567073	0.630502393305636	0.449309432115823	16.9023782557548	-0.811853972729604	26.5976344032324	0.185807359764383	0.228293098782451	0.166976564609532	0.173162899795955	0.21519655198646	0.154532437630316	0.20239348289654	0.243977396646174	0.181310702497927	0.00249891379039436	0.0024837791362929	0.00334582644521285
141	9.08397597558638	0.13	0.449883744959399	0.268705898814327	0.631061591104471	0.152338607861454	9.03051733255877	5.70465474076565	12.3563799243519	14.54	11.59	20.92	0.379481433155809	0.600722360112161	0.821963287068514	0.376502946115523	0.596007389607479	0.815511833099435	0.384845782934419	0.608668120790271	0.833293218981434	0.449883744959399	16.7758478558633	-0.163164346238199	27.1447652197297	0.185807359764383	0.228293098782451	0.166976564609532	0.173162899795955	0.21519655198646	0.154532437630316	0.20239348289654	0.243977396646174	0.181310702497927	0.00249891379039436	0.0024837791362929	0.00334582644521285
141	9.08397597558638	0.13	0.450455366555301	0.270792549212431	0.630118183898171	0.190134752534969	10.0634963910734	6.82077238711239	13.3062203950343	15.4	10.76	21.09	0.42910215010644	0.633105415914067	0.837108681721694	0.424958106291745	0.626991215409088	0.829024324526431	0.431599438866996	0.63676735246911	0.842511047149353	0.450455366555301	17.0734508761556	0.0251947944993645	27.3909749101781	0.185807359764383	0.228293098782451	0.166976564609532	0.173162899795955	0.21519655198646	0.154532437630316	0.20239348289654	0.243977396646174	0.181310702497927	0.00249891379039436	0.0024837791362929	0.00334582644521285
141	9.08397597558638	0.13	0.452562160666431	0.267183498843905	0.637940822488956	0.120217757745625	8.17554695488512	4.72247551939797	11.6286183903723	15.32	11.85	21.49	0.298553024197956	0.516854827055726	0.735156629913497	0.295715848943581	0.511943110856012	0.728170372768444	0.302028457341786	0.523147104598727	0.742925174735013	0.452562160666431	17.4570619402671	-0.17215662482731	27.5495972972115	0.185807359764383	0.228293098782451	0.166976564609532	0.173162899795955	0.21519655198646	0.154532437630316	0.20239348289654	0.243977396646174	0.181310702497927	0.00249891379039436	0.0024837791362929	0.00334582644521285
141	9.08397597558638	0.13	0.453587554406704	0.272385047506987	0.634790061306421	0.205530224822185	9.81195216926091	6.80004400900592	12.8238603295159	16.28	12.8	21.41	0.40544402792723	0.585025244552207	0.764606461177184	0.40086229538654	0.5784141490237	0.755966002660859	0.41153510855159	0.59355202961493	0.776723546937738	0.453587554406704	17.5957775810456	0.243634106462813	27.9113283536491	0.185807359764383	0.228293098782451	0.166976564609532	0.173162899795955	0.21519655198646	0.154532437630316	0.20239348289654	0.243977396646174	0.181310702497927	0.00249891379039436	0.0024837791362929	0.00334582644521285
141	9.08397597558638	0.13	0.454512380152484	0.273427120192351	0.635597640112617	0.162250716952746	8.96004268955864	5.78127155605417	12.1388138230631	15.4	11.6	21.57	0.36375744431857	0.563765634971083	0.763773825623596	0.36024608407952	0.558323590373236	0.756401096666953	0.367153700473113	0.569878250492007	0.771996672786665	0.454512380152484	17.2034470895664	-1.42557031925641	25.996165816041	0.185807359764383	0.228293098782451	0.166976564609532	0.173162899795955	0.21519655198646	0.154532437630316	0.20239348289654	0.243977396646174	0.181310702497927	0.00249891379039436	0.0024837791362929	0.00334582644521285
141	9.08397597558638	0.13	0.454657968702134	0.272631984127886	0.636683953276383	0.169903635286153	9.27582584318908	6.07471311729243	12.4769385690857	15.63	11.23	21.81	0.376704853343764	0.575212120545088	0.773719387746411	0.372897411661536	0.569398320737503	0.76589922981347	0.379513644361586	0.579268477849895	0.778689914562071	0.454657968702134	17.4979061117114	0.0913994759542023	27.6136200452536	0.185807359764383	0.228293098782451	0.166976564609532	0.173162899795955	0.21519655198646	0.154532437630316	0.20239348289654	0.243977396646174	0.181310702497927	0.00249891379039436	0.0024837791362929	0.00334582644521285
141	9.08397597558638	0.13	0.457544400547864	0.275478113381342	0.639610687714386	0.154126232013381	8.40098660260979	5.32821520547287	11.4737579997467	14.91	11.4	19.75	0.345973210365795	0.545495291211119	0.745017372056444	0.342982115446634	0.540779237640838	0.738576359835041	0.351621027428795	0.554350878016797	0.758247465999468	0.457544400547864	16.5041556103729	-0.972900203330121	26.1485867041961	0.185807359764383	0.228293098782451	0.166976564609532	0.173162899795955	0.21519655198646	0.154532437630316	0.20239348289654	0.243977396646174	0.181310702497927	0.00249891379039436	0.0024837791362929	0.00334582644521285
141	9.08397597558638	0.13	0.458729803432537	0.270980255030375	0.646479351834699	0.159745525450462	9.70669923958711	6.23095268713688	13.1824457920373	15.82	12.05	20.07	0.381999827068079	0.595086757532087	0.808173687996095	0.37800419980485	0.588862291697557	0.799720383590264	0.388610938269572	0.605327759061591	0.82147204066908	0.458729803432537	17.4843031460292	1.07653779026051	28.6271630363536	0.185807359764383	0.228293098782451	0.166976564609532	0.173162899795955	0.21519655198646	0.154532437630316	0.20239348289654	0.243977396646174	0.181310702497927	0.00249891379039436	0.0024837791362929	0.00334582644521285
141	9.08397597558638	0.13	0.459019205900995	0.276957723819718	0.641080687982272	0.153598557402611	9.59358204306914	6.07748474442556	13.1096793417127	16.27	12.5	21.99	0.362404630774277	0.572071951527346	0.781739272280415	0.358310525148626	0.565609222312156	0.772907919475686	0.36689285795201	0.577867094116148	0.791553882155092	0.459019205900995	18.1305343807022	0.11051119130517	28.2206945759132	0.185807359764383	0.228293098782451	0.166976564609532	0.173162899795955	0.21519655198646	0.154532437630316	0.20239348289654	0.243977396646174	0.181310702497927	0.00249891379039436	0.0024837791362929	0.00334582644521285
141	9.08397597558638	0.13	0.464905474897706	0.280661487671761	0.64914946212365	0.16135785644894	9.44606728942255	6.08381901023698	12.8083155686081	15.25	11.73	21.15	0.386453669688108	0.600028922947191	0.813604176206275	0.382839573497473	0.594417481227815	0.805995388958156	0.391856278811258	0.606883289835778	0.824419808927899	0.464905474897706	17.1262076687416	-0.797375364255604	26.6583523874262	0.185807359764383	0.228293098782451	0.166976564609532	0.173162899795955	0.21519655198646	0.154532437630316	0.20239348289654	0.243977396646174	0.181310702497927	0.00249891379039436	0.0024837791362929	0.00334582644521285
141	9.08397597558638	0.13	0.465017283575416	0.27846082089926	0.651573746251573	0.137141139586782	8.66145081360386	5.26940187355578	12.0534997536519	17.21	12.3	20.78	0.297609834494154	0.489188907008995	0.680767979523836	0.293779895872422	0.48289353880834	0.672007181744258	0.301754122011399	0.495950363912681	0.690312118537918	0.465017283575416	17.7372892285159	0.00296921576968051	27.8809551999651	0.185807359764383	0.228293098782451	0.166976564609532	0.173162899795955	0.21519655198646	0.154532437630316	0.20239348289654	0.243977396646174	0.181310702497927	0.00249891379039436	0.0024837791362929	0.00334582644521285
141	9.08397597558638	0.13	0.465076749655036	0.273022235122061	0.657131264188012	0.143727789742578	8.1753833093172	5.05987340063799	11.2908932179964	15.48	10.84	20.79	0.316812050248833	0.511882362010934	0.706952673773036	0.313705141879659	0.506862440599123	0.700019739318586	0.319160008580375	0.515573748496742	0.71287472973766	0.465076749655036	16.356904826742	-0.459544733881766	26.5467965436767	0.185807359764383	0.228293098782451	0.166976564609532	0.173162899795955	0.21519655198646	0.154532437630316	0.20239348289654	0.243977396646174	0.181310702497927	0.00249891379039436	0.0024837791362929	0.00334582644521285
141	9.08397597558638	0.13	0.465705597782265	0.280433408446315	0.650977787118215	0.140350730237664	8.06428603376533	4.94823403719151	11.1803380303391	15.49	11.11	21.84	0.3095088606012	0.504415911436866	0.699322962272532	0.306463774329117	0.499453242631995	0.692442710934874	0.390625000000014	0.507518512490469	0.703704255570005	0.465705597782265	17.1295039239735	0.400258620592812	27.8121139114061	0.185807359764383	0.228293098782451	0.166976564609532	0.173162899795955	0.21519655198646	0.154532437630316	0.20239348289654	0.243977396646174	0.181310702497927	0.00249891379039436	0.0024837791362929	0.00334582644521285
141	9.08397597558638	0.13	0.466655882378971	0.276545206721061	0.656766558036881	0.15234413569694	9.35640141575823	5.91059224613455	12.8022105853819	16.58	12.7	21.02	0.346208308501511	0.548043880023908	0.749879451546305	0.342114626738864	0.541563627581397	0.741012628423931	0.35171840465163	0.555968871988397	0.761764697830287	0.466655882378971	17.7858059760745	0.125568581528914	28.0760332949577	0.185807359764383	0.228293098782451	0.166976564609532	0.173162899795955	0.21519655198646	0.154532437630316	0.20239348289654	0.243977396646174	0.181310702497927	0.00249891379039436	0.0024837791362929	0.00334582644521285
141	9.08397597558638	0.13	0.468405462068274	0.278358645622642	0.658452278513907	0.149482384456804	8.89069128323268	5.57962679175141	12.201755774714	15.4	12.56	21.42	0.350964543237797	0.559234070977814	0.767503598717831	0.347573355348521	0.553830482936484	0.760087610524447	0.356029194542687	0.567774957965791	0.778705341294791	0.468405462068274	17.4694524475946	0.0626673205876266	27.8135562685684	0.185807359764383	0.228293098782451	0.166976564609532	0.173162899795955	0.21519655198646	0.154532437630316	0.20239348289654	0.243977396646174	0.181310702497927	0.00249891379039436	0.0024837791362929	0.00334582644521285
141	9.08397597558638	0.13	0.472362769508692	0.281212129813048	0.663513409204336	0.13161977245288	8.39273936360668	5.02697588869746	11.7585028385159	15.63	11.71	20.32	0.311740348943216	0.520463108582392	0.729185868221567	0.30858975807703	0.515203069830125	0.721816381583219	0.315901686136546	0.52714169582771	0.740201602234523	0.472362769508692	16.9598234294838	0.0386506276153247	27.3602657126757	0.185807359764383	0.228293098782451	0.166976564609532	0.173162899795955	0.21519655198646	0.154532437630316	0.20239348289654	0.243977396646174	0.181310702497927	0.00249891379039436	0.0024837791362929	0.00334582644521285
141	9.08397597558638	0.13	0.474275327857032	0.286005854470239	0.662544801243825	0.171895127060232	9.18508405451958	6.03748443630374	12.3326836727354	15.04	11.37	20.4	0.3887637612531	0.591442986252571	0.794122211252042	0.385297438152953	0.586169520230278	0.787041602307602	0.393638742427684	0.599352871328422	0.80407746208527	0.474275327857032	16.7348019053054	-1.0802611392827	26.0806017028565	0.185807359764383	0.228293098782451	0.166976564609532	0.173162899795955	0.21519655198646	0.154532437630316	0.20239348289654	0.243977396646174	0.181310702497927	0.00249891379039436	0.0024837791362929	0.00334582644521285
141	9.08397597558638	0.13	0.474469822903626	0.282832520382233	0.666107125425019	0.157253959751273	8.73727244375525	5.57929586433538	11.8952490231751	15.86	11.56	22.11	0.341153297609706	0.534251880305437	0.727350463001167	0.33755754721922	0.528620873890766	0.719684200562312	0.343794005759994	0.537832107563822	0.733240819903955	0.474469822903626	17.2676104925019	-0.926655588072318	26.5929736578259	0.185807359764383	0.228293098782451	0.166976564609532	0.173162899795955	0.21519655198646	0.154532437630316	0.20239348289654	0.243977396646174	0.181310702497927	0.00249891379039436	0.0024837791362929	0.00334582644521285
141	9.08397597558638	0.13	0.477109140132267	0.283397222761998	0.670821057502536	0.155450499657598	8.74319141115385	5.5613982696152	11.9249845526925	15.36	11.1	21.22	0.350829411159459	0.55154631006885	0.75226320897824	0.347471456858513	0.546267199352488	0.745062941846462	0.353774175668667	0.556284927783307	0.759409352233618	0.477109140132267	16.7564156215411	-0.916201659233008	26.3382496160137	0.185807359764383	0.228293098782451	0.166976564609532	0.173162899795955	0.21519655198646	0.154532437630316	0.20239348289654	0.243977396646174	0.181310702497927	0.00249891379039436	0.0024837791362929	0.00334582644521285
141	9.08397597558638	0.13	0.478460906939366	0.282691436285021	0.674230377593711	0.134839744772956	8.44852772981113	5.10730201992208	11.7897534397002	16.25	12.6	21.54	0.30492175052203	0.504403274891354	0.703884799260678	0.301488055033133	0.498723236499162	0.695958417965192	0.309307064287646	0.51102234564271	0.714089049132486	0.478460906939366	17.4294488418117	0.117847144625925	27.7884830740641	0.185807359764383	0.228293098782451	0.166976564609532	0.173162899795955	0.21519655198646	0.154532437630316	0.20239348289654	0.243977396646174	0.181310702497927	0.00249891379039436	0.0024837791362929	0.00334582644521285
141	9.08397597558638	0.13	0.485200242025028	0.288932201503549	0.681468282546508	0.158819696136006	10.0229426822193	6.42152845805481	13.6243569063838	15.32	11.91	19.68	0.40593999873406	0.633605124746911	0.861270250759762	0.402081478114492	0.627582612932051	0.853083747749609	0.412768447782631	0.644659287378282	0.877660574786977	0.485200242025028	16.7674198861863	-0.369431884190014	27.0421380919932	0.185807359764383	0.228293098782451	0.166976564609532	0.173162899795955	0.21519655198646	0.154532437630316	0.20239348289654	0.243977396646174	0.181310702497927	0.00249891379039436	0.0024837791362929	0.00334582644521285
141	9.08397597558638	0.13	0.485826493379758	0.289502593997183	0.682150392762334	0.162350108769138	9.53785092964837	6.15532629503199	12.9203755642648	16.47	11.74	20.85	0.362906001998268	0.562333040139209	0.76176007828015	0.358684385218798	0.555791526400582	0.752898667582365	0.36698270231582	0.568110945796554	0.770470278224068	0.485826493379758	17.3152827693648	-0.314354953451101	27.233712701105	0.185807359764383	0.228293098782451	0.166976564609532	0.173162899795955	0.21519655198646	0.154532437630316	0.20239348289654	0.243977396646174	0.181310702497927	0.00249891379039436	0.0024837791362929	0.00334582644521285
141	9.08397597558638	0.13	0.491509318633699	0.289755792041239	0.693262845226159	0.153022799418432	9.20574749021769	5.82430264275392	12.5871923376815	16.02	11.79	22.9	0.352771391646274	0.557581662983906	0.762391934321538	0.348951401455712	0.551543881765038	0.754136362074364	0.354329095997357	0.560663496386793	0.766078939396724	0.491509318633699	17.495510017479	-0.135182648226398	27.5046128727917	0.185807359764383	0.228293098782451	0.166976564609532	0.173162899795955	0.21519655198646	0.154532437630316	0.20239348289654	0.243977396646174	0.181310702497927	0.00249891379039436	0.0024837791362929	0.00334582644521285
141	9.08397597558638	0.13	0.491583174706907	0.297073025101466	0.686093324312348	0.131200116136799	8.74896403604397	5.23388689649683	12.2640411755911	15.67	12.12	19.65	0.323726289545945	0.541140785188755	0.758555280831564	0.32042841863934	0.535628065000492	0.750827711361643	0.329328551380051	0.550235757854054	0.772031302366293	0.491583174706907	17.2581898892394	-0.0540262511562192	27.544306839261	0.185807359764383	0.228293098782451	0.166976564609532	0.173162899795955	0.21519655198646	0.154532437630316	0.20239348289654	0.243977396646174	0.181310702497927	0.00249891379039436	0.0024837791362929	0.00334582644521285
141	9.08397597558638	0.13	0.493628956160797	0.296005627724932	0.691252284596662	0.134731884867814	8.5769895296692	5.18339071956333	11.9705883397751	16.62	11.47	20.98	0.302802856828054	0.501049809493609	0.699296762159163	0.299198803418891	0.495086159437654	0.690973515456416	0.305482510460074	0.50504859157725	0.705782295623143	0.493628956160797	17.2459660373925	-0.262082476523233	27.2597051025684	0.185807359764383	0.228293098782451	0.166976564609532	0.173162899795955	0.21519655198646	0.154532437630316	0.20239348289654	0.243977396646174	0.181310702497927	0.00249891379039436	0.0024837791362929	0.00334582644521285
141	9.08397597558638	0.13	0.493787416315688	0.298326835799327	0.689247996832048	0.147679491576152	9.35031174612216	5.84317316177816	12.8574503304661	16.32	13.36	20.71	0.347574428436421	0.556192529449488	0.764810630462555	0.343622379485854	0.549868416043873	0.756114452601892	0.354536212318052	0.565858992744349	0.780925578160415	0.493787416315688	17.6191995033459	-0.100593855512154	27.7352865604625	0.185807359764383	0.228293098782451	0.166976564609532	0.173162899795955	0.21519655198646	0.154532437630316	0.20239348289654	0.243977396646174	0.181310702497927	0.00249891379039436	0.0024837791362929	0.00334582644521285
141	9.08397597558638	0.13	0.494198657294384	0.294033957942391	0.694363356646377	0.130516037236401	9.08112679415339	5.42160743045539	12.7406461578514	17.21	12.04	21.39	0.306250505746873	0.51296588864741	0.719681271547947	0.302310616384379	0.506366621674528	0.710422626964676	0.309095074213441	0.517327293916247	0.726887815928345	0.494198657294384	17.5582514963062	0.275887639702461	28.1453892162415	0.185807359764383	0.228293098782451	0.166976564609532	0.173162899795955	0.21519655198646	0.154532437630316	0.20239348289654	0.243977396646174	0.181310702497927	0.00249891379039436	0.0024837791362929	0.00334582644521285
141	9.08397597558638	0.13	0.494515248948042	0.294969054870796	0.694061443025288	0.157981269671951	8.65980645720976	5.53838994398349	11.781222970436	15.04	10.49	19.66	0.356569935303743	0.557531459399065	0.758492983494387	0.35338884584506	0.552557519442889	0.751726193040718	0.360474752632215	0.563142934926174	0.766656860277838	0.494515248948042	15.995736604318	-1.12110519438406	25.5540917000777	0.185807359764383	0.228293098782451	0.166976564609532	0.173162899795955	0.21519655198646	0.154532437630316	0.20239348289654	0.243977396646174	0.181310702497927	0.00249891379039436	0.0024837791362929	0.00334582644521285
141	9.08397597558638	0.13	0.496673731881562	0.298763538904983	0.694583924858141	0.158328224603511	9.77943224359754	6.25903789979476	13.2998265874003	16.22	12.48	21.77	0.374436389606859	0.585038045834112	0.795639702061364	0.370242371819768	0.578485103763152	0.786727835706536	0.378985234412891	0.592213254021285	0.806093263211372	0.496673731881562	17.6091488982464	0.19133660498529	28.0376900518251	0.185807359764383	0.228293098782451	0.166976564609532	0.173162899795955	0.21519655198646	0.154532437630316	0.20239348289654	0.243977396646174	0.181310702497927	0.00249891379039436	0.0024837791362929	0.00334582644521285
141	9.08397597558638	0.13	0.497127110071713	0.294861042205601	0.699393177937824	0.156611992585745	9.00602975819444	5.7430074551692	12.2690520612197	14.88	11.6	20.44	0.373656219036016	0.585957628340504	0.798259037644992	0.370450229319116	0.58093008153332	0.791409933747524	0.379389801722459	0.594394968956898	0.809525780816986	0.497127110071713	16.3866513124928	0.141845222740436	27.1425768771882	0.185807359764383	0.228293098782451	0.166976564609532	0.173162899795955	0.21519655198646	0.154532437630316	0.20239348289654	0.243977396646174	0.181310702497927	0.00249891379039436	0.0024837791362929	0.00334582644521285
141	9.08397597558638	0.13	0.49933101875757	0.301786322062695	0.696875715452444	0.153946869121468	9.21768273622357	5.84387285698141	12.5914926154657	15.07	12.09	19.99	0.375478633183068	0.592251576927728	0.809024520672389	0.37210443607068	0.586929373787338	0.801754311503995	0.382153070138204	0.60353713880702	0.824306279011098	0.49933101875757	16.7606675520577	0.857748457530387	28.1536837080734	0.185807359764383	0.228293098782451	0.166976564609532	0.173162899795955	0.21519655198646	0.154532437630316	0.20239348289654	0.243977396646174	0.181310702497927	0.00249891379039436	0.0024837791362929	0.00334582644521285
141	9.08397597558638	0.13	0.501068983219889	0.296744704901314	0.705393261538464	0.145650472987659	9.45808337863139	5.88164751018108	13.0345192470817	16.32	12.21	22.3	0.349724826702506	0.562380959553266	0.775037092404027	0.345744224584702	0.555979884571779	0.766215544558856	0.353117853695556	0.566961195502866	0.781323713381639	0.501068983219889	17.7720151192233	0.235781433909574	28.1258125310437	0.185807359764383	0.228293098782451	0.166976564609532	0.173162899795955	0.21519655198646	0.154532437630316	0.20239348289654	0.243977396646174	0.181310702497927	0.00249891379039436	0.0024837791362929	0.00334582644521285
141	9.08397597558638	0.13	0.502246383500908	0.295503815882413	0.708988951119403	0.110361384109444	8.30404148433568	4.62297878161406	11.9851041870573	15.96	12.17	21.65	0.280881280399312	0.504533962795923	0.728186645192534	0.277866244533159	0.499118194285613	0.720370144038067	0.283570139558287	0.510606185980349	0.736862357270018	0.502246383500908	17.3018180994851	-0.624174274882221	27.0186513186356	0.185807359764383	0.228293098782451	0.166976564609532	0.173162899795955	0.21519655198646	0.154532437630316	0.20239348289654	0.243977396646174	0.181310702497927	0.00249891379039436	0.0024837791362929	0.00334582644521285
141	9.08397597558638	0.13	0.503259323848338	0.302774577905546	0.70374406979113	0.154189228833069	9.36619507184176	5.94121343155893	12.7911767121246	15.88	11.69	21.44	0.36289891116361	0.572102320926968	0.781305730690326	0.359062230934799	0.566053877142666	0.773045523350533	0.366272069619384	0.577939230972744	0.789934533028246	0.503259323848338	17.3895540517671	0.185913598252645	27.8813616301843	0.185807359764383	0.228293098782451	0.166976564609532	0.173162899795955	0.21519655198646	0.154532437630316	0.20239348289654	0.243977396646174	0.181310702497927	0.00249891379039436	0.0024837791362929	0.00334582644521285
141	9.08397597558638	0.13	0.50380092446342	0.296438511116501	0.711163337810339	0.123582279796893	8.76800506690326	5.12244945804574	12.4135606757608	16.28	11.94	21.61	0.30534983731047	0.522661852038595	0.739973866766721	0.301897146793871	0.516751943470061	0.731606740146251	0.308384837633513	0.532728198507878	0.747357801911465	0.50380092446342	17.2117069112821	0.584617107074844	28.2056265924252	0.185807359764383	0.228293098782451	0.166976564609532	0.173162899795955	0.21519655198646	0.154532437630316	0.20239348289654	0.243977396646174	0.181310702497927	0.00249891379039436	0.0024837791362929	0.00334582644521285
141	9.08397597558638	0.13	0.505344462157063	0.304142066298036	0.706546858016091	0.131519233888566	9.16754608973955	5.48944187106686	12.8456503084122	15.95	11.69	21.09	0.333716093999743	0.557316708052856	0.780917322105969	0.330139706916255	0.551344025548386	0.772548344180518	0.337724641539542	0.563946187516025	0.790160812934184	0.505344462157063	17.1068734591953	-0.365023668140366	27.1279979676114	0.185807359764383	0.228293098782451	0.166976564609532	0.173162899795955	0.21519655198646	0.154532437630316	0.20239348289654	0.243977396646174	0.181310702497927	0.00249891379039436	0.0024837791362929	0.00334582644521285
141	9.08397597558638	0.13	0.517763974114259	0.309516280987703	0.726011667240815	0.136813085227735	9.02774011944527	5.48733372965784	12.5681465092327	15.37	11.71	22	0.3458669286526	0.569018926425144	0.792170924197689	0.342547317133475	0.563557514459219	0.784567711784964	0.349102461954898	0.573867008390121	0.800223646191237	0.517763974114259	17.2309754223514	-0.252912887339843	27.3509639815725	0.185807359764383	0.228293098782451	0.166976564609532	0.173162899795955	0.21519655198646	0.154532437630316	0.20239348289654	0.243977396646174	0.181310702497927	0.00249891379039436	0.0024837791362929	0.00334582644521285
141	9.08397597558638	0.13	0.519489189621556	0.305211292778765	0.733767086464348	0.147218480701274	9.71598318523558	6.06499909535636	13.3669672751148	14.44	11.35	18.97	0.406077383923849	0.650526236208243	0.894975088492636	0.402978328532957	0.645561623750002	0.888144918967048	0.414239477790021	0.663056482747678	0.911856528706349	0.519489189621556	16.2131280328542	0.269394326054418	27.2536819237646	0.185807359764383	0.228293098782451	0.166976564609532	0.173162899795955	0.21519655198646	0.154532437630316	0.20239348289654	0.243977396646174	0.181310702497927	0.00249891379039436	0.0024837791362929	0.00334582644521285
141	9.08397597558638	0.13	0.527526744810282	0.311830529725753	0.743222959894811	0.132709162937667	9.32745121078288	5.60455977612355	13.0503426454422	16.1	11.43	21.8	0.33764561628126	0.561930488423921	0.786215360566582	0.333934759559783	0.555754653674645	0.777574547789508	0.339701195893259	0.565901937986562	0.79081910076705	0.527526744810282	17.2319270976691	0.311255247564967	27.9257777563791	0.185807359764383	0.228293098782451	0.166976564609532	0.173162899795955	0.21519655198646	0.154532437630316	0.20239348289654	0.243977396646174	0.181310702497927	0.00249891379039436	0.0024837791362929	0.00334582644521285
141	9.08397597558638	0.13	0.527741282524409	0.311666745786659	0.74381581926216	0.137280073179697	9.96014365495235	6.06178109424506	13.8585062156596	15.91	12.37	21.89	0.369555771419615	0.607218986404938	0.844882201390261	0.365627154829114	0.600763856304023	0.835900557778932	0.374435564534264	0.615411362249952	0.854917930389315	0.527741282524409	17.6048220556315	-0.411531978309625	27.5119868070827	0.185807359764383	0.228293098782451	0.166976564609532	0.173162899795955	0.21519655198646	0.154532437630316	0.20239348289654	0.243977396646174	0.181310702497927	0.00249891379039436	0.0024837791362929	0.00334582644521285
141	9.08397597558638	0.13	0.529394889472166	0.320059362768376	0.738730416175955	0.144336149212092	9.21432880859681	5.71154605722196	12.7171115599717	15.4	11.42	20.42	0.359261099740077	0.579589110895358	0.799917122050639	0.355789705385777	0.573988776295171	0.792187847204564	0.363485119475009	0.586858513641222	0.809651272617599	0.529394889472166	16.8170237816125	-0.286719570760039	26.946750544615	0.185807359764383	0.228293098782451	0.166976564609532	0.173162899795955	0.21519655198646	0.154532437630316	0.20239348289654	0.243977396646174	0.181310702497927	0.00249891379039436	0.0024837791362929	0.00334582644521285
141	9.08397597558638	0.13	0.541937549727491	0.325317223244302	0.758557876210679	0.199511974229577	12.2679626868037	8.43132450263624	16.1046008709712	14.24	11.15	20.5	0.57221788870708	0.832603193624574	1.09298849854207	0.568113342798599	0.826630891640968	1.08514844048334	0.579632462177007	0.843520991558564	1.1069798602997	0.541937549727491	16.5273983558246	-0.591381370111303	26.5205278344415	0.185807359764383	0.228293098782451	0.166976564609532	0.173162899795955	0.21519655198646	0.154532437630316	0.20239348289654	0.243977396646174	0.181310702497927	0.00249891379039436	0.0024837791362929	0.00334582644521285
141	9.08397597558638	0.13	0.564784577548561	0.334738335617087	0.794830819480035	0.160858928977713	10.0351772283368	6.45664106099182	13.6137133956818	16.32	12.55	21.43	0.384088462439534	0.596966093597284	0.809843724755034	0.379721906727671	0.590179413025758	0.800636919323845	0.389657241844138	0.606757581359487	0.822319178198033	0.564784577548561	17.1318310372772	-1.60666185249612	25.9294233247203	0.185807359764383	0.228293098782451	0.166976564609532	0.173162899795955	0.21519655198646	0.154532437630316	0.20239348289654	0.243977396646174	0.181310702497927	0.00249891379039436	0.0024837791362929	0.00334582644521285
141	9.08397597558638	0.13	0.564922705014312	0.338207684729935	0.791637725298689	0.118672155162947	9.01740726185654	5.1806751486004	12.8541393751127	16.63	12.28	20.84	0.302511802281845	0.526547610967381	0.750583419652916	0.298907355893815	0.520273764392929	0.741640172892043	0.306376499735052	0.533913565390702	0.760313601357154	0.564922705014312	17.0115276352846	0.106301256859469	27.7210964055493	0.185807359764383	0.228293098782451	0.166976564609532	0.173162899795955	0.21519655198646	0.154532437630316	0.20239348289654	0.243977396646174	0.181310702497927	0.00249891379039436	0.0024837791362929	0.00334582644521285
141	9.08397597558638	0.14	0.331540254133197	0.20342695864164	0.459653549624754	0.21959771711204	10.2524726630207	7.23488818864883	13.2700571373925	16.55	12.03	22.25	0.424413963708842	0.601431901540109	0.778449839371377	0.419414168546781	0.594346752207718	0.769279335868655	0.428285999580305	0.607162191229299	0.783453377645729	0.331540254133197	18.8551415845393	-2.22358288183371	25.9121410184864	0.185807359764383	0.228293098782451	0.166976564609532	0.173162899795955	0.21519655198646	0.154532437630316	0.20239348289654	0.243977396646174	0.181310702497927	0.00249891379039436	0.0024837791362929	0.00334582644521285
141	9.08397597558638	0.14	0.356151990039701	0.21948688058985	0.492817099489551	0.192181953052247	8.52702343193878	5.79752158651053	11.256525277367	16.49	11.74	22.37	0.341406219304637	0.502141956417014	0.662877693529391	0.337422823811544	0.496283158618432	0.65514349342532	0.343219757385136	0.505245010171912	0.66865508599048	0.356151990039701	18.6289807375042	0.157343099537025	28.1626034028596	0.185807359764383	0.228293098782451	0.166976564609532	0.173162899795955	0.21519655198646	0.154532437630316	0.20239348289654	0.243977396646174	0.181310702497927	0.00249891379039436	0.0024837791362929	0.00334582644521285
141	9.08397597558638	0.14	0.358912833548763	0.220621568323356	0.497204098774171	0.158885071414966	7.7871949542021	4.98980743535725	10.5845824730469	16.49	11.75	21.44	0.293694164856397	0.458345086113446	0.622996007370495	0.290263133533249	0.452990548858561	0.615717964183872	0.296527855184422	0.462631740797755	0.62845712193394	0.358912833548763	18.2765807695927	-0.484009311420589	27.3784684779824	0.185807359764383	0.228293098782451	0.166976564609532	0.173162899795955	0.21519655198646	0.154532437630316	0.20239348289654	0.243977396646174	0.181310702497927	0.00249891379039436	0.0024837791362929	0.00334582644521285
141	9.08397597558638	0.14	0.362211042853329	0.221363137466183	0.503058948240475	0.141894850476883	7.61623947474367	4.69199963759599	10.5404793118914	16.85	12.4	22.96	0.270577954401986	0.439212842387957	0.607847730373929	0.267256246008141	0.433820913882662	0.600385581757183	0.27267697296492	0.442896999077213	0.612355024279964	0.362211042853329	18.7337423635279	-0.00896774609415491	28.2246788623713	0.185807359764383	0.228293098782451	0.166976564609532	0.173162899795955	0.21519655198646	0.154532437630316	0.20239348289654	0.243977396646174	0.181310702497927	0.00249891379039436	0.0024837791362929	0.00334582644521285
141	9.08397597558638	0.14	0.366162787375407	0.221752563880658	0.510573010870156	0.173129047114985	7.84592713948312	5.16883307667945	10.5230212022868	15.06	10.44	20.26	0.332257770348048	0.504344059675574	0.6764303490031	0.329276852400523	0.499819234695138	0.670361616989753	0.33487836070701	0.508678059364124	0.681180640127828	0.366162787375407	16.8631713281765	0.265618099891013	27.352611875803	0.185807359764383	0.228293098782451	0.166976564609532	0.173162899795955	0.21519655198646	0.154532437630316	0.20239348289654	0.243977396646174	0.181310702497927	0.00249891379039436	0.0024837791362929	0.00334582644521285
141	9.08397597558638	0.14	0.367934500498074	0.223310228907284	0.512558772088863	0.15241222899799	7.98176607718658	5.04298732626268	10.9205448281105	16.53	11.28	22.01	0.296167779599696	0.468758254468274	0.641348729336852	0.292688612452256	0.463251617921782	0.633814623391307	0.297836606261919	0.47145371577045	0.644717703218703	0.367934500498074	18.4400957563338	-0.500364888482391	27.4303233993186	0.185807359764383	0.228293098782451	0.166976564609532	0.173162899795955	0.21519655198646	0.154532437630316	0.20239348289654	0.243977396646174	0.181310702497927	0.00249891379039436	0.0024837791362929	0.00334582644521285
141	9.08397597558638	0.14	0.375184654282115	0.230862404309077	0.519506904255152	0.196992262942662	9.40031005607427	6.43709671521283	12.3635233969357	15.75	11.66	19.66	0.396250857290741	0.578658529351464	0.761066201412188	0.392155800420919	0.572678379296766	0.753200958172613	0.403277028275707	0.5880280270078	0.772183817883834	0.375184654282115	17.3792500999683	0.845404127400092	28.2430579863795	0.185807359764383	0.228293098782451	0.166976564609532	0.173162899795955	0.21519655198646	0.154532437630316	0.20239348289654	0.243977396646174	0.181310702497927	0.00249891379039436	0.0024837791362929	0.00334582644521285
141	9.08397597558638	0.14	0.378655831480776	0.232038818179007	0.525272844782545	0.166505340047621	8.50788245939544	5.53591349106	11.4798514277309	15.68	12.51	22.36	0.342162790006257	0.525853737428009	0.709544684849762	0.338669548140624	0.520485139952085	0.702300731763545	0.346076879520106	0.532409071068062	0.718539285643351	0.378655831480776	18.7211854723957	0.176151335186676	28.2885219546907	0.185807359764383	0.228293098782451	0.166976564609532	0.173162899795955	0.21519655198646	0.154532437630316	0.20239348289654	0.243977396646174	0.181310702497927	0.00249891379039436	0.0024837791362929	0.00334582644521285
141	9.08397597558638	0.14	0.384381107167778	0.234027397339389	0.534734816996167	0.183894384412185	8.41201050344841	5.6452331181225	11.1787878887743	14.74	11.2	19.95	0.370437487961393	0.551992092159809	0.733546696358225	0.367362470776707	0.547409982561389	0.727457494346072	0.375458563873487	0.559675478501639	0.744029563314781	0.384381107167778	16.9381465293984	-0.505626925799224	26.5250844689914	0.185807359764383	0.228293098782451	0.166976564609532	0.173162899795955	0.21519655198646	0.154532437630316	0.20239348289654	0.243977396646174	0.181310702497927	0.00249891379039436	0.0024837791362929	0.00334582644521285
141	9.08397597558638	0.14	0.385540419283473	0.233248769273954	0.537832069292993	0.180471438751853	8.77310281770079	5.85422116130025	11.6919844741013	15.83	11.25	21.51	0.358696356823591	0.537540337483444	0.716384318143297	0.354938130974208	0.531908281419909	0.708878431865611	0.361454374376357	0.54188388753599	0.720349273869428	0.385540419283473	17.742759888447	-1.01077620830199	26.5794441363819	0.185807359764383	0.228293098782451	0.166976564609532	0.173162899795955	0.21519655198646	0.154532437630316	0.20239348289654	0.243977396646174	0.181310702497927	0.00249891379039436	0.0024837791362929	0.00334582644521285
141	9.08397597558638	0.14	0.392276419932624	0.243297255868599	0.541255583996649	0.18506732222194	9.18413216993599	6.17515022040979	12.1931141194622	16.44	11.85	21.62	0.364678921315628	0.542376993823181	0.720075066330735	0.360454485803018	0.536094106329537	0.711733726856056	0.368529697665171	0.547693384051911	0.726936392802882	0.392276419932624	18.3563485807469	0.971637602959299	29.0370091819721	0.185807359764383	0.228293098782451	0.166976564609532	0.173162899795955	0.21519655198646	0.154532437630316	0.20239348289654	0.243977396646174	0.181310702497927	0.00249891379039436	0.0024837791362929	0.00334582644521285
141	9.08397597558638	0.14	0.392574793458424	0.242108025188419	0.543041561728429	0.141336460689174	8.0146208154797	4.93034756825174	11.0988940627077	15.26	11.1	22.91	0.312960595271162	0.508739083109831	0.704517570948499	0.31002672455714	0.503969873440731	0.697913022324322	0.313544924472165	0.510335805602152	0.706259644519133	0.392574793458424	17.7619928646234	0.442253016500062	28.0532792546647	0.185807359764383	0.228293098782451	0.166976564609532	0.173162899795955	0.21519655198646	0.154532437630316	0.20239348289654	0.243977396646174	0.181310702497927	0.00249891379039436	0.0024837791362929	0.00334582644521285
141	9.08397597558638	0.14	0.393774849280649	0.239879438139201	0.547670260422097	0.149008751640094	8.68047227749767	5.44166225364034	11.919282301355	15.02	11.17	20.72	0.350709604788675	0.559447620951425	0.768185637114174	0.347592649040071	0.5544754917187	0.761358334397328	0.354392073412558	0.565950978444875	0.776069383133205	0.393774849280649	17.0240989267925	-0.0606262799440147	27.1880927304198	0.185807359764383	0.228293098782451	0.166976564609532	0.173162899795955	0.21519655198646	0.154532437630316	0.20239348289654	0.243977396646174	0.181310702497927	0.00249891379039436	0.0024837791362929	0.00334582644521285
141	9.08397597558638	0.14	0.398925948003047	0.243349320723556	0.554502575282538	0.17292623229924	9.065663397354	5.9701924297481	12.1611343649599	17.04	12.24	22.32	0.340512107833182	0.517063426122998	0.693614744412814	0.336224486508277	0.510552726147362	0.684880965786446	0.34347499005864	0.520703403116114	0.69845246357142	0.398925948003047	18.4277792679741	-2.3769405852037	25.6990359122645	0.185807359764383	0.228293098782451	0.166976564609532	0.173162899795955	0.21519655198646	0.154532437630316	0.20239348289654	0.243977396646174	0.181310702497927	0.00249891379039436	0.0024837791362929	0.00334582644521285
141	9.08397597558638	0.14	0.399170423416744	0.242040961386409	0.556299885447079	0.155800406815122	8.29606320509503	5.28100438379845	11.3111220263916	15.47	11.72	20.79	0.330875677442679	0.519780960893416	0.708686244344152	0.327637684031397	0.514694315239402	0.701750946447407	0.334880043679026	0.52702974484883	0.718175060719943	0.399170423416744	17.5542114916977	0.134609561313624	27.6323634170535	0.185807359764383	0.228293098782451	0.166976564609532	0.173162899795955	0.21519655198646	0.154532437630316	0.20239348289654	0.243977396646174	0.181310702497927	0.00249891379039436	0.0024837791362929	0.00334582644521285
141	9.08397597558638	0.14	0.40717451954322	0.250067342247337	0.564281696839104	0.161019423595653	8.78724207656272	5.65558015478277	11.9189039983427	16.76	12.07	23.19	0.327730673285784	0.509204835447636	0.690678997609487	0.323753139236268	0.50302482321117	0.682296507186071	0.329186410176092	0.511801711944933	0.693871517323337	0.40717451954322	18.3143370987213	0.0730743589061613	28.0005634772752	0.185807359764383	0.228293098782451	0.166976564609532	0.173162899795955	0.21519655198646	0.154532437630316	0.20239348289654	0.243977396646174	0.181310702497927	0.00249891379039436	0.0024837791362929	0.00334582644521285
141	9.08397597558638	0.14	0.407699211610853	0.249880909750489	0.565517513471217	0.163035571067071	8.44259187212255	5.45601585866475	11.4291678855804	15.29	12.09	22.66	0.345553944787652	0.534707193163856	0.72386044154006	0.342289983766444	0.529656568036949	0.717023152307455	0.348894817022389	0.539540643349511	0.731612741443016	0.407699211610853	18.0173235343915	1.94557113288527	29.7053576592576	0.185807359764383	0.228293098782451	0.166976564609532	0.173162899795955	0.21519655198646	0.154532437630316	0.20239348289654	0.243977396646174	0.181310702497927	0.00249891379039436	0.0024837791362929	0.00334582644521285
141	9.08397597558638	0.14	0.407722029443861	0.253064750045716	0.562379308842006	0.158892811887173	8.35731650028294	5.35521163671129	11.3594213638546	16.66	11.79	22.68	0.312218016516941	0.487245875258265	0.66227373399959	0.308483803673891	0.481418281369192	0.654352759064494	0.313818234491166	0.489618593084158	0.666232432738595	0.407722029443861	18.3971524127008	0.430308691641209	28.4567349787992	0.185807359764383	0.228293098782451	0.166976564609532	0.173162899795955	0.21519655198646	0.154532437630316	0.20239348289654	0.243977396646174	0.181310702497927	0.00249891379039436	0.0024837791362929	0.00334582644521285
141	9.08397597558638	0.14	0.41291553094643	0.256346807924356	0.569484253968503	0.206319404144672	9.03634295113857	6.2692037269368	11.8034821753403	17.33	11.85	22.51	0.351705071469088	0.506942792398652	0.662180513328217	0.347112680781262	0.500323384411876	0.653534088042489	0.353683144614335	0.509867962209682	0.665671627719366	0.41291553094643	18.4928854378268	-0.459362185141194	27.5831230572184	0.185807359764383	0.228293098782451	0.166976564609532	0.173162899795955	0.21519655198646	0.154532437630316	0.20239348289654	0.243977396646174	0.181310702497927	0.00249891379039436	0.0024837791362929	0.00334582644521285
141	9.08397597558638	0.14	0.413377584868739	0.250701180102301	0.576053989635178	0.163432817241745	8.04056170095341	5.20033746583984	10.880785936067	14.53	11.2	19.69	0.346151109472053	0.535205526919403	0.724259944366753	0.34344148998864	0.531016017529752	0.718590545070864	0.351851395261836	0.543801255960305	0.736368305508284	0.413377584868739	16.7176375266269	-0.484413034709216	26.5069327905819	0.185807359764383	0.228293098782451	0.166976564609532	0.173162899795955	0.21519655198646	0.154532437630316	0.20239348289654	0.243977396646174	0.181310702497927	0.00249891379039436	0.0024837791362929	0.00334582644521285
141	9.08397597558638	0.14	0.41352241335228	0.252056825216954	0.574988001487607	0.164050683159046	9.07214403576404	5.87474860296496	12.2695394685631	15.37	11.64	21.82	0.37023834067868	0.571744559844494	0.773250779010308	0.366683319909939	0.566254680592832	0.765826041275725	0.373744542177296	0.577447849077885	0.78116003667727	0.41352241335228	18.0442921622825	0.939319535530404	28.7427802081473	0.185807359764383	0.228293098782451	0.166976564609532	0.173162899795955	0.21519655198646	0.154532437630316	0.20239348289654	0.243977396646174	0.181310702497927	0.00249891379039436	0.0024837791362929	0.00334582644521285
141	9.08397597558638	0.14	0.414199796272202	0.254260754353834	0.574138838190571	0.149614521933617	7.86598500016777	4.93806222133929	10.7939077789962	16.65	11.72	23.09	0.287976797139273	0.458726736351149	0.629476675563025	0.284534822951227	0.453243914118343	0.62195300528546	0.288862301479117	0.460142593080373	0.632022743516608	0.414199796272202	18.3627609624911	-0.318427270364315	27.7511022694617	0.185807359764383	0.228293098782451	0.166976564609532	0.173162899795955	0.21519655198646	0.154532437630316	0.20239348289654	0.243977396646174	0.181310702497927	0.00249891379039436	0.0024837791362929	0.00334582644521285
141	9.08397597558638	0.14	0.41494557302981	0.254037302309213	0.575853843750407	0.152100924942256	8.69454449705451	5.48946763293412	11.8996213611749	15.79	12.75	22.88	0.33706446278805	0.533862692350015	0.730660921911981	0.333554891628689	0.528304025344208	0.723053159059725	0.341272150943138	0.540181964655257	0.739800361113323	0.41494557302981	18.7036096774477	-0.999669024899808	27.2890902130402	0.185807359764383	0.228293098782451	0.166976564609532	0.173162899795955	0.21519655198646	0.154532437630316	0.20239348289654	0.243977396646174	0.181310702497927	0.00249891379039436	0.0024837791362929	0.00334582644521285
141	9.08397597558638	0.14	0.416256975725757	0.252964399457357	0.579549551994156	0.135115032536787	8.32347730108163	5.035584870741	11.6113697314223	16.11	12.57	22.7	0.303194782065681	0.501160232844755	0.69912568362383	0.299857349252628	0.495643684722464	0.691430020192299	0.306584039119987	0.506635116026461	0.706946528951439	0.416256975725757	18.5996103724827	1.38850862897511	29.6162128670346	0.185807359764383	0.228293098782451	0.166976564609532	0.173162899795955	0.21519655198646	0.154532437630316	0.20239348289654	0.243977396646174	0.181310702497927	0.00249891379039436	0.0024837791362929	0.00334582644521285
141	9.08397597558638	0.14	0.417585854629478	0.257880818407842	0.577290890851114	0.175661922749778	8.70885211872848	5.76334387879298	11.654360358664	16.75	11.83	23.42	0.334292350789978	0.505141235483893	0.675990120177809	0.330244349090337	0.499024396211427	0.667804443332517	0.335179776698336	0.507277984178383	0.678493935249449	0.417585854629478	18.4488274170687	-0.340144841573077	27.7124398175679	0.185807359764383	0.228293098782451	0.166976564609532	0.173162899795955	0.21519655198646	0.154532437630316	0.20239348289654	0.243977396646174	0.181310702497927	0.00249891379039436	0.0024837791362929	0.00334582644521285
141	9.08397597558638	0.14	0.417636407150723	0.256189298604605	0.579083515696842	0.162874500589204	8.70521548685366	5.62391732736159	11.7865136463457	16	12.61	21.88	0.340969972570752	0.527784622888027	0.714599273205302	0.337287942090372	0.52208523811846	0.706882534146548	0.345806831421789	0.53502031309436	0.725350826920913	0.417636407150723	18.2605484116675	-0.345175159862613	27.7460845194421	0.185807359764383	0.228293098782451	0.166976564609532	0.173162899795955	0.21519655198646	0.154532437630316	0.20239348289654	0.243977396646174	0.181310702497927	0.00249891379039436	0.0024837791362929	0.00334582644521285
141	9.08397597558638	0.14	0.420209129583903	0.258115770400508	0.582302488767298	0.154337671027187	7.83267311466613	4.97009079211548	10.6952554372168	14.92	10.6	20.86	0.322369142643965	0.508041446766126	0.693713750888288	0.319570733916032	0.503631261575566	0.687691789235101	0.324528028624555	0.511410963587282	0.698614634929968	0.420209129583903	16.8994456244223	1.009245826387	28.1397342407479	0.185807359764383	0.228293098782451	0.166976564609532	0.173162899795955	0.21519655198646	0.154532437630316	0.20239348289654	0.243977396646174	0.181310702497927	0.00249891379039436	0.0024837791362929	0.00334582644521285
141	9.08397597558638	0.14	0.420902993073152	0.256917259415819	0.584888726730485	0.152260279365309	8.47652514145585	5.35374599119513	11.5993042917166	16.11	11.81	21.94	0.322493561971354	0.510600389055364	0.698707216139375	0.318947973811303	0.504986699644371	0.69102542547744	0.325274972875143	0.51567009527801	0.70449897743465	0.420902993073152	18.1528681379923	-0.568318738711257	27.2869843225931	0.185807359764383	0.228293098782451	0.166976564609532	0.173162899795955	0.21519655198646	0.154532437630316	0.20239348289654	0.243977396646174	0.181310702497927	0.00249891379039436	0.0024837791362929	0.00334582644521285
141	9.08397597558638	0.14	0.421016243326993	0.260733288274558	0.581299198379428	0.15270308342365	8.54142786296472	5.4001247214885	11.6827310044409	17.44	12.38	23.25	0.301039598024872	0.476157152480838	0.651274706936804	0.297055750639539	0.469855863748843	0.642655976858148	0.302539525952876	0.479050836372128	0.65558845587831	0.421016243326993	18.9363660264316	-1.20216739540985	27.0905720531733	0.185807359764383	0.228293098782451	0.166976564609532	0.173162899795955	0.21519655198646	0.154532437630316	0.20239348289654	0.243977396646174	0.181310702497927	0.00249891379039436	0.0024837791362929	0.00334582644521285
141	9.08397597558638	0.14	0.421542288065296	0.255210574200776	0.587874001929816	0.124479485936436	7.21606943312434	4.22813932164729	10.2039995446014	15.05	11.67	20.69	0.27197823495594	0.46417908172809	0.65637992850024	0.269544222460822	0.460025007836546	0.65050579321227	0.275550668124199	0.470436608984289	0.66597690551178	0.421542288065296	16.9617730822005	0.672657613727116	28.0256201488538	0.185807359764383	0.228293098782451	0.166976564609532	0.173162899795955	0.21519655198646	0.154532437630316	0.20239348289654	0.243977396646174	0.181310702497927	0.00249891379039436	0.0024837791362929	0.00334582644521285
141	9.08397597558638	0.14	0.421854838531073	0.261553134564739	0.582156542497407	0.177760986056526	8.45514343053481	5.61600050977978	11.2942863512898	16.75	12.04	22.7	0.325642965335616	0.490270250913007	0.654897536490397	0.321696721940003	0.484329002534627	0.646961283129251	0.32797166946331	0.49310438120244	0.659522694699035	0.421854838531073	18.007785837332	0.15746302661455	28.0408402812355	0.185807359764383	0.228293098782451	0.166976564609532	0.173162899795955	0.21519655198646	0.154532437630316	0.20239348289654	0.243977396646174	0.181310702497927	0.00249891379039436	0.0024837791362929	0.00334582644521285
141	9.08397597558638	0.14	0.422232042322461	0.257771643655155	0.586692440989768	0.132333894739988	7.56407841923399	4.54007517215238	10.5880816663156	15.34	10.72	22.67	0.286666804473982	0.477606671037657	0.668546537601332	0.283931369056498	0.473049246936948	0.662167124817397	0.286477376282417	0.478081460727214	0.668758766748414	0.422232042322461	17.7658631435272	0.379776517916338	27.9273728534745	0.185807359764383	0.228293098782451	0.166976564609532	0.173162899795955	0.21519655198646	0.154532437630316	0.20239348289654	0.243977396646174	0.181310702497927	0.00249891379039436	0.0024837791362929	0.00334582644521285
141	9.08397597558638	0.14	0.422312961484968	0.258009722700811	0.586616200269125	0.15840614260632	8.32073222738136	5.32631524708023	11.3151492076825	16.3	11.57	22.76	0.317154737623364	0.495456901064207	0.673759064505049	0.313558232997593	0.489838466826393	0.666118700655194	0.318563448232375	0.497332737143556	0.677155699460222	0.422312961484968	18.1730066982597	-0.911344699101951	27.0507019639438	0.185807359764383	0.228293098782451	0.166976564609532	0.173162899795955	0.21519655198646	0.154532437630316	0.20239348289654	0.243977396646174	0.181310702497927	0.00249891379039436	0.0024837791362929	0.00334582644521285
141	9.08397597558638	0.14	0.423370083728816	0.256428329568866	0.590311837888766	0.159266710687301	9.03499116616464	5.79398535004558	12.2759969822837	16.2	12.26	20.66	0.346991362433263	0.541089371980428	0.735187381527594	0.343115995995029	0.535046225610578	0.726976455226127	0.352125510067217	0.548762182322495	0.744614328473547	0.423370083728816	17.639717429377	0.777033607710773	28.6202950767092	0.185807359764383	0.228293098782451	0.166976564609532	0.173162899795955	0.21519655198646	0.154532437630316	0.20239348289654	0.243977396646174	0.181310702497927	0.00249891379039436	0.0024837791362929	0.00334582644521285
141	9.08397597558638	0.14	0.425053225492939	0.261356577380328	0.58874987360555	0.155222386353326	8.47382658202087	5.38737794703175	11.56027521701	15.97	11.95	20.56	0.327286180933627	0.514789637406354	0.702293093879081	0.323771866420755	0.509261959187089	0.694752051953423	0.33185272291657	0.522821629691455	0.712369025195718	0.425053225492939	17.5599275526735	-0.434335679039798	27.2047208160057	0.185807359764383	0.228293098782451	0.166976564609532	0.173162899795955	0.21519655198646	0.154532437630316	0.20239348289654	0.243977396646174	0.181310702497927	0.00249891379039436	0.0024837791362929	0.00334582644521285
141	9.08397597558638	0.14	0.425438033594401	0.257610288419567	0.593265778769236	0.119922369761588	7.51954401162444	4.33910291019128	10.6999851130576	16.07	11.86	22.62	0.26200340780998	0.454044579490253	0.646085751170526	0.259141833639668	0.449085551469588	0.639029269299508	0.263957600905523	0.457440252743948	0.650851863527245	0.425438033594401	17.9835902941663	-0.528620224827218	27.4212496642299	0.185807359764383	0.228293098782451	0.166976564609532	0.173162899795955	0.21519655198646	0.154532437630316	0.20239348289654	0.243977396646174	0.181310702497927	0.00249891379039436	0.0024837791362929	0.00334582644521285
141	9.08397597558638	0.14	0.4258423221789	0.263824638806636	0.587860005551163	0.176408033593897	8.87973858188573	5.88414760802369	11.8753295557478	16.36	11.49	22.52	0.349026064257964	0.526713538703378	0.704401013148791	0.345028323680726	0.52068056781127	0.696332811941814	0.350645118832573	0.529766926596433	0.707284636696857	0.4258423221789	18.2363069164228	-0.147508207980217	27.8377053698148	0.185807359764383	0.228293098782451	0.166976564609532	0.173162899795955	0.21519655198646	0.154532437630316	0.20239348289654	0.243977396646174	0.181310702497927	0.00249891379039436	0.0024837791362929	0.00334582644521285
141	9.08397597558638	0.14	0.426242468587139	0.263785481376085	0.588699455798194	0.157711541990007	8.80389613495467	5.62732154486992	11.9804707250394	15.67	12.51	21.1	0.348092093371691	0.544587084816058	0.741082076260425	0.344546964260302	0.539040760826429	0.733534557392555	0.353022858568528	0.553135481603042	0.755239229662806	0.426242468587139	17.8903178783162	0.614979729705146	28.5072068127457	0.185807359764383	0.228293098782451	0.166976564609532	0.173162899795955	0.21519655198646	0.154532437630316	0.20239348289654	0.243977396646174	0.181310702497927	0.00249891379039436	0.0024837791362929	0.00334582644521285
141	9.08397597558638	0.14	0.427124972379526	0.263197935626369	0.591052009132683	0.185084032177783	9.06766343283939	6.09700450924265	12.0383223564361	16.44	12.02	21.54	0.359976738234735	0.535369114622709	0.710761491010683	0.355804202749029	0.529163584121854	0.702522965494679	0.363821971645881	0.54139647687538	0.717899063063836	0.427124972379526	18.2111386845911	1.35136484519662	29.3126451811	0.185807359764383	0.228293098782451	0.166976564609532	0.173162899795955	0.21519655198646	0.154532437630316	0.20239348289654	0.243977396646174	0.181310702497927	0.00249891379039436	0.0024837791362929	0.00334582644521285
141	9.08397597558638	0.14	0.42767581566655	0.262440879130111	0.59291075220299	0.149056140943997	8.04228484046042	5.04215237930411	11.0424173016167	17.18	12.34	24.73	0.285207966765165	0.454909636787017	0.624611306808869	0.281549828390232	0.449074868500802	0.616599908611372	0.285794770876295	0.45569171818988	0.624215054321232	0.42767581566655	18.897151292092	0.78549774167889	29.1745571445019	0.185807359764383	0.228293098782451	0.166976564609532	0.173162899795955	0.21519655198646	0.154532437630316	0.20239348289654	0.243977396646174	0.181310702497927	0.00249891379039436	0.0024837791362929	0.00334582644521285
141	9.08397597558638	0.14	0.428124688705028	0.265006421271318	0.591242956138737	0.1906634774967	10.0051276792217	6.7867358918681	13.2235194665753	16.47	12.37	22.02	0.399991374975695	0.589674453372266	0.779357531768837	0.395334195127671	0.582808755377386	0.770283315627101	0.404811236314734	0.596153318549782	0.787740691678102	0.428124688705028	18.4389040775371	-0.0982970501604586	28.0499731202803	0.185807359764383	0.228293098782451	0.166976564609532	0.173162899795955	0.21519655198646	0.154532437630316	0.20239348289654	0.243977396646174	0.181310702497927	0.00249891379039436	0.0024837791362929	0.00334582644521285
141	9.08397597558638	0.14	0.429653514598215	0.264471670405865	0.594835358790565	0.163068060767762	8.61553846519338	5.56814518933764	11.6629317410491	16.2	12.5	21	0.333474762309246	0.515982350343183	0.698489938377121	0.329750611785952	0.51022000740984	0.690689403033728	0.338553281947914	0.523771150989739	0.708413310365732	0.429653514598215	18.0102469793887	1.03506293224214	28.9465527130147	0.185807359764383	0.228293098782451	0.166976564609532	0.173162899795955	0.21519655198646	0.154532437630316	0.20239348289654	0.243977396646174	0.181310702497927	0.00249891379039436	0.0024837791362929	0.00334582644521285
141	9.08397597558638	0.14	0.430253296364161	0.262857576571425	0.597649016156897	0.133761752993312	8.39975900295617	5.06238415007259	11.7371338558397	15.84	11.79	21.14	0.309876832174374	0.51416301760247	0.718449203030566	0.306620854418273	0.508760537731431	0.710900221044589	0.313565891065973	0.519788498189132	0.727351980073999	0.430253296364161	18.0207886410204	1.00802439072888	28.8136946680798	0.185807359764383	0.228293098782451	0.166976564609532	0.173162899795955	0.21519655198646	0.154532437630316	0.20239348289654	0.243977396646174	0.181310702497927	0.00249891379039436	0.0024837791362929	0.00334582644521285
141	9.08397597558638	0.14	0.432847424095727	0.267982776659476	0.597712071531979	0.14750237723726	7.66018715741455	4.78496159679438	10.5354127180347	15.67	11.4	22.44	0.295929596850316	0.473750113022918	0.651570629195519	0.292913976311827	0.468922442569712	0.644930908827596	0.297409579248982	0.476644763734168	0.655522191026763	0.432847424095727	17.3778219638056	-0.268850649996732	27.2727648086141	0.185807359764383	0.228293098782451	0.166976564609532	0.173162899795955	0.21519655198646	0.154532437630316	0.20239348289654	0.243977396646174	0.181310702497927	0.00249891379039436	0.0024837791362929	0.00334582644521285
141	9.08397597558638	0.14	0.433225818059152	0.265024925430505	0.601426710687799	0.144755798922071	8.80197776772814	5.46162132022542	12.1423342152309	16.65	12.42	22.19	0.318538658279591	0.513358584191111	0.708178510102632	0.31473224615545	0.507224150306538	0.699716054457626	0.321976169910748	0.518761443886333	0.716377698184851	0.433225818059152	17.9558028769433	-0.642035948616678	27.2832293358881	0.185807359764383	0.228293098782451	0.166976564609532	0.173162899795955	0.21519655198646	0.154532437630316	0.20239348289654	0.243977396646174	0.181310702497927	0.00249891379039436	0.0024837791362929	0.00334582644521285
141	9.08397597558638	0.14	0.433265081108763	0.264134351636688	0.602395810580839	0.172016480099772	9.0846810917853	5.97281452956786	12.1965476540027	16.41	11.58	22.33	0.353350903653277	0.537448510629784	0.72154611760629	0.349276030208503	0.531250607521978	0.713225184835453	0.355248855760328	0.539927428687703	0.725265542705731	0.433265081108763	18.1831319867901	1.24959028771289	29.1595206130915	0.185807359764383	0.228293098782451	0.166976564609532	0.173162899795955	0.21519655198646	0.154532437630316	0.20239348289654	0.243977396646174	0.181310702497927	0.00249891379039436	0.0024837791362929	0.00334582644521285
141	9.08397597558638	0.14	0.435167456727796	0.264507326304575	0.605827587151016	0.151616050429455	9.06036803891723	5.71414462919402	12.4065914486404	14.97	11.29	20.4	0.369600180975226	0.586039360953015	0.802478540930803	0.36635840556781	0.580899190341889	0.795439975115969	0.374038848236324	0.593405838640759	0.813553856272851	0.435167456727796	16.8830043561621	0.893509921027509	28.0783323687276	0.185807359764383	0.228293098782451	0.166976564609532	0.173162899795955	0.21519655198646	0.154532437630316	0.20239348289654	0.243977396646174	0.181310702497927	0.00249891379039436	0.0024837791362929	0.00334582644521285
141	9.08397597558638	0.14	0.435397053805329	0.266780116925415	0.604013990685243	0.157056584308786	8.26869893542029	5.27785481735225	11.2595430534883	15.71	11.22	19.94	0.325690306823393	0.510251832705456	0.694813358587518	0.322349118712125	0.505017266857253	0.687685415002381	0.329730526912129	0.516710014301587	0.703889786803972	0.435397053805329	17.0133308324694	0.31111915512751	27.5730743296235	0.185807359764383	0.228293098782451	0.166976564609532	0.173162899795955	0.21519655198646	0.154532437630316	0.20239348289654	0.243977396646174	0.181310702497927	0.00249891379039436	0.0024837791362929	0.00334582644521285
141	9.08397597558638	0.14	0.435546281333111	0.265358093950075	0.605734468716147	0.147265870318859	8.50196618650348	5.30777723260705	11.6961551403999	14.78	11.64	20.41	0.347490179864871	0.556607715411229	0.765725250957586	0.344579278093034	0.551945050165152	0.759310822237271	0.353108197181716	0.564695847140357	0.778290133347657	0.435546281333111	16.9886600753952	-0.859207228373522	26.3827377779277	0.185807359764383	0.228293098782451	0.166976564609532	0.173162899795955	0.21519655198646	0.154532437630316	0.20239348289654	0.243977396646174	0.181310702497927	0.00249891379039436	0.0024837791362929	0.00334582644521285
141	9.08397597558638	0.14	0.438986869415395	0.272337634994815	0.605636103835976	0.148094718740615	8.54083309741858	5.34258930006556	11.7390768947716	16.91	12.34	22.48	0.306955260597945	0.490708437781189	0.674461614964434	0.30315429169719	0.484632088062631	0.666109884428072	0.309756871019359	0.495311168108871	0.680874420048624	0.438986869415395	18.4881128259223	-0.822392649781678	27.3932043154773	0.185807359764383	0.228293098782451	0.166976564609532	0.173162899795955	0.21519655198646	0.154532437630316	0.20239348289654	0.243977396646174	0.181310702497927	0.00249891379039436	0.0024837791362929	0.00334582644521285
141	9.08397597558638	0.14	0.439415722425401	0.271065045228234	0.607766399622568	0.169526464806394	9.47627277109772	6.20160564042723	12.7509399017682	16.44	12.56	21	0.366141646770195	0.559477386797245	0.752813126824294	0.361897331689809	0.552991923231803	0.744086514773798	0.371661686161442	0.56718036214691	0.764491043785837	0.439415722425401	18.1105719336184	-1.16912456109537	26.8774626155911	0.185807359764383	0.228293098782451	0.166976564609532	0.173162899795955	0.21519655198646	0.154532437630316	0.20239348289654	0.243977396646174	0.181310702497927	0.00249891379039436	0.0024837791362929	0.00334582644521285
141	9.08397597558638	0.14	0.441203797535922	0.268900941661824	0.61350665341002	0.158079365963854	8.83526110714524	5.65177591376141	12.0187463005291	15.89	11.7	21.97	0.344866867122567	0.539120599387526	0.733374331652486	0.341210071139945	0.533404033866351	0.725597996592756	0.347501072527923	0.543566777012469	0.739965335198614	0.441203797535922	17.9965303495962	0.30911002423515	28.1614249922931	0.185807359764383	0.228293098782451	0.166976564609532	0.173162899795955	0.21519655198646	0.154532437630316	0.20239348289654	0.243977396646174	0.181310702497927	0.00249891379039436	0.0024837791362929	0.00334582644521285
141	9.08397597558638	0.14	0.442543555279436	0.268754391743738	0.616332718815133	0.148931469909583	9.19253175799981	5.76161936633968	12.62344414966	16.08	11.91	20.67	0.347533606980265	0.554481911422741	0.761430215865218	0.343726910956728	0.54840841509047	0.753089919224211	0.351925348920458	0.562159799237229	0.771077446751441	0.442543555279436	18.0320451717336	-0.0137636438776909	27.9481216506855	0.185807359764383	0.228293098782451	0.166976564609532	0.173162899795955	0.21519655198646	0.154532437630316	0.20239348289654	0.243977396646174	0.181310702497927	0.00249891379039436	0.0024837791362929	0.00334582644521285
141	9.08397597558638	0.14	0.444774554892392	0.270203494409546	0.619345615375238	0.155941101959307	8.25559371325416	5.25684655066633	11.254340875842	16.6	12.02	22.84	0.307534286489977	0.48296599447723	0.658397702464483	0.303886768055489	0.47723776368972	0.650588759323951	0.309816423337907	0.48613070129022	0.662173178958553	0.444774554892392	18.0774870410771	-0.407691777636219	27.5706776489233	0.185807359764383	0.228293098782451	0.166976564609532	0.173162899795955	0.21519655198646	0.154532437630316	0.20239348289654	0.243977396646174	0.181310702497927	0.00249891379039436	0.0024837791362929	0.00334582644521285
141	9.08397597558638	0.14	0.445395231215548	0.272659882200383	0.618130580230713	0.155221714810497	8.59496402531218	5.4643851002733	11.7255429503511	16.02	11.6	22.66	0.330800555742443	0.520318173771715	0.709835791800987	0.327213304338201	0.514675764570419	0.702138224802637	0.332292247806959	0.522466840851176	0.714075368615965	0.445395231215548	17.7260636103934	0.387012639155425	28.1432380685022	0.185807359764383	0.228293098782451	0.166976564609532	0.173162899795955	0.21519655198646	0.154532437630316	0.20239348289654	0.243977396646174	0.181310702497927	0.00249891379039436	0.0024837791362929	0.00334582644521285
141	9.08397597558638	0.14	0.448688774735735	0.272996580842761	0.62438096862871	0.15207442024303	8.57150051310307	5.41145672357485	11.7315443026313	16.26	11.46	21.7	0.322973218029433	0.511574839358418	0.700176460687403	0.319333042944999	0.505808968134117	0.692284893323235	0.325124964069413	0.514901755972079	0.704743278145356	0.448688774735735	17.4333311847574	-1.49505006105289	26.0966373156081	0.185807359764383	0.228293098782451	0.166976564609532	0.173162899795955	0.21519655198646	0.154532437630316	0.20239348289654	0.243977396646174	0.181310702497927	0.00249891379039436	0.0024837791362929	0.00334582644521285
141	9.08397597558638	0.14	0.450859648672508	0.278545751324516	0.6231735460205	0.180487505257506	9.42028800522142	6.28625287081472	12.5543231396281	16.05	12.11	21.47	0.379913139823752	0.569320271973701	0.75872740412365	0.3757739432391	0.563117463283221	0.750460983327341	0.384852038944266	0.575925931156554	0.768871814695695	0.450859648672508	17.5888985916558	2.24142872998558	30.0049198297909	0.185807359764383	0.228293098782451	0.166976564609532	0.173162899795955	0.21519655198646	0.154532437630316	0.20239348289654	0.243977396646174	0.181310702497927	0.00249891379039436	0.0024837791362929	0.00334582644521285
141	9.08397597558638	0.14	0.452250277472176	0.273759415062114	0.630741139882238	0.153651662236137	8.49341138177524	5.38116792391105	11.6056548396394	16.78	11.91	21.7	0.311418561489262	0.4915300901308	0.671641618772339	0.307627156216492	0.48554589392061	0.663464631624728	0.314362500373902	0.495449170532182	0.67824197737746	0.452250277472176	17.8884228277807	1.07125262156374	28.9247907096139	0.185807359764383	0.228293098782451	0.166976564609532	0.173162899795955	0.21519655198646	0.154532437630316	0.20239348289654	0.243977396646174	0.181310702497927	0.00249891379039436	0.0024837791362929	0.00334582644521285
141	9.08397597558638	0.14	0.45296170888894	0.274570262135	0.63135315564288	0.145359004688057	8.86773279834348	5.51059668111856	12.2248689155684	16.69	13.07	23.23	0.320643802862986	0.515984698531144	0.711325594199302	0.316790430947155	0.509783796070015	0.702777161192876	0.323816822687736	0.520795372263462	0.718215799133312	0.45296170888894	18.4842801695843	-0.138876998922604	28.186516284863	0.185807359764383	0.228293098782451	0.166976564609532	0.173162899795955	0.21519655198646	0.154532437630316	0.20239348289654	0.243977396646174	0.181310702497927	0.00249891379039436	0.0024837791362929	0.00334582644521285
141	9.08397597558638	0.14	0.453559734714848	0.278610252065834	0.628509217363862	0.187152269525101	8.80592991610965	5.94064551142371	11.6712143207956	15.03	10.96	20.62	0.382662373103463	0.567227590436334	0.751792807769206	0.379254782355382	0.562176454957424	0.745098127559466	0.386085248704783	0.572714055482088	0.759333211337115	0.453559734714848	16.8332076535858	0.7049946449803	27.8840288948784	0.185807359764383	0.228293098782451	0.166976564609532	0.173162899795955	0.21519655198646	0.154532437630316	0.20239348289654	0.243977396646174	0.181310702497927	0.00249891379039436	0.0024837791362929	0.00334582644521285
141	9.08397597558638	0.14	0.453731140016417	0.279297259753963	0.628165020278872	0.168536498267934	8.82206877177335	5.7627092772165	11.8814282663302	17.13	12.73	22.45	0.326955050612075	0.500531920494798	0.67410879037752	0.322789413626599	0.494154792273285	0.66552017091997	0.330575350683113	0.505934965610563	0.681877673076916	0.453731140016417	18.3810094444244	0.584540037267253	28.782837553472	0.185807359764383	0.228293098782451	0.166976564609532	0.173162899795955	0.21519655198646	0.154532437630316	0.20239348289654	0.243977396646174	0.181310702497927	0.00249891379039436	0.0024837791362929	0.00334582644521285
141	9.08397597558638	0.14	0.454644026147535	0.280200695088891	0.629087357206179	0.168838904611355	8.45925312206471	5.52887392684216	11.3896323172873	16.16	10.83	21.15	0.331921769920659	0.507844871421453	0.683767972922246	0.328238915076027	0.502210052875255	0.676181190674482	0.33364824825853	0.510391651446968	0.687400513694271	0.454644026147535	17.066226987451	0.386828474998595	27.804851511382	0.185807359764383	0.228293098782451	0.166976564609532	0.173162899795955	0.21519655198646	0.154532437630316	0.20239348289654	0.243977396646174	0.181310702497927	0.00249891379039436	0.0024837791362929	0.00334582644521285
141	9.08397597558638	0.14	0.455487122706608	0.281038702375855	0.62993554303736	0.17493976387645	9.39228302269998	6.20768080767289	12.5768852377271	15.44	12	21.02	0.38958344106195	0.589443634873826	0.789303828685702	0.385791266417215	0.583706036785529	0.781620807153843	0.395075443793308	0.5971241012131	0.801350975406053	0.455487122706608	17.5064160876505	-0.222867208706536	27.4505989695615	0.185807359764383	0.228293098782451	0.166976564609532	0.173162899795955	0.21519655198646	0.154532437630316	0.20239348289654	0.243977396646174	0.181310702497927	0.00249891379039436	0.0024837791362929	0.00334582644521285
141	9.08397597558638	0.14	0.455871359490543	0.28276634152235	0.628976377458736	0.141636871382161	8.29781132756341	5.10850391823667	11.4871187368902	15.4	11.37	20.73	0.321316375275294	0.521918491434037	0.722520607592779	0.318211220634215	0.516874747166248	0.715538273698282	0.324907523536847	0.528300627914218	0.73102857028491	0.455871359490543	17.3706143835852	-0.473489559793631	27.0071265964212	0.185807359764383	0.228293098782451	0.166976564609532	0.173162899795955	0.21519655198646	0.154532437630316	0.20239348289654	0.243977396646174	0.181310702497927	0.00249891379039436	0.0024837791362929	0.00334582644521285
141	9.08397597558638	0.14	0.456231441930127	0.277125821689423	0.635337062170831	0.172306109435958	9.72199250852412	6.39520332958418	13.0487816874641	16.7	11.89	21.95	0.371981548052637	0.565486605679523	0.758991663306409	0.36750731258542	0.558684869839095	0.74986242709277	0.374892762861235	0.568939754741528	0.765213389922735	0.456231441930127	18.0892497844088	0.0803514441051167	28.0842996548307	0.185807359764383	0.228293098782451	0.166976564609532	0.173162899795955	0.21519655198646	0.154532437630316	0.20239348289654	0.243977396646174	0.181310702497927	0.00249891379039436	0.0024837791362929	0.00334582644521285
141	9.08397597558638	0.14	0.456573881925665	0.277739756355998	0.635408007495331	0.137094002052154	8.30324757356685	5.05083249847517	11.5556626486585	16.19	12.02	20.83	0.302778425009111	0.497748484738759	0.692718544468407	0.299405625308004	0.492203816420655	0.685002007533305	0.30669504394234	0.504310613573573	0.702270313414401	0.456573881925665	17.5028626234116	0.767170740040987	28.5269211439481	0.185807359764383	0.228293098782451	0.166976564609532	0.173162899795955	0.21519655198646	0.154532437630316	0.20239348289654	0.243977396646174	0.181310702497927	0.00249891379039436	0.0024837791362929	0.00334582644521285
141	9.08397597558638	0.14	0.45687832977189	0.277891075687755	0.635865583856026	0.170074132668669	9.44649474763508	6.1884528341628	12.7045366611074	16.17	11.3	21.99	0.371426732198299	0.566972193029111	0.762517653859922	0.367302779715186	0.560677098517576	0.754051417319967	0.373581905866653	0.569817539774436	0.765545924337188	0.45687832977189	17.8255505623403	-0.924595210932386	26.7951337440631	0.185807359764383	0.228293098782451	0.166976564609532	0.173162899795955	0.21519655198646	0.154532437630316	0.20239348289654	0.243977396646174	0.181310702497927	0.00249891379039436	0.0024837791362929	0.00334582644521285
141	9.08397597558638	0.14	0.457918638310099	0.278424079573148	0.63741319704705	0.149675342869929	8.41838319574999	5.28559230376373	11.5511740877363	17.12	12.11	22.71	0.300042732533314	0.47787921436293	0.655715696192546	0.296224434070536	0.471797795712362	0.647371157354188	0.301850695736831	0.481173494186303	0.659227723005895	0.457918638310099	18.0502529506095	0.254461307134665	28.1922523087191	0.185807359764383	0.228293098782451	0.166976564609532	0.173162899795955	0.21519655198646	0.154532437630316	0.20239348289654	0.243977396646174	0.181310702497927	0.00249891379039436	0.0024837791362929	0.00334582644521285
141	9.08397597558638	0.14	0.45960363514218	0.278498869921084	0.640708400363276	0.148211047810066	8.81125186204609	5.51326600014795	12.1092377239442	16.03	12.19	21.52	0.3335707152578	0.53310970046801	0.73264868567822	0.329947712147566	0.527319449661973	0.72469118717638	0.337815159617643	0.540258457485257	0.742686966346864	0.45960363514218	17.7265148091359	0.0159865311731127	27.7553855845883	0.185807359764383	0.228293098782451	0.166976564609532	0.173162899795955	0.21519655198646	0.154532437630316	0.20239348289654	0.243977396646174	0.181310702497927	0.00249891379039436	0.0024837791362929	0.00334582644521285
141	9.08397597558638	0.14	0.45976837950858	0.278617693588382	0.640919065428779	0.150489733914605	8.78044126045512	5.52332933949857	12.0375531814117	16.8	12.87	22.21	0.319351036307041	0.507672608929383	0.695994181551725	0.315454559805376	0.50147837698291	0.687502194160444	0.323086091255831	0.513546691090486	0.704225890734798	0.45976837950858	18.2181768446094	1.67850117232469	29.8366848233155	0.185807359764383	0.228293098782451	0.166976564609532	0.173162899795955	0.21519655198646	0.154532437630316	0.20239348289654	0.243977396646174	0.181310702497927	0.00249891379039436	0.0024837791362929	0.00334582644521285
141	9.08397597558638	0.14	0.460623827732655	0.282615154635372	0.638632500829938	0.161616996626956	9.23757162166362	5.952680367798	12.5224628755292	14.61	11.62	21.52	0.394126185868577	0.611618404648337	0.829110623428097	0.390971182775777	0.606722363665862	0.822473544555948	0.398097137447421	0.619100979177267	0.839490988849271	0.460623827732655	17.397008404774	-0.0982357636809855	27.45351604096	0.185807359764383	0.228293098782451	0.166976564609532	0.173162899795955	0.21519655198646	0.154532437630316	0.20239348289654	0.243977396646174	0.181310702497927	0.00249891379039436	0.0024837791362929	0.00334582644521285
141	9.08397597558638	0.14	0.465172065052705	0.288389431647301	0.641954698458109	0.156080550077393	8.75829164441683	5.57862955458454	11.9379537342491	15.76	11.67	22.99	0.343186425176164	0.538793044185478	0.734399663194792	0.339633014664326	0.533214289530683	0.726795564397041	0.344732798974702	0.541786156404613	0.737721416557994	0.465172065052705	17.6184173839034	-0.322298767643618	27.2828417269572	0.185807359764383	0.228293098782451	0.166976564609532	0.173162899795955	0.21519655198646	0.154532437630316	0.20239348289654	0.243977396646174	0.181310702497927	0.00249891379039436	0.0024837791362929	0.00334582644521285
141	9.08397597558638	0.14	0.465910989328349	0.285501693058455	0.646320285598243	0.164902848444367	8.98574700251818	5.82860533042261	12.1428886746137	14.4	10.65	18.82	0.391307813996664	0.603264900838211	0.815221987679758	0.388357114340499	0.598715915431303	0.809074716522108	0.397732668124718	0.613322260562699	0.828662514099951	0.465910989328349	15.7194373517095	-1.09660926337781	25.4224123762315	0.185807359764383	0.228293098782451	0.166976564609532	0.173162899795955	0.21519655198646	0.154532437630316	0.20239348289654	0.243977396646174	0.181310702497927	0.00249891379039436	0.0024837791362929	0.00334582644521285
141	9.08397597558638	0.14	0.466075868170927	0.281909576170431	0.650242160171424	0.153802785966242	9.64802367017525	6.11474805414501	13.1812992862055	15.95	12.16	21.34	0.371783716016795	0.586610938104677	0.801438160192559	0.367800997766722	0.580326891794331	0.792852785821941	0.376461811443242	0.593719433177561	0.812006545385088	0.466075868170927	17.5397719263627	-0.620495233814821	27.0606467809953	0.185807359764383	0.228293098782451	0.166976564609532	0.173162899795955	0.21519655198646	0.154532437630316	0.20239348289654	0.243977396646174	0.181310702497927	0.00249891379039436	0.0024837791362929	0.00334582644521285
141	9.08397597558638	0.14	0.466076183931123	0.28436886910192	0.647783498760326	0.148973263891446	8.92833681265572	5.59657871122085	12.2600949140906	16.07	12.35	21.76	0.337815857612203	0.538924566784114	0.740033275956025	0.334122759130359	0.533032891024762	0.731943022919164	0.34226396665848	0.544938025578192	0.7489127398486	0.466076183931123	17.8855122594365	-0.917651359364188	26.9336575963914	0.185807359764383	0.228293098782451	0.166976564609532	0.173162899795955	0.21519655198646	0.154532437630316	0.20239348289654	0.243977396646174	0.181310702497927	0.00249891379039436	0.0024837791362929	0.00334582644521285
141	9.08397597558638	0.14	0.466549264901756	0.287774997185809	0.645323532617703	0.16833154172012	8.54009460912771	5.57635183362085	11.5038373846346	15.16	10.79	21.82	0.356178558390778	0.545481827036165	0.734785095681551	0.35291026745597	0.540476491177489	0.728042714899008	0.358070454544156	0.548232885342796	0.737198872731478	0.466549264901756	16.8893436318188	-0.565586076961908	26.5973037016174	0.185807359764383	0.228293098782451	0.166976564609532	0.173162899795955	0.21519655198646	0.154532437630316	0.20239348289654	0.243977396646174	0.181310702497927	0.00249891379039436	0.0024837791362929	0.00334582644521285
141	9.08397597558638	0.14	0.467202875841033	0.287321775459563	0.647083976222503	0.190468757811486	9.87509357773836	6.69652479626573	13.053662359211	15.54	11.57	22.43	0.417662369458639	0.615909760328815	0.814157151198991	0.413515753066807	0.609794913278124	0.806074073489441	0.420387758951369	0.620308942514579	0.819864595886146	0.467202875841033	17.6712084514565	-0.964956526032209	26.7360075823948	0.185807359764383	0.228293098782451	0.166976564609532	0.173162899795955	0.21519655198646	0.154532437630316	0.20239348289654	0.243977396646174	0.181310702497927	0.00249891379039436	0.0024837791362929	0.00334582644521285
141	9.08397597558638	0.14	0.467903319508421	0.288735592665667	0.647071046351175	0.141626922433821	8.41627256213593	5.1813015892265	11.6512435350454	15	11.43	20.19	0.334391971894141	0.54317123402024	0.751950496146339	0.331434986442924	0.538368040249111	0.745301094055299	0.339371456605862	0.550384556998986	0.7631879363633	0.467903319508421	16.8796667964585	0.160212713848463	27.4702636101875	0.185807359764383	0.228293098782451	0.166976564609532	0.173162899795955	0.21519655198646	0.154532437630316	0.20239348289654	0.243977396646174	0.181310702497927	0.00249891379039436	0.0024837791362929	0.00334582644521285
141	9.08397597558638	0.14	0.468436112814387	0.286345256635495	0.650526968993278	0.151063986598521	8.79268172484354	5.5383349942305	12.0470284554566	15.31	12.23	20.95	0.350405027351183	0.556304355640034	0.762203683928885	0.347083764337802	0.551031505833805	0.754979247329809	0.355889129578314	0.564737350342935	0.7737086096911	0.468436112814387	17.360824781264	-0.862202883491864	26.7767492414417	0.185807359764383	0.228293098782451	0.166976564609532	0.173162899795955	0.21519655198646	0.154532437630316	0.20239348289654	0.243977396646174	0.181310702497927	0.00249891379039436	0.0024837791362929	0.00334582644521285
141	9.08397597558638	0.14	0.468723119138032	0.288577107681533	0.648869130594532	0.152765846964402	8.54699987790683	5.40440968852891	11.6895900672847	16.48	12.19	22.36	0.318316095298393	0.503412543543068	0.688508991787743	0.314603857277086	0.497541689972841	0.680479522668596	0.320851958889144	0.508464547477968	0.694850264674145	0.468723119138032	17.7736519258474	1.04432106675261	28.8004593354115	0.185807359764383	0.228293098782451	0.166976564609532	0.173162899795955	0.21519655198646	0.154532437630316	0.20239348289654	0.243977396646174	0.181310702497927	0.00249891379039436	0.0024837791362929	0.00334582644521285
141	9.08397597558638	0.14	0.469397619781207	0.288241312249915	0.650553927312499	0.151482537793778	8.45849171884688	5.33293419620052	11.5840492414932	16.74	11.77	23.08	0.309409125178157	0.490749449884398	0.672089774590638	0.305664808693456	0.48481064231367	0.663956475933885	0.310113439385877	0.49284797169985	0.673264143126732	0.469397619781207	17.9321574375648	0.959388514953416	28.823995540797	0.185807359764383	0.228293098782451	0.166976564609532	0.173162899795955	0.21519655198646	0.154532437630316	0.20239348289654	0.243977396646174	0.181310702497927	0.00249891379039436	0.0024837791362929	0.00334582644521285
141	9.08397597558638	0.14	0.472318467540831	0.289851740977695	0.654785194103967	0.20204144146888	11.108298733858	7.66160296048709	14.5549945072288	16.24	12.11	20.92	0.457854808057234	0.663828184632215	0.869801561207197	0.452711878744487	0.656371625545594	0.8600313723467	0.46359650259112	0.673152329105649	0.880545756014989	0.472318467540831	18.0152373785661	0.674720422720325	28.6057387451511	0.185807359764383	0.228293098782451	0.166976564609532	0.173162899795955	0.21519655198646	0.154532437630316	0.20239348289654	0.243977396646174	0.181310702497927	0.00249891379039436	0.0024837791362929	0.00334582644521285
141	9.08397597558638	0.14	0.472595325007433	0.287715447139107	0.657475202875758	0.176538273497634	9.37612882163448	6.21449696470723	12.5377606785617	16.05	11.67	22.49	0.375719311893918	0.566866906380282	0.758014500866647	0.371630119667414	0.560697333314293	0.749764546961172	0.378252629957953	0.570658740609122	0.763250526750774	0.472595325007433	17.5677318430571	-0.485620271909655	27.1580418367955	0.185807359764383	0.228293098782451	0.166976564609532	0.173162899795955	0.21519655198646	0.154532437630316	0.20239348289654	0.243977396646174	0.181310702497927	0.00249891379039436	0.0024837791362929	0.00334582644521285
141	9.08397597558638	0.14	0.475656011798584	0.291908981084362	0.659403042512806	0.158520264285911	9.37402904149645	6.0020008776445	12.7460572053484	16.48	11.69	22.99	0.353582149594717	0.552230732121518	0.750879314648319	0.349460643791054	0.545793692893128	0.742126741995202	0.35515091576969	0.554759268998027	0.753148266415279	0.475656011798584	18.3513769530684	-0.422945715799242	27.6728427057424	0.185807359764383	0.228293098782451	0.166976564609532	0.173162899795955	0.21519655198646	0.154532437630316	0.20239348289654	0.243977396646174	0.181310702497927	0.00249891379039436	0.0024837791362929	0.00334582644521285
141	9.08397597558638	0.14	0.476302731918497	0.289278302226534	0.66332716161046	0.153920577165922	8.67517039514644	5.49960763587505	11.8507331544178	14.81	11.44	20.04	0.359385521289689	0.566900557486864	0.774415593684039	0.356353244118738	0.56211739423505	0.767881544351362	0.364884307669763	0.575703574253721	0.786194711536639	0.476302731918497	16.6133059861528	-1.70572816015645	25.4094664530248	0.185807359764383	0.228293098782451	0.166976564609532	0.173162899795955	0.21519655198646	0.154532437630316	0.20239348289654	0.243977396646174	0.181310702497927	0.00249891379039436	0.0024837791362929	0.00334582644521285
141	9.08397597558638	0.14	0.477371025774903	0.291131924304615	0.663610127245191	0.128140506083199	9.16710705512223	5.43376486903708	12.9004492412074	14.92	11.85	20.78	0.352434332831851	0.594579142976918	0.836723953121986	0.349374624941046	0.589417221092473	0.829459817243899	0.357999003001874	0.603225530017117	0.848303416478344	0.477371025774903	16.917235049145	2.35208059554921	29.6953209624116	0.185807359764383	0.228293098782451	0.166976564609532	0.173162899795955	0.21519655198646	0.154532437630316	0.20239348289654	0.243977396646174	0.181310702497927	0.00249891379039436	0.0024837791362929	0.00334582644521285
141	9.08397597558638	0.14	0.477864375062231	0.295952080916334	0.659776669208129	0.183847428178241	10.644376992762	7.14280865657974	14.1459453289443	17.32	13.1	22.14	0.400865787679298	0.597379374516541	0.793892961353784	0.395635704406889	0.589585384682614	0.78353506495834	0.406242399785073	0.604636021822402	0.802680717096348	0.477864375062231	18.8942661116822	0.976154703288705	29.4806364260445	0.185807359764383	0.228293098782451	0.166976564609532	0.173162899795955	0.21519655198646	0.154532437630316	0.20239348289654	0.243977396646174	0.181310702497927	0.00249891379039436	0.0024837791362929	0.00334582644521285
141	9.08397597558638	0.14	0.478713151135375	0.292453256196635	0.664973046074115	0.160908092297098	9.53503525309706	6.13546838492097	12.9346021212732	16.36	12.66	21.24	0.364022837427344	0.565722186154963	0.767421534882581	0.359855970026567	0.55924652283657	0.758637075646573	0.368906886694372	0.574002558183002	0.778936061899313	0.478713151135375	17.872923470219	-0.582872631861218	27.2618729740698	0.185807359764383	0.228293098782451	0.166976564609532	0.173162899795955	0.21519655198646	0.154532437630316	0.20239348289654	0.243977396646174	0.181310702497927	0.00249891379039436	0.0024837791362929	0.00334582644521285
141	9.08397597558638	0.14	0.485772916338174	0.300587925658152	0.670957907018196	0.170511861736256	9.47023570919893	6.20906117853835	12.7314102398595	15.96	11.54	21.88	0.377426102818091	0.575660966080719	0.773895829343346	0.373380147715698	0.569489960934089	0.76559977415248	0.380563030894593	0.580411779013806	0.77936114202833	0.485772916338174	17.5383612709862	-0.544932038021997	27.1409529862633	0.185807359764383	0.228293098782451	0.166976564609532	0.173162899795955	0.21519655198646	0.154532437630316	0.20239348289654	0.243977396646174	0.181310702497927	0.00249891379039436	0.0024837791362929	0.00334582644521285
141	9.08397597558638	0.14	0.486603621664408	0.299939354074588	0.673267889254227	0.143900800151824	8.404738379875	5.20407425440121	11.6054025053488	15.84	11.53	21.16	0.318568780531776	0.514498280669416	0.710427780807055	0.315222050785858	0.509093210225082	0.702964369664306	0.321377683670159	0.520053786281797	0.716404749769917	0.486603621664408	17.0243572907321	-0.251631459073853	27.1729075936183	0.185807359764383	0.228293098782451	0.166976564609532	0.173162899795955	0.21519655198646	0.154532437630316	0.20239348289654	0.243977396646174	0.181310702497927	0.00249891379039436	0.0024837791362929	0.00334582644521285
141	9.08397597558638	0.14	0.486773774783854	0.294921905619203	0.678625643948505	0.149528019344622	8.79403632229075	5.51955565019618	12.0685169943853	15.27	11.4	20.7	0.350225638594027	0.557997270429527	0.765768902265028	0.346938112634226	0.552759417143288	0.75858072165235	0.354163077709725	0.565152378312934	0.774217628894616	0.486773774783854	16.7164413517572	0.877392523251537	28.1770118287148	0.185807359764383	0.228293098782451	0.166976564609532	0.173162899795955	0.21519655198646	0.154532437630316	0.20239348289654	0.243977396646174	0.181310702497927	0.00249891379039436	0.0024837791362929	0.00334582644521285
141	9.08397597558638	0.14	0.48826319978097	0.30203320861464	0.674493190947301	0.165745633230795	9.39577405452285	6.10463507131907	12.6869130377266	15.53	11.75	19.96	0.380918046998768	0.58627909139165	0.791640135784532	0.377141597467599	0.580466677363843	0.783791757260087	0.386684316132164	0.596037681904181	0.804764576899373	0.48826319978097	16.8294264008953	-0.615550493396145	26.6814005013132	0.185807359764383	0.228293098782451	0.166976564609532	0.173162899795955	0.21519655198646	0.154532437630316	0.20239348289654	0.243977396646174	0.181310702497927	0.00249891379039436	0.0024837791362929	0.00334582644521285
141	9.08397597558638	0.14	0.488413042557324	0.298044085480933	0.678781999633715	0.144134410173663	8.86827080931178	5.49428420872764	12.2422574098959	16.04	12.37	21.99	0.332218754105028	0.536231066215235	0.740243378325442	0.328604288100529	0.530396991722323	0.732189695344116	0.335946324285202	0.542359799421657	0.74870637603328	0.488413042557324	17.8247492428251	0.111123081504884	27.987635432587	0.185807359764383	0.228293098782451	0.166976564609532	0.173162899795955	0.21519655198646	0.154532437630316	0.20239348289654	0.243977396646174	0.181310702497927	0.00249891379039436	0.0024837791362929	0.00334582644521285
141	9.08397597558638	0.14	0.492102230490314	0.301708027125509	0.682496433855119	0.188877171871896	10.4338866905724	7.05802104413351	13.8097523370112	16.35	11.98	20.65	0.418923197619155	0.619295004744085	0.819666811869016	0.414132774471722	0.612213312580281	0.810293850688839	0.424574429320808	0.627620102535966	0.830941059705574	0.492102230490314	17.1722105639238	0.304259138894214	27.9734721346429	0.185807359764383	0.228293098782451	0.166976564609532	0.173162899795955	0.21519655198646	0.154532437630316	0.20239348289654	0.243977396646174	0.181310702497927	0.00249891379039436	0.0024837791362929	0.00334582644521285
141	9.08397597558638	0.14	0.493661997304261	0.301454510613538	0.685869483994983	0.124449977076996	8.83883196145017	5.17847525201602	12.4991886708843	16.25	12.15	20.92	0.309277633149669	0.527887630201714	0.746497627253758	0.305798065838639	0.521948563340522	0.738099060842405	0.313742298977748	0.535392970935826	0.756006522992353	0.493661997304261	17.4503838727085	1.03331793731422	28.7405329942985	0.185807359764383	0.228293098782451	0.166976564609532	0.173162899795955	0.21519655198646	0.154532437630316	0.20239348289654	0.243977396646174	0.181310702497927	0.00249891379039436	0.0024837791362929	0.00334582644521285
141	9.08397597558638	0.14	0.494220286961348	0.304149955150877	0.684290618771819	0.156199083421367	8.61238527226703	5.48709998826559	11.7376705562685	14.98	11.97	20.92	0.354556833070484	0.556501622687411	0.758446412304338	0.351435423854542	0.55160235370788	0.751769283561218	0.360136628377318	0.564362730600244	0.770727353844931	0.494220286961348	16.7706092316858	-0.389448616336407	26.9306559925112	0.185807359764383	0.228293098782451	0.166976564609532	0.173162899795955	0.21519655198646	0.154532437630316	0.20239348289654	0.243977396646174	0.181310702497927	0.00249891379039436	0.0024837791362929	0.00334582644521285
141	9.08397597558638	0.14	0.494777297299308	0.299433056228417	0.6901215383702	0.160447685515018	9.39636656377648	6.04051636959415	12.7522167579588	16.69	12.78	21.4	0.351471781862491	0.546734334804153	0.741996887745814	0.347247747510953	0.540163609270683	0.733079471030413	0.356293452452224	0.553693624906427	0.753185295156252	0.494777297299308	17.6440369317655	0.072554094466613	28.0103361557293	0.185807359764383	0.228293098782451	0.166976564609532	0.173162899795955	0.21519655198646	0.154532437630316	0.20239348289654	0.243977396646174	0.181310702497927	0.00249891379039436	0.0024837791362929	0.00334582644521285
141	9.08397597558638	0.14	0.495392320816733	0.304384547481629	0.686400094151836	0.169292642608361	10.3593048408342	6.77651725268813	13.9420924289803	17.13	12.43	22.57	0.384511927177744	0.587805818245471	0.791099709313199	0.379614024687199	0.580318363689061	0.781022702690923	0.387487368010785	0.592911817530707	0.798535849268015	0.495392320816733	18.6351374026161	1.29000011282005	29.6446556035197	0.185807359764383	0.228293098782451	0.166976564609532	0.173162899795955	0.21519655198646	0.154532437630316	0.20239348289654	0.243977396646174	0.181310702497927	0.00249891379039436	0.0024837791362929	0.00334582644521285
141	9.08397597558638	0.14	0.495542251905919	0.307486609070822	0.683597894741016	0.164382058289148	9.18199735865675	5.94978939401963	12.4142053232939	15.69	11.58	21.21	0.367684012983511	0.567427418427337	0.767170823871164	0.363928377420445	0.561631543391019	0.759334709361593	0.37106667492465	0.572891034420391	0.775031050047662	0.495542251905919	17.0396082410034	-1.46269251746549	25.9702709535701	0.185807359764383	0.228293098782451	0.166976564609532	0.173162899795955	0.21519655198646	0.154532437630316	0.20239348289654	0.243977396646174	0.181310702497927	0.00249891379039436	0.0024837791362929	0.00334582644521285
141	9.08397597558638	0.14	0.49586696531233	0.304565175887834	0.687168754736826	0.177859273324879	9.61491219677135	6.38741697013701	12.8424074234057	15.94	12.16	21.05	0.388635543383484	0.585009033173635	0.781382522963786	0.384480607610081	0.578754651655836	0.773028695701592	0.393648044482045	0.592476905898487	0.792631340086739	0.49586696531233	16.8632497271842	-0.2717478407402	27.2310256934769	0.185807359764383	0.228293098782451	0.166976564609532	0.173162899795955	0.21519655198646	0.154532437630316	0.20239348289654	0.243977396646174	0.181310702497927	0.00249891379039436	0.0024837791362929	0.00334582644521285
141	9.08397597558638	0.14	0.497242978378956	0.304087540663782	0.69039841609413	0.169779118660523	9.35611964127017	6.12587126364684	12.5863680188935	15.87	11.16	21.52	0.374300123886421	0.571673251053402	0.769046378220383	0.370346632273455	0.565635033967258	0.760923435661061	0.377126732220584	0.576035558689512	0.774199209070749	0.497242978378956	17.1667898729527	0.393015370370604	27.8309872916936	0.185807359764383	0.228293098782451	0.166976564609532	0.173162899795955	0.21519655198646	0.154532437630316	0.20239348289654	0.243977396646174	0.181310702497927	0.00249891379039436	0.0024837791362929	0.00334582644521285
141	9.08397597558638	0.14	0.498905775308769	0.302789690061712	0.695021860555826	0.165131181967052	8.57055025289701	5.56178196620876	11.5793185395853	14.76	10.01	19.43	0.3645098944505	0.561699539292751	0.758889184135003	0.36146924769029	0.557013987788212	0.752558727886135	0.808508585801838	0.566536256762731	0.764517368901877	0.498905775308769	15.5404178823598	1.18676230639572	27.6729283420144	0.185807359764383	0.228293098782451	0.166976564609532	0.173162899795955	0.21519655198646	0.154532437630316	0.20239348289654	0.243977396646174	0.181310702497927	0.00249891379039436	0.0024837791362929	0.00334582644521285
141	9.08397597558638	0.14	0.50010659740409	0.30369278976791	0.696520405040269	0.157457313879558	9.88491519512078	6.31487630936056	13.454954080881	16.66	12.19	23.04	0.368163412489632	0.57630014146307	0.784436870436509	0.363759940754426	0.569407220282319	0.775054499810211	0.370838592953644	0.580280302342984	0.790128903829552	0.50010659740409	18.2952968151149	0.783633939470822	28.8901396896208	0.185807359764383	0.228293098782451	0.166976564609532	0.173162899795955	0.21519655198646	0.154532437630316	0.20239348289654	0.243977396646174	0.181310702497927	0.00249891379039436	0.0024837791362929	0.00334582644521285
141	9.08397597558638	0.14	0.50078544005168	0.303372299029368	0.698198581073992	0.150685226570552	8.86364469399073	5.57818002119584	12.1491093667856	16	10.96	22.76	0.338195791600904	0.537388058894291	0.736580326187678	0.334543682478817	0.531584912075999	0.728626141673181	0.338223227753993	0.537586881302967	0.737444301085233	0.50078544005168	17.3414643185604	0.601622140878126	28.1049330184692	0.185807359764383	0.228293098782451	0.166976564609532	0.173162899795955	0.21519655198646	0.154532437630316	0.20239348289654	0.243977396646174	0.181310702497927	0.00249891379039436	0.0024837791362929	0.00334582644521285
141	9.08397597558638	0.14	0.503194075290616	0.311763087911315	0.694625062669916	0.161865034998747	8.36137017620901	5.39077569963738	11.3319646527806	15.62	11.64	21.26	0.334561547128329	0.518922154830765	0.703282762533201	0.331188405672003	0.513690239064922	0.69619207245784	0.338692912947038	0.523976738126534	0.71024240860325	0.503194075290616	16.9138099642338	-0.744119038580615	26.6389208963086	0.185807359764383	0.228293098782451	0.166976564609532	0.173162899795955	0.21519655198646	0.154532437630316	0.20239348289654	0.243977396646174	0.181310702497927	0.00249891379039436	0.0024837791362929	0.00334582644521285
141	9.08397597558638	0.14	0.504016980225224	0.3093409304837	0.698693029966748	0.166802272475176	9.25602875458002	6.02617235785654	12.4858851513035	15.73	10.75	20.75	0.371440576385452	0.570522124406082	0.769603672426712	0.367616870982897	0.564649022036392	0.761681173089886	0.373958071030199	0.574762756478423	0.775831680297167	0.504016980225224	16.7535666633863	0.295908237742256	27.4746730048888	0.185807359764383	0.228293098782451	0.166976564609532	0.173162899795955	0.21519655198646	0.154532437630316	0.20239348289654	0.243977396646174	0.181310702497927	0.00249891379039436	0.0024837791362929	0.00334582644521285
141	9.08397597558638	0.14	0.505790083678853	0.306103915139282	0.705476252218424	0.138614065511472	8.87052555933104	5.4180544712062	12.3229966474559	14.81	11.06	20.4	0.354042849570493	0.57964462389657	0.805246398222648	0.351055212513201	0.57475321665444	0.79845122079568	0.358269179497194	0.585612092304167	0.815252482758583	0.505790083678853	16.6203449213791	1.37589567739369	28.5375237976078	0.185807359764383	0.228293098782451	0.166976564609532	0.173162899795955	0.21519655198646	0.154532437630316	0.20239348289654	0.243977396646174	0.181310702497927	0.00249891379039436	0.0024837791362929	0.00334582644521285
141	9.08397597558638	0.14	0.50737014375179	0.30794367120469	0.70679661629889	0.155575694585344	8.87953881228013	5.6496664539149	12.1094111706454	16.17	12.17	22.36	0.339108472354582	0.532974267845317	0.726840063336051	0.335343929129483	0.527057563213203	0.718771197296922	0.342830695524914	0.537582914330966	0.733360356320156	0.50737014375179	17.4635984731156	1.13382867596387	28.815945738766	0.185807359764383	0.228293098782451	0.166976564609532	0.173162899795955	0.21519655198646	0.154532437630316	0.20239348289654	0.243977396646174	0.181310702497927	0.00249891379039436	0.0024837791362929	0.00334582644521285
141	9.08397597558638	0.14	0.507393257065487	0.310567878073875	0.704218636057098	0.144653289606172	8.47466605939303	5.25719245267883	11.6921396661072	15.09	11.29	20.84	0.337248383663559	0.543649002075697	0.750049620487834	0.334200549458221	0.538735851696072	0.743271153933922	0.341173791730738	0.552945045227515	0.758869251412169	0.507393257065487	16.5817687885537	-0.967585984320208	26.1556253964816	0.185807359764383	0.228293098782451	0.166976564609532	0.173162899795955	0.21519655198646	0.154532437630316	0.20239348289654	0.243977396646174	0.181310702497927	0.00249891379039436	0.0024837791362929	0.00334582644521285
141	9.08397597558638	0.14	0.508754639708776	0.315344575990485	0.702164703427068	0.162117730251432	10.3636375033453	6.68511075488509	14.0421642518054	16.07	12.52	20.84	0.403541435973022	0.625592800679889	0.847644165386756	0.399130426392779	0.618754603679186	0.838378780965593	0.410514442375946	0.635081813777159	0.861778925140607	0.508754639708776	17.3741771865292	-0.345539799348472	27.3426760204074	0.185807359764383	0.228293098782451	0.166976564609532	0.173162899795955	0.21519655198646	0.154532437630316	0.20239348289654	0.243977396646174	0.181310702497927	0.00249891379039436	0.0024837791362929	0.00334582644521285
141	9.08397597558638	0.14	0.509104373550522	0.312503167561191	0.705705579539853	0.154250739876543	9.78003168785205	6.20456357834629	13.3554997973578	16.02	11.91	21.1	0.37572567751391	0.592242949181789	0.808760220849667	0.3716547762812	0.585826133147705	0.799997490014211	0.380575782750083	0.599631707758113	0.817939391429699	0.509104373550522	17.6753190241261	0.0217745004256624	27.8941732671631	0.185807359764383	0.228293098782451	0.166976564609532	0.173162899795955	0.21519655198646	0.154532437630316	0.20239348289654	0.243977396646174	0.181310702497927	0.00249891379039436	0.0024837791362929	0.00334582644521285
141	9.08397597558638	0.14	0.510447008738333	0.315302076601926	0.705591940874739	0.152507887248999	9.58985783857089	6.06030806295809	13.1194076141837	15.83	12.36	21.04	0.371253704155097	0.587473476249727	0.803693248344357	0.367361769413397	0.581314861786211	0.795267954159024	0.376322652423128	0.594721293785683	0.816274785698301	0.510447008738333	17.4879618847301	-0.699988022102954	27.0710924765835	0.185807359764383	0.228293098782451	0.166976564609532	0.173162899795955	0.21519655198646	0.154532437630316	0.20239348289654	0.243977396646174	0.181310702497927	0.00249891379039436	0.0024837791362929	0.00334582644521285
141	9.08397597558638	0.14	0.513982919823957	0.314246287649457	0.713719551998456	0.185500516510409	11.2071055620127	7.54060488760184	14.8736062364235	15.99	12.78	20.99	0.457414907642012	0.679825721144851	0.90223653464769	0.452482665266682	0.672495253393035	0.892507841519388	0.465301000011433	0.690394489332635	0.916880520393366	0.513982919823957	17.6657974609922	0.48953021248624	28.3415675289329	0.185807359764383	0.228293098782451	0.166976564609532	0.173162899795955	0.21519655198646	0.154532437630316	0.20239348289654	0.243977396646174	0.181310702497927	0.00249891379039436	0.0024837791362929	0.00334582644521285
141	9.08397597558638	0.14	0.514174391847751	0.315012498859311	0.713336284836191	0.143837273726672	10.1607583306697	6.29037464549892	14.0311420158405	15.82	12.78	20.74	0.385586576702834	0.622832858489781	0.860079140276729	0.381551710384951	0.616315392700696	0.851079075016441	0.393165024193658	0.633134926095209	0.876064140810981	0.514174391847751	17.4858786416324	0.2692904259992	28.1589081195151	0.185807359764383	0.228293098782451	0.166976564609532	0.173162899795955	0.21519655198646	0.154532437630316	0.20239348289654	0.243977396646174	0.181310702497927	0.00249891379039436	0.0024837791362929	0.00334582644521285
141	9.08397597558638	0.14	0.52484712059124	0.319638706121371	0.730055535061109	0.152850110944827	9.68375801147386	6.12435929239731	13.2431567305504	15.25	11.69	20.09	0.389008227980499	0.615094798391693	0.841181368802886	0.385369585952105	0.609341424493938	0.833313263035771	0.394845369807707	0.624390217561112	0.853419695659583	0.52484712059124	16.4115110617318	0.078964965672257	27.2672566119913	0.185807359764383	0.228293098782451	0.166976564609532	0.173162899795955	0.21519655198646	0.154532437630316	0.20239348289654	0.243977396646174	0.181310702497927	0.00249891379039436	0.0024837791362929	0.00334582644521285
141	9.08397597558638	0.14	0.525531381966121	0.326028851042237	0.725033912890005	0.163748875129966	10.1573317755457	6.57352740554629	13.741136145545	16.55	11.54	20.9	0.385573047533458	0.595782618050879	0.805992188568301	0.381029526439886	0.588762026467483	0.79649452649508	0.389536117593073	0.602309152672181	0.813134033729595	0.525531381966121	17.5044325225244	-0.898644239375971	26.7315424532055	0.185807359764383	0.228293098782451	0.166976564609532	0.173162899795955	0.21519655198646	0.154532437630316	0.20239348289654	0.243977396646174	0.181310702497927	0.00249891379039436	0.0024837791362929	0.00334582644521285
141	9.08397597558638	0.14	0.525540890756181	0.324169327501452	0.72691245401091	0.158738419891145	10.0639279550838	6.44668664581534	13.6811692643523	16.2	11.74	21.59	0.386071921598472	0.602697202130939	0.819322482663406	0.38175982906619	0.595965590845208	0.810171352624226	0.390185402722316	0.608433102211597	0.826289538508582	0.525540890756181	17.3719772887996	1.65211119202817	29.3190843393475	0.185807359764383	0.228293098782451	0.166976564609532	0.173162899795955	0.21519655198646	0.154532437630316	0.20239348289654	0.243977396646174	0.181310702497927	0.00249891379039436	0.0024837791362929	0.00334582644521285
141	9.08397597558638	0.14	0.527726858189949	0.319708004721449	0.735745711658449	0.133532508388724	9.29174858643121	5.59631378120431	12.9871833916581	16.76	12.12	21.92	0.324383305785796	0.538584547049545	0.752785788313294	0.320448912612198	0.532052141319897	0.743655370027597	0.32757614687689	0.543501072612827	0.760429927273962	0.527726858189949	17.8711248785598	-1.16507065663614	26.7485756398495	0.185807359764383	0.228293098782451	0.166976564609532	0.173162899795955	0.21519655198646	0.154532437630316	0.20239348289654	0.243977396646174	0.181310702497927	0.00249891379039436	0.0024837791362929	0.00334582644521285
141	9.08397597558638	0.14	0.52871268993423	0.320468682677523	0.736956697190937	0.140923200150199	9.65556510069053	5.93346623306594	13.3776639683151	15.14	12.18	20.92	0.379625362172151	0.617766623141697	0.855907884111242	0.376162324269624	0.612131200843737	0.84810007741785	0.386401064888434	0.627093354625946	0.869399060522018	0.52871268993423	17.1849219844949	0.638754142867672	28.162850086425	0.185807359764383	0.228293098782451	0.166976564609532	0.173162899795955	0.21519655198646	0.154532437630316	0.20239348289654	0.243977396646174	0.181310702497927	0.00249891379039436	0.0024837791362929	0.00334582644521285
141	9.08397597558638	0.14	0.533932025366076	0.327771019659083	0.740093031073069	0.170729868708963	9.67955830571531	6.34886794510233	13.0102486663283	14.47	11.49	19.98	0.424306617417468	0.646902830285129	0.869499043152789	0.421042390149793	0.641926151224582	0.862809912299371	0.430872417246272	0.657368346195524	0.884841423729871	0.533932025366076	16.1774100771031	-0.256729111627947	26.7400508939737	0.185807359764383	0.228293098782451	0.166976564609532	0.173162899795955	0.21519655198646	0.154532437630316	0.20239348289654	0.243977396646174	0.181310702497927	0.00249891379039436	0.0024837791362929	0.00334582644521285
141	9.08397597558638	0.14	0.53416044274654	0.329315807200632	0.739005078292448	0.122217641805558	9.15643129376571	5.32520171763776	12.9876608698937	16.04	12.46	20.66	0.322123660597366	0.553876326710206	0.785628992823046	0.318622915709002	0.547856962234089	0.777091008759176	0.327630320218933	0.563041333348464	0.798264515436312	0.53416044274654	17.5820422124329	1.03850909115838	28.885438417635	0.185807359764383	0.228293098782451	0.166976564609532	0.173162899795955	0.21519655198646	0.154532437630316	0.20239348289654	0.243977396646174	0.181310702497927	0.00249891379039436	0.0024837791362929	0.00334582644521285
141	9.08397597558638	0.14	0.535918570059583	0.33188560340539	0.739951536713776	0.15492954363769	10.0329339808865	6.37452078605535	13.6913471757177	15.99	12.75	21.08	0.386591685843989	0.608461246234719	0.830330806625449	0.382420445771152	0.601896081938643	0.821371718106134	0.39323980259893	0.618827659593011	0.844469381655451	0.535918570059583	17.5970674412188	-0.23148916916314	27.6094877356066	0.185807359764383	0.228293098782451	0.166976564609532	0.173162899795955	0.21519655198646	0.154532437630316	0.20239348289654	0.243977396646174	0.181310702497927	0.00249891379039436	0.0024837791362929	0.00334582644521285
141	9.08397597558638	0.14	0.539397825840971	0.33065733520188	0.748138316480061	0.140557087758866	9.67772693842615	5.94143358206423	13.4140202947881	15.84	12.16	21	0.363704615372431	0.592421661405967	0.821138707439503	0.359883654930937	0.586197875297016	0.812512095663094	0.368811605459386	0.600413628955946	0.833661682408815	0.539397825840971	17.1858258240239	-1.03643879905141	26.5705174936852	0.185807359764383	0.228293098782451	0.166976564609532	0.173162899795955	0.21519655198646	0.154532437630316	0.20239348289654	0.243977396646174	0.181310702497927	0.00249891379039436	0.0024837791362929	0.00334582644521285
141	9.08397597558638	0.14	0.548482618191629	0.336171754689811	0.760793481693448	0.164297468605067	10.6148544147503	6.87710720121718	14.3526016282835	15.43	12.22	20.82	0.431781894742698	0.666457831398586	0.901133768054474	0.427584818866298	0.659979620707357	0.892374422548416	0.438580829486661	0.676226408285144	0.913775926524407	0.548482618191629	17.1904690545883	0.0471988119859558	27.6227794985024	0.185807359764383	0.228293098782451	0.166976564609532	0.173162899795955	0.21519655198646	0.154532437630316	0.20239348289654	0.243977396646174	0.181310702497927	0.00249891379039436	0.0024837791362929	0.00334582644521285
141	9.08397597558638	0.14	0.551205741379313	0.342131486559902	0.760279996198724	0.146747741433324	10.2883353962248	6.41501354816748	14.161657244282	15.78	12.15	20.37	0.394147092623986	0.632129215926727	0.870111339229468	0.390050914228919	0.625559805456306	0.861068696683694	0.40017886082232	0.641749203681613	0.883795941513105	0.551205741379313	17.2876049817443	0.180494057477739	27.9662287148115	0.185807359764383	0.228293098782451	0.166976564609532	0.173162899795955	0.21519655198646	0.154532437630316	0.20239348289654	0.243977396646174	0.181310702497927	0.00249891379039436	0.0024837791362929	0.00334582644521285
141	9.08397597558638	0.14	0.5644076273318	0.349718079130211	0.779097175533388	0.149185269797934	9.80524240534364	6.14930859443738	13.4611762162499	15.72	12.03	20.24	0.379176697176791	0.604607716978007	0.830038736779222	0.375277862998707	0.598390918190427	0.821503973382146	0.385477311520712	0.613769756816235	0.841857555213299	0.5644076273318	16.7551851386491	0.0302081484540047	27.4133008261797	0.185807359764383	0.228293098782451	0.166976564609532	0.173162899795955	0.21519655198646	0.154532437630316	0.20239348289654	0.243977396646174	0.181310702497927	0.00249891379039436	0.0024837791362929	0.00334582644521285
141	9.08397597558638	0.14	0.565498246074991	0.343106286431248	0.787890205718734	0.15198246843114	10.2277365870893	6.45574544365495	13.9997277305236	15.81	11.52	20.08	0.395821439301234	0.627093718615331	0.858365997929428	0.391682475851992	0.620536423524948	0.849390371197904	0.400880389528156	0.635069494258359	0.868667696684211	0.565498246074991	16.7122673463934	0.253094780552893	27.6263981625057	0.185807359764383	0.228293098782451	0.166976564609532	0.173162899795955	0.21519655198646	0.154532437630316	0.20239348289654	0.243977396646174	0.181310702497927	0.00249891379039436	0.0024837791362929	0.00334582644521285
141	9.08397597558638	0.14	0.571683988476729	0.35380031768175	0.789567659271708	0.163964658198218	10.1086510636982	6.5448302369228	13.6724718904737	16.42	12.33	21.44	0.386851779967181	0.597502076524055	0.80815237308093	0.382380556130124	0.590596161479612	0.798811766829099	0.392306415124407	0.605512621196852	0.817925051541814	0.571683988476729	17.4649859679589	-1.27092597782839	26.4568466417469	0.185807359764383	0.228293098782451	0.166976564609532	0.173162899795955	0.21519655198646	0.154532437630316	0.20239348289654	0.243977396646174	0.181310702497927	0.00249891379039436	0.0024837791362929	0.00334582644521285
141	9.08397597558638	0.15	0.365544116711692	0.230863321008934	0.500224912414449	0.166412029537556	7.65526324709635	4.9802314298275	10.3302950643652	17.78	13.27	23.47	0.272538733606854	0.418927469574039	0.565316205541223	0.268793310927507	0.413170267928685	0.557547224929862	0.274845940658874	0.423459570744374	0.570636141014254	0.365544116711692	19.3599588677802	-0.243219490042064	28.2997791731819	0.185807359764383	0.228293098782451	0.166976564609532	0.173162899795955	0.21519655198646	0.154532437630316	0.20239348289654	0.243977396646174	0.181310702497927	0.00249891379039436	0.0024837791362929	0.00334582644521285
141	9.08397597558638	0.15	0.373584163527787	0.232411309681074	0.514757017374501	0.223378114282683	10.0327196979208	7.11200831905226	12.9534310767893	16.28	12.34	21.79	0.423906312291522	0.597993283838968	0.772080255386414	0.419111833795637	0.591229841406249	0.763347849016862	0.429119789726596	0.60476679155161	0.779356905295547	0.373584163527787	18.5807201077608	0.00670641690369776	28.0587100572176	0.185807359764383	0.228293098782451	0.166976564609532	0.173162899795955	0.21519655198646	0.154532437630316	0.20239348289654	0.243977396646174	0.181310702497927	0.00249891379039436	0.0024837791362929	0.00334582644521285
141	9.08397597558638	0.15	0.390991363856614	0.243209387290546	0.538773340422682	0.228968926580204	10.2725574428051	7.32941212171316	13.215702763897	16.66	12.65	22.19	0.427227981020764	0.598782535806382	0.770337090592	0.422115620870508	0.591617293568708	0.761118966266909	0.432656591369667	0.607550715180513	0.779855408727117	0.390991363856614	18.798566142762	0.177715689103917	28.4179674221828	0.185807359764383	0.228293098782451	0.166976564609532	0.173162899795955	0.21519655198646	0.154532437630316	0.20239348289654	0.243977396646174	0.181310702497927	0.00249891379039436	0.0024837791362929	0.00334582644521285
141	9.08397597558638	0.15	0.391089772207837	0.248034626682821	0.534144917732853	0.188138008027992	8.63159005971195	5.83209888968633	11.4310812297376	16.4	12.38	23.91	0.3451791625915	0.510870114687772	0.676561066784045	0.341203045393315	0.504985404168752	0.66876776294419	0.347167484066386	0.512888864893733	0.680763478964031	0.391089772207837	18.8891787346292	-0.850404751632331	27.3817710947205	0.185807359764383	0.228293098782451	0.166976564609532	0.173162899795955	0.21519655198646	0.154532437630316	0.20239348289654	0.243977396646174	0.181310702497927	0.00249891379039436	0.0024837791362929	0.00334582644521285
141	9.08397597558638	0.15	0.399694015310081	0.252541964113377	0.546846066506786	0.173195097120857	8.92787887281464	5.88231665746241	11.9734410881669	16.22	12.02	23.72	0.351820483477915	0.533975106131216	0.716129728784517	0.347877418715659	0.527990524437467	0.708103630159274	0.353806181963629	0.537572867519298	0.719578507426072	0.399694015310081	18.708103897656	0.0292096944162405	28.1229667954783	0.185807359764383	0.228293098782451	0.166976564609532	0.173162899795955	0.21519655198646	0.154532437630316	0.20239348289654	0.243977396646174	0.181310702497927	0.00249891379039436	0.0024837791362929	0.00334582644521285
141	9.08397597558638	0.15	0.401035368846021	0.250533772184287	0.551536965507755	0.186533875868984	8.69555135344619	5.86041817338855	11.5306845335038	15.61	11.91	21.4	0.363825806897281	0.539836218846998	0.715846630796715	0.360161259188857	0.534398848706681	0.708636438224505	0.368260604766219	1.44757999183064	0.725261009878418	0.401035368846021	17.5315607802156	0.487370711994492	28.0572251037246	0.185807359764383	0.228293098782451	0.166976564609532	0.173162899795955	0.21519655198646	0.154532437630316	0.20239348289654	0.243977396646174	0.181310702497927	0.00249891379039436	0.0024837791362929	0.00334582644521285
141	9.08397597558638	0.15	0.403520658029938	0.253172532460109	0.553868783599768	0.133732885978897	7.39019954972105	4.45357495146533	10.3268241479768	15.69	11.27	21.96	0.275153103696909	0.456585184981831	0.638017266266753	0.27234050256915	0.451917994283476	0.631495485997802	0.276247865760068	0.458896610997801	0.641427595272163	0.403520658029938	17.8230020954491	-0.575859300843814	27.1706733834979	0.185807359764383	0.228293098782451	0.166976564609532	0.173162899795955	0.21519655198646	0.154532437630316	0.20239348289654	0.243977396646174	0.181310702497927	0.00249891379039436	0.0024837791362929	0.00334582644521285
141	9.08397597558638	0.15	0.405402841911964	0.253558991582775	0.557246692241153	0.181270373300249	8.86819044162823	5.92561699982323	11.8107638834332	14.89	11.15	19.95	0.385087096040547	0.576315631672284	0.767544167304021	0.381768368456787	0.571348873233873	0.760929378010958	0.39038968451553	0.583817698824574	0.777697709384707	0.405402841911964	17.1845354103198	0.728298977359155	28.0825499157463	0.185807359764383	0.228293098782451	0.166976564609532	0.173162899795955	0.21519655198646	0.154532437630316	0.20239348289654	0.243977396646174	0.181310702497927	0.00249891379039436	0.0024837791362929	0.00334582644521285
141	9.08397597558638	0.15	0.405736199414933	0.252513541147009	0.558958857682857	0.174639105652116	9.57676569802724	6.32622566922011	12.8273057268344	16.42	12.42	21.69	0.373954065677913	0.566099070136958	0.758244074596004	0.369632608477884	0.559557162648566	0.749481716819248	0.37883926448304	0.573203289375735	0.766578466169967	0.405736199414933	18.5097385672101	-0.290806958919753	27.8025433415943	0.185807359764383	0.228293098782451	0.166976564609532	0.173162899795955	0.21519655198646	0.154532437630316	0.20239348289654	0.243977396646174	0.181310702497927	0.00249891379039436	0.0024837791362929	0.00334582644521285
141	9.08397597558638	0.15	0.406142714219501	0.252813759310671	0.55947166912833	0.178683928294916	9.09851770655878	6.05294816192418	12.1440872511934	16.69	12.43	23.59	0.352196604299933	0.529405994350057	0.70661538440018	0.347963901589502	0.52304358721766	0.698123272845817	0.354180944901439	0.532427129005757	0.711157315260936	0.406142714219501	18.7872062528675	0.468854190809278	28.7978379333461	0.185807359764383	0.228293098782451	0.166976564609532	0.173162899795955	0.21519655198646	0.154532437630316	0.20239348289654	0.243977396646174	0.181310702497927	0.00249891379039436	0.0024837791362929	0.00334582644521285
141	9.08397597558638	0.15	0.410869640791885	0.258911772457532	0.562827509126237	0.186471642495299	8.83886245413485	5.95641242451289	11.7213124837568	16.1	11.66	21.68	0.359032401215967	0.532776742904133	0.706521084592299	0.355092200329626	0.526929784837109	0.698767369344591	0.362638702353685	0.537713404201724	0.712888314031052	0.410869640791885	18.3400553743727	-0.897917733385459	26.9182618082036	0.185807359764383	0.228293098782451	0.166976564609532	0.173162899795955	0.21519655198646	0.154532437630316	0.20239348289654	0.243977396646174	0.181310702497927	0.00249891379039436	0.0024837791362929	0.00334582644521285
141	9.08397597558638	0.15	0.411567460864883	0.257316862440415	0.56581805928935	0.176727102178748	8.58731309636766	5.69354922337694	11.4810769693584	16.32	11.23	21.69	0.33858443015146	0.510671006290398	0.682757582429335	0.334731935153007	0.504860468881135	0.674989002609264	0.340393016019632	0.513646513212444	0.687026088821888	0.411567460864883	17.5512768450122	0.448496267366283	28.0412332466494	0.185807359764383	0.228293098782451	0.166976564609532	0.173162899795955	0.21519655198646	0.154532437630316	0.20239348289654	0.243977396646174	0.181310702497927	0.00249891379039436	0.0024837791362929	0.00334582644521285
141	9.08397597558638	0.15	0.41422116778353	0.258853534563311	0.569588801003749	0.161097401918541	8.72123989487911	5.61399705591631	11.8284827338419	16.95	11.92	21.87	0.321766720479002	0.499858609033036	0.67795049758707	0.317759997357187	0.493634239267668	0.66950848117815	0.324274535922763	0.503823182217321	0.683945569529314	0.41422116778353	18.5488170630248	0.239835033771043	28.2732156528719	0.185807359764383	0.228293098782451	0.166976564609532	0.173162899795955	0.21519655198646	0.154532437630316	0.20239348289654	0.243977396646174	0.181310702497927	0.00249891379039436	0.0024837791362929	0.00334582644521285
141	9.08397597558638	0.15	0.416817603122168	0.259066115528325	0.57456909071601	0.151302731516632	8.16672408807995	5.14686719574899	11.1865809804109	15.32	11.47	20.68	0.325433225531439	0.516376906752963	0.707320587974487	0.322342197998994	0.51147225931481	0.700602320630627	0.329341345120875	0.522454356768615	0.715863310448007	0.416817603122168	17.449418194195	-0.074100148337676	27.4574534949664	0.185807359764383	0.228293098782451	0.166976564609532	0.173162899795955	0.21519655198646	0.154532437630316	0.20239348289654	0.243977396646174	0.181310702497927	0.00249891379039436	0.0024837791362929	0.00334582644521285
141	9.08397597558638	0.15	0.418856545766251	0.260423365659598	0.577289725872903	0.165637763585636	8.85810099117253	5.75408657499128	11.9621154073538	15.97	12.37	21.41	0.349526646199635	0.538077119763685	0.726627593327736	0.34577238767837	0.532297644482088	0.718822901285806	0.354710425396757	0.546290923775463	0.736229652386258	0.418856545766251	18.0643220455441	-1.14860214085829	26.8160235978167	0.185807359764383	0.228293098782451	0.166976564609532	0.173162899795955	0.21519655198646	0.154532437630316	0.20239348289654	0.243977396646174	0.181310702497927	0.00249891379039436	0.0024837791362929	0.00334582644521285
141	9.08397597558638	0.15	0.418987866025201	0.263948521168507	0.574027210881895	0.151426428286146	9.3347095338995	5.88462146119953	12.7847976065995	16.63	12.08	22.04	0.343621423716906	0.545082840276438	0.74654425683597	0.339527285989655	0.538588355163392	0.737649424337129	0.347271866657956	0.549676080256937	0.753954141391416	0.418987866025201	19.2099685250332	-0.0741726639872014	28.4073599219019	0.185807359764383	0.228293098782451	0.166976564609532	0.173162899795955	0.21519655198646	0.154532437630316	0.20239348289654	0.243977396646174	0.181310702497927	0.00249891379039436	0.0024837791362929	0.00334582644521285
141	9.08397597558638	0.15	0.423602157574427	0.267859016044102	0.579345299104752	0.161043433081372	9.29352661955462	5.98172558398929	12.6053276551199	15.82	12.84	21.39	0.366604850311862	0.569576769678378	0.772548689044894	0.362766707899601	0.563613627742636	0.76446054758567	0.372058372389772	0.579540961777203	0.783883916070052	0.423602157574427	18.5930026846199	-0.0448628184403446	28.1472686899772	0.185807359764383	0.228293098782451	0.166976564609532	0.173162899795955	0.21519655198646	0.154532437630316	0.20239348289654	0.243977396646174	0.181310702497927	0.00249891379039436	0.0024837791362929	0.00334582644521285
141	9.08397597558638	0.15	0.429490981999201	0.269473637848824	0.589508326149579	0.172644444615903	9.25857712657549	6.0941179317658	12.4230363213852	17.16	13.01	23.01	0.345103495025355	0.524303494142785	0.703503493260215	0.34068816689075	0.517595442783902	0.694502718677053	0.348038340857007	0.529137725698609	0.710937520646283	0.429490981999201	18.8040614579821	0.466289384629796	28.8034811832662	0.185807359764383	0.228293098782451	0.166976564609532	0.173162899795955	0.21519655198646	0.154532437630316	0.20239348289654	0.243977396646174	0.181310702497927	0.00249891379039436	0.0024837791362929	0.00334582644521285
141	9.08397597558638	0.15	0.430208280105413	0.270154382756623	0.590262177454204	0.159708113295238	8.26990744957474	5.30823035612911	11.2315845430204	16.53	12.12	21.9	0.311760829397668	0.485704845597825	0.659648861797981	0.308098945988006	0.479999848855536	0.651900751723065	0.314610346627637	0.49060656258565	0.666558732007563	0.430208280105413	18.3715246555603	1.09370369017195	29.1709667161591	0.185807359764383	0.228293098782451	0.166976564609532	0.173162899795955	0.21519655198646	0.154532437630316	0.20239348289654	0.243977396646174	0.181310702497927	0.00249891379039436	0.0024837791362929	0.00334582644521285
141	9.08397597558638	0.15	0.430468418283541	0.273487408805117	0.587449427761964	0.227974489329664	10.3381408586886	7.36783886574983	13.3084428516274	16.81	11.66	22.02	0.425855102170676	0.597536144838536	0.769217187506396	0.420655027564288	0.590239689970822	0.759824352377357	0.428339241593381	0.600982721626679	0.773609539934429	0.430468418283541	18.3394756081464	0.0501236321969957	27.8321948376743	0.185807359764383	0.228293098782451	0.166976564609532	0.173162899795955	0.21519655198646	0.154532437630316	0.20239348289654	0.243977396646174	0.181310702497927	0.00249891379039436	0.0024837791362929	0.00334582644521285
141	9.08397597558638	0.15	0.431273435846055	0.270321861111731	0.59222501058038	0.188635873956348	9.95628922745612	6.73241030841119	13.180168146501	17.11	12.56	22.67	0.382402269859978	0.565519245790022	0.748636221720067	0.37754236505795	0.558332129198742	0.739121893339533	0.385472160305702	0.570290159959724	0.756223669789133	0.431273435846055	18.9616458219643	1.59253221969364	30.067482772454	0.185807359764383	0.228293098782451	0.166976564609532	0.173162899795955	0.21519655198646	0.154532437630316	0.20239348289654	0.243977396646174	0.181310702497927	0.00249891379039436	0.0024837791362929	0.00334582644521285
141	9.08397597558638	0.15	0.432285484042179	0.273705617071295	0.590865351013063	0.187373183392755	8.71872358719277	5.88387264701022	11.5535745273753	15.78	11.3	21.68	0.361629309405454	0.535862378213721	0.710095447021988	0.357874643396613	0.530298713420612	0.702722783444611	0.364312367787912	0.539629663899499	0.71483947747636	0.432285484042179	17.5889106987696	-0.710859377179549	26.7822385630704	0.185807359764383	0.228293098782451	0.166976564609532	0.173162899795955	0.21519655198646	0.154532437630316	0.20239348289654	0.243977396646174	0.181310702497927	0.00249891379039436	0.0024837791362929	0.00334582644521285
141	9.08397597558638	0.15	0.432614533587346	0.273814602778334	0.591414464396358	0.183359713277038	8.89213919613696	5.96222330123243	11.8220550910415	15.93	11.3	23.08	0.362989620377435	0.54136755167856	0.719745482979685	0.359115697816157	0.535589932003896	0.712064166191635	0.363536471061856	0.542871324740742	0.721745160457006	0.432614533587346	18.1175028448252	0.120172511058021	28.0015425551212	0.185807359764383	0.228293098782451	0.166976564609532	0.173162899795955	0.21519655198646	0.154532437630316	0.20239348289654	0.243977396646174	0.181310702497927	0.00249891379039436	0.0024837791362929	0.00334582644521285
141	9.08397597558638	0.15	0.434337342704734	0.271394727551225	0.597279957858243	0.18909998318852	9.21820950501568	6.2378411370963	12.1985778729351	15.73	11.84	21.36	0.384474846317867	0.568172482253468	0.75187011818907	0.380516576115267	0.562322996317055	0.744129416518842	0.388404757370008	0.574462577720365	0.761122995171596	0.434337342704734	17.6349510185567	1.22639971068235	28.8190004519469	0.185807359764383	0.228293098782451	0.166976564609532	0.173162899795955	0.21519655198646	0.154532437630316	0.20239348289654	0.243977396646174	0.181310702497927	0.00249891379039436	0.0024837791362929	0.00334582644521285
141	9.08397597558638	0.15	0.436716091377578	0.27386380114604	0.599568381609116	0.155971380144116	8.77466767003273	5.58773955425552	11.9615957858099	16.24	12.02	21.88	0.33390959200917	0.52435258896154	0.714795585913909	0.330158544456207	0.518462157710737	0.706765770965266	0.337487649673305	0.530007886348308	0.722500284594387	0.436716091377578	17.9080133101921	1.17389305750949	29.0583479476024	0.185807359764383	0.228293098782451	0.166976564609532	0.173162899795955	0.21519655198646	0.154532437630316	0.20239348289654	0.243977396646174	0.181310702497927	0.00249891379039436	0.0024837791362929	0.00334582644521285
141	9.08397597558638	0.15	0.439407179695672	0.278641099695288	0.600173259696056	0.158873760947838	8.02335826033824	5.14101202248985	10.9057044981866	15.56	10.99	20.5	0.320253694515602	0.499806286010425	0.679358877505247	0.317061974056719	0.494825103979251	0.672588233901783	0.323509446331581	0.503764093170269	0.685995060215442	0.439407179695672	17.2807889623194	0.726772378001193	28.0936214208513	0.185807359764383	0.228293098782451	0.166976564609532	0.173162899795955	0.21519655198646	0.154532437630316	0.20239348289654	0.243977396646174	0.181310702497927	0.00249891379039436	0.0024837791362929	0.00334582644521285
141	9.08397597558638	0.15	0.439520567932104	0.274850956612596	0.604190179251612	0.160040478361182	8.79424802035327	5.64868471738392	11.9398113233226	17.05	11.53	23.68	0.321945326099657	0.501225893879442	0.680506461659226	0.317884973558798	0.494904467019753	0.671923960480707	0.321954672145292	0.501088718383575	0.680008752495801	0.439520567932104	18.62301727081	0.036928510907534	28.2168877070902	0.185807359764383	0.228293098782451	0.166976564609532	0.173162899795955	0.21519655198646	0.154532437630316	0.20239348289654	0.243977396646174	0.181310702497927	0.00249891379039436	0.0024837791362929	0.00334582644521285
141	9.08397597558638	0.15	0.44161312006136	0.278521944297574	0.604704295825145	0.165242407482335	8.28711935189633	5.37902503809027	11.1952136657024	14.97	10.24	21.05	0.347928521961652	0.536031189110949	0.724133856260245	0.344876972676443	0.531329862577675	0.717782752478906	0.349133025549133	0.537570908768392	0.726525961042174	0.44161312006136	17.1111027493958	1.12629513568456	28.2316217689964	0.185807359764383	0.228293098782451	0.166976564609532	0.173162899795955	0.21519655198646	0.154532437630316	0.20239348289654	0.243977396646174	0.181310702497927	0.00249891379039436	0.0024837791362929	0.00334582644521285
141	9.08397597558638	0.15	0.443868766594739	0.277484279009205	0.610253254180273	0.161174619756475	8.61362213874238	5.54559828537234	11.6816459921124	16.31	12.03	21.02	0.329981313701756	0.512538810568011	0.695096307434266	0.326232506673582	0.506716029048309	0.687199551423037	0.334034931332069	0.518568758797541	0.704829898237672	0.443868766594739	17.6481657440114	-0.712394188633089	26.9394230097014	0.185807359764383	0.228293098782451	0.166976564609532	0.173162899795955	0.21519655198646	0.154532437630316	0.20239348289654	0.243977396646174	0.181310702497927	0.00249891379039436	0.0024837791362929	0.00334582644521285
141	9.08397597558638	0.15	0.445637275659542	0.282526676172147	0.608747875146938	0.187712973356391	9.20494336248891	6.21533571189883	12.194551013079	15.46	11.48	21.07	0.389590334049388	0.576985238726896	0.764380143404405	0.385783242956409	0.571346917723638	0.756910592490866	0.393176815766178	0.583307971197383	0.77247102530218	0.445637275659542	17.2430061007481	-0.929907980544232	26.4852233703698	0.185807359764383	0.228293098782451	0.166976564609532	0.173162899795955	0.21519655198646	0.154532437630316	0.20239348289654	0.243977396646174	0.181310702497927	0.00249891379039436	0.0024837791362929	0.00334582644521285
141	9.08397597558638	0.15	0.446525939997654	0.280195665545854	0.612856214449454	0.177974401114871	9.01514576368582	5.99016849373993	12.0401230336317	16.37	12.1	22.2	0.355152851115527	0.534501612857987	0.713850374600446	0.351080140569636	0.528372222797777	0.705664305025918	0.358681249256497	0.539702606202832	0.719951496927459	0.446525939997654	18.0189944753186	-0.0230083017800902	27.8338663862546	0.185807359764383	0.228293098782451	0.166976564609532	0.173162899795955	0.21519655198646	0.154532437630316	0.20239348289654	0.243977396646174	0.181310702497927	0.00249891379039436	0.0024837791362929	0.00334582644521285
141	9.08397597558638	0.15	0.446868077963912	0.278484489566995	0.615251666360829	0.165093958205638	8.21873828092632	5.33308715213517	11.1043894097175	14.61	10.72	20.63	0.353069896381083	0.544110566816469	0.735151237251855	0.350242452255716	0.539753236323375	0.729264020391033	0.356171833279708	0.549068050483327	0.741431960162411	0.446868077963912	16.5660332242854	-0.0914711798496259	26.9513941591771	0.185807359764383	0.228293098782451	0.166976564609532	0.173162899795955	0.21519655198646	0.154532437630316	0.20239348289654	0.243977396646174	0.181310702497927	0.00249891379039436	0.0024837791362929	0.00334582644521285
141	9.08397597558638	0.15	0.449981063915521	0.283198901454764	0.616763226376278	0.182065376312772	9.54838737085052	6.38857637588792	12.7081983658131	15.93	11.94	22.56	0.38901516380431	0.581423349833892	0.773831535863474	0.38486557364819	0.575221358668779	0.765577143689368	0.391878247107846	0.585795227323783	0.780274128310481	0.449981063915521	17.9544046966037	-0.462551466775505	27.3794584771807	0.185807359764383	0.228293098782451	0.166976564609532	0.173162899795955	0.21519655198646	0.154532437630316	0.20239348289654	0.243977396646174	0.181310702497927	0.00249891379039436	0.0024837791362929	0.00334582644521285
141	9.08397597558638	0.15	0.450243556279759	0.28489669730124	0.615590415258278	0.184191389055946	9.73318559584303	6.53502736262361	12.9313438290624	15.31	11.46	20.29	0.413574988234003	0.615973261459165	0.818371534684327	0.409658468752308	0.610140047780047	0.810621626807785	0.41932160068593	0.625148757779461	0.830101291231524	0.450243556279759	17.5509709997222	-0.459353574884454	27.0927643258855	0.185807359764383	0.228293098782451	0.166976564609532	0.173162899795955	0.21519655198646	0.154532437630316	0.20239348289654	0.243977396646174	0.181310702497927	0.00249891379039436	0.0024837791362929	0.00334582644521285
141	9.08397597558638	0.15	0.452103798226328	0.28655259412019	0.617655002332466	0.159359361289652	9.56655224356783	6.13605314597364	12.997051341162	15.64	11.91	22.11	0.380291664740265	0.592902309022269	0.805512953304273	0.376441245011398	0.586899225180004	0.797357205348611	0.384132032904176	0.59897098659957	0.813031784027564	0.452103798226328	18.072693261258	0.212297642247038	28.1645719361506	0.185807359764383	0.228293098782451	0.166976564609532	0.173162899795955	0.21519655198646	0.154532437630316	0.20239348289654	0.243977396646174	0.181310702497927	0.00249891379039436	0.0024837791362929	0.00334582644521285
141	9.08397597558638	0.15	0.453606984967549	0.283946572322065	0.623267397613034	0.160727599526477	8.93466649484175	5.74702076015411	12.1223122295294	15.64	12.18	20.26	0.35612848969809	0.553658916081381	0.751189342464672	0.352521100212917	0.548050649935818	0.743580199658719	0.362475381613979	0.562622847648277	0.764273031448666	0.453606984967549	17.4711723227516	-0.55632131951777	27.0796946855969	0.185807359764383	0.228293098782451	0.166976564609532	0.173162899795955	0.21519655198646	0.154532437630316	0.20239348289654	0.243977396646174	0.181310702497927	0.00249891379039436	0.0024837791362929	0.00334582644521285
141	9.08397597558638	0.15	0.455752879399638	0.287003825568337	0.624501933230939	0.167240774587168	8.32556543754657	5.42496544655083	11.2261654285423	15.12	10.38	21.65	0.347331648117037	0.533041619051757	0.718751589986477	0.344170907102425	0.528190904995132	0.712210902887839	0.347948379994272	0.534381096508359	0.720725400092669	0.455752879399638	16.8246856734365	0.111556171821718	27.1770889144542	0.185807359764383	0.228293098782451	0.166976564609532	0.173162899795955	0.21519655198646	0.154532437630316	0.20239348289654	0.243977396646174	0.181310702497927	0.00249891379039436	0.0024837791362929	0.00334582644521285
141	9.08397597558638	0.15	0.457455277436984	0.288491839314806	0.626418715559161	0.168371567744029	9.24409285818079	6.03649402012853	12.451691696233	15.56	11.32	21.4	0.376052209490533	0.575874262852417	0.775696316214301	0.3723048697899	0.570135707318644	0.767966544847387	0.379284993280042	0.580907399415487	0.782585274584753	0.457455277436984	17.4033938016294	-0.300756277798865	27.254196921216	0.185807359764383	0.228293098782451	0.166976564609532	0.173162899795955	0.21519655198646	0.154532437630316	0.20239348289654	0.243977396646174	0.181310702497927	0.00249891379039436	0.0024837791362929	0.00334582644521285
141	9.08397597558638	0.15	0.457520470632442	0.288989536236829	0.626051405028054	0.151299885920861	8.89624851812892	5.60659469992488	12.1859023363329	15.89	12.08	21.74	0.342261002508057	0.543081692068166	0.743902381628276	0.338636446080758	0.537330437256459	0.736024428432161	0.346358223310274	0.549567731170965	0.752945275982775	0.457520470632442	18.0138485437891	-0.898652256094165	26.9990758079607	0.185807359764383	0.228293098782451	0.166976564609532	0.173162899795955	0.21519655198646	0.154532437630316	0.20239348289654	0.243977396646174	0.181310702497927	0.00249891379039436	0.0024837791362929	0.00334582644521285
141	9.08397597558638	0.15	0.457549068300024	0.284089465929185	0.631008670670864	0.161840516521808	9.39679097861729	6.05803459178578	12.7355473654488	17.32	12.13	22.53	0.340127242898229	0.527581108893257	0.715034974888285	0.335693548300064	0.520703878205523	0.705714208110982	0.342120942972196	0.531730638323025	0.719280699101163	0.457549068300024	18.6174771787078	0.505228887562075	28.9151383039938	0.185807359764383	0.228293098782451	0.166976564609532	0.173162899795955	0.21519655198646	0.154532437630316	0.20239348289654	0.243977396646174	0.181310702497927	0.00249891379039436	0.0024837791362929	0.00334582644521285
141	9.08397597558638	0.15	0.458138606009585	0.284861226051696	0.631415985967474	0.156801634808037	8.51827128260122	5.43418504527703	11.6023575199254	16.21	10.92	21.64	0.325336201975209	0.50997564554497	0.694615089114731	0.321699481025629	0.504274960829685	0.686850440633741	0.326904085861895	0.512719739888408	0.697115075898464	0.458138606009585	17.4319582096073	-1.19722682817051	26.2926725390494	0.185807359764383	0.228293098782451	0.166976564609532	0.173162899795955	0.21519655198646	0.154532437630316	0.20239348289654	0.243977396646174	0.181310702497927	0.00249891379039436	0.0024837791362929	0.00334582644521285
141	9.08397597558638	0.15	0.458411310100466	0.290384040020551	0.626438580180382	0.201386766670066	10.241901503634	7.05756582412025	13.4262371831477	17.04	12.33	22.66	0.40254632654851	0.584173060500422	0.765799794452333	0.397478029905152	0.576817975715373	0.756157921525594	0.40613825035238	0.589772719266914	0.775616361487646	0.458411310100466	18.8779705702532	0.742359510764798	29.035645803645	0.185807359764383	0.228293098782451	0.166976564609532	0.173162899795955	0.21519655198646	0.154532437630316	0.20239348289654	0.243977396646174	0.181310702497927	0.00249891379039436	0.0024837791362929	0.00334582644521285
141	9.08397597558638	0.15	0.458430377443908	0.290959941426858	0.625900813460958	0.206987308971415	9.78885816268366	6.79738089514941	12.7803354302179	14.8	11.24	20.63	0.444370565511957	0.639934778492719	0.835498991473481	0.440627095211464	0.63454383448458	0.828460573757695	0.449615418720087	0.646772958931161	0.845403111392858	0.458430377443908	16.9766589823592	-1.58089480756578	25.741168966906	0.185807359764383	0.228293098782451	0.166976564609532	0.173162899795955	0.21519655198646	0.154532437630316	0.20239348289654	0.243977396646174	0.181310702497927	0.00249891379039436	0.0024837791362929	0.00334582644521285
141	9.08397597558638	0.15	0.458611725404991	0.287467093560307	0.629756357249675	0.158599025602146	9.01374256863508	5.77227366251923	12.2552114747509	15.38	10.93	19.76	0.363712342641147	0.567958072897687	0.772203803154226	0.360217845880048	0.562501212039547	0.764784578199046	0.36778516073927	0.575149148726746	0.782093801130938	0.458611725404991	16.9582810289938	0.547054989311914	27.7715429839737	0.185807359764383	0.228293098782451	0.166976564609532	0.173162899795955	0.21519655198646	0.154532437630316	0.20239348289654	0.243977396646174	0.181310702497927	0.00249891379039436	0.0024837791362929	0.00334582644521285
141	9.08397597558638	0.15	0.458627668662217	0.288335246540478	0.628920090783956	0.159631298785632	8.88377419364565	5.70134401831728	12.066204368974	17.2	12.79	23.2	0.322206422723113	0.502058653892506	0.6819108850619	0.31806560983324	0.495606482865187	0.673147355897134	0.324618962868422	0.506266683556056	0.687087966760159	0.458627668662217	18.8434966858433	-0.0915485018237628	28.3136263105328	0.185807359764383	0.228293098782451	0.166976564609532	0.173162899795955	0.21519655198646	0.154532437630316	0.20239348289654	0.243977396646174	0.181310702497927	0.00249891379039436	0.0024837791362929	0.00334582644521285
141	9.08397597558638	0.15	0.45921913332666	0.285443774478636	0.632994492174685	0.154804228245451	8.18576112498854	5.19947251985955	11.1720497301175	13.79	11.14	19.66	0.363879967962392	0.572872437450461	0.781864906938529	0.361656647225788	0.569372164608443	0.777087681991099	0.369111190954248	0.581290326241861	0.795015406385562	0.45921913332666	15.886402405604	-0.807804514890797	25.7797149966297	0.185807359764383	0.228293098782451	0.166976564609532	0.173162899795955	0.21519655198646	0.154532437630316	0.20239348289654	0.243977396646174	0.181310702497927	0.00249891379039436	0.0024837791362929	0.00334582644521285
141	9.08397597558638	0.15	0.461339056775475	0.28722649756324	0.635451615987711	0.179527676980171	9.77324105365575	6.51119315096114	13.0352889563504	16.53	12.36	22.05	0.382523652159443	0.574164484849777	0.765805317540111	0.378033852983023	0.567425337566582	0.756816822150142	0.386756874740081	0.579880629882557	0.774470300007006	0.461339056775475	18.0526130543095	-0.93927723277102	27.0351991046283	0.185807359764383	0.228293098782451	0.166976564609532	0.173162899795955	0.21519655198646	0.154532437630316	0.20239348289654	0.243977396646174	0.181310702497927	0.00249891379039436	0.0024837791362929	0.00334582644521285
141	9.08397597558638	0.15	0.462589932285825	0.288287648712098	0.636892215859553	0.166992061061126	8.99191418854117	5.85636027178551	12.1274681052968	17.31	12.23	22.71	0.328986499062668	0.50512916410079	0.681271829138913	0.324703127415862	0.498552432394022	0.672401737372182	0.33136217704705	0.507873660858943	0.685513044761225	0.462589932285825	18.4068736657603	0.367169947747788	28.5370996840098	0.185807359764383	0.228293098782451	0.166976564609532	0.173162899795955	0.21519655198646	0.154532437630316	0.20239348289654	0.243977396646174	0.181310702497927	0.00249891379039436	0.0024837791362929	0.00334582644521285
141	9.08397597558638	0.15	0.463324502057639	0.292261265620325	0.634387738494953	0.162057285249994	9.0720675869963	5.85126116402076	12.2928740099718	16.85	11.82	22.11	0.337400212100501	0.5231209891748	0.7088417662491	0.333257309024168	0.516697639462438	0.700137969900707	0.33964085786756	0.526022383170497	0.714028145999746	0.463324502057639	18.003432343592	-0.679062477711726	27.2466892199908	0.185807359764383	0.228293098782451	0.166976564609532	0.173162899795955	0.21519655198646	0.154532437630316	0.20239348289654	0.243977396646174	0.181310702497927	0.00249891379039436	0.0024837791362929	0.00334582644521285
141	9.08397597558638	0.15	0.465264853394257	0.294193721909258	0.636335984879257	0.159450172584502	8.50741669115261	5.45774982462664	11.5570835576786	14.72	11.16	21.55	0.358779718063185	0.559257690435926	0.759735662808666	0.355822720894955	0.554648390289703	0.753474059684452	0.362125703994584	0.563916130081315	0.766715653396043	0.465264853394257	17.1012659831131	-0.354890066049821	26.9803704131067	0.185807359764383	0.228293098782451	0.166976564609532	0.173162899795955	0.21519655198646	0.154532437630316	0.20239348289654	0.243977396646174	0.181310702497927	0.00249891379039436	0.0024837791362929	0.00334582644521285
141	9.08397597558638	0.15	0.465275823960938	0.289076455762417	0.641475192159459	0.151596151677619	8.39377767427881	5.2935031617726	11.494052186785	16.31	12.1	20.97	0.315067515187515	0.499594804055218	0.684122092922922	0.311490714682093	0.493923159529799	0.676355604377505	0.318977194723656	0.50556939819504	0.694073145522602	0.465275823960938	17.1703966218874	-1.15611203476451	26.3073680086682	0.185807359764383	0.228293098782451	0.166976564609532	0.173162899795955	0.21519655198646	0.154532437630316	0.20239348289654	0.243977396646174	0.181310702497927	0.00249891379039436	0.0024837791362929	0.00334582644521285
141	9.08397597558638	0.15	0.465715225148984	0.295154311505863	0.636276138792104	0.185855377615586	10.0180109636993	6.74437654904696	13.2916453783516	17.03	11.8	22.4	0.384923405395956	0.571760320230941	0.758597235065926	0.380083836626455	0.564571686464742	0.74905953630303	0.388290325039437	0.575189219688084	0.76362910629657	0.465715225148984	18.7222093326118	-0.542997777402495	27.6800263853842	0.185807359764383	0.228293098782451	0.166976564609532	0.173162899795955	0.21519655198646	0.154532437630316	0.20239348289654	0.243977396646174	0.181310702497927	0.00249891379039436	0.0024837791362929	0.00334582644521285
141	9.08397597558638	0.15	0.467474064862347	0.291161628604678	0.643786501120017	0.161109433614264	8.51884799241227	5.48384935578384	11.5538466290407	14.76	11.08	19.17	0.359377279116496	0.55827215776655	0.757167036416604	0.356378624699358	0.553613918726042	0.750849212752726	0.365506503435563	0.567116452701008	0.768472190941087	0.467474064862347	16.3125932879478	0.366257100733531	27.1871308829331	0.185807359764383	0.228293098782451	0.166976564609532	0.173162899795955	0.21519655198646	0.154532437630316	0.20239348289654	0.243977396646174	0.181310702497927	0.00249891379039436	0.0024837791362929	0.00334582644521285
141	9.08397597558638	0.15	0.469295767160504	0.291782678339605	0.646808855981403	0.178943159302739	9.31403007395343	6.19907233445124	12.4289878134556	16.13	11.05	21.23	0.372901120252836	0.56027935491953	0.747657589586223	0.368785943251905	0.554096351999349	0.739406760746794	0.374895901220078	0.564039289738847	0.752005981030102	0.469295767160504	17.3261721966434	0.694482551796061	28.1865338473354	0.185807359764383	0.228293098782451	0.166976564609532	0.173162899795955	0.21519655198646	0.154532437630316	0.20239348289654	0.243977396646174	0.181310702497927	0.00249891379039436	0.0024837791362929	0.00334582644521285
141	9.08397597558638	0.15	0.469429885374418	0.293986943549535	0.644872827199302	0.176790764409324	9.50059879721547	6.29977497700052	12.7014226174304	15.92	12.22	22.26	0.383846412472633	0.578873178481256	0.773899944489879	0.379759220544014	0.572709343921642	0.76565946729927	0.388228212052767	0.585027489797085	0.782426277366749	0.469429885374418	17.9207848627482	0.782179158342963	28.7234060244493	0.185807359764383	0.228293098782451	0.166976564609532	0.173162899795955	0.21519655198646	0.154532437630316	0.20239348289654	0.243977396646174	0.181310702497927	0.00249891379039436	0.0024837791362929	0.00334582644521285
141	9.08397597558638	0.15	0.470543605954099	0.293935280372977	0.647151931535222	0.170880529398614	9.80793449150027	6.4348650306848	13.1810039523157	15.91	12.17	20.6	0.392153141961955	0.597714529933124	0.803275917904293	0.387979804391046	0.591353585094155	0.794727365797264	0.39816462608451	0.606234458368205	0.814795374539419	0.470543605954099	17.6454391102396	-0.794873460075967	26.9345075348064	0.185807359764383	0.228293098782451	0.166976564609532	0.173162899795955	0.21519655198646	0.154532437630316	0.20239348289654	0.243977396646174	0.181310702497927	0.00249891379039436	0.0024837791362929	0.00334582644521285
141	9.08397597558638	0.15	0.472150598866247	0.298232306475823	0.646068891256671	0.149940640962102	8.78733960202152	5.52065039650663	12.0540288075364	15.28	12.37	20.33	0.350001182748563	0.557104513603503	0.764207844458444	0.346706436721932	0.551860194518068	0.757013952314204	0.356285580077174	0.566946016186854	0.777406338640117	0.472150598866247	17.4180087520677	-0.249816371389828	27.3978448643743	0.185807359764383	0.228293098782451	0.166976564609532	0.173162899795955	0.21519655198646	0.154532437630316	0.20239348289654	0.243977396646174	0.181310702497927	0.00249891379039436	0.0024837791362929	0.00334582644521285
141	9.08397597558638	0.15	0.473098322957951	0.300339988741437	0.645856657174464	0.204261436038302	9.82123911585522	6.79471764749067	12.8477605842198	16.21	12.03	22.45	0.406774317063576	0.587960830947181	0.769147344830785	0.402226808547363	0.58138775891738	0.760548709287397	0.410304839800353	0.592350746908859	0.776719236189997	0.473098322957951	17.7471297355684	-0.355672347283278	27.4072987273922	0.185807359764383	0.228293098782451	0.166976564609532	0.173162899795955	0.21519655198646	0.154532437630316	0.20239348289654	0.243977396646174	0.181310702497927	0.00249891379039436	0.0024837791362929	0.00334582644521285
141	9.08397597558638	0.15	0.474115349762192	0.298777708406393	0.649452991117992	0.175620514658188	9.37077950154949	6.20094093123692	12.5406180718621	16.2	12.38	22.27	0.371388926269072	0.561238008227646	0.751087090186221	0.367241845497202	0.554970994895436	0.74270014429367	0.375659036610527	0.566602540049602	0.759759840866643	0.474115349762192	17.7603430622639	0.421041032419527	28.2164268682401	0.185807359764383	0.228293098782451	0.166976564609532	0.173162899795955	0.21519655198646	0.154532437630316	0.20239348289654	0.243977396646174	0.181310702497927	0.00249891379039436	0.0024837791362929	0.00334582644521285
141	9.08397597558638	0.15	0.475206953259102	0.299708773590891	0.650705132927313	0.182303331736412	9.81568549331083	6.57001141250963	13.061359574112	17.81	12.39	21.8	0.359004517640065	0.536357582137986	0.713710646635906	0.354056313469171	0.528964898495807	0.703873483522443	0.36260327804787	0.541079308938296	0.719554183810245	0.475206953259102	18.5938735719024	-0.585212543190004	27.7272225935586	0.185807359764383	0.228293098782451	0.166976564609532	0.173162899795955	0.21519655198646	0.154532437630316	0.20239348289654	0.243977396646174	0.181310702497927	0.00249891379039436	0.0024837791362929	0.00334582644521285
141	9.08397597558638	0.15	0.477672698277405	0.301879676914517	0.653465719640293	0.166607585286512	8.87802303484387	5.77789867484497	11.9781473948428	15.54	11.33	19.88	0.360306997596377	0.55362926979018	0.746951541983984	0.356727922617931	0.548129846575922	0.739531770533913	0.365714653710624	0.560940411864823	0.757191676396852	0.477672698277405	17.0165066519945	-0.336978309796501	27.0024570439567	0.185807359764383	0.228293098782451	0.166976564609532	0.173162899795955	0.21519655198646	0.154532437630316	0.20239348289654	0.243977396646174	0.181310702497927	0.00249891379039436	0.0024837791362929	0.00334582644521285
141	9.08397597558638	0.15	0.479092530207147	0.297578375968719	0.660606684445575	0.128123285888118	8.0679372313185	4.78198324560981	11.3538912170272	15.18	11.41	21.36	0.305059917529164	0.514682745631962	0.724305573734759	0.30224855678309	0.509939550001834	0.717630543220578	0.307530993595738	0.520111869054109	0.73130422943144	0.479092530207147	16.9971084526104	0.184219400943319	27.5628888721609	0.185807359764383	0.228293098782451	0.166976564609532	0.173162899795955	0.21519655198646	0.154532437630316	0.20239348289654	0.243977396646174	0.181310702497927	0.00249891379039436	0.0024837791362929	0.00334582644521285
141	9.08397597558638	0.15	0.479717063439085	0.303400686664832	0.656033440213339	0.179332326558047	9.8260510618283	6.54420013408021	13.1079019895764	15.31	11.79	19.31	0.413999947860983	0.621616781872461	0.82923361588394	0.410074479153166	0.615722729860857	0.821370980568548	0.421773475907337	0.633349089761509	0.844873107425116	0.479717063439085	16.9572475054562	-0.0869204055555154	27.3837840115415	0.185807359764383	0.228293098782451	0.166976564609532	0.173162899795955	0.21519655198646	0.154532437630316	0.20239348289654	0.243977396646174	0.181310702497927	0.00249891379039436	0.0024837791362929	0.00334582644521285
141	9.08397597558638	0.15	0.48143650021621	0.302591914242564	0.660281086189857	0.143024918289187	8.17217413812912	5.04896320179115	11.2953850744671	16.1	11	22.41	0.304332936669668	0.492588607805747	0.680844278941826	0.300992990057183	0.487182621618405	0.673372253179626	0.30493107375517	0.493944247969173	0.681624431084497	0.48143650021621	17.575994875359	0.231964254014667	27.8058949108108	0.185807359764383	0.228293098782451	0.166976564609532	0.173162899795955	0.21519655198646	0.154532437630316	0.20239348289654	0.243977396646174	0.181310702497927	0.00249891379039436	0.0024837791362929	0.00334582644521285
141	9.08397597558638	0.15	0.481868333432539	0.303478829204951	0.660257837660126	0.185546023522807	9.91915990212602	6.67451031378666	13.1638094904654	17.2	12.37	22.03	0.37710271323923	0.560421954014987	0.743741194790743	0.372253551876159	0.55321549171435	0.734177431552541	0.380483132868212	0.565168151072428	0.75077083775779	0.481868333432539	18.2349500355979	-0.0493792563261617	28.0381213463846	0.185807359764383	0.228293098782451	0.166976564609532	0.173162899795955	0.21519655198646	0.154532437630316	0.20239348289654	0.243977396646174	0.181310702497927	0.00249891379039436	0.0024837791362929	0.00334582644521285
141	9.08397597558638	0.15	0.483986713305075	0.306221539531623	0.661751887078527	0.171808625826483	9.76981926832694	6.42082148056449	13.1188170560894	15.36	11.87	23.21	0.404955135862508	0.616173257757302	0.827391379652096	0.401076302551942	0.610271287031142	0.819466271510341	0.407602423461776	0.62053545670841	0.832676948130221	0.483986713305075	18.1844438015684	-0.116519956698184	27.8898042490255	0.185807359764383	0.228293098782451	0.166976564609532	0.173162899795955	0.21519655198646	0.154532437630316	0.20239348289654	0.243977396646174	0.181310702497927	0.00249891379039436	0.0024837791362929	0.00334582644521285
141	9.08397597558638	0.15	0.487746429842708	0.303107518304873	0.672385341380543	0.164203119024382	9.48748567471956	6.14556400310467	12.8294073463344	16.02	11.89	21.47	0.372146659921845	0.574517831580559	0.776889003239273	0.36811434838153	0.568292772667265	0.768471196953	0.375874829914732	0.580123086845369	0.785336728341902	0.487746429842708	17.6814383273292	0.149030970708499	27.8869607498605	0.185807359764383	0.228293098782451	0.166976564609532	0.173162899795955	0.21519655198646	0.154532437630316	0.20239348289654	0.243977396646174	0.181310702497927	0.00249891379039436	0.0024837791362929	0.00334582644521285
141	9.08397597558638	0.15	0.488129594641503	0.304532266286406	0.671726922996601	0.16440599472541	9.48919698745019	6.1491409202685	12.8292530546319	17	12.87	20.92	0.351487008863297	0.542405761858495	0.733324514853692	0.347083089640991	0.535609746356632	0.724136403072274	0.356685956446566	0.551131609563431	0.744441035013702	0.488129594641503	17.9106027652729	-0.0293384306351561	28.0628424657484	0.185807359764383	0.228293098782451	0.166976564609532	0.173162899795955	0.21519655198646	0.154532437630316	0.20239348289654	0.243977396646174	0.181310702497927	0.00249891379039436	0.0024837791362929	0.00334582644521285
141	9.08397597558638	0.15	0.488619788207471	0.309247346961536	0.667992229453406	0.202150170474676	10.2851357784148	7.0949276794079	13.4753438774218	16.45	12	22.07	0.418700722871883	0.606967960752652	0.795235198633421	0.413841768137748	0.599924194918816	0.786006621699884	0.422938030470066	0.611512623079225	0.801522545871214	0.488619788207471	17.9663568033504	-1.77449899062707	26.140773709858	0.185807359764383	0.228293098782451	0.166976564609532	0.173162899795955	0.21519655198646	0.154532437630316	0.20239348289654	0.243977396646174	0.181310702497927	0.00249891379039436	0.0024837791362929	0.00334582644521285
141	9.08397597558638	0.15	0.490327755513408	0.310549442523581	0.670106068503236	0.170719417267809	8.86116250940345	5.81196573681077	11.9103592819961	14.69	10.95	19.6	0.382687716422499	0.583461465385903	0.784235214349307	0.379554228258838	0.578684020181154	0.77781381210347	0.388180511258802	0.590985880001321	0.796046030940145	0.490327755513408	16.347802469432	-0.604815653321593	26.3197583497808	0.185807359764383	0.228293098782451	0.166976564609532	0.173162899795955	0.21519655198646	0.154532437630316	0.20239348289654	0.243977396646174	0.181310702497927	0.00249891379039436	0.0024837791362929	0.00334582644521285
141	9.08397597558638	0.15	0.492037725995072	0.307468666046344	0.676606785943799	0.144815865024338	9.52907251097279	5.91366014133255	13.144484880613	15.25	11.36	19.81	0.375508036194335	0.605080985351064	0.834653934507792	0.371991952413053	0.599415286527366	0.826838620641679	0.380712951406544	0.613670436092476	0.847797221272471	0.492037725995072	16.8570574160113	-1.38617171079555	25.9421503106903	0.185807359764383	0.228293098782451	0.166976564609532	0.173162899795955	0.21519655198646	0.154532437630316	0.20239348289654	0.243977396646174	0.181310702497927	0.00249891379039436	0.0024837791362929	0.00334582644521285
141	9.08397597558638	0.15	0.493052988092791	0.309928784326525	0.676177191859058	0.162373857404344	8.92757858598534	5.76175871288336	12.0933984590873	15.86	11.37	21.02	0.352194498303919	0.545709082563515	0.739223666823112	0.348478838484622	0.539951839560369	0.731424840636117	0.355255348646169	0.55148029124986	0.746085442368167	0.493052988092791	17.0161882861272	0.0413303174676199	27.3802885481745	0.185807359764383	0.228293098782451	0.166976564609532	0.173162899795955	0.21519655198646	0.154532437630316	0.20239348289654	0.243977396646174	0.181310702497927	0.00249891379039436	0.0024837791362929	0.00334582644521285
141	9.08397597558638	0.15	0.493705296851566	0.309335244917435	0.678075348785698	0.173421452716605	9.12377508149991	6.01384455788014	12.2337056051197	16.12	11.81	20.44	0.361984913387103	0.54917763518057	0.736370356974038	0.357996998567023	0.543127455879724	0.728257913192426	0.366801493517777	0.555771265938643	0.747869511084685	0.493705296851566	17.016612222115	0.248123894381952	27.6782231840713	0.185807359764383	0.228293098782451	0.166976564609532	0.173162899795955	0.21519655198646	0.154532437630316	0.20239348289654	0.243977396646174	0.181310702497927	0.00249891379039436	0.0024837791362929	0.00334582644521285
141	9.08397597558638	0.15	0.493885017124858	0.313464838051507	0.674305196198208	0.14728732509313	8.64960624860633	5.4002264879607	11.898986009252	16.45	12.28	20.64	0.318703789088781	0.510471605534056	0.702239421979331	0.315005704502013	0.50454833997827	0.694090975454526	0.323684025429481	0.517743668020249	0.713127027999218	0.493885017124858	17.4307637643323	-0.180294689385263	27.4712736480891	0.185807359764383	0.228293098782451	0.166976564609532	0.173162899795955	0.21519655198646	0.154532437630316	0.20239348289654	0.243977396646174	0.181310702497927	0.00249891379039436	0.0024837791362929	0.00334582644521285
141	9.08397597558638	0.15	0.495346181379447	0.309019927272688	0.681672435486206	0.169453222687415	9.60688093551982	6.28621641403699	12.9275454570027	15.49	11.84	20.9	0.393213859502783	0.600927248066778	0.808640636630773	0.389345717366136	0.595015777875351	0.800685838384567	0.39894844928402	0.608752677034281	0.819312538826404	0.495346181379447	17.3362316274194	0.651642806625588	28.2459631683029	0.185807359764383	0.228293098782451	0.166976564609532	0.173162899795955	0.21519655198646	0.154532437630316	0.20239348289654	0.243977396646174	0.181310702497927	0.00249891379039436	0.0024837791362929	0.00334582644521285
141	9.08397597558638	0.15	0.496586775292784	0.312970113899921	0.680203436685646	0.136825372583243	8.50425145905785	5.1693149665596	11.8391879515561	16.56	11.82	22.06	0.303119038232344	0.498673526343716	0.694228014455087	0.299544526324386	0.492792950618436	0.686041374912486	0.305692675250907	0.502042819593403	0.699071520277876	0.496586775292784	17.8866340836742	0.597254083984705	28.4852490401468	0.185807359764383	0.228293098782451	0.166976564609532	0.173162899795955	0.21519655198646	0.154532437630316	0.20239348289654	0.243977396646174	0.181310702497927	0.00249891379039436	0.0024837791362929	0.00334582644521285
141	9.08397597558638	0.15	0.496901075057598	0.311774506427186	0.68202764368801	0.156820638587258	9.33809624524853	5.95743089660832	12.7187615938887	15.88	11.85	23.32	0.363908971533293	0.570416520084517	0.77692406863574	0.360062207039557	0.564386830827733	0.768711454615908	0.364883829856906	0.572969456176173	0.780898883984544	0.496901075057598	18.0303914687947	-1.28086794930117	26.7262641531558	0.185807359764383	0.228293098782451	0.166976564609532	0.173162899795955	0.21519655198646	0.154532437630316	0.20239348289654	0.243977396646174	0.181310702497927	0.00249891379039436	0.0024837791362929	0.00334582644521285
141	9.08397597558638	0.15	0.496955462219638	0.315205612183377	0.678705312255898	0.159246073916158	8.59935650546942	5.51438255970244	11.6843304512364	14.43	10.96	20.54	0.369415959825136	0.576082544682561	0.782749129539985	0.366603572703595	0.571696791748721	0.776790010793848	0.373573145658089	0.583161752593457	0.791813621157283	0.496955462219638	16.1700822094061	0.503845722356901	27.2701454859496	0.185807359764383	0.228293098782451	0.166976564609532	0.173162899795955	0.21519655198646	0.154532437630316	0.20239348289654	0.243977396646174	0.181310702497927	0.00249891379039436	0.0024837791362929	0.00334582644521285
141	9.08397597558638	0.15	0.498149196668417	0.312584173228915	0.683714220107918	0.1702177675528	10.3819022356002	6.80306442585059	13.9607400453497	16.44	12.58	22.12	0.401691745464991	0.613006752430352	0.824321759395712	0.397036514707041	0.605902578842116	0.81476864297719	0.405926262848754	0.620743192264676	0.83438968803556	0.498149196668417	18.5842466966901	-0.585344646186139	27.6320851801415	0.185807359764383	0.228293098782451	0.166976564609532	0.173162899795955	0.21519655198646	0.154532437630316	0.20239348289654	0.243977396646174	0.181310702497927	0.00249891379039436	0.0024837791362929	0.00334582644521285
141	9.08397597558638	0.15	0.49842486571157	0.31431203982284	0.682537691600301	0.174441853498254	9.74258738040963	6.43349982334304	13.0516749374762	15.17	11.49	21.92	0.410734231531987	0.621996463931886	0.833258696331785	0.406959169776749	0.616279689232772	0.825600208688794	0.414532863326558	0.628219405037653	0.841259428041658	0.49842486571157	17.2854087986203	0.257668705756381	27.6846208375729	0.185807359764383	0.228293098782451	0.166976564609532	0.173162899795955	0.21519655198646	0.154532437630316	0.20239348289654	0.243977396646174	0.181310702497927	0.00249891379039436	0.0024837791362929	0.00334582644521285
141	9.08397597558638	0.15	0.498991380242926	0.313992003887453	0.6839907565984	0.166932030726431	10.2438704132891	6.67097817692264	13.8167626496556	15.33	11.86	21.78	0.42157500650802	0.647365292108009	0.873155577707998	0.417563632397881	0.641205476339815	0.864847320281748	0.425828655632699	0.655171800324668	0.882561215493102	0.498991380242926	17.6823911884099	-0.722706792946906	27.0654112719107	0.185807359764383	0.228293098782451	0.166976564609532	0.173162899795955	0.21519655198646	0.154532437630316	0.20239348289654	0.243977396646174	0.181310702497927	0.00249891379039436	0.0024837791362929	0.00334582644521285
141	9.08397597558638	0.15	0.500834891977667	0.311138136781468	0.690531647173865	0.149953720938476	9.22196646270297	5.79388082982436	12.6500520955816	16.92	11.71	22.74	0.33269224512771	0.529537423547959	0.726382601968207	0.328567092369633	0.522971527302269	0.717375962234906	0.33392088014905	0.531710056158956	0.73001675481533	0.500834891977667	17.9568247891222	-1.18327957689547	26.7947855563901	0.185807359764383	0.228293098782451	0.166976564609532	0.173162899795955	0.21519655198646	0.154532437630316	0.20239348289654	0.243977396646174	0.181310702497927	0.00249891379039436	0.0024837791362929	0.00334582644521285
141	9.08397597558638	0.15	0.501807900641141	0.313203540434746	0.690412260847536	0.178468879433608	10.3185634565045	6.86207220282957	13.7750547101795	16.51	11.75	20.92	0.403616492945647	0.606921972175423	0.8102274514052	0.398893184082144	0.599819487562593	0.800745791043041	0.407609753044665	0.613942565711546	0.819599640365218	0.501807900641141	17.4863280398965	0.655061288917085	28.345242640567	0.185807359764383	0.228293098782451	0.166976564609532	0.173162899795955	0.21519655198646	0.154532437630316	0.20239348289654	0.243977396646174	0.181310702497927	0.00249891379039436	0.0024837791362929	0.00334582644521285
141	9.08397597558638	0.15	0.509558954089306	0.319276794905488	0.699841113273124	0.155024238393622	9.55208135137555	6.0702655132312	13.0338971895199	15.98	12.01	20.94	0.368390784824887	0.579694370546783	0.790997956268679	0.364423541429402	0.573451574153153	0.782479606876904	0.372767756021798	0.588554350424171	0.801982177057584	0.509558954089306	17.450848005731	-0.0647914883820127	27.596622052938	0.185807359764383	0.228293098782451	0.166976564609532	0.173162899795955	0.21519655198646	0.154532437630316	0.20239348289654	0.243977396646174	0.181310702497927	0.00249891379039436	0.0024837791362929	0.00334582644521285
141	9.08397597558638	0.15	0.510174029869347	0.322234298363369	0.698113761375325	0.177732168185997	9.81989712578253	6.52216002410952	13.1176342274555	16.14	11.46	20.06	0.392125236452108	0.590391751835097	0.788658267218085	0.387791574310319	0.583866901746635	0.779942229182952	0.397071211023414	0.598112623311767	0.798352960811157	0.510174029869347	17.0464903545163	-1.2984854033624	26.1700708978552	0.185807359764383	0.228293098782451	0.166976564609532	0.173162899795955	0.21519655198646	0.154532437630316	0.20239348289654	0.243977396646174	0.181310702497927	0.00249891379039436	0.0024837791362929	0.00334582644521285
141	9.08397597558638	0.15	0.51514579512001	0.326655255659966	0.703636334580054	0.15636469528935	9.11491300230148	5.80934564677166	12.4204803578313	16.36	12.3	21.38	0.344653026974579	0.540763546854699	0.736874066734819	0.340707268653528	0.534572618304171	0.728437967954814	0.349134861501462	0.546818309639849	0.747134217440418	0.51514579512001	17.5474417203867	-1.35384755956891	26.4272882904959	0.185807359764383	0.228293098782451	0.166976564609532	0.173162899795955	0.21519655198646	0.154532437630316	0.20239348289654	0.243977396646174	0.181310702497927	0.00249891379039436	0.0024837791362929	0.00334582644521285
141	9.08397597558638	0.15	0.517262186899079	0.324525195703407	0.709999178094752	0.16571890420116	9.70554750326194	6.30557287584215	13.1055221306817	14.88	11.55	21.14	0.4102247303538	0.631418538149855	0.85261234594591	0.406703886318437	0.625999249576137	0.845294612833838	0.415017356086389	0.63938019896768	0.862546708106102	0.517262186899079	16.7128230045536	-0.591226448756458	26.7370764467475	0.185807359764383	0.228293098782451	0.166976564609532	0.173162899795955	0.21519655198646	0.154532437630316	0.20239348289654	0.243977396646174	0.181310702497927	0.00249891379039436	0.0024837791362929	0.00334582644521285
141	9.08397597558638	0.15	0.52054321261393	0.330467741054136	0.710618684173724	0.197194501230381	10.6104083617612	7.26787824185711	13.9529384816652	14.48	11.21	19.4	0.485198865225051	0.708344020824631	0.931489176424212	0.481448541777799	0.702868906638643	0.924289271499486	0.492729481615012	0.720318576656569	0.946601338801596	0.52054321261393	16.523863163439	0.207459276981293	27.2746111493687	0.185807359764383	0.228293098782451	0.166976564609532	0.173162899795955	0.21519655198646	0.154532437630316	0.20239348289654	0.243977396646174	0.181310702497927	0.00249891379039436	0.0024837791362929	0.00334582644521285
141	9.08397597558638	0.15	0.521294314371024	0.325090834132382	0.717497794609666	0.153944776244584	9.24084458302483	5.85852994670408	12.6231592193456	16.45	11.05	21.91	0.345779637062944	0.545409158123537	0.74503867918413	0.341768210125997	0.539081807539395	0.736395404952794	0.346759272124268	0.547904831481816	0.747953744209705	0.521294314371024	17.3884384801402	-0.0490188181022778	27.5610448651882	0.185807359764383	0.228293098782451	0.166976564609532	0.173162899795955	0.21519655198646	0.154532437630316	0.20239348289654	0.243977396646174	0.181310702497927	0.00249891379039436	0.0024837791362929	0.00334582644521285
141	9.08397597558638	0.15	0.52293490333414	0.32911249873976	0.716757307928519	0.156963573846395	9.65609252498261	6.1621913972542	13.149993652711	16.27	12.8	21.4	0.367465351311874	0.575814544412523	0.784163737513171	0.363314360374981	0.569309982971139	0.775305605567297	0.37299083237295	0.586430496697839	0.795122369206476	0.52293490333414	17.6452871479234	0.957146811037164	28.8026620485531	0.185807359764383	0.228293098782451	0.166976564609532	0.173162899795955	0.21519655198646	0.154532437630316	0.20239348289654	0.243977396646174	0.181310702497927	0.00249891379039436	0.0024837791362929	0.00334582644521285
141	9.08397597558638	0.15	0.525880257187391	0.329061298570098	0.722699215804685	0.182697375131277	9.99416302053958	6.69383441460632	13.2944916264728	15.75	11.2	20.5	0.412100921620075	0.615283189945454	0.818465458270832	0.40784347672763	0.60892665411403	0.81000983150043	0.41670542388105	0.621470751957441	0.826885037571685	0.525880257187391	16.8007280073606	1.19417121874175	28.477083662094	0.185807359764383	0.228293098782451	0.166976564609532	0.173162899795955	0.21519655198646	0.154532437630316	0.20239348289654	0.243977396646174	0.181310702497927	0.00249891379039436	0.0024837791362929	0.00334582644521285
141	9.08397597558638	0.15	0.526259761657264	0.331913276496648	0.720606246817881	0.162307994778104	10.4627514538908	6.75164340232257	14.173859505459	16.47	12.38	22.12	0.398010670731346	0.616781200622341	0.835551730513337	0.393379128172705	0.609603884559928	0.825828640947151	0.402213908825118	0.624833804752321	0.843701529971411	0.526259761657264	17.9828859575994	0.659122263506823	28.6988341507583	0.185807359764383	0.228293098782451	0.166976564609532	0.173162899795955	0.21519655198646	0.154532437630316	0.20239348289654	0.243977396646174	0.181310702497927	0.00249891379039436	0.0024837791362929	0.00334582644521285
141	9.08397597558638	0.15	0.52890469104166	0.334338936257903	0.723470445825417	0.154148914526605	9.58008418025539	6.07634712036975	13.083821240141	15.97	11.41	20.09	0.369066954389328	0.581877964039864	0.7946889736904	0.365101748353088	0.575626344955778	0.786150941558468	0.373160140370799	0.589475792882058	0.804137703008444	0.52890469104166	16.8255246156199	0.424718486054727	27.692091471477	0.185807359764383	0.228293098782451	0.166976564609532	0.173162899795955	0.21519655198646	0.154532437630316	0.20239348289654	0.243977396646174	0.181310702497927	0.00249891379039436	0.0024837791362929	0.00334582644521285
141	9.08397597558638	0.15	0.531923958924718	0.334457315578458	0.729390602270978	0.159710590185268	9.20097262863788	5.90588636948105	12.4960588877947	15.22	11.65	19.71	0.375781067180558	0.58544155731741	0.795102047454261	0.372286845626165	0.579997795810838	0.78770874599551	0.382054703950152	0.594755149736711	0.808651927889552	0.531923958924718	16.4950950249186	-0.700073931135339	26.469858927454	0.185807359764383	0.228293098782451	0.166976564609532	0.173162899795955	0.21519655198646	0.154532437630316	0.20239348289654	0.243977396646174	0.181310702497927	0.00249891379039436	0.0024837791362929	0.00334582644521285
141	9.08397597558638	0.15	0.532131319550011	0.336691714907983	0.727570924192039	0.165047052169522	9.8158062506849	6.36882791243991	13.2627845889299	16.8	12.78	22.3	0.368219457257671	0.567509579449286	0.766799701640902	0.363726232681789	0.560584502734382	0.757442772786974	0.372245336749815	0.573986012116932	0.775279822335927	0.532131319550011	17.9032229515624	0.298898842118868	28.2473008127597	0.185807359764383	0.228293098782451	0.166976564609532	0.173162899795955	0.21519655198646	0.154532437630316	0.20239348289654	0.243977396646174	0.181310702497927	0.00249891379039436	0.0024837791362929	0.00334582644521285
141	9.08397597558638	0.15	0.534734517968624	0.337539126706767	0.731929909230482	0.185645873485524	10.1879570475495	6.85648197975777	13.5194321153412	16.92	12.05	22.39	0.393670966525788	0.584950548936424	0.77623013134706	0.388788654278402	0.577695984917158	0.766603315555915	0.396612932121629	0.589483474842108	0.781444404716339	0.534734517968624	18.0118643884694	0.343344367284659	28.3170195053186	0.185807359764383	0.228293098782451	0.166976564609532	0.173162899795955	0.21519655198646	0.154532437630316	0.20239348289654	0.243977396646174	0.181310702497927	0.00249891379039436	0.0024837791362929	0.00334582644521285
141	9.08397597558638	0.15	0.536133721104043	0.3365613557543	0.735706086453786	0.164865351960918	9.36443759206232	6.07379499556344	12.6550801885612	15.8	12.02	22.35	0.372855992677936	0.574860803963482	0.776865615249029	0.368971073622736	0.568871125011657	0.768771176400577	0.376831911224779	0.57956219060271	0.784551950966737	0.536133721104043	17.3672215788216	-0.874734580765455	26.7478033547343	0.185807359764383	0.228293098782451	0.166976564609532	0.173162899795955	0.21519655198646	0.154532437630316	0.20239348289654	0.243977396646174	0.181310702497927	0.00249891379039436	0.0024837791362929	0.00334582644521285
141	9.08397597558638	0.15	0.537278159645509	0.338702246208961	0.735854073082057	0.170670280041745	9.93996275216799	6.51894850767206	13.3609769966639	15.35	12.03	21.84	0.411326699256411	0.627182752673862	0.843038806091314	0.407392607829256	0.621184128478025	0.834975649126794	0.416671588186728	0.634125664596736	0.852622971258458	0.537278159645509	17.3317267690918	0.571517651845419	28.1228868837072	0.185807359764383	0.228293098782451	0.166976564609532	0.173162899795955	0.21519655198646	0.154532437630316	0.20239348289654	0.243977396646174	0.181310702497927	0.00249891379039436	0.0024837791362929	0.00334582644521285
141	9.08397597558638	0.15	0.539820557851197	0.339390162947903	0.740250952754491	0.142977169195824	9.30199712893083	5.7463020446484	12.8576922132133	15.48	11.36	19.94	0.35965063712059	0.582195152277028	0.804739667433466	0.356119219959645	0.576478565846846	0.796837911734047	0.364495944793879	0.588560821793318	0.816414381617417	0.539820557851197	16.63365685867	0.0339758352774493	27.2694969524706	0.185807359764383	0.228293098782451	0.166976564609532	0.173162899795955	0.21519655198646	0.154532437630316	0.20239348289654	0.243977396646174	0.181310702497927	0.00249891379039436	0.0024837791362929	0.00334582644521285
141	9.08397597558638	0.15	0.54056700490335	0.338152224649034	0.742981785157666	0.161177707528404	9.38409168759299	6.04167801933047	12.7265053558555	16.48	12.1	22.3	0.355903547821033	0.552798661895975	0.749693775970918	0.351754512148455	0.546354271605398	0.740954031062341	0.359677222636015	0.557313264850854	0.75575960441698	0.54056700490335	17.5375539750175	0.236657444664295	27.9667030171096	0.185807359764383	0.228293098782451	0.166976564609532	0.173162899795955	0.21519655198646	0.154532437630316	0.20239348289654	0.243977396646174	0.181310702497927	0.00249891379039436	0.0024837791362929	0.00334582644521285
141	9.08397597558638	0.15	0.542582823460198	0.337763068284046	0.74740257863635	0.162341544814943	10.1099178429482	6.52440123054885	13.6954344553475	17.22	12.48	22.16	0.368209232096661	0.570560416806115	0.772911601515569	0.3634628344327	0.563205613087435	0.762948391742169	0.37234027475737	0.576342044322592	0.78095424477516	0.542582823460198	17.9345870286407	0.948288077639068	28.9762983307219	0.185807359764383	0.228293098782451	0.166976564609532	0.173162899795955	0.21519655198646	0.154532437630316	0.20239348289654	0.243977396646174	0.181310702497927	0.00249891379039436	0.0024837791362929	0.00334582644521285
141	9.08397597558638	0.15	0.542751177650263	0.343248874234389	0.742253481066137	0.157844496599873	10.0503890125412	6.42587521902473	13.6749028060577	15.74	11.83	20.98	0.395884136052335	0.619182513759368	0.8424808914664	0.391802849265833	0.612799177874686	0.833795506483538	0.40123272095514	0.62695024027936	0.852650927916553	0.542751177650263	17.3279963245796	0.77787214735036	28.3741819294988	0.185807359764383	0.228293098782451	0.166976564609532	0.173162899795955	0.21519655198646	0.154532437630316	0.20239348289654	0.243977396646174	0.181310702497927	0.00249891379039436	0.0024837791362929	0.00334582644521285
141	9.08397597558638	0.15	0.547877924215305	0.345563981995493	0.750191866435117	0.151090279432227	9.26850062396404	5.83839545368147	12.6986057942466	15.78	11.97	19.75	0.358685699280864	0.569416486766989	0.780147274253114	0.35495703430149	0.563497200558637	0.772037366815784	0.364807643864903	0.578717262228568	0.794183234382142	0.547877924215305	16.7601019225841	0.973484132822199	28.3401526524274	0.185807359764383	0.228293098782451	0.166976564609532	0.173162899795955	0.21519655198646	0.154532437630316	0.20239348289654	0.243977396646174	0.181310702497927	0.00249891379039436	0.0024837791362929	0.00334582644521285
141	9.08397597558638	0.15	0.55180795220328	0.343489180986005	0.760126723420555	0.157225056704991	9.60839801589208	6.13518536757568	13.0816106642085	14.96	10.98	21.48	0.397078664297479	0.621870346469513	0.846662028641548	0.393603814068706	0.616428335830337	0.839252857591967	0.400200877214143	0.626606386507867	0.852621677626276	0.55180795220328	16.5666393159268	0.0238293503023898	27.1533718990404	0.185807359764383	0.228293098782451	0.166976564609532	0.173162899795955	0.21519655198646	0.154532437630316	0.20239348289654	0.243977396646174	0.181310702497927	0.00249891379039436	0.0024837791362929	0.00334582644521285
141	9.08397597558638	0.15	0.555534445813177	0.350650423467695	0.760418468158659	0.167261139405755	9.46327923232513	6.166544473979	12.7600139906713	16.14	11.07	20.78	0.370593301049106	0.568718494491599	0.766843687934091	0.366493053267119	0.562426187698644	0.75835932213017	0.373275752062597	0.573810601167821	0.772413633332811	0.555534445813177	16.7595527638183	0.165579866612629	27.4478097532849	0.185807359764383	0.228293098782451	0.166976564609532	0.173162899795955	0.21519655198646	0.154532437630316	0.20239348289654	0.243977396646174	0.181310702497927	0.00249891379039436	0.0024837791362929	0.00334582644521285
141	9.08397597558638	0.15	0.558021198169415	0.351908657567232	0.764133738771597	0.185943459575296	10.2618345806641	6.9095004197205	13.6141687416076	15.9	11.71	20.07	0.42135580602865	0.625788163892071	0.830220521755492	0.416880145696996	0.619141013856217	0.821401882015439	0.427704361559878	0.634558225967954	0.841487376348307	0.558021198169415	16.6543268757462	0.141621082176812	27.3778210046298	0.185807359764383	0.228293098782451	0.166976564609532	0.173162899795955	0.21519655198646	0.154532437630316	0.20239348289654	0.243977396646174	0.181310702497927	0.00249891379039436	0.0024837791362929	0.00334582644521285
141	9.08397597558638	0.15	0.560002332534778	0.349420878129981	0.770583786939576	0.162571031381199	10.1021247642811	6.52239206396554	13.6818574645966	16.47	12.78	21.51	0.384548525617987	0.595603138482809	0.80665775134763	0.380075176167763	0.588674647552302	0.797274118936841	0.390226211018603	0.603882067218167	0.819489830899091	0.560002332534778	17.4158936162646	0.735638617337217	28.546862595507	0.185807359764383	0.228293098782451	0.166976564609532	0.173162899795955	0.21519655198646	0.154532437630316	0.20239348289654	0.243977396646174	0.181310702497927	0.00249891379039436	0.0024837791362929	0.00334582644521285
141	9.08397597558638	0.15	0.560016943581439	0.352875781721749	0.767158105441129	0.177067155179107	11.1157020803444	7.37428992256057	14.8571142381282	16.81	12.04	21.52	0.426036481906013	0.642189913599289	0.858343345292566	0.420828676064773	0.63433988073763	0.847851085410487	0.430407314067137	0.648794046041947	0.866172178521893	0.560016943581439	17.9744400168375	-0.104794495644723	27.8590732220826	0.185807359764383	0.228293098782451	0.166976564609532	0.173162899795955	0.21519655198646	0.154532437630316	0.20239348289654	0.243977396646174	0.181310702497927	0.00249891379039436	0.0024837791362929	0.00334582644521285
141	9.08397597558638	0.15	0.563899615411147	0.354928241782572	0.772870989039722	0.143552340835569	9.37775656539552	5.80149158218607	12.954021548605	16.01	11.25	20.47	0.351514200585415	0.568201221301695	0.784888242017976	0.347711590953731	0.562054535241052	0.776397479528374	0.355338456342082	0.574487633398058	0.792609316972799	0.563899615411147	16.7864966586353	-0.494037843999425	26.8249923633257	0.185807359764383	0.228293098782451	0.166976564609532	0.173162899795955	0.21519655198646	0.154532437630316	0.20239348289654	0.243977396646174	0.181310702497927	0.00249891379039436	0.0024837791362929	0.00334582644521285
141	9.08397597558638	0.15	0.569970654671192	0.355441720574076	0.784499588768308	0.178933814973325	10.4152122552311	6.93186750597065	13.8985570044916	15.7	11.55	20.36	0.427913743643572	0.642945420283866	0.857977096924159	0.423528688662995	0.636356823728286	0.849184958793577	0.433561606263666	0.651998185364269	0.867695402342101	0.569970654671192	16.6243374791103	-0.226664044132658	27.04667295658	0.185807359764383	0.228293098782451	0.166976564609532	0.173162899795955	0.21519655198646	0.154532437630316	0.20239348289654	0.243977396646174	0.181310702497927	0.00249891379039436	0.0024837791362929	0.00334582644521285
141	9.08397597558638	0.15	0.576395105313402	0.36246655235841	0.790323658268394	0.167515099887956	10.6003143556262	6.91083225054541	14.289796460707	15.99	12.13	21.52	0.419178184829454	0.642964605292266	0.866751025755079	0.414657196412341	0.636029999345818	0.857402802279295	0.423957362531761	0.650855796033684	0.877497498867127	0.576395105313402	17.3682402579715	-0.408666189507366	27.4184648257133	0.185807359764383	0.228293098782451	0.166976564609532	0.173162899795955	0.21519655198646	0.154532437630316	0.20239348289654	0.243977396646174	0.181310702497927	0.00249891379039436	0.0024837791362929	0.00334582644521285
141	9.08397597558638	0.15	0.578945774122658	0.366601341758222	0.791290206487094	0.160236738210675	10.1139608714304	6.49899569293581	13.7289260499251	15.59	11.26	20.48	0.404128149679461	0.628918141512918	0.853708133346375	0.400078136444552	0.622615371466283	0.845152606488014	0.408468734560742	0.63547290520656	0.862222054681909	0.578945774122658	16.7897630264728	0.807394788308187	28.1534436107691	0.185807359764383	0.228293098782451	0.166976564609532	0.173162899795955	0.21519655198646	0.154532437630316	0.20239348289654	0.243977396646174	0.181310702497927	0.00249891379039436	0.0024837791362929	0.00334582644521285
141	9.08397597558638	0.15	0.596231906198917	0.377589560862708	0.814874251535126	0.162499778209092	10.7950584231885	6.96878027335485	14.6213365730222	16.45	12.55	22.01	0.411205809074389	0.636982450126175	0.862759091177962	0.406432346295596	0.629588070111783	0.85274379392797	0.415771787973334	0.645105621139415	0.872427312769513	0.596231906198917	17.7239166430204	0.156849366513471	28.1416258980002	0.185807359764383	0.228293098782451	0.166976564609532	0.173162899795955	0.21519655198646	0.154532437630316	0.20239348289654	0.243977396646174	0.181310702497927	0.00249891379039436	0.0024837791362929	0.00334582644521285
141	9.08397597558638	0.15	0.599747807883112	0.379373648672713	0.820121967093511	0.171346663649086	10.8513799824278	7.12558418651607	14.5771757783396	15.69	12.3	19.5	0.440183130031972	0.670344252597597	0.900505375163222	0.435681949435039	0.663489513428382	0.891297077421725	0.449207562182129	0.683639617160143	0.915672780093755	0.599747807883112	16.8265374159226	0.826685985166914	28.2870847097921	0.185807359764383	0.228293098782451	0.166976564609532	0.173162899795955	0.21519655198646	0.154532437630316	0.20239348289654	0.243977396646174	0.181310702497927	0.00249891379039436	0.0024837791362929	0.00334582644521285
141	9.08397597558638	0.15	0.633486096030682	0.400780957486627	0.866191234574737	0.184816038804357	12.3375830388193	8.29207065839291	16.3830954192457	15.45	11.68	19.53	0.519964921588631	0.773643962003601	1.02732300241857	0.514890094135118	0.766093241840353	1.01729638954559	0.529471079911878	0.785655446518949	1.04526214025037	0.633486096030682	16.4293811846762	0.127584033472874	27.4079491369074	0.185807359764383	0.228293098782451	0.166976564609532	0.173162899795955	0.21519655198646	0.154532437630316	0.20239348289654	0.243977396646174	0.181310702497927	0.00249891379039436	0.0024837791362929	0.00334582644521285
141	9.08397597558638	0.16	0.333966763146823	0.213646616594872	0.454286909698774	0.195220346750041	8.82662652744063	6.02857204488614	11.6246810099951	15.11	11.07	21.43	0.386240697650231	0.565507447281588	0.744774196912945	0.382734329924252	0.560373661344446	0.738012992764639	0.389500348271533	0.570056868786617	0.751060706599654	0.333966763146823	17.8895817384172	0.0440265599141127	27.5257978416806	0.185807359764383	0.228293098782451	0.166976564609532	0.173162899795955	0.21519655198646	0.154532437630316	0.20239348289654	0.243977396646174	0.181310702497927	0.00249891379039436	0.0024837791362929	0.00334582644521285
141	9.08397597558638	0.16	0.380817399689431	0.246287142336508	0.515347657042355	0.19212182465978	9.1788762995332	6.24014712000369	12.1176054790627	16.56	11.74	21.54	0.365970378204624	0.53832013352141	0.710669888838195	0.361656443643686	0.531974598562435	0.702292753481183	0.369463099706929	0.542812046263523	0.717024730005555	0.380817399689431	18.7886793579552	-0.409893593720479	27.5174280938049	0.185807359764383	0.228293098782451	0.166976564609532	0.173162899795955	0.21519655198646	0.154532437630316	0.20239348289654	0.243977396646174	0.181310702497927	0.00249891379039436	0.0024837791362929	0.00334582644521285
141	9.08397597558638	0.16	0.395504321147915	0.252884071167244	0.538124571128587	0.193390347102111	9.33250579250772	6.35674483977374	12.3082667452417	15.66	11.28	21.23	0.393374545365797	0.577523609297815	0.761672673229833	0.389373256167497	0.571649210440873	0.75392516471425	0.396623060471315	0.582659732535499	0.767542568563644	0.395504321147915	17.7384912154649	-0.718458246379946	26.8332010667316	0.185807359764383	0.228293098782451	0.166976564609532	0.173162899795955	0.21519655198646	0.154532437630316	0.20239348289654	0.243977396646174	0.181310702497927	0.00249891379039436	0.0024837791362929	0.00334582644521285
141	9.08397597558638	0.16	0.398144303884385	0.253477746819921	0.54281086094885	0.182770270395968	8.56187816626795	5.73521664747882	11.3885396850571	16.42	12.01	21.97	0.339054199314956	0.506160608173766	0.673267017032575	0.335137102183002	0.500312928744956	0.665488755306911	0.342500453904147	0.510450352505461	0.677656620487336	0.398144303884385	17.8866367377	0.832811778162567	28.7035120778187	0.185807359764383	0.228293098782451	0.166976564609532	0.173162899795955	0.21519655198646	0.154532437630316	0.20239348289654	0.243977396646174	0.181310702497927	0.00249891379039436	0.0024837791362929	0.00334582644521285
141	9.08397597558638	0.16	0.39918197125833	0.25611396291805	0.54224997959861	0.158823748102952	7.73490369206166	4.95566304142148	10.5141443427018	15.33	11.65	21.83	0.313150104081934	0.488771305875161	0.664392507668387	0.3101696278019	0.484119315457361	0.658069003112822	0.315657121494556	0.493414887286363	0.670717199344088	0.39918197125833	17.6758730133443	0.952046944580268	28.5058259830558	0.185807359764383	0.228293098782451	0.166976564609532	0.173162899795955	0.21519655198646	0.154532437630316	0.20239348289654	0.243977396646174	0.181310702497927	0.00249891379039436	0.0024837791362929	0.00334582644521285
141	9.08397597558638	0.16	0.401142729922404	0.254951649536036	0.547333810308772	0.172657498659738	8.42713744665029	5.54698494476153	11.3072899485391	16.53	12.23	22.54	0.32583180396018	0.495012952767351	0.664194101574523	0.322006068149729	0.489200786008239	0.656395503866749	0.328801167509324	0.498950931847355	0.669760149705707	0.401142729922404	18.5134813862953	-0.324235783334736	27.7937610100387	0.185807359764383	0.228293098782451	0.166976564609532	0.173162899795955	0.21519655198646	0.154532437630316	0.20239348289654	0.243977396646174	0.181310702497927	0.00249891379039436	0.0024837791362929	0.00334582644521285
141	9.08397597558638	0.16	0.415178395306971	0.267174278726156	0.563182511887786	0.195808869939073	8.31035583687356	5.68088389853835	10.9398277752088	15.82	12.18	21.91	0.348105988819048	0.509231430830215	0.670356872841382	0.344459649556584	0.503897335412276	0.663335021267968	0.351812252963823	0.51438921920524	0.678303999394988	0.415178395306971	17.9374449403073	-0.290781272732969	27.5001334892774	0.185807359764383	0.228293098782451	0.166976564609532	0.173162899795955	0.21519655198646	0.154532437630316	0.20239348289654	0.243977396646174	0.181310702497927	0.00249891379039436	0.0024837791362929	0.00334582644521285
[truncated: 1,358 more rows]
