# Supplementary material for: Re-expressing coefficients from regression models for inclusion in a meta-analysis
Source: BMC Med Res Methodol. 2024 Jan 8;24:6. doi: 10.1186/s12874-023-02132-y (PMC10773134; doi:10.1186/s12874-023-02132-y)
Supplement: Supplementary file 2 — Additional file 2. [file 12874_2023_2132_MOESM2_ESM.zip › Supp_Files_R1/simdata/simdata_scenario_142.csv]

ex_no	errsd	rsquare	beta	b_low_ci	b_hi_ci	lrsquare	lbeta	lb_low_ci	lb_hi_ci	x_median	x_25	x_75	rbl	rb	rbu	altl	alt	altu	dzl	dz	dzu	observed_beta	xlog	error	ylog	RelBias_rb	RelBias_rbl	RelBias_rbu	RelBias_alt	RelBias_altl	RelBias_altu	RelBias_dz	RelBias_dzl	RelBias_dzu	MC_SE_RelBias_rb	MC_SE_RelBias_alt	MC_SE_RelBias_dz
142	9.08397597558638	0.15	0.468712181545409	0.444916793230554	0.492507569860264	0.167659413304524	9.05518678968852	8.6255008465421	9.48487273283494	16.01	11.81	21.51	0.522461650730814	0.548488478754615	0.574515306778417	0.516804919579055	0.542549953200037	0.568294986821019	0.527470721332226	0.554610544481893	0.579911515140692	0.468712181545409	17.5369489952622	-0.178745117449178	27.494518247258	0.189835696868843	0.193340093969767	0.186638886034985	0.17699234054821	0.180458909537135	0.173830037579745	0.202505636462626	0.2066075756943	0.199236869995004	0.000369663315211062	0.000367086413262886	0.00104468434094142
142	9.08397597558638	0.15	0.46935296305089	0.44550075106818	0.493205175033599	0.168589542452439	9.28038055694713	8.84147065497903	9.71929045891523	16.14	11.93	21.62	0.531594662231532	0.557984181599038	0.584373700966544	0.525720458166265	0.551818369222095	0.577916280277926	0.53692199832732	0.563745567760123	0.590348407028488	0.46935296305089	17.7170765479523	0.135006776816311	27.8851720315931	0.189835696868843	0.193340093969767	0.186638886034985	0.17699234054821	0.180458909537135	0.173830037579745	0.202505636462626	0.2066075756943	0.199236869995004	0.000369663315211062	0.000367086413262886	0.00104468434094142
142	9.08397597558638	0.16	0.460269448861785	0.437991237881183	0.482547659842386	0.187392256611789	9.55202695512597	9.12840606847579	9.97564784177615	16.11	11.74	22	0.549612566971147	0.575118373920122	0.600624180869098	0.543562292825149	0.568787325400266	0.594012357975383	0.554133380095607	0.580184518259989	0.60498814653004	0.460269448861785	17.9243862826239	0.126131753741727	27.937595524561	0.189835696868843	0.193340093969767	0.186638886034985	0.17699234054821	0.180458909537135	0.173830037579745	0.202505636462626	0.2066075756943	0.199236869995004	0.000369663315211062	0.000367086413262886	0.00104468434094142
142	9.08397597558638	0.16	0.475064273864773	0.452264762442499	0.497863785287048	0.183509537130875	9.49914653109878	9.07242162339544	9.92587143880212	16.2	11.91	21.96	0.543286043451024	0.568839715488302	0.59439338752558	0.537217018835624	0.562485231920887	0.587753445006149	0.547757824038893	0.573609300461137	0.600352997573766	0.475064273864773	17.9052339940067	0.0433906059873965	27.8780420283856	0.189835696868843	0.193340093969767	0.186638886034985	0.17699234054821	0.180458909537135	0.173830037579745	0.202505636462626	0.2066075756943	0.199236869995004	0.000369663315211062	0.000367086413262886	0.00104468434094142
142	9.08397597558638	0.16	0.475173126514673	0.452185380292592	0.498160872736755	0.189667401881708	9.64839517726911	9.22367043815335	10.0731199163849	15.95	11.83	21.6	0.560882650561578	0.586709759089754	0.61253686761793	0.554876431782663	0.580426970400731	0.605977509018799	0.566654005403067	0.592216002348899	0.61951711203962	0.475173126514673	17.706010220896	-0.147162742576446	27.5712533553902	0.189835696868843	0.193340093969767	0.186638886034985	0.17699234054821	0.180458909537135	0.173830037579745	0.202505636462626	0.2066075756943	0.199236869995004	0.000369663315211062	0.000367086413262886	0.00104468434094142
142	9.08397597558638	0.16	0.475409664667826	0.452522226041197	0.498297103294455	0.188897923356068	9.63992217744481	9.21450515788021	10.0653391970094	16.08	11.9	21.61	0.555849331961667	0.581511889210103	0.607174446458538	0.549762123536954	0.575143645393782	0.600525167250611	0.562263617688086	0.587112072244876	0.613724365405538	0.475409664667826	17.7556491175274	0.0328895712628013	27.789355616066	0.189835696868843	0.193340093969767	0.186638886034985	0.17699234054821	0.180458909537135	0.173830037579745	0.202505636462626	0.2066075756943	0.199236869995004	0.000369663315211062	0.000367086413262886	0.00104468434094142
142	9.08397597558638	0.16	0.475411858817937	0.451872560003784	0.49895115763209	0.173573626472563	9.42037839407278	8.98260866154461	9.85814812660094	15.96	11.81	21.71	0.546050553434556	0.572662466936618	0.599274380438681	0.540197898752934	0.566524581630899	0.592851264508864	0.55097677078137	0.577615189526693	0.604659415687242	0.475411858817937	17.7112835892517	-0.0213116936347439	27.7243367344945	0.189835696868843	0.193340093969767	0.186638886034985	0.17699234054821	0.180458909537135	0.173830037579745	0.202505636462626	0.2066075756943	0.199236869995004	0.000369663315211062	0.000367086413262886	0.00104468434094142
142	9.08397597558638	0.16	0.47625965704569	0.452891657890758	0.499627656200622	0.178738325859769	9.41452862440925	8.98474715813907	9.84431009067943	16.21	11.9	21.77	0.537826853249732	0.563553566480583	0.589280279711433	0.531812567069706	0.557251589541149	0.582690612012591	0.542195789024195	0.568249307078168	0.595477999876823	0.47625965704569	17.7657475710313	0.00420591697453911	27.79251661662	0.189835696868843	0.193340093969767	0.186638886034985	0.17699234054821	0.180458909537135	0.173830037579745	0.202505636462626	0.2066075756943	0.199236869995004	0.000369663315211062	0.000367086413262886	0.00104468434094142
142	9.08397597558638	0.16	0.4766947583329	0.453718947384581	0.499670569281219	0.183925199859201	9.56564018441159	9.13652332876336	9.99475704005981	16.15	11.86	21.92	0.54898889494461	0.574773362395459	0.600557829846308	0.542912103260405	0.568411160862658	0.593910218464911	0.553411550531719	0.579817406272322	0.605716551583025	0.4766947583329	17.8699634797498	0.0963360256358339	27.8795545948343	0.189835696868843	0.193340093969767	0.186638886034985	0.17699234054821	0.180458909537135	0.173830037579745	0.202505636462626	0.2066075756943	0.199236869995004	0.000369663315211062	0.000367086413262886	0.00104468434094142
142	9.08397597558638	0.16	0.476989396697997	0.453885109248398	0.500093684147596	0.179830517169048	9.49790243760502	9.06592110648654	9.9298837687235	16.02	11.92	21.63	0.54906141090658	0.575223593034937	0.601385775163294	0.543114344465521	0.56899315531287	0.59487196616022	0.556939645817418	0.581347626171056	0.608201491726769	0.476989396697997	17.7476485675745	-0.137088607016015	27.6213020784554	0.189835696868843	0.193340093969767	0.186638886034985	0.17699234054821	0.180458909537135	0.173830037579745	0.202505636462626	0.2066075756943	0.199236869995004	0.000369663315211062	0.000367086413262886	0.00104468434094142
142	9.08397597558638	0.16	0.477558047425542	0.454451390027887	0.500664704823197	0.183290907693342	9.57678416717556	9.14625745559224	10.0073108787589	15.98	11.83	21.67	0.555201869549895	0.581335972632252	0.607470075714609	0.549226961621347	0.575079817704592	0.600932673787837	0.560935276843333	0.587596101340593	0.613393494026593	0.477558047425542	17.7181301027844	0.00115631576709273	27.7370558590953	0.189835696868843	0.193340093969767	0.186638886034985	0.17699234054821	0.180458909537135	0.173830037579745	0.202505636462626	0.2066075756943	0.199236869995004	0.000369663315211062	0.000367086413262886	0.00104468434094142
142	9.08397597558638	0.16	0.478041733944685	0.454953548660968	0.501129919228401	0.187695194954985	9.6972438763053	9.26761009731263	10.126877655298	15.91	11.77	21.73	0.564901874843973	0.591089956204845	0.617278037565717	0.558893651920061	0.584803200251087	0.610712748582114	0.571213693271558	0.59681364033381	0.622962594480613	0.478041733944685	17.7039283042682	0.0681256631502723	27.7911754215083	0.189835696868843	0.193340093969767	0.186638886034985	0.17699234054821	0.180458909537135	0.173830037579745	0.202505636462626	0.2066075756943	0.199236869995004	0.000369663315211062	0.000367086413262886	0.00104468434094142
142	9.08397597558638	0.16	0.478218353994489	0.455248023982385	0.501188684006592	0.180279118575885	9.31561342151168	8.89256613676331	9.73866070626005	16.16	11.91	21.9	0.534086923077179	0.55949511449825	0.58490330591932	0.528167786141143	0.55329438563809	0.578420985135038	0.538796824398725	0.564637553630528	0.590539127013226	0.478218353994489	17.8324313639787	-0.144339176062182	27.6366469608548	0.189835696868843	0.193340093969767	0.186638886034985	0.17699234054821	0.180458909537135	0.173830037579745	0.202505636462626	0.2066075756943	0.199236869995004	0.000369663315211062	0.000367086413262886	0.00104468434094142
142	9.08397597558638	0.16	0.478256991116604	0.454968399851754	0.501545582381453	0.180764241305112	9.45029501369086	9.02183458002307	9.87875544735865	15.79	11.81	21.48	0.554104699417834	0.580419961319845	0.606735223221856	0.548339743291195	0.574381218794199	0.600422694297204	0.559898412730916	0.586549936131142	0.61301703734269	0.478256991116604	17.543169242778	-0.00878445361905348	27.6241878102861	0.189835696868843	0.193340093969767	0.186638886034985	0.17699234054821	0.180458909537135	0.173830037579745	0.202505636462626	0.2066075756943	0.199236869995004	0.000369663315211062	0.000367086413262886	0.00104468434094142
142	9.08397597558638	0.16	0.478951230737415	0.455188669943592	0.502713791531239	0.171786717804204	9.32364818095677	8.88765534834774	9.7596410135658	16.15	11.86	21.58	0.534076631862203	0.560276295826353	0.586475959790503	0.528166151544392	0.554075870978198	0.579985590412003	0.53986665768471	0.565393750074011	0.592392121165112	0.478951230737415	17.7106617933012	0.134908884387072	27.9015910374142	0.189835696868843	0.193340093969767	0.186638886034985	0.17699234054821	0.180458909537135	0.173830037579745	0.202505636462626	0.2066075756943	0.199236869995004	0.000369663315211062	0.000367086413262886	0.00104468434094142
142	9.08397597558638	0.16	0.480295895782887	0.457198109971346	0.503393681594427	0.187923522794314	9.77203867855121	9.33941504756205	10.2046623095404	15.97	11.69	21.57	0.56718561326138	0.593458982439678	0.619732351617976	0.561089585726649	0.587080572597998	0.613071559469347	0.572255986421546	0.599236225638012	0.626645772020585	0.480295895782887	17.6876940705791	0.0416883836139365	27.7405116693876	0.189835696868843	0.193340093969767	0.186638886034985	0.17699234054821	0.180458909537135	0.173830037579745	0.202505636462626	0.2066075756943	0.199236869995004	0.000369663315211062	0.000367086413262886	0.00104468434094142
142	9.08397597558638	0.16	0.48101713869793	0.457467016985314	0.504567260410545	0.179172327080753	9.51134449320095	9.07778409424206	9.94490489215984	15.92	11.89	21.42	0.553163468291542	0.579582886457048	0.606002304622554	0.547274987958187	0.573413168780297	0.599551349602407	0.559991340541809	0.586047612285985	0.612942887282276	0.48101713869793	17.5700076166017	0.00225473039288107	27.6882128148971	0.189835696868843	0.193340093969767	0.186638886034985	0.17699234054821	0.180458909537135	0.173830037579745	0.202505636462626	0.2066075756943	0.199236869995004	0.000369663315211062	0.000367086413262886	0.00104468434094142
142	9.08397597558638	0.16	0.481910572917813	0.458548115782176	0.505273030053449	0.179286706379399	9.45174895557206	9.0210725940424	9.88242531710172	15.93	11.75	21.54	0.549124180279802	0.57533999902258	0.601555817765359	0.543260949817554	0.569196851207272	0.59513275259699	0.554994433445871	0.581348021120002	0.607320417930927	0.481910572917813	17.6451997753928	0.0874910377181071	27.772257800897	0.189835696868843	0.193340093969767	0.186638886034985	0.17699234054821	0.180458909537135	0.173830037579745	0.202505636462626	0.2066075756943	0.199236869995004	0.000369663315211062	0.000367086413262886	0.00104468434094142
142	9.08397597558638	0.16	0.48229159895983	0.458848688428138	0.505734509491522	0.178743964914611	9.55586805588016	9.11964269983452	9.99209341192579	15.92	11.86	21.55	0.555636491690556	0.582214586293326	0.608792680896096	0.549719321055328	0.576014376075068	0.602309431094809	0.561349053927577	0.588325114450115	0.616072529592669	0.48229159895983	17.7149492570576	-0.0134541060600172	27.728207741712	0.189835696868843	0.193340093969767	0.186638886034985	0.17699234054821	0.180458909537135	0.173830037579745	0.202505636462626	0.2066075756943	0.199236869995004	0.000369663315211062	0.000367086413262886	0.00104468434094142
142	9.08397597558638	0.16	0.482334314828612	0.459181550373293	0.505487079283932	0.181143857576496	9.39941614519848	8.97380788793626	9.82502440246069	16	11.75	21.69	0.544059755632205	0.569863330584196	0.595666905536186	0.538184340927086	0.563709257694662	0.589234174462238	0.5493818021674	0.575115933178103	0.600675474877871	0.482334314828612	17.6637065960378	0.0578584736445547	27.7455891547805	0.189835696868843	0.193340093969767	0.186638886034985	0.17699234054821	0.180458909537135	0.173830037579745	0.202505636462626	0.2066075756943	0.199236869995004	0.000369663315211062	0.000367086413262886	0.00104468434094142
142	9.08397597558638	0.16	0.482730273197115	0.459289029707318	0.506171516686913	0.181840642115748	9.55915580420308	9.12732841855784	9.99098318984831	15.94	11.76	21.71	0.555529467761253	0.581812387221505	0.608095306681757	0.549595940299141	0.575598135813226	0.601600331327312	0.560951027095626	0.587679500710518	0.616087974219048	0.482730273197115	17.6843690129745	0.0183331034239617	27.7268368684795	0.189835696868843	0.193340093969767	0.186638886034985	0.17699234054821	0.180458909537135	0.173830037579745	0.202505636462626	0.2066075756943	0.199236869995004	0.000369663315211062	0.000367086413262886	0.00104468434094142
142	9.08397597558638	0.16	0.482818039219057	0.459586643523846	0.506049434914268	0.183168213266478	9.59617756430387	9.16460214251301	10.0277529860947	15.92	11.78	21.59	0.558270173234603	0.584559987210196	0.610849801185788	0.55232174172138	0.578331434770893	0.604341127820405	0.564654903074573	0.590682998777839	0.61750063752894	0.482818039219057	17.67316736518	0.0947948860562095	27.7976625851274	0.189835696868843	0.193340093969767	0.186638886034985	0.17699234054821	0.180458909537135	0.173830037579745	0.202505636462626	0.2066075756943	0.199236869995004	0.000369663315211062	0.000367086413262886	0.00104468434094142
142	9.08397597558638	0.16	0.483569128729079	0.460143364576851	0.506994892881308	0.179485908918131	9.54721601608662	9.11248386559696	9.98194816657629	16.01	11.93	21.64	0.552055413494967	0.57839249574805	0.604729578001134	0.546081184603416	0.572133252428837	0.598185320254258	0.558186129717911	0.584312665926618	0.610968987868661	0.483569128729079	17.7569235809738	-0.118770594076058	27.6476906910926	0.189835696868843	0.193340093969767	0.186638886034985	0.17699234054821	0.180458909537135	0.173830037579745	0.202505636462626	0.2066075756943	0.199236869995004	0.000369663315211062	0.000367086413262886	0.00104468434094142
142	9.08397597558638	0.16	0.483609800870492	0.460120848663588	0.507098753077395	0.180105816439506	9.65780500391748	9.21896053000654	10.0966494778284	15.91	11.88	21.61	0.561798261811556	0.5885411968579	0.615284131904244	0.555818839886844	0.582277140211052	0.60873544053526	0.56744921500927	0.594243703089107	0.621677284522748	0.483609800870492	17.7304200680824	0.0513025815223066	27.7984840994689	0.189835696868843	0.193340093969767	0.186638886034985	0.17699234054821	0.180458909537135	0.173830037579745	0.202505636462626	0.2066075756943	0.199236869995004	0.000369663315211062	0.000367086413262886	0.00104468434094142
142	9.08397597558638	0.16	0.483926103014283	0.46011153623296	0.507740669795606	0.176542522179873	9.56184000218198	9.1220406698652	10.0016393344988	16.08	11.89	21.65	0.550382276603194	0.576917759893541	0.603453243183888	0.544358275345892	0.570603324529802	0.596848373713712	0.556061935413718	0.582697836629849	0.608368010874522	0.483926103014283	17.7508103691253	0.117455773152665	27.8903842560759	0.189835696868843	0.193340093969767	0.186638886034985	0.17699234054821	0.180458909537135	0.173830037579745	0.202505636462626	0.2066075756943	0.199236869995004	0.000369663315211062	0.000367086413262886	0.00104468434094142
142	9.08397597558638	0.16	0.484076931935245	0.460526377408054	0.507627486462437	0.178013831625075	9.41549541202695	8.98460609709728	9.84638472695662	15.87	11.75	21.59	0.549066070805632	0.575398522172309	0.601730973538986	0.543269475091277	0.569323929723396	0.595378384355515	0.555003687179126	0.581142356358727	0.60829795998056	0.484076931935245	17.5692355383085	-0.157256115044741	27.4957766957747	0.189835696868843	0.193340093969767	0.186638886034985	0.17699234054821	0.180458909537135	0.173830037579745	0.202505636462626	0.2066075756943	0.199236869995004	0.000369663315211062	0.000367086413262886	0.00104468434094142
142	9.08397597558638	0.16	0.48425758851123	0.460971382964346	0.507543794058114	0.185037483458847	9.61840720949292	9.18851528405016	10.0482991349357	16.02	11.83	21.82	0.556507724969534	0.582544377248516	0.608581029527498	0.550480659049661	0.576235330302006	0.601990001554351	0.562151059659454	0.588400804221724	0.614262014004375	0.48425758851123	17.7248318419251	0.0202447682501784	27.749635326401	0.189835696868843	0.193340093969767	0.186638886034985	0.17699234054821	0.180458909537135	0.173830037579745	0.202505636462626	0.2066075756943	0.199236869995004	0.000369663315211062	0.000367086413262886	0.00104468434094142
142	9.08397597558638	0.16	0.484278274146011	0.461026349639555	0.507530198652466	0.180020627913001	9.4120925735188	8.9842897117756	9.839895435262	16.04	11.79	21.65	0.543360072335052	0.569233124224425	0.595106176113798	0.537451873315072	0.563043595847358	0.588635318379644	0.548324509079764	0.574060199571151	0.600588235025493	0.484278274146011	17.6518109601371	0.249685924352998	27.9568920656342	0.189835696868843	0.193340093969767	0.186638886034985	0.17699234054821	0.180458909537135	0.173830037579745	0.202505636462626	0.2066075756943	0.199236869995004	0.000369663315211062	0.000367086413262886	0.00104468434094142
142	9.08397597558638	0.16	0.484853859634753	0.461536310695495	0.508171408574011	0.181291747937535	9.53613695062582	9.10455307259361	9.96772082865802	16.07	11.86	21.74	0.549608035076748	0.575661149961662	0.601714264846577	0.543600977446143	0.569369339284191	0.595137701122239	0.555403240913812	0.581767295766134	0.607656719628968	0.484853859634753	17.7548359809557	-0.0942684421754059	27.6593364159381	0.189835696868843	0.193340093969767	0.186638886034985	0.17699234054821	0.180458909537135	0.173830037579745	0.202505636462626	0.2066075756943	0.199236869995004	0.000369663315211062	0.000367086413262886	0.00104468434094142
142	9.08397597558638	0.16	0.484901946567069	0.461569146504929	0.508234746629209	0.184644817152202	9.60292903894106	9.17316928267198	10.0326887952101	16	11.79	21.8	0.556103423276935	0.58215667317164	0.608209923066346	0.550096640515115	0.57586847474898	0.601640308982846	0.560333027522708	0.587339976502229	0.613717207081652	0.484901946567069	17.7956058947224	0.0132737029560798	27.7751895655176	0.189835696868843	0.193340093969767	0.186638886034985	0.17699234054821	0.180458909537135	0.173830037579745	0.202505636462626	0.2066075756943	0.199236869995004	0.000369663315211062	0.000367086413262886	0.00104468434094142
142	9.08397597558638	0.16	0.485212208064509	0.461950820708709	0.508473595420309	0.186337471865774	9.70869551777565	9.27662950280893	10.1407615327424	16.03	11.81	21.95	0.56140955953665	0.587557633153234	0.613705706769818	0.555316258920033	0.581180532465199	0.607044806010364	0.565950346749253	0.593359716674686	0.619418517847357	0.485212208064509	17.8122394759556	-0.0256296922934561	27.7677369686487	0.189835696868843	0.193340093969767	0.186638886034985	0.17699234054821	0.180458909537135	0.173830037579745	0.202505636462626	0.2066075756943	0.199236869995004	0.000369663315211062	0.000367086413262886	0.00104468434094142
142	9.08397597558638	0.16	0.485496882433544	0.461979952614502	0.509013812252586	0.181908905244075	9.62026162000718	9.18577350317697	10.0547497368374	16.02	11.94	21.64	0.556304068247593	0.582617313061902	0.60893055787621	0.550278070395369	0.576306284835488	0.602334499275606	0.561976779059108	0.588493986023259	0.615703657898351	0.485496882433544	17.7045835461269	-0.0767570245332977	27.673072828089	0.189835696868843	0.193340093969767	0.186638886034985	0.17699234054821	0.180458909537135	0.173830037579745	0.202505636462626	0.2066075756943	0.199236869995004	0.000369663315211062	0.000367086413262886	0.00104468434094142
142	9.08397597558638	0.16	0.485564742905591	0.462118241522621	0.509011244288562	0.185678041912961	9.65387334825302	9.22331048965708	10.084436206849	16.06	11.85	21.59	0.557101869874941	0.583108516175257	0.609115162475572	0.551022709243212	0.576745567983475	0.602468426723739	0.563074886769276	0.589461543050301	0.615277285401919	0.485564742905591	17.707419583056	-0.00804944815620581	27.7207714366545	0.189835696868843	0.193340093969767	0.186638886034985	0.17699234054821	0.180458909537135	0.173830037579745	0.202505636462626	0.2066075756943	0.199236869995004	0.000369663315211062	0.000367086413262886	0.00104468434094142
142	9.08397597558638	0.16	0.486665395767711	0.463051785027223	0.510279006508198	0.180130663970845	9.59606888937118	9.16006634684862	10.0320714318937	16.14	11.96	21.93	0.55078792658977	0.577004432812619	0.603220939035469	0.544702764710641	0.570629628266014	0.596556491821387	0.556316399351144	0.582213159616999	0.608062255652019	0.486665395767711	17.8161471401272	0.0481548063692923	27.8603354455405	0.189835696868843	0.193340093969767	0.186638886034985	0.17699234054821	0.180458909537135	0.173830037579745	0.202505636462626	0.2066075756943	0.199236869995004	0.000369663315211062	0.000367086413262886	0.00104468434094142
142	9.08397597558638	0.16	0.486737061125922	0.463192141084129	0.510281981167716	0.181704455892499	9.66019486514351	9.22360328154559	10.0967864487414	16.05	11.85	21.5	0.557595317576199	0.583988627790923	0.610381938005647	0.551525139551345	0.577631122942084	0.603737106332822	0.563101799005476	0.590509147409469	0.616825524588846	0.486737061125922	17.7448480046561	0.0617535429653252	27.8121494018608	0.189835696868843	0.193340093969767	0.186638886034985	0.17699234054821	0.180458909537135	0.173830037579745	0.202505636462626	0.2066075756943	0.199236869995004	0.000369663315211062	0.000367086413262886	0.00104468434094142
142	9.08397597558638	0.16	0.486819013241175	0.463250096842153	0.510387929640196	0.18246282767618	9.74280183369612	9.30359651483109	10.1820071525612	16.05	11.95	21.53	0.562359467832956	0.588907402171318	0.615455336509679	0.556235261000102	0.582494083035438	0.608752905070775	0.568830401095594	0.594997824683186	0.62284410606354	0.486819013241175	17.7403171699095	0.0247933077812731	27.7849873178225	0.189835696868843	0.193340093969767	0.186638886034985	0.17699234054821	0.180458909537135	0.173830037579745	0.202505636462626	0.2066075756943	0.199236869995004	0.000369663315211062	0.000367086413262886	0.00104468434094142
142	9.08397597558638	0.16	0.486920977073738	0.463456029257203	0.510385924890273	0.182148148068004	9.49930622695627	9.07062546230205	9.92798699161049	15.76	11.65	21.44	0.557927821816268	0.584295675529563	0.610663529242857	0.552148501311889	0.578243222423326	0.604337943534762	0.563335487628721	0.59007958034613	0.616041968254515	0.486920977073738	17.5186254265263	0.0986347691702719	27.7105538268696	0.189835696868843	0.193340093969767	0.186638886034985	0.17699234054821	0.180458909537135	0.173830037579745	0.202505636462626	0.2066075756943	0.199236869995004	0.000369663315211062	0.000367086413262886	0.00104468434094142
142	9.08397597558638	0.16	0.486940272247465	0.463471748701225	0.510408795793705	0.179597365563187	9.5288368567676	9.09510571896051	9.96256799457469	16.07	11.8	21.73	0.549059659440265	0.575243442034077	0.601427224627888	0.543059256571818	0.568956889488666	0.594854522405515	0.554226510401286	0.581003891157327	0.607477915120002	0.486940272247465	17.7184550199399	-0.0124416131028586	27.7233004629689	0.189835696868843	0.193340093969767	0.186638886034985	0.17699234054821	0.180458909537135	0.173830037579745	0.202505636462626	0.2066075756943	0.199236869995004	0.000369663315211062	0.000367086413262886	0.00104468434094142
142	9.08397597558638	0.16	0.487660706720312	0.464248856505499	0.511072556935125	0.188046489947109	9.7646327291439	9.33251105788374	10.1967544004041	15.99	11.77	21.58	0.566213758353974	0.592431057645972	0.618648356937969	0.560111426213902	0.586046170259343	0.611980914304784	0.572343631107118	0.598356558366612	0.624323832679243	0.487660706720312	17.6750455313748	0.0624748774636726	27.7744254181445	0.189835696868843	0.193340093969767	0.186638886034985	0.17699234054821	0.180458909537135	0.173830037579745	0.202505636462626	0.2066075756943	0.199236869995004	0.000369663315211062	0.000367086413262886	0.00104468434094142
142	9.08397597558638	0.16	0.48768728914894	0.46430845893554	0.511066119362341	0.185092612361275	9.67451993214048	9.24219908677818	10.1068407775028	16	11.84	21.83	0.560347429743641	0.586558710440886	0.612769991138131	0.554296599036569	0.580224841008737	0.606153082980905	0.564745219706332	0.592343809526229	0.618630362101157	0.48768728914894	17.7969020768668	0.105636766890884	27.8672563711544	0.189835696868843	0.193340093969767	0.186638886034985	0.17699234054821	0.180458909537135	0.173830037579745	0.202505636462626	0.2066075756943	0.199236869995004	0.000369663315211062	0.000367086413262886	0.00104468434094142
142	9.08397597558638	0.16	0.487922330611206	0.46445687403296	0.511387787189451	0.190386583741517	9.7873526649039	9.3575163711149	10.2171889586929	16.05	11.76	21.39	0.565723154770439	0.59170957408441	0.617695993398382	0.559565472067072	0.585269039029354	0.610972605991637	0.57181989664902	0.597568139310525	0.623513874498879	0.487922330611206	17.6266200311746	0.0367813496823627	27.7179988130787	0.189835696868843	0.193340093969767	0.186638886034985	0.17699234054821	0.180458909537135	0.173830037579745	0.202505636462626	0.2066075756943	0.199236869995004	0.000369663315211062	0.000367086413262886	0.00104468434094142
142	9.08397597558638	0.16	0.487971004844154	0.464359797529449	0.51158221215886	0.179455655434133	9.66557062936456	9.22540399379648	10.1057372649326	15.93	11.77	21.61	0.561556522410965	0.588349760443376	0.615142998475787	0.555560377158472	0.582067524404621	0.60857467165077	0.566623008661624	0.594480246910588	0.621150524045666	0.487971004844154	17.7070610451138	-0.0715686122130499	27.6585352255178	0.189835696868843	0.193340093969767	0.186638886034985	0.17699234054821	0.180458909537135	0.173830037579745	0.202505636462626	0.2066075756943	0.199236869995004	0.000369663315211062	0.000367086413262886	0.00104468434094142
142	9.08397597558638	0.16	0.48833855583853	0.464837358506609	0.511839753170451	0.18200802542889	9.63541379196245	9.200386212985	10.0704413709399	16.02	11.87	21.62	0.557058721031869	0.583398474727942	0.609738228424014	0.551020606895161	0.577074856688063	0.603129106480966	0.562684197412813	0.589498466725406	0.6157677113908	0.48833855583853	17.6848381776339	0.15255247228978	27.8831327066673	0.189835696868843	0.193340093969767	0.186638886034985	0.17699234054821	0.180458909537135	0.173830037579745	0.202505636462626	0.2066075756943	0.199236869995004	0.000369663315211062	0.000367086413262886	0.00104468434094142
142	9.08397597558638	0.16	0.488638503018206	0.465161652680351	0.51211535335606	0.181500391761005	9.61638299160117	9.18147301119021	10.0512929720121	15.87	11.8	21.57	0.560914626485526	0.587484150669688	0.614053674853849	0.554987375964398	0.581276136876164	0.60756489778793	0.565701984523267	0.593834644039969	0.619987996684381	0.488638503018206	17.6290073119107	-0.205416401785083	27.4798667663538	0.189835696868843	0.193340093969767	0.186638886034985	0.17699234054821	0.180458909537135	0.173830037579745	0.202505636462626	0.2066075756943	0.199236869995004	0.000369663315211062	0.000367086413262886	0.00104468434094142
142	9.08397597558638	0.16	0.488687036296795	0.465246905095418	0.512127167498171	0.181090382060844	9.54105107780026	9.10895165902197	9.97315049657854	16.06	11.86	21.8	0.550084091361885	0.576178314391517	0.602272537421149	0.54407818128624	0.569887503226255	0.59569682516627	0.555765712154175	0.581429765893921	0.607961887173549	0.488687036296795	17.7901504439891	0.172275216172923	27.9413728760971	0.189835696868843	0.193340093969767	0.186638886034985	0.17699234054821	0.180458909537135	0.173830037579745	0.202505636462626	0.2066075756943	0.199236869995004	0.000369663315211062	0.000367086413262886	0.00104468434094142
142	9.08397597558638	0.16	0.488736317792845	0.46492133369348	0.512551301892209	0.174719559019008	9.57093197118868	9.12793433279404	10.0139296095833	16.03	11.92	21.67	0.552367825411879	0.579175384850987	0.605982944290095	0.54637136317737	0.572887901832173	0.599404440486976	0.557431272189358	0.585826699760362	0.612534083040972	0.488736317792845	17.7513246326927	0.0560322619152617	27.8361672821847	0.189835696868843	0.193340093969767	0.186638886034985	0.17699234054821	0.180458909537135	0.173830037579745	0.202505636462626	0.2066075756943	0.199236869995004	0.000369663315211062	0.000367086413262886	0.00104468434094142
142	9.08397597558638	0.16	0.488926327709035	0.465445943722765	0.512406711695305	0.185961694560251	9.74488068419893	9.3106661390816	10.1790952293162	15.94	11.8	21.51	0.566480667911102	0.592899201436034	0.619317734960966	0.560423862782061	0.586559929634396	0.61269599648673	0.572454038406899	0.599436289452272	0.622683685169833	0.488926327709035	17.680650263911	-0.156896326075594	27.5426900095383	0.189835696868843	0.193340093969767	0.186638886034985	0.17699234054821	0.180458909537135	0.173830037579745	0.202505636462626	0.2066075756943	0.199236869995004	0.000369663315211062	0.000367086413262886	0.00104468434094142
142	9.08397597558638	0.16	0.488973810549514	0.465149865650837	0.512797755448191	0.178267689957096	9.5974924873995	9.15865490677586	10.0363300680231	16.04	11.96	21.57	0.554006745511789	0.58055201687797	0.607097288244152	0.54798584013769	0.574242619408206	0.600499398678722	0.560601413866281	0.587346368739517	0.612959112570717	0.488973810549514	17.7279575985591	0.0436138172779245	27.80762285854	0.189835696868843	0.193340093969767	0.186638886034985	0.17699234054821	0.180458909537135	0.173830037579745	0.202505636462626	0.2066075756943	0.199236869995004	0.000369663315211062	0.000367086413262886	0.00104468434094142
142	9.08397597558638	0.16	0.48901255131822	0.465344127067262	0.512680975569178	0.182768063165833	9.75255789075296	9.31336205352527	10.1917537279807	16	11.9	21.63	0.564764910685489	0.591397870551089	0.618030830416689	0.558669496652936	0.585015011398944	0.611360526144952	0.570668272660275	0.598015697543771	0.624476647192546	0.48901255131822	17.7121002922131	0.0130298062378238	27.7520821083165	0.189835696868843	0.193340093969767	0.186638886034985	0.17699234054821	0.180458909537135	0.173830037579745	0.202505636462626	0.2066075756943	0.199236869995004	0.000369663315211062	0.000367086413262886	0.00104468434094142
142	9.08397597558638	0.16	0.48966656871155	0.466123202166531	0.513209935256569	0.18512135014776	9.74241741119304	9.30710393117263	10.1777308912135	16.02	11.86	21.62	0.563643569718662	0.590006404563942	0.616369239409222	0.55753781327899	0.583615068624613	0.609692323970237	0.569367073360278	0.595386799072333	0.622787411401473	0.48966656871155	17.7335021299824	0.225542707125409	27.9685104970378	0.189835696868843	0.193340093969767	0.186638886034985	0.17699234054821	0.180458909537135	0.173830037579745	0.202505636462626	0.2066075756943	0.199236869995004	0.000369663315211062	0.000367086413262886	0.00104468434094142
142	9.08397597558638	0.16	0.490103340692128	0.466537204307996	0.513669477076261	0.184098558448055	9.54360360562157	9.11572239416349	9.97148481707965	16.06	11.77	21.81	0.550755994320758	0.576607828314589	0.602459662308421	0.544750686390344	0.570320638343308	0.595890590296273	0.555463152668515	0.58127112772719	0.607434921147512	0.490103340692128	17.6357305151891	-0.0840376230512983	27.6153010531553	0.189835696868843	0.193340093969767	0.186638886034985	0.17699234054821	0.180458909537135	0.173830037579745	0.202505636462626	0.2066075756943	0.199236869995004	0.000369663315211062	0.000367086413262886	0.00104468434094142
142	9.08397597558638	0.16	0.490209547201699	0.466712746681405	0.513706347721994	0.182767516580027	9.51364806818488	9.08521049104842	9.94208564532133	15.95	11.71	21.7	0.552472524679259	0.578525854994639	0.604579185310019	0.546556654249963	0.572331005757326	0.598105357264689	0.557316504934599	0.583832394619521	0.610079283146098	0.490209547201699	17.600290858646	0.0889508047014276	27.7577943959702	0.189835696868843	0.193340093969767	0.186638886034985	0.17699234054821	0.180458909537135	0.173830037579745	0.202505636462626	0.2066075756943	0.199236869995004	0.000369663315211062	0.000367086413262886	0.00104468434094142
142	9.08397597558638	0.16	0.490266400001067	0.466773609546032	0.513759190456101	0.183569785450145	9.75027165770953	9.31235363607584	10.1881896793432	16	11.83	21.58	0.564721724956026	0.591278042534888	0.61783436011375	0.558627321305118	0.584897046547161	0.611166771789205	0.570805350406003	0.59709644506846	0.623754248969786	0.490266400001067	17.6993413206986	-0.0164728105741728	27.725458803437	0.189835696868843	0.193340093969767	0.186638886034985	0.17699234054821	0.180458909537135	0.173830037579745	0.202505636462626	0.2066075756943	0.199236869995004	0.000369663315211062	0.000367086413262886	0.00104468434094142
142	9.08397597558638	0.16	0.49030702139303	0.46650627642849	0.51410776635757	0.181220404588604	9.62396122136903	9.18829790808491	10.0596245346532	16.17	11.86	21.68	0.551443612132226	0.577590321082476	0.603737030032726	0.545319978957227	0.571176335728538	0.597032692499849	0.556818972638548	0.582908354579202	0.610022294860866	0.49030702139303	17.7556428670107	0.104268663403939	27.8723913695878	0.189835696868843	0.193340093969767	0.186638886034985	0.17699234054821	0.180458909537135	0.173830037579745	0.202505636462626	0.2066075756943	0.199236869995004	0.000369663315211062	0.000367086413262886	0.00104468434094142
142	9.08397597558638	0.16	0.490605419137521	0.466822285393194	0.514388552881849	0.180915187110167	9.596606042628	9.16173372955327	10.0314783557027	16.03	11.84	21.69	0.554356881809194	0.580670073894619	0.606983265980044	0.548337125334372	0.574364582699751	0.60039204006513	0.560043337911302	0.58605368545528	0.613153337958319	0.490605419137521	17.6951808314079	-0.167798270383916	27.5772012572018	0.189835696868843	0.193340093969767	0.186638886034985	0.17699234054821	0.180458909537135	0.173830037579745	0.202505636462626	0.2066075756943	0.199236869995004	0.000369663315211062	0.000367086413262886	0.00104468434094142
142	9.08397597558638	0.16	0.490689664157392	0.467179005086132	0.514200323228651	0.184903436231093	9.73710931209376	9.30171850653553	10.172500117652	16.04	11.94	21.73	0.562604848365074	0.588939012097133	0.615273175829193	0.556488813147207	0.582536700155405	0.608584587163603	0.568060459322487	0.595270039816973	0.622391934619803	0.490689664157392	17.7900245334894	-0.0793669199319561	27.7127789889021	0.189835696868843	0.193340093969767	0.186638886034985	0.17699234054821	0.180458909537135	0.173830037579745	0.202505636462626	0.2066075756943	0.199236869995004	0.000369663315211062	0.000367086413262886	0.00104468434094142
142	9.08397597558638	0.16	0.491149100082756	0.467237957605435	0.515060242560076	0.177564044855336	9.55352100914322	9.1156419660553	9.99140005223114	15.98	11.86	21.82	0.553306597881087	0.579885237599124	0.606463877317162	0.547350969320483	0.57364352442212	0.599936079523756	0.5582780843448	0.585657017510698	0.612011480538883	0.491149100082756	17.6987502115183	0.031061738462575	27.7837465890704	0.189835696868843	0.193340093969767	0.186638886034985	0.17699234054821	0.180458909537135	0.173830037579745	0.202505636462626	0.2066075756943	0.199236869995004	0.000369663315211062	0.000367086413262886	0.00104468434094142
142	9.08397597558638	0.16	0.49125366884558	0.467696173451215	0.514811164239946	0.185907557232839	9.56338700053026	9.13718327863702	9.9895907224235	15.95	11.77	21.46	0.555457287869246	0.581366581381624	0.607275874894002	0.549504119610853	0.575135727715003	0.600767335819153	0.561620633199302	0.586778197105469	0.614028678520152	0.49125366884558	17.5704302890849	-0.0142927927637917	27.6274563937751	0.189835696868843	0.193340093969767	0.186638886034985	0.17699234054821	0.180458909537135	0.173830037579745	0.202505636462626	0.2066075756943	0.199236869995004	0.000369663315211062	0.000367086413262886	0.00104468434094142
142	9.08397597558638	0.16	0.49143791829862	0.46760389318006	0.51527194341718	0.181828930309502	9.58727863963783	9.15416377901901	10.0203935002567	15.91	11.81	21.51	0.558044125338594	0.584447105381309	0.610850085424023	0.552110586233703	0.578232830206534	0.604355074179365	0.564303991022119	0.590227112909613	0.616881700017705	0.49143791829862	17.6076678402047	-0.0533815671162655	27.6323791389892	0.189835696868843	0.193340093969767	0.186638886034985	0.17699234054821	0.180458909537135	0.173830037579745	0.202505636462626	0.2066075756943	0.199236869995004	0.000369663315211062	0.000367086413262886	0.00104468434094142
142	9.08397597558638	0.16	0.491834902533913	0.468192534617708	0.515477270450118	0.181823251889242	9.58582640881491	9.15276888927847	10.0188839283513	15.91	11.65	21.61	0.557981867999191	0.584382430126908	0.610782992254626	0.552049684709225	0.578169569305142	0.604289453901058	0.562970283485479	0.589828940725241	0.616880001686317	0.491834902533913	17.6072787192069	-0.169032922179623	27.4933369905678	0.189835696868843	0.193340093969767	0.186638886034985	0.17699234054821	0.180458909537135	0.173830037579745	0.202505636462626	0.2066075756943	0.199236869995004	0.000369663315211062	0.000367086413262886	0.00104468434094142
142	9.08397597558638	0.16	0.49215100446728	0.468376189640543	0.515925819294016	0.181830303313236	9.69490456719035	9.25692961918905	10.1328795151917	15.92	11.85	21.49	0.563873926941848	0.590552605941384	0.617231284940921	0.557865164051696	0.584259549260243	0.610653934468789	0.570600997612792	0.597654295099385	0.623520203848288	0.49215100446728	17.6623056490245	0.0695739039018009	27.7807589631838	0.189835696868843	0.193340093969767	0.186638886034985	0.17699234054821	0.180458909537135	0.173830037579745	0.202505636462626	0.2066075756943	0.199236869995004	0.000369663315211062	0.000367086413262886	0.00104468434094142
142	9.08397597558638	0.16	0.492705415255661	0.468945205376452	0.51646562513487	0.183946734213767	9.66601196639952	9.23242351228008	10.099600420519	15.88	11.69	21.67	0.563760993363277	0.590237276354421	0.616713559345565	0.55779553843174	0.583991661789994	0.610187785148249	0.567520175804042	0.595831495557125	0.621963229405414	0.492705415255661	17.6426062204147	0.0384158781072671	27.7287526283997	0.189835696868843	0.193340093969767	0.186638886034985	0.17699234054821	0.180458909537135	0.173830037579745	0.202505636462626	0.2066075756943	0.199236869995004	0.000369663315211062	0.000367086413262886	0.00104468434094142
142	9.08397597558638	0.16	0.49295401996104	0.469277988246888	0.516630051675192	0.182312596402035	9.80085612904361	9.35881111374452	10.2429011443427	16.02	11.99	21.74	0.5667194314083	0.593487307870648	0.620255184332997	0.560578674593504	0.587056504498961	0.613534334404417	0.572450559106536	0.600361528832287	0.626558192823601	0.49295401996104	17.7717623767368	-0.0126373201570629	27.7729611703377	0.189835696868843	0.193340093969767	0.186638886034985	0.17699234054821	0.180458909537135	0.173830037579745	0.202505636462626	0.2066075756943	0.199236869995004	0.000369663315211062	0.000367086413262886	0.00104468434094142
142	9.08397597558638	0.16	0.493089441579467	0.469390994215467	0.516787888943467	0.181099767874019	9.60151706861681	9.16669299893123	10.0363411383024	15.81	11.7	21.46	0.562034647578997	0.588694882932477	0.615355118285957	0.556157552269168	0.582539006332509	0.60892046039585	0.567542650385124	0.594309346819803	0.621590618076702	0.493089441579467	17.5467417218516	-0.0191145649320459	27.610868037046	0.189835696868843	0.193340093969767	0.186638886034985	0.17699234054821	0.180458909537135	0.173830037579745	0.202505636462626	0.2066075756943	0.199236869995004	0.000369663315211062	0.000367086413262886	0.00104468434094142
142	9.08397597558638	0.16	0.493586712814915	0.469834109879516	0.517339315750314	0.180008212592513	9.60865094522384	9.17189565263175	10.0454062378159	15.86	11.88	21.59	0.560722655839347	0.587423634229116	0.614124612618884	0.554809445096843	0.5812288430821	0.607648241067357	0.566555702134103	0.592273893324516	0.621005493996913	0.493586712814915	17.6269007936588	0.0732566520991582	27.7668580762912	0.189835696868843	0.193340093969767	0.186638886034985	0.17699234054821	0.180458909537135	0.173830037579745	0.202505636462626	0.2066075756943	0.199236869995004	0.000369663315211062	0.000367086413262886	0.00104468434094142
142	9.08397597558638	0.16	0.49358705498845	0.46981791443112	0.517356195545779	0.175502523783998	9.46975226103133	9.03262411834708	9.90688040371558	15.91	11.9	21.49	0.550661616491134	0.577310537835635	0.603959459180137	0.544807385033615	0.571172994542005	0.597538604050395	0.556994725130335	0.583033578386964	0.610289396059582	0.49358705498845	17.6008384444777	-0.00535872696888337	27.6913956803726	0.189835696868843	0.193340093969767	0.186638886034985	0.17699234054821	0.180458909537135	0.173830037579745	0.202505636462626	0.2066075756943	0.199236869995004	0.000369663315211062	0.000367086413262886	0.00104468434094142
142	9.08397597558638	0.16	0.494255565811991	0.470465825208953	0.518045306415029	0.182638854704127	9.73885955090709	9.30009081222542	10.1776282895888	16	11.75	21.57	0.563867729042449	0.590470429731137	0.617073130419825	0.557779198961776	0.584094649050673	0.610410099139571	0.569839624042701	0.596822657060966	0.623403170333839	0.494255565811991	17.6625470857586	0.163898674621804	27.8617103220621	0.189835696868843	0.193340093969767	0.186638886034985	0.17699234054821	0.180458909537135	0.173830037579745	0.202505636462626	0.2066075756943	0.199236869995004	0.000369663315211062	0.000367086413262886	0.00104468434094142
142	9.08397597558638	0.16	0.494320390414972	0.470379021852206	0.518261758977738	0.184497377136532	9.84816746084859	9.40721661953082	10.2891183021664	15.92	11.79	21.81	0.57298990152993	0.599848045587297	0.626706189644664	0.566882823093711	0.593454705923835	0.620026588753959	0.578075382306711	0.605745809332427	0.63166656814838	0.494320390414972	17.703187712532	-0.0750945238280438	27.6455241631338	0.189835696868843	0.193340093969767	0.186638886034985	0.17699234054821	0.180458909537135	0.173830037579745	0.202505636462626	0.2066075756943	0.199236869995004	0.000369663315211062	0.000367086413262886	0.00104468434094142
142	9.08397597558638	0.16	0.49436208200204	0.470656651674337	0.518067512329743	0.183952091731489	9.6888178337444	9.25421413206744	10.1234215354214	16.05	11.89	21.6	0.559427478214175	0.585699752594471	0.611972026974766	0.553336800221255	0.579323039378713	0.605309278536172	0.565435031883171	0.590964626253966	0.618569813033953	0.49436208200204	17.6473449620535	-0.195426069714195	27.5352250585914	0.189835696868843	0.193340093969767	0.186638886034985	0.17699234054821	0.180458909537135	0.173830037579745	0.202505636462626	0.2066075756943	0.199236869995004	0.000369663315211062	0.000367086413262886	0.00104468434094142
142	9.08397597558638	0.16	0.494684313724168	0.470655128034029	0.518713499414308	0.183725184138676	9.77683863022345	9.33795491353702	10.2157223469099	15.95	11.91	21.58	0.567797900627041	0.59448439196924	0.621170883311438	0.561716588301585	0.588117258071454	0.614517927841324	0.573703070949025	0.601065402001564	0.627215977141419	0.494684313724168	17.6648549188729	-0.0351420721388737	27.6870395012106	0.189835696868843	0.193340093969767	0.186638886034985	0.17699234054821	0.180458909537135	0.173830037579745	0.202505636462626	0.2066075756943	0.199236869995004	0.000369663315211062	0.000367086413262886	0.00104468434094142
142	9.08397597558638	0.16	0.495118288291746	0.47138547115154	0.518851105431953	0.181504507482456	9.62172923306297	9.186583491576	10.0568749745499	15.87	11.78	21.49	0.561410236644365	0.588002851181314	0.614595465718264	0.555483350213153	0.581795222797103	0.608107095381053	0.567727251083084	0.593748459606851	0.620843658319319	0.495118288291746	17.5656510781752	0.0645480619142328	27.7507054132779	0.189835696868843	0.193340093969767	0.186638886034985	0.17699234054821	0.180458909537135	0.173830037579745	0.202505636462626	0.2066075756943	0.199236869995004	0.000369663315211062	0.000367086413262886	0.00104468434094142
142	9.08397597558638	0.16	0.496646537357875	0.472813921885267	0.520479152830484	0.180574890716075	9.62569900714226	9.18900684349063	10.0623911707939	16.15	11.94	21.7	0.552145502759972	0.578385293235432	0.604625083710893	0.546033860891978	0.571983205821336	0.597932550750694	0.556519206124688	0.584564158306819	0.610270418093542	0.496646537357875	17.7465354637746	0.185490196518777	27.9643594307929	0.189835696868843	0.193340093969767	0.186638886034985	0.17699234054821	0.180458909537135	0.173830037579745	0.202505636462626	0.2066075756943	0.199236869995004	0.000369663315211062	0.000367086413262886	0.00104468434094142
142	9.08397597558638	0.16	0.497916019411054	0.473962200029491	0.521869838792618	0.182088162533783	9.74358424676345	9.30379125690487	10.183377236622	16.02	11.81	21.38	0.563216171147192	0.589839567675107	0.616462964203021	0.557108186220413	0.583442856477629	0.609777526734846	0.569093723476025	0.595898284168475	0.623382717928607	0.497916019411054	17.6024608057452	0.225447707014801	27.9137643321653	0.189835696868843	0.193340093969767	0.186638886034985	0.17699234054821	0.180458909537135	0.173830037579745	0.202505636462626	0.2066075756943	0.199236869995004	0.000369663315211062	0.000367086413262886	0.00104468434094142
142	9.08397597558638	0.16	0.498423268930771	0.474479001821934	0.522367536039608	0.182847788567663	9.66450997303304	9.22939539857796	10.0996245474881	16	11.83	21.61	0.559516824047434	0.585894925134463	0.612273026221493	0.553473317071774	0.579566500474343	0.605659683876913	0.564628161273397	0.591196732106258	0.617885084613648	0.498423268930771	17.6176899296263	-0.252336382974288	27.4607700900758	0.189835696868843	0.193340093969767	0.186638886034985	0.17699234054821	0.180458909537135	0.173830037579745	0.202505636462626	0.2066075756943	0.199236869995004	0.000369663315211062	0.000367086413262886	0.00104468434094142
142	9.08397597558638	0.16	0.49888188400099	0.474970803826605	0.522792964175374	0.180809566480742	9.63603965448559	9.19922471829102	10.0728545906802	16.09	11.85	21.69	0.554615510642718	0.580950810226412	0.607286109810107	0.54853241681631	0.574578867467293	0.600625318118276	0.559849323920933	0.586941344145872	0.614402086652519	0.49888188400099	17.6777307945889	0.1082839371402	27.8364441004739	0.189835696868843	0.193340093969767	0.186638886034985	0.17699234054821	0.180458909537135	0.173830037579745	0.202505636462626	0.2066075756943	0.199236869995004	0.000369663315211062	0.000367086413262886	0.00104468434094142
142	9.08397597558638	0.16	0.498926902612786	0.474892936489942	0.522960868735631	0.18700351887593	9.87707734877506	9.43848094521037	10.3156737523398	16.06	11.81	21.47	0.570187070746559	0.596683071537389	0.623179072328219	0.563967795946711	0.590174793499008	0.616381791051306	0.576411134858572	0.602440608011686	0.629449638225647	0.498926902612786	17.6298833421458	0.13826943864555	27.8315635864119	0.189835696868843	0.193340093969767	0.186638886034985	0.17699234054821	0.180458909537135	0.173830037579745	0.202505636462626	0.2066075756943	0.199236869995004	0.000369663315211062	0.000367086413262886	0.00104468434094142
142	9.08397597558638	0.16	0.4989773935032	0.474934050093557	0.523020736912844	0.185855878237648	9.78491176420767	9.34876106137913	10.2210624670362	16.13	11.83	21.51	0.562445063297197	0.588684990497062	0.614924917696926	0.55624045884963	0.582190920678328	0.608141382507025	0.568057742891627	0.594331611875589	0.622049702960835	0.4989773935032	17.5912786263826	0.00725640905455142	27.6935059554356	0.189835696868843	0.193340093969767	0.186638886034985	0.17699234054821	0.180458909537135	0.173830037579745	0.202505636462626	0.2066075756943	0.199236869995004	0.000369663315211062	0.000367086413262886	0.00104468434094142
142	9.08397597558638	0.16	0.499410622295301	0.475047087294728	0.523774157295875	0.183725109501946	9.94900854500285	9.50239598451518	10.3956211054905	15.89	11.8	21.53	0.579955824669192	0.607213745329133	0.634471665989073	0.573810141981271	0.600779215587724	0.627748289194177	0.585404940986613	0.613832236362799	0.640803232175693	0.499410622295301	17.6149830296677	0.0591305675763563	27.7698067436985	0.189835696868843	0.193340093969767	0.186638886034985	0.17699234054821	0.180458909537135	0.173830037579745	0.202505636462626	0.2066075756943	0.199236869995004	0.000369663315211062	0.000367086413262886	0.00104468434094142
142	9.08397597558638	0.16	0.500581340888935	0.476290736016807	0.524871945761063	0.18193234622502	9.80930275453158	9.36631169935143	10.2522938097117	16.1	11.85	21.73	0.56435077763312	0.591042431135613	0.617734084638106	0.558150724862163	0.584549139360089	0.610947553858016	0.569384148097642	0.59713027628298	0.623592105555275	0.500581340888935	17.6445949772697	0.0113372211968113	27.7385190732559	0.189835696868843	0.193340093969767	0.186638886034985	0.17699234054821	0.180458909537135	0.173830037579745	0.202505636462626	0.2066075756943	0.199236869995004	0.000369663315211062	0.000367086413262886	0.00104468434094142
142	9.08397597558638	0.16	0.50642855666906	0.482144445366284	0.530712667971837	0.1874544311306	9.86889539393524	9.43131110444822	10.3064796834223	15.9	11.77	21.43	0.575150037598253	0.601835258535579	0.628520479472906	0.569041040294737	0.595442822247289	0.621844604199841	0.580789756448561	0.608450844822514	0.635554848337919	0.50642855666906	17.5229835244596	-0.0381970287898221	27.6123937697636	0.189835696868843	0.193340093969767	0.186638886034985	0.17699234054821	0.180458909537135	0.173830037579745	0.202505636462626	0.2066075756943	0.199236869995004	0.000369663315211062	0.000367086413262886	0.00104468434094142
142	9.08397597558638	0.16	0.51111245199933	0.486480739695487	0.535744164303172	0.180314671581815	9.72225187164232	9.2807911344801	10.1637126088045	15.91	11.73	21.33	0.565611237622985	0.592515749349427	0.619420261075868	0.559592604883383	0.586210827433888	0.612829049984393	0.57256319720796	0.598252523436971	0.62652258447191	0.51111245199933	17.4387728709377	-0.0904571820661081	27.5281020434578	0.189835696868843	0.193340093969767	0.186638886034985	0.17699234054821	0.180458909537135	0.173830037579745	0.202505636462626	0.2066075756943	0.199236869995004	0.000369663315211062	0.000367086413262886	0.00104468434094142
142	9.08397597558638	0.17	0.476131878575385	0.453582852667719	0.498680904483051	0.193305386710797	9.83526726003735	9.40737351901334	10.2631610010614	16.07	11.97	21.79	0.56792020914197	0.593752021007604	0.619583832873238	0.56171397056563	0.587263492094142	0.612813013622653	0.574453681027066	0.599174766997906	0.62609205378063	0.476131878575385	17.9281543633847	0.10915467165924	27.9444011470514	0.189835696868843	0.193340093969767	0.186638886034985	0.17699234054821	0.180458909537135	0.173830037579745	0.202505636462626	0.2066075756943	0.199236869995004	0.000369663315211062	0.000367086413262886	0.00104468434094142
142	9.08397597558638	0.17	0.47710733809709	0.454557108539397	0.499657567654782	0.185795480396643	9.46257840349773	9.04071112570715	9.88444568128831	16.09	11.74	21.98	0.545217684100086	0.570659211541502	0.596100738982917	0.539242452075676	0.564405156885414	0.589567861695152	0.549318996992677	0.575691681270615	0.600618118387356	0.47710733809709	17.8280772849078	-0.140444164000817	27.6237519310082	0.189835696868843	0.193340093969767	0.186638886034985	0.17699234054821	0.180458909537135	0.173830037579745	0.202505636462626	0.2066075756943	0.199236869995004	0.000369663315211062	0.000367086413262886	0.00104468434094142
142	9.08397597558638	0.17	0.479415972647176	0.456492500697539	0.502339444596812	0.18554047265044	9.62370363349159	9.19429098480355	10.0531162821796	15.97	11.89	21.47	0.558285707689662	0.584360034123308	0.610434360556954	0.552282711531745	0.578076672411973	0.603870633292202	0.564101074879131	0.591313213216668	0.617341990450071	0.479415972647176	17.7117420414934	-0.0196768166350398	27.7106146234343	0.189835696868843	0.193340093969767	0.186638886034985	0.17699234054821	0.180458909537135	0.173830037579745	0.202505636462626	0.2066075756943	0.199236869995004	0.000369663315211062	0.000367086413262886	0.00104468434094142
142	9.08397597558638	0.17	0.479886536607204	0.456989806106412	0.502783267107997	0.183478762853869	9.47415251251455	9.04850668511401	9.8997983399151	16.19	11.88	21.86	0.54243866893804	0.567955228088516	0.593471787238991	0.536396614502285	0.56162895269244	0.586861290882595	0.54885902010346	0.573027304388524	0.598933977417274	0.479886536607204	17.8587366016204	0.259949498710379	28.0700814098723	0.189835696868843	0.193340093969767	0.186638886034985	0.17699234054821	0.180458909537135	0.173830037579745	0.202505636462626	0.2066075756943	0.199236869995004	0.000369663315211062	0.000367086413262886	0.00104468434094142
142	9.08397597558638	0.17	0.480410205685614	0.457722623377491	0.503097787993737	0.187113560373269	9.58506067837262	9.15958538879635	10.0105359679489	16.15	11.86	21.77	0.550199308472581	0.575756820102242	0.601314331731903	0.544103859154058	0.569378228812351	0.594652598470645	0.55487648058346	0.58105444831977	0.606905962969611	0.480410205685614	17.8543461530531	0.0876424342529064	27.8834300285609	0.189835696868843	0.193340093969767	0.186638886034985	0.17699234054821	0.180458909537135	0.173830037579745	0.202505636462626	0.2066075756943	0.199236869995004	0.000369663315211062	0.000367086413262886	0.00104468434094142
142	9.08397597558638	0.17	0.480613013502831	0.45800511219943	0.503220914806232	0.188116734338434	9.60558392860812	9.18059852089539	10.0305693363209	15.98	11.83	21.64	0.557311146314208	0.583110020341878	0.608908894369548	0.55131428766802	0.576835556982778	0.602356826297537	0.563080887238819	0.589598912973355	0.615110826742589	0.480613013502831	17.7835143803541	0.0317418915095343	27.781894279402	0.189835696868843	0.193340093969767	0.186638886034985	0.17699234054821	0.180458909537135	0.173830037579745	0.202505636462626	0.2066075756943	0.199236869995004	0.000369663315211062	0.000367086413262886	0.00104468434094142
142	9.08397597558638	0.17	0.481716118280953	0.458826349174058	0.504605887387847	0.188654231322738	9.66066156617362	9.23398995426992	10.0873331780773	16.13	11.99	21.78	0.555263323007184	0.580920173212975	0.606577023418766	0.549129630221483	0.574503063117881	0.59987649601428	0.560450650558124	0.586910176376365	0.612930527110791	0.481716118280953	17.8716313060385	0.140037272321913	27.9551181393563	0.189835696868843	0.193340093969767	0.186638886034985	0.17699234054821	0.180458909537135	0.173830037579745	0.202505636462626	0.2066075756943	0.199236869995004	0.000369663315211062	0.000367086413262886	0.00104468434094142
142	9.08397597558638	0.17	0.482548260231896	0.460150551877775	0.504945968586017	0.195281156042779	9.73523309564244	9.31435585709812	10.1561103341868	16.04	11.84	21.84	0.563329743874511	0.588784286370985	0.614238828867458	0.557204636134435	0.582382410331417	0.607560184528398	0.569094189124413	0.594728253058069	0.619831137717936	0.482548260231896	17.8666948396622	0.0369150298475661	27.814306979609	0.189835696868843	0.193340093969767	0.186638886034985	0.17699234054821	0.180458909537135	0.173830037579745	0.202505636462626	0.2066075756943	0.199236869995004	0.000369663315211062	0.000367086413262886	0.00104468434094142
142	9.08397597558638	0.17	0.482710203691723	0.459924856194488	0.505495551188957	0.194794325021672	9.93624278305577	9.50600888460494	10.3664766815066	15.89	11.81	21.59	0.58010082679234	0.606355698130574	0.632610569468809	0.573951305021222	0.599927854220553	0.625904403419885	0.585732668618576	0.613500402256999	0.638405774084109	0.482710203691723	17.711421532403	-0.111264796108124	27.6204908248936	0.189835696868843	0.193340093969767	0.186638886034985	0.17699234054821	0.180458909537135	0.173830037579745	0.202505636462626	0.2066075756943	0.199236869995004	0.000369663315211062	0.000367086413262886	0.00104468434094142
142	9.08397597558638	0.17	0.4828311127163	0.459851092636912	0.505811132795688	0.185972486289566	9.6486787271247	9.21876609400871	10.0785913602407	16.13	11.89	21.88	0.554612278126984	0.580476349567411	0.606340421007839	0.548493721577139	0.574072457135259	0.59965119269338	0.560142157032602	0.586156942403041	0.611509954413707	0.4828311127163	17.8683746080712	-0.0254171800203635	27.7807619082312	0.189835696868843	0.193340093969767	0.186638886034985	0.17699234054821	0.180458909537135	0.173830037579745	0.202505636462626	0.2066075756943	0.199236869995004	0.000369663315211062	0.000367086413262886	0.00104468434094142
142	9.08397597558638	0.17	0.483216675613125	0.460380192494838	0.506053158731412	0.188742442136226	9.69474983086785	9.26669602032404	10.1228036414117	16.1	11.89	21.76	0.558496290312044	0.584294748005954	0.610093205699863	0.55236500158322	0.57788023842925	0.60339547527528	0.563536280424088	0.589926544717549	0.617068630328355	0.483216675613125	17.8312198884258	0.130466190421658	27.9211775277382	0.189835696868843	0.193340093969767	0.186638886034985	0.17699234054821	0.180458909537135	0.173830037579745	0.202505636462626	0.2066075756943	0.199236869995004	0.000369663315211062	0.000367086413262886	0.00104468434094142
142	9.08397597558638	0.17	0.483414024868763	0.460545173038728	0.506282876698798	0.181768777834477	9.50433475876905	9.0748801454014	9.9337893721367	16.08	11.74	21.8	0.547633474823776	0.573549378772856	0.599465282721935	0.541642472823602	0.567274861904556	0.592907250985511	0.55182091272151	0.578612117300891	0.604412748000885	0.483414024868763	17.8149575975229	0.0929848883179594	27.8555924416372	0.189835696868843	0.193340093969767	0.186638886034985	0.17699234054821	0.180458909537135	0.173830037579745	0.202505636462626	0.2066075756943	0.199236869995004	0.000369663315211062	0.000367086413262886	0.00104468434094142
142	9.08397597558638	0.17	0.48351126513423	0.460765142769342	0.506257387499118	0.193122159465746	9.82433298329524	9.39666367764573	10.2520022889447	16.06	11.89	21.87	0.567726699503495	0.593565581441235	0.619404463378976	0.561536248320597	0.58709338494427	0.612650521567944	0.573437840300482	0.598532657418586	0.625510265633169	0.48351126513423	17.8896882503396	-0.0690423602226567	27.7241164472383	0.189835696868843	0.193340093969767	0.186638886034985	0.17699234054821	0.180458909537135	0.173830037579745	0.202505636462626	0.2066075756943	0.199236869995004	0.000369663315211062	0.000367086413262886	0.00104468434094142
142	9.08397597558638	0.17	0.483718226020302	0.460674752670477	0.506761699370127	0.182242740149215	9.5221028616435	9.09252971772217	9.95167600556484	16.04	11.88	21.46	0.549834081834603	0.575810786063397	0.601787490292191	0.543853306110957	0.569547450841959	0.595241595572962	0.555292053865493	0.581721145276334	0.60852504503952	0.483718226020302	17.7213945333637	0.20297582178242	27.930954169453	0.189835696868843	0.193340093969767	0.186638886034985	0.17699234054821	0.180458909537135	0.173830037579745	0.202505636462626	0.2066075756943	0.199236869995004	0.000369663315211062	0.000367086413262886	0.00104468434094142
142	9.08397597558638	0.17	0.484027210664715	0.460876266392987	0.507178154936443	0.19010569032957	9.79930060264619	9.36854705429168	10.2300541510007	16.05	12.01	21.79	0.566387010684508	0.592428745137077	0.618470479589645	0.560222010921212	0.585980286742655	0.611738562564098	0.572222521906173	0.599252941571909	0.625092641102917	0.484027210664715	17.8321298526977	-0.0809630481733962	27.7178650240108	0.189835696868843	0.193340093969767	0.186638886034985	0.17699234054821	0.180458909537135	0.173830037579745	0.202505636462626	0.2066075756943	0.199236869995004	0.000369663315211062	0.000367086413262886	0.00104468434094142
142	9.08397597558638	0.17	0.484032848597332	0.461007964029791	0.507057733164874	0.186048618115311	9.603826119421	9.17601953518561	10.0316327036564	15.97	11.79	21.49	0.557215900163865	0.583194553545832	0.609173206927799	0.551225610199177	0.576924982845249	0.602624355491322	0.563046074932764	0.589371669595106	0.615844172008489	0.484032848597332	17.6718575969338	-0.0079052844604731	27.6987685294552	0.189835696868843	0.193340093969767	0.186638886034985	0.17699234054821	0.180458909537135	0.173830037579745	0.202505636462626	0.2066075756943	0.199236869995004	0.000369663315211062	0.000367086413262886	0.00104468434094142
142	9.08397597558638	0.17	0.484086031573141	0.461683728545889	0.506488334600393	0.191937230290954	9.71214274895062	9.28774295730213	10.1365425405991	16.07	11.81	21.96	0.560560949928533	0.586175563882605	0.611790177836678	0.554430997155758	0.579765505308933	0.605100013462109	0.565032011960607	0.591230970630163	0.617430442113926	0.484086031573141	17.9304160960525	0.119483259878062	27.9373393023811	0.189835696868843	0.193340093969767	0.186638886034985	0.17699234054821	0.180458909537135	0.173830037579745	0.202505636462626	0.2066075756943	0.199236869995004	0.000369663315211062	0.000367086413262886	0.00104468434094142
142	9.08397597558638	0.17	0.484289803503058	0.461540682700062	0.507038924306053	0.193114096123241	9.69461527554059	9.27258187490641	10.1166486761748	16.04	11.79	21.58	0.560895336363866	0.586423993797034	0.611952651230203	0.554799480225583	0.580050690133292	0.605301900041001	0.565493228016952	0.592164195287523	0.618477251719528	0.484289803503058	17.7345880860907	-0.0374998619073994	27.6764649404101	0.189835696868843	0.193340093969767	0.186638886034985	0.17699234054821	0.180458909537135	0.173830037579745	0.202505636462626	0.2066075756943	0.199236869995004	0.000369663315211062	0.000367086413262886	0.00104468434094142
142	9.08397597558638	0.17	0.484290959230937	0.461618154094606	0.506963764367267	0.195924949831443	9.85346702737326	9.42834886806084	10.2785851866857	16.14	11.9	22	0.566743026669778	0.59229710360017	0.617851180530563	0.560476291704848	0.585747805604272	0.611019319503695	0.571539210023748	0.596968093067446	0.623855598220643	0.484290959230937	17.9350164012364	0.0217008361167127	27.8540266460161	0.189835696868843	0.193340093969767	0.186638886034985	0.17699234054821	0.180458909537135	0.173830037579745	0.202505636462626	0.2066075756943	0.199236869995004	0.000369663315211062	0.000367086413262886	0.00104468434094142
142	9.08397597558638	0.17	0.484631831801264	0.461667379277668	0.50759628432486	0.184541486912879	9.60849579492764	9.17833928484937	10.0386523050059	16.13	11.84	21.78	0.551941379469173	0.577808932431849	0.603676485394524	0.545845117398139	0.57142695997949	0.59700880256084	0.556782186091542	0.583431814638725	0.609821158640553	0.484631831801264	17.8193436709772	0.182642179100725	27.9711826196535	0.189835696868843	0.193340093969767	0.186638886034985	0.17699234054821	0.180458909537135	0.173830037579745	0.202505636462626	0.2066075756943	0.199236869995004	0.000369663315211062	0.000367086413262886	0.00104468434094142
142	9.08397597558638	0.17	0.484697726215175	0.461675124549251	0.507720327881099	0.187163904507761	9.64983125808763	9.22155171647093	10.0781107997043	15.94	11.82	21.73	0.560936290694359	0.586988038257154	0.613039785819949	0.554935043706577	0.58070807339324	0.606481103079903	0.566791660129064	0.592216002348899	0.618200820550185	0.484697726215175	17.7115517654612	-0.136714585812238	27.5761922447044	0.189835696868843	0.193340093969767	0.186638886034985	0.17699234054821	0.180458909537135	0.173830037579745	0.202505636462626	0.2066075756943	0.199236869995004	0.000369663315211062	0.000367086413262886	0.00104468434094142
142	9.08397597558638	0.17	0.484919645450828	0.461738293251501	0.508100997650156	0.185057948874819	9.64153549126692	9.21063909294993	10.0724318895839	16.06	11.86	21.72	0.55650874403589	0.582543594714223	0.608578445392557	0.550441254281166	0.576192252834175	0.601943251387183	0.562286841657733	0.588173410996312	0.611668087230517	0.484919645450828	17.8031629924974	-0.162869530371373	27.6074549873432	0.189835696868843	0.193340093969767	0.186638886034985	0.17699234054821	0.180458909537135	0.173830037579745	0.202505636462626	0.2066075756943	0.199236869995004	0.000369663315211062	0.000367086413262886	0.00104468434094142
142	9.08397597558638	0.17	0.485175795581936	0.462250845885086	0.508100745278785	0.192312216180056	9.77054512357043	9.34410870872455	10.1969815384163	15.94	11.75	21.47	0.568455928403274	0.594398510586617	0.62034109276996	0.5623761964733	0.588041318369283	0.613706440265267	0.573946448206394	0.600672991786035	0.62696713190808	0.485175795581936	17.6324691107986	0.0489571115289356	27.7112266758435	0.189835696868843	0.193340093969767	0.186638886034985	0.17699234054821	0.180458909537135	0.173830037579745	0.202505636462626	0.2066075756943	0.199236869995004	0.000369663315211062	0.000367086413262886	0.00104468434094142
142	9.08397597558638	0.17	0.485293338979609	0.462719746049048	0.50786693191017	0.194553304258766	9.89666478243758	9.46781506864437	10.3255144962308	16.16	11.98	21.85	0.568325482063731	0.594068086725666	0.619810691387601	0.562017570040145	0.587474454475572	0.612931338910999	0.574587379488597	0.599906066822032	0.625585946686925	0.485293338979609	17.9674304908668	-0.128082783338847	27.7326020384743	0.189835696868843	0.193340093969767	0.186638886034985	0.17699234054821	0.180458909537135	0.173830037579745	0.202505636462626	0.2066075756943	0.199236869995004	0.000369663315211062	0.000367086413262886	0.00104468434094142
142	9.08397597558638	0.17	0.485395006481608	0.462700413187785	0.508089599775432	0.194482035709656	9.75226774042829	9.32957902545422	10.1749564554024	16.05	11.89	21.75	0.563772256274214	0.589314691778798	0.614857127283381	0.557627902509905	0.582891960073759	0.608156017637613	0.569704422694853	0.595555757918044	0.620488810072039	0.485395006481608	17.82759015031	-0.0264637227032568	27.7343212743112	0.189835696868843	0.193340093969767	0.186638886034985	0.17699234054821	0.180458909537135	0.173830037579745	0.202505636462626	0.2066075756943	0.199236869995004	0.000369663315211062	0.000367086413262886	0.00104468434094142
142	9.08397597558638	0.17	0.48542224653673	0.462492659062234	0.508351834011226	0.188755217014216	9.67271785738547	9.24565464312892	10.099781071642	16.08	11.72	21.78	0.557928051231136	0.583699135711318	0.609470220191501	0.55182409716197	0.577313235761079	0.602802374360188	0.56299429421446	0.588833056843256	0.615238695721091	0.48542224653673	17.7815597680077	-0.0632255611713597	27.6872311398691	0.189835696868843	0.193340093969767	0.186638886034985	0.17699234054821	0.180458909537135	0.173830037579745	0.202505636462626	0.2066075756943	0.199236869995004	0.000369663315211062	0.000367086413262886	0.00104468434094142
142	9.08397597558638	0.17	0.485722111791789	0.46311931481057	0.508324908773009	0.195733777886765	9.91964939204394	9.49141601308639	10.3478827710015	15.94	11.75	21.81	0.577663519886806	0.603726522570554	0.629789525254302	0.571492793507475	0.597277385572153	0.623061977636832	0.582543869253073	0.608577950063142	0.63439744440691	0.485722111791789	17.7756714273816	-0.107386925375667	27.6325373666392	0.189835696868843	0.193340093969767	0.186638886034985	0.17699234054821	0.180458909537135	0.173830037579745	0.202505636462626	0.2066075756943	0.199236869995004	0.000369663315211062	0.000367086413262886	0.00104468434094142
142	9.08397597558638	0.17	0.485755728556859	0.462513944669294	0.508997512444425	0.186593828230184	9.65155973790655	9.22239921564866	10.0807202601644	16.12	11.87	21.88	0.555195231232189	0.581031011035171	0.606866790838153	0.549081199339335	0.574632465204145	0.600183731068955	0.561053478009109	0.586173400211407	0.612593682413364	0.485755728556859	17.7881496656322	-0.102505249780807	27.6763973910287	0.189835696868843	0.193340093969767	0.186638886034985	0.17699234054821	0.180458909537135	0.173830037579745	0.202505636462626	0.2066075756943	0.199236869995004	0.000369663315211062	0.000367086413262886	0.00104468434094142
142	9.08397597558638	0.17	0.485759572828618	0.462721072114231	0.508798073543005	0.187961227048981	9.66776844877734	9.23981389163649	10.0957230059182	15.95	11.83	21.55	0.561910035831472	0.587935663983454	0.613961292135437	0.555894204459982	0.58164120119356	0.607388197927138	0.567547758665463	0.594034121561225	0.620382473321987	0.485759572828618	17.6810889172443	-0.0617444996434211	27.6489125455791	0.189835696868843	0.193340093969767	0.186638886034985	0.17699234054821	0.180458909537135	0.173830037579745	0.202505636462626	0.2066075756943	0.199236869995004	0.000369663315211062	0.000367086413262886	0.00104468434094142
142	9.08397597558638	0.17	0.485876408731985	0.46285642934439	0.50889638811958	0.194739574360885	9.83158995648127	9.4058131550873	10.2573667578752	16.11	11.79	21.88	0.566605872798984	0.592254653206759	0.617903433614533	0.560377284278306	0.585744112615185	0.611110940952064	0.571443067100542	0.597114429476448	0.623472952366512	0.485876408731985	17.8556139601725	0.0305081587934019	27.8162140765535	0.189835696868843	0.193340093969767	0.186638886034985	0.17699234054821	0.180458909537135	0.173830037579745	0.202505636462626	0.2066075756943	0.199236869995004	0.000369663315211062	0.000367086413262886	0.00104468434094142
142	9.08397597558638	0.17	0.485881930198589	0.463131805566753	0.508632054830426	0.197281869891031	9.93851010506017	9.51156071280684	10.3654594973135	15.98	11.84	21.59	0.57735053790144	0.603266312264552	0.629182086627665	0.571136478413103	0.596773319696559	0.622410160980014	0.583777553335494	0.609488011327267	0.635696274380697	0.485881930198589	17.737561748325	0.146389365310997	27.8619057275118	0.189835696868843	0.193340093969767	0.186638886034985	0.17699234054821	0.180458909537135	0.173830037579745	0.202505636462626	0.2066075756943	0.199236869995004	0.000369663315211062	0.000367086413262886	0.00104468434094142
142	9.08397597558638	0.17	0.485894989155462	0.462820794090565	0.50896918422036	0.187434313954652	9.60046090204731	9.17475081579889	10.0261709882957	15.93	11.76	21.61	0.558686847797917	0.58461001791305	0.610533188028183	0.55272784404585	0.578374515316254	0.604021186586657	0.564478466524076	0.590896987356959	0.616001738471706	0.485894989155462	17.704459504683	-0.0192669549684371	27.6900144398747	0.189835696868843	0.193340093969767	0.186638886034985	0.17699234054821	0.180458909537135	0.173830037579745	0.202505636462626	0.2066075756943	0.199236869995004	0.000369663315211062	0.000367086413262886	0.00104468434094142
142	9.08397597558638	0.17	0.486191062378327	0.463059587957276	0.509322536799378	0.187790945074639	9.80075246089617	9.3666690611456	10.2348358606467	15.99	11.81	21.67	0.568248541465401	0.594583117521453	0.620917693577504	0.562123139299257	0.588173843321423	0.61422454734359	0.573312885656727	0.600127453818016	0.625983331193922	0.486191062378327	17.7649322949829	-0.00207481945359028	27.7422433320034	0.189835696868843	0.193340093969767	0.186638886034985	0.17699234054821	0.180458909537135	0.173830037579745	0.202505636462626	0.2066075756943	0.199236869995004	0.000369663315211062	0.000367086413262886	0.00104468434094142
142	9.08397597558638	0.17	0.486362314154383	0.463443021106283	0.509281607202482	0.187820142835151	9.544340980364	9.12165471296349	9.9670272477645	16.09	11.82	21.65	0.550106728268985	0.575597997886268	0.601089267503552	0.544078143934048	0.569290056363362	0.594501968792676	0.554906490823946	0.581677992682711	0.606266828233012	0.486362314154383	17.7393695260793	-0.09359342146357	27.6451368496329	0.189835696868843	0.193340093969767	0.186638886034985	0.17699234054821	0.180458909537135	0.173830037579745	0.202505636462626	0.2066075756943	0.199236869995004	0.000369663315211062	0.000367086413262886	0.00104468434094142
142	9.08397597558638	0.17	0.486406361418785	0.46356962008619	0.50924310275138	0.196979303390966	9.85893238212119	9.43499654921279	10.2828682150296	16.02	11.76	21.79	0.571262821711502	0.596930958299434	0.622599094887366	0.565070717367349	0.590460628637561	0.615850539907773	0.57597007154851	0.60307643356885	0.62862460523651	0.486406361418785	17.7680599634273	0.111182608197775	27.8472817729712	0.189835696868843	0.193340093969767	0.186638886034985	0.17699234054821	0.180458909537135	0.173830037579745	0.202505636462626	0.2066075756943	0.199236869995004	0.000369663315211062	0.000367086413262886	0.00104468434094142
142	9.08397597558638	0.17	0.486491715218058	0.463342460834269	0.509640969601847	0.185332676618843	9.75667894770825	9.3210333480172	10.1923245473993	15.92	11.77	21.49	0.567869105815469	0.594410119876064	0.620951133936658	0.561820520972222	0.58807883683049	0.614337152688757	0.574308620202387	0.600137307355419	0.627129732774607	0.486491715218058	17.6608931740642	-0.102615572640272	27.6014358733116	0.189835696868843	0.193340093969767	0.186638886034985	0.17699234054821	0.180458909537135	0.173830037579745	0.202505636462626	0.2066075756943	0.199236869995004	0.000369663315211062	0.000367086413262886	0.00104468434094142
142	9.08397597558638	0.17	0.486623853562885	0.463667959271546	0.509579747854224	0.187096621702327	9.66615686843575	9.23705787274982	10.0952558641217	16	11.74	21.47	0.560104639588104	0.586123783523027	0.61214292745795	0.554058518413082	0.579796795370691	0.605535072328299	0.566230668872554	0.591805398123445	0.617706630412541	0.486623853562885	17.7009893607981	0.0108915396111458	27.7359288416039	0.189835696868843	0.193340093969767	0.186638886034985	0.17699234054821	0.180458909537135	0.173830037579745	0.202505636462626	0.2066075756943	0.199236869995004	0.000369663315211062	0.000367086413262886	0.00104468434094142
142	9.08397597558638	0.17	0.486628829141044	0.463921122213827	0.509336536068261	0.188731683615151	9.58499415760025	9.16177153809472	10.0082167771058	16.08	11.94	21.87	0.552725883719459	0.578258729130806	0.603791574542154	0.54667461702558	0.571927927749683	0.597181238473786	0.558097047043632	0.583715075304563	0.610345442970449	0.486628829141044	17.8760854156732	0.0279444378761695	27.8367814607773	0.189835696868843	0.193340093969767	0.186638886034985	0.17699234054821	0.180458909537135	0.173830037579745	0.202505636462626	0.2066075756943	0.199236869995004	0.000369663315211062	0.000367086413262886	0.00104468434094142
142	9.08397597558638	0.17	0.486652347455592	0.463946030712165	0.509358664199019	0.192182498242834	9.7557469677867	9.32977854365897	10.1817153919144	16.12	11.86	21.94	0.561528994737377	0.587166647321626	0.612804299905875	0.555341288483196	0.580696429808498	0.606051571133801	0.566399772429067	0.592377475771118	0.618927060651459	0.486652347455592	17.8571935285502	0.0187113836260303	27.8234259806612	0.189835696868843	0.193340093969767	0.186638886034985	0.17699234054821	0.180458909537135	0.173830037579745	0.202505636462626	0.2066075756943	0.199236869995004	0.000369663315211062	0.000367086413262886	0.00104468434094142
142	9.08397597558638	0.17	0.486801512549568	0.463851950246076	0.509751074853059	0.18999509718375	9.70247732838011	9.27582665914012	10.1291279976201	15.94	11.74	21.64	0.564490075528217	0.590454345598544	0.61641861566887	0.558458479941163	0.584145320905884	0.609832161870604	0.569127625093832	0.596534146149999	0.622161541684855	0.486801512549568	17.7091273509642	0.111767389587157	27.8248591702237	0.189835696868843	0.193340093969767	0.186638886034985	0.17699234054821	0.180458909537135	0.173830037579745	0.202505636462626	0.2066075756943	0.199236869995004	0.000369663315211062	0.000367086413262886	0.00104468434094142
142	9.08397597558638	0.17	0.486909862880988	0.464055587519996	0.509764138241979	0.186182086120622	9.56986072084018	9.14375490523059	9.99596653644978	16	11.75	21.67	0.5542394501018	0.580067422895947	0.605895395690094	0.548250354617671	0.573799231084054	0.599348107550436	0.559894262942337	0.585740383722401	0.611329479605745	0.486909862880988	17.7607705573722	0.0653451465500685	27.8033556787889	0.189835696868843	0.193340093969767	0.186638886034985	0.17699234054821	0.180458909537135	0.173830037579745	0.202505636462626	0.2066075756943	0.199236869995004	0.000369663315211062	0.000367086413262886	0.00104468434094142
142	9.08397597558638	0.17	0.487043739772793	0.464041698412977	0.510045781132608	0.189695679201637	9.82097511178986	9.38869312756754	10.2532570960122	16.04	11.85	21.62	0.567655425557065	0.593791886764201	0.619928347971337	0.561478143398473	0.587330185064749	0.613182226731025	0.573198293082898	0.600141401451356	0.626933534613967	0.487043739772793	17.8105679642143	-0.102192597668961	27.6676455132226	0.189835696868843	0.193340093969767	0.186638886034985	0.17699234054821	0.180458909537135	0.173830037579745	0.202505636462626	0.2066075756943	0.199236869995004	0.000369663315211062	0.000367086413262886	0.00104468434094142
142	9.08397597558638	0.17	0.487246289834786	0.464103927781075	0.510388651888497	0.187047856428265	9.60086943268094	9.17460033085062	10.0271385345113	15.99	11.9	21.72	0.556439297649131	0.58229250880585	0.608145719962569	0.550436435456418	0.576010742401179	0.601585049345941	0.562861781715751	0.587915866340401	0.613875964267451	0.487246289834786	17.7217300260724	-0.037363648026401	27.6955323448865	0.189835696868843	0.193340093969767	0.186638886034985	0.17699234054821	0.180458909537135	0.173830037579745	0.202505636462626	0.2066075756943	0.199236869995004	0.000369663315211062	0.000367086413262886	0.00104468434094142
142	9.08397597558638	0.17	0.487437738115714	0.464280348633348	0.51059512759808	0.18656559281384	9.63249298906383	9.20414043325752	10.0608455448701	16.09	11.8	21.68	0.555109481263514	0.580943785593808	0.606778089924103	0.549026922274468	0.574578149688706	0.600129377102943	0.560600368373882	0.586006645582857	0.612667312549313	0.487437738115714	17.7707691378846	-0.176231165375687	27.5913515761137	0.189835696868843	0.193340093969767	0.186638886034985	0.17699234054821	0.180458909537135	0.173830037579745	0.202505636462626	0.2066075756943	0.199236869995004	0.000369663315211062	0.000367086413262886	0.00104468434094142
142	9.08397597558638	0.17	0.487438462835921	0.464094308848827	0.510782616823016	0.187853620222617	9.73285219558223	9.30186470204806	10.1638396891164	16.11	11.95	21.82	0.560042656243035	0.585991365283413	0.611940074323791	0.55387715340623	0.579540193422264	0.605203233438298	0.565870540701558	0.5922976556947	0.61848388248491	0.487438462835921	17.7985492084321	-0.0720018996891955	27.6861749156898	0.189835696868843	0.193340093969767	0.186638886034985	0.17699234054821	0.180458909537135	0.173830037579745	0.202505636462626	0.2066075756943	0.199236869995004	0.000369663315211062	0.000367086413262886	0.00104468434094142
142	9.08397597558638	0.17	0.4874718565979	0.464262070704361	0.51068164249144	0.181864094473932	9.59260946695498	9.15930499026722	10.0259139436427	16.18	11.89	21.71	0.549425721123262	0.575417717767449	0.601409714411636	0.543316172614128	0.56901914135474	0.594722110095351	0.555107425613636	0.581341365259808	0.60683381994264	0.4874718565979	17.839343428992	-0.0093183722719062	27.7992620195842	0.189835696868843	0.193340093969767	0.186638886034985	0.17699234054821	0.180458909537135	0.173830037579745	0.202505636462626	0.2066075756943	0.199236869995004	0.000369663315211062	0.000367086413262886	0.00104468434094142
142	9.08397597558638	0.17	0.487568483459799	0.464336323677055	0.510800643242543	0.18644584701281	9.64495561251206	9.21587955917912	10.074031665845	16.08	11.77	21.69	0.556066720851546	0.581956264268498	0.607845807685451	0.549981184825172	0.575587395787111	0.60119360674905	0.561190059671103	0.587410103998142	0.613842538302344	0.487568483459799	17.7549875299475	-0.0217656450286764	27.7261695193326	0.189835696868843	0.193340093969767	0.186638886034985	0.17699234054821	0.180458909537135	0.173830037579745	0.202505636462626	0.2066075756943	0.199236869995004	0.000369663315211062	0.000367086413262886	0.00104468434094142
142	9.08397597558638	0.17	0.487571581893302	0.464765996121803	0.510377167664801	0.191735961729031	9.74259256750904	9.31658575047438	10.1685993845437	15.94	11.75	21.57	0.566985283520213	0.592911046713628	0.618836809907042	0.560927475726055	0.586576241799954	0.612225007873854	0.572141368066072	0.598057422382258	0.624898632095131	0.487571581893302	17.7056117914802	0.0609177706656909	27.7805598016181	0.189835696868843	0.193340093969767	0.186638886034985	0.17699234054821	0.180458909537135	0.173830037579745	0.202505636462626	0.2066075756943	0.199236869995004	0.000369663315211062	0.000367086413262886	0.00104468434094142
142	9.08397597558638	0.17	0.487700896504664	0.464521460166256	0.510880332843071	0.182866092927598	9.56531103136778	9.13468895841738	9.99593310431818	15.99	11.89	21.66	0.554011426222134	0.580128303313844	0.606245180405553	0.548034536277408	0.5738696543788	0.599704772480191	0.559879077187704	0.586436323264224	0.613730803290529	0.487700896504664	17.7657888671085	-0.0494657535165485	27.7170321335928	0.189835696868843	0.193340093969767	0.186638886034985	0.17699234054821	0.180458909537135	0.173830037579745	0.202505636462626	0.2066075756943	0.199236869995004	0.000369663315211062	0.000367086413262886	0.00104468434094142
142	9.08397597558638	0.17	0.487730221938244	0.464796290513582	0.510664153362906	0.191452765201622	9.68962472494201	9.26554647244763	10.1137029774364	15.98	11.84	21.66	0.562301494859562	0.588037681713098	0.613773868566633	0.556245891667935	0.581704917360287	0.607163943052638	0.567002705697395	0.59345944812923	0.619498428473907	0.487730221938244	17.742687892497	-0.124513826592802	27.6162904378249	0.189835696868843	0.193340093969767	0.186638886034985	0.17699234054821	0.180458909537135	0.173830037579745	0.202505636462626	0.2066075756943	0.199236869995004	0.000369663315211062	0.000367086413262886	0.00104468434094142
142	9.08397597558638	0.17	0.487823992486183	0.464779405605221	0.510868579367146	0.189695121979697	9.56121045919465	9.1403615645174	9.9820593538719	16.08	11.78	21.74	0.551553805528672	0.576948950761532	0.602344095994393	0.545518974978522	0.57063625901862	0.595753543058718	0.557313828245064	0.582539575850359	0.608201427727094	0.487823992486183	17.7041767658895	0.0907697278759168	27.8026176646705	0.189835696868843	0.193340093969767	0.186638886034985	0.17699234054821	0.180458909537135	0.173830037579745	0.202505636462626	0.2066075756943	0.199236869995004	0.000369663315211062	0.000367086413262886	0.00104468434094142
142	9.08397597558638	0.17	0.487909471119431	0.465056917515351	0.51076202472351	0.18818466217596	9.52852353063944	9.10704127757337	9.95000578370552	16.05	11.76	21.78	0.550429919624506	0.57590432295785	0.601378726291193	0.544434157865008	0.569631071825216	0.594827985785423	0.555580139985607	0.581175065100332	0.606775167605678	0.487909471119431	17.7584161554334	-0.0284435992007359	27.7137054433482	0.189835696868843	0.193340093969767	0.186638886034985	0.17699234054821	0.180458909537135	0.173830037579745	0.202505636462626	0.2066075756943	0.199236869995004	0.000369663315211062	0.000367086413262886	0.00104468434094142
142	9.08397597558638	0.17	0.488029243584667	0.465274872110748	0.510783615058585	0.195319470246127	9.8340226641764	9.4089263391811	10.2591189891717	16.14	11.91	22	0.565628123136239	0.591183263838948	0.616738404541658	0.55937529525161	0.584647932504004	0.609920569756398	0.571400414735704	0.596174693666951	0.622218283610389	0.488029243584667	17.9160237829698	0.00577108581212826	27.8264581248757	0.189835696868843	0.193340093969767	0.186638886034985	0.17699234054821	0.180458909537135	0.173830037579745	0.202505636462626	0.2066075756943	0.199236869995004	0.000369663315211062	0.000367086413262886	0.00104468434094142
142	9.08397597558638	0.17	0.488090478850117	0.465101062200766	0.511079895499467	0.190865566397328	9.73107607668986	9.30437416877768	10.157777984602	15.88	11.81	21.56	0.56828175238834	0.594343355627544	0.620404958866748	0.562272344155045	0.588058353795791	0.613844363436537	0.573633614882965	0.60016254084529	0.62727262391813	0.488090478850117	17.6954541584527	-0.164727059394359	27.5416351229951	0.189835696868843	0.193340093969767	0.186638886034985	0.17699234054821	0.180458909537135	0.173830037579745	0.202505636462626	0.2066075756943	0.199236869995004	0.000369663315211062	0.000367086413262886	0.00104468434094142
142	9.08397597558638	0.17	0.488130118969032	0.464991876049001	0.511268361889063	0.188681400993791	9.62538512923279	9.20030925842753	10.0504610000381	16.12	11.78	21.75	0.553586475216102	0.579163469033234	0.604740462850365	0.547481777323545	0.572776719776989	0.598071662230434	0.55873646558256	0.584500873964401	0.609866778371221	0.488130118969032	17.6988106001916	-0.00398621786205687	27.7251995517387	0.189835696868843	0.193340093969767	0.186638886034985	0.17699234054821	0.180458909537135	0.173830037579745	0.202505636462626	0.2066075756943	0.199236869995004	0.000369663315211062	0.000367086413262886	0.00104468434094142
142	9.08397597558638	0.17	0.488446460442516	0.465554922710255	0.511337998174777	0.18637324945986	9.50625520238719	9.08324829633982	9.92926210843456	15.89	11.77	21.57	0.554295440899131	0.580108981588687	0.605922522278243	0.548419275994365	0.573959163663031	0.599499051331697	0.559439516703759	0.587310735899966	0.612139427025905	0.488446460442516	17.6817228817752	0.00862975606577862	27.6961300034847	0.189835696868843	0.193340093969767	0.186638886034985	0.17699234054821	0.180458909537135	0.173830037579745	0.202505636462626	0.2066075756943	0.199236869995004	0.000369663315211062	0.000367086413262886	0.00104468434094142
142	9.08397597558638	0.17	0.48856799916859	0.465180368723683	0.511955629613496	0.18559312438477	9.66368656596183	9.23256497064963	10.094808161274	15.76	11.75	21.51	0.56796703660032	0.594488686399947	0.621010336199573	0.56208613631743	0.588333173036089	0.614580209754747	0.57451408610139	0.600791376586609	0.626950791081498	0.48856799916859	17.5964929696206	0.0654221667204541	27.7269743404023	0.189835696868843	0.193340093969767	0.186638886034985	0.17699234054821	0.180458909537135	0.173830037579745	0.202505636462626	0.2066075756943	0.199236869995004	0.000369663315211062	0.000367086413262886	0.00104468434094142
142	9.08397597558638	0.17	0.488685813446866	0.465404020024753	0.511967606868979	0.186017449765588	9.65889657052627	9.22859256594805	10.0892005751045	15.88	11.8	21.63	0.56356058736629	0.589837874594351	0.616115161822412	0.557598276106435	0.583597557084537	0.609596838062639	0.56974896503831	0.595876867177822	0.622113447393738	0.488685813446866	17.6429209441398	-0.00898163807108691	27.673498895121	0.189835696868843	0.193340093969767	0.186638886034985	0.17699234054821	0.180458909537135	0.173830037579745	0.202505636462626	0.2066075756943	0.199236869995004	0.000369663315211062	0.000367086413262886	0.00104468434094142
142	9.08397597558638	0.17	0.488863407574469	0.466195370802999	0.511531444345939	0.194215991948604	9.69712713476283	9.27647113684731	10.1177831326783	15.95	11.81	21.67	0.564203817548613	0.589788516341663	0.615373215134712	0.55816538924965	0.58347626612869	0.608787143007731	0.569695143245209	0.595854189316064	0.621720267641181	0.488863407574469	17.7606307598282	0.0861059560845286	27.8093868802738	0.189835696868843	0.193340093969767	0.186638886034985	0.17699234054821	0.180458909537135	0.173830037579745	0.202505636462626	0.2066075756943	0.199236869995004	0.000369663315211062	0.000367086413262886	0.00104468434094142
142	9.08397597558638	0.17	0.488926119860699	0.465677758384053	0.512174481337345	0.187081749220628	9.57466121510463	9.14960310203252	9.99971932817675	15.89	11.74	21.71	0.558415143988592	0.584357131282222	0.610299118575852	0.552497454898779	0.578164527343075	0.60383159978737	0.563286705071539	0.590899924819163	0.616440445564321	0.488926119860699	17.6455313208496	0.0479918200760362	27.7328876605012	0.189835696868843	0.193340093969767	0.186638886034985	0.17699234054821	0.180458909537135	0.173830037579745	0.202505636462626	0.2066075756943	0.199236869995004	0.000369663315211062	0.000367086413262886	0.00104468434094142
142	9.08397597558638	0.17	0.488961766688696	0.465981486926194	0.511942046451198	0.188238005857692	9.64011416198358	9.21377027013131	10.0664580538358	16.14	11.84	21.9	0.553888391736159	0.579518174730653	0.605147957725147	0.547765111253485	0.573111554946548	0.598457998639611	0.559271075989017	0.584907529271255	0.610155867088102	0.488961766688696	17.8587675579356	-0.081356758164516	27.7095235078105	0.189835696868843	0.193340093969767	0.186638886034985	0.17699234054821	0.180458909537135	0.173830037579745	0.202505636462626	0.2066075756943	0.199236869995004	0.000369663315211062	0.000367086413262886	0.00104468434094142
142	9.08397597558638	0.17	0.489118770742291	0.465873002821902	0.51236453866268	0.18444896335758	9.65374854271009	9.22143323576283	10.0860638496574	15.92	11.86	21.53	0.561923971940275	0.588267852354466	0.614611732768657	0.555942451538587	0.58200590885993	0.608069366181273	0.567826397452463	0.594993988878756	0.621678312216747	0.489118770742291	17.6438821772219	-0.120519531593784	27.5842563808751	0.189835696868843	0.193340093969767	0.186638886034985	0.17699234054821	0.180458909537135	0.173830037579745	0.202505636462626	0.2066075756943	0.199236869995004	0.000369663315211062	0.000367086413262886	0.00104468434094142
142	9.08397597558638	0.17	0.489179650590004	0.466163168003646	0.512196133176361	0.191181817435696	9.70803147505833	9.28277542245332	10.1332875276633	15.86	11.76	21.58	0.567419405090957	0.593413628305365	0.619407851519772	0.561433071405661	0.587153052864049	0.612873034322437	0.574772523809147	0.599579652788822	0.625710944816592	0.489179650590004	17.6355449903671	-0.0254420909498885	27.6504744658225	0.189835696868843	0.193340093969767	0.186638886034985	0.17699234054821	0.180458909537135	0.173830037579745	0.202505636462626	0.2066075756943	0.199236869995004	0.000369663315211062	0.000367086413262886	0.00104468434094142
142	9.08397597558638	0.17	0.489374292670505	0.465999761938253	0.512748823402757	0.178499967452069	9.52878431071644	9.09343347118153	9.96413515025135	16.09	11.88	21.83	0.548330501244738	0.574581987530532	0.600833473816325	0.542319145629537	0.568282836472375	0.594246527315214	0.552917205261816	0.580052243473282	0.606189126502827	0.489374292670505	17.7699199351043	0.105320360680183	27.8937065563771	0.189835696868843	0.193340093969767	0.186638886034985	0.17699234054821	0.180458909537135	0.173830037579745	0.202505636462626	0.2066075756943	0.199236869995004	0.000369663315211062	0.000367086413262886	0.00104468434094142
142	9.08397597558638	0.17	0.489430578017993	0.466717815914955	0.512143340121032	0.193536128608592	9.78194645420892	9.35668709298808	10.2072058154298	15.98	11.84	21.49	0.567993832291006	0.593809026482812	0.619624220674617	0.561881817239019	0.587419221697028	0.612956626155037	0.574295952572051	0.599789822981471	0.626251127108207	0.489430578017993	17.7222924326225	0.140269572291904	27.8568981186581	0.189835696868843	0.193340093969767	0.186638886034985	0.17699234054821	0.180458909537135	0.173830037579745	0.202505636462626	0.2066075756943	0.199236869995004	0.000369663315211062	0.000367086413262886	0.00104468434094142
142	9.08397597558638	0.17	0.489466201637998	0.466750067533354	0.512182335742643	0.193131127841037	9.7195689453815	9.29647236525581	10.1426655255072	16.11	11.74	22	0.559999350719256	0.585485771896329	0.610972193073401	0.553842789596495	0.5790490163241	0.604255243051704	0.56512612234296	0.590572832820812	0.615630587622297	0.489466201637998	17.8875663312254	-0.0468543928656312	27.7448305685694	0.189835696868843	0.193340093969767	0.186638886034985	0.17699234054821	0.180458909537135	0.173830037579745	0.202505636462626	0.2066075756943	0.199236869995004	0.000369663315211062	0.000367086413262886	0.00104468434094142
142	9.08397597558638	0.17	0.489648262090782	0.466213930905846	0.513082593275717	0.185190851710539	9.76876054790031	9.33237052198196	10.2051505738187	16.03	11.93	21.65	0.564586276983534	0.590986838284186	0.617387399584839	0.558452554258527	0.584566297176579	0.610680040094632	0.569832894575588	0.597570116619471	0.62388583878366	0.489648262090782	17.7409102664957	0.120133226872725	27.8910927294275	0.189835696868843	0.193340093969767	0.186638886034985	0.17699234054821	0.180458909537135	0.173830037579745	0.202505636462626	0.2066075756943	0.199236869995004	0.000369663315211062	0.000367086413262886	0.00104468434094142
142	9.08397597558638	0.17	0.489658313505391	0.466212866374299	0.513103760636484	0.189249283426982	9.72921725010184	9.3003512496155	10.1580832505882	15.89	11.64	21.69	0.567444532670255	0.593611035492844	0.619777538315433	0.56142594220581	0.587314910476018	0.613203878746226	0.572966524934362	0.599568304954468	0.624829475732829	0.489658313505391	17.641381526138	-0.246017028178836	27.428324461887	0.189835696868843	0.193340093969767	0.186638886034985	0.17699234054821	0.180458909537135	0.173830037579745	0.202505636462626	0.2066075756943	0.199236869995004	0.000369663315211062	0.000367086413262886	0.00104468434094142
142	9.08397597558638	0.17	0.489815993379831	0.466672518931359	0.512959467828302	0.191297951655934	9.75083690951616	9.32386611253258	10.1778077064997	16.1	11.93	21.77	0.561865650648015	0.587595344935712	0.613325039223409	0.555695077784982	0.581142201046736	0.60658932430849	0.567635928493428	0.593145231583855	0.619074627946882	0.489815993379831	17.8065215240298	0.14033821519039	27.9199611163984	0.189835696868843	0.193340093969767	0.186638886034985	0.17699234054821	0.180458909537135	0.173830037579745	0.202505636462626	0.2066075756943	0.199236869995004	0.000369663315211062	0.000367086413262886	0.00104468434094142
142	9.08397597558638	0.17	0.489837776112783	0.467012090514539	0.512663461711027	0.192097636705312	9.82222263207968	9.39323440889928	10.2512108552601	16.12	11.95	21.81	0.565261041154572	0.591076465227059	0.616891889299545	0.559029590522582	0.584560424770298	0.610091259018014	0.571182365840892	0.596548815407104	0.622868219305854	0.489837776112783	17.8674910235418	-0.0156508256059871	27.8064908301751	0.189835696868843	0.193340093969767	0.186638886034985	0.17699234054821	0.180458909537135	0.173830037579745	0.202505636462626	0.2066075756943	0.199236869995004	0.000369663315211062	0.000367086413262886	0.00104468434094142
142	9.08397597558638	0.17	0.489892892446771	0.46672995207123	0.513055832822311	0.185872423852019	9.53644014990452	9.11138801003087	9.96149228977817	15.88	11.74	21.68	0.556505200140002	0.582466527427338	0.608427854714674	0.550620643821712	0.576307452753279	0.601994261684845	0.561761164889467	0.588381895015686	0.614300783073072	0.489892892446771	17.6381400236623	0.0116800661691533	27.6884547691024	0.189835696868843	0.193340093969767	0.186638886034985	0.17699234054821	0.180458909537135	0.173830037579745	0.202505636462626	0.2066075756943	0.199236869995004	0.000369663315211062	0.000367086413262886	0.00104468434094142
142	9.08397597558638	0.17	0.489895924397917	0.466734614723052	0.513057234072781	0.191695911664017	9.75721418337687	9.33051288076417	10.1839154859896	15.96	11.72	21.68	0.566942163339581	0.592869458301232	0.618796753262884	0.560857774518826	0.586506819327609	0.612155864136391	0.572276931795285	0.598127497334842	0.624694340298545	0.489895924397917	17.6983829998167	-0.0147159774143589	27.6806436562612	0.189835696868843	0.193340093969767	0.186638886034985	0.17699234054821	0.180458909537135	0.173830037579745	0.202505636462626	0.2066075756943	0.199236869995004	0.000369663315211062	0.000367086413262886	0.00104468434094142
142	9.08397597558638	0.17	0.489933636622296	0.466902274485297	0.512964998759295	0.193412168395884	9.82941082480782	9.40191823522656	10.2569034143891	15.86	11.72	21.62	0.574849181744262	0.600986801661204	0.627124421578147	0.568788956402315	0.594651026015579	0.620513095628843	0.580286473255949	0.607593193324812	0.633064635339261	0.489933636622296	17.6406937492703	0.00830087760617366	27.6695003274294	0.189835696868843	0.193340093969767	0.186638886034985	0.17699234054821	0.180458909537135	0.173830037579745	0.202505636462626	0.2066075756943	0.199236869995004	0.000369663315211062	0.000367086413262886	0.00104468434094142
142	9.08397597558638	0.17	0.489941018308077	0.466469743723981	0.513412292892172	0.189057819787788	9.8718185746857	9.43639498322002	10.3072421661514	16.14	11.98	21.66	0.567205582919338	0.593378151199206	0.619550719479074	0.56093309984808	0.586816236929789	0.612699374011498	0.572999106651338	0.599966331000888	0.625762086498179	0.489941018308077	17.7546654970547	-0.0618932734597813	27.7147383796136	0.189835696868843	0.193340093969767	0.186638886034985	0.17699234054821	0.180458909537135	0.173830037579745	0.202505636462626	0.2066075756943	0.199236869995004	0.000369663315211062	0.000367086413262886	0.00104468434094142
142	9.08397597558638	0.17	0.489960828834623	0.466899774286223	0.513021883383023	0.185448455899589	9.54663144030689	9.12052804076007	9.9727348398537	16.01	11.77	21.69	0.552685116265198	0.578506100079629	0.604327083894059	0.546708382885844	0.572250138743325	0.597791894600805	0.557938770103244	0.584466324178374	0.61017360343822	0.489960828834623	17.7739094295334	-0.103078206648991	27.6439187126861	0.189835696868843	0.193340093969767	0.186638886034985	0.17699234054821	0.180458909537135	0.173830037579745	0.202505636462626	0.2066075756943	0.199236869995004	0.000369663315211062	0.000367086413262886	0.00104468434094142
142	9.08397597558638	0.17	0.49001975110779	0.466942786298739	0.51309671591684	0.189565499525247	9.71830834711461	9.29036413900799	10.1462525552212	15.94	11.83	21.62	0.565248394188568	0.591285562680049	0.617322731171529	0.559204853987407	0.584963637478381	0.610722420969354	0.571277239927757	0.597181048592417	0.623186582762108	0.49001975110779	17.7237420613898	0.0325897609622993	27.7544535155034	0.189835696868843	0.193340093969767	0.186638886034985	0.17699234054821	0.180458909537135	0.173830037579745	0.202505636462626	0.2066075756943	0.199236869995004	0.000369663315211062	0.000367086413262886	0.00104468434094142
142	9.08397597558638	0.17	0.490049869280408	0.46658958721437	0.513510151346447	0.188798676225197	9.72916632080963	9.29967177947769	10.1586608621416	15.88	11.84	21.42	0.568026690203363	0.594260343235243	0.620493996267124	0.562020960392121	0.587977245767184	0.613933531142248	0.574693419360758	0.599871906765135	0.626893512598406	0.490049869280408	17.5945490583556	0.01563410996108	27.6921383229203	0.189835696868843	0.193340093969767	0.186638886034985	0.17699234054821	0.180458909537135	0.173830037579745	0.202505636462626	0.2066075756943	0.199236869995004	0.000369663315211062	0.000367086413262886	0.00104468434094142
142	9.08397597558638	0.17	0.490403457615391	0.467444213067269	0.513362702163513	0.197796637383655	9.9041321865823	9.47934991512439	10.3289144580402	15.96	11.68	21.75	0.576065892966951	0.601880171447536	0.627694449928121	0.569886020030595	0.595423370189435	0.620960720348275	0.580759414101232	0.60680322397723	0.633506995990512	0.490403457615391	17.6955652794433	-0.0660190254771898	27.6458208183412	0.189835696868843	0.193340093969767	0.186638886034985	0.17699234054821	0.180458909537135	0.173830037579745	0.202505636462626	0.2066075756943	0.199236869995004	0.000369663315211062	0.000367086413262886	0.00104468434094142
142	9.08397597558638	0.17	0.490406902472482	0.467284822214079	0.513528982730885	0.193905125315567	9.89222726293183	9.46268125345499	10.3217732724087	16.23	11.9	22.01	0.565821151933655	0.591505861307328	0.617190570681001	0.559475460296513	0.58487211531782	0.610268770339128	0.571007007966798	0.59855221454632	0.622187815110732	0.490406902472482	17.9713178512055	-0.155945601459626	27.701895321865	0.189835696868843	0.193340093969767	0.186638886034985	0.17699234054821	0.180458909537135	0.173830037579745	0.202505636462626	0.2066075756943	0.199236869995004	0.000369663315211062	0.000367086413262886	0.00104468434094142
142	9.08397597558638	0.17	0.490418522858676	0.467245964020561	0.513591081696791	0.191268029765162	9.65127568683651	9.22862361432652	10.0739277593465	15.9	11.79	21.58	0.562749158733624	0.588521918376003	0.614294678018382	0.556770647816389	0.582269603895496	0.607768559974604	0.568944727337768	0.594731376723856	0.620721792866707	0.490418522858676	17.6404170843029	0.0650396051133725	27.7332798545892	0.189835696868843	0.193340093969767	0.186638886034985	0.17699234054821	0.180458909537135	0.173830037579745	0.202505636462626	0.2066075756943	0.199236869995004	0.000369663315211062	0.000367086413262886	0.00104468434094142
142	9.08397597558638	0.17	0.490425465735756	0.467683654306546	0.513167277164966	0.192232455448488	9.72927955004892	9.30453511933204	10.1540239807658	15.94	11.77	21.76	0.566213091099304	0.592060256375056	0.617907421650809	0.560162353211137	0.585733307242935	0.611304261274733	0.571418400668773	0.597935334614859	0.624018074215954	0.490425465735756	17.7221737007697	0.105496595422704	27.8164733635858	0.189835696868843	0.193340093969767	0.186638886034985	0.17699234054821	0.180458909537135	0.173830037579745	0.202505636462626	0.2066075756943	0.199236869995004	0.000369663315211062	0.000367086413262886	0.00104468434094142
142	9.08397597558638	0.17	0.490442136672918	0.467260990691442	0.513623282654395	0.190156512634584	9.71252470373846	9.2856560648777	10.1393933425992	16.2	11.95	21.68	0.556135542882844	0.581701514802742	0.607267486722639	0.54992537947969	0.575205865486639	0.600486351493588	0.56227766888445	0.587159441899549	0.613671213092596	0.490442136672918	17.8156988401209	0.154558873723074	27.9396622811673	0.189835696868843	0.193340093969767	0.186638886034985	0.17699234054821	0.180458909537135	0.173830037579745	0.202505636462626	0.2066075756943	0.199236869995004	0.000369663315211062	0.000367086413262886	0.00104468434094142
142	9.08397597558638	0.17	0.490490216217435	0.467481303388256	0.513499129046613	0.189048095291021	9.72899215139776	9.29985470068322	10.1581296021123	16	11.73	21.65	0.563710598763365	0.589722761004599	0.615734923245833	0.557619440481931	0.583350529069768	0.609081617657604	0.568422993198809	0.594604132142978	0.621294053197199	0.490490216217435	17.716806213576	-0.120787384739363	27.5964927448402	0.189835696868843	0.193340093969767	0.186638886034985	0.17699234054821	0.180458909537135	0.173830037579745	0.202505636462626	0.2066075756943	0.199236869995004	0.000369663315211062	0.000367086413262886	0.00104468434094142
142	9.08397597558638	0.17	0.4907144516931	0.467504909229263	0.513923994156936	0.184413419799513	9.52599911510408	9.09935429274244	9.95264393746572	15.92	11.83	21.6	0.554179389433904	0.580163405393157	0.606147421352409	0.548271010878672	0.573977998486456	0.599684986094241	0.560034478701298	0.58610562019141	0.611908099025514	0.4907144516931	17.6452443556649	-0.0736069386042938	27.6281852806605	0.189835696868843	0.193340093969767	0.186638886034985	0.17699234054821	0.180458909537135	0.173830037579745	0.202505636462626	0.2066075756943	0.199236869995004	0.000369663315211062	0.000367086413262886	0.00104468434094142
142	9.08397597558638	0.17	0.490722800414732	0.467905887163694	0.51353971366577	0.194116645381001	9.78028161385258	9.35588370825471	10.2046795194504	15.93	11.8	21.86	0.569482850098757	0.595315506466917	0.621148162835078	0.563401581248652	0.588958381498477	0.614515181748302	0.574419158828061	0.601090018108093	0.626653173650201	0.490722800414732	17.6939081220071	0.0523840463572783	27.7696852171708	0.189835696868843	0.193340093969767	0.186638886034985	0.17699234054821	0.180458909537135	0.173830037579745	0.202505636462626	0.2066075756943	0.199236869995004	0.000369663315211062	0.000367086413262886	0.00104468434094142
142	9.08397597558638	0.17	0.490851913668154	0.467418902594971	0.514284924741337	0.185470909058874	9.64770669569338	9.21712391383929	10.0782894775475	16.18	11.93	21.66	0.552718509318613	0.578539044612418	0.604359579906222	0.546567089556991	0.572100258047651	0.59763342653831	0.558302838452447	0.583944462719214	0.610963169184688	0.490851913668154	17.760230244499	-0.0555987267347066	27.7281825490176	0.189835696868843	0.193340093969767	0.186638886034985	0.17699234054821	0.180458909537135	0.173830037579745	0.202505636462626	0.2066075756943	0.199236869995004	0.000369663315211062	0.000367086413262886	0.00104468434094142
142	9.08397597558638	0.17	0.490861787382188	0.4674871411177	0.514236433646677	0.185534987103661	9.68819054491706	9.2558926238702	10.1204884659639	16.05	11.86	21.74	0.559599000272108	0.585735159610609	0.611871318949111	0.553508570639302	0.579360275503715	0.605211980368128	0.565471218265843	0.591890911022542	0.618577117106037	0.490861787382188	17.7888662057006	-0.116386285023459	27.6560468165339	0.189835696868843	0.193340093969767	0.186638886034985	0.17699234054821	0.180458909537135	0.173830037579745	0.202505636462626	0.2066075756943	0.199236869995004	0.000369663315211062	0.000367086413262886	0.00104468434094142
142	9.08397597558638	0.17	0.490892247716196	0.467658434310857	0.514126061121535	0.191192214656253	9.77460766666606	9.34644966759619	10.2027656657359	15.97	11.78	21.47	0.567541761049134	0.593540675443533	0.619539589837931	0.561439749595528	0.587159132712575	0.612878515829623	0.57413917893123	0.599026146413288	0.626071276005387	0.490892247716196	17.6577546283013	-0.158329869211861	27.531052757429	0.189835696868843	0.193340093969767	0.186638886034985	0.17699234054821	0.180458909537135	0.173830037579745	0.202505636462626	0.2066075756943	0.199236869995004	0.000369663315211062	0.000367086413262886	0.00104468434094142
142	9.08397597558638	0.17	0.490915985375482	0.467672879579183	0.51415909117178	0.186116922927721	9.66923658591645	9.23861337806719	10.0998597937657	16.08	11.86	21.69	0.557451048577814	0.583434532130378	0.609418015682943	0.551350742886353	0.57704988363787	0.602749024389387	0.562514658511815	0.588924663074506	0.615927444708149	0.490915985375482	17.7629901190867	0.168385991291425	27.9293149456923	0.189835696868843	0.193340093969767	0.186638886034985	0.17699234054821	0.180458909537135	0.173830037579745	0.202505636462626	0.2066075756943	0.199236869995004	0.000369663315211062	0.000367086413262886	0.00104468434094142
142	9.08397597558638	0.17	0.490935899980518	0.467762763993869	0.514109035967168	0.184581183220962	9.747901989801	9.31156204381254	10.1842419357895	16.2	11.95	21.81	0.557714259732167	0.583848758844508	0.609983257956849	0.551487279649685	0.577329982375977	0.603172685102268	0.563429321646724	0.590094849595823	0.616765620461235	0.490935899980518	17.9389537116703	0.00859483862694708	27.8675198345166	0.189835696868843	0.193340093969767	0.186638886034985	0.17699234054821	0.180458909537135	0.173830037579745	0.202505636462626	0.2066075756943	0.199236869995004	0.000369663315211062	0.000367086413262886	0.00104468434094142
142	9.08397597558638	0.17	0.490967914795273	0.467839978929514	0.514095850661033	0.186370175526469	9.69471535174433	9.26331802176403	10.1261126817246	15.99	11.79	21.71	0.562049904239093	0.588224847972511	0.614399791705929	0.555993483407265	0.581886376608686	0.607779269810108	0.56735445450608	0.593613610065912	0.620916331062065	0.490967914795273	17.7216681178	0.0405753052539751	27.7673141192094	0.189835696868843	0.193340093969767	0.186638886034985	0.17699234054821	0.180458909537135	0.173830037579745	0.202505636462626	0.2066075756943	0.199236869995004	0.000369663315211062	0.000367086413262886	0.00104468434094142
142	9.08397597558638	0.17	0.491171005264999	0.468326491016611	0.514015519513388	0.19350966024959	9.79818237166083	9.37218105034074	10.2241836929809	15.96	11.79	21.53	0.569545718551207	0.595433740491009	0.62132176243081	0.563435565794781	0.589045858022179	0.614656150249577	0.574986478915689	0.600496505887418	0.627702476431762	0.491171005264999	17.68896179095	0.107174692076857	27.8245121070122	0.189835696868843	0.193340093969767	0.186638886034985	0.17699234054821	0.180458909537135	0.173830037579745	0.202505636462626	0.2066075756943	0.199236869995004	0.000369663315211062	0.000367086413262886	0.00104468434094142
142	9.08397597558638	0.17	0.491321353014976	0.468029957651546	0.514612748378407	0.192899408593522	9.9473037004269	9.51397153197245	10.3806358688813	16.03	11.94	21.65	0.57564591992099	0.601864822710749	0.628083725500507	0.569394257019638	0.595328415774543	0.621262574529449	0.5818934129752	0.608486564388736	0.634579053366944	0.491321353014976	17.8282829760456	0.161123114544005	27.9563487839327	0.189835696868843	0.193340093969767	0.186638886034985	0.17699234054821	0.180458909537135	0.173830037579745	0.202505636462626	0.2066075756943	0.199236869995004	0.000369663315211062	0.000367086413262886	0.00104468434094142
142	9.08397597558638	0.17	0.491401896858398	0.468048633675325	0.514755160041472	0.190212248409947	9.82240075411855	9.39078113273403	10.2540203755031	15.93	11.73	21.52	0.571838020530623	0.59812087244955	0.624403724368477	0.565738630566813	0.591741141974163	0.617743653381513	0.57684729931305	0.604335033578484	0.629891352488334	0.491401896858398	17.6560506139651	-0.0856900601722754	27.5998333473582	0.189835696868843	0.193340093969767	0.186638886034985	0.17699234054821	0.180458909537135	0.173830037579745	0.202505636462626	0.2066075756943	0.199236869995004	0.000369663315211062	0.000367086413262886	0.00104468434094142
142	9.08397597558638	0.17	0.49142414920729	0.468408595928261	0.514439702486319	0.192426868106303	9.78736419613756	9.36035129931941	10.2143770929557	16.09	11.85	21.71	0.564275654328083	0.590017528116101	0.615759401904119	0.558084978509404	0.5835444378527	0.609003897195996	0.569478494395292	0.596259984651578	0.621581935784444	0.49142414920729	17.7320239647543	0.0734164642752186	27.8006552596836	0.189835696868843	0.193340093969767	0.186638886034985	0.17699234054821	0.180458909537135	0.173830037579745	0.202505636462626	0.2066075756943	0.199236869995004	0.000369663315211062	0.000367086413262886	0.00104468434094142
142	9.08397597558638	0.17	0.491424583368978	0.468176308420608	0.514672858317349	0.185500091196794	9.63966038331867	9.2094782612296	10.0698425054077	15.93	11.69	21.59	0.560858501417022	0.587056652222913	0.613254803028805	0.554878068033877	0.58079686799591	0.606715667957942	0.565624735599036	0.592222539850652	0.619159898523493	0.491424583368978	17.6561975860801	-0.232964879230698	27.4566876922488	0.189835696868843	0.193340093969767	0.186638886034985	0.17699234054821	0.180458909537135	0.173830037579745	0.202505636462626	0.2066075756943	0.199236869995004	0.000369663315211062	0.000367086413262886	0.00104468434094142
142	9.08397597558638	0.17	0.491440261696375	0.467974152606224	0.514906370786525	0.18741622859165	9.6477942054476	9.21995983202685	10.0756285788683	16.01	11.73	21.56	0.558781320383917	0.584710484983445	0.610639649582974	0.552740807682473	0.578389673992873	0.604038540303272	0.563814457615267	0.590250423631887	0.61683143867017	0.491440261696375	17.6501567810423	-0.00701248193625414	27.6912628433025	0.189835696868843	0.193340093969767	0.186638886034985	0.17699234054821	0.180458909537135	0.173830037579745	0.202505636462626	0.2066075756943	0.199236869995004	0.000369663315211062	0.000367086413262886	0.00104468434094142
142	9.08397597558638	0.17	0.491535481153906	0.468047561668354	0.515023400639457	0.184013011864433	9.64269357630677	9.21024658115087	10.0751405714627	15.87	11.74	21.34	0.562955934941787	0.589388300278127	0.615820665614468	0.557015772828901	0.583169230838079	0.609322688847257	0.568843818411613	0.594952977385137	0.622597107571246	0.491535481153906	17.5042672180498	0.181881377704059	27.8067460117179	0.189835696868843	0.193340093969767	0.186638886034985	0.17699234054821	0.180458909537135	0.173830037579745	0.202505636462626	0.2066075756943	0.199236869995004	0.000369663315211062	0.000367086413262886	0.00104468434094142
142	9.08397597558638	0.17	0.49163014239912	0.468714079798448	0.514546204999791	0.195054753576705	9.85332944704642	9.42703951848181	10.279619375611	15.8	11.71	21.55	0.57860496390776	0.604769431368388	0.630933898829016	0.572573241326851	0.598464954803252	0.624356668279652	0.583958833012963	0.61137985883435	0.637352817954261	0.49163014239912	17.6108492385993	-0.0175363171809867	27.6274200556175	0.189835696868843	0.193340093969767	0.186638886034985	0.17699234054821	0.180458909537135	0.173830037579745	0.202505636462626	0.2066075756943	0.199236869995004	0.000369663315211062	0.000367086413262886	0.00104468434094142
142	9.08397597558638	0.17	0.491690080579014	0.468402785489362	0.514977375668665	0.192108057867127	9.909138646533	9.47636887280223	10.3419084202638	16	11.87	21.57	0.574500822874944	0.600737305905623	0.626973788936302	0.568295821858108	0.594248932964151	0.620202044070193	0.580000724083301	0.606866296690368	0.633245564107112	0.491690080579014	17.7379878970449	-0.0466838386261082	27.6963615831624	0.189835696868843	0.193340093969767	0.186638886034985	0.17699234054821	0.180458909537135	0.173830037579745	0.202505636462626	0.2066075756943	0.199236869995004	0.000369663315211062	0.000367086413262886	0.00104468434094142
142	9.08397597558638	0.17	0.491736234340511	0.46868543739761	0.514787031283412	0.187728945242501	9.69765212025847	9.26804780275134	10.1272564377656	15.94	11.8	21.61	0.563780387018993	0.58991345123531	0.616046515451627	0.557749192148959	0.58360269076408	0.6094561893792	0.569601058674355	0.596067794291916	0.62189480748021	0.491736234340511	17.6909339764707	0.0981145517910667	27.810261450313	0.189835696868843	0.193340093969767	0.186638886034985	0.17699234054821	0.180458909537135	0.173830037579745	0.202505636462626	0.2066075756943	0.199236869995004	0.000369663315211062	0.000367086413262886	0.00104468434094142
142	9.08397597558638	0.17	0.491769591580313	0.468465113457061	0.515074069703565	0.187514168217325	9.66544011513906	9.23696100185084	10.0939192284273	15.91	11.77	21.57	0.562959392141635	0.589073645640571	0.615187899139507	0.556969566853398	0.582805967601009	0.608642368348619	0.568355050789976	0.594989197781421	0.621298659407241	0.491769591580313	17.625684967915	0.123941528862323	27.7931052490818	0.189835696868843	0.193340093969767	0.186638886034985	0.17699234054821	0.180458909537135	0.173830037579745	0.202505636462626	0.2066075756943	0.199236869995004	0.000369663315211062	0.000367086413262886	0.00104468434094142
142	9.08397597558638	0.17	0.491874141120877	0.46880620193601	0.514942080305745	0.195250691386089	9.96598172585412	9.53508690879834	10.3968765429099	16.09	11.86	21.84	0.574996994713537	0.600981364569264	0.62696573442499	0.568694347038131	0.594393897443019	0.620093447847907	0.579780506829696	0.605720550818873	0.632084923847003	0.491874141120877	17.8757704541706	-0.0449706571431183	27.7590293542703	0.189835696868843	0.193340093969767	0.186638886034985	0.17699234054821	0.180458909537135	0.173830037579745	0.202505636462626	0.2066075756943	0.199236869995004	0.000369663315211062	0.000367086413262886	0.00104468434094142
142	9.08397597558638	0.17	0.491904912933172	0.468874849599489	0.514934976266856	0.192313868775179	9.72061955078093	9.29636439943416	10.1448747021277	16.01	11.85	21.64	0.563144402429029	0.588844439929404	0.61454447742978	0.557048629796355	0.582470476508404	0.607892323220453	0.568857592184708	0.594338177757708	0.621272067876517	0.491904912933172	17.698910392648	0.0877265422021336	27.8180187267689	0.189835696868843	0.193340093969767	0.186638886034985	0.17699234054821	0.180458909537135	0.173830037579745	0.202505636462626	0.2066075756943	0.199236869995004	0.000369663315211062	0.000367086413262886	0.00104468434094142
142	9.08397597558638	0.17	0.492037951953605	0.46908463881608	0.514991265091131	0.193362763356389	9.79084608645344	9.36496328466764	10.2167288882392	16.06	11.82	21.7	0.565676733561804	0.59140155328307	0.617126373004335	0.559504570905318	0.58494870421647	0.610392837527621	0.571076539255013	0.598054445592922	0.622458085996985	0.492037951953605	17.8107437860038	-0.217270370299259	27.5580817569193	0.189835696868843	0.193340093969767	0.186638886034985	0.17699234054821	0.180458909537135	0.173830037579745	0.202505636462626	0.2066075756943	0.199236869995004	0.000369663315211062	0.000367086413262886	0.00104468434094142
142	9.08397597558638	0.17	0.492119775520881	0.469179438762275	0.515060112279488	0.192187221527715	9.80607338886132	9.37791405863346	10.2342327190892	15.87	11.71	21.72	0.573152950203585	0.599320899892927	0.625488849582268	0.56710362532938	0.592995386212738	0.618887147096096	0.578599184580082	0.604416694484637	0.630549875955963	0.492119775520881	17.694880529473	0.164369876806324	27.8578130846155	0.189835696868843	0.193340093969767	0.186638886034985	0.17699234054821	0.180458909537135	0.173830037579745	0.202505636462626	0.2066075756943	0.199236869995004	0.000369663315211062	0.000367086413262886	0.00104468434094142
142	9.08397597558638	0.17	0.492392884964314	0.469146993389734	0.515638776538893	0.184686524042357	9.59553290946327	9.16616362468467	10.0249021942419	16.04	11.82	21.82	0.554298271451693	0.580263185685419	0.606228099919144	0.548269283538629	0.573951782758378	0.599634281978128	0.559020568417453	0.585328660437281	0.61147376182097	0.492392884964314	17.7611457651333	0.262874767919228	28.0102040494951	0.189835696868843	0.193340093969767	0.186638886034985	0.17699234054821	0.180458909537135	0.173830037579745	0.202505636462626	0.2066075756943	0.199236869995004	0.000369663315211062	0.000367086413262886	0.00104468434094142
142	9.08397597558638	0.17	0.492451377057182	0.469159931876361	0.515742822238003	0.188234817960383	9.84645713438788	9.41098297132847	10.2819312974473	15.97	11.78	21.55	0.571651350699875	0.598103358345222	0.624555365990568	0.565510949627142	0.591678822658055	0.617846695688968	0.577941900849382	0.604569574038822	0.631236811111346	0.492451377057182	17.6764649139839	0.0289078404328277	27.7328731975178	0.189835696868843	0.193340093969767	0.186638886034985	0.17699234054821	0.180458909537135	0.173830037579745	0.202505636462626	0.2066075756943	0.199236869995004	0.000369663315211062	0.000367086413262886	0.00104468434094142
142	9.08397597558638	0.17	0.492546946137375	0.469272277760163	0.515821614514588	0.187808857916992	9.59500949456862	9.1700635732613	10.0199554158759	16.11	11.76	21.74	0.552107805063584	0.577692792344132	0.60327777962468	0.546029674177727	0.571332997442701	0.596636320707674	0.556564514444361	0.582614496309693	0.608383824602029	0.492546946137375	17.7235431265751	0.0345563613067696	27.7708177974458	0.189835696868843	0.193340093969767	0.186638886034985	0.17699234054821	0.180458909537135	0.173830037579745	0.202505636462626	0.2066075756943	0.199236869995004	0.000369663315211062	0.000367086413262886	0.00104468434094142
142	9.08397597558638	0.17	0.492567541112442	0.469736555528287	0.515398526696597	0.196820678830521	9.79589462880871	9.37445810663234	10.2173311509851	15.86	11.74	21.83	0.573140446701562	0.598906449795184	0.624672452888806	0.567097325514857	0.592591655094443	0.618085984674029	0.578157648994218	0.604132158629853	0.630209122327204	0.492567541112442	17.7618315404389	0.0269798441160286	27.7572443894188	0.189835696868843	0.193340093969767	0.186638886034985	0.17699234054821	0.180458909537135	0.173830037579745	0.202505636462626	0.2066075756943	0.199236869995004	0.000369663315211062	0.000367086413262886	0.00104468434094142
142	9.08397597558638	0.17	0.492661077737063	0.469305338116149	0.516016817357976	0.190859507834601	9.76434318871446	9.3361741390791	10.1925122383498	15.83	11.68	21.41	0.571946732254352	0.598176950879597	0.624407169504841	0.565951313299831	0.591906574239231	0.617861835178631	0.577600129833227	0.60409040884954	0.631120831688061	0.492661077737063	17.5680173780404	-0.213269649364703	27.4210674890706	0.189835696868843	0.193340093969767	0.186638886034985	0.17699234054821	0.180458909537135	0.173830037579745	0.202505636462626	0.2066075756943	0.199236869995004	0.000369663315211062	0.000367086413262886	0.00104468434094142
142	9.08397597558638	0.17	0.492696061163373	0.469473978535794	0.515918143790952	0.193704478981325	9.90241461239992	9.4721500616636	10.3326791631362	16.06	11.83	21.66	0.572188502173988	0.598179689731371	0.624170877288754	0.565946414706929	0.591654060624644	0.617361706542359	0.577435594431156	0.604746016908203	0.629724084370629	0.492696061163373	17.768670848656	-0.104934569214444	27.6611335147138	0.189835696868843	0.193340093969767	0.186638886034985	0.17699234054821	0.180458909537135	0.173830037579745	0.202505636462626	0.2066075756943	0.199236869995004	0.000369663315211062	0.000367086413262886	0.00104468434094142
142	9.08397597558638	0.17	0.492697101280624	0.469880159315219	0.51551404324603	0.194941398940001	9.8667675928712	9.4397421275907	10.2937930581517	16.13	11.87	21.76	0.567930563614426	0.593622029535472	0.619313495456519	0.561665802015269	0.587073869014969	0.612481936014669	0.574315802453227	0.598878713891372	0.624731057259443	0.492697101280624	17.8350861452072	0.0615817608049559	27.841215769705	0.189835696868843	0.193340093969767	0.186638886034985	0.17699234054821	0.180458909537135	0.173830037579745	0.202505636462626	0.2066075756943	0.199236869995004	0.000369663315211062	0.000367086413262886	0.00104468434094142
142	9.08397597558638	0.17	0.492709075104549	0.46949685369748	0.515921296511617	0.195434175974153	9.91636360175831	9.48786427402085	10.3448629294958	16.11	11.83	21.96	0.571328703290605	0.597131556093578	0.62293440889655	0.565041583080778	0.590560491393663	0.616079399706547	0.576742193399369	0.603136944982572	0.628255124420175	0.492709075104549	17.7852981411379	0.072153152945083	27.8359717577537	0.189835696868843	0.193340093969767	0.186638886034985	0.17699234054821	0.180458909537135	0.173830037579745	0.202505636462626	0.2066075756943	0.199236869995004	0.000369663315211062	0.000367086413262886	0.00104468434094142
142	9.08397597558638	0.17	0.49280262052504	0.469419681795624	0.516185559254456	0.185092376556291	9.60212906744219	9.1730427841206	10.0312153507638	16.01	11.84	21.7	0.55589368489119	0.581896654765572	0.607899624639954	0.549883049827976	0.57560486097233	0.601326672116683	0.561873001124057	0.587814674165215	0.614084596792326	0.49280262052504	17.7232828418711	0.0263958430414072	27.7695859844596	0.189835696868843	0.193340093969767	0.186638886034985	0.17699234054821	0.180458909537135	0.173830037579745	0.202505636462626	0.2066075756943	0.199236869995004	0.000369663315211062	0.000367086413262886	0.00104468434094142
142	9.08397597558638	0.17	0.492888450246015	0.469374484214931	0.5164024162771	0.181921233524408	9.62812105385355	9.19329598531383	10.0629461223933	15.96	11.78	21.55	0.558824869869594	0.585256202302588	0.611687534735582	0.552834286278466	0.578982275727098	0.60513026517573	0.564011778919101	0.591321659686513	0.617624222424186	0.492888450246015	17.6557421707416	0.0164760815772708	27.7401421989067	0.189835696868843	0.193340093969767	0.186638886034985	0.17699234054821	0.180458909537135	0.173830037579745	0.202505636462626	0.2066075756943	0.199236869995004	0.000369663315211062	0.000367086413262886	0.00104468434094142
142	9.08397597558638	0.17	0.49288950947129	0.469609532609254	0.516169486333327	0.189555274983227	9.77467627913267	9.34423559425536	10.20511696401	16	11.87	21.58	0.566452849953794	0.592546407872509	0.618639965791223	0.560333638357395	0.586145315794405	0.611956993231416	0.571959654219394	0.599086971086046	0.624889081615337	0.49288950947129	17.7016717498059	-0.116061678555007	27.6307229978556	0.189835696868843	0.193340093969767	0.186638886034985	0.17699234054821	0.180458909537135	0.173830037579745	0.202505636462626	0.2066075756943	0.199236869995004	0.000369663315211062	0.000367086413262886	0.00104468434094142
142	9.08397597558638	0.17	0.492949001898559	0.469485392507165	0.516412611289952	0.185768140174082	9.71792074349505	9.28463046019136	10.1512110267987	15.81	11.8	21.6	0.569405052517864	0.595977750007316	0.622550447496768	0.563455157497289	0.589750188394609	0.616045219291928	1.28215332031253	0.60204179228104	0.629252263844679	0.492949001898559	17.6326908784292	0.0600454844710718	27.7454217515088	0.189835696868843	0.193340093969767	0.186638886034985	0.17699234054821	0.180458909537135	0.173830037579745	0.202505636462626	0.2066075756943	0.199236869995004	0.000369663315211062	0.000367086413262886	0.00104468434094142
142	9.08397597558638	0.17	0.492975936348986	0.469984606890892	0.515967265807081	0.190920050516789	9.77427685246933	9.34575620445412	10.2027975004845	16.05	11.96	21.56	0.56499316759766	0.590899175951241	0.616805184304821	0.558842856495182	0.584466861419455	0.610090866343727	1.3050441404895	0.597701469719949	0.624209899486613	0.492975936348986	17.7431391259456	0.0143368096151515	27.769979194526	0.189835696868843	0.193340093969767	0.186638886034985	0.17699234054821	0.180458909537135	0.173830037579745	0.202505636462626	0.2066075756943	0.199236869995004	0.000369663315211062	0.000367086413262886	0.00104468434094142
142	9.08397597558638	0.17	0.492989864552576	0.469778148043043	0.51620158106211	0.189089987056733	9.61977362086827	9.19551166928352	10.044035572453	16	11.68	21.78	0.557475362185354	0.583196126143626	0.608916890101898	0.551454289790418	0.576897253881018	0.602340217971617	0.561582750481109	0.588367807163215	0.614306367687269	0.492989864552576	17.6806923854686	0.0135175213920776	27.7118087750881	0.189835696868843	0.193340093969767	0.186638886034985	0.17699234054821	0.180458909537135	0.173830037579745	0.202505636462626	0.2066075756943	0.199236869995004	0.000369663315211062	0.000367086413262886	0.00104468434094142
142	9.08397597558638	0.17	0.493028042273684	0.47007768416126	0.515978400386108	0.196343307908996	9.94608798377582	9.51754272410389	10.3746332434477	15.97	11.8	21.76	0.578215589299904	0.604250833589938	0.630286077879973	0.572007455160299	0.597763166535793	0.623518877911286	0.583869066158117	0.609988065856878	0.636913623393632	0.493028042273684	17.7454876123313	-0.0253247462547802	27.6991990183098	0.189835696868843	0.193340093969767	0.186638886034985	0.17699234054821	0.180458909537135	0.173830037579745	0.202505636462626	0.2066075756943	0.199236869995004	0.000369663315211062	0.000367086413262886	0.00104468434094142
142	9.08397597558638	0.17	0.493063246345029	0.470013675958757	0.516112816731302	0.188209998464661	9.68160672024246	9.25338853332607	10.1098249071588	16	11.84	21.7	0.560906345308871	0.586863355257499	0.612820365206127	0.554845860575415	0.580522410044614	0.606198959513813	0.566545323472088	0.593370169850016	0.617415269351964	0.493063246345029	17.7237279637195	-0.0358827128924238	27.6842057522232	0.189835696868843	0.193340093969767	0.186638886034985	0.17699234054821	0.180458909537135	0.173830037579745	0.202505636462626	0.2066075756943	0.199236869995004	0.000369663315211062	0.000367086413262886	0.00104468434094142
142	9.08397597558638	0.17	0.493095494975543	0.469842313612336	0.51634867633875	0.18592526693342	9.55495299175135	9.12915005391189	9.98075592959081	16.12	11.87	21.78	0.549369620266964	0.574993385555955	0.600617150844947	0.543313372239546	0.568654661264358	0.59399595028917	0.554538842771148	0.580549050069102	0.605948806885583	0.493095494975543	17.7538314143181	0.0648697937544871	27.8132027961872	0.189835696868843	0.193340093969767	0.186638886034985	0.17699234054821	0.180458909537135	0.173830037579745	0.202505636462626	0.2066075756943	0.199236869995004	0.000369663315211062	0.000367086413262886	0.00104468434094142
142	9.08397597558638	0.17	0.493176580035833	0.469932915980277	0.516420244091389	0.185122789403079	9.62324379437196	9.19325731519207	10.0532302735519	15.98	11.84	21.73	0.557904693267369	0.583998978084084	0.6100932629008	0.551896144584705	0.57770939792319	0.603522651261676	0.563946548702784	0.589674198016157	0.616458204592525	0.493176580035833	17.7302723618254	0.104397633891483	27.8401168147933	0.189835696868843	0.193340093969767	0.186638886034985	0.17699234054821	0.180458909537135	0.173830037579745	0.202505636462626	0.2066075756943	0.199236869995004	0.000369663315211062	0.000367086413262886	0.00104468434094142
142	9.08397597558638	0.17	0.493179239550428	0.470170186673155	0.516188292427702	0.192259517153341	9.74865981233496	9.32310639278768	10.1742132318822	16.12	11.73	21.94	0.561219800563475	0.586836692099989	0.612453583636504	0.555038278901807	0.580373014730739	0.60570775055967	0.564339994116084	0.591094516850113	0.617145996358952	0.493179239550428	17.8257696853321	0.00101323818908252	27.7729940753906	0.189835696868843	0.193340093969767	0.186638886034985	0.17699234054821	0.180458909537135	0.173830037579745	0.202505636462626	0.2066075756943	0.199236869995004	0.000369663315211062	0.000367086413262886	0.00104468434094142
142	9.08397597558638	0.17	0.493208378842514	0.470323687066812	0.516093070618215	0.195299581236732	9.8564562747461	9.43036324961961	10.2825492998726	15.87	11.84	21.62	0.576421070045324	0.602465559635073	0.628510049224821	0.570339163136091	0.596108853331066	0.62187854352604	0.5828416946228	0.6092477469336	0.634938846730337	0.493208378842514	17.7465998432304	0.130772676511806	27.8803592008287	0.189835696868843	0.193340093969767	0.186638886034985	0.17699234054821	0.180458909537135	0.173830037579745	0.202505636462626	0.2066075756943	0.199236869995004	0.000369663315211062	0.000367086413262886	0.00104468434094142
142	9.08397597558638	0.17	0.493218322206433	0.469875791888378	0.516560852524487	0.188663985788681	9.72896076340903	9.29928634852302	10.158635178295	15.98	11.8	21.62	0.564465575890021	0.59054676179547	0.61662794770092	0.558390200020069	0.58419067260255	0.60999114518503	0.570617339628965	0.596829449438801	0.621848927337133	0.493218322206433	17.7145199796026	0.0383434896185439	27.7557762839256	0.189835696868843	0.193340093969767	0.186638886034985	0.17699234054821	0.180458909537135	0.173830037579745	0.202505636462626	0.2066075756943	0.199236869995004	0.000369663315211062	0.000367086413262886	0.00104468434094142
142	9.08397597558638	0.17	0.493263422729337	0.469669086930422	0.516857758528252	0.17744102876481	9.41191977725169	8.98034914593975	9.84349040856363	15.89	11.71	21.54	0.548215914731793	0.574561648574783	0.600907382417773	0.542410294521085	0.568477026385558	0.594543758250031	0.553391534840963	0.580938544069704	0.607033366900513	0.493263422729337	17.5930183631201	0.0785503833394314	27.7350232990176	0.189835696868843	0.193340093969767	0.186638886034985	0.17699234054821	0.180458909537135	0.173830037579745	0.202505636462626	0.2066075756943	0.199236869995004	0.000369663315211062	0.000367086413262886	0.00104468434094142
142	9.08397597558638	0.17	0.49337336145719	0.470295536362358	0.516451186552022	0.189185228752121	9.66623355536565	9.24005492829756	10.0924121824337	15.91	11.72	21.78	0.563192946530212	0.589169068814033	0.615145191097854	0.557202006562792	0.582901808998952	0.608601611435112	0.568498931315355	0.594912693768367	0.620483530189178	0.49337336145719	17.7279174993654	0.0267209109904317	27.7495169139446	0.189835696868843	0.193340093969767	0.186638886034985	0.17699234054821	0.180458909537135	0.173830037579745	0.202505636462626	0.2066075756943	0.199236869995004	0.000369663315211062	0.000367086413262886	0.00104468434094142
142	9.08397597558638	0.17	0.49337675391376	0.470134503614838	0.516619004212683	0.1919097031652	9.86846444270745	9.4371954567439	10.299733428671	16	11.83	21.79	0.572285155900453	0.598437929783166	0.624590703665878	0.566108908934812	0.591979435429712	0.617849961924613	0.577706040231042	0.604429089217593	0.630654212727846	0.49337675391376	17.7194954064597	-0.000277458364119437	27.728519975115	0.189835696868843	0.193340093969767	0.186638886034985	0.17699234054821	0.180458909537135	0.173830037579745	0.202505636462626	0.2066075756943	0.199236869995004	0.000369663315211062	0.000367086413262886	0.00104468434094142
142	9.08397597558638	0.17	0.493426086073334	0.470510599360704	0.516341572785964	0.189839340287311	9.77241056610327	9.34246711339497	10.2023540188116	16.03	11.9	21.73	0.565462160668262	0.5914849179103	0.617507675152339	0.559326936807668	0.585067349001258	0.610807761194848	0.571832560824909	0.597241093445887	0.623490517065908	0.493426086073334	17.8162884361149	-0.107363283299362	27.6847695934058	0.189835696868843	0.193340093969767	0.186638886034985	0.17699234054821	0.180458909537135	0.173830037579745	0.202505636462626	0.2066075756943	0.199236869995004	0.000369663315211062	0.000367086413262886	0.00104468434094142
142	9.08397597558638	0.17	0.493457009299444	0.470365924857829	0.516548093741058	0.194235386475639	9.78129241029233	9.35701165971638	10.2055731608683	16.21	11.91	21.96	0.560248047429478	0.585651720174212	0.611055392918945	0.553987144043024	0.579106924784124	0.604226705525225	0.565199778653515	0.59023676907684	0.616786468761655	0.493457009299444	17.8674666171631	-0.00415532846865707	27.814229863235	0.189835696868843	0.193340093969767	0.186638886034985	0.17699234054821	0.180458909537135	0.173830037579745	0.202505636462626	0.2066075756943	0.199236869995004	0.000369663315211062	0.000367086413262886	0.00104468434094142
142	9.08397597558638	0.17	0.493471100707736	0.470319286062644	0.516622915352828	0.184993279803937	9.6591165501935	9.22734184820772	10.0908912521793	16.22	11.97	21.83	0.551976286793849	0.577804894929779	0.60363350306571	0.545792653540449	0.571331911130026	0.596871168719602	0.557933534545542	0.583255059117226	0.609651199108874	0.493471100707736	17.8758679455172	-0.0192671811044815	27.8000386991956	0.189835696868843	0.193340093969767	0.186638886034985	0.17699234054821	0.180458909537135	0.173830037579745	0.202505636462626	0.2066075756943	0.199236869995004	0.000369663315211062	0.000367086413262886	0.00104468434094142
142	9.08397597558638	0.17	0.493498113250575	0.470285138893473	0.516711087607678	0.190501163570589	9.75254654191543	9.32439797222386	10.180695111607	15.91	11.77	21.52	0.56844361477298	0.594544851693621	0.620646088614261	0.562400167612782	0.588223907448318	0.614047647283854	0.57504304724671	0.60070666614029	0.627615748964764	0.493498113250575	17.6084450436563	0.0302868192388873	27.7117247991957	0.189835696868843	0.193340093969767	0.186638886034985	0.17699234054821	0.180458909537135	0.173830037579745	0.202505636462626	0.2066075756943	0.199236869995004	0.000369663315211062	0.000367086413262886	0.00104468434094142
142	9.08397597558638	0.17	0.493516039193224	0.47003093154335	0.517001146843099	0.187658148229289	9.64814559474996	9.22063516202098	10.0756560274789	15.94	11.76	21.86	0.561020213835908	0.587031653413801	0.613043092991693	0.555022315387333	0.58075566521152	0.606489015035707	0.566947744329672	0.592007872104891	0.619155156310337	0.493516039193224	17.698077647029	0.106563478409865	27.8272556500764	0.189835696868843	0.193340093969767	0.186638886034985	0.17699234054821	0.180458909537135	0.173830037579745	0.202505636462626	0.2066075756943	0.199236869995004	0.000369663315211062	0.000367086413262886	0.00104468434094142
142	9.08397597558638	0.17	0.493545369759179	0.470422797592394	0.516667941925963	0.191692625704948	9.90074446351645	9.46776172108081	10.3337272059521	16.08	11.98	21.79	0.571173956533783	0.597295068724129	0.623416180914474	0.564920352268431	0.590755472605086	0.61659059294174	0.576094892046922	0.603014795004173	0.629986131093536	0.493545369759179	17.860208488953	-0.0206921412427583	27.8062500040865	0.189835696868843	0.193340093969767	0.186638886034985	0.17699234054821	0.180458909537135	0.173830037579745	0.202505636462626	0.2066075756943	0.199236869995004	0.000369663315211062	0.000367086413262886	0.00104468434094142
142	9.08397597558638	0.17	0.493583577303839	0.470183644882392	0.516983509725287	0.184780285341673	9.64947606642492	9.21782738228337	10.0811247505665	15.93	11.74	21.56	0.561045248885217	0.587317648376081	0.613590047866944	0.55505303978182	0.581044838533777	0.607036637285735	0.566223122511263	0.593754178863152	0.620075398982045	0.493583577303839	17.6355044322897	0.0427253743783492	27.733351962103	0.189835696868843	0.193340093969767	0.186638886034985	0.17699234054821	0.180458909537135	0.173830037579745	0.202505636462626	0.2066075756943	0.199236869995004	0.000369663315211062	0.000367086413262886	0.00104468434094142
142	9.08397597558638	0.17	0.493695563821742	0.470566465695086	0.516824661948399	0.188936093188853	9.63814200067676	9.21285651549991	10.0634274858536	16.02	11.82	21.9	0.557913749581854	0.583668261147138	0.609422772712423	0.551869392425938	0.577344883324688	0.602820374223439	0.562637536621632	0.589651634426235	0.614501474125788	0.493695563821742	17.7629709995079	-0.10173116001244	27.6514899143183	0.189835696868843	0.193340093969767	0.186638886034985	0.17699234054821	0.180458909537135	0.173830037579745	0.202505636462626	0.2066075756943	0.199236869995004	0.000369663315211062	0.000367086413262886	0.00104468434094142
142	9.08397597558638	0.17	0.493714384786983	0.470245408044197	0.517183361529769	0.188742157613481	9.73517471742443	9.30533562116111	10.1650138136878	15.93	11.74	21.57	0.566669753138596	0.592845790681501	0.619021828224407	0.560626548767859	0.586523434046838	0.612420319325816	0.572028325043279	0.599054543140013	0.625499547226998	0.493714384786983	17.6070409255469	0.054625591175068	27.7337431681629	0.189835696868843	0.193340093969767	0.186638886034985	0.17699234054821	0.180458909537135	0.173830037579745	0.202505636462626	0.2066075756943	0.199236869995004	0.000369663315211062	0.000367086413262886	0.00104468434094142
142	9.08397597558638	0.17	0.493799578049688	0.470687759614196	0.51691139648518	0.192309564965077	9.8027610540072	9.37491492032667	10.2306071876877	15.88	11.79	21.49	0.572643563411577	0.598777489603427	0.624911415795276	0.566589660579118	0.592447302778787	0.618304944978455	0.57875000541246	0.605694144483729	0.631119970688226	0.493799578049688	17.6296688189917	0.128548629360725	27.8236058536432	0.189835696868843	0.193340093969767	0.186638886034985	0.17699234054821	0.180458909537135	0.173830037579745	0.202505636462626	0.2066075756943	0.199236869995004	0.000369663315211062	0.000367086413262886	0.00104468434094142
142	9.08397597558638	0.17	0.493891237837546	0.471014202106685	0.516768273568407	0.197921738060356	9.90630575817328	9.481597680302	10.3310138360446	15.86	11.76	21.58	0.579771321980849	0.605740949892285	0.63171057780372	0.573660746348431	0.599356663971893	0.625052581595355	0.585145139310072	0.611377906671611	0.637644461207444	0.493891237837546	17.6916955582514	0.0218524983369347	27.717646627242	0.189835696868843	0.193340093969767	0.186638886034985	0.17699234054821	0.180458909537135	0.173830037579745	0.202505636462626	0.2066075756943	0.199236869995004	0.000369663315211062	0.000367086413262886	0.00104468434094142
142	9.08397597558638	0.17	0.493916192732394	0.470602356525026	0.517230028939761	0.189607960004088	9.7516430835528	9.32229031688431	10.1809958502213	15.99	11.73	21.63	0.565459840100984	0.591502983849421	0.617546127597857	0.559361578052065	0.585123856734775	0.610886135417485	0.571395255527239	0.597420680515187	0.623870391922851	0.493916192732394	17.6367678602635	0.037993646559155	27.7361946807696	0.189835696868843	0.193340093969767	0.186638886034985	0.17699234054821	0.180458909537135	0.173830037579745	0.202505636462626	0.2066075756943	0.199236869995004	0.000369663315211062	0.000367086413262886	0.00104468434094142
142	9.08397597558638	0.17	0.493994276471719	0.47111332498022	0.516875227963218	0.193893133547706	9.8412493661399	9.41390055522088	10.2685981770589	16.06	11.8	21.82	0.568604176066829	0.594416252272688	0.620228328478548	0.562399210638482	0.587929609278062	0.613460007917642	0.573706554367025	0.599550862985463	0.625881482270598	0.493994276471719	17.8272268162093	0.186078893809885	27.9647504676987	0.189835696868843	0.193340093969767	0.186638886034985	0.17699234054821	0.180458909537135	0.173830037579745	0.202505636462626	0.2066075756943	0.199236869995004	0.000369663315211062	0.000367086413262886	0.00104468434094142
142	9.08397597558638	0.17	0.494056126993625	0.470916735324648	0.517195518662601	0.190562583836226	9.80603804420575	9.37562684486838	10.2364492435431	15.85	11.72	21.49	0.573657836388434	0.599993009647208	0.626328182905983	0.567622896321183	0.593681020819884	0.619739145318586	0.580122741947125	0.605926284940188	0.632342109499819	0.494056126993625	17.6611778105947	-0.184596730803698	27.4986816170815	0.189835696868843	0.193340093969767	0.186638886034985	0.17699234054821	0.180458909537135	0.173830037579745	0.202505636462626	0.2066075756943	0.199236869995004	0.000369663315211062	0.000367086413262886	0.00104468434094142
142	9.08397597558638	0.17	0.494099529694119	0.47097571573284	0.517223343655397	0.186961548279807	9.63522918171673	9.20731309642645	10.063145267007	15.98	11.87	21.75	0.558845787875401	0.584818522735631	0.61079125759586	0.552829775404361	0.578522912027982	0.604216048651603	0.564167702391673	0.591349080179598	0.616891007684086	0.494099529694119	17.7814879739463	-0.11188692978414	27.6370351610386	0.189835696868843	0.193340093969767	0.186638886034985	0.17699234054821	0.180458909537135	0.173830037579745	0.202505636462626	0.2066075756943	0.199236869995004	0.000369663315211062	0.000367086413262886	0.00104468434094142
142	9.08397597558638	0.17	0.494099609056846	0.470856557201779	0.517342660911914	0.188516843681098	9.66003852497655	9.23320285922715	10.086874190726	16.04	11.73	21.87	0.558544900408011	0.584365505462554	0.610186110517098	0.552475543551761	0.578015572297746	0.603555601043732	0.563631738667634	0.588948306926433	0.615093348064744	0.494099609056846	17.79048141895	0.139876527884818	27.9011720545777	0.189835696868843	0.193340093969767	0.186638886034985	0.17699234054821	0.180458909537135	0.173830037579745	0.202505636462626	0.2066075756943	0.199236869995004	0.000369663315211062	0.000367086413262886	0.00104468434094142
142	9.08397597558638	0.17	0.494190894260077	0.470919061584092	0.517462726936062	0.19260023281175	9.79424671564835	9.36717175105863	10.2213216802381	15.98	11.88	21.72	0.568446275563067	0.594363295071098	0.620280314579127	0.562323812411705	0.587961692089372	0.613599571767039	0.573357778300532	0.599772915820768	0.62698547375103	0.494190894260077	17.7135814922723	-0.0145860923317207	27.7133449425848	0.189835696868843	0.193340093969767	0.186638886034985	0.17699234054821	0.180458909537135	0.173830037579745	0.202505636462626	0.2066075756943	0.199236869995004	0.000369663315211062	0.000367086413262886	0.00104468434094142
142	9.08397597558638	0.17	0.494226451070603	0.471208734964346	0.517244167176861	0.193885447624557	9.83226771632026	9.40529842869736	10.2592370039432	16.14	11.89	21.85	0.5654924791158	0.59116395810125	0.616835437086699	0.559243626599698	0.584631428450659	0.61001923030162	0.570441855396413	0.596174693666951	0.622729455182702	0.494226451070603	17.8622888889854	0.00995245966147349	27.8150078412118	0.189835696868843	0.193340093969767	0.186638886034985	0.17699234054821	0.180458909537135	0.173830037579745	0.202505636462626	0.2066075756943	0.199236869995004	0.000369663315211062	0.000367086413262886	0.00104468434094142
142	9.08397597558638	0.17	0.494234413947572	0.471067442645864	0.51740138524928	0.195475367258575	9.90312418197451	9.47525299009849	10.3309953738505	15.91	11.82	21.89	0.577468478140023	0.603545051110772	0.62962162408152	0.571323852966028	0.597122954918369	0.62292205687071	0.582563036874343	0.609556445670635	0.635967015357878	0.494234413947572	17.7408614366009	-0.0905005219853172	27.6426816814262	0.189835696868843	0.193340093969767	0.186638886034985	0.17699234054821	0.180458909537135	0.173830037579745	0.202505636462626	0.2066075756943	0.199236869995004	0.000369663315211062	0.000367086413262886	0.00104468434094142
142	9.08397597558638	0.17	0.494244608273555	0.471258965403969	0.517230251143142	0.194820673691688	9.85651693774126	9.42977096849827	10.2832629069842	16.1	11.88	21.96	0.56822849759929	0.593943779738121	0.619659061876953	0.5619874716029	0.587420314995679	0.612853158388458	0.573793042740417	0.599035312723857	0.625582890036037	0.494244608273555	17.8645292887213	0.0507054734314424	27.8660673590559	0.189835696868843	0.193340093969767	0.186638886034985	0.17699234054821	0.180458909537135	0.173830037579745	0.202505636462626	0.2066075756943	0.199236869995004	0.000369663315211062	0.000367086413262886	0.00104468434094142
142	9.08397597558638	0.17	0.494248839863839	0.470606692818399	0.517890986909279	0.186006615873237	9.77736634322685	9.34176892449562	10.2129637619581	15.91	11.82	21.63	0.569360316496558	0.595909023299139	0.62245773010172	0.56330278993782	0.589569040285504	0.615835290633188	0.574896698056361	0.60259392267061	0.627636092849787	0.494248839863839	17.6574150512937	-0.0821116487563316	27.6323651160094	0.189835696868843	0.193340093969767	0.186638886034985	0.17699234054821	0.180458909537135	0.173830037579745	0.202505636462626	0.2066075756943	0.199236869995004	0.000369663315211062	0.000367086413262886	0.00104468434094142
142	9.08397597558638	0.17	0.494286809486504	0.471214232317047	0.517359386655961	0.19122912107796	9.85003012241104	9.41861986714725	10.2814403776748	16.2	11.91	21.86	0.56416277755119	0.590003676887476	0.615844576223761	0.557864884648391	0.583417315437995	0.608969746227599	0.569844016019196	0.595026793766005	0.622249263501759	0.494286809486504	17.9234890613603	0.115883192590019	27.9563201907545	0.189835696868843	0.193340093969767	0.186638886034985	0.17699234054821	0.180458909537135	0.173830037579745	0.202505636462626	0.2066075756943	0.199236869995004	0.000369663315211062	0.000367086413262886	0.00104468434094142
142	9.08397597558638	0.17	0.494339886190858	0.471308208179736	0.517371564201979	0.195268036320013	9.84989007182179	9.42403816331382	10.2757419803298	16.02	11.89	21.62	0.570733990803504	0.596524225840983	0.622314460878463	0.564551693026738	0.59006256339468	0.615573433762623	0.577039250444577	0.603592490202543	0.628644152933946	0.494339886190858	17.7318422967765	-0.0554483797152266	27.6870957179163	0.189835696868843	0.193340093969767	0.186638886034985	0.17699234054821	0.180458909537135	0.173830037579745	0.202505636462626	0.2066075756943	0.199236869995004	0.000369663315211062	0.000367086413262886	0.00104468434094142
142	9.08397597558638	0.17	0.494454293364924	0.471511457012814	0.517397129717034	0.191298650090236	9.83714496212529	9.40639587029784	10.2678940539527	15.89	11.71	21.73	0.574035452465744	0.600322380342888	0.626609308220031	0.567950639328992	0.593958924060691	0.61996720879239	0.578961081072133	0.605890275912074	0.632202525672478	0.494454293364924	17.7504349671721	-0.0731319449667161	27.6618362654786	0.189835696868843	0.193340093969767	0.186638886034985	0.17699234054821	0.180458909537135	0.173830037579745	0.202505636462626	0.2066075756943	0.199236869995004	0.000369663315211062	0.000367086413262886	0.00104468434094142
142	9.08397597558638	0.17	0.494461313173709	0.470941019790386	0.517981606557031	0.184582653286072	9.58699880605866	9.15786337601786	10.0161342360995	15.96	11.7	21.77	0.556628925369178	0.582712432346034	0.60879593932289	0.550660602659234	0.576464435368459	0.602268268077683	0.562088691329946	0.588287074909928	0.613815605253923	0.494461313173709	17.7214322878761	-0.166954837220351	27.5560765688071	0.189835696868843	0.193340093969767	0.186638886034985	0.17699234054821	0.180458909537135	0.173830037579745	0.202505636462626	0.2066075756943	0.199236869995004	0.000369663315211062	0.000367086413262886	0.00104468434094142
142	9.08397597558638	0.17	0.494463567807095	0.471317851020642	0.517609284593548	0.19266914535237	9.78677097511018	9.36011652178187	10.2134254284385	16.03	11.83	21.67	0.566431681876684	0.592250868958014	0.618070056039344	0.560282954146178	0.585821868854572	0.611360783562965	0.572559087134828	0.597724693386453	0.625199917866822	0.494463567807095	17.6806651984504	-0.0134589709192202	27.7060257334401	0.189835696868843	0.193340093969767	0.186638886034985	0.17699234054821	0.180458909537135	0.173830037579745	0.202505636462626	0.2066075756943	0.199236869995004	0.000369663315211062	0.000367086413262886	0.00104468434094142
142	9.08397597558638	0.17	0.494464252481103	0.470904365627396	0.518024139334811	0.184876633826181	9.70336964805002	9.26944891376592	10.1372903823341	15.97	11.78	21.52	0.563032457613495	0.589389089998685	0.615745722383875	0.556983978260514	0.58305746969239	0.609130961124265	0.568757040595673	0.595003773104978	0.622276585088827	0.494464252481103	17.6810246330516	-0.0156022172450535	27.7208292223026	0.189835696868843	0.193340093969767	0.186638886034985	0.17699234054821	0.180458909537135	0.173830037579745	0.202505636462626	0.2066075756943	0.199236869995004	0.000369663315211062	0.000367086413262886	0.00104468434094142
142	9.08397597558638	0.17	0.494577829505443	0.471643551839837	0.51751210717105	0.194702589884623	9.90165467809264	9.47279300947799	10.3305163467073	15.97	11.73	21.66	0.57518245060827	0.601222680272206	0.627262909936141	0.568997341973088	0.594757553272092	0.620517764571096	0.580388820881994	0.607067272595267	0.63302885670069	0.494577829505443	17.6979611506119	-0.0586191885301444	27.6464040518521	0.189835696868843	0.193340093969767	0.186638886034985	0.17699234054821	0.180458909537135	0.173830037579745	0.202505636462626	0.2066075756943	0.199236869995004	0.000369663315211062	0.000367086413262886	0.00104468434094142
142	9.08397597558638	0.17	0.494619488790741	0.471540006747689	0.517698970833792	0.192615850241757	9.84712211573864	9.41776309657875	10.2764811348985	16.06	11.94	21.65	0.568944406032436	0.594882774796387	0.620821143560339	0.562738954661469	0.588394414789181	0.614049874916892	0.575065579660196	0.600995580080321	0.627013766977309	0.494619488790741	17.789428408474	0.101434337154277	27.8794606949533	0.189835696868843	0.193340093969767	0.186638886034985	0.17699234054821	0.180458909537135	0.173830037579745	0.202505636462626	0.2066075756943	0.199236869995004	0.000369663315211062	0.000367086413262886	0.00104468434094142
142	9.08397597558638	0.17	0.494678702131483	0.471696756612467	0.517660647650499	0.191763216111709	9.73377992867685	9.30819587738571	10.159363979968	16.1	11.86	21.95	0.56075514388999	0.586393672458007	0.612032201026023	0.554591765941131	0.579948496039104	0.605305226137077	0.566123594720198	0.592247387283355	0.617997339990331	0.494678702131483	17.8647752103699	-0.138624073349138	27.6605006821298	0.189835696868843	0.193340093969767	0.186638886034985	0.17699234054821	0.180458909537135	0.173830037579745	0.202505636462626	0.2066075756943	0.199236869995004	0.000369663315211062	0.000367086413262886	0.00104468434094142
142	9.08397597558638	0.17	0.494725804291686	0.471755965935599	0.517695642647773	0.191995525246438	9.73981245185741	9.31428352159072	10.1653413821241	16.06	11.87	21.92	0.562552753554507	0.588253331691701	0.613953909828896	0.556412784040994	0.581832853789873	0.607252923538752	0.567306598531252	0.594039305238598	0.620311190635529	0.494725804291686	17.845840121687	-0.0646389213841364	27.7311811172281	0.189835696868843	0.193340093969767	0.186638886034985	0.17699234054821	0.180458909537135	0.173830037579745	0.202505636462626	0.2066075756943	0.199236869995004	0.000369663315211062	0.000367086413262886	0.00104468434094142
142	9.08397597558638	0.17	0.494736494533931	0.471154045431999	0.518318943635863	0.184345473577482	9.65206356447129	9.21967497231058	10.084452156632	16	11.83	21.71	0.558984559873446	0.585200076972383	0.611415594071321	0.552948529214779	0.578880965748883	0.604813402282988	0.564815573787877	0.590668066748662	0.617919477185976	0.494736494533931	17.7273300696442	0.00861091589154571	27.755212759122	0.189835696868843	0.193340093969767	0.186638886034985	0.17699234054821	0.180458909537135	0.173830037579745	0.202505636462626	0.2066075756943	0.199236869995004	0.000369663315211062	0.000367086413262886	0.00104468434094142
142	9.08397597558638	0.17	0.494838855886096	0.471684281250713	0.517993430521479	0.189122901419586	9.74429661637408	9.31458893238921	10.174004300359	16.04	11.89	21.69	0.563366231326803	0.589355869759149	0.615345508191495	0.557241403377451	0.582948486599682	0.608655569821914	0.56853378861695	0.594958833227539	0.622673116130258	0.494838855886096	17.7371652414993	0.125776113438779	27.8797933448354	0.189835696868843	0.193340093969767	0.186638886034985	0.17699234054821	0.180458909537135	0.173830037579745	0.202505636462626	0.2066075756943	0.199236869995004	0.000369663315211062	0.000367086413262886	0.00104468434094142
142	9.08397597558638	0.17	0.494904437765343	0.471811534631725	0.51799734089896	0.193042844516688	9.79222870927382	9.36584843898981	10.2186089795578	16.01	11.82	21.75	0.567565023741486	0.593403422665305	0.619241821589123	0.561427802959957	0.586986804894526	0.612545806829095	0.572764681881526	0.599240232760281	0.624809921442605	0.494904437765343	17.7067545249775	0.0579184930293926	27.7780209278673	0.189835696868843	0.193340093969767	0.186638886034985	0.17699234054821	0.180458909537135	0.173830037579745	0.202505636462626	0.2066075756943	0.199236869995004	0.000369663315211062	0.000367086413262886	0.00104468434094142
142	9.08397597558638	0.17	0.49493749131658	0.471864794069732	0.518010188563428	0.194152208161444	9.81890406225206	9.39287862828929	10.2449294962148	15.96	11.86	21.92	0.570969090959863	0.596866088502544	0.622763086045224	0.56484869728603	0.590468096929909	0.616087496573787	0.577024612295508	0.601805403420417	0.628634102589127	0.49493749131658	17.7606392885881	0.0430720359868409	27.7958659872854	0.189835696868843	0.193340093969767	0.186638886034985	0.17699234054821	0.180458909537135	0.173830037579745	0.202505636462626	0.2066075756943	0.199236869995004	0.000369663315211062	0.000367086413262886	0.00104468434094142
142	9.08397597558638	0.17	0.494966891440832	0.471570681110677	0.518363101770987	0.191529787791258	10.0429504740095	9.60351780915456	10.4823831388644	16.1	11.93	21.96	0.578794611706236	0.605278787992481	0.631762964278725	0.572440433922608	0.598633859118272	0.624827284313936	0.584788012373613	0.61117816454931	0.638068202023196	0.494966891440832	17.8860555247556	0.0286951159964613	27.8579983404151	0.189835696868843	0.193340093969767	0.186638886034985	0.17699234054821	0.180458909537135	0.173830037579745	0.202505636462626	0.2066075756943	0.199236869995004	0.000369663315211062	0.000367086413262886	0.00104468434094142
142	9.08397597558638	0.17	0.494974769450596	0.471518909028133	0.518430629873059	0.18867264467132	9.778019887199	9.34619101585686	10.2098487585411	15.9	11.74	21.58	0.569996085227538	0.596332029542783	0.622667973858027	0.563942956472526	0.589999223670757	0.616055490868989	0.575814964731768	0.602843838979701	0.629360985716236	0.494974769450596	17.6218959633068	0.146255016494616	27.8389699818187	0.189835696868843	0.193340093969767	0.186638886034985	0.17699234054821	0.180458909537135	0.173830037579745	0.202505636462626	0.2066075756943	0.199236869995004	0.000369663315211062	0.000367086413262886	0.00104468434094142
142	9.08397597558638	0.17	0.495001062908622	0.471764489819208	0.518237635998037	0.189641850875861	9.72352044815829	9.29545309339551	10.1515878029211	16.07	11.79	21.92	0.561280009253881	0.587127662555822	0.612975315857763	0.555149845725009	0.580715197254276	0.606280548783544	0.565860672149455	0.591909489908171	0.617717833797893	0.495001062908622	17.8004604993159	-0.0104994863223485	27.7595470427841	0.189835696868843	0.193340093969767	0.186638886034985	0.17699234054821	0.180458909537135	0.173830037579745	0.202505636462626	0.2066075756943	0.199236869995004	0.000369663315211062	0.000367086413262886	0.00104468434094142
142	9.08397597558638	0.17	0.49503104518088	0.471506525156399	0.518555565205361	0.188820773442086	9.78608107636313	9.35410519299814	10.2180569597281	16.05	11.83	21.74	0.56531647290171	0.591422987391764	0.617529501881818	0.559157165160626	0.584979240642622	0.610801316124618	0.571374232236225	0.596889721492069	0.623365822066071	0.49503104518088	17.727104165442	0.0577023109241683	27.8057285923531	0.189835696868843	0.193340093969767	0.186638886034985	0.17699234054821	0.180458909537135	0.173830037579745	0.202505636462626	0.2066075756943	0.199236869995004	0.000369663315211062	0.000367086413262886	0.00104468434094142
142	9.08397597558638	0.17	0.495060044200674	0.472046724165897	0.518073364235451	0.195602432599954	9.88655832455364	9.45957535909009	10.3135412900172	16.07	11.81	21.7	0.571013302296557	0.596787498693166	0.622561695089776	0.564771504016096	0.590263960330466	0.615756416644837	0.576618217603855	0.603112428680924	0.629093859866432	0.495060044200674	17.7777462412978	0.066082839763588	27.8307124964414	0.189835696868843	0.193340093969767	0.186638886034985	0.17699234054821	0.180458909537135	0.173830037579745	0.202505636462626	0.2066075756943	0.199236869995004	0.000369663315211062	0.000367086413262886	0.00104468434094142
142	9.08397597558638	0.17	0.495068116409849	0.472075336620752	0.518060896198947	0.196339959412238	9.91208214663148	9.48499755863783	10.3391667346251	15.99	11.83	21.61	0.575248677780455	0.601150618505787	0.627052559231119	0.569042409161496	0.594664897872242	0.620287386582987	0.581761983157379	0.607323082064612	0.63197683591242	0.495068116409849	17.7179290647173	0.0522898201515665	27.7784476290945	0.189835696868843	0.193340093969767	0.186638886034985	0.17699234054821	0.180458909537135	0.173830037579745	0.202505636462626	0.2066075756943	0.199236869995004	0.000369663315211062	0.000367086413262886	0.00104468434094142
142	9.08397597558638	0.17	0.495084498027686	0.471994749916263	0.518174246139108	0.194819172200643	9.8719982565377	9.44457996533537	10.29941654774	16.02	11.75	21.62	0.571716701073714	0.597589971914942	0.62346324275617	0.565515855455886	0.591108504517458	0.616701153579029	0.577205188370975	0.603858666642264	0.629155934030494	0.495084498027686	17.7405615762388	-0.0802422403959724	27.6506197152568	0.189835696868843	0.193340093969767	0.186638886034985	0.17699234054821	0.180458909537135	0.173830037579745	0.202505636462626	0.2066075756943	0.199236869995004	0.000369663315211062	0.000367086413262886	0.00104468434094142
142	9.08397597558638	0.17	0.495093167354909	0.472117795923964	0.518068538785854	0.190811152387313	9.75047575907036	9.32284784973671	10.178103668404	16.09	11.78	21.66	0.562174191045658	0.587960450552723	0.613746710059788	0.556011370815011	0.581514949109929	0.607018527404846	0.5681765105727	0.591985196834828	0.61985520604618	0.495093167354909	17.7654001568667	-0.0613000138630509	27.6792376628147	0.189835696868843	0.193340093969767	0.186638886034985	0.17699234054821	0.180458909537135	0.173830037579745	0.202505636462626	0.2066075756943	0.199236869995004	0.000369663315211062	0.000367086413262886	0.00104468434094142
142	9.08397597558638	0.17	0.495110635212219	0.471939471218944	0.518281799205495	0.193588708001115	9.84617329170143	9.41819382576503	10.2741527576378	15.93	11.83	21.54	0.573441882139939	0.59950010041449	0.625558318689041	0.56732339534597	0.593103578706517	0.618883762067064	0.579163695723798	0.605695093375767	0.631362203839692	0.495110635212219	17.66422157492	-0.0628756444852293	27.6368346267506	0.189835696868843	0.193340093969767	0.186638886034985	0.17699234054821	0.180458909537135	0.173830037579745	0.202505636462626	0.2066075756943	0.199236869995004	0.000369663315211062	0.000367086413262886	0.00104468434094142
142	9.08397597558638	0.17	0.495128722968547	0.471747029440369	0.518510416496725	0.18147358549206	9.59570605855257	9.16169205401387	10.0297200630913	15.71	11.78	21.14	0.565243573813016	0.592020682840914	0.618797791868812	0.559441348151544	0.585943590137445	0.612445832123346	0.571897865355408	0.59850858918285	0.62632498228455	0.495128722968547	17.4365575243547	-0.109669419676117	27.4982164890858	0.189835696868843	0.193340093969767	0.186638886034985	0.17699234054821	0.180458909537135	0.173830037579745	0.202505636462626	0.2066075756943	0.199236869995004	0.000369663315211062	0.000367086413262886	0.00104468434094142
142	9.08397597558638	0.17	0.49513435866483	0.471745056887573	0.518523660442087	0.184341302205792	9.49802101218801	9.07252724357886	9.92351478079715	15.99	11.75	21.53	0.550510478739444	0.576328949378202	0.602147420016959	0.544579516639831	0.570119830228465	0.595660143817099	0.555686073230424	0.58169799104378	0.608138333672367	0.49513435866483	17.6146724755363	-0.0689942116258636	27.6061670203238	0.189835696868843	0.193340093969767	0.186638886034985	0.17699234054821	0.180458909537135	0.173830037579745	0.202505636462626	0.2066075756943	0.199236869995004	0.000369663315211062	0.000367086413262886	0.00104468434094142
142	9.08397597558638	0.17	0.495182781115051	0.47224763947248	0.518117922757623	0.19544416556556	9.88997738039176	9.46263181135024	10.3173229494333	16.1	11.89	21.7	0.570380623727779	0.596139803317207	0.621898982906635	0.564121137638096	0.58959763015925	0.615074122680405	0.576374478052064	0.602832216339648	0.627609562193129	0.495182781115051	17.8174902229404	-0.170801529104611	27.5926303222116	0.189835696868843	0.193340093969767	0.186638886034985	0.17699234054821	0.180458909537135	0.173830037579745	0.202505636462626	0.2066075756943	0.199236869995004	0.000369663315211062	0.000367086413262886	0.00104468434094142
142	9.08397597558638	0.17	0.495204346775498	0.472174082321154	0.518234611229841	0.19782117187135	9.9793251753925	9.55135100889925	10.4072993418858	16.09	11.87	21.68	0.575744243176657	0.60154202428189	0.627339805387122	0.569426373560456	0.594941065395857	0.620455757231259	0.581113856448182	0.607162964323312	0.633714974882989	0.495204346775498	17.7999118246517	-0.00224199845756941	27.7713877683132	0.189835696868843	0.193340093969767	0.186638886034985	0.17699234054821	0.180458909537135	0.173830037579745	0.202505636462626	0.2066075756943	0.199236869995004	0.000369663315211062	0.000367086413262886	0.00104468434094142
142	9.08397597558638	0.17	0.495216403363871	0.472172011160533	0.51826079556721	0.195847362233378	9.85757784843655	9.43217757423925	10.2829781226339	15.89	11.72	21.64	0.575621724080185	0.601582817086578	0.62754391009297	0.569520490244207	0.595206411740485	0.620892333236764	0.579673165269891	0.608050854638402	0.633476909460747	0.495216403363871	17.6748000753041	0.0174803381842235	27.6926992578755	0.189835696868843	0.193340093969767	0.186638886034985	0.17699234054821	0.180458909537135	0.173830037579745	0.202505636462626	0.2066075756943	0.199236869995004	0.000369663315211062	0.000367086413262886	0.00104468434094142
142	9.08397597558638	0.17	0.495336093118577	0.471976934400508	0.518695251836645	0.186962519442865	9.66509324184584	9.23585221662273	10.0943342670689	16.08	11.79	21.77	0.557356875763392	0.583260325835627	0.609163775907862	0.551259784030197	0.576879868599709	0.602499953169221	0.563445001684564	0.5883779029621	0.614274028789902	0.495336093118577	17.7285330567425	0.165896185731759	27.9209064614852	0.189835696868843	0.193340093969767	0.186638886034985	0.17699234054821	0.180458909537135	0.173830037579745	0.202505636462626	0.2066075756943	0.199236869995004	0.000369663315211062	0.000367086413262886	0.00104468434094142
142	9.08397597558638	0.17	0.49537148935445	0.472111099741576	0.518631878967325	0.189829037152818	9.66253596328895	9.237412274359	10.0876596522189	15.94	11.75	21.77	0.561945545737735	0.587807373302247	0.61366920086676	0.555934853015171	0.581520056803744	0.607105260592317	0.567464888241334	0.595380899347722	0.621208412764078	0.49537148935445	17.7247574908159	0.108358482404023	27.8331318173689	0.189835696868843	0.193340093969767	0.186638886034985	0.17699234054821	0.180458909537135	0.173830037579745	0.202505636462626	0.2066075756943	0.199236869995004	0.000369663315211062	0.000367086413262886	0.00104468434094142
142	9.08397597558638	0.17	0.495374828386768	0.47176297938363	0.518986677389907	0.184846026279611	9.74889607977013	9.31289519111567	10.1848969684246	16.11	11.83	21.59	0.560752043887453	0.587004716599046	0.613257389310639	0.554580092803263	0.580543813894311	0.606507534985359	0.566101186022562	0.592288278919118	0.618178397426952	0.495374828386768	17.7300436183597	0.146878698124299	27.8991282979599	0.189835696868843	0.193340093969767	0.186638886034985	0.17699234054821	0.180458909537135	0.173830037579745	0.202505636462626	0.2066075756943	0.199236869995004	0.000369663315211062	0.000367086413262886	0.00104468434094142
142	9.08397597558638	0.17	0.495436424480671	0.47227523530376	0.518597613657582	0.196155314760667	9.96482344348892	9.53521499970632	10.3944318872715	16.12	11.89	21.59	0.573765820851675	0.599616799712595	0.625467778573515	0.567439433666184	0.593005377595684	0.618571321525183	0.579117506032983	0.605548510970867	0.632327383446642	0.495436424480671	17.8126419324502	0.135517990649408	27.9223012165863	0.189835696868843	0.193340093969767	0.186638886034985	0.17699234054821	0.180458909537135	0.173830037579745	0.202505636462626	0.2066075756943	0.199236869995004	0.000369663315211062	0.000367086413262886	0.00104468434094142
142	9.08397597558638	0.17	0.495441359897432	0.471884620600747	0.518998099194118	0.185433903880037	9.69789447388386	9.26501876457526	10.1307701831925	15.79	11.73	21.48	0.568795255153081	0.595370230960704	0.621945206768326	0.562869927269195	0.58916806278369	0.615466198298184	0.575540080773715	0.601746451976728	0.628028888616711	0.495441359897432	17.5328442030618	0.0510833732994873	27.6838607320725	0.189835696868843	0.193340093969767	0.186638886034985	0.17699234054821	0.180458909537135	0.173830037579745	0.202505636462626	0.2066075756943	0.199236869995004	0.000369663315211062	0.000367086413262886	0.00104468434094142
142	9.08397597558638	0.17	0.495550734798497	0.471817200273434	0.519284269323559	0.182972294753824	9.72062648678515	9.2831676961202	10.1580852774501	15.98	11.76	21.64	0.56332939253528	0.589875653776203	0.616421915017126	0.557261461753115	0.583521778610752	0.60978209546839	0.569341074303318	0.594725039469449	0.622072178649236	0.495550734798497	17.6953925898964	-0.0818507574809536	27.6461700584679	0.189835696868843	0.193340093969767	0.186638886034985	0.17699234054821	0.180458909537135	0.173830037579745	0.202505636462626	0.2066075756943	0.199236869995004	0.000369663315211062	0.000367086413262886	0.00104468434094142
142	9.08397597558638	0.17	0.495599936566751	0.472282067891103	0.518917805242398	0.187899510866382	9.68362890200304	9.25488558153238	10.1123722224737	15.96	11.78	21.5	0.56233811862106	0.588389084900526	0.614440051179992	0.556302873993534	0.582074250558069	0.607845627122604	0.567700137309807	0.59432305907382	0.620100715611585	0.495599936566751	17.6065618486112	0.12891424009546	27.8019343485541	0.189835696868843	0.193340093969767	0.186638886034985	0.17699234054821	0.180458909537135	0.173830037579745	0.202505636462626	0.2066075756943	0.199236869995004	0.000369663315211062	0.000367086413262886	0.00104468434094142
142	9.08397597558638	0.17	0.495672122622511	0.472581326999114	0.518762918245907	0.195546963091833	9.8943460065447	9.46695136641456	10.3217406466748	15.94	11.8	21.63	0.575941304500934	0.601942729568621	0.627944154636308	0.56978188455198	0.595505236671934	0.621228588791889	0.581633348709574	0.608717970627848	0.634883298247479	0.495672122622511	17.7360081344726	0.0174564374018938	27.7463674774067	0.189835696868843	0.193340093969767	0.186638886034985	0.17699234054821	0.180458909537135	0.173830037579745	0.202505636462626	0.2066075756943	0.199236869995004	0.000369663315211062	0.000367086413262886	0.00104468434094142
142	9.08397597558638	0.17	0.495691161292494	0.472045151215438	0.519337171369549	0.185903000991569	9.78452154796781	9.34845613797624	10.2205869579594	16.2	11.9	21.76	0.560023558281302	0.586146256932563	0.612268955583823	0.553773771921727	0.579604944826808	0.605436117731889	0.565767974330396	0.591442598280978	0.617562149748586	0.495691161292494	17.7781852825189	0.088239834099592	27.8718292241297	0.189835696868843	0.193340093969767	0.186638886034985	0.17699234054821	0.180458909537135	0.173830037579745	0.202505636462626	0.2066075756943	0.199236869995004	0.000369663315211062	0.000367086413262886	0.00104468434094142
142	9.08397597558638	0.17	0.495748708724083	0.472639794766255	0.518857622681911	0.196324728914667	9.84081549310364	9.41678112611121	10.2648498600961	15.91	11.73	21.59	0.573931504880277	0.599775440202731	0.625619375525185	0.567825325115129	0.593394301294243	0.618963277473357	0.578103890051568	0.605812775287515	0.632086755853772	0.495748708724083	17.6091104397492	-0.0328947254900913	27.6304649102514	0.189835696868843	0.193340093969767	0.186638886034985	0.17699234054821	0.180458909537135	0.173830037579745	0.202505636462626	0.2066075756943	0.199236869995004	0.000369663315211062	0.000367086413262886	0.00104468434094142
142	9.08397597558638	0.17	0.495768698570136	0.47271296504834	0.518824432091931	0.195940866839899	9.83057610376083	9.40646697584716	10.2546852316745	15.96	11.74	21.76	0.571577830336642	0.597348544865412	0.623119259394182	0.56544431517334	0.59093848806606	0.61643266095878	0.576872334071395	0.602364455657435	0.628274796270026	0.495768698570136	17.7714669943916	0.136951903404951	27.871779811334	0.189835696868843	0.193340093969767	0.186638886034985	0.17699234054821	0.180458909537135	0.173830037579745	0.202505636462626	0.2066075756943	0.199236869995004	0.000369663315211062	0.000367086413262886	0.00104468434094142
142	9.08397597558638	0.17	0.495783111908598	0.472677122930597	0.518889100886599	0.187262054561831	9.62194649657155	9.19504224312328	10.0488507500198	16.09	11.96	21.85	0.554490136269275	0.580233813286691	0.605977490304107	0.54841223639396	0.573873730769883	0.599335225145806	0.560232707290457	0.585568128702415	0.61110124928768	0.495783111908598	17.8150802258493	0.0098246630391395	27.807768920567	0.189835696868843	0.193340093969767	0.186638886034985	0.17699234054821	0.180458909537135	0.173830037579745	0.202505636462626	0.2066075756943	0.199236869995004	0.000369663315211062	0.000367086413262886	0.00104468434094142
142	9.08397597558638	0.17	0.495897866190938	0.472466183522597	0.51932954885928	0.187665529601227	9.78356925373969	9.35006867838443	10.2170698290949	15.94	11.76	21.5	0.568901579613799	0.595277766844726	0.621653954075653	0.562819606937432	0.58891381349579	0.615008020054147	0.574306876684561	0.601079558917423	0.628575962401866	0.495897866190938	17.6577477378952	-0.0124090284241596	27.6658467881778	0.189835696868843	0.193340093969767	0.186638886034985	0.17699234054821	0.180458909537135	0.173830037579745	0.202505636462626	0.2066075756943	0.199236869995004	0.000369663315211062	0.000367086413262886	0.00104468434094142
142	9.08397597558638	0.17	0.495912017221325	0.472410567739919	0.519413466702731	0.183221783616696	9.57124948392905	9.14087221576	10.0016267520981	15.84	11.7	21.57	0.559749363321274	0.586103894503783	0.612458425686291	0.553874674643223	0.579952609412947	0.606030544182671	0.565018589318246	0.591532674131696	0.618085823824517	0.495912017221325	17.598689962053	-0.177833709134786	27.4877234909441	0.189835696868843	0.193340093969767	0.186638886034985	0.17699234054821	0.180458909537135	0.173830037579745	0.202505636462626	0.2066075756943	0.199236869995004	0.000369663315211062	0.000367086413262886	0.00104468434094142
142	9.08397597558638	0.17	0.495929759938844	0.472807201990495	0.519052317887193	0.194491059572075	9.92542404218119	9.49524267116661	10.3556054131958	16.16	11.78	21.96	0.570070962031328	0.595897991051547	0.621725020071765	0.563746647416294	0.589287153761312	0.61482766010633	0.575010681420498	0.600011124776444	0.627617611565708	0.495929759938844	17.833271895985	0.14634098201492	27.9489544091515	0.189835696868843	0.193340093969767	0.186638886034985	0.17699234054821	0.180458909537135	0.173830037579745	0.202505636462626	0.2066075756943	0.199236869995004	0.000369663315211062	0.000367086413262886	0.00104468434094142
142	9.08397597558638	0.17	0.495955839736707	0.472878879829395	0.51903279964402	0.19034366606922	9.80822452948604	9.3774116176301	10.239037441342	16.03	11.78	21.85	0.567440858069051	0.59350997589589	0.619579093722728	0.561280043623399	0.587066124028083	0.612852204432767	0.572158131912179	0.598949254383139	0.625573788346402	0.495955839736707	17.8258471839713	-0.0244295447858333	27.7462441653556	0.189835696868843	0.193340093969767	0.186638886034985	0.17699234054821	0.180458909537135	0.173830037579745	0.202505636462626	0.2066075756943	0.199236869995004	0.000369663315211062	0.000367086413262886	0.00104468434094142
142	9.08397597558638	0.17	0.495988471547802	0.472686866755058	0.519290076340547	0.190580844918812	9.69490024233827	9.26939234249733	10.1204081421792	15.96	11.82	21.62	0.563409331434509	0.589272420676117	0.615135509917725	0.557368353125152	0.582954133574724	0.608539914024297	0.568882983514271	0.594670728694658	0.620845802746846	0.495988471547802	17.6507516276808	0.0122613466722397	27.7033182719274	0.189835696868843	0.193340093969767	0.186638886034985	0.17699234054821	0.180458909537135	0.173830037579745	0.202505636462626	0.2066075756943	0.199236869995004	0.000369663315211062	0.000367086413262886	0.00104468434094142
142	9.08397597558638	0.17	0.496105278671874	0.47287265101102	0.519337906332727	0.192607708992895	9.82262921227243	9.39432693373015	10.2509314908147	16.04	11.76	21.49	0.568143348452492	0.594045905644445	0.619948462836397	0.561965206583854	0.587586092480124	0.613206978376393	0.573413612033545	0.600945950043365	0.626848792198866	0.496105278671874	17.6420847538381	-0.0135401915348365	27.6758284955471	0.189835696868843	0.193340093969767	0.186638886034985	0.17699234054821	0.180458909537135	0.173830037579745	0.202505636462626	0.2066075756943	0.199236869995004	0.000369663315211062	0.000367086413262886	0.00104468434094142
142	9.08397597558638	0.17	0.496125281270876	0.472784398153871	0.519466164387881	0.18835092129342	9.72224921953489	9.29243162133017	10.1520668177396	15.95	11.8	21.82	0.565048070511108	0.591184136336958	0.617320202162808	0.55899676372869	0.584852928851128	0.610709093973565	0.569882125313556	0.596874733724669	0.622510904353924	0.496125281270876	17.7027561370168	0.0736977006724969	27.7731625101895	0.189835696868843	0.193340093969767	0.186638886034985	0.17699234054821	0.180458909537135	0.173830037579745	0.202505636462626	0.2066075756943	0.199236869995004	0.000369663315211062	0.000367086413262886	0.00104468434094142
142	9.08397597558638	0.17	0.49614232966105	0.472709167496463	0.519575491825636	0.190773891173644	9.84013851354688	9.40852617259843	10.2717508544953	15.98	11.79	21.7	0.571012968336992	0.59720795780236	0.623402947267728	0.564864592032819	0.590777527216678	0.616690462400536	0.576815887732117	0.602978361692656	0.629207059377898	0.49614232966105	17.6975182234045	-0.0722129002819012	27.6476816083014	0.189835696868843	0.193340093969767	0.186638886034985	0.17699234054821	0.180458909537135	0.173830037579745	0.202505636462626	0.2066075756943	0.199236869995004	0.000369663315211062	0.000367086413262886	0.00104468434094142
142	9.08397597558638	0.17	0.496187672486612	0.472716666154798	0.519658678818427	0.192205919850236	9.93829129082657	9.5043851036433	10.3721974780098	16.03	11.96	21.7	0.575272714651964	0.601535790851341	0.627798867050717	0.569031358601965	0.595009496535796	0.620987634469627	0.581676998549336	0.608204063653536	0.633569053151873	0.496187672486612	17.7638934859058	0.0154215327140968	27.7830670068254	0.189835696868843	0.193340093969767	0.186638886034985	0.17699234054821	0.180458909537135	0.173830037579745	0.202505636462626	0.2066075756943	0.199236869995004	0.000369663315211062	0.000367086413262886	0.00104468434094142
142	9.08397597558638	0.17	0.49620647322616	0.472800301015757	0.519612645436562	0.183511613177656	9.69268754230332	9.25727131524705	10.1281037693596	15.84	11.78	21.54	0.566653151508929	0.593305711305161	0.619958271101393	0.560699152769088	0.587071665931823	0.613444179094559	0.572809467770269	0.598929033607647	0.626917664563007	0.49620647322616	17.6616258766724	-0.0370643869540204	27.6683137927772	0.189835696868843	0.193340093969767	0.186638886034985	0.17699234054821	0.180458909537135	0.173830037579745	0.202505636462626	0.2066075756943	0.199236869995004	0.000369663315211062	0.000367086413262886	0.00104468434094142
142	9.08397597558638	0.17	0.496261952673636	0.473189610885473	0.519334294461799	0.193357798469111	9.91400649422144	9.48275959008987	10.345253398353	16.12	11.9	21.76	0.570888899967245	0.596851181133926	0.622813462300607	0.564602637944253	0.590279039140002	0.61595544033575	0.576206841042058	0.602495435671534	0.629002991122855	0.496261952673636	17.872270759462	-0.127964324442633	27.6966893822168	0.189835696868843	0.193340093969767	0.186638886034985	0.17699234054821	0.180458909537135	0.173830037579745	0.202505636462626	0.2066075756943	0.199236869995004	0.000369663315211062	0.000367086413262886	0.00104468434094142
142	9.08397597558638	0.17	0.496303120131397	0.472950708760266	0.519655531502529	0.188860763588735	9.80275474190509	9.37009933142352	10.2354101523867	15.84	11.7	21.73	0.573777439554939	0.600271066234347	0.626764692913756	0.567755252431587	0.593970810357432	0.620186368283277	0.579196561242313	0.606280262604276	0.632365923974824	0.496303120131397	17.7084881805807	-0.0419057393053208	27.6730522813939	0.189835696868843	0.193340093969767	0.186638886034985	0.17699234054821	0.180458909537135	0.173830037579745	0.202505636462626	0.2066075756943	0.199236869995004	0.000369663315211062	0.000367086413262886	0.00104468434094142
142	9.08397597558638	0.17	0.496327097450719	0.472851798648986	0.519802396252452	0.187884228169636	9.86198223524304	9.42532044229503	10.298644028191	15.93	11.87	21.57	0.573739093823177	0.600319616249658	0.626900138676139	0.567613277772367	0.593909999787351	0.620206721802334	0.580814322661366	0.606985828647445	0.634254895728014	0.496327097450719	17.6791659259887	0.013301311572213	27.742389593456	0.189835696868843	0.193340093969767	0.186638886034985	0.17699234054821	0.180458909537135	0.173830037579745	0.202505636462626	0.2066075756943	0.199236869995004	0.000369663315211062	0.000367086413262886	0.00104468434094142
142	9.08397597558638	0.17	0.49645159862466	0.472800281165245	0.520102916084075	0.184790660428773	9.65938867747335	9.22731145345357	10.0914659014931	16.05	11.88	21.53	0.557662894751514	0.583775965359192	0.609889035966871	0.551587253498566	0.577415826696575	0.603244399894585	0.563676627089904	0.590167056923175	0.615617794064596	0.49645159862466	17.6616873716022	0.0923402598426342	27.8190256742691	0.189835696868843	0.193340093969767	0.186638886034985	0.17699234054821	0.180458909537135	0.173830037579745	0.202505636462626	0.2066075756943	0.199236869995004	0.000369663315211062	0.000367086413262886	0.00104468434094142
142	9.08397597558638	0.17	0.49646056280695	0.472917084116725	0.520004041497174	0.189279507785422	9.86506895601621	9.43025740834865	10.2998805036838	15.99	11.77	21.64	0.57197789920749	0.598350731338867	0.624723563470243	0.565808406886556	0.591896775255361	0.617985143624167	0.575441283406699	0.604454905838348	0.631232771402673	0.49646056280695	17.7294006257057	-0.0217190600460608	27.7023050490038	0.189835696868843	0.193340093969767	0.186638886034985	0.17699234054821	0.180458909537135	0.173830037579745	0.202505636462626	0.2066075756943	0.199236869995004	0.000369663315211062	0.000367086413262886	0.00104468434094142
142	9.08397597558638	0.17	0.496514575912732	0.473436053173098	0.519593098652365	0.190310876430628	9.73907410520239	9.31125301863699	10.1668951917678	15.98	11.79	21.61	0.565298922210077	0.591272526262088	0.617246130314099	0.55921782171696	0.584912019440384	0.610606217163808	0.570222526915999	0.598507227324381	0.623509003261116	0.496514575912732	17.661546960607	0.0675284611950941	27.7572182893217	0.189835696868843	0.193340093969767	0.186638886034985	0.17699234054821	0.180458909537135	0.173830037579745	0.202505636462626	0.2066075756943	0.199236869995004	0.000369663315211062	0.000367086413262886	0.00104468434094142
142	9.08397597558638	0.17	0.496520837409144	0.473151801637831	0.519889873180458	0.190586424288104	9.81056258399886	9.37998606582569	10.241139102172	16.04	11.87	21.8	0.567191115827405	0.593227313970757	0.619263512114109	0.56102076315873	0.586773718987079	0.612526674815428	0.571862241831115	0.59977258875015	0.625421825885143	0.496520837409144	17.7257047109229	0.0957525712962091	27.8398399449895	0.189835696868843	0.193340093969767	0.186638886034985	0.17699234054821	0.180458909537135	0.173830037579745	0.202505636462626	0.2066075756943	0.199236869995004	0.000369663315211062	0.000367086413262886	0.00104468434094142
142	9.08397597558638	0.17	0.496532445311011	0.473500299035169	0.519564591586854	0.194885238931515	9.84538139141159	9.41920524896244	10.2715575338607	15.95	11.76	21.66	0.572727611133317	0.598640927335213	0.624554243537108	0.566593173390641	0.592228934220914	0.617864695051186	0.577932372065297	0.604091266273198	0.630615799049563	0.496532445311011	17.6977064313199	-0.0483143658384247	27.6610998350823	0.189835696868843	0.193340093969767	0.186638886034985	0.17699234054821	0.180458909537135	0.173830037579745	0.202505636462626	0.2066075756943	0.199236869995004	0.000369663315211062	0.000367086413262886	0.00104468434094142
142	9.08397597558638	0.17	0.496561760844842	0.473413395481217	0.519710126208468	0.189616795451399	9.76735735406457	9.33732507116941	10.1973896369597	16.12	11.84	21.49	0.562135573793725	0.588024834610134	0.613914095426542	0.55594576520673	0.581549953210844	0.607154141214957	0.568634583495126	0.594859396431343	0.620430350123998	0.496561760844842	17.7294498838703	-0.0771941446468425	27.6700880033961	0.189835696868843	0.193340093969767	0.186638886034985	0.17699234054821	0.180458909537135	0.173830037579745	0.202505636462626	0.2066075756943	0.199236869995004	0.000369663315211062	0.000367086413262886	0.00104468434094142
142	9.08397597558638	0.17	0.496594162454323	0.473370351620191	0.519817973288455	0.190555880894972	9.92026225687564	9.48482801404997	10.3556964997013	15.99	11.7	21.41	0.575392129087381	0.601807519612742	0.628222910138103	0.569188972226918	0.595319585115124	0.621450198003329	0.580753229269807	0.607448849382461	0.633855994241734	0.496594162454323	17.6906578984599	0.129486143452531	27.8247039122252	0.189835696868843	0.193340093969767	0.186638886034985	0.17699234054821	0.180458909537135	0.173830037579745	0.202505636462626	0.2066075756943	0.199236869995004	0.000369663315211062	0.000367086413262886	0.00104468434094142
142	9.08397597558638	0.17	0.496614910539206	0.473126812289776	0.520103008788637	0.187545956800172	9.79442606893886	9.36027416543519	10.2285779724425	15.99	11.99	21.51	0.567922808116558	0.594264426303069	0.620606044489579	0.561802803462671	0.587860561195633	0.613918318928596	0.574100105802297	0.601298428934684	0.627821173241731	0.496614910539206	17.6749413580505	0.0843301484057919	27.8207706698457	0.189835696868843	0.193340093969767	0.186638886034985	0.17699234054821	0.180458909537135	0.173830037579745	0.202505636462626	0.2066075756943	0.199236869995004	0.000369663315211062	0.000367086413262886	0.00104468434094142
142	9.08397597558638	0.17	0.496618883973928	0.473052135513549	0.520185632434306	0.190269661816026	9.83259924825156	9.40061198804189	10.2645865084612	15.98	11.87	21.66	0.570633925869692	0.596856323574512	0.623078721279333	0.564492702430062	0.590432891881696	0.616373081333331	0.576201315964846	0.602640765396066	0.630133551786126	0.496618883973928	17.6903550576039	-0.0204362541065385	27.7035625862643	0.189835696868843	0.193340093969767	0.186638886034985	0.17699234054821	0.180458909537135	0.173830037579745	0.202505636462626	0.2066075756943	0.199236869995004	0.000369663315211062	0.000367086413262886	0.00104468434094142
142	9.08397597558638	0.17	0.496746135395547	0.473030839660307	0.520461431130787	0.186387667192865	9.98898193055023	9.54451590409074	10.4334479570097	16.17	12.08	21.76	0.57277733488212	0.599450250369851	0.626123165857582	0.566415447625531	0.592792104740586	0.619168761855642	0.579302785217183	0.606718284213226	0.633157919580571	0.496746135395547	17.8237684390448	0.00283789072103995	27.8274474330477	0.189835696868843	0.193340093969767	0.186638886034985	0.17699234054821	0.180458909537135	0.173830037579745	0.202505636462626	0.2066075756943	0.199236869995004	0.000369663315211062	0.000367086413262886	0.00104468434094142
142	9.08397597558638	0.17	0.496792241574841	0.473263778966543	0.520320704183139	0.184868569674346	9.73503570203309	9.29968725907915	10.170384144987	16.02	11.94	21.74	0.563226455687425	0.589592907986625	0.615959360285825	0.557126187231022	0.583207066230808	0.609287945230594	0.568748422893934	0.595759512269852	0.621934273270856	0.496792241574841	17.773857810314	-0.00510177635705161	27.7667951829989	0.189835696868843	0.193340093969767	0.186638886034985	0.17699234054821	0.180458909537135	0.173830037579745	0.202505636462626	0.2066075756943	0.199236869995004	0.000369663315211062	0.000367086413262886	0.00104468434094142
142	9.08397597558638	0.17	0.496827405587245	0.473434845449264	0.520219965725227	0.187627189100476	9.67855662092123	9.24965511940447	10.107458122438	16.03	11.69	21.81	0.55957044950132	0.585517428377542	0.611464407253764	0.553490864383097	0.579155936187959	0.60482100799282	0.564785319871449	0.590653272927738	0.616153347915682	0.496827405587245	17.7266318092745	-0.0272394451070118	27.710804284382	0.189835696868843	0.193340093969767	0.186638886034985	0.17699234054821	0.180458909537135	0.173830037579745	0.202505636462626	0.2066075756943	0.199236869995004	0.000369663315211062	0.000367086413262886	0.00104468434094142
142	9.08397597558638	0.17	0.496846563140657	0.473678201713161	0.520014924568152	0.19028816168385	9.65773252837142	9.23345336827584	10.082011688467	16	11.86	21.53	0.559826072305332	0.585550200243573	0.611274328181815	0.553781140648303	0.579227502682069	0.604673864715834	0.565938673336742	0.591694441560715	0.617246056930848	0.496846563140657	17.6788837721321	0.0684986324947878	27.7778496785203	0.189835696868843	0.193340093969767	0.186638886034985	0.17699234054821	0.180458909537135	0.173830037579745	0.202505636462626	0.2066075756943	0.199236869995004	0.000369663315211062	0.000367086413262886	0.00104468434094142
142	9.08397597558638	0.17	0.496847773957377	0.473552711139002	0.520142836775751	0.190166313104555	9.84088373815248	9.40838743984788	10.2733800364571	16.08	11.83	21.72	0.567488492258167	0.593575499601488	0.619662506944809	0.561272120261984	0.587073365789646	0.612874611317307	0.5727007905611	0.598928014188177	0.626112551537747	0.496847773957377	17.7664198885244	0.26805224921266	28.0142701780263	0.189835696868843	0.193340093969767	0.186638886034985	0.17699234054821	0.180458909537135	0.173830037579745	0.202505636462626	0.2066075756943	0.199236869995004	0.000369663315211062	0.000367086413262886	0.00104468434094142
142	9.08397597558638	0.17	0.496860705810599	0.473880750936047	0.519840660685151	0.191900906781275	9.63907765176947	9.21782131863779	10.0603339849011	16.01	11.73	21.75	0.558575258575389	0.584102262958711	0.609629267342033	0.552534658826684	0.577785606557127	0.60303655428757	0.564005147223223	0.589514851465695	0.614851457825405	0.496860705810599	17.7103913688922	-0.158588720294736	27.5454427738645	0.189835696868843	0.193340093969767	0.186638886034985	0.17699234054821	0.180458909537135	0.173830037579745	0.202505636462626	0.2066075756943	0.199236869995004	0.000369663315211062	0.000367086413262886	0.00104468434094142
142	9.08397597558638	0.17	0.496893202683429	0.473518056090486	0.520268349276371	0.190819153666727	9.85686669555562	9.4245839854285	10.2891494056827	15.86	11.78	21.31	0.576423552792645	0.602862697052759	0.629301841312874	0.570352493345116	0.596513172896827	0.622673852448539	0.583598131843689	0.610092826232019	0.636247003608079	0.496893202683429	17.5666678290301	0.213537020666971	27.8489383176225	0.189835696868843	0.193340093969767	0.186638886034985	0.17699234054821	0.180458909537135	0.173830037579745	0.202505636462626	0.2066075756943	0.199236869995004	0.000369663315211062	0.000367086413262886	0.00104468434094142
142	9.08397597558638	0.17	0.496979139186988	0.473947323081999	0.520010955291978	0.194747188278278	9.89132927212078	9.46297573829623	10.3196828059453	16	11.91	21.8	0.573776947061737	0.59974968435898	0.625722421656223	0.56758243248595	0.593274767266877	0.618967102047803	0.579614867414706	0.605826435919651	0.631966456297515	0.496979139186988	17.8400195057921	-0.0533316578105981	27.7405210120329	0.189835696868843	0.193340093969767	0.186638886034985	0.17699234054821	0.180458909537135	0.173830037579745	0.202505636462626	0.2066075756943	0.199236869995004	0.000369663315211062	0.000367086413262886	0.00104468434094142
142	9.08397597558638	0.17	0.496979654065192	0.473474258661334	0.520485049469049	0.19050108678856	9.96782061522837	9.53022114482698	10.4054200856298	16.14	11.9	21.74	0.57287413190128	0.599178811815527	0.625483491729773	0.56653982794768	0.592553655423842	0.618567482900004	0.578611319452937	0.604699134468504	0.631189023086378	0.496979654065192	17.8022861088242	0.0678593742310511	27.8536851982997	0.189835696868843	0.193340093969767	0.186638886034985	0.17699234054821	0.180458909537135	0.173830037579745	0.202505636462626	0.2066075756943	0.199236869995004	0.000369663315211062	0.000367086413262886	0.00104468434094142
142	9.08397597558638	0.17	0.497006909812154	0.473706261700688	0.520307557923619	0.193554209100637	9.81364343620216	9.38703079307007	10.2402560793343	15.98	11.76	21.52	0.569803839361492	0.595699729908296	0.6215956204551	0.563671377027331	0.589288565392054	0.614905753756778	0.575013656602194	0.602008558150257	0.627995845325336	0.497006909812154	17.6239013943067	-0.042597335635545	27.6509690522564	0.189835696868843	0.193340093969767	0.186638886034985	0.17699234054821	0.180458909537135	0.173830037579745	0.202505636462626	0.2066075756943	0.199236869995004	0.000369663315211062	0.000367086413262886	0.00104468434094142
142	9.08397597558638	0.17	0.497023067426906	0.473621718361121	0.520424416492691	0.19016137072499	9.81387740443445	9.38256108449387	10.245193724375	15.91	11.8	21.58	0.571978075211347	0.598271906529383	0.62456573784742	0.5658967057554	0.591910976528047	0.617925247300693	0.578086373604044	0.604597350289057	0.630449612037274	0.497023067426906	17.6971207622308	0.0447256858647729	27.7694240150963	0.189835696868843	0.193340093969767	0.186638886034985	0.17699234054821	0.180458909537135	0.173830037579745	0.202505636462626	0.2066075756943	0.199236869995004	0.000369663315211062	0.000367086413262886	0.00104468434094142
142	9.08397597558638	0.17	0.497033283909629	0.473826730035523	0.520239837783735	0.19426434424423	9.87200441080837	9.44382847881556	10.3001803428012	16.09	11.95	21.82	0.569500893753157	0.595321626997147	0.621142360241137	0.563258703153191	0.588796420268308	0.614334137383425	0.57577455293545	0.601654034591738	0.626392100119427	0.497033283909629	17.8060400435919	0.00746650008280322	27.8035693798205	0.189835696868843	0.193340093969767	0.186638886034985	0.17699234054821	0.180458909537135	0.173830037579745	0.202505636462626	0.2066075756943	0.199236869995004	0.000369663315211062	0.000367086413262886	0.00104468434094142
142	9.08397597558638	0.17	0.497036997093169	0.473261668479484	0.520812325706854	0.184150623943503	9.67249724623423	9.2389123172181	10.1060821752504	16.18	11.79	21.77	0.553973495769318	0.579971638255455	0.605969780741591	0.547806564089548	0.573515290620341	0.599224017151134	0.559695676965191	0.584665743049592	0.611657266060882	0.497036997093169	17.7583881581158	-0.125942163323474	27.6487743910019	0.189835696868843	0.193340093969767	0.186638886034985	0.17699234054821	0.180458909537135	0.173830037579745	0.202505636462626	0.2066075756943	0.199236869995004	0.000369663315211062	0.000367086413262886	0.00104468434094142
142	9.08397597558638	0.17	0.497067525701329	0.47382337366985	0.520311677732807	0.193289432057023	9.88247093260999	9.45250154967889	10.3124403155411	16.06	11.77	21.72	0.570927036326791	0.596897002501137	0.622866968675483	0.564696461152686	0.59038301488337	0.616069568614053	0.576534988769445	0.602205900393828	0.628173283465923	0.497067525701329	17.7934344325214	-0.0301382997597859	27.7270131509957	0.189835696868843	0.193340093969767	0.186638886034985	0.17699234054821	0.180458909537135	0.173830037579745	0.202505636462626	0.2066075756943	0.199236869995004	0.000369663315211062	0.000367086413262886	0.00104468434094142
142	9.08397597558638	0.17	0.497235637882733	0.473987041905428	0.520484233860038	0.195727671007321	9.89797405800721	9.47066811957666	10.3252799964378	16.06	11.85	21.85	0.572011140994978	0.597819643025615	0.623628145056253	0.565768338206429	0.591295171967171	0.616822005727913	0.577279920893563	0.60380321412551	0.629555644269605	0.497235637882733	17.8036458329303	0.0199536545424741	27.7908031396097	0.189835696868843	0.193340093969767	0.186638886034985	0.17699234054821	0.180458909537135	0.173830037579745	0.202505636462626	0.2066075756943	0.199236869995004	0.000369663315211062	0.000367086413262886	0.00104468434094142
142	9.08397597558638	0.17	0.497248298179653	0.473746722034935	0.520749874324372	0.188893773453088	9.81515987446988	9.38200361735738	10.2483161315824	15.94	11.77	21.83	0.57097347514621	0.597334660186396	0.623695845226582	0.564873269889216	0.590952815507322	0.617032361125429	0.575548349537849	0.602471996850705	0.629559963044354	0.497248298179653	17.7651143603533	-0.105015221452328	27.6507719678036	0.189835696868843	0.193340093969767	0.186638886034985	0.17699234054821	0.180458909537135	0.173830037579745	0.202505636462626	0.2066075756943	0.199236869995004	0.000369663315211062	0.000367086413262886	0.00104468434094142
142	9.08397597558638	0.17	0.497265593823959	0.473847566315331	0.520683621332587	0.190137518159968	9.81300074839883	9.38168955466342	10.2443119421342	15.99	11.85	21.75	0.568984883066144	0.595143236282029	0.621301589497913	0.562846243757924	0.588722380872698	0.614598517987473	0.575421769808199	0.60065929498999	0.626281049500145	0.497265593823959	17.7150438698614	-0.133938963784616	27.5983418558532	0.189835696868843	0.193340093969767	0.186638886034985	0.17699234054821	0.180458909537135	0.173830037579745	0.202505636462626	0.2066075756943	0.199236869995004	0.000369663315211062	0.000367086413262886	0.00104468434094142
142	9.08397597558638	0.17	0.497299954464358	0.47391575029693	0.520684158631786	0.191803536326274	9.87287996370339	9.44127026759127	10.3044896598155	16.17	11.9	21.89	0.566662587696991	0.592567689483301	0.61847279126961	0.560371049561964	0.585988532332445	0.611606015102925	0.572190128725248	0.597569129831755	0.624851340967558	0.497299954464358	17.8030119794811	0.140665117881584	27.9243272961684	0.189835696868843	0.193340093969767	0.186638886034985	0.17699234054821	0.180458909537135	0.173830037579745	0.202505636462626	0.2066075756943	0.199236869995004	0.000369663315211062	0.000367086413262886	0.00104468434094142
142	9.08397597558638	0.17	0.497305764538003	0.474081254409362	0.520530274666644	0.193051272839131	9.74070937127534	9.31658386669493	10.1648348758558	15.97	11.68	21.57	0.565791001387541	0.591547909432815	0.617304817478089	0.55970971816169	0.585189783605259	0.610669849048829	0.571326782562085	0.597044679387774	0.623250372912115	0.497305764538003	17.628012935604	0.205640909021945	27.872526072816	0.189835696868843	0.193340093969767	0.186638886034985	0.17699234054821	0.180458909537135	0.173830037579745	0.202505636462626	0.2066075756943	0.199236869995004	0.000369663315211062	0.000367086413262886	0.00104468434094142
142	9.08397597558638	0.17	0.497305993241766	0.474046912552941	0.520565073930591	0.198038929281549	10.131574523344	9.69736887382966	10.5657801728583	16.05	11.88	21.66	0.586046891721469	0.612287501373073	0.638528111024677	0.579661273616608	0.60561596329416	0.631570652971713	0.590527272751322	0.61921380298626	0.644781559875475	0.497305993241766	17.7946537766223	0.152018737414931	27.9146591529044	0.189835696868843	0.193340093969767	0.186638886034985	0.17699234054821	0.180458909537135	0.173830037579745	0.202505636462626	0.2066075756943	0.199236869995004	0.000369663315211062	0.000367086413262886	0.00104468434094142
142	9.08397597558638	0.17	0.497322934814809	0.474294798492008	0.520351071137611	0.192265449562701	9.83600854274475	9.40665033319709	10.2653667522924	16.09	11.88	21.77	0.567328274588148	0.593223470388431	0.619118666188713	0.561111987505748	0.586723446396802	0.612334905287856	0.573771501641764	0.59937624406818	0.625123213058606	0.497322934814809	17.807808975181	0.105499898466748	27.8916508905127	0.189835696868843	0.193340093969767	0.186638886034985	0.17699234054821	0.180458909537135	0.173830037579745	0.202505636462626	0.2066075756943	0.199236869995004	0.000369663315211062	0.000367086413262886	0.00104468434094142
142	9.08397597558638	0.17	0.497338720738416	0.473840874499596	0.520836566977237	0.18968047368363	9.75367340511803	9.32433255024788	10.1830142599882	16.08	11.84	21.79	0.562662454475435	0.588570365621461	0.614478276767488	0.55650630005552	0.582130749775528	0.607755199495536	0.568257032836608	0.593635410650725	0.61979266146797	0.497338720738416	17.7748614548621	-0.139499985882697	27.6297363892432	0.189835696868843	0.193340093969767	0.186638886034985	0.17699234054821	0.180458909537135	0.173830037579745	0.202505636462626	0.2066075756943	0.199236869995004	0.000369663315211062	0.000367086413262886	0.00104468434094142
142	9.08397597558638	0.17	0.497345998830835	0.473955366967927	0.520736630693743	0.190790371975892	9.8679318897003	9.43512356601454	10.3007402133861	15.98	11.76	21.6	0.572561658372902	0.598826227123196	0.62509079587349	0.566394619689684	0.592376293822233	0.618357967954782	0.578500256503638	0.605062197512312	0.630926082217715	0.497345998830835	17.7088440302795	-0.0140903955297899	27.7214073864772	0.189835696868843	0.193340093969767	0.186638886034985	0.17699234054821	0.180458909537135	0.173830037579745	0.202505636462626	0.2066075756943	0.199236869995004	0.000369663315211062	0.000367086413262886	0.00104468434094142
142	9.08397597558638	0.17	0.497365133201556	0.474231682411171	0.520498583991941	0.189104285274683	9.75604128644253	9.32578956676422	10.1862930061208	16.03	11.82	21.63	0.564397461150889	0.590436326439857	0.616475191728826	0.558272118062576	0.584028386432699	0.609784654802822	0.570457662734956	0.595545588402865	0.621614834174518	0.497365133201556	17.7630028366253	0.0518996806868444	27.8037866387338	0.189835696868843	0.193340093969767	0.186638886034985	0.17699234054821	0.180458909537135	0.173830037579745	0.202505636462626	0.2066075756943	0.199236869995004	0.000369663315211062	0.000367086413262886	0.00104468434094142
142	9.08397597558638	0.17	0.497388152050776	0.473909175862914	0.520867128238638	0.189622413026976	9.82042343135961	9.38806268507121	10.252784177648	15.95	11.78	21.78	0.57099769015887	0.597294594613782	0.623591499068693	0.564886755683368	0.590902225269449	0.61691769485553	0.576567068407064	0.603609366356608	0.629313054634564	0.497388152050776	17.75631434579	0.0532511716445371	27.7985481830921	0.189835696868843	0.193340093969767	0.186638886034985	0.17699234054821	0.180458909537135	0.173830037579745	0.202505636462626	0.2066075756943	0.199236869995004	0.000369663315211062	0.000367086413262886	0.00104468434094142
142	9.08397597558638	0.17	0.497402454792684	0.473764847568775	0.521040062016593	0.185347886703471	9.72834727372128	9.29398859034994	10.1627059570926	15.99	11.86	21.54	0.563759055867217	0.590106585656463	0.616454115445709	0.557679618162289	0.583743022731078	0.609806427299868	0.56933688309296	0.596404277465905	0.623323552006758	0.497402454792684	17.6487579467026	-0.00907620276112988	27.7033377414948	0.189835696868843	0.193340093969767	0.186638886034985	0.17699234054821	0.180458909537135	0.173830037579745	0.202505636462626	0.2066075756943	0.199236869995004	0.000369663315211062	0.000367086413262886	0.00104468434094142
142	9.08397597558638	0.17	0.497409296101224	0.47387201993321	0.520946572269238	0.189797748482561	9.86684962004307	9.4326925558604	10.3010066842257	16.08	11.89	21.57	0.569054378586284	0.595246155420335	0.621437932254386	0.562823862944787	0.588728868810396	0.614633874676006	0.575401749659823	0.601959176990803	0.62718079644457	0.497409296101224	17.7012883085468	0.0521496422807815	27.7872398000782	0.189835696868843	0.193340093969767	0.186638886034985	0.17699234054821	0.180458909537135	0.173830037579745	0.202505636462626	0.2066075756943	0.199236869995004	0.000369663315211062	0.000367086413262886	0.00104468434094142
142	9.08397597558638	0.17	0.497454561210702	0.473747225450029	0.521161896971375	0.184122600041193	9.58739767647129	9.15758738330385	10.0172079696387	16.2	11.9	21.75	0.548549165608815	0.574295256562524	0.600041347516233	0.542426226085756	0.567884937588819	0.593343649091883	0.554222854831161	0.579659843965892	0.605621304854316	0.497454561210702	17.7335940579172	0.137197535025635	27.896576350574	0.189835696868843	0.193340093969767	0.186638886034985	0.17699234054821	0.180458909537135	0.173830037579745	0.202505636462626	0.2066075756943	0.199236869995004	0.000369663315211062	0.000367086413262886	0.00104468434094142
142	9.08397597558638	0.17	0.497459095029812	0.474419634156323	0.520498555903301	0.198777487419168	9.99348161722624	9.56618745526015	10.4207757791923	15.96	11.74	21.64	0.581236415478877	0.607198579425357	0.633160743371837	0.574997837003254	0.600681341538755	0.626364846074255	0.586783772467726	0.613401303524658	0.639693901872064	0.497459095029812	17.7305987731723	-0.003122927740696	27.7223269518025	0.189835696868843	0.193340093969767	0.186638886034985	0.17699234054821	0.180458909537135	0.173830037579745	0.202505636462626	0.2066075756943	0.199236869995004	0.000369663315211062	0.000367086413262886	0.00104468434094142
142	9.08397597558638	0.17	0.497463265768013	0.473636730014054	0.521289801521973	0.182434094493119	9.70480783989034	9.26727314997561	10.1423425298051	15.97	11.84	21.63	0.562968617529319	0.58954798942396	0.6161273613186	0.55692289755256	0.583216833572749	0.609510769592938	0.568781819152007	0.595125524598471	0.622750398970526	0.497463265768013	17.6589438220855	-0.035005008443249	27.6892172920624	0.189835696868843	0.193340093969767	0.186638886034985	0.17699234054821	0.180458909537135	0.173830037579745	0.202505636462626	0.2066075756943	0.199236869995004	0.000369663315211062	0.000367086413262886	0.00104468434094142
142	9.08397597558638	0.17	0.497502431748862	0.474166566356594	0.52083829714113	0.190343948124981	9.81065015086622	9.37973109122434	10.2415692105081	15.95	11.85	21.64	0.570286718777435	0.596486554805969	0.622686390834504	0.564177188917029	0.590096343885873	0.616015498854717	0.576565823820159	0.603803892886186	0.628715778756301	0.497502431748862	17.7025496694901	0.0488557168359074	27.7767873026228	0.189835696868843	0.193340093969767	0.186638886034985	0.17699234054821	0.180458909537135	0.173830037579745	0.202505636462626	0.2066075756943	0.199236869995004	0.000369663315211062	0.000367086413262886	0.00104468434094142
142	9.08397597558638	0.17	0.497521035952804	0.474375671104597	0.52066640080101	0.197123516706829	9.99970339818963	9.56991030120103	10.4294964951782	16.12	11.78	21.73	0.575949974390402	0.601816394807393	0.627682815224383	0.569602402824143	0.595183748213682	0.620765093603221	0.58134547935469	0.607731296618644	0.633012812601169	0.497521035952804	17.7795218743851	0.0110316476563995	27.7655075268846	0.189835696868843	0.193340093969767	0.186638886034985	0.17699234054821	0.180458909537135	0.173830037579745	0.202505636462626	0.2066075756943	0.199236869995004	0.000369663315211062	0.000367086413262886	0.00104468434094142
142	9.08397597558638	0.17	0.497659849725713	0.474287674418068	0.521032025033357	0.186549771436804	9.69703591026237	9.26579068074503	10.1282811397797	16.05	11.87	21.62	0.560147291642205	0.586217473418461	0.612287655194717	0.554049380717513	0.579835755629691	0.60562213054187	0.565305133557656	0.59269873442178	0.618575107018088	0.497659849725713	17.7343464086536	0.0590657126763012	27.8097957780555	0.189835696868843	0.193340093969767	0.186638886034985	0.17699234054821	0.180458909537135	0.173830037579745	0.202505636462626	0.2066075756943	0.199236869995004	0.000369663315211062	0.000367086413262886	0.00104468434094142
142	9.08397597558638	0.17	0.497747358242241	0.474059859931248	0.521434856553233	0.18607198790861	9.83629773135	9.3981694049627	10.2744260577373	16.17	11.9	21.8	0.564001696234022	0.590294595266054	0.616587494298086	0.557737484018533	0.583738355029378	0.609739226040223	0.569345522165726	0.596604690107856	0.62387730951893	0.497747358242241	17.8180890082435	-0.0607634692200241	27.7412907529828	0.189835696868843	0.193340093969767	0.186638886034985	0.17699234054821	0.180458909537135	0.173830037579745	0.202505636462626	0.2066075756943	0.199236869995004	0.000369663315211062	0.000367086413262886	0.00104468434094142
142	9.08397597558638	0.17	0.497768408091419	0.473943350433467	0.521593465749371	0.184993458336835	9.81267760952375	9.37403879405761	10.2513164249899	15.9	11.69	21.38	0.57190038173997	0.598661280806238	0.625422179872505	0.565833308851291	0.592310311752447	0.618787314653604	0.578053382739706	0.605447395289582	0.632393940294475	0.497768408091419	17.5266807149656	0.0214044876548896	27.6485402445586	0.189835696868843	0.193340093969767	0.186638886034985	0.17699234054821	0.180458909537135	0.173830037579745	0.202505636462626	0.2066075756943	0.199236869995004	0.000369663315211062	0.000367086413262886	0.00104468434094142
142	9.08397597558638	0.17	0.49782784258847	0.474166316661262	0.521489368515678	0.189781844062583	9.97363938309906	9.53476070356333	10.4125180626348	15.91	11.9	21.6	0.581118961797151	0.607867480248316	0.634615998699482	0.574936217774638	0.60140014863972	0.627864079504803	0.588578163264042	0.614200796303237	0.641388567730907	0.49782784258847	17.6952865597247	-0.167113639176334	27.5701400879265	0.189835696868843	0.193340093969767	0.186638886034985	0.17699234054821	0.180458909537135	0.173830037579745	0.202505636462626	0.2066075756943	0.199236869995004	0.000369663315211062	0.000367086413262886	0.00104468434094142
142	9.08397597558638	0.17	0.497934016097407	0.474550790265784	0.52131724192903	0.194003707862867	9.95015267745987	9.51822760046361	10.3820777544561	15.94	11.76	21.62	0.579321394877214	0.605610263833838	0.631899132790463	0.57313375177945	0.599141833352792	0.625149914926133	0.585089567822989	0.611694743089523	0.638819305107731	0.497934016097407	17.677921578293	0.0669605523753032	27.7738473227083	0.189835696868843	0.193340093969767	0.186638886034985	0.17699234054821	0.180458909537135	0.173830037579745	0.202505636462626	0.2066075756943	0.199236869995004	0.000369663315211062	0.000367086413262886	0.00104468434094142
142	9.08397597558638	0.17	0.497984975078085	0.474766885054557	0.521203065101612	0.191012527295748	9.80124454446667	9.37167017047902	10.2308189184543	16.17	12.03	21.98	0.562402338063725	0.588181481792443	0.613960625521161	0.556155617074568	0.581648426434963	0.607141235795358	0.568369446442691	0.593512089324016	0.61981498045351	0.497984975078085	17.8851824338339	0.129000914989432	27.9725955238022	0.189835696868843	0.193340093969767	0.186638886034985	0.17699234054821	0.180458909537135	0.173830037579745	0.202505636462626	0.2066075756943	0.199236869995004	0.000369663315211062	0.000367086413262886	0.00104468434094142
142	9.08397597558638	0.17	0.49801851272846	0.47425652929221	0.52178049616471	0.189740415355219	9.93942042084814	9.50198857847881	10.3768522632175	15.88	11.72	21.62	0.580275120863142	0.60698856227636	0.633702003689577	0.574136557936879	0.600567405567946	0.626998253199014	0.586155910292238	0.613683438091481	0.640465305187054	0.49801851272846	17.5967001176421	0.0234954465105846	27.6901377760452	0.189835696868843	0.193340093969767	0.186638886034985	0.17699234054821	0.180458909537135	0.173830037579745	0.202505636462626	0.2066075756943	0.199236869995004	0.000369663315211062	0.000367086413262886	0.00104468434094142
142	9.08397597558638	0.17	0.498032302731352	0.474941372556966	0.521123232905739	0.194077746869332	9.90995177060626	9.47987358806021	10.3400299531523	16.06	11.81	21.51	0.572493173596177	0.598465758708532	0.624438343820887	0.566242878890339	0.591931903746063	0.617620928601787	0.57830911481525	0.60488197840864	0.631245220022828	0.498032302731352	17.7401375292635	-0.0772616450454136	27.6524080010498	0.189835696868843	0.193340093969767	0.186638886034985	0.17699234054821	0.180458909537135	0.173830037579745	0.202505636462626	0.2066075756943	0.199236869995004	0.000369663315211062	0.000367086413262886	0.00104468434094142
142	9.08397597558638	0.17	0.49818748297754	0.475015921896792	0.521359044058287	0.188222713383746	9.73669622113213	9.3060593401728	10.1673331020915	15.95	11.86	21.81	0.565739843833619	0.591919393402062	0.618098942970505	0.559676970449946	0.585575961213834	0.611474951977723	0.571494340150706	0.597280884650418	0.622931477886856	0.49818748297754	17.7491316386858	-0.0235829092311822	27.7364345327651	0.189835696868843	0.193340093969767	0.186638886034985	0.17699234054821	0.180458909537135	0.173830037579745	0.202505636462626	0.2066075756943	0.199236869995004	0.000369663315211062	0.000367086413262886	0.00104468434094142
142	9.08397597558638	0.17	0.498205611197371	0.474985589503888	0.521425632890853	0.191318395959993	9.89704187990762	9.4636976758431	10.3303860839721	16.16	11.96	21.81	0.568150340384988	0.594166033772106	0.620181727159224	0.561846531331628	0.587573572311371	0.613300613291114	0.574269991381719	0.59981873589021	0.625657457631417	0.498205611197371	17.864914683177	-0.0728476788654191	27.7565538782595	0.189835696868843	0.193340093969767	0.186638886034985	0.17699234054821	0.180458909537135	0.173830037579745	0.202505636462626	0.2066075756943	0.199236869995004	0.000369663315211062	0.000367086413262886	0.00104468434094142
142	9.08397597558638	0.17	0.498224101120086	0.474549516068619	0.521898686171553	0.188204521531532	9.8034436097968	9.36982879629282	10.2370584233008	16.14	11.68	21.81	0.563391286461477	0.589463780732174	0.615536275002871	0.557166596105542	0.582951025566679	0.608735455027817	0.568202612669828	0.594483274669562	0.620937948632876	0.498224101120086	17.7348646967866	-0.0941057347018408	27.6352115373149	0.189835696868843	0.193340093969767	0.186638886034985	0.17699234054821	0.180458909537135	0.173830037579745	0.202505636462626	0.2066075756943	0.199236869995004	0.000369663315211062	0.000367086413262886	0.00104468434094142
142	9.08397597558638	0.17	0.498226009484654	0.47511778171182	0.521334237257488	0.195205922309077	9.86288000308749	9.43638219026554	10.2893778159094	15.84	11.7	21.46	0.577572025134035	0.603676648759912	0.629781272385789	0.571501927834427	0.597332200213216	0.623162472592005	0.5836538973264	0.609053724045753	0.636592821725341	0.498226009484654	17.6180612467216	0.0555546272411324	27.7158653771015	0.189835696868843	0.193340093969767	0.186638886034985	0.17699234054821	0.180458909537135	0.173830037579745	0.202505636462626	0.2066075756943	0.199236869995004	0.000369663315211062	0.000367086413262886	0.00104468434094142
142	9.08397597558638	0.17	0.498231608365357	0.475110823824288	0.521352392906425	0.195129607064437	9.89827355410689	9.47014123730353	10.3264058709102	16.02	11.81	21.66	0.573363095716216	0.599284068211493	0.625205040706769	0.567147389836949	0.592787358650023	0.618427327463097	0.578823801837627	0.605419805322138	0.631839376666829	0.498231608365357	17.7778840104816	-0.14976465810167	27.5908439733512	0.189835696868843	0.193340093969767	0.186638886034985	0.17699234054821	0.180458909537135	0.173830037579745	0.202505636462626	0.2066075756943	0.199236869995004	0.000369663315211062	0.000367086413262886	0.00104468434094142
142	9.08397597558638	0.17	0.498263406411876	0.47478709289266	0.521739719931092	0.184858465911054	9.60896813510094	9.17924299687294	10.0386932733289	15.92	11.7	21.51	0.559357325156967	0.585543569921792	0.611729814686617	0.553403256559944	0.579310762331614	0.605218268103284	0.564930832219288	0.591683032039446	0.61773899400142	0.498263406411876	17.5825689813518	0.0502996704820249	27.7077547797857	0.189835696868843	0.193340093969767	0.186638886034985	0.17699234054821	0.180458909537135	0.173830037579745	0.202505636462626	0.2066075756943	0.199236869995004	0.000369663315211062	0.000367086413262886	0.00104468434094142
142	9.08397597558638	0.17	0.498333624151461	0.475258517863381	0.521408730439541	0.19480064576088	9.88765352687228	9.45953214296235	10.3157749107822	15.94	11.79	21.67	0.575465742230349	0.601510285050546	0.627554827870743	0.569310672627609	0.595076648085641	0.620842623543672	0.581207972340713	0.608480370664831	0.633504521476838	0.498333624151461	17.6971584889262	0.0736735820879181	27.793577973482	0.189835696868843	0.193340093969767	0.186638886034985	0.17699234054821	0.180458909537135	0.173830037579745	0.202505636462626	0.2066075756943	0.199236869995004	0.000369663315211062	0.000367086413262886	0.00104468434094142
142	9.08397597558638	0.17	0.498368142589381	0.474600155554798	0.522136129623964	0.18445428875606	9.69730703328718	9.2630487716061	10.1315652949683	15.97	11.82	21.45	0.562561039852507	0.58893429829898	0.615307556745453	0.556515116315013	0.582604937600527	0.608694758886041	0.568201715055928	0.595885236897112	0.62199770221048	0.498368142589381	17.6250360608953	-0.107961795790021	27.5747984791919	0.189835696868843	0.193340093969767	0.186638886034985	0.17699234054821	0.180458909537135	0.173830037579745	0.202505636462626	0.2066075756943	0.199236869995004	0.000369663315211062	0.000367086413262886	0.00104468434094142
142	9.08397597558638	0.17	0.498374149795624	0.474934582957195	0.521813716634054	0.184995624479421	9.62447591683783	9.19425304013875	10.0546987935369	15.83	11.74	21.5	0.563306058202614	0.589664605412914	0.616023152623214	0.557402856433881	0.583485177567349	0.609567498700817	0.56965587959268	0.595789638185179	0.621738540634418	0.498374149795624	17.5518945068583	-0.0893554061676934	27.5652683319657	0.189835696868843	0.193340093969767	0.186638886034985	0.17699234054821	0.180458909537135	0.173830037579745	0.202505636462626	0.2066075756943	0.199236869995004	0.000369663315211062	0.000367086413262886	0.00104468434094142
142	9.08397597558638	0.17	0.49840431762337	0.474740542707008	0.522068092539732	0.184861715410007	9.74955584312979	9.31354814699806	10.1855635392615	16.13	11.85	21.81	0.560073697670364	0.586293183384188	0.612512669098013	0.553887658308825	0.579817548615224	0.605747438921623	0.565655756643123	0.592289036413107	0.617823987024615	0.49840431762337	17.7987120887955	-0.0393637996150495	27.7492690763353	0.189835696868843	0.193340093969767	0.186638886034985	0.17699234054821	0.180458909537135	0.173830037579745	0.202505636462626	0.2066075756943	0.199236869995004	0.000369663315211062	0.000367086413262886	0.00104468434094142
142	9.08397597558638	0.17	0.49841872040338	0.474817371127177	0.522020069679583	0.189206482886116	9.88226344938049	9.44659037261595	10.317936526145	16.08	11.87	21.8	0.569865128286671	0.596147086537044	0.622429044787418	0.563624901891103	0.589619063325247	0.615613224759391	0.575780026554416	0.601348377563599	0.628741120394136	0.49841872040338	17.7696682587231	0.0286306063040624	27.8112731098948	0.189835696868843	0.193340093969767	0.186638886034985	0.17699234054821	0.180458909537135	0.173830037579745	0.202505636462626	0.2066075756943	0.199236869995004	0.000369663315211062	0.000367086413262886	0.00104468434094142
142	9.08397597558638	0.17	0.498420254383235	0.474915060959898	0.521925447806572	0.188655893284959	9.78515245442904	9.35298493922013	10.2173199696379	16.04	11.83	21.62	0.565704368649916	0.591843515984268	0.617982663318621	0.559554600194443	0.585409589030756	0.61126457786707	0.571876350394465	0.597845511198947	0.623212832008897	0.498420254383235	17.6858379535938	0.126196733277602	27.8547726695542	0.189835696868843	0.193340093969767	0.186638886034985	0.17699234054821	0.180458909537135	0.173830037579745	0.202505636462626	0.2066075756943	0.199236869995004	0.000369663315211062	0.000367086413262886	0.00104468434094142
142	9.08397597558638	0.17	0.498431538947128	0.475192097485748	0.521670980408509	0.189639959258923	9.73117731197451	9.30277023552657	10.1595843884224	15.99	11.86	21.72	0.564399078354808	0.590390536058934	0.61638199376306	0.558315992468415	0.584027314581272	0.609738636694128	0.569848140130379	0.595876061827959	0.623027937344821	0.498431538947128	17.7191823165825	-0.0272780708892215	27.7096305015394	0.189835696868843	0.193340093969767	0.186638886034985	0.17699234054821	0.180458909537135	0.173830037579745	0.202505636462626	0.2066075756943	0.199236869995004	0.000369663315211062	0.000367086413262886	0.00104468434094142
142	9.08397597558638	0.17	0.498521466630356	0.474995492605473	0.522047440655238	0.190061607886142	9.79601397449754	9.36534324383348	10.2266847051616	15.93	11.83	21.52	0.570031964706272	0.596245214594744	0.622458464483216	0.563944020738395	0.589877312999194	0.615810605259993	0.575794368672185	0.602949907976889	0.628760302785764	0.498521466630356	17.6417126952569	-0.0413103563910373	27.6507814927952	0.189835696868843	0.193340093969767	0.186638886034985	0.17699234054821	0.180458909537135	0.173830037579745	0.202505636462626	0.2066075756943	0.199236869995004	0.000369663315211062	0.000367086413262886	0.00104468434094142
142	9.08397597558638	0.17	0.498532807208932	0.475261511599552	0.521804102818311	0.187199137756445	9.69845632004662	9.26806853417266	10.1288441059206	15.89	11.85	21.54	0.56580658199115	0.592081338285647	0.618356094580144	0.559815484675167	0.585812028190025	0.611808571704882	0.571033927851208	0.598628693179613	0.625373206407428	0.498532807208932	17.6650663507329	0.135824017668816	27.8510943223019	0.189835696868843	0.193340093969767	0.186638886034985	0.17699234054821	0.180458909537135	0.173830037579745	0.202505636462626	0.2066075756943	0.199236869995004	0.000369663315211062	0.000367086413262886	0.00104468434094142
142	9.08397597558638	0.17	0.498555405205273	0.475293129624783	0.521817680785764	0.195813883492563	9.96929540580387	9.53902826744031	10.3995625441674	15.99	11.71	21.65	0.578770601196649	0.604876611511751	0.630982621826852	0.57253376349334	0.598358455183964	0.624183146874589	0.58349701610854	0.610525353238367	0.636509868658815	0.498555405205273	17.651237536734	0.123359103345279	27.8262068675153	0.189835696868843	0.193340093969767	0.186638886034985	0.17699234054821	0.180458909537135	0.173830037579745	0.202505636462626	0.2066075756943	0.199236869995004	0.000369663315211062	0.000367086413262886	0.00104468434094142
142	9.08397597558638	0.17	0.498583697472177	0.475233563799738	0.521933831144615	0.192899224699853	9.85238508311594	9.42318757970341	10.2815825865285	15.88	11.78	21.62	0.575543413550564	0.601757663676868	0.627971913803172	0.569457365422639	0.595394414586948	0.621331463751257	0.580173898854959	0.607912776323107	0.634860497813489	0.498583697472177	17.6070523386296	0.0584570903066853	27.7238382502583	0.189835696868843	0.193340093969767	0.186638886034985	0.17699234054821	0.180458909537135	0.173830037579745	0.202505636462626	0.2066075756943	0.199236869995004	0.000369663315211062	0.000367086413262886	0.00104468434094142
142	9.08397597558638	0.17	0.498720119456179	0.475545473847637	0.521894765064721	0.197003422606793	10.0309860639679	9.59968477473506	10.4622873532008	16.06	11.81	21.56	0.579875437577099	0.605928483035395	0.631981528493691	0.573548975865877	0.599317781668771	0.625086587471666	0.585718136590149	0.611835543825727	0.637911311857564	0.498720119456179	17.7429756754275	-0.0240755457226089	27.7219541287773	0.189835696868843	0.193340093969767	0.186638886034985	0.17699234054821	0.180458909537135	0.173830037579745	0.202505636462626	0.2066075756943	0.199236869995004	0.000369663315211062	0.000367086413262886	0.00104468434094142
142	9.08397597558638	0.17	0.498737869412048	0.47567324140554	0.521802497418555	0.198186218869325	9.95631035130432	9.5298136998443	10.3828070027643	16.1	11.94	21.72	0.574353758646435	0.600058348739333	0.625762938832231	0.568048370624539	0.593470769799315	0.618893168974091	0.58054255753308	0.606810213082862	0.632262643736061	0.498737869412048	17.8212381545577	-0.0699668722586478	27.7171191040562	0.189835696868843	0.193340093969767	0.186638886034985	0.17699234054821	0.180458909537135	0.173830037579745	0.202505636462626	0.2066075756943	0.199236869995004	0.000369663315211062	0.000367086413262886	0.00104468434094142
142	9.08397597558638	0.17	0.498756950458565	0.475403316329475	0.522110584587655	0.18863864676518	9.70949286414293	9.28064274269505	10.1383429855908	15.99	11.78	21.56	0.563103961636139	0.589124487264659	0.615145012893179	0.557036270123077	0.582776413205428	0.608516556287779	0.568708727754388	0.595370892650961	0.621003722777424	0.498756950458565	17.6285502081496	-0.0456951791590823	27.6492582960655	0.189835696868843	0.193340093969767	0.186638886034985	0.17699234054821	0.180458909537135	0.173830037579745	0.202505636462626	0.2066075756943	0.199236869995004	0.000369663315211062	0.000367086413262886	0.00104468434094142
142	9.08397597558638	0.17	0.498805439030682	0.475217495521378	0.522393382539987	0.191488925925924	9.83543872414094	9.40502901484985	10.265848433432	16.01	11.91	21.66	0.569827614703235	0.595905082152109	0.621982549600982	0.563662546062045	0.589457876645905	0.615253207229765	0.576317697009637	0.602343082905005	0.628720422116038	0.498805439030682	17.6795038035594	0.0440157588910764	27.7637255088015	0.189835696868843	0.193340093969767	0.186638886034985	0.17699234054821	0.180458909537135	0.173830037579745	0.202505636462626	0.2066075756943	0.199236869995004	0.000369663315211062	0.000367086413262886	0.00104468434094142
142	9.08397597558638	0.17	0.498865378505944	0.475511076986747	0.522219680025142	0.194330732152884	9.94993715766522	9.51847256578582	10.3814017495446	16.12	11.88	21.73	0.573023214977584	0.598997889577837	0.624972564178091	0.566712978974452	0.592401615727464	0.618090252480475	0.578298022481311	0.60437637285171	0.631621522361431	0.498865378505944	17.7337012794978	-0.131378115963394	27.6256369456716	0.189835696868843	0.193340093969767	0.186638886034985	0.17699234054821	0.180458909537135	0.173830037579745	0.202505636462626	0.2066075756943	0.199236869995004	0.000369663315211062	0.000367086413262886	0.00104468434094142
142	9.08397597558638	0.17	0.498890373345302	0.475465052132068	0.522315694558536	0.192061259776095	9.83697751323934	9.40729450855838	10.2666605179203	15.9	11.78	21.61	0.573900925281725	0.600114144580843	0.626327363879962	0.567811765011894	0.593746858790615	0.619681952569336	0.580291741253984	0.606098238524796	0.632839715621829	0.498890373345302	17.6280267203352	-0.0134698481510349	27.6653871820798	0.189835696868843	0.193340093969767	0.186638886034985	0.17699234054821	0.180458909537135	0.173830037579745	0.202505636462626	0.2066075756943	0.199236869995004	0.000369663315211062	0.000367086413262886	0.00104468434094142
142	9.08397597558638	0.17	0.498898927200942	0.47545633202531	0.522341522376573	0.187521876329872	9.77985300901817	9.34631281917014	10.2133931988662	15.94	11.84	21.44	0.56860454865935	0.594979968436506	0.621355388213662	0.562523668946566	0.58861701965583	0.614710370365095	0.574666888683079	0.601254020472964	0.627682170679425	0.498898927200942	17.6031815052165	-0.0504388546757603	27.6375121194472	0.189835696868843	0.193340093969767	0.186638886034985	0.17699234054821	0.180458909537135	0.173830037579745	0.202505636462626	0.2066075756943	0.199236869995004	0.000369663315211062	0.000367086413262886	0.00104468434094142
142	9.08397597558638	0.17	0.498926073530988	0.47584364891198	0.522008498149996	0.19501278884132	9.91295014326536	9.48402349026934	10.3418767962614	16.05	11.85	21.7	0.573257142511037	0.599183403416612	0.625109664322186	0.567014007116854	0.592657914528516	0.618301821940178	0.578643202732668	0.603747230772036	0.631648119474357	0.498926073530988	17.7811900809853	0.147778049257219	27.9133856813784	0.189835696868843	0.193340093969767	0.186638886034985	0.17699234054821	0.180458909537135	0.173830037579745	0.202505636462626	0.2066075756943	0.199236869995004	0.000369663315211062	0.000367086413262886	0.00104468434094142
142	9.08397597558638	0.17	0.49897775957904	0.475225456737835	0.522730062420245	0.182889891414292	9.5927613876675	9.16093791031344	10.0245848650215	15.87	11.75	21.49	0.559755258010659	0.586140707224244	0.612526156437828	0.553843164563335	0.579949932622669	0.606056700682003	0.565322956636859	0.591970163003567	0.619002486078697	0.49897775957904	17.5153766682034	0.0108618548510742	27.640872955318	0.189835696868843	0.193340093969767	0.186638886034985	0.17699234054821	0.180458909537135	0.173830037579745	0.202505636462626	0.2066075756943	0.199236869995004	0.000369663315211062	0.000367086413262886	0.00104468434094142
142	9.08397597558638	0.17	0.498993610981222	0.475570754923602	0.522416467038842	0.189501263387856	9.73633313401474	9.30750555397938	10.1651607140501	15.87	11.72	21.53	0.568618998821377	0.594817157695691	0.621015316570004	0.562610481576054	0.588531808178286	0.614453134780518	0.574581794668919	0.600879907433074	0.627631087140434	0.498993610981222	17.5931586295191	0.0527507155936026	27.7074443755564	0.189835696868843	0.193340093969767	0.186638886034985	0.17699234054821	0.180458909537135	0.173830037579745	0.202505636462626	0.2066075756943	0.199236869995004	0.000369663315211062	0.000367086413262886	0.00104468434094142
142	9.08397597558638	0.17	0.49909528199676	0.475469652084744	0.522720911908776	0.184951455613746	9.65525248806069	9.22359064140808	10.0869143347133	15.88	11.77	21.62	0.563213058790316	0.589571295887792	0.615929532985268	0.557253140281849	0.583332454611686	0.609411768941524	0.569482555637659	0.595539669491039	0.621664546077155	0.49909528199676	17.5637828476199	-0.0242381770381494	27.6303955864338	0.189835696868843	0.193340093969767	0.186638886034985	0.17699234054821	0.180458909537135	0.173830037579745	0.202505636462626	0.2066075756943	0.199236869995004	0.000369663315211062	0.000367086413262886	0.00104468434094142
142	9.08397597558638	0.17	0.499113310118737	0.475879946611783	0.522346673625692	0.188742743040342	9.72317827663624	9.29386968229736	10.1524868709751	15.99	11.75	21.77	0.563937601197352	0.589987381013613	0.616037160829875	0.557861869482229	0.58363099506819	0.609400120654151	0.568833819520489	0.595376653344931	0.621265792906805	0.499113310118737	17.7480051147787	-0.0122884428976339	27.712602661477	0.189835696868843	0.193340093969767	0.186638886034985	0.17699234054821	0.180458909537135	0.173830037579745	0.202505636462626	0.2066075756943	0.199236869995004	0.000369663315211062	0.000367086413262886	0.00104468434094142
142	9.08397597558638	0.17	0.499120553363791	0.475997485999083	0.522243620728498	0.192525278829106	9.8814321745114	9.45045164642785	10.3124127025949	15.89	11.86	21.53	0.576622006936949	0.602918406977069	0.629214807017189	0.570506666156962	0.596524180817063	0.622541695477163	0.582147226493487	0.608825486030355	0.635696005566968	0.499120553363791	17.6907876376792	-0.0921469764964529	27.608156392866	0.189835696868843	0.193340093969767	0.186638886034985	0.17699234054821	0.180458909537135	0.173830037579745	0.202505636462626	0.2066075756943	0.199236869995004	0.000369663315211062	0.000367086413262886	0.00104468434094142
142	9.08397597558638	0.17	0.499171307588493	0.475976735592863	0.522365879584122	0.193393689359364	9.88571173857645	9.45574509085094	10.315678386302	15.97	11.77	21.57	0.57421154054347	0.600321784506335	0.626432028469199	0.568038821159353	0.593868382485848	0.619697943812342	0.579772413329784	0.606481813348497	0.632364424574376	0.499171307588493	17.7021739376933	-0.0280230959152081	27.6833415497181	0.189835696868843	0.193340093969767	0.186638886034985	0.17699234054821	0.180458909537135	0.173830037579745	0.202505636462626	0.2066075756943	0.199236869995004	0.000369663315211062	0.000367086413262886	0.00104468434094142
142	9.08397597558638	0.17	0.499210299933842	0.476076107968502	0.522344491899182	0.196423068952023	9.89423664289499	9.46803320817089	10.3204400776191	15.99	11.72	21.56	0.574334986756733	0.600188671324157	0.626042355891581	0.568142066115217	0.593716976412383	0.619291886709548	0.580013327318989	0.606079285008206	0.631892143823265	0.499210299933842	17.6751083651663	0.0106672153833592	27.7087740308628	0.189835696868843	0.193340093969767	0.186638886034985	0.17699234054821	0.180458909537135	0.173830037579745	0.202505636462626	0.2066075756943	0.199236869995004	0.000369663315211062	0.000367086413262886	0.00104468434094142
142	9.08397597558638	0.17	0.499231281468654	0.475676456929198	0.52278610600811	0.191267790844207	9.88097089277915	9.44825959253448	10.3136821930238	16.25	11.98	22.11	0.564191023340686	0.590029838299688	0.61586865325869	0.55784072178474	0.583388705695303	0.608936689605867	0.568658914773116	0.594926291466771	0.621976024107507	0.499231281468654	17.9288985906648	-0.171513750496749	27.6871328535037	0.189835696868843	0.193340093969767	0.186638886034985	0.17699234054821	0.180458909537135	0.173830037579745	0.202505636462626	0.2066075756943	0.199236869995004	0.000369663315211062	0.000367086413262886	0.00104468434094142
142	9.08397597558638	0.17	0.499249587044193	0.475620232655165	0.522878941433222	0.187143904836512	9.77323141149545	9.33944660174224	10.2070162212487	16.08	11.83	21.7	0.563499694995387	0.589672295837066	0.615844896678744	0.557332126128685	0.58321826484883	0.609104403568975	0.569349168525631	0.595915309214559	0.62363173073704	0.499249587044193	17.7481256967789	0.0237030047747201	27.7799475332962	0.189835696868843	0.193340093969767	0.186638886034985	0.17699234054821	0.180458909537135	0.173830037579745	0.202505636462626	0.2066075756943	0.199236869995004	0.000369663315211062	0.000367086413262886	0.00104468434094142
142	9.08397597558638	0.17	0.499267574413644	0.475603504061881	0.522931644765407	0.189368845157946	9.8607102155198	9.4262172555752	10.2952031754644	15.94	11.74	21.72	0.573466660690461	0.599900087809444	0.626333514928426	0.567333812249737	0.593484551265989	0.619635290282241	0.579449228212287	0.605419680295554	0.632080059928799	0.499267574413644	17.6681056984124	0.0190421691985643	27.7169615857739	0.189835696868843	0.193340093969767	0.186638886034985	0.17699234054821	0.180458909537135	0.173830037579745	0.202505636462626	0.2066075756943	0.199236869995004	0.000369663315211062	0.000367086413262886	0.00104468434094142
142	9.08397597558638	0.17	0.499310493598414	0.475538264493369	0.523082722703459	0.186011889046876	9.81548081544826	9.37819295040306	10.2527686804935	15.99	11.98	21.66	0.568994366061725	0.595525525409133	0.622056684756541	0.562862340030575	0.589107574297773	0.615352808564972	0.575582581441968	0.602630197855694	0.62942621495874	0.499310493598414	17.6607154122665	0.00494757509013509	27.7322831209804	0.189835696868843	0.193340093969767	0.186638886034985	0.17699234054821	0.180458909537135	0.173830037579745	0.202505636462626	0.2066075756943	0.199236869995004	0.000369663315211062	0.000367086413262886	0.00104468434094142
142	9.08397597558638	0.17	0.499321530199786	0.476030023641469	0.522613036758104	0.18975458452259	9.73777903112242	9.30924113244726	10.1663169297976	16.02	11.82	21.63	0.563761345928299	0.589713311196051	0.615665276463802	0.557653961082321	0.583324781428477	0.608995601774633	0.569216685206417	0.595853549607266	0.621898717029505	0.499321530199786	17.6742134914385	0.0980645137692069	27.8078068108634	0.189835696868843	0.193340093969767	0.186638886034985	0.17699234054821	0.180458909537135	0.173830037579745	0.202505636462626	0.2066075756943	0.199236869995004	0.000369663315211062	0.000367086413262886	0.00104468434094142
142	9.08397597558638	0.17	0.499412579189075	0.475584646886929	0.523240511491222	0.18212377132907	9.60718558526023	9.17360101031865	10.0407701602018	15.93	11.74	21.72	0.558547629968278	0.58494703805808	0.611346446147882	0.552588005730708	0.578705735868858	0.604823466007009	0.56432735909958	0.590229047518738	0.617231946088985	0.499412579189075	17.6441338786922	0.0414698988052734	27.7421827826758	0.189835696868843	0.193340093969767	0.186638886034985	0.17699234054821	0.180458909537135	0.173830037579745	0.202505636462626	0.2066075756943	0.199236869995004	0.000369663315211062	0.000367086413262886	0.00104468434094142
142	9.08397597558638	0.17	0.499427215585321	0.475909145365384	0.522945285805257	0.187143468145654	9.78589293391164	9.35154551913579	10.2202403486875	16.08	11.75	21.72	0.564237649090691	0.590444564696273	0.616651480301854	0.558062243144992	0.583982332193165	0.609902421241337	0.568852843375729	0.596340507216516	0.622588880087491	0.499427215585321	17.7706898772303	-0.0693898148838683	27.6915788399764	0.189835696868843	0.193340093969767	0.186638886034985	0.17699234054821	0.180458909537135	0.173830037579745	0.202505636462626	0.2066075756943	0.199236869995004	0.000369663315211062	0.000367086413262886	0.00104468434094142
142	9.08397597558638	0.17	0.499439034652501	0.476107356564238	0.522770712740765	0.189593386178753	9.84956352429611	9.41587887502718	10.283248173565	15.95	11.79	21.63	0.57270265555476	0.599080687133775	0.625458718712791	0.566573873471774	0.592669620333305	0.618765367194836	0.578461736926006	0.605204545972328	0.632444197866465	0.499439034652501	17.695934063581	0.0502633984326461	27.7680036404398	0.189835696868843	0.193340093969767	0.186638886034985	0.17699234054821	0.180458909537135	0.173830037579745	0.202505636462626	0.2066075756943	0.199236869995004	0.000369663315211062	0.000367086413262886	0.00104468434094142
142	9.08397597558638	0.17	0.499499874049095	0.47608665136085	0.522913096737341	0.184915123453921	9.70581603424516	9.27184132096514	10.1397907475252	16.01	11.75	21.59	0.56181182628752	0.588107803299028	0.614403780310536	0.555735108316835	0.58174666049322	0.607758212669604	0.567513762574679	0.593337225527188	0.620336335690038	0.499499874049095	17.6848109310075	-0.00361216679861959	27.7169722298934	0.189835696868843	0.193340093969767	0.186638886034985	0.17699234054821	0.180458909537135	0.173830037579745	0.202505636462626	0.2066075756943	0.199236869995004	0.000369663315211062	0.000367086413262886	0.00104468434094142
142	9.08397597558638	0.17	0.499500225269243	0.476258905828681	0.522741544709806	0.193722997967617	9.84143694455478	9.41384725201383	10.2690266370957	16.06	11.87	21.77	0.568504164636085	0.594326393790377	0.620148622944668	0.562297370759229	0.587837678928994	0.613377987098759	0.573696026143669	0.599760922766482	0.625755148213923	0.499500225269243	17.7373020101665	0.0801064570867215	27.8307116089294	0.189835696868843	0.193340093969767	0.186638886034985	0.17699234054821	0.180458909537135	0.173830037579745	0.202505636462626	0.2066075756943	0.199236869995004	0.000369663315211062	0.000367086413262886	0.00104468434094142
142	9.08397597558638	0.17	0.499529172549039	0.476056766161041	0.523001578937038	0.194855353388578	9.97406666285243	9.54227901106099	10.4058543146439	16	11.68	21.88	0.578630813666343	0.604813829274832	0.63099684488332	0.572385272028718	0.598285677187989	0.624186082347259	0.583615286540124	0.610480961886213	0.636579556867814	0.499529172549039	17.7366511522271	-0.0380446102060512	27.692244834846	0.189835696868843	0.193340093969767	0.186638886034985	0.17699234054821	0.180458909537135	0.173830037579745	0.202505636462626	0.2066075756943	0.199236869995004	0.000369663315211062	0.000367086413262886	0.00104468434094142
142	9.08397597558638	0.17	0.499556899172768	0.476455358378939	0.522658439966597	0.196330634233139	9.87784400403792	9.45222206739738	10.3034659406785	15.95	11.68	21.64	0.574928552783238	0.600816878546296	0.626705204309354	0.568776418056654	0.594387720758031	0.619999023459407	0.579128064175097	0.605823529211443	0.633056211112189	0.499556899172768	17.6712185636302	0.00679750733358693	27.6873510308382	0.189835696868843	0.193340093969767	0.186638886034985	0.17699234054821	0.180458909537135	0.173830037579745	0.202505636462626	0.2066075756943	0.199236869995004	0.000369663315211062	0.000367086413262886	0.00104468434094142
142	9.08397597558638	0.17	0.499592079443643	0.476057460102329	0.523126698784957	0.194774033781546	10.0743285786041	9.63808742251273	10.5105697346955	16.36	11.98	22.04	0.571872140771154	0.597756338837645	0.623640536904136	0.565327140281297	0.590915097148145	0.616503054014992	0.577067707836147	0.602867295747287	0.628779714810861	0.499592079443643	17.9338056200578	-0.139177111680465	27.7314677238795	0.189835696868843	0.193340093969767	0.186638886034985	0.17699234054821	0.180458909537135	0.173830037579745	0.202505636462626	0.2066075756943	0.199236869995004	0.000369663315211062	0.000367086413262886	0.00104468434094142
142	9.08397597558638	0.17	0.499602187428356	0.476192853518471	0.523011521338241	0.190492704327651	9.7884140887616	9.3586791038191	10.2181490737041	16.03	11.81	21.64	0.566502638557684	0.592515497867192	0.618528357176699	0.560357916720735	0.58608862061955	0.611819324518365	0.572311620673051	0.598253604450645	0.624106059569997	0.499602187428356	17.6964181191475	-0.0646301672607223	27.6488881554928	0.189835696868843	0.193340093969767	0.186638886034985	0.17699234054821	0.180458909537135	0.173830037579745	0.202505636462626	0.2066075756943	0.199236869995004	0.000369663315211062	0.000367086413262886	0.00104468434094142
142	9.08397597558638	0.17	0.499620649259647	0.476142167725388	0.523099130793907	0.187338905925125	9.63914538159017	9.21158599741974	10.0667047657606	16.02	11.66	21.77	0.557821171039195	0.583712659913484	0.609604148787772	0.551777343769123	0.577388306025482	0.602999268281841	0.562354089592248	0.588708889655584	0.614418745777858	0.499620649259647	17.6636220336849	0.052515671738882	27.7448715372103	0.189835696868843	0.193340093969767	0.186638886034985	0.17699234054821	0.180458909537135	0.173830037579745	0.202505636462626	0.2066075756943	0.199236869995004	0.000369663315211062	0.000367086413262886	0.00104468434094142
142	9.08397597558638	0.17	0.499652848922308	0.476466774390941	0.522838923453676	0.196289744889029	10.0311316072213	9.59884871763638	10.4634144968063	15.94	11.83	21.79	0.58420947593894	0.61051927285425	0.63682906976956	0.577969049934907	0.603997810085849	0.63002657023679	0.590244274192751	0.616389975470259	0.643383925241604	0.499652848922308	17.8071375682799	0.0321491055369313	27.790748369913	0.189835696868843	0.193340093969767	0.186638886034985	0.17699234054821	0.180458909537135	0.173830037579745	0.202505636462626	0.2066075756943	0.199236869995004	0.000369663315211062	0.000367086413262886	0.00104468434094142
142	9.08397597558638	0.17	0.499654534876056	0.475947805197056	0.523361264555056	0.190930664271101	9.80038830682465	9.37073764976604	10.2300389638833	15.97	11.84	21.83	0.569296188759992	0.595398560921463	0.621500933082934	0.563183801177281	0.589005918844468	0.614828036511654	0.574747318754579	0.600934204459528	0.626896683188127	0.499654534876056	17.6601653359249	0.0759246083743798	27.7770309294097	0.189835696868843	0.193340093969767	0.186638886034985	0.17699234054821	0.180458909537135	0.173830037579745	0.202505636462626	0.2066075756943	0.199236869995004	0.000369663315211062	0.000367086413262886	0.00104468434094142
142	9.08397597558638	0.17	0.499686916680614	0.476242107573953	0.523131725787275	0.188272327884843	9.75521776844861	9.32383174908066	10.1866037878165	16.04	11.86	21.61	0.563889824849953	0.589979333267787	0.616068841685621	0.557758234015422	0.583564051925568	0.609369869835713	0.570474546795632	0.595927819507698	0.622202207047664	0.499686916680614	17.6974113044363	-0.110839206588305	27.6295921140847	0.189835696868843	0.193340093969767	0.186638886034985	0.17699234054821	0.180458909537135	0.173830037579745	0.202505636462626	0.2066075756943	0.199236869995004	0.000369663315211062	0.000367086413262886	0.00104468434094142
142	9.08397597558638	0.17	0.499694298342093	0.476431267379125	0.522957329305061	0.188458449717579	9.80705980611262	9.37364517840152	10.2404744338237	16.08	12	21.87	0.56555985299635	0.591709969463268	0.617860085930185	0.559369638166923	0.585233534107601	0.611097430048278	0.571477611947683	0.597281709394895	0.624088892032024	0.499694298342093	17.8915940950208	-0.0507407003927988	27.7936775811927	0.189835696868843	0.193340093969767	0.186638886034985	0.17699234054821	0.180458909537135	0.173830037579745	0.202505636462626	0.2066075756943	0.199236869995004	0.000369663315211062	0.000367086413262886	0.00104468434094142
142	9.08397597558638	0.17	0.499713242824062	0.47643771216546	0.522988773482664	0.196499180537197	10.0632831201922	9.62990233769827	10.4966639026861	16.09	11.91	21.63	0.580490150393032	0.606614327646886	0.632738504900741	0.574120531000667	0.599958052114132	0.625795573227597	0.585899008936603	0.611886718643984	0.639893204961868	0.499713242824062	17.7824159141171	-0.108763618661638	27.6598046197393	0.189835696868843	0.193340093969767	0.186638886034985	0.17699234054821	0.180458909537135	0.173830037579745	0.202505636462626	0.2066075756943	0.199236869995004	0.000369663315211062	0.000367086413262886	0.00104468434094142
142	9.08397597558638	0.17	0.499713914080731	0.47599484067091	0.523432987490552	0.186728615434003	9.84755807189119	9.40987673757102	10.2852394062114	16.02	11.86	21.56	0.569830901880303	0.596335430730935	0.622839959581567	0.563657011503872	0.58987437436357	0.616091737223269	0.576594042085622	0.602853590918825	0.629501718141521	0.499713914080731	17.6604861007849	-0.00494616374118008	27.7162904011722	0.189835696868843	0.193340093969767	0.186638886034985	0.17699234054821	0.180458909537135	0.173830037579745	0.202505636462626	0.2066075756943	0.199236869995004	0.000369663315211062	0.000367086413262886	0.00104468434094142
142	9.08397597558638	0.17	0.499791045511989	0.476424839578345	0.523157251445633	0.18560303759535	9.71841423321773	9.28486531501263	10.1519631514228	16.15	11.95	21.98	0.557952769659857	0.584005901448903	0.61005903323795	0.551778269089903	0.577543087806898	0.603307906523892	0.563171777766516	0.589874434630023	0.615657520882416	0.499791045511989	17.8724933840872	0.0224248780350037	27.8392945409652	0.189835696868843	0.193340093969767	0.186638886034985	0.17699234054821	0.180458909537135	0.173830037579745	0.202505636462626	0.2066075756943	0.199236869995004	0.000369663315211062	0.000367086413262886	0.00104468434094142
142	9.08397597558638	0.17	0.499832311137124	0.476352344871331	0.523312277402917	0.192230375776577	9.85900810060591	9.42859731797514	10.2894188832367	16.08	11.86	21.74	0.56899244928434	0.594966671869982	0.620940894455624	0.562768192122905	0.588458280461871	0.614148368800838	0.574143705857537	0.601343390457055	0.627689306330781	0.499832311137124	17.7091635336318	-0.173320115812469	27.555701273383	0.189835696868843	0.193340093969767	0.186638886034985	0.17699234054821	0.180458909537135	0.173830037579745	0.202505636462626	0.2066075756943	0.199236869995004	0.000369663315211062	0.000367086413262886	0.00104468434094142
142	9.08397597558638	0.17	0.499865833270367	0.476729902601324	0.52300176393941	0.191614439966263	9.79254605402069	9.36418700366809	10.2209051043733	16.03	11.79	21.85	0.566727899754076	0.592652523520334	0.618577147286593	0.560577464910962	0.586220740768681	0.6118640166264	0.571245331836612	0.59800211074438	0.624000303383977	0.499865833270367	17.7679226582779	-0.0320624974251483	27.715134803067	0.189835696868843	0.193340093969767	0.186638886034985	0.17699234054821	0.180458909537135	0.173830037579745	0.202505636462626	0.2066075756943	0.199236869995004	0.000369663315211062	0.000367086413262886	0.00104468434094142
142	9.08397597558638	0.17	0.499884001302837	0.476653171672566	0.523114830933108	0.197066891600126	10.0194828354417	9.58876255264033	10.4502031182431	16.03	11.79	21.93	0.580430125839287	0.606502627538591	0.632575129237895	0.574134335810799	0.599924035172821	0.625713734534844	0.585138213071805	0.61210573971053	0.63846593987411	0.499884001302837	17.8589938307718	0.179016285824129	27.9582925896123	0.189835696868843	0.193340093969767	0.186638886034985	0.17699234054821	0.180458909537135	0.173830037579745	0.202505636462626	0.2066075756943	0.199236869995004	0.000369663315211062	0.000367086413262886	0.00104468434094142
142	9.08397597558638	0.17	0.499885545267388	0.476390831482667	0.523380259052109	0.187497700430033	9.75310514880364	9.32071638388558	10.1854939137217	16.06	11.85	21.77	0.563055099730609	0.589175270018619	0.615295440306628	0.556913082024665	0.58274832362902	0.608583565233375	0.568795473221625	0.59516023692089	0.620972123073695	0.499885545267388	17.7384465531798	0.0714437930775242	27.8245535472475	0.189835696868843	0.193340093969767	0.186638886034985	0.17699234054821	0.180458909537135	0.173830037579745	0.202505636462626	0.2066075756943	0.199236869995004	0.000369663315211062	0.000367086413262886	0.00104468434094142
142	9.08397597558638	0.17	0.499894141661149	0.476573159654319	0.52321512366798	0.193711041608232	10.0097167011586	9.57479896177463	10.4446344405426	16.06	11.81	21.74	0.578288703066102	0.604556410247517	0.630824117428932	0.571977033818358	0.597958044962402	0.623939056106446	0.583719850442108	0.609807061858704	0.637092294382049	0.499894141661149	17.7515840510847	-0.138015903985022	27.6216319171935	0.189835696868843	0.193340093969767	0.186638886034985	0.17699234054821	0.180458909537135	0.173830037579745	0.202505636462626	0.2066075756943	0.199236869995004	0.000369663315211062	0.000367086413262886	0.00104468434094142
142	9.08397597558638	0.17	0.4999058698381	0.476460099358362	0.523351640317838	0.194117735359901	9.94097186353945	9.50960259348924	10.3723411335897	15.96	11.78	21.68	0.578082357111322	0.604305005425432	0.630527653739542	0.571886258272883	0.597827842619617	0.623769426966351	0.581863033522213	0.610676111150402	0.636658052303943	0.4999058698381	17.6673735070635	0.105734236802373	27.8141076995747	0.189835696868843	0.193340093969767	0.186638886034985	0.17699234054821	0.180458909537135	0.173830037579745	0.202505636462626	0.2066075756943	0.199236869995004	0.000369663315211062	0.000367086413262886	0.00104468434094142
142	9.08397597558638	0.17	0.499922171697937	0.476718583713556	0.523125759682317	0.191971526651844	9.79915276504006	9.37099816032582	10.2273073697543	15.81	11.75	21.54	0.574685864641993	0.600942875368169	0.627199886094346	0.568680300725568	0.594662921274654	0.62064554182374	0.580932108920794	0.606621968015396	0.633202273313152	0.499922171697937	17.6073572706553	-0.00959484424856158	27.6564982365392	0.189835696868843	0.193340093969767	0.186638886034985	0.17699234054821	0.180458909537135	0.173830037579745	0.202505636462626	0.2066075756943	0.199236869995004	0.000369663315211062	0.000367086413262886	0.00104468434094142
142	9.08397597558638	0.17	0.499967282756616	0.476754762782805	0.523179802730426	0.19385573249544	9.88107989368633	9.45195012781246	10.3102096595602	15.98	11.75	21.61	0.573666784027477	0.599711937608529	0.625757091189582	0.567490389889044	0.593255127837901	0.619019865786758	0.579775275441207	0.606327504422945	0.631443683788634	0.499967282756616	17.6661430211961	0.17324444946475	27.8796962240098	0.189835696868843	0.193340093969767	0.186638886034985	0.17699234054821	0.180458909537135	0.173830037579745	0.202505636462626	0.2066075756943	0.199236869995004	0.000369663315211062	0.000367086413262886	0.00104468434094142
142	9.08397597558638	0.17	0.499974483813873	0.476300894436786	0.52364807319096	0.187408183668794	9.77071969556974	9.33742270915799	10.2040166819815	15.94	11.68	21.67	0.568254829974615	0.594624323250359	0.620993816526103	0.562183502395047	0.588271259690136	0.614359016985226	0.57194127214181	0.600043323458795	0.626241804458275	0.499974483813873	17.5906169060009	0.0632574856037532	27.7162441675326	0.189835696868843	0.193340093969767	0.186638886034985	0.17699234054821	0.180458909537135	0.173830037579745	0.202505636462626	0.2066075756943	0.199236869995004	0.000369663315211062	0.000367086413262886	0.00104468434094142
142	9.08397597558638	0.17	0.500069020451747	0.476712624572255	0.523425416331238	0.190650302723513	9.75014313060712	9.32230694493174	10.1779793162825	16.06	11.81	21.67	0.563098278418121	0.588941003938949	0.614783729459777	0.556954193390708	0.582514943439357	0.608075693488006	0.568090990444152	0.594832751669667	0.620981238858723	0.500069020451747	17.7015171263242	-0.0512102827323761	27.6822800105254	0.189835696868843	0.193340093969767	0.186638886034985	0.17699234054821	0.180458909537135	0.173830037579745	0.202505636462626	0.2066075756943	0.199236869995004	0.000369663315211062	0.000367086413262886	0.00104468434094142
142	9.08397597558638	0.17	0.500115956214068	0.476892839389245	0.523339073038891	0.194498212609135	9.89899489598083	9.46996879438431	10.3280209975774	15.87	11.65	21.68	0.57854501673139	0.604755336798501	0.630965656865611	0.572431634892309	0.598364995189547	0.624298355486785	0.584005169891782	0.610303698826305	0.636814120146107	0.500115956214068	17.6448207570755	0.155449003484729	27.837733665343	0.189835696868843	0.193340093969767	0.186638886034985	0.17699234054821	0.180458909537135	0.173830037579745	0.202505636462626	0.2066075756943	0.199236869995004	0.000369663315211062	0.000367086413262886	0.00104468434094142
142	9.08397597558638	0.17	0.500122542135254	0.476705442915616	0.523539641354891	0.190748242404786	9.78562424375223	9.35636737188685	10.2148811156176	15.98	11.79	21.45	0.567761824102894	0.593809931759642	0.61985803941639	0.561645860056032	0.58741337595202	0.613180891848008	0.573990996560724	0.60018519189016	0.625985811219594	0.500122542135254	17.6615385166672	-0.0404858802648305	27.6618544102784	0.189835696868843	0.193340093969767	0.186638886034985	0.17699234054821	0.180458909537135	0.173830037579745	0.202505636462626	0.2066075756943	0.199236869995004	0.000369663315211062	0.000367086413262886	0.00104468434094142
142	9.08397597558638	0.17	0.50013798061013	0.476820852012341	0.523455109207918	0.190247786751673	9.8449885568146	9.41242627367769	10.2775508399515	16.26	12.01	21.83	0.561878744665012	0.587700732064594	0.613522719464175	0.555549326659761	0.581080436083391	0.606611545507021	0.56744568023031	0.59366035427357	0.619558209095924	0.50013798061013	17.8298351482157	0.0827963581985442	27.9090590142032	0.189835696868843	0.193340093969767	0.186638886034985	0.17699234054821	0.180458909537135	0.173830037579745	0.202505636462626	0.2066075756943	0.199236869995004	0.000369663315211062	0.000367086413262886	0.00104468434094142
142	9.08397597558638	0.17	0.500150312166328	0.476293123367215	0.524007500965442	0.180252625523126	9.61340534571134	9.17679538439202	10.0500153070307	16.15	11.93	21.54	0.551375359421574	0.577608479401445	0.603841599381315	0.545271150368317	0.571213846690801	0.597156543013285	0.557808778933954	0.584189416799463	0.610422213147443	0.500150312166328	17.6737340494221	0.0595502763199706	27.8155714402974	0.189835696868843	0.193340093969767	0.186638886034985	0.17699234054821	0.180458909537135	0.173830037579745	0.202505636462626	0.2066075756943	0.199236869995004	0.000369663315211062	0.000367086413262886	0.00104468434094142
142	9.08397597558638	0.17	0.500156383037094	0.476981275007249	0.523331491066939	0.191659819942987	9.7554929447378	9.32881722228549	10.1821686671901	15.81	11.67	21.69	0.571998614823598	0.598160336766071	0.624322058708543	0.566018054258163	0.59190624098828	0.617794427718396	0.576925257556676	0.604099006181565	0.629950699183681	0.500156383037094	17.6278657147124	0.0206682496210109	27.6790227614691	0.189835696868843	0.193340093969767	0.186638886034985	0.17699234054821	0.180458909537135	0.173830037579745	0.202505636462626	0.2066075756943	0.199236869995004	0.000369663315211062	0.000367086413262886	0.00104468434094142
142	9.08397597558638	0.17	0.500175412363922	0.476574096802617	0.523776727925228	0.189025225628715	9.83795482788912	9.40397875830656	10.2719308974717	16.11	11.94	21.69	0.566493252194378	0.592635858568855	0.618778464943332	0.560265838006179	0.586121060837741	0.611976283669304	0.572941943167876	0.59947390538365	0.624375827978516	0.500175412363922	17.79328231049	0.174799615129624	27.970128868541	0.189835696868843	0.193340093969767	0.186638886034985	0.17699234054821	0.180458909537135	0.173830037579745	0.202505636462626	0.2066075756943	0.199236869995004	0.000369663315211062	0.000367086413262886	0.00104468434094142
142	9.08397597558638	0.17	0.500199028671222	0.476742386642145	0.523655670700299	0.186422762700758	9.71797409335844	9.28561676003995	10.1503314266769	15.9	11.82	21.65	0.566339351889592	0.592709271978266	0.61907919206694	0.560326199363186	0.586416134755276	0.612506070147366	0.572794352547776	0.598256996215687	0.624504306038736	0.500199028671222	17.6726992284644	-0.104704547208181	27.6057831479583	0.189835696868843	0.193340093969767	0.186638886034985	0.17699234054821	0.180458909537135	0.173830037579745	0.202505636462626	0.2066075756943	0.199236869995004	0.000369663315211062	0.000367086413262886	0.00104468434094142
142	9.08397597558638	0.17	0.500277174503426	0.477053713904964	0.523500635101887	0.191722474642407	9.81252757097313	9.38344408874854	10.2416110531977	16.09	11.89	21.78	0.565796670810217	0.591669261241425	0.617541851672633	0.559593190061219	0.585182109476058	0.610771028890898	0.570984095511831	0.597772959542348	0.623253483226846	0.500277174503426	17.7801043508473	-0.00465884873630013	27.7741595817915	0.189835696868843	0.193340093969767	0.186638886034985	0.17699234054821	0.180458909537135	0.173830037579745	0.202505636462626	0.2066075756943	0.199236869995004	0.000369663315211062	0.000367086413262886	0.00104468434094142
142	9.08397597558638	0.17	0.500284869353366	0.477015197257137	0.523554541449594	0.190552544749502	9.76324953001197	9.3347024783115	10.1917965817124	15.99	11.76	21.6	0.566319320292112	0.592318485835532	0.618317651378953	0.560215020139308	0.585933943239088	0.611652866338868	0.571272717929891	0.598439718676409	0.623927183784317	0.500284869353366	17.7044932165246	-0.0147415658185976	27.7085714049406	0.189835696868843	0.193340093969767	0.186638886034985	0.17699234054821	0.180458909537135	0.173830037579745	0.202505636462626	0.2066075756943	0.199236869995004	0.000369663315211062	0.000367086413262886	0.00104468434094142
142	9.08397597558638	0.17	0.500300598595183	0.476753468538786	0.52384772865158	0.193352618745934	10.0875344183692	9.64873197995459	10.5263368567838	16.08	11.85	21.68	0.5822429651266	0.608722054127942	0.635201143129284	0.575872732657481	0.602062117939566	0.62825150322165	0.58805240221964	0.614881196093749	0.642429040386074	0.500300598595183	17.7853870735969	0.14581896071187	27.9262711078907	0.189835696868843	0.193340093969767	0.186638886034985	0.17699234054821	0.180458909537135	0.173830037579745	0.202505636462626	0.2066075756943	0.199236869995004	0.000369663315211062	0.000367086413262886	0.00104468434094142
142	9.08397597558638	0.17	0.500311158120504	0.47715949581075	0.523462820430258	0.192998401550247	9.78836944545803	9.36209640958828	10.2146424813278	16.07	11.89	21.93	0.565195488700472	0.590929852702694	0.616664216704915	0.559019286584042	0.584472437029904	0.609925587475767	0.570862496103552	0.596684313324676	0.622814311815141	0.500311158120504	17.8260039007503	0.080433173650155	27.877104268348	0.189835696868843	0.193340093969767	0.186638886034985	0.17699234054821	0.180458909537135	0.173830037579745	0.202505636462626	0.2066075756943	0.199236869995004	0.000369663315211062	0.000367086413262886	0.00104468434094142
142	9.08397597558638	0.17	0.500325895142036	0.476779775266815	0.523872015017256	0.188425449524975	9.76504023138614	9.33343605874158	10.1966444040307	16.12	11.81	21.7	0.561873370117356	0.587855965328192	0.613838560539029	0.555685604633529	0.581382060272041	0.607078515910554	0.567073376338458	0.593545758478301	0.61975468511174	0.500325895142036	17.7247646583814	0.0625954519099072	27.7934355810491	0.189835696868843	0.193340093969767	0.186638886034985	0.17699234054821	0.180458909537135	0.173830037579745	0.202505636462626	0.2066075756943	0.199236869995004	0.000369663315211062	0.000367086413262886	0.00104468434094142
142	9.08397597558638	0.17	0.500365996115186	0.476933189135084	0.523798803095288	0.195748046040933	9.94230960194011	9.51311742699104	10.3715017768892	16.04	11.76	21.83	0.575217327780486	0.601168734127899	0.627120140475312	0.568958934557011	0.594627988308665	0.620297042060319	0.580047344151741	0.606126179225478	0.632267209374883	0.500365996115186	17.7255351223072	0.017236587267897	27.748005139571	0.189835696868843	0.193340093969767	0.186638886034985	0.17699234054821	0.180458909537135	0.173830037579745	0.202505636462626	0.2066075756943	0.199236869995004	0.000369663315211062	0.000367086413262886	0.00104468434094142
142	9.08397597558638	0.17	0.500388183867266	0.47717999273618	0.523596374998352	0.193447955371749	9.70985947546588	9.28761474450361	10.1321042064281	15.84	11.77	21.62	0.568746601787066	0.594603645006844	0.620460688226623	0.56277783196075	0.588363515775685	0.61394919959062	0.573961197625874	0.600934579844054	0.627276720272568	0.500388183867266	17.6127058385518	-0.110597329914841	27.5609896379884	0.189835696868843	0.193340093969767	0.186638886034985	0.17699234054821	0.180458909537135	0.173830037579745	0.202505636462626	0.2066075756943	0.199236869995004	0.000369663315211062	0.000367086413262886	0.00104468434094142
142	9.08397597558638	0.17	0.500409902879081	0.477164092728874	0.523655713029288	0.19769929503482	10.0225615504518	9.59256801497486	10.4525550859287	15.9	11.98	21.67	0.584978458070559	0.611200524463094	0.63742259085563	0.578764899388342	0.60470843868975	0.630651977991157	0.591429773052778	0.618368290553058	0.643566848780414	0.500409902879081	17.7687370432277	0.0617526389923612	27.8169043285976	0.189835696868843	0.193340093969767	0.186638886034985	0.17699234054821	0.180458909537135	0.173830037579745	0.202505636462626	0.2066075756943	0.199236869995004	0.000369663315211062	0.000367086413262886	0.00104468434094142
142	9.08397597558638	0.17	0.500451873374704	0.477252767003573	0.523650979745835	0.18742863348254	9.79660276760304	9.36218712572345	10.2310184094826	16.14	11.88	21.86	0.562801439197405	0.588916036692251	0.615030634187096	0.55657935184942	0.582405237739508	0.608231123629597	0.568307855374355	0.594132813089094	0.620572075086353	0.500451873374704	17.846893938384	-0.00539339459538846	27.806851166362	0.189835696868843	0.193340093969767	0.186638886034985	0.17699234054821	0.180458909537135	0.173830037579745	0.202505636462626	0.2066075756943	0.199236869995004	0.000369663315211062	0.000367086413262886	0.00104468434094142
142	9.08397597558638	0.17	0.500577448054237	0.477303413419137	0.523851482689338	0.196468810809581	9.91088063002256	9.48402209028765	10.3377391697575	16.02	11.8	21.54	0.574130331499516	0.599970890767337	0.625811450035158	0.567904095338248	0.593464423070278	0.619024750802307	0.579578796167665	0.605973513862156	0.632770678024619	0.500577448054237	17.6767952119484	-0.00211305331285215	27.7039257021676	0.189835696868843	0.193340093969767	0.186638886034985	0.17699234054821	0.180458909537135	0.173830037579745	0.202505636462626	0.2066075756943	0.199236869995004	0.000369663315211062	0.000367086413262886	0.00104468434094142
142	9.08397597558638	0.17	0.500578660148821	0.477346931697832	0.523810388599809	0.198572922288218	9.8886150932971	9.4655330113124	10.3116971752818	15.97	11.88	21.51	0.575059104141478	0.600762590966114	0.626466077790751	0.568884958646236	0.594312478937611	0.619739999228986	0.58139823131345	0.607876163322638	0.633205356769415	0.500578660148821	17.6395486792028	-0.0259417611136713	27.6649723734647	0.189835696868843	0.193340093969767	0.186638886034985	0.17699234054821	0.180458909537135	0.173830037579745	0.202505636462626	0.2066075756943	0.199236869995004	0.000369663315211062	0.000367086413262886	0.00104468434094142
142	9.08397597558638	0.17	0.500608547450554	0.477140935901056	0.524076159000053	0.187230946873711	9.73422619421938	9.30229619917782	10.1661561892609	15.94	11.84	21.51	0.565887641291699	0.592163287741099	0.6184389341905	0.559834630136374	0.585829219412113	0.611823808687852	0.572342886361652	0.598990628727287	0.625159799942458	0.500608547450554	17.6486885824501	-0.0656149339969162	27.6290291429147	0.189835696868843	0.193340093969767	0.186638886034985	0.17699234054821	0.180458909537135	0.173830037579745	0.202505636462626	0.2066075756943	0.199236869995004	0.000369663315211062	0.000367086413262886	0.00104468434094142
142	9.08397597558638	0.17	0.500611515116134	0.477088064099633	0.524134966132636	0.186075159338472	9.6503337687905	9.2204931488757	10.0801743887053	16.02	11.9	21.75	0.558466690158996	0.584501270351595	0.610535850544193	0.55241908029856	0.578171733230931	0.603924386163301	0.564494090481041	0.590243421024	0.617108393437918	0.500611515116134	17.7010254077445	0.0134328096147826	27.744430629927	0.189835696868843	0.193340093969767	0.186638886034985	0.17699234054821	0.180458909537135	0.173830037579745	0.202505636462626	0.2066075756943	0.199236869995004	0.000369663315211062	0.000367086413262886	0.00104468434094142
142	9.08397597558638	0.17	0.500630560474381	0.477218918154216	0.524042202794547	0.187199527052824	9.71954878302866	9.28822553003112	10.1508720360262	16.19	11.97	21.97	0.556790606686374	0.582646647211871	0.608502687737368	0.55058813085792	0.576156143057413	0.601724155256905	0.561422713357237	0.58864482999387	0.614365034409351	0.500630560474381	17.8944707580448	0.143330580981493	27.9733152472193	0.189835696868843	0.193340093969767	0.186638886034985	0.17699234054821	0.180458909537135	0.173830037579745	0.202505636462626	0.2066075756943	0.199236869995004	0.000369663315211062	0.000367086413262886	0.00104468434094142
142	9.08397597558638	0.17	0.500714787667883	0.477191633381599	0.524237941954167	0.187534000389511	9.76147376548971	9.32876554280505	10.1941819881744	16.01	11.84	21.56	0.565348389631707	0.591571676705724	0.617794963779741	0.559236063354076	0.5851758344765	0.611115605598923	0.571036238968294	0.598144225175267	0.624227068684675	0.500714787667883	17.6856006513577	-0.198270981092757	27.5237495818968	0.189835696868843	0.193340093969767	0.186638886034985	0.17699234054821	0.180458909537135	0.173830037579745	0.202505636462626	0.2066075756943	0.199236869995004	0.000369663315211062	0.000367086413262886	0.00104468434094142
142	9.08397597558638	0.17	0.500815208109812	0.477413417980895	0.524216998238729	0.190550025489797	9.86193263316499	9.42905046051182	10.2948148058182	16	11.85	21.64	0.571741505723774	0.59798982269166	0.624238139659545	0.565569619577912	0.591534588875172	0.617499558172433	0.577992791615008	0.604685830891524	0.631042061917777	0.500815208109812	17.6870713228188	-0.101848115878688	27.6134571827148	0.189835696868843	0.193340093969767	0.186638886034985	0.17699234054821	0.180458909537135	0.173830037579745	0.202505636462626	0.2066075756943	0.199236869995004	0.000369663315211062	0.000367086413262886	0.00104468434094142
142	9.08397597558638	0.17	0.500837288791112	0.477360294176669	0.524314283405555	0.190802531092663	9.83359529924534	9.40230996441776	10.2648806340729	15.96	11.86	21.67	0.571498478348627	0.597713197233754	0.623927916118881	0.565371076168457	0.591304730218358	0.617238384268258	0.577612218681759	0.603764219596835	0.629570611181082	0.500837288791112	17.7174223619244	0.0658810176611397	27.8101705057002	0.189835696868843	0.193340093969767	0.186638886034985	0.17699234054821	0.180458909537135	0.173830037579745	0.202505636462626	0.2066075756943	0.199236869995004	0.000369663315211062	0.000367086413262886	0.00104468434094142
142	9.08397597558638	0.17	0.500879722430122	0.47768823652165	0.524071208338595	0.196580541936945	9.92549846055341	9.49816155282282	10.352835368284	15.87	11.77	21.63	0.580286856229218	0.606394855062319	0.63250285389542	0.574155663164692	0.599987810184753	0.625819957204814	0.586765596768311	0.612917567691693	0.639092027272168	0.500879722430122	17.6529411913687	-0.11695047847962	27.566228258405	0.189835696868843	0.193340093969767	0.186638886034985	0.17699234054821	0.180458909537135	0.173830037579745	0.202505636462626	0.2066075756943	0.199236869995004	0.000369663315211062	0.000367086413262886	0.00104468434094142
142	9.08397597558638	0.17	0.500893973451369	0.477610876274205	0.524177070628533	0.193097074822271	9.84734609295332	9.41864048242643	10.2760517034802	15.91	11.7	21.68	0.574220061072075	0.600356674134013	0.626493287195951	0.568116149824276	0.593974932874232	0.619833715924188	0.580116517263412	0.605761190094584	0.63263720138636	0.500893973451369	17.6157132363964	0.0578113219516466	27.7226665075558	0.189835696868843	0.193340093969767	0.186638886034985	0.17699234054821	0.180458909537135	0.173830037579745	0.202505636462626	0.2066075756943	0.199236869995004	0.000369663315211062	0.000367086413262886	0.00104468434094142
142	9.08397597558638	0.17	0.500905480676956	0.477350681787933	0.524460279565979	0.187396688538135	9.76879609661171	9.33556806414022	10.2020241290832	15.96	11.74	21.61	0.567359498261735	0.59368848407676	0.620017469891784	0.561273976015592	0.587320556002589	0.613367135989586	0.572957654574826	0.59893375720184	0.626420574300763	0.500905480676956	17.6103641879261	-0.0504204450258802	27.6256203872033	0.189835696868843	0.193340093969767	0.186638886034985	0.17699234054821	0.180458909537135	0.173830037579745	0.202505636462626	0.2066075756943	0.199236869995004	0.000369663315211062	0.000367086413262886	0.00104468434094142
142	9.08397597558638	0.17	0.500905767788611	0.477403322538104	0.524408213039118	0.193410778676621	9.95108116024679	9.5182950575886	10.383867262905	16.04	11.89	21.62	0.57558091409253	0.60175192676522	0.627922939437909	0.569320091054792	0.595206431190484	0.621092771326176	0.581997623765114	0.60858653785153	0.63504825931446	0.500905767788611	17.7164305274719	-0.105045055634365	27.6641392011594	0.189835696868843	0.193340093969767	0.186638886034985	0.17699234054821	0.180458909537135	0.173830037579745	0.202505636462626	0.2066075756943	0.199236869995004	0.000369663315211062	0.000367086413262886	0.00104468434094142
142	9.08397597558638	0.17	0.500921301419529	0.477398421321483	0.524444181517575	0.191649247125531	9.91749040691838	9.48371460459575	10.351266209241	16.03	11.84	21.73	0.574051651553441	0.600308210940683	0.626564770327925	0.567824452325133	0.593796185728665	0.619767919132197	0.579690215553317	0.609022382530283	0.632080669120713	0.500921301419529	17.7241054489587	-0.0219802531006273	27.716603667822	0.189835696868843	0.193340093969767	0.186638886034985	0.17699234054821	0.180458909537135	0.173830037579745	0.202505636462626	0.2066075756943	0.199236869995004	0.000369663315211062	0.000367086413262886	0.00104468434094142
142	9.08397597558638	0.17	0.500955896602634	0.477782547783715	0.524129245421552	0.197940189827632	9.94827494347148	9.52179232719895	10.374757559744	16.18	11.73	21.74	0.57109759485617	0.596677148372106	0.622256701888041	0.564744897577195	0.590039912755932	0.61533492793467	0.575819169357158	0.602327919441336	0.627646728879643	0.500955896602634	17.7571921357939	0.0578850766713558	27.8022005818406	0.189835696868843	0.193340093969767	0.186638886034985	0.17699234054821	0.180458909537135	0.173830037579745	0.202505636462626	0.2066075756943	0.199236869995004	0.000369663315211062	0.000367086413262886	0.00104468434094142
142	9.08397597558638	0.17	0.501001351673677	0.477300121060638	0.524702582286717	0.190256506534848	9.74363515645668	9.31553818436288	10.1717321285505	15.88	11.76	21.51	0.568801868498895	0.594941244754625	0.621080621010354	0.562782024626505	0.588644758042793	0.614507491459081	0.573866520661137	0.601343621854944	0.627850529015641	0.501001351673677	17.5292351204167	0.00240658591686145	27.6300907248885	0.189835696868843	0.193340093969767	0.186638886034985	0.17699234054821	0.180458909537135	0.173830037579745	0.202505636462626	0.2066075756943	0.199236869995004	0.000369663315211062	0.000367086413262886	0.00104468434094142
142	9.08397597558638	0.17	0.501060655206405	0.477172680254435	0.524948630158376	0.180959704012767	9.75170724748581	9.30987285458182	10.1935416403898	16.03	11.91	21.65	0.563287272701338	0.590020150158634	0.61675302761593	0.557169538004666	0.583612075772272	0.610054613539878	0.569331662494306	0.59632915128082	0.622898734352728	0.501060655206405	17.7168398729641	0.168993810300064	27.9203520091993	0.189835696868843	0.193340093969767	0.186638886034985	0.17699234054821	0.180458909537135	0.173830037579745	0.202505636462626	0.2066075756943	0.199236869995004	0.000369663315211062	0.000367086413262886	0.00104468434094142
142	9.08397597558638	0.17	0.501109360672103	0.477631451142599	0.524587270201607	0.190790163306494	9.78637836471423	9.35714669543203	10.2156100339964	15.82	11.71	21.44	0.573526583236861	0.599835433649632	0.626144284062403	0.567523642228755	0.593557125323541	0.619590608418327	0.579743222090983	0.606435868449293	0.631881107249254	0.501109360672103	17.5834038956261	0.0390116611089548	27.6778249376151	0.189835696868843	0.193340093969767	0.186638886034985	0.17699234054821	0.180458909537135	0.173830037579745	0.202505636462626	0.2066075756943	0.199236869995004	0.000369663315211062	0.000367086413262886	0.00104468434094142
142	9.08397597558638	0.17	0.501135507933143	0.477601975031271	0.524669040835016	0.190230498586715	9.82684957553597	9.39506004212859	10.2586391089433	16.15	11.85	21.77	0.56430280674228	0.590237717698795	0.616172628655311	0.558049879440542	0.583697410800766	0.609344942160989	0.570017993040632	0.595078534551807	0.621694075684687	0.501135507933143	17.8013975436338	-0.0382205945943459	27.7464047486206	0.189835696868843	0.193340093969767	0.186638886034985	0.17699234054821	0.180458909537135	0.173830037579745	0.202505636462626	0.2066075756943	0.199236869995004	0.000369663315211062	0.000367086413262886	0.00104468434094142
142	9.08397597558638	0.17	0.50115803676542	0.477471190370213	0.524844883160626	0.189998543468706	9.94520359049525	9.50788432496624	10.3825228560243	16.13	11.91	21.82	0.572071404930207	0.598384077453714	0.624696749977222	0.565762202852982	0.591784680889032	0.617807158925082	0.577383871412827	0.603996980088547	0.631282390855148	0.50115803676542	17.8052617173862	-0.0354133819395818	27.7671976206472	0.189835696868843	0.193340093969767	0.186638886034985	0.17699234054821	0.180458909537135	0.173830037579745	0.202505636462626	0.2066075756943	0.199236869995004	0.000369663315211062	0.000367086413262886	0.00104468434094142
142	9.08397597558638	0.17	0.501172835853035	0.477751702907361	0.524593968798709	0.188361350699144	9.78488256205755	9.35231071872744	10.2174544053877	16.01	11.88	21.54	0.566727950260997	0.5929407827346	0.619153615208204	0.560599275526761	0.586528638790809	0.612458002054857	0.573060873762773	0.599847944004481	0.625657890642758	0.501172835853035	17.6910430976656	0.166711631860913	27.8960035520047	0.189835696868843	0.193340093969767	0.186638886034985	0.17699234054821	0.180458909537135	0.173830037579745	0.202505636462626	0.2066075756943	0.199236869995004	0.000369663315211062	0.000367086413262886	0.00104468434094142
142	9.08397597558638	0.17	0.501249459470057	0.477847459449641	0.524651459490472	0.190211193317045	9.87832144064629	9.44424304477466	10.3123998365179	16.01	11.85	21.58	0.572368381447213	0.598675704086873	0.624983026726532	0.566180816091619	0.592203744478486	0.618226672865353	0.57785139028661	0.605024809543721	0.631015492635999	0.501249459470057	17.7061044184512	-0.0847748525214398	27.6519896367654	0.189835696868843	0.193340093969767	0.186638886034985	0.17699234054821	0.180458909537135	0.173830037579745	0.202505636462626	0.2066075756943	0.199236869995004	0.000369663315211062	0.000367086413262886	0.00104468434094142
142	9.08397597558638	0.17	0.501320664902001	0.477846042388342	0.52479528741566	0.188353106342901	9.84402321290865	9.40882513468459	10.2792212911327	16.14	11.95	21.99	0.565742184316302	0.591910160430249	0.618078136544196	0.559491703496037	0.585370568355176	0.611249433214315	0.570610251248782	0.596567704545218	0.624146599753988	0.501320664902001	17.8538621288678	-0.136921569701498	27.689736967352	0.189835696868843	0.193340093969767	0.186638886034985	0.17699234054821	0.180458909537135	0.173830037579745	0.202505636462626	0.2066075756943	0.199236869995004	0.000369663315211062	0.000367086413262886	0.00104468434094142
142	9.08397597558638	0.17	0.501381703406595	0.477856640314601	0.524906766498588	0.18568080216972	9.67961676274102	9.24790968807394	10.1113238374081	16.14	11.87	21.76	0.555815635131872	0.581761989496301	0.60770834386073	0.549667295065295	0.575326635175289	0.600985975285284	0.560991573199143	0.586885269578888	0.613711311309162	0.501381703406595	17.741899419901	0.0201980395277365	27.7645837867309	0.189835696868843	0.193340093969767	0.186638886034985	0.17699234054821	0.180458909537135	0.173830037579745	0.202505636462626	0.2066075756943	0.199236869995004	0.000369663315211062	0.000367086413262886	0.00104468434094142
142	9.08397597558638	0.17	0.501556723503736	0.47833811522237	0.524775331785103	0.196159763200991	9.96042674084002	9.53101390720882	10.3898395744712	15.82	11.77	21.32	0.584126447683216	0.610443835900314	0.636761224117412	0.578010816067282	0.604052668992205	0.630094521917129	0.591108764614408	0.617561392373372	0.644350580192135	0.501556723503736	17.5193563345145	0.112232523819354	27.7230765282238	0.189835696868843	0.193340093969767	0.186638886034985	0.17699234054821	0.180458909537135	0.173830037579745	0.202505636462626	0.2066075756943	0.199236869995004	0.000369663315211062	0.000367086413262886	0.00104468434094142
142	9.08397597558638	0.17	0.501585213930796	0.478258258593271	0.524912169268322	0.191302810945283	9.87066770551055	9.43845653145164	10.3028788795695	15.93	11.89	21.56	0.574576854886679	0.600888205287046	0.627199555687412	0.568443254211406	0.594473731278274	0.620504208345142	0.581011185932867	0.607585629334547	0.634098918696653	0.501585213930796	17.6741073275032	-0.0974364494868012	27.6282272662853	0.189835696868843	0.193340093969767	0.186638886034985	0.17699234054821	0.180458909537135	0.173830037579745	0.202505636462626	0.2066075756943	0.199236869995004	0.000369663315211062	0.000367086413262886	0.00104468434094142
142	9.08397597558638	0.17	0.501586668979664	0.477780186850819	0.52539315110851	0.189898776229756	9.94022216208052	9.50298021470017	10.3774641094609	16.09	11.89	21.77	0.572837878262448	0.59919474145335	0.625551604644252	0.566552183453373	0.592619835325629	0.618687487197885	0.578662898097125	0.604552936090796	0.63259354134129	0.501586668979664	17.7250027707961	0.00133728828848404	27.7633439670138	0.189835696868843	0.193340093969767	0.186638886034985	0.17699234054821	0.180458909537135	0.173830037579745	0.202505636462626	0.2066075756943	0.199236869995004	0.000369663315211062	0.000367086413262886	0.00104468434094142
142	9.08397597558638	0.17	0.501595308403779	0.478074838040649	0.52511577876691	0.187781425085312	9.7170791151053	9.28668824513452	10.1474699850761	15.96	11.69	21.58	0.564390523925134	0.590547160412061	0.616703796898988	0.558336897010551	0.584212978612306	0.61008906021406	0.569304725323942	0.596648717654618	0.622826611723595	0.501595308403779	17.5993805466846	-0.0634127383973765	27.6112642059572	0.189835696868843	0.193340093969767	0.186638886034985	0.17699234054821	0.180458909537135	0.173830037579745	0.202505636462626	0.2066075756943	0.199236869995004	0.000369663315211062	0.000367086413262886	0.00104468434094142
142	9.08397597558638	0.17	0.501608483997564	0.478120390843749	0.525096577151378	0.189346831633194	9.81373036351777	9.38127647127739	10.2461842557582	16.03	11.82	21.66	0.567676946073949	0.593845464357835	0.620013982641721	0.561513635486377	0.587398040231893	0.61328244497741	0.573751963153355	0.59993699956922	0.625744240784954	0.501608483997564	17.7237047588928	-0.0283079710501684	27.7070556143903	0.189835696868843	0.193340093969767	0.186638886034985	0.17699234054821	0.180458909537135	0.173830037579745	0.202505636462626	0.2066075756943	0.199236869995004	0.000369663315211062	0.000367086413262886	0.00104468434094142
142	9.08397597558638	0.17	0.501613282943165	0.478250679616815	0.524975886269516	0.192817576166094	10.0894936873679	9.64985178385788	10.5291355908779	15.92	11.85	21.58	0.588047575979587	0.614838697900298	0.641629819821008	0.581788500394189	0.608294462297294	0.634800424200399	0.594731376723856	0.621825162872998	0.648808373628823	0.501613282943165	17.7295238579732	-0.12728041233172	27.632734145702	0.189835696868843	0.193340093969767	0.186638886034985	0.17699234054821	0.180458909537135	0.173830037579745	0.202505636462626	0.2066075756943	0.199236869995004	0.000369663315211062	0.000367086413262886	0.00104468434094142
142	9.08397597558638	0.17	0.501622865966225	0.478421495986405	0.524824235946045	0.191581760168566	9.80230206797776	9.37347101957476	10.2311331163808	16.01	11.79	21.53	0.56796831546586	0.593952547739292	0.619936780012723	0.561824958899708	0.587528136051566	0.613231313203424	0.573976467196963	0.600193607200324	0.626826581682894	0.501622865966225	17.7017595418482	-0.0835616740044438	27.643938417394	0.189835696868843	0.193340093969767	0.186638886034985	0.17699234054821	0.180458909537135	0.173830037579745	0.202505636462626	0.2066075756943	0.199236869995004	0.000369663315211062	0.000367086413262886	0.00104468434094142
142	9.08397597558638	0.17	0.501623778029477	0.478400018014817	0.524847538044136	0.187381621697609	9.71162821701309	9.28091416619251	10.1423422678337	15.99	11.86	21.7	0.56284578195324	0.58896665565073	0.61508752934822	0.55677255086095	0.582611574525298	0.608450598189646	0.568988717255686	0.594621724503768	0.621891278823331	0.501623778029477	17.7170231906761	-0.072550090315629	27.6567230910846	0.189835696868843	0.193340093969767	0.186638886034985	0.17699234054821	0.180458909537135	0.173830037579745	0.202505636462626	0.2066075756943	0.199236869995004	0.000369663315211062	0.000367086413262886	0.00104468434094142
142	9.08397597558638	0.17	0.50165854508608	0.478134279798422	0.525182810373738	0.190943414680542	9.72737674590577	9.30094452654923	10.1538089652623	15.81	11.67	21.57	0.570481616579314	0.596637211977783	0.622792807376252	0.564522804020453	0.590405198169635	0.616287592318817	0.57639837584759	0.602012708083925	0.629120912710987	0.50165854508608	17.5372256337977	-0.0954857586724215	27.5155031816409	0.189835696868843	0.193340093969767	0.186638886034985	0.17699234054821	0.180458909537135	0.173830037579745	0.202505636462626	0.2066075756943	0.199236869995004	0.000369663315211062	0.000367086413262886	0.00104468434094142
142	9.08397597558638	0.17	0.501723074028214	0.478029105434671	0.525417042621758	0.191613644702209	9.94880012481836	9.51360487630651	10.3839953733302	16.1	11.88	21.65	0.573230593219136	0.599452749143637	0.625674905068138	0.566933133427647	0.592867215103261	0.618801296778875	0.579830473978736	0.605150120869791	0.63251703774979	0.501723074028214	17.7048059404766	0.0069457089013615	27.7368993881083	0.189835696868843	0.193340093969767	0.186638886034985	0.17699234054821	0.180458909537135	0.173830037579745	0.202505636462626	0.2066075756943	0.199236869995004	0.000369663315211062	0.000367086413262886	0.00104468434094142
142	9.08397597558638	0.17	0.50174531108646	0.478361527257294	0.525129094915626	0.192498271203352	9.97138777886565	9.53644603898406	10.4063295187472	16.1	11.87	21.71	0.574585150100696	0.600791041045111	0.626996931989527	0.56827215594846	0.594190121532714	0.620108087116968	0.581302434668568	0.607084565323587	0.631784264026017	0.50174531108646	17.7466600185757	-0.00425165071870881	27.7708530341533	0.189835696868843	0.193340093969767	0.186638886034985	0.17699234054821	0.180458909537135	0.173830037579745	0.202505636462626	0.2066075756943	0.199236869995004	0.000369663315211062	0.000367086413262886	0.00104468434094142
142	9.08397597558638	0.17	0.501750006595137	0.478240911105893	0.525259102084381	0.194678291055503	9.90608166544006	9.47699500580626	10.3351683250739	15.99	11.7	21.72	0.574944090937551	0.600975637783935	0.627007184630318	0.568746587095876	0.594497531681747	0.620248476267618	0.58046266918961	0.606725415897966	0.632533672110281	0.501750006595137	17.7006391122489	0.0414173572451046	27.7624188627602	0.189835696868843	0.193340093969767	0.186638886034985	0.17699234054821	0.180458909537135	0.173830037579745	0.202505636462626	0.2066075756943	0.199236869995004	0.000369663315211062	0.000367086413262886	0.00104468434094142
142	9.08397597558638	0.17	0.501759787923603	0.478172072182877	0.525347503664328	0.188956089088438	9.73986753150876	9.31012141937637	10.1696136436411	15.92	11.76	21.62	0.56711601585486	0.593293537281639	0.619471058708417	0.561072764799884	0.586971335660013	0.612869906520141	0.572533465647043	0.599298503692883	0.625360014563592	0.501759787923603	17.6304884855851	0.153260784176003	27.8285761453394	0.189835696868843	0.193340093969767	0.186638886034985	0.17699234054821	0.180458909537135	0.173830037579745	0.202505636462626	0.2066075756943	0.199236869995004	0.000369663315211062	0.000367086413262886	0.00104468434094142
142	9.08397597558638	0.17	0.501775913723322	0.478548935017989	0.525002892428654	0.189627312737137	9.82146028046285	9.38906077876452	10.2538597821612	16.08	11.87	21.56	0.566454860522368	0.59254211303845	0.618629365554531	0.560253791994803	0.58605546334313	0.611857134691457	0.572877647560692	0.59856322168132	0.624519014139781	0.501775913723322	17.7534705676621	0.0183435761051921	27.766870167793	0.189835696868843	0.193340093969767	0.186638886034985	0.17699234054821	0.180458909537135	0.173830037579745	0.202505636462626	0.2066075756943	0.199236869995004	0.000369663315211062	0.000367086413262886	0.00104468434094142
142	9.08397597558638	0.17	0.50178417239074	0.47843944389935	0.52512890088213	0.189618524779253	9.78625872336134	9.35539668498956	10.2171207617331	15.98	11.84	21.63	0.567928303878565	0.594084196022696	0.620240088166827	0.561817382344378	0.58769183649104	0.613566290637703	0.573124182412561	0.599542502697002	0.625839954308961	0.50178417239074	17.6512923066253	-0.110520372451442	27.5997538888902	0.189835696868843	0.193340093969767	0.186638886034985	0.17699234054821	0.180458909537135	0.173830037579745	0.202505636462626	0.2066075756943	0.199236869995004	0.000369663315211062	0.000367086413262886	0.00104468434094142
142	9.08397597558638	0.17	0.501786876218452	0.477837031306425	0.525736721130479	0.186368683204598	9.7599541801375	9.32565170299304	10.194256657282	16.01	11.77	21.65	0.56505153068179	0.591366397171025	0.617681263660261	0.558939140110109	0.584969348062751	0.610999556015393	0.570347792390044	0.59698349867088	0.623155069707993	0.501786876218452	17.6461031396639	0.0245554249814657	27.7219226315708	0.189835696868843	0.193340093969767	0.186638886034985	0.17699234054821	0.180458909537135	0.173830037579745	0.202505636462626	0.2066075756943	0.199236869995004	0.000369663315211062	0.000367086413262886	0.00104468434094142
142	9.08397597558638	0.17	0.501830830540743	0.478085911602163	0.525575749479322	0.186381489733669	9.82077857306596	9.38378796008706	10.2577691860449	16.06	11.85	21.66	0.566690295021344	0.593080313683731	0.619470332346117	0.560503347294432	0.58660524797172	0.612707148649008	0.571900670662523	0.598921352589115	0.625351543798457	0.501830830540743	17.7222822908615	0.0863717454391175	27.8356348311863	0.189835696868843	0.193340093969767	0.186638886034985	0.17699234054821	0.180458909537135	0.173830037579745	0.202505636462626	0.2066075756943	0.199236869995004	0.000369663315211062	0.000367086413262886	0.00104468434094142
142	9.08397597558638	0.17	0.50187457576241	0.478497151975124	0.525251999549696	0.192163969270702	9.819288201006	9.39051976784198	10.24805663417	16.08	11.89	21.61	0.566651014204973	0.592524136621849	0.618397259038725	0.560451057558828	0.586041091737505	0.611631125916181	0.572185331498414	0.598637872467812	0.62431313342454	0.50187457576241	17.7102031595934	0.0325690099006105	27.7661414860152	0.189835696868843	0.193340093969767	0.186638886034985	0.17699234054821	0.180458909537135	0.173830037579745	0.202505636462626	0.2066075756943	0.199236869995004	0.000369663315211062	0.000367086413262886	0.00104468434094142
142	9.08397597558638	0.17	0.501890734285662	0.478352254050059	0.525429214521264	0.194383021629142	9.97496594260304	9.54248823114085	10.4074436540652	15.85	11.78	21.72	0.583889677953346	0.610352301280834	0.636814924608321	0.577747778209201	0.603932042823422	0.630116307437644	0.590613050686213	0.614667571565527	0.641647183980704	0.501890734285662	17.6563869046133	0.0030508653908582	27.6969127418138	0.189835696868843	0.193340093969767	0.186638886034985	0.17699234054821	0.180458909537135	0.173830037579745	0.202505636462626	0.2066075756943	0.199236869995004	0.000369663315211062	0.000367086413262886	0.00104468434094142
142	9.08397597558638	0.17	0.501891253696038	0.478292081242269	0.525490426149808	0.18707004246494	9.79613324654309	9.36122635126702	10.2310401418192	16	11.82	21.52	0.567400011244954	0.593760465314816	0.620120919384677	0.561268059627735	0.587343633497101	0.613419207366467	0.573572013161711	0.600134490084492	0.626456068714885	0.501891253696038	17.6169534091915	-0.0285730812818825	27.6701316104612	0.189835696868843	0.193340093969767	0.186638886034985	0.17699234054821	0.180458909537135	0.173830037579745	0.202505636462626	0.2066075756943	0.199236869995004	0.000369663315211062	0.000367086413262886	0.00104468434094142
142	9.08397597558638	0.17	0.501899393356719	0.478582489751635	0.525216296961804	0.191604771390703	9.83637033432757	9.40608083275045	10.2666598359047	15.95	11.76	21.67	0.572047824953534	0.598216659546204	0.624385494138874	0.565924261198902	0.591812967942077	0.617701674685252	0.578079216707152	0.603862714268054	0.629915543335514	0.501899393356719	17.7119370743367	-0.248751635585093	27.4706767996464	0.189835696868843	0.193340093969767	0.186638886034985	0.17699234054821	0.180458909537135	0.173830037579745	0.202505636462626	0.2066075756943	0.199236869995004	0.000369663315211062	0.000367086413262886	0.00104468434094142
142	9.08397597558638	0.17	0.501918718420822	0.478617267906233	0.525220168935412	0.190616710317901	9.75961428372063	9.3313158820925	10.1879126853488	16.09	11.84	21.74	0.562806076817745	0.588638333079719	0.614470589341693	0.556639982574972	0.582189221056621	0.607738459538269	0.567835009648054	0.594760790184024	0.618849949185746	0.501918718420822	17.7333634287299	0.111913261002419	27.8547402748349	0.189835696868843	0.193340093969767	0.186638886034985	0.17699234054821	0.180458909537135	0.173830037579745	0.202505636462626	0.2066075756943	0.199236869995004	0.000369663315211062	0.000367086413262886	0.00104468434094142
142	9.08397597558638	0.17	0.501953230446493	0.478601864091451	0.525304596801535	0.191247873609399	9.89652402839372	9.46310371531001	10.3299443414774	16.25	11.95	21.92	0.565180548945014	0.591066425063677	0.616952301182339	0.55882218496998	0.584416841190006	0.610011497410032	0.570638111104536	0.596628110712099	0.622822203363004	0.501953230446493	17.9256108802515	0.109622931434614	27.9573668772133	0.189835696868843	0.193340093969767	0.186638886034985	0.17699234054821	0.180458909537135	0.173830037579745	0.202505636462626	0.2066075756943	0.199236869995004	0.000369663315211062	0.000367086413262886	0.00104468434094142
142	9.08397597558638	0.17	0.501971174569133	0.478663715739077	0.52527863339919	0.189485486503415	9.75874714886204	9.32891028810269	10.1885840096214	15.91	11.77	21.72	0.568678498988833	0.594880807000996	0.621083115013159	0.562631330074692	0.588555010034676	0.614478689994659	0.574199510561165	0.600864994692485	0.627591246796128	0.501971174569133	17.6999377372058	0.111927621013896	27.8387797237629	0.189835696868843	0.193340093969767	0.186638886034985	0.17699234054821	0.180458909537135	0.173830037579745	0.202505636462626	0.2066075756943	0.199236869995004	0.000369663315211062	0.000367086413262886	0.00104468434094142
142	9.08397597558638	0.17	0.502013189478537	0.478792383206812	0.525233995750263	0.19255670794031	9.7999825599135	9.37259767370257	10.2273674461244	16.02	11.83	21.59	0.567383330324641	0.593255673138325	0.61912801595201	0.561230210114839	0.586821974302164	0.612413738489489	0.572982230634369	0.599080839623256	0.627359380108953	0.502013189478537	17.6711970686503	0.0708844334061514	27.7863742145129	0.189835696868843	0.193340093969767	0.186638886034985	0.17699234054821	0.180458909537135	0.173830037579745	0.202505636462626	0.2066075756943	0.199236869995004	0.000369663315211062	0.000367086413262886	0.00104468434094142
142	9.08397597558638	0.17	0.50206298090917	0.478268689519917	0.525857272298423	0.183118753689297	9.70566053178874	9.26908909701499	10.1422319665625	15.96	11.78	21.49	0.563251771048037	0.589780767721991	0.616309764395945	0.557208257923191	0.58345260686441	0.609696955805629	0.569488213117563	0.595443504521445	0.622621386919967	0.50206298090917	17.6094863024055	-0.0281079229309115	27.6654942432765	0.189835696868843	0.193340093969767	0.186638886034985	0.17699234054821	0.180458909537135	0.173830037579745	0.202505636462626	0.2066075756943	0.199236869995004	0.000369663315211062	0.000367086413262886	0.00104468434094142
142	9.08397597558638	0.17	0.502119646084669	0.478579880576388	0.525659411592949	0.190008969431468	9.87113732062689	9.43708966477071	10.3051849764831	16	11.86	21.54	0.572083854452221	0.598396167336681	0.624708480221141	0.565903877646168	0.591931949886405	0.617960022126641	0.578033356386079	0.604201494550052	0.630530179467137	0.502119646084669	17.7108074056826	0.0427002166763284	27.7930383595367	0.189835696868843	0.193340093969767	0.186638886034985	0.17699234054821	0.180458909537135	0.173830037579745	0.202505636462626	0.2066075756943	0.199236869995004	0.000369663315211062	0.000367086413262886	0.00104468434094142
142	9.08397597558638	0.17	0.502189849824127	0.478142933551115	0.526236766097138	0.186709765038495	9.83925623489513	9.40191673777459	10.2765957320157	15.85	11.77	21.45	0.5750795788004	0.601829976704517	0.628580374608635	0.569023970418331	0.595492685682788	0.621961400947244	0.581814650436139	0.607930766192925	0.635094486871655	0.502189849824127	17.5338384556775	0.0130739407209227	27.6564196125607	0.189835696868843	0.193340093969767	0.186638886034985	0.17699234054821	0.180458909537135	0.173830037579745	0.202505636462626	0.2066075756943	0.199236869995004	0.000369663315211062	0.000367086413262886	0.00104468434094142
142	9.08397597558638	0.17	0.5021999007811	0.478471278864789	0.52592852269741	0.183909427387173	9.62271017939828	9.1910104683247	10.0544098904719	15.8	11.84	21.6	0.563872193722799	0.590357144855373	0.616842095987947	0.557986511290131	0.584195013232009	0.610403515173886	0.570178604174586	0.596708665903499	0.622351848611221	0.5021999007811	17.5471436911306	-0.0305882386159046	27.6198044518003	0.189835696868843	0.193340093969767	0.186638886034985	0.17699234054821	0.180458909537135	0.173830037579745	0.202505636462626	0.2066075756943	0.199236869995004	0.000369663315211062	0.000367086413262886	0.00104468434094142
142	9.08397597558638	0.17	0.502224894834726	0.478641388949843	0.525808400719609	0.194514285272148	9.88709500053471	9.45860662403087	10.3155833770386	16.02	11.79	21.81	0.57289604576113	0.598849054096416	0.624802062431701	0.5666924020355	0.592364376458068	0.618036350880637	0.577909314503324	0.604046673242427	0.631450152571747	0.502224894834726	17.6926359407424	-0.0214373746048079	27.699420830067	0.189835696868843	0.193340093969767	0.186638886034985	0.17699234054821	0.180458909537135	0.173830037579745	0.202505636462626	0.2066075756943	0.199236869995004	0.000369663315211062	0.000367086413262886	0.00104468434094142
142	9.08397597558638	0.17	0.502245736700317	0.478609716496875	0.525881756903758	0.191352469001078	9.85975367656891	9.42808967695251	10.2914176761853	16.04	11.86	21.46	0.570210466346259	0.596317486851999	0.622424507357739	0.564010608624414	0.589833769358667	0.61565693009292	0.575880114349149	0.602782257647949	0.629270773014222	0.502245736700317	17.6343367958688	0.204117315411617	27.897379538326	0.189835696868843	0.193340093969767	0.186638886034985	0.17699234054821	0.180458909537135	0.173830037579745	0.202505636462626	0.2066075756943	0.199236869995004	0.000369663315211062	0.000367086413262886	0.00104468434094142
142	9.08397597558638	0.17	0.50225537446319	0.478683440379715	0.525827308546665	0.191320718351921	9.93902690297173	9.50384764140385	10.3742061645396	16.07	11.92	21.68	0.573629680967731	0.59989606805599	0.62616245514425	0.567357592885508	0.593336782328866	0.619315971772224	0.57905034385755	0.605894231206263	0.632795357724257	0.50225537446319	17.7848657749475	0.100635781651499	27.8810570446037	0.189835696868843	0.193340093969767	0.186638886034985	0.17699234054821	0.180458909537135	0.173830037579745	0.202505636462626	0.2066075756943	0.199236869995004	0.000369663315211062	0.000367086413262886	0.00104468434094142
142	9.08397597558638	0.17	0.502309660002987	0.478295185660084	0.526324134345891	0.191454879068238	9.9596779289022	9.52378344452671	10.3955724132777	15.83	11.75	21.5	0.583550210317071	0.61025874684722	0.636967283377368	0.577436535379589	0.603865254839134	0.630293974298679	0.590074308636368	0.616371049028267	0.642957867525944	0.502309660002987	17.5337647678574	0.0212446782949116	27.6763692236885	0.189835696868843	0.193340093969767	0.186638886034985	0.17699234054821	0.180458909537135	0.173830037579745	0.202505636462626	0.2066075756943	0.199236869995004	0.000369663315211062	0.000367086413262886	0.00104468434094142
142	9.08397597558638	0.17	0.502359794057955	0.479024162141882	0.525695425974028	0.192186106235225	9.88354926914293	9.45200558518897	10.3150929530969	15.91	11.86	21.62	0.576289401567802	0.602600648332815	0.628911895097828	0.570164565621125	0.596196174985988	0.622227784350852	0.582489179426146	0.60867654909838	0.635107805842775	0.502359794057955	17.7142678902129	0.0549258595450924	27.7802749858962	0.189835696868843	0.193340093969767	0.186638886034985	0.17699234054821	0.180458909537135	0.173830037579745	0.202505636462626	0.2066075756943	0.199236869995004	0.000369663315211062	0.000367086413262886	0.00104468434094142
142	9.08397597558638	0.17	0.502370160463218	0.478772855344156	0.525967465582279	0.19139192394201	9.80628371751448	9.37701538115628	10.2355520538727	15.86	11.73	21.48	0.573474922849465	0.599727905922249	0.625980888995034	0.567433719443338	0.593410143586619	0.6193865677299	0.579286828495797	0.607273899435689	0.632704327615673	0.502370160463218	17.521298359118	0.221229781632553	27.849371920278	0.189835696868843	0.193340093969767	0.186638886034985	0.17699234054821	0.180458909537135	0.173830037579745	0.202505636462626	0.2066075756943	0.199236869995004	0.000369663315211062	0.000367086413262886	0.00104468434094142
142	9.08397597558638	0.17	0.502386057752755	0.478350213600451	0.526421901905059	0.185850127325683	9.90239465524489	9.46099890549547	10.3437904049943	16.04	11.72	21.66	0.572223923499535	0.598920597948036	0.625617272396537	0.56600287179682	0.592409307782345	0.618815743767869	0.577012228405839	0.60396758922843	0.631884680577212	0.502386057752755	17.6497152883054	0.0145435962337376	27.7320217205673	0.189835696868843	0.193340093969767	0.186638886034985	0.17699234054821	0.180458909537135	0.173830037579745	0.202505636462626	0.2066075756943	0.199236869995004	0.000369663315211062	0.000367086413262886	0.00104468434094142
142	9.08397597558638	0.17	0.502524180484479	0.478934625210451	0.526113735758506	0.192872416762516	9.88563731800318	9.45495417426357	10.3163204617428	16.03	11.85	21.51	0.572103796770237	0.598163728653256	0.624223660536275	0.565891471008166	0.591668424894694	0.617445378781222	0.57827915504968	0.605100955325832	0.631347425235516	0.502524180484479	17.6097604770408	0.200969100026483	27.8925010536386	0.189835696868843	0.193340093969767	0.186638886034985	0.17699234054821	0.180458909537135	0.173830037579745	0.202505636462626	0.2066075756943	0.199236869995004	0.000369663315211062	0.000367086413262886	0.00104468434094142
142	9.08397597558638	0.17	0.502567209788929	0.478968028064096	0.526166391513762	0.190895221157422	9.84650752407097	9.41478546486508	10.2782295832769	15.86	11.76	21.45	0.575782359905272	0.602185292505318	0.628588225105365	0.56971677305496	0.59584156361395	0.62196635417294	0.582353110429762	0.609223156721789	0.63529655042951	0.502567209788929	17.5577654412124	0.131537202888791	27.7839098559701	0.189835696868843	0.193340093969767	0.186638886034985	0.17699234054821	0.180458909537135	0.173830037579745	0.202505636462626	0.2066075756943	0.199236869995004	0.000369663315211062	0.000367086413262886	0.00104468434094142
142	9.08397597558638	0.17	0.50260276649776	0.479244516595548	0.525961016399972	0.191741468219791	9.78220930938053	9.35447780072093	10.2099408180401	15.98	11.7	21.61	0.567708571215474	0.593666924938465	0.619625278661456	0.561595042817547	0.58727385675429	0.612952670691032	0.572516966509442	0.599435441580483	0.625557712359873	0.50260276649776	17.6051492759897	-0.0832851779059489	27.5726920022464	0.189835696868843	0.193340093969767	0.186638886034985	0.17699234054821	0.180458909537135	0.173830037579745	0.202505636462626	0.2066075756943	0.199236869995004	0.000369663315211062	0.000367086413262886	0.00104468434094142
142	9.08397597558638	0.17	0.502657977104092	0.479230473399789	0.526085480808394	0.196673547133283	10.0264430016625	9.59488704454398	10.4579989587809	16.04	11.91	21.74	0.580430177612876	0.606536592381209	0.632643007149543	0.574123185060055	0.59994592580544	0.625768666550824	0.586469546594326	0.612348367738234	0.637571856084518	0.502657977104092	17.7612043743431	0.029225694709451	27.7858660681769	0.189835696868843	0.193340093969767	0.186638886034985	0.17699234054821	0.180458909537135	0.173830037579745	0.202505636462626	0.2066075756943	0.199236869995004	0.000369663315211062	0.000367086413262886	0.00104468434094142
142	9.08397597558638	0.17	0.50267427488765	0.479418499983574	0.525930049791726	0.197287372339963	10.0018427979287	9.57218015508558	10.4315054407719	16.01	11.8	21.7	0.579873641032431	0.605902198485845	0.631930755939259	0.573597423607632	0.599344262986155	0.625091102364678	0.58537552605394	0.611496221304065	0.638257698809963	0.50267427488765	17.7565149146051	-0.0229285139640081	27.7216204538815	0.189835696868843	0.193340093969767	0.186638886034985	0.17699234054821	0.180458909537135	0.173830037579745	0.202505636462626	0.2066075756943	0.199236869995004	0.000369663315211062	0.000367086413262886	0.00104468434094142
142	9.08397597558638	0.17	0.502730832555448	0.478977572822491	0.526484092288405	0.184802557212958	9.79993619385647	9.36158940240554	10.2382829853074	16.06	11.89	21.82	0.565454936988093	0.591931782605262	0.618408628222432	0.559284651217013	0.585472579551676	0.611660507886339	0.570475081016606	0.597417207502941	0.62468153302194	0.502730832555448	17.7580120203165	-0.149200204767641	27.6312359261602	0.189835696868843	0.193340093969767	0.186638886034985	0.17699234054821	0.180458909537135	0.173830037579745	0.202505636462626	0.2066075756943	0.199236869995004	0.000369663315211062	0.000367086413262886	0.00104468434094142
142	9.08397597558638	0.17	0.502744650920017	0.479135915331642	0.526353386508391	0.189628737637628	9.89142972508585	9.45595176838518	10.3269076817865	16.02	11.84	21.7	0.572617207794393	0.598988130333957	0.625359052873522	0.566413012584681	0.592498211347404	0.618583410110126	0.578272505781583	0.604913788129902	0.630993679145363	0.502744650920017	17.6931072376159	0.136756360646456	27.8638496368157	0.189835696868843	0.193340093969767	0.186638886034985	0.17699234054821	0.180458909537135	0.173830037579745	0.202505636462626	0.2066075756943	0.199236869995004	0.000369663315211062	0.000367086413262886	0.00104468434094142
142	9.08397597558638	0.17	0.502753312366761	0.479085307961418	0.526421316772103	0.189331569152734	9.86409919410911	9.42940412673819	10.29879426148	15.96	11.77	21.56	0.573138822998437	0.599560494604359	0.62598216621028	0.566993635810916	0.593132014589148	0.619270393367381	0.578759790607887	0.605644466864021	0.631437557096886	0.502753312366761	17.6099882730064	0.0784830185981167	27.7540423731029	0.189835696868843	0.193340093969767	0.186638886034985	0.17699234054821	0.180458909537135	0.173830037579745	0.202505636462626	0.2066075756943	0.199236869995004	0.000369663315211062	0.000367086413262886	0.00104468434094142
142	9.08397597558638	0.17	0.502868944652125	0.47935197472623	0.526385914578021	0.19472266784856	9.96589154963823	9.53427528065356	10.3975078186229	16.15	11.91	21.72	0.57284646724251	0.598779204405445	0.624711941568381	0.566504326465683	0.592149955163749	0.617795583861815	0.578186762042448	0.604302243929231	0.630237899492238	0.502868944652125	17.7812809340199	0.0447460277432884	27.8224479557779	0.189835696868843	0.193340093969767	0.186638886034985	0.17699234054821	0.180458909537135	0.173830037579745	0.202505636462626	0.2066075756943	0.199236869995004	0.000369663315211062	0.000367086413262886	0.00104468434094142
142	9.08397597558638	0.17	0.502897689728792	0.479153592108436	0.526641787349148	0.189043274036588	9.88111698270893	9.44526258353985	10.316971381878	15.87	11.71	21.44	0.577178412929613	0.603812479283597	0.630446545637581	0.571083831576671	0.597436661694999	0.623789491813327	0.58243245715579	0.610198122756518	0.636276079915218	0.502897689728792	17.5684532812101	0.0667953575455971	27.7158355323244	0.189835696868843	0.193340093969767	0.186638886034985	0.17699234054821	0.180458909537135	0.173830037579745	0.202505636462626	0.2066075756943	0.199236869995004	0.000369663315211062	0.000367086413262886	0.00104468434094142
142	9.08397597558638	0.17	0.502930755402493	0.479483910280357	0.52637760052463	0.190264997842887	9.8515889120666	9.41876080503093	10.2844170191023	15.94	11.82	21.5	0.573028957514891	0.599361831243387	0.625694704971884	0.566901274222042	0.592952557450996	0.61900384067995	0.579431258917641	0.605918068169679	0.632191782808941	0.502930755402493	17.6595143016147	0.0366163122434525	27.7477039382097	0.189835696868843	0.193340093969767	0.186638886034985	0.17699234054821	0.180458909537135	0.173830037579745	0.202505636462626	0.2066075756943	0.199236869995004	0.000369663315211062	0.000367086413262886	0.00104468434094142
142	9.08397597558638	0.17	0.502935937237129	0.479663481194937	0.526208393279321	0.191164695619176	9.74224050822388	9.31546231593028	10.1690187005175	15.92	11.78	21.63	0.567583463896163	0.593586708446152	0.619589952996142	0.561539558449682	0.587265907773931	0.61299225709818	0.573257674442487	0.599358510758781	0.626124209413046	0.502935937237129	17.6013059648906	0.00204239492166771	27.663659702677	0.189835696868843	0.193340093969767	0.186638886034985	0.17699234054821	0.180458909537135	0.173830037579745	0.202505636462626	0.2066075756943	0.199236869995004	0.000369663315211062	0.000367086413262886	0.00104468434094142
142	9.08397597558638	0.17	0.502969358477716	0.479626056297643	0.52631266065779	0.194432333065905	9.98186826097561	9.54915941740235	10.4145771045489	16.11	11.96	21.85	0.575211899865883	0.601276945501936	0.62734199113799	0.568887830029293	0.594666307934507	0.620444785839721	0.579871699542168	0.607036013309953	0.633382717259897	0.502969358477716	17.84396238748	0.10907690373414	27.908105859688	0.189835696868843	0.193340093969767	0.186638886034985	0.17699234054821	0.180458909537135	0.173830037579745	0.202505636462626	0.2066075756943	0.199236869995004	0.000369663315211062	0.000367086413262886	0.00104468434094142
142	9.08397597558638	0.17	0.502997110490543	0.479256037433232	0.526738183547854	0.18134002775871	9.67013303885246	9.23255596862931	10.1077101090756	16.06	11.74	21.71	0.557752292690531	0.584186967440952	0.610621642191372	0.551668810305261	0.577815158355259	0.603961506405257	0.562954551677187	0.589435599268822	0.616004615855154	0.502997110490543	17.7218562972068	-0.0215445522987293	27.7108948727925	0.189835696868843	0.193340093969767	0.186638886034985	0.17699234054821	0.180458909537135	0.173830037579745	0.202505636462626	0.2066075756943	0.199236869995004	0.000369663315211062	0.000367086413262886	0.00104468434094142
142	9.08397597558638	0.17	0.503010518863997	0.479413154639563	0.52660788308843	0.189965806472826	9.80201593586554	9.37094719573187	10.2330846759992	16.02	11.74	21.58	0.567411550917532	0.593512795250945	0.619614039584359	0.561262000603205	0.587080362229991	0.612898723856778	0.572037510712178	0.599153150847289	0.62592685535954	0.503010518863997	17.6605008654205	0.140419957619276	27.8385120663997	0.189835696868843	0.193340093969767	0.186638886034985	0.17699234054821	0.180458909537135	0.173830037579745	0.202505636462626	0.2066075756943	0.199236869995004	0.000369663315211062	0.000367086413262886	0.00104468434094142
142	9.08397597558638	0.17	0.503096510391056	0.47939374171076	0.526799279071351	0.189423520209612	9.82722240807496	9.3942821215538	10.2601626945961	16.15	11.88	21.86	0.564349388276702	0.590357717885835	0.616366047494968	0.55809874414206	0.583819009625847	0.609539275109635	0.5700123156612	0.59627302572432	0.622021948967499	0.503096510391056	17.7905984710419	-0.0791514339001435	27.6929490850516	0.189835696868843	0.193340093969767	0.186638886034985	0.17699234054821	0.180458909537135	0.173830037579745	0.202505636462626	0.2066075756943	0.199236869995004	0.000369663315211062	0.000367086413262886	0.00104468434094142
142	9.08397597558638	0.17	0.50311481231589	0.479773082430669	0.526456542201111	0.195396382282289	9.91863499850976	9.48998600555996	10.3472839914596	16.03	11.82	21.59	0.574131697827293	0.600064399303359	0.625997100779425	0.567894576656574	0.593545556356953	0.619196536057332	0.580491316054157	0.60604299698402	0.631700689136056	0.50311481231589	17.6437746608057	0.181569453969104	27.882972740018	0.189835696868843	0.193340093969767	0.186638886034985	0.17699234054821	0.180458909537135	0.173830037579745	0.202505636462626	0.2066075756943	0.199236869995004	0.000369663315211062	0.000367086413262886	0.00104468434094142
142	9.08397597558638	0.17	0.50313133103899	0.479070341563533	0.527192320514447	0.186179820974686	9.85176673181177	9.41310554334641	10.2904279202771	16.14	11.86	21.62	0.565922647234179	0.592295272067932	0.618667896901686	0.559667863204809	0.585749008145633	0.611830153086456	0.572235641532305	0.597720845031571	0.62531632243018	0.50313133103899	17.683107447174	0.0510566938430817	27.7908350314645	0.189835696868843	0.193340093969767	0.186638886034985	0.17699234054821	0.180458909537135	0.173830037579745	0.202505636462626	0.2066075756943	0.199236869995004	0.000369663315211062	0.000367086413262886	0.00104468434094142
142	9.08397597558638	0.17	0.50315455688895	0.479718169088549	0.526590944689352	0.196083402338484	9.94955932365053	9.52051111376921	10.3786075335318	16.04	11.77	21.59	0.575854337817492	0.601805599240385	0.627756860663278	0.56959475317953	0.59526392222824	0.620933091276951	0.581947972859565	0.60731284155372	0.633707146560682	0.50315455688895	17.6160059946167	-0.124907859790775	27.5576558766539	0.189835696868843	0.193340093969767	0.186638886034985	0.17699234054821	0.180458909537135	0.173830037579745	0.202505636462626	0.2066075756943	0.199236869995004	0.000369663315211062	0.000367086413262886	0.00104468434094142
142	9.08397597558638	0.17	0.503154865837332	0.479806928350666	0.526502803323998	0.188926692698703	9.79670766663238	9.36441217114537	10.2290031621194	15.86	11.81	21.54	0.572412582213748	0.598837239344236	0.625261896474724	0.566373663013557	0.592519541559747	0.618665420105937	0.578881151727667	0.605308872857515	0.631482815818229	0.503154865837332	17.63514947166	0.0825041176074711	27.7662186023318	0.189835696868843	0.193340093969767	0.186638886034985	0.17699234054821	0.180458909537135	0.173830037579745	0.202505636462626	0.2066075756943	0.199236869995004	0.000369663315211062	0.000367086413262886	0.00104468434094142
142	9.08397597558638	0.17	0.503164714516542	0.479530265747115	0.526799163285968	0.18849074001218	9.7540838717518	9.32305597060753	10.1851117728961	16.03	11.87	21.76	0.564038103657163	0.590114978101681	0.616191852546198	0.557910799805902	0.583704393861778	0.609497987917654	0.569381216972037	0.595798211166717	0.621714129270154	0.503164714516542	17.7461721818351	0.0791974088455734	27.8361070310625	0.189835696868843	0.193340093969767	0.186638886034985	0.17699234054821	0.180458909537135	0.173830037579745	0.202505636462626	0.2066075756943	0.199236869995004	0.000369663315211062	0.000367086413262886	0.00104468434094142
142	9.08397597558638	0.17	0.503215531373675	0.479826429564275	0.526604633183076	0.187358904306092	9.69287599977044	9.26296154608656	10.1227904534543	16.12	11.87	21.81	0.557394467708296	0.583264373016547	0.609134278324798	0.55124892441836	0.576833601522549	0.602418278626739	0.563092138654061	0.588728514205325	0.615036909474237	0.503215531373675	17.7310005559812	0.0775289156132983	27.8367034284561	0.189835696868843	0.193340093969767	0.186638886034985	0.17699234054821	0.180458909537135	0.173830037579745	0.202505636462626	0.2066075756943	0.199236869995004	0.000369663315211062	0.000367086413262886	0.00104468434094142
142	9.08397597558638	0.17	0.503220342140525	0.479748342903106	0.526692341377944	0.188192380665526	9.66818800726201	9.24053867481995	10.0958373397041	16.05	11.77	21.56	0.558585770403906	0.58443695075509	0.610288131106274	0.552503803077581	0.578073511822124	0.603643220566666	0.563969808658782	0.590071154461129	0.615496491679937	0.503220342140525	17.6126015211868	0.0541989647863313	27.7458368614852	0.189835696868843	0.193340093969767	0.186638886034985	0.17699234054821	0.180458909537135	0.173830037579745	0.202505636462626	0.2066075756943	0.199236869995004	0.000369663315211062	0.000367086413262886	0.00104468434094142
142	9.08397597558638	0.17	0.503271542618974	0.479967723441783	0.526575361796165	0.194099900831514	9.92656817693021	9.4957993719283	10.3573369819321	15.84	11.72	21.46	0.581176247140732	0.607540809793183	0.633905372445634	0.575067275819949	0.601154710220994	0.627242144622039	0.587845217100411	0.614383873807462	0.640697373469527	0.503271542618974	17.577996736046	-0.0726518958231514	27.5760620374168	0.189835696868843	0.193340093969767	0.186638886034985	0.17699234054821	0.180458909537135	0.173830037579745	0.202505636462626	0.2066075756943	0.199236869995004	0.000369663315211062	0.000367086413262886	0.00104468434094142
142	9.08397597558638	0.17	0.503306410556486	0.479767557687975	0.526845263424996	0.192045059927176	9.8856559811696	9.45382414071527	10.3174878216239	16.02	11.85	21.71	0.572267118244901	0.598407139386071	0.62454716052724	0.566060025546214	0.591916519066809	0.617773012587404	0.577384991009716	0.603960965793401	0.629651956227816	0.503306410556486	17.7339320010189	-0.0401871571889473	27.6974241239721	0.189835696868843	0.193340093969767	0.186638886034985	0.17699234054821	0.180458909537135	0.173830037579745	0.202505636462626	0.2066075756943	0.199236869995004	0.000369663315211062	0.000367086413262886	0.00104468434094142
142	9.08397597558638	0.17	0.503330850658198	0.47953667824801	0.527125023068387	0.188908239084139	9.92823148716974	9.49010590986807	10.3663570644714	15.88	11.71	21.52	0.579531917195309	0.606286914262509	0.633041911329708	0.573400681022336	0.599872619985299	0.626344558948261	0.585151502858963	0.612208951276825	0.639970310073265	0.503330850658198	17.6273620098995	-0.15732975225788	27.5192053681557	0.189835696868843	0.193340093969767	0.186638886034985	0.17699234054821	0.180458909537135	0.173830037579745	0.202505636462626	0.2066075756943	0.199236869995004	0.000369663315211062	0.000367086413262886	0.00104468434094142
142	9.08397597558638	0.17	0.503393772541338	0.479460469172406	0.52732707591027	0.19039472609809	10.0454640142447	9.60430376113952	10.4866242673498	15.83	11.84	21.55	0.588158873189156	0.615175127965689	0.642191382742222	0.581986965538481	0.608719722373983	0.635452479209486	0.594838673814756	0.621950803693476	0.648480991658635	0.503393772541338	17.6338399379276	0.103026039580076	27.8013749227151	0.189835696868843	0.193340093969767	0.186638886034985	0.17699234054821	0.180458909537135	0.173830037579745	0.202505636462626	0.2066075756943	0.199236869995004	0.000369663315211062	0.000367086413262886	0.00104468434094142
142	9.08397597558638	0.17	0.503417956754457	0.480034979827234	0.526800933681679	0.190076940841585	9.78483027503467	9.35467264584819	10.2149879042212	15.92	11.68	21.54	0.569743602532317	0.595942227175611	0.622140851818905	0.563669728146065	0.589589056708686	0.615508385271307	0.575546735771949	0.601766115695796	0.62821300249479	0.503417956754457	17.5812197857133	-0.0428441920318209	27.6218909060274	0.189835696868843	0.193340093969767	0.186638886034985	0.17699234054821	0.180458909537135	0.173830037579745	0.202505636462626	0.2066075756943	0.199236869995004	0.000369663315211062	0.000367086413262886	0.00104468434094142
142	9.08397597558638	0.17	0.503499332920427	0.480048354975772	0.526950310865082	0.192170267781602	9.93250970845729	9.49880615034944	10.3662132665651	16.01	11.91	21.69	0.575342294007636	0.601611700508984	0.627881107010333	0.569112506264971	0.595097468482745	0.621082430700519	0.58176696396885	0.60845362688123	0.634351418751263	0.503499332920427	17.7735670461955	-0.0674864846129574	27.6994437937385	0.189835696868843	0.193340093969767	0.186638886034985	0.17699234054821	0.180458909537135	0.173830037579745	0.202505636462626	0.2066075756943	0.199236869995004	0.000369663315211062	0.000367086413262886	0.00104468434094142
142	9.08397597558638	0.17	0.503506338778253	0.47993504048323	0.527077637073277	0.191566604511225	9.87994659050691	9.44769760097102	10.3121955800428	16.04	11.82	21.64	0.571479013626938	0.597625196180011	0.623771378733083	0.565267860854801	0.591129872107837	0.616991883360874	0.576188275637718	0.603468283015449	0.630022901084199	0.503506338778253	17.6967485198803	0.0587136848077751	27.7894281195431	0.189835696868843	0.193340093969767	0.186638886034985	0.17699234054821	0.180458909537135	0.173830037579745	0.202505636462626	0.2066075756943	0.199236869995004	0.000369663315211062	0.000367086413262886	0.00104468434094142
142	9.08397597558638	0.17	0.5035798650286	0.479850903198686	0.527308826858513	0.184178831464024	9.7386740279562	9.30216359751019	10.1751844584022	16.1	11.86	21.78	0.560539573062804	0.58684327840563	0.613146983748455	0.554383013925056	0.580397818492152	0.606412623059248	0.566067718326219	0.594885822937046	0.618266495356168	0.5035798650286	17.7599300323172	0.168087645147193	27.9437467836396	0.189835696868843	0.193340093969767	0.186638886034985	0.17699234054821	0.180458909537135	0.173830037579745	0.202505636462626	0.2066075756943	0.199236869995004	0.000369663315211062	0.000367086413262886	0.00104468434094142
142	9.08397597558638	0.17	0.503586192832559	0.47980108274165	0.527371302923469	0.185089102918576	9.78339029191822	9.34619932053136	10.2205812633051	16.01	11.92	21.64	0.566358342392166	0.592851117195241	0.619343891998315	0.560233686701258	0.58643996599112	0.612646245280983	0.572961427318799	0.598868469772051	0.626266760661615	0.503586192832559	17.6985118759657	0.0216804627231557	27.7627580700443	0.189835696868843	0.193340093969767	0.186638886034985	0.17699234054821	0.180458909537135	0.173830037579745	0.202505636462626	0.2066075756943	0.199236869995004	0.000369663315211062	0.000367086413262886	0.00104468434094142
142	9.08397597558638	0.17	0.503589808295007	0.48016007675267	0.527019539837343	0.192461908900098	9.78763626152862	9.36065963352272	10.2146128895345	16.08	11.81	21.73	0.564612050733584	0.590366234625751	0.616120418517917	0.558427259225497	0.583899330368516	0.609371401511536	0.570110893470934	0.595851273810536	0.621914434509968	0.503589808295007	17.7468627535049	0.0959317018266435	27.842418055942	0.189835696868843	0.193340093969767	0.186638886034985	0.17699234054821	0.180458909537135	0.173830037579745	0.202505636462626	0.2066075756943	0.199236869995004	0.000369663315211062	0.000367086413262886	0.00104468434094142
142	9.08397597558638	0.17	0.50362462511998	0.4799786522942	0.52727059794576	0.189838281076609	9.79530074638089	9.36434874158562	10.2262527511761	16	11.81	21.52	0.56780958844622	0.593940469219189	0.620071349992157	0.561679884786854	0.5875286735368	0.613377462286746	0.573165769543992	0.599721977939781	0.626785333800939	0.50362462511998	17.6752644905358	0.0334724959486122	27.7595607188004	0.189835696868843	0.193340093969767	0.186638886034985	0.17699234054821	0.180458909537135	0.173830037579745	0.202505636462626	0.2066075756943	0.199236869995004	0.000369663315211062	0.000367086413262886	0.00104468434094142
142	9.08397597558638	0.17	0.503665263212888	0.480342206533444	0.526988319892331	0.196906435185629	9.99301112649823	9.56321088326929	10.4228113697272	16.08	11.94	21.7	0.576805603039951	0.602729028917352	0.628652454794753	0.570486524378667	0.596125951337843	0.621765378297019	0.582346945177886	0.608058058081341	0.635575099971019	0.503665263212888	17.8085840527421	-0.0429732269114662	27.7304461654547	0.189835696868843	0.193340093969767	0.186638886034985	0.17699234054821	0.180458909537135	0.173830037579745	0.202505636462626	0.2066075756943	0.199236869995004	0.000369663315211062	0.000367086413262886	0.00104468434094142
142	9.08397597558638	0.17	0.503669989211087	0.48025230533357	0.527087673088604	0.18860194122614	9.79837225367136	9.36554459471621	10.2311999126265	15.86	11.76	21.58	0.57274796861485	0.599217455778121	0.625686942941392	0.566713646004414	0.592904257582561	0.619094869160708	0.578881151727667	0.604996132392153	0.633109848838926	0.503669989211087	17.6725957063377	0.102113004576238	27.8167960650874	0.189835696868843	0.193340093969767	0.186638886034985	0.17699234054821	0.180458909537135	0.173830037579745	0.202505636462626	0.2066075756943	0.199236869995004	0.000369663315211062	0.000367086413262886	0.00104468434094142
142	9.08397597558638	0.17	0.503671907622433	0.479951840356908	0.527391974887958	0.194578652222674	10.0854030124409	9.64841009525221	10.5223959296296	15.94	11.95	21.65	0.587034365699614	0.61362215139949	0.640209937099366	0.580757941701954	0.607061457474953	0.633364973247953	0.592596885867007	0.619334504979918	0.646715091344649	0.503671907622433	17.6839424960655	0.0229735822564956	27.7527298063121	0.189835696868843	0.193340093969767	0.186638886034985	0.17699234054821	0.180458909537135	0.173830037579745	0.202505636462626	0.2066075756943	0.199236869995004	0.000369663315211062	0.000367086413262886	0.00104468434094142
142	9.08397597558638	0.17	0.503672699311598	0.480245305657343	0.527100092965854	0.197860937933737	10.1102482583651	9.67671363330757	10.5437828834227	16.09	11.94	21.89	0.583367340094648	0.609503273288768	0.635639206482887	0.576967818173227	0.602817040977654	0.62866626378208	0.589472270274176	0.615031657897072	0.641324978567472	0.503672699311598	17.8268609315997	0.095918796602404	27.8815891787149	0.189835696868843	0.193340093969767	0.186638886034985	0.17699234054821	0.180458909537135	0.173830037579745	0.202505636462626	0.2066075756943	0.199236869995004	0.000369663315211062	0.000367086413262886	0.00104468434094142
142	9.08397597558638	0.17	0.503678233708845	0.479831009622984	0.527525457794706	0.186620790339698	9.85989780625369	9.42151238490661	10.2982832276008	16.03	11.8	21.56	0.570117690858136	0.596645415273662	0.623173139689188	0.563928062344006	0.590167781735148	0.61640750112629	0.57632213542177	0.60243684531468	0.629868902486788	0.503678233708845	17.648966100843	-0.065232928018228	27.6504209928696	0.189835696868843	0.193340093969767	0.186638886034985	0.17699234054821	0.180458909537135	0.173830037579745	0.202505636462626	0.2066075756943	0.199236869995004	0.000369663315211062	0.000367086413262886	0.00104468434094142
142	9.08397597558638	0.17	0.503740271494949	0.480016582453835	0.527463960536063	0.192386201671927	9.97624162478699	9.54093123570794	10.411552013866	15.88	11.85	21.6	0.582502009715319	0.609078993683036	0.635655977650753	0.57633527311299	0.602630896232024	0.628926519351059	0.58888379309024	0.615131022995241	0.641274456416639	0.503740271494949	17.6703696120165	-0.0498668960647397	27.6670651442929	0.189835696868843	0.193340093969767	0.186638886034985	0.17699234054821	0.180458909537135	0.173830037579745	0.202505636462626	0.2066075756943	0.199236869995004	0.000369663315211062	0.000367086413262886	0.00104468434094142
142	9.08397597558638	0.17	0.503836780669295	0.48016719868869	0.527506362649901	0.186824363826024	9.82624242181313	9.38964610739149	10.2628387362348	15.93	11.79	21.46	0.571759994114699	0.598345480224523	0.624930966334347	0.565661165275636	0.591963070283151	0.618264975290667	0.576957218732792	0.604839998491799	0.632178213480758	0.503836780669295	17.6398946827049	-0.0401446501789103	27.6554296293675	0.189835696868843	0.193340093969767	0.186638886034985	0.17699234054821	0.180458909537135	0.173830037579745	0.202505636462626	0.2066075756943	0.199236869995004	0.000369663315211062	0.000367086413262886	0.00104468434094142
142	9.08397597558638	0.17	0.50390142467816	0.480392363846995	0.527410485509324	0.188389066679128	9.71146168135865	9.2821745539562	10.1407488087611	16.02	11.86	21.68	0.562010623379014	0.588002800608347	0.61399497783768	0.555918829284431	0.581629269861174	0.607339710437917	0.567902408821014	0.593712663274899	0.619792006511411	0.50390142467816	17.6867767969604	0.0440432355628758	27.7708316178721	0.189835696868843	0.193340093969767	0.186638886034985	0.17699234054821	0.180458909537135	0.173830037579745	0.202505636462626	0.2066075756943	0.199236869995004	0.000369663315211062	0.000367086413262886	0.00104468434094142
142	9.08397597558638	0.17	0.503919668141878	0.480582191886907	0.52725714439685	0.197317104170672	10.1084832521982	9.67428027035981	10.5426862340367	15.83	11.79	21.48	0.592682796184886	0.619283703972958	0.645884611761031	0.586470722970633	0.612792819246361	0.639114915522089	0.598928398095927	0.625583456576262	0.651270596402624	0.503919668141878	17.6497123734987	-0.0575726572663334	27.6234382032787	0.189835696868843	0.193340093969767	0.186638886034985	0.17699234054821	0.180458909537135	0.173830037579745	0.202505636462626	0.2066075756943	0.199236869995004	0.000369663315211062	0.000367086413262886	0.00104468434094142
142	9.08397597558638	0.17	0.503934662118603	0.480546139368959	0.527323184868247	0.194625033901052	9.90845115589654	9.47918894985415	10.3377133619389	15.98	11.9	21.68	0.575222110259444	0.601270869633328	0.627319629007212	0.569026003182612	0.5947941737206	0.620562344258588	0.580723698010418	0.607033317158278	0.63365941037202	0.503934662118603	17.7270228003696	-0.0835718620069689	27.6662877186089	0.189835696868843	0.193340093969767	0.186638886034985	0.17699234054821	0.180458909537135	0.173830037579745	0.202505636462626	0.2066075756943	0.199236869995004	0.000369663315211062	0.000367086413262886	0.00104468434094142
142	9.08397597558638	0.17	0.503943266603671	0.480438917783543	0.527447615423798	0.193516702836056	9.91095117988385	9.48005666528019	10.3418456944875	16.08	11.86	21.78	0.571921981285923	0.597917400218377	0.623912819150831	0.565660376727326	0.591371188599699	0.617082000472071	0.577772335820938	0.604723168528243	0.630106147229454	0.503943266603671	17.724556869773	0.0647000475967319	27.8072316642378	0.189835696868843	0.193340093969767	0.186638886034985	0.17699234054821	0.180458909537135	0.173830037579745	0.202505636462626	0.2066075756943	0.199236869995004	0.000369663315211062	0.000367086413262886	0.00104468434094142
142	9.08397597558638	0.17	0.503951794374958	0.480605773664372	0.527297815085544	0.191239753115765	9.82720932657468	9.39681336695108	10.2576052861983	16.06	11.79	21.72	0.567568197898873	0.593564144572206	0.619560091245539	0.561374419935641	0.587086677138291	0.61279893434094	0.572813803916488	0.599570977040109	0.625647953672587	0.503951794374958	17.7153324962132	-0.0566150019189266	27.6760398143452	0.189835696868843	0.193340093969767	0.186638886034985	0.17699234054821	0.180458909537135	0.173830037579745	0.202505636462626	0.2066075756943	0.199236869995004	0.000369663315211062	0.000367086413262886	0.00104468434094142
142	9.08397597558638	0.17	0.503963903681656	0.4806590950574	0.527268712305912	0.195296935736019	9.93764295565856	9.5080366274524	10.3672492838647	15.86	11.69	21.62	0.581191613989069	0.607451882544319	0.633712151099568	0.57506007007879	0.601043294048628	0.627026518018467	0.58715810935641	0.613364504625077	0.639374443961981	0.503963903681656	17.6217222851642	0.0557558082385842	27.7190751492309	0.189835696868843	0.193340093969767	0.186638886034985	0.17699234054821	0.180458909537135	0.173830037579745	0.202505636462626	0.2066075756943	0.199236869995004	0.000369663315211062	0.000367086413262886	0.00104468434094142
142	9.08397597558638	0.17	0.503985797169603	0.48036466864647	0.527606925692736	0.189385424163007	9.86324594923382	9.42866472451816	10.2978271739495	16.14	11.94	21.78	0.566885895961124	0.593014512699419	0.619143129437714	0.560621301107549	0.586461173322271	0.612301045536992	0.573101921410584	0.599609204076786	0.625429937683106	0.503985797169603	17.8032406201677	0.0257746442162243	27.8190915351437	0.189835696868843	0.193340093969767	0.186638886034985	0.17699234054821	0.180458909537135	0.173830037579745	0.202505636462626	0.2066075756943	0.199236869995004	0.000369663315211062	0.000367086413262886	0.00104468434094142
142	9.08397597558638	0.17	0.504167603098268	0.480718211408953	0.527616994787583	0.194584477552614	9.95318216365634	9.52192629132144	10.3844380359912	15.78	11.81	21.48	0.584988429888866	0.611483036958811	0.637977644028757	0.578907346708007	0.605126536519756	0.631345726331506	0.59112250804131	0.6180794126291	0.644884540911427	0.504167603098268	17.5618470317793	-0.0558441592870537	27.5949556162139	0.189835696868843	0.193340093969767	0.186638886034985	0.17699234054821	0.180458909537135	0.173830037579745	0.202505636462626	0.2066075756943	0.199236869995004	0.000369663315211062	0.000367086413262886	0.00104468434094142
142	9.08397597558638	0.17	0.504184642901632	0.480609342015463	0.527759943787801	0.187033127495819	9.67024856181506	9.2408783003447	10.0996188232854	16.15	11.78	21.78	0.555016804337476	0.580805230789314	0.606593657241152	0.548866015577974	0.57436865038836	0.599871285198746	0.561396408241928	0.586697130366691	0.612150800448088	0.504184642901632	17.7225873579967	0.156121147044679	27.8949814540502	0.189835696868843	0.193340093969767	0.186638886034985	0.17699234054821	0.180458909537135	0.173830037579745	0.202505636462626	0.2066075756943	0.199236869995004	0.000369663315211062	0.000367086413262886	0.00104468434094142
142	9.08397597558638	0.17	0.504200239498206	0.480857952945824	0.527542526050588	0.18847595652721	9.74199427418574	9.3114798017532	10.1725087466183	15.94	11.82	21.73	0.566423996915347	0.592612501148502	0.618801005381656	0.560364570478031	0.586272918298731	0.61218126611943	0.57126148425067	0.598220907565169	0.624467416534438	0.504200239498206	17.7040693135753	0.0401753829827445	27.7584608827125	0.189835696868843	0.193340093969767	0.186638886034985	0.17699234054821	0.180458909537135	0.173830037579745	0.202505636462626	0.2066075756943	0.199236869995004	0.000369663315211062	0.000367086413262886	0.00104468434094142
142	9.08397597558638	0.17	0.504234613554131	0.480646753672868	0.527822473435394	0.191255092535731	9.97986322479325	9.54280325369773	10.4169231958888	16.08	11.86	21.77	0.575640562444842	0.602004874994832	0.628369187544823	0.569336231146847	0.595411805599485	0.621487380052123	0.580426085725402	0.608214844607187	0.635076364387105	0.504234613554131	17.7585622460976	-0.063211425089905	27.7111072579904	0.189835696868843	0.193340093969767	0.186638886034985	0.17699234054821	0.180458909537135	0.173830037579745	0.202505636462626	0.2066075756943	0.199236869995004	0.000369663315211062	0.000367086413262886	0.00104468434094142
142	9.08397597558638	0.17	0.504257025683634	0.480751671872963	0.527762379494305	0.190599238478349	9.8042541706337	9.37397239391658	10.2345359473508	16.12	11.79	21.73	0.564228920804004	0.590128018040122	0.61602711527624	0.558012666779412	0.583626427051239	0.609240187323066	0.568674775648435	0.595209810828456	0.621146938216284	0.504257025683634	17.7295143194169	0.0463395612565738	27.7830251427272	0.189835696868843	0.193340093969767	0.186638886034985	0.17699234054821	0.180458909537135	0.173830037579745	0.202505636462626	0.2066075756943	0.199236869995004	0.000369663315211062	0.000367086413262886	0.00104468434094142
142	9.08397597558638	0.17	0.504273840417768	0.480772042890826	0.527775637944709	0.1920268043385	9.87005358336185	9.43887793241365	10.30122923431	15.79	11.84	21.5	0.57972750021169	0.606209925778182	0.632692351344673	0.573696230912326	0.599903143172594	0.626110055432863	0.585688223778407	0.612396535331576	0.638897631376518	0.504273840417768	17.5749830106425	0.0468498491089768	27.7092178110982	0.189835696868843	0.193340093969767	0.186638886034985	0.17699234054821	0.180458909537135	0.173830037579745	0.202505636462626	0.2066075756943	0.199236869995004	0.000369663315211062	0.000367086413262886	0.00104468434094142
142	9.08397597558638	0.17	0.504381448894193	0.48075416121718	0.528008736571206	0.188945555930848	9.80293279414114	9.37038922802219	10.2354763602601	15.93	11.7	21.62	0.570404631852518	0.596734899207306	0.623065166562095	0.564314701259422	0.590363853259015	0.616413005258608	0.575203958533016	0.602739111377486	0.628376323752145	0.504381448894193	17.6307798965618	0.0752076971370909	27.7615610679746	0.189835696868843	0.193340093969767	0.186638886034985	0.17699234054821	0.180458909537135	0.173830037579745	0.202505636462626	0.2066075756943	0.199236869995004	0.000369663315211062	0.000367086413262886	0.00104468434094142
142	9.08397597558638	0.17	0.504490402468272	0.480650667228611	0.528330137707932	0.187699220858247	9.87958304256331	9.44187655478047	10.3172895303461	15.85	11.72	21.58	0.577650566749491	0.604429290160111	0.631208013570731	0.57157176278331	0.598068685016111	0.624565607248913	0.583540889863537	0.609748272419923	0.636876627647583	0.504490402468272	17.6000522815547	-0.0208142821544338	27.6481304872031	0.189835696868843	0.193340093969767	0.186638886034985	0.17699234054821	0.180458909537135	0.173830037579745	0.202505636462626	0.2066075756943	0.199236869995004	0.000369663315211062	0.000367086413262886	0.00104468434094142
142	9.08397597558638	0.17	0.504555148059882	0.481006784676406	0.528103511443358	0.189833488772889	9.70239780800585	9.27552649093869	10.129269125073	15.94	11.73	21.69	0.564452086387237	0.590428876575138	0.616405666763038	0.558420297023466	0.584119496729306	0.609818696435146	0.570011808858853	0.596072159206693	0.62165504790279	0.504555148059882	17.5899460758511	0.115797424032827	27.7917523878586	0.189835696868843	0.193340093969767	0.186638886034985	0.17699234054821	0.180458909537135	0.173830037579745	0.202505636462626	0.2066075756943	0.199236869995004	0.000369663315211062	0.000367086413262886	0.00104468434094142
142	9.08397597558638	0.17	0.504555739514399	0.481208872504006	0.527902606524792	0.196603765618789	10.0376273403217	9.60549455608087	10.4697601245626	16.05	11.89	21.82	0.580476968331009	0.606591514234715	0.63270606013842	0.574151508455874	0.59998148404709	0.625811459638305	0.58567316211884	0.612510560806419	0.637982178745025	0.504555739514399	17.7975613047041	0.0694637221040355	27.840935263687	0.189835696868843	0.193340093969767	0.186638886034985	0.17699234054821	0.180458909537135	0.173830037579745	0.202505636462626	0.2066075756943	0.199236869995004	0.000369663315211062	0.000367086413262886	0.00104468434094142
142	9.08397597558638	0.17	0.504580522478375	0.480793739757425	0.528367305199326	0.187652349363227	9.7665489477906	9.3337838178291	10.1993140777521	16.01	11.82	21.36	0.565609082539271	0.591833804783743	0.618058527028214	0.559492623004452	0.585433752821977	0.611374882639503	0.571632334245459	0.598263526604696	0.625316816838208	0.504580522478375	17.5719116105149	0.209848118495534	27.8980879546877	0.189835696868843	0.193340093969767	0.186638886034985	0.17699234054821	0.180458909537135	0.173830037579745	0.202505636462626	0.2066075756943	0.199236869995004	0.000369663315211062	0.000367086413262886	0.00104468434094142
142	9.08397597558638	0.17	0.504580790745543	0.481203665946343	0.527957915544743	0.195867539784638	10.110851185254	9.6745489391039	10.5471534314042	16.13	11.91	21.75	0.581899840920573	0.608142326149199	0.634384811377825	0.575476252252276	0.601429046852226	0.627381841452176	0.587955340774608	0.613543923528356	0.640214883967023	0.504580790745543	17.8059552072842	-0.134378513906133	27.6553860761645	0.189835696868843	0.193340093969767	0.186638886034985	0.17699234054821	0.180458909537135	0.173830037579745	0.202505636462626	0.2066075756943	0.199236869995004	0.000369663315211062	0.000367086413262886	0.00104468434094142
142	9.08397597558638	0.17	0.504586693784415	0.480774771267243	0.528398616301586	0.186164780766764	9.7961500024531	9.35994356252698	10.2323564423792	16.06	11.89	21.76	0.565231632064688	0.591573423156642	0.617915214248597	0.55906004574	0.585114219104198	0.611168392468395	0.571337843554205	0.597107404309592	0.624939988294416	0.504586693784415	17.7418980307446	0.15370905667561	27.9138306307609	0.189835696868843	0.193340093969767	0.186638886034985	0.17699234054821	0.180458909537135	0.173830037579745	0.202505636462626	0.2066075756943	0.199236869995004	0.000369663315211062	0.000367086413262886	0.00104468434094142
142	9.08397597558638	0.17	0.504611670641084	0.480909731182913	0.528313610099255	0.188821029146513	9.88760853099348	9.45115140061133	10.3240656613756	16.12	11.81	21.63	0.568675875309525	0.594937505256444	0.621199135203362	0.562404661918338	0.588376685267635	0.614348708616932	0.573598225259985	0.601255213896287	0.627418370400153	0.504611670641084	17.6818618985274	0.0102118436965243	27.74626253967	0.189835696868843	0.193340093969767	0.186638886034985	0.17699234054821	0.180458909537135	0.173830037579745	0.202505636462626	0.2066075756943	0.199236869995004	0.000369663315211062	0.000367086413262886	0.00104468434094142
142	9.08397597558638	0.17	0.504613772470864	0.481113087937133	0.528114457004595	0.189748209753919	9.91272934468371	9.47648322963714	10.3489754597303	16.07	11.92	21.57	0.571983001648598	0.598314010346159	0.624645019043721	0.565729068309606	0.591772179687373	0.617815291065139	0.578426097143507	0.604424590853913	0.631365576501171	0.504613772470864	17.6948777434193	-0.0158537062463867	27.7220474440423	0.189835696868843	0.193340093969767	0.186638886034985	0.17699234054821	0.180458909537135	0.173830037579745	0.202505636462626	0.2066075756943	0.199236869995004	0.000369663315211062	0.000367086413262886	0.00104468434094142
142	9.08397597558638	0.17	0.50462071280746	0.481269094096601	0.527972331518318	0.194876952101624	9.97472257941917	9.54293625426603	10.4065089045723	16	11.81	21.89	0.57853255402219	0.604709239984127	0.630885925946064	0.572283889799515	0.598177844357832	0.624071798916149	0.582999368987619	0.609443381318741	0.6368264786011	0.50462071280746	17.8282201421756	0.000217687493913521	27.7859391577	0.189835696868843	0.193340093969767	0.186638886034985	0.17699234054821	0.180458909537135	0.173830037579745	0.202505636462626	0.2066075756943	0.199236869995004	0.000369663315211062	0.000367086413262886	0.00104468434094142
142	9.08397597558638	0.17	0.504625662408239	0.481162349947342	0.528088974869135	0.198290169257348	10.0272682731485	9.59787245059088	10.4566640957061	16.09	11.75	21.86	0.57869456863402	0.604584580361873	0.630474592089727	0.572348722880436	0.597954830058483	0.62356093723653	0.583588406045052	0.609559608358724	0.636477140446492	0.504625662408239	17.7471760401305	-0.247366391323038	27.489891731479	0.189835696868843	0.193340093969767	0.186638886034985	0.17699234054821	0.180458909537135	0.173830037579745	0.202505636462626	0.2066075756943	0.199236869995004	0.000369663315211062	0.000367086413262886	0.00104468434094142
142	9.08397597558638	0.17	0.504757217140185	0.481344715665912	0.528169718614457	0.19607424253131	10.0049804207644	9.57352978851593	10.4364310530128	15.9	11.69	21.61	0.583783907138945	0.610093318755722	0.636402730372501	0.577582014377973	0.603611925057065	0.629641835736156	0.589517380556519	0.61567247067577	0.642690661639384	0.504757217140185	17.6392132779617	0.184568133898455	27.8611956847266	0.189835696868843	0.193340093969767	0.186638886034985	0.17699234054821	0.180458909537135	0.173830037579745	0.202505636462626	0.2066075756943	0.199236869995004	0.000369663315211062	0.000367086413262886	0.00104468434094142
142	9.08397597558638	0.17	0.504784004052349	0.481150383996223	0.528417624108476	0.191935590851336	9.8687633098158	9.43751725661194	10.3000093630197	15.98	11.87	21.5	0.572668690333598	0.598836707385621	0.625004724437644	0.566499339899037	0.592385449331355	0.618271558763674	0.578472386739223	0.604783531417649	0.631446671643695	0.504784004052349	17.6384726019029	-0.052581903235204	27.6472976666744	0.189835696868843	0.193340093969767	0.186638886034985	0.17699234054821	0.180458909537135	0.173830037579745	0.202505636462626	0.2066075756943	0.199236869995004	0.000369663315211062	0.000367086413262886	0.00104468434094142
142	9.08397597558638	0.17	0.504865351081267	0.481160098691414	0.528570603471121	0.190155854167153	9.85210033351635	9.41909637432569	10.285104292707	15.81	11.8	21.21	0.577840341773715	0.604404159132046	0.630967976490377	0.571808093162163	0.598094602865087	0.62438111256801	0.584282787211262	0.611597751556191	0.639226534706742	0.504865351081267	17.5266967222008	-0.0360013808114067	27.6012648770393	0.189835696868843	0.193340093969767	0.186638886034985	0.17699234054821	0.180458909537135	0.173830037579745	0.202505636462626	0.2066075756943	0.199236869995004	0.000369663315211062	0.000367086413262886	0.00104468434094142
142	9.08397597558638	0.17	0.504902607927675	0.481498211866097	0.528307003989254	0.192321669625547	9.93208330049483	9.49860972662263	10.365556874367	15.91	11.77	21.64	0.57913089065886	0.605559804377684	0.631988718096508	0.572975856167931	0.599123881959481	0.625271907751031	0.583642890872851	0.61069289517598	0.638481881001948	0.504902607927675	17.7089502204645	-0.0384731071826572	27.6811573585625	0.189835696868843	0.193340093969767	0.186638886034985	0.17699234054821	0.180458909537135	0.173830037579745	0.202505636462626	0.2066075756943	0.199236869995004	0.000369663315211062	0.000367086413262886	0.00104468434094142
142	9.08397597558638	0.17	0.505025521352705	0.481486992657507	0.528564050047903	0.191901801897952	9.90501989393495	9.47214234396748	10.3378974439024	16.11	11.82	21.61	0.570493646474468	0.596565244956638	0.622636843438807	0.564219074715224	0.590003924840833	0.615788774966442	0.575514942037843	0.601811882114326	0.628560842350995	0.505025521352705	17.7248725484484	0.0394718567983635	27.7816668199788	0.189835696868843	0.193340093969767	0.186638886034985	0.17699234054821	0.180458909537135	0.173830037579745	0.202505636462626	0.2066075756943	0.199236869995004	0.000369663315211062	0.000367086413262886	0.00104468434094142
142	9.08397597558638	0.17	0.50505999389997	0.481580614282166	0.528539373517775	0.190922004061659	9.70064225254461	9.27535255784238	10.1259319472468	15.85	11.69	21.67	0.567376634575499	0.593391757364095	0.619406880152692	0.561403315677398	0.587144552276257	0.612885788875117	0.573040908703483	0.599033123164782	0.625408888891392	0.50505999389997	17.5740748690608	-0.0286383977513686	27.6083078648636	0.189835696868843	0.193340093969767	0.186638886034985	0.17699234054821	0.180458909537135	0.173830037579745	0.202505636462626	0.2066075756943	0.199236869995004	0.000369663315211062	0.000367086413262886	0.00104468434094142
142	9.08397597558638	0.17	0.505121837382777	0.48164154361013	0.528602131155425	0.192492346160767	9.95949967784729	9.52506820509993	10.3939311505946	16.12	11.92	21.71	0.57332960644638	0.599478755191037	0.625627903935694	0.567013270485446	0.592874335714606	0.618735400943766	0.579274785239706	0.604753690658748	0.632273897765062	0.505121837382777	17.7802360435113	-0.10061173757163	27.6828753552802	0.189835696868843	0.193340093969767	0.186638886034985	0.17699234054821	0.180458909537135	0.173830037579745	0.202505636462626	0.2066075756943	0.199236869995004	0.000369663315211062	0.000367086413262886	0.00104468434094142
142	9.08397597558638	0.17	0.5051631921233	0.481699134812057	0.528627249434544	0.194979563085343	9.95812813949986	9.52720106127647	10.3890552177232	16.05	11.77	21.8	0.57586987315189	0.601917179205171	0.627964485258453	0.569598370524455	0.595362008763241	0.621125647002027	0.581468093919109	0.607953673106582	0.633082848860145	0.5051631921233	17.6944725103601	0.0458961826126824	27.7660682207358	0.189835696868843	0.193340093969767	0.186638886034985	0.17699234054821	0.180458909537135	0.173830037579745	0.202505636462626	0.2066075756943	0.199236869995004	0.000369663315211062	0.000367086413262886	0.00104468434094142
142	9.08397597558638	0.17	0.50522610157698	0.481633892224801	0.52881831092916	0.193890124154872	10.0446326784066	9.60844790178541	10.4808174550278	15.91	11.79	21.62	0.585593281629294	0.612176854475735	0.638760427322176	0.579362424302679	0.605663141360241	0.631963858417802	0.589349680861547	0.618538759937845	0.644795210760925	0.50522610157698	17.6986306978652	0.0591698172438809	27.7794219939259	0.189835696868843	0.193340093969767	0.186638886034985	0.17699234054821	0.180458909537135	0.173830037579745	0.202505636462626	0.2066075756943	0.199236869995004	0.000369663315211062	0.000367086413262886	0.00104468434094142
142	9.08397597558638	0.17	0.505229505306212	0.481642228814259	0.528816781798164	0.189572737589135	9.85464081209981	9.42070344706037	10.2885781771392	15.98	11.81	21.71	0.571772430437784	0.598109468139973	0.624446505842161	0.565616495565943	0.591669977993024	0.617723460420105	0.576743746353194	0.603582263025806	0.631262921365147	0.505229505306212	17.6944908670904	-0.222642032573195	27.5138459623409	0.189835696868843	0.193340093969767	0.186638886034985	0.17699234054821	0.180458909537135	0.173830037579745	0.202505636462626	0.2066075756943	0.199236869995004	0.000369663315211062	0.000367086413262886	0.00104468434094142
142	9.08397597558638	0.17	0.50523597129501	0.481574571550441	0.528897371039578	0.192089655412285	10.0048721677038	9.56789544051726	10.4418488948903	15.82	11.87	21.61	0.586581768237902	0.613371628443359	0.640161488648815	0.580446404404565	0.606956055526983	0.633465706649402	0.592584782169417	0.619158498537531	0.647426243942633	0.50523597129501	17.6252114585603	0.103793921416224	27.8025479496579	0.189835696868843	0.193340093969767	0.186638886034985	0.17699234054821	0.180458909537135	0.173830037579745	0.202505636462626	0.2066075756943	0.199236869995004	0.000369663315211062	0.000367086413262886	0.00104468434094142
142	9.08397597558638	0.17	0.505300179136154	0.481926467571744	0.528673890700564	0.189121397501982	9.81229765332212	9.37958911211409	10.2450061945301	15.95	11.78	21.79	0.570270173219416	0.596578444487879	0.622886715756342	0.56416058021994	0.590186997662764	0.616213415105587	0.575589884411448	0.602341744391719	0.62854220752061	0.505300179136154	17.7033146614002	0.0513773227155699	27.7850159840439	0.189835696868843	0.193340093969767	0.186638886034985	0.17699234054821	0.180458909537135	0.173830037579745	0.202505636462626	0.2066075756943	0.199236869995004	0.000369663315211062	0.000367086413262886	0.00104468434094142
142	9.08397597558638	0.17	0.505327346203418	0.481855802206842	0.528798890199993	0.190523340181616	9.80615838625181	9.3756871440721	10.2366296284315	16.02	11.68	21.72	0.567876576670268	0.593949816061427	0.620023055452586	0.561727373169475	0.587518280692183	0.613309188214891	0.57342318501749	0.600244901548809	0.625336801285018	0.505327346203418	17.65426608769	0.0752793671737696	27.7565625168438	0.189835696868843	0.193340093969767	0.186638886034985	0.17699234054821	0.180458909537135	0.173830037579745	0.202505636462626	0.2066075756943	0.199236869995004	0.000369663315211062	0.000367086413262886	0.00104468434094142
142	9.08397597558638	0.17	0.505345755659134	0.481592937801811	0.529098573516458	0.185103998748183	9.75746331612397	9.32145247483184	10.1934741574161	15.81	11.63	21.47	0.571582233260826	0.598317986198963	0.6250537391371	0.565607104721733	0.592063371085412	0.618519637449092	0.577686285601295	0.604482434677002	0.630421599839118	0.505345755659134	17.5073078957916	-0.0781371260662946	27.5572774934749	0.189835696868843	0.193340093969767	0.186638886034985	0.17699234054821	0.180458909537135	0.173830037579745	0.202505636462626	0.2066075756943	0.199236869995004	0.000369663315211062	0.000367086413262886	0.00104468434094142
142	9.08397597558638	0.17	0.50535019600223	0.481826961555293	0.528873430449167	0.193844396051078	10.108147415088	9.66914031078716	10.5471545193888	15.99	11.89	21.62	0.586697981320126	0.613335776780714	0.639973572241303	0.580376717507544	0.606727509198129	0.633078300888715	0.592790273267791	0.619748487483055	0.646228484716931	0.50535019600223	17.716056161617	-0.0890929861357521	27.6598604689646	0.189835696868843	0.193340093969767	0.186638886034985	0.17699234054821	0.180458909537135	0.173830037579745	0.202505636462626	0.2066075756943	0.199236869995004	0.000369663315211062	0.000367086413262886	0.00104468434094142
142	9.08397597558638	0.17	0.505386546300112	0.481990669218794	0.528782423381429	0.194486435494042	9.93773991540568	9.50701840113878	10.3684614296726	16.06	11.89	21.64	0.574410138600546	0.600434155202707	0.626458171804868	0.568147295733582	0.593887570257053	0.619627844780525	0.579978279137687	0.60682148753544	0.632757847260028	0.505386546300112	17.7072118216293	-0.00517292373239167	27.7156107497296	0.189835696868843	0.193340093969767	0.186638886034985	0.17699234054821	0.180458909537135	0.173830037579745	0.202505636462626	0.2066075756943	0.199236869995004	0.000369663315211062	0.000367086413262886	0.00104468434094142
142	9.08397597558638	0.17	0.50543025205281	0.481922667776066	0.528937836329555	0.190753332973255	9.8287489951965	9.39760751903433	10.2598904713587	15.95	11.83	21.63	0.571562991950213	0.597785039590526	0.624007087230839	0.565445544636689	0.591386937306068	0.617328329975448	0.578069926283098	0.604152274731626	0.631256922840112	0.50543025205281	17.6366289277396	-0.20050964612706	27.505121243246	0.189835696868843	0.193340093969767	0.186638886034985	0.17699234054821	0.180458909537135	0.173830037579745	0.202505636462626	0.2066075756943	0.199236869995004	0.000369663315211062	0.000367086413262886	0.00104468434094142
142	9.08397597558638	0.17	0.505437466770531	0.481469218874319	0.529405714666743	0.190862596412382	10.030279543486	9.5904535120217	10.4701055749503	16.09	11.93	21.6	0.578374451221507	0.604899175965986	0.631423900710464	0.572035947442794	0.598269983226743	0.624504019010693	0.584661182866029	0.610726075628375	0.638679869886438	0.505437466770531	17.6724767922572	-0.114622831432515	27.630418289796	0.189835696868843	0.193340093969767	0.186638886034985	0.17699234054821	0.180458909537135	0.173830037579745	0.202505636462626	0.2066075756943	0.199236869995004	0.000369663315211062	0.000367086413262886	0.00104468434094142
142	9.08397597558638	0.17	0.505466594691892	0.481766385409608	0.529166803974175	0.187293686641861	9.90528384910766	9.46585421556185	10.3447134826535	15.84	11.76	21.48	0.579355872352352	0.606251082534426	0.6331462927165	0.573266414216427	0.599878935874441	0.626491457532455	0.586006308599222	0.612468059543076	0.64002845762171	0.505466594691892	17.6249642403239	-0.0533581829906431	27.6336143101223	0.189835696868843	0.193340093969767	0.186638886034985	0.17699234054821	0.180458909537135	0.173830037579745	0.202505636462626	0.2066075756943	0.199236869995004	0.000369663315211062	0.000367086413262886	0.00104468434094142
142	9.08397597558638	0.17	0.505483894912163	0.482062228099158	0.528905561725168	0.196101360399919	9.97047816574148	9.54055237544038	10.4004039560426	16.08	11.86	21.89	0.57556490230532	0.601501576174453	0.627438250043587	0.569263211184605	0.594915912026948	0.620568612869291	0.579796522764162	0.606766501119561	0.633589086431387	0.505483894912163	17.8029070602656	-0.0792206490320306	27.6985858592544	0.189835696868843	0.193340093969767	0.186638886034985	0.17699234054821	0.180458909537135	0.173830037579745	0.202505636462626	0.2066075756943	0.199236869995004	0.000369663315211062	0.000367086413262886	0.00104468434094142
142	9.08397597558638	0.17	0.505499639626377	0.481833296880076	0.529165982372679	0.190296405586354	9.88318696981145	9.44901486168521	10.3173590779377	16.23	11.83	21.64	0.56491137273858	0.590868445004488	0.616825517270395	0.558573120095585	0.584238956444084	0.609904792792584	0.570828639968386	0.59597298518566	0.622144503647864	0.505499639626377	17.7385603679949	0.054937189007709	27.8313371960141	0.189835696868843	0.193340093969767	0.186638886034985	0.17699234054821	0.180458909537135	0.173830037579745	0.202505636462626	0.2066075756943	0.199236869995004	0.000369663315211062	0.000367086413262886	0.00104468434094142
142	9.08397597558638	0.17	0.505518251542244	0.481837900222623	0.529198602861866	0.194430789820183	9.93066482437677	9.50017350258775	10.3611561461658	15.88	11.75	21.38	0.580099724740453	0.606386391737108	0.632673058733762	0.57396104746114	0.599969546138523	0.625978044815905	0.585366407388146	0.612320858141904	0.639195700784612	0.505518251542244	17.5151955540541	-0.299267301518695	27.3230293043148	0.189835696868843	0.193340093969767	0.186638886034985	0.17699234054821	0.180458909537135	0.173830037579745	0.202505636462626	0.2066075756943	0.199236869995004	0.000369663315211062	0.000367086413262886	0.00104468434094142
142	9.08397597558638	0.17	0.505524394746096	0.481950758884514	0.529098030607679	0.190808988274455	9.87118725733122	9.4382622538428	10.3041122608196	15.98	11.8	21.93	0.572787393433721	0.59906066044317	0.625333927452619	0.566618992678228	0.592609320429711	0.618599648181194	0.578122169107517	0.604191545898524	0.631072948546309	0.505524394746096	17.6915157025454	0.0199274901968192	27.7367442581614	0.189835696868843	0.193340093969767	0.186638886034985	0.17699234054821	0.180458909537135	0.173830037579745	0.202505636462626	0.2066075756943	0.199236869995004	0.000369663315211062	0.000367086413262886	0.00104468434094142
142	9.08397597558638	0.17	0.505556577954165	0.481936968561546	0.529176187346784	0.190230824578867	9.81957663117469	9.38810712583412	10.2510461365153	15.89	11.7	21.57	0.572993634145159	0.599327939514086	0.625662244883012	0.566922129697411	0.592977393829842	0.619032657962273	0.580238178867885	0.605608878735193	0.631429401184498	0.505556577954165	17.5764933492491	0.0292746847140635	27.6897073335785	0.189835696868843	0.193340093969767	0.186638886034985	0.17699234054821	0.180458909537135	0.173830037579745	0.202505636462626	0.2066075756943	0.199236869995004	0.000369663315211062	0.000367086413262886	0.00104468434094142
142	9.08397597558638	0.17	0.505655739240129	0.482063966724065	0.529247511756193	0.189323655957596	9.87242026129173	9.43734728229437	10.3074932402891	15.98	11.82	21.49	0.572701256305583	0.599103468092773	0.625505679879963	0.566532855116944	0.592650696243553	0.618768537370163	0.578782906058219	0.60504304282889	0.632331924072939	0.505655739240129	17.6351703352235	-0.0387708285218106	27.6681622726798	0.189835696868843	0.193340093969767	0.186638886034985	0.17699234054821	0.180458909537135	0.173830037579745	0.202505636462626	0.2066075756943	0.199236869995004	0.000369663315211062	0.000367086413262886	0.00104468434094142
142	9.08397597558638	0.17	0.505669093998451	0.481862013145612	0.52947617485129	0.186714944414229	9.73331987657635	9.30069646240746	10.1659432907452	15.86	11.68	21.81	0.568802907234854	0.595260867314699	0.621718827394545	0.562810781842883	0.588990017231982	0.615169252621082	0.573791161045546	0.600039237798781	0.627363691054724	0.505669093998451	17.6308852338941	-0.0911393173147089	27.589487660419	0.189835696868843	0.193340093969767	0.186638886034985	0.17699234054821	0.180458909537135	0.173830037579745	0.202505636462626	0.2066075756943	0.199236869995004	0.000369663315211062	0.000367086413262886	0.00104468434094142
142	9.08397597558638	0.17	0.505710296785707	0.4819209531626	0.529499640408813	0.185623895210304	9.79275765739252	9.35592233791832	10.2295929768667	15.95	11.79	21.43	0.568761613632119	0.595317537486755	0.621873461341391	0.562666067234095	0.588937385267735	0.615208703301376	0.574827288941469	0.601777988245704	0.628643192568289	0.505710296785707	17.5875012973606	0.0374277750066354	27.7101135224376	0.189835696868843	0.193340093969767	0.186638886034985	0.17699234054821	0.180458909537135	0.173830037579745	0.202505636462626	0.2066075756943	0.199236869995004	0.000369663315211062	0.000367086413262886	0.00104468434094142
142	9.08397597558638	0.17	0.505738398653698	0.482179482656126	0.529297314651271	0.189809265123073	9.83253632398927	9.39990529981305	10.2651673481655	16.19	11.98	21.77	0.563439054769163	0.589371360207444	0.615303665645724	0.557161131664697	0.582804495436465	0.608447859208233	0.569189539538523	0.595890982294851	0.621843447045404	0.505738398653698	17.7475311411612	-0.0109806004105607	27.7769181963529	0.189835696868843	0.193340093969767	0.186638886034985	0.17699234054821	0.180458909537135	0.173830037579745	0.202505636462626	0.2066075756943	0.199236869995004	0.000369663315211062	0.000367086413262886	0.00104468434094142
142	9.08397597558638	0.17	0.505775847636269	0.481965637109342	0.529586058163197	0.189041672317974	9.81692654936334	9.38390131725949	10.2499517814672	16.07	11.84	21.68	0.566566604206022	0.592711128428305	0.618855652650589	0.560377070045716	0.586235974846421	0.612094879647126	0.571900670662524	0.598905361778322	0.624503520398981	0.505775847636269	17.670972345671	0.00139231662567237	27.7256006098284	0.189835696868843	0.193340093969767	0.186638886034985	0.17699234054821	0.180458909537135	0.173830037579745	0.202505636462626	0.2066075756943	0.199236869995004	0.000369663315211062	0.000367086413262886	0.00104468434094142
142	9.08397597558638	0.17	0.505779462583385	0.482175213073305	0.529383712093465	0.188326071511114	9.76827365396174	9.3363862279339	10.2001610799896	16.23	11.9	21.74	0.558100447250627	0.583917348966506	0.609734250682386	0.551836302400716	0.577363434035384	0.602890565670052	0.563472739499418	0.589622887482323	0.616355104686834	0.505779462583385	17.7333304888055	0.0839572518289449	27.8478016883183	0.189835696868843	0.193340093969767	0.186638886034985	0.17699234054821	0.180458909537135	0.173830037579745	0.202505636462626	0.2066075756943	0.199236869995004	0.000369663315211062	0.000367086413262886	0.00104468434094142
142	9.08397597558638	0.17	0.505822861842699	0.482395763713837	0.529249959971562	0.190701989275589	9.86036933611611	9.42776887792018	10.292969794312	16.18	11.84	21.75	0.565424875710518	0.591369832940071	0.617314790169624	0.559134279958429	0.584790588342224	0.61044689672602	0.571521928483419	0.597868616887687	0.622868837530717	0.505822861842699	17.7482040844353	-0.160192946169083	27.6016114380135	0.189835696868843	0.193340093969767	0.186638886034985	0.17699234054821	0.180458909537135	0.173830037579745	0.202505636462626	0.2066075756943	0.199236869995004	0.000369663315211062	0.000367086413262886	0.00104468434094142
142	9.08397597558638	0.17	0.505826925118145	0.482400262377253	0.529253587859036	0.196329209114968	9.97321974269474	9.54348626345931	10.4029532219302	15.99	11.83	21.57	0.578877502523707	0.604943767653999	0.631010032784291	0.572634555505309	0.59841970708141	0.62420485865751	0.585255304837422	0.610479984128141	0.638184639806814	0.505826925118145	17.6473789242909	0.0326218946849354	27.7292468159037	0.189835696868843	0.193340093969767	0.186638886034985	0.17699234054821	0.180458909537135	0.173830037579745	0.202505636462626	0.2066075756943	0.199236869995004	0.000369663315211062	0.000367086413262886	0.00104468434094142
142	9.08397597558638	0.17	0.505932475549392	0.482214270706726	0.529650680392059	0.189813542902136	9.86075539330308	9.42688876619549	10.2946220204107	16.04	11.85	21.62	0.570013849170365	0.596248378109649	0.622482907048933	0.563812384131978	0.589761494542831	0.615710604953683	0.575444073530871	0.601883857725415	0.629175433354413	0.505932475549392	17.6524469464054	0.263943310392283	27.97565157192	0.189835696868843	0.193340093969767	0.186638886034985	0.17699234054821	0.180458909537135	0.173830037579745	0.202505636462626	0.2066075756943	0.199236869995004	0.000369663315211062	0.000367086413262886	0.00104468434094142
142	9.08397597558638	0.17	0.505970895861436	0.482570525582482	0.529371266140389	0.195758537698254	9.93152273180964	9.50281049252454	10.3602349710947	15.86	11.63	21.61	0.580958498583046	0.607168009869752	0.633377521156458	0.574832051987463	0.600765173185056	0.626698294382649	0.586277805038998	0.612324037390564	0.638617859244582	0.505970895861436	17.6251711621889	-0.0700395493868371	27.5946275086256	0.189835696868843	0.193340093969767	0.186638886034985	0.17699234054821	0.180458909537135	0.173830037579745	0.202505636462626	0.2066075756943	0.199236869995004	0.000369663315211062	0.000367086413262886	0.00104468434094142
142	9.08397597558638	0.17	0.505975468425993	0.482373678765826	0.529577258086159	0.19383293954462	10.0477482161012	9.61134831340603	10.4841481187963	15.9	11.83	21.52	0.586117500166161	0.612729959906451	0.639342419646741	0.579891652985516	0.606221430315885	0.632551207646253	0.592007794691874	0.619557485601363	0.64583582283973	0.505975468425993	17.6680504363553	0.186918542371974	27.8983763709178	0.189835696868843	0.193340093969767	0.186638886034985	0.17699234054821	0.180458909537135	0.173830037579745	0.202505636462626	0.2066075756943	0.199236869995004	0.000369663315211062	0.000367086413262886	0.00104468434094142
142	9.08397597558638	0.17	0.505987350512177	0.48208143608318	0.529893264941174	0.184470707918954	9.83375328491848	9.39340881033046	10.2740977595065	16.15	12.01	21.68	0.564324285496899	0.590778694754708	0.617233104012517	0.558074740287942	0.584236183194876	0.610397626101809	0.569696749246918	0.596734198418885	0.624174221879462	0.505987350512177	17.7563149999605	-0.0360982808556637	27.758455046229	0.189835696868843	0.193340093969767	0.186638886034985	0.17699234054821	0.180458909537135	0.173830037579745	0.202505636462626	0.2066075756943	0.199236869995004	0.000369663315211062	0.000367086413262886	0.00104468434094142
142	9.08397597558638	0.17	0.505998062246701	0.482587414323167	0.529408710170236	0.19814901192756	10.035128666969	9.60520535779569	10.4650519761423	16	11.78	21.66	0.582242207691475	0.608303024441002	0.63436384119053	0.575951496584899	0.601730744827013	0.627509993069127	0.58755369075115	0.61354951456439	0.639486883507347	0.505998062246701	17.6803466364964	0.135027396786776	27.8470054652269	0.189835696868843	0.193340093969767	0.186638886034985	0.17699234054821	0.180458909537135	0.173830037579745	0.202505636462626	0.2066075756943	0.199236869995004	0.000369663315211062	0.000367086413262886	0.00104468434094142
142	9.08397597558638	0.17	0.506063714531811	0.482629650367727	0.529497778695895	0.190473339435466	9.75806980966867	9.3296401107363	10.186499508601	15.86	11.76	21.61	0.570590989227915	0.596793299587896	0.622995609947877	0.564580576470255	0.590506880542999	0.616433184615742	0.576098072180678	0.602314355279508	0.629308883928372	0.506063714531811	17.5944910062591	0.0394715184132995	27.7196450066164	0.189835696868843	0.193340093969767	0.186638886034985	0.17699234054821	0.180458909537135	0.173830037579745	0.202505636462626	0.2066075756943	0.199236869995004	0.000369663315211062	0.000367086413262886	0.00104468434094142
142	9.08397597558638	0.17	0.506069138989471	0.482620117109587	0.529518160869354	0.189102954128087	9.81469053906463	9.38185044673362	10.2475306313956	16.18	11.86	21.68	0.562659733421752	0.588618545315839	0.614577357209925	0.556399565294434	0.582069558712291	0.607739552130149	0.568464842142418	0.594061329373828	0.620209909110357	0.506069138989471	17.7314969769573	-0.0947337313960161	27.6682605551043	0.189835696868843	0.193340093969767	0.186638886034985	0.17699234054821	0.180458909537135	0.173830037579745	0.202505636462626	0.2066075756943	0.199236869995004	0.000369663315211062	0.000367086413262886	0.00104468434094142
142	9.08397597558638	0.17	0.506086188624051	0.482288708539673	0.52988366870843	0.191113088124279	10.0053267041978	9.56695033914657	10.4437030692491	16.07	11.91	21.67	0.577630187558823	0.604098331846117	0.630566476133412	0.571320141667433	0.597499147317742	0.623678152968051	0.584058054074471	0.610955801890407	0.637020128662281	0.506086188624051	17.7508487354682	0.0123978286049801	27.7741133228857	0.189835696868843	0.193340093969767	0.186638886034985	0.17699234054821	0.180458909537135	0.173830037579745	0.202505636462626	0.2066075756943	0.199236869995004	0.000369663315211062	0.000367086413262886	0.00104468434094142
142	9.08397597558638	0.17	0.506112588338017	0.482603151434477	0.529622025241557	0.189724018629281	9.75440746056946	9.32509510654223	10.1837198145967	15.94	11.71	21.47	0.567375927013607	0.593497000532064	0.619618074050521	0.561310077869169	0.587151889466367	0.612993701063565	0.572927728394425	0.599177461347179	0.625604621469922	0.506112588338017	17.5945103232987	-0.0259492576872822	27.6314722243727	0.189835696868843	0.193340093969767	0.186638886034985	0.17699234054821	0.180458909537135	0.173830037579745	0.202505636462626	0.2066075756943	0.199236869995004	0.000369663315211062	0.000367086413262886	0.00104468434094142
142	9.08397597558638	0.17	0.506193126937108	0.48248238232656	0.529903871547657	0.190091230732761	9.73816395898422	9.31007772771695	10.1662501902515	16.07	11.83	21.62	0.561874496868199	0.587710020785837	0.613545544703475	0.555729140934227	0.581282095539502	0.606835050144777	0.56804319302987	0.593628323596461	0.619598460656122	0.506193126937108	17.6586841872841	0.209631606408147	27.9135157276805	0.189835696868843	0.193340093969767	0.186638886034985	0.17699234054821	0.180458909537135	0.173830037579745	0.202505636462626	0.2066075756943	0.199236869995004	0.000369663315211062	0.000367086413262886	0.00104468434094142
142	9.08397597558638	0.17	0.506478153566681	0.48294642551059	0.530009881622773	0.190262489028481	9.90171748973973	9.46668344893488	10.3367515305446	16.05	11.81	21.68	0.572336761589831	0.598638050255356	0.624939338920882	0.566107507299715	0.592122535451763	0.61813756360381	0.577303005867952	0.605152401440957	0.630846207549973	0.506478153566681	17.7370807151849	0.155423167992138	27.9083453740816	0.189835696868843	0.193340093969767	0.186638886034985	0.17699234054821	0.180458909537135	0.173830037579745	0.202505636462626	0.2066075756943	0.199236869995004	0.000369663315211062	0.000367086413262886	0.00104468434094142
142	9.08397597558638	0.17	0.506501131159404	0.482834997807535	0.530167264511274	0.189826478032412	9.83069317771799	9.39816745818157	10.2632188972544	15.85	11.67	21.34	0.575034935373372	0.601499392437757	0.627963849502142	0.568985444697711	0.595171490005872	0.621357535314034	0.581130706933655	0.607082900302706	0.634186265597045	0.506501131159404	17.498278694887	0.123985728888175	27.7369589736397	0.189835696868843	0.193340093969767	0.186638886034985	0.17699234054821	0.180458909537135	0.173830037579745	0.202505636462626	0.2066075756943	0.199236869995004	0.000369663315211062	0.000367086413262886	0.00104468434094142
142	9.08397597558638	0.17	0.50654870344593	0.483089436817787	0.530007970074073	0.194273996248119	9.95114182909157	9.51954679691508	10.3827368612681	15.89	11.76	21.35	0.580820201038143	0.607153294272902	0.633486387507661	0.574659797839556	0.60071359212517	0.626767386410784	0.586663297463704	0.612952391721781	0.639664088814748	0.50654870344593	17.5455446424154	0.0573400579614173	27.6907578849211	0.189835696868843	0.193340093969767	0.186638886034985	0.17699234054821	0.180458909537135	0.173830037579745	0.202505636462626	0.2066075756943	0.199236869995004	0.000369663315211062	0.000367086413262886	0.00104468434094142
142	9.08397597558638	0.17	0.506553348902371	0.48284494765866	0.530261750146082	0.19058781054517	9.83975247777482	9.40789678255433	10.2716081729953	15.96	11.76	21.61	0.571839138864969	0.598088575330593	0.624338011796218	0.565708116990178	0.591676117894237	0.617644118798296	0.577270406122953	0.603772324086055	0.630661843328107	0.506553348902371	17.6014231648093	-0.0923178932776809	27.5790457645146	0.189835696868843	0.193340093969767	0.186638886034985	0.17699234054821	0.180458909537135	0.173830037579745	0.202505636462626	0.2066075756943	0.199236869995004	0.000369663315211062	0.000367086413262886	0.00104468434094142
142	9.08397597558638	0.17	0.506606083088317	0.482791689667246	0.530420476509388	0.184643832996297	9.68192170960796	9.24862537915888	10.115218040057	15.98	11.83	21.69	0.561465543232187	0.587770096566601	0.614074649901015	0.555424734215766	0.581446276802912	0.607467819390058	0.566766049674697	0.594159190561048	0.620159941058796	0.506606083088317	17.6458035570171	-0.0432809153573123	27.6569667426287	0.189835696868843	0.193340093969767	0.186638886034985	0.17699234054821	0.180458909537135	0.173830037579745	0.202505636462626	0.2066075756943	0.199236869995004	0.000369663315211062	0.000367086413262886	0.00104468434094142
142	9.08397597558638	0.17	0.506681655533414	0.483214556488539	0.530148754578288	0.19496633907964	9.99753932295767	9.5648885435986	10.4301901023167	15.7	11.77	21.36	0.590707779145344	0.617427398496448	0.644147017847553	0.584662332171344	0.611108496444226	0.637554660717109	0.596866495544377	0.624036154688513	0.650888427703118	0.506681655533414	17.5376314652519	0.150246301935634	27.7901232753724	0.189835696868843	0.193340093969767	0.186638886034985	0.17699234054821	0.180458909537135	0.173830037579745	0.202505636462626	0.2066075756943	0.199236869995004	0.000369663315211062	0.000367086413262886	0.00104468434094142
142	9.08397597558638	0.17	0.506726097937181	0.483003559456742	0.530448636417621	0.191112865013468	9.90263078503735	9.46875365648664	10.3365079135881	15.97	11.84	21.63	0.575078138928962	0.601429363246626	0.627780587564291	0.568898429246158	0.594966486972978	0.621034544699799	0.580481429525458	0.607730385559664	0.633500431357528	0.506726097937181	17.6120646540197	-0.0286465688362663	27.6672585677487	0.189835696868843	0.193340093969767	0.186638886034985	0.17699234054821	0.180458909537135	0.173830037579745	0.202505636462626	0.2066075756943	0.199236869995004	0.000369663315211062	0.000367086413262886	0.00104468434094142
142	9.08397597558638	0.17	0.50675868962059	0.483210062329997	0.530307316911183	0.189341207737686	9.77972045900979	9.34875735927075	10.2106835587488	15.94	11.76	21.42	0.568783913149738	0.595003962389719	0.6212240116297	0.56270204686226	0.588641731573917	0.614581416285574	0.574838899546691	0.60100627112143	0.627482008832545	0.50675868962059	17.5714275890338	0.221170947881426	27.8749647962251	0.189835696868843	0.193340093969767	0.186638886034985	0.17699234054821	0.180458909537135	0.173830037579745	0.202505636462626	0.2066075756943	0.199236869995004	0.000369663315211062	0.000367086413262886	0.00104468434094142
142	9.08397597558638	0.17	0.506804993110849	0.483188935189761	0.530421051031938	0.195790228451865	9.97786194217878	9.54719273115835	10.4085311531992	16.14	11.88	21.75	0.573985478678787	0.599877683874668	0.625769889070549	0.567641623735192	0.593247660726417	0.618853697717641	0.57858952695541	0.604885651893353	0.63230862521343	0.506804993110849	17.7752477870361	-0.0534309280359899	27.7208214908994	0.189835696868843	0.193340093969767	0.186638886034985	0.17699234054821	0.180458909537135	0.173830037579745	0.202505636462626	0.2066075756943	0.199236869995004	0.000369663315211062	0.000367086413262886	0.00104468434094142
142	9.08397597558638	0.17	0.506909880810988	0.483364237009642	0.530455524612335	0.18901086498105	9.7954984728219	9.36337501534629	10.2276219302975	15.82	11.73	21.41	0.573905317522351	0.600391274740227	0.626877231958103	0.567898319968679	0.594107051875416	0.620315783782153	0.580942505620963	0.60660796134722	0.633200397977111	0.506909880810988	17.5440975359893	0.0910479897161898	27.7208280974094	0.189835696868843	0.193340093969767	0.186638886034985	0.17699234054821	0.180458909537135	0.173830037579745	0.202505636462626	0.2066075756943	0.199236869995004	0.000369663315211062	0.000367086413262886	0.00104468434094142
142	9.08397597558638	0.17	0.507143207532148	0.48339789981913	0.530888515245167	0.188440006854563	9.8246051156956	9.39038890732225	10.2588213240689	16.12	11.89	21.64	0.565275534341074	0.591414153479245	0.617552772617415	0.559049507957032	0.584900232568534	0.610750957180036	0.5711837420922	0.597737329609301	0.623333674961059	0.507143207532148	17.7381656693706	-0.0604892582058573	27.6946797045109	0.189835696868843	0.193340093969767	0.186638886034985	0.17699234054821	0.180458909537135	0.173830037579745	0.202505636462626	0.2066075756943	0.199236869995004	0.000369663315211062	0.000367086413262886	0.00104468434094142
142	9.08397597558638	0.17	0.507148167749379	0.483503277714993	0.530793057783765	0.191559032967949	10.0119659853814	9.57393042178062	10.4500015489822	16.06	11.87	21.65	0.578148358703268	0.604600351875613	0.631052345047958	0.571835570125059	0.597998734594778	0.624161899064498	0.584664796657034	0.610680804560106	0.637859750740714	0.507148167749379	17.7560998203501	-0.0194732172460555	27.7385730231875	0.189835696868843	0.193340093969767	0.186638886034985	0.17699234054821	0.180458909537135	0.173830037579745	0.202505636462626	0.2066075756943	0.199236869995004	0.000369663315211062	0.000367086413262886	0.00104468434094142
142	9.08397597558638	0.17	0.507180927907674	0.483686036557499	0.530675819257849	0.193688108978001	9.83003403849703	9.40289207244947	10.2571760045446	16.03	11.76	21.8	0.569059736103141	0.594910218338261	0.62076070057338	0.562883673705754	0.588453598064155	0.614023522422557	0.574096157923301	0.600678376439668	0.626885133438117	0.507180927907674	17.6940068479232	-0.0128368330228692	27.697829378175	0.189835696868843	0.193340093969767	0.186638886034985	0.17699234054821	0.180458909537135	0.173830037579745	0.202505636462626	0.2066075756943	0.199236869995004	0.000369663315211062	0.000367086413262886	0.00104468434094142
142	9.08397597558638	0.17	0.507224684907425	0.483610841813434	0.530838528001417	0.190313325079513	9.78299988356432	9.35325262620061	10.212747140928	15.9	11.8	21.54	0.570601323685313	0.59681833756292	0.623035351440527	0.564547089515717	0.590485933794597	0.616424778073477	0.576272668741335	0.603853345751157	0.629114444326994	0.507224684907425	17.5828613311175	0.0157054007838006	27.6770960253244	0.189835696868843	0.193340093969767	0.186638886034985	0.17699234054821	0.180458909537135	0.173830037579745	0.202505636462626	0.2066075756943	0.199236869995004	0.000369663315211062	0.000367086413262886	0.00104468434094142
142	9.08397597558638	0.17	0.507364075400024	0.483387332147664	0.531340818652383	0.186921831709932	9.74700622672166	9.31406938229844	10.1799430711449	15.96	11.68	21.33	0.566078592727892	0.592391074369581	0.618703556011271	0.560007588581524	0.586037877631584	0.612068166681644	0.571399750835112	0.59837665984447	0.625201409851153	0.507364075400024	17.4854100571955	0.0381323102963008	27.6629586555231	0.189835696868843	0.193340093969767	0.186638886034985	0.17699234054821	0.180458909537135	0.173830037579745	0.202505636462626	0.2066075756943	0.199236869995004	0.000369663315211062	0.000367086413262886	0.00104468434094142
142	9.08397597558638	0.17	0.507383840676085	0.483766063022816	0.531001618329354	0.195807283105696	10.0195329055006	9.58708849223537	10.4519773187659	16.11	12.01	21.94	0.577485244962557	0.603533848574534	0.62958245218651	0.571135838681631	0.596898039881033	0.622660241080435	0.583666493902434	0.609580302840705	0.635958315950592	0.507383840676085	17.8323978902539	-0.0294824999834788	27.7877753011089	0.189835696868843	0.193340093969767	0.186638886034985	0.17699234054821	0.180458909537135	0.173830037579745	0.202505636462626	0.2066075756943	0.199236869995004	0.000369663315211062	0.000367086413262886	0.00104468434094142
142	9.08397597558638	0.17	0.507388145447473	0.483458621225758	0.531317669669188	0.188083548164295	9.80740607090917	9.37344418134107	10.2413679604773	15.95	11.79	21.67	0.569976052254661	0.596364205836178	0.622752359417694	0.563872025307003	0.589977581049675	0.616083136792347	0.57603329786335	0.601643386892102	0.628476674775194	0.507388145447473	17.6113973056242	0.00388833148098754	27.6945252949583	0.189835696868843	0.193340093969767	0.186638886034985	0.17699234054821	0.180458909537135	0.173830037579745	0.202505636462626	0.2066075756943	0.199236869995004	0.000369663315211062	0.000367086413262886	0.00104468434094142
142	9.08397597558638	0.17	0.507403912412411	0.48338861695926	0.531419207865562	0.186129341867475	9.88055044848504	9.44053433302999	10.3205665639401	16.11	11.96	21.71	0.568506252975684	0.59500389645875	0.621501539941816	0.562251022428216	0.588457114379379	0.614663206330543	0.573869133481826	0.601510582155751	0.627788286441337	0.507403912412411	17.7555391512451	-0.266296281631403	27.5111377136099	0.189835696868843	0.193340093969767	0.186638886034985	0.17699234054821	0.180458909537135	0.173830037579745	0.202505636462626	0.2066075756943	0.199236869995004	0.000369663315211062	0.000367086413262886	0.00104468434094142
142	9.08397597558638	0.17	0.507477508094042	0.483424488016016	0.531530528172068	0.189583579038398	9.8192171459499	9.38685487487766	10.2515794170221	15.96	11.73	21.45	0.570384062023844	0.596656178907216	0.622928295790588	0.564263294714409	0.590253486619726	0.616243678525042	0.576647618117048	0.601518997461449	0.628958976425255	0.507477508094042	17.5349683786425	-0.0817252844758581	27.5766346082405	0.189835696868843	0.193340093969767	0.186638886034985	0.17699234054821	0.180458909537135	0.173830037579745	0.202505636462626	0.2066075756943	0.199236869995004	0.000369663315211062	0.000367086413262886	0.00104468434094142
142	9.08397597558638	0.17	0.507503380918282	0.483948173945118	0.531058587891446	0.192728055584751	10.0710214895448	9.63205825197855	10.5099847271111	15.95	11.8	21.61	0.585660571901159	0.612350969117542	0.639041366333925	0.579387324586362	0.605791830160552	0.632196335734742	0.591618249538407	0.617963966877625	0.646161169715688	0.507503380918282	17.6627393043453	-0.0540929734973936	27.6598128342301	0.189835696868843	0.193340093969767	0.186638886034985	0.17699234054821	0.180458909537135	0.173830037579745	0.202505636462626	0.2066075756943	0.199236869995004	0.000369663315211062	0.000367086413262886	0.00104468434094142
142	9.08397597558638	0.17	0.507520486292928	0.483878549088692	0.531162423497164	0.193719242510547	9.9890433276475	9.55503523132987	10.4230514239651	16.08	11.85	21.74	0.576401934153461	0.602583219737368	0.628764505321275	0.570089972969724	0.595984557124378	0.621879141279032	0.581779030483833	0.608636062240712	0.635148316846498	0.507520486292928	17.7337265432501	0.0261136436881412	27.7684076123732	0.189835696868843	0.193340093969767	0.186638886034985	0.17699234054821	0.180458909537135	0.173830037579745	0.202505636462626	0.2066075756943	0.199236869995004	0.000369663315211062	0.000367086413262886	0.00104468434094142
142	9.08397597558638	0.17	0.507524360726212	0.483379730377776	0.531668991074648	0.186777239669396	9.82432318799016	9.38774443613761	10.2609019398427	15.98	11.78	21.33	0.569715157910586	0.596209864306153	0.622704570701721	0.56357964768284	0.589789021066263	0.615998394449685	0.575399448143276	0.60297143594045	0.628426385679986	0.507524360726212	17.518547356659	0.0989667172144518	27.7546918961104	0.189835696868843	0.193340093969767	0.186638886034985	0.17699234054821	0.180458909537135	0.173830037579745	0.202505636462626	0.2066075756943	0.199236869995004	0.000369663315211062	0.000367086413262886	0.00104468434094142
142	9.08397597558638	0.17	0.507588155231369	0.483876044458624	0.531300266004114	0.194668029523173	9.97724659817471	9.54506325172246	10.409429944627	15.87	11.8	21.47	0.583359732806304	0.609773215342863	0.636186697879422	0.577202408080664	0.60333709799585	0.629471787911036	0.588170509328002	0.617018325669203	0.643012822882692	0.507588155231369	17.5386406779186	0.00961260231283483	27.6470334834605	0.189835696868843	0.193340093969767	0.186638886034985	0.17699234054821	0.180458909537135	0.173830037579745	0.202505636462626	0.2066075756943	0.199236869995004	0.000369663315211062	0.000367086413262886	0.00104468434094142
142	9.08397597558638	0.17	0.507709314683869	0.484132482564727	0.531286146803012	0.192212291012264	9.94685412379027	9.51258299305514	10.3811252545254	16.2	11.88	21.85	0.569685095674666	0.595692520875813	0.621699946076961	0.563322387359404	0.58903934039998	0.614756293440556	0.575584407134764	0.60120116781849	0.627419555136233	0.507709314683869	17.8110483573381	-0.0950886147793639	27.713762650471	0.189835696868843	0.193340093969767	0.186638886034985	0.17699234054821	0.180458909537135	0.173830037579745	0.202505636462626	0.2066075756943	0.199236869995004	0.000369663315211062	0.000367086413262886	0.00104468434094142
142	9.08397597558638	0.17	0.507723683258746	0.484072984866126	0.531374381651366	0.189653674042405	9.87680773326499	9.44200879889846	10.3116066676315	16.05	11.96	21.69	0.570719741025819	0.59700104837314	0.623282355720462	0.564504304645991	0.590499394815154	0.616494484984317	0.57711389682299	0.604028017198267	0.629948542024677	0.507723683258746	17.7071085282111	0.0269555170494045	27.7813581500103	0.189835696868843	0.193340093969767	0.186638886034985	0.17699234054821	0.180458909537135	0.173830037579745	0.202505636462626	0.2066075756943	0.199236869995004	0.000369663315211062	0.000367086413262886	0.00104468434094142
142	9.08397597558638	0.17	0.507725811871543	0.484136564428352	0.531315059314734	0.195974040641863	10.1343953832802	9.6972249584894	10.571565808071	16.06	11.91	21.67	0.585791112754439	0.612199755505101	0.638608398255763	0.57940082580618	0.605521381555492	0.631641937304804	0.592043968406867	0.61923367059483	0.645232100509618	0.507725811871543	17.7420463136398	0.00785140641709308	27.7833293280343	0.189835696868843	0.193340093969767	0.186638886034985	0.17699234054821	0.180458909537135	0.173830037579745	0.202505636462626	0.2066075756943	0.199236869995004	0.000369663315211062	0.000367086413262886	0.00104468434094142
142	9.08397597558638	0.17	0.507839067272688	0.483793021785595	0.531885112759781	0.185130326398915	9.78860374848342	9.35123956972645	10.2259679272404	15.97	11.82	21.44	0.567850393223824	0.594409163217611	0.620967933211398	0.561745602795558	0.588018847364375	0.614292091933192	0.573427950332526	0.600884108377	0.628089256153666	0.507839067272688	17.5537195334669	-0.0270950782643255	27.6334206680353	0.189835696868843	0.193340093969767	0.186638886034985	0.17699234054821	0.180458909537135	0.173830037579745	0.202505636462626	0.2066075756943	0.199236869995004	0.000369663315211062	0.000367086413262886	0.00104468434094142
142	9.08397597558638	0.17	0.507897395471232	0.484398126897017	0.531396664045447	0.191090692597657	9.98069123053762	9.54336257296311	10.4180198881121	16.1	11.79	21.62	0.574972397757934	0.60132075295574	0.627669108153545	0.568654261658225	0.594713085576282	0.620771909494338	0.580448720223553	0.607205470711543	0.632588722044721	0.507897395471232	17.7601818981169	-0.102455080847805	27.6726055326289	0.189835696868843	0.193340093969767	0.186638886034985	0.17699234054821	0.180458909537135	0.173830037579745	0.202505636462626	0.2066075756943	0.199236869995004	0.000369663315211062	0.000367086413262886	0.00104468434094142
142	9.08397597558638	0.17	0.50794165326419	0.483952540426946	0.531930766101435	0.189011397074962	9.91242989948058	9.47514883025556	10.3497109687056	16.02	11.86	21.44	0.573612878737467	0.600085291723173	0.62655770470888	0.567392850079488	0.593578206805615	0.619763563531743	0.579689154645085	0.607106334691419	0.633665544830759	0.50794165326419	17.5968180379627	0.0823603030546712	27.7655637277463	0.189835696868843	0.193340093969767	0.186638886034985	0.17699234054821	0.180458909537135	0.173830037579745	0.202505636462626	0.2066075756943	0.199236869995004	0.000369663315211062	0.000367086413262886	0.00104468434094142
142	9.08397597558638	0.17	0.507957397224595	0.484136206583391	0.531778587865798	0.190589984051596	9.85476565273139	9.42225409304478	10.287277212418	15.99	11.68	21.74	0.571480148012908	0.597712912243864	0.62394567647482	0.565315651164338	0.591265445299144	0.61721523943395	0.576719596611777	0.602557371724474	0.629908214656285	0.507957397224595	17.6495804339093	0.000783205512036953	27.6800679869451	0.189835696868843	0.193340093969767	0.186638886034985	0.17699234054821	0.180458909537135	0.173830037579745	0.202505636462626	0.2066075756943	0.199236869995004	0.000369663315211062	0.000367086413262886	0.00104468434094142
142	9.08397597558638	0.17	0.508032671027583	0.484000918826643	0.532064423228523	0.185822304337285	9.82245569067395	9.38458293339339	10.2603284479545	16.02	11.86	21.49	0.568352530444193	0.594871139888991	0.62138974933379	0.562196271378736	0.588427637570355	0.614659003761973	0.574558377408346	0.600591934970794	0.628130611777874	0.508032671027583	17.6630742957501	-0.105565215563692	27.629401634008	0.189835696868843	0.193340093969767	0.186638886034985	0.17699234054821	0.180458909537135	0.173830037579745	0.202505636462626	0.2066075756943	0.199236869995004	0.000369663315211062	0.000367086413262886	0.00104468434094142
142	9.08397597558638	0.17	0.508073706770527	0.484418763759677	0.531728649781376	0.19106367307173	9.86594073419335	9.43360236677302	10.2982791016137	15.89	11.79	21.76	0.575655922616639	0.602038012098862	0.628420101581086	0.569552717623602	0.59565509956886	0.621757481514118	0.580890487771775	0.607327775361823	0.634925803979109	0.508073706770527	17.6742629042531	0.0700154962841507	27.7787090710947	0.189835696868843	0.193340093969767	0.186638886034985	0.17699234054821	0.180458909537135	0.173830037579745	0.202505636462626	0.2066075756943	0.199236869995004	0.000369663315211062	0.000367086413262886	0.00104468434094142
142	9.08397597558638	0.17	0.508086270832916	0.484574008584212	0.531598533081621	0.191369326401865	9.77563958811562	9.34768144853916	10.2035977276921	16.01	11.81	21.77	0.56619165128683	0.5921131941916	0.618034737096371	0.560061036405325	0.585701905802596	0.611342775199867	0.570947366032409	0.59758246235727	0.624261399962712	0.508086270832916	17.6741452158558	0.135793031654188	27.8376753682494	0.189835696868843	0.193340093969767	0.186638886034985	0.17699234054821	0.180458909537135	0.173830037579745	0.202505636462626	0.2066075756943	0.199236869995004	0.000369663315211062	0.000367086413262886	0.00104468434094142
142	9.08397597558638	0.17	0.508128078973165	0.484461359588542	0.531794798357789	0.189477760265391	9.88375993510167	9.44840577086672	10.3191140993366	15.97	11.75	21.66	0.573765571704836	0.60020296622345	0.626640360742063	0.567597637954897	0.593750832608699	0.619904027262501	0.578998623122693	0.605894152675618	0.631725149579971	0.508128078973165	17.6668648255875	0.0680711717587051	27.790227160343	0.189835696868843	0.193340093969767	0.186638886034985	0.17699234054821	0.180458909537135	0.173830037579745	0.202505636462626	0.2066075756943	0.199236869995004	0.000369663315211062	0.000367086413262886	0.00104468434094142
142	9.08397597558638	0.17	0.508130667084471	0.484551221730329	0.531710112438613	0.193159948719999	9.85591057848919	9.42691866495134	10.284902492027	15.97	11.67	21.75	0.572381728267809	0.59842917193534	0.62447661560287	0.566226273734946	0.591993600397907	0.617760927060868	0.57711975175972	0.60401315348866	0.630262745606789	0.508130667084471	17.6384267244744	-0.044410315784792	27.6404165725778	0.189835696868843	0.193340093969767	0.186638886034985	0.17699234054821	0.180458909537135	0.173830037579745	0.202505636462626	0.2066075756943	0.199236869995004	0.000369663315211062	0.000367086413262886	0.00104468434094142
142	9.08397597558638	0.17	0.508207117339461	0.484437990937025	0.531976243741897	0.190636763328071	9.90686991360923	9.47213748518335	10.3416023420351	16.03	11.84	21.78	0.57334031396544	0.599654292979631	0.625968271993823	0.567120511520172	0.593149027002443	0.619177542484713	0.578626513022884	0.604708742393776	0.631360481395835	0.508207117339461	17.6849150017401	-0.0872478673097863	27.6401236648332	0.189835696868843	0.193340093969767	0.186638886034985	0.17699234054821	0.180458909537135	0.173830037579745	0.202505636462626	0.2066075756943	0.199236869995004	0.000369663315211062	0.000367086413262886	0.00104468434094142
142	9.08397597558638	0.17	0.508210408237075	0.484642222889951	0.5317785935842	0.193993523649383	9.9323640367656	9.50119710379522	10.363530969736	15.94	11.69	21.38	0.578230025886664	0.604470263205112	0.63071050052356	0.572052372548658	0.598012266262652	0.623972159976647	0.583924671755812	0.610817767301588	0.636483695477895	0.508210408237075	17.6110782868425	-0.0954486994220212	27.5810949566856	0.189835696868843	0.193340093969767	0.186638886034985	0.17699234054821	0.180458909537135	0.173830037579745	0.202505636462626	0.2066075756943	0.199236869995004	0.000369663315211062	0.000367086413262886	0.00104468434094142
142	9.08397597558638	0.17	0.508228140459988	0.484694264444284	0.531762016475692	0.191275294334366	9.85067357345833	9.41929952774068	10.282047619176	15.98	11.83	21.63	0.571641826951193	0.59782120970329	0.624000592455386	0.565485921780422	0.591383383598722	0.617280845417021	0.576792283937718	0.603952550680876	0.630824624082719	0.508228140459988	17.6554520528908	0.032299047091734	27.73546480288	0.189835696868843	0.193340093969767	0.186638886034985	0.17699234054821	0.180458909537135	0.173830037579745	0.202505636462626	0.2066075756943	0.199236869995004	0.000369663315211062	0.000367086413262886	0.00104468434094142
142	9.08397597558638	0.17	0.508229324872327	0.484093657719445	0.53236499202521	0.188127099257139	9.88430036773306	9.4469983859878	10.3216023494783	15.82	11.72	21.35	0.578974759990266	0.605775527766385	0.632576295542504	0.572912984293483	0.599433152198956	0.625953320104429	0.585795997185429	0.611773992764047	0.639435963449924	0.508229324872327	17.4475177690407	-0.0195206500670836	27.5892974838545	0.189835696868843	0.193340093969767	0.186638886034985	0.17699234054821	0.180458909537135	0.173830037579745	0.202505636462626	0.2066075756943	0.199236869995004	0.000369663315211062	0.000367086413262886	0.00104468434094142
142	9.08397597558638	0.17	0.508311919510489	0.484485734581634	0.532138104439344	0.18985265246898	9.93813444917252	9.50091878973093	10.3753501086141	16.19	11.86	21.67	0.569279646422388	0.595476899711855	0.621674153001322	0.562930235945104	0.588835300473639	0.614740365002174	0.5747476819563	0.601402078462697	0.628230856823581	0.508311919510489	17.7605583766202	-0.0789982855489582	27.6934849672172	0.189835696868843	0.193340093969767	0.186638886034985	0.17699234054821	0.180458909537135	0.173830037579745	0.202505636462626	0.2066075756943	0.199236869995004	0.000369663315211062	0.000367086413262886	0.00104468434094142
142	9.08397597558638	0.17	0.5083878500122	0.484650668836621	0.532125031187779	0.193153445139102	9.97367321097159	9.53954646061053	10.4077999613327	15.96	11.82	21.48	0.579734034338932	0.60611663580122	0.632499237263508	0.573515113056335	0.599614703151331	0.625714293246327	0.585388650083812	0.611781131234292	0.638673563483041	0.5083878500122	17.6269518913765	0.0313510808633939	27.7291669178063	0.189835696868843	0.193340093969767	0.186638886034985	0.17699234054821	0.180458909537135	0.173830037579745	0.202505636462626	0.2066075756943	0.199236869995004	0.000369663315211062	0.000367086413262886	0.00104468434094142
142	9.08397597558638	0.17	0.50847430254837	0.484664711545088	0.532283893551652	0.191930384806078	9.97014873972153	9.53446502522326	10.4058324542198	16.03	11.9	21.78	0.577129963476084	0.60350230063085	0.629874637785616	0.570869564133842	0.596955828180946	0.623042092228049	0.583085579704662	0.608892722320075	0.634882648685983	0.50847430254837	17.7500179197168	-0.204156688561078	27.5565049358721	0.189835696868843	0.193340093969767	0.186638886034985	0.17699234054821	0.180458909537135	0.173830037579745	0.202505636462626	0.2066075756943	0.199236869995004	0.000369663315211062	0.000367086413262886	0.00104468434094142
142	9.08397597558638	0.17	0.508543917483531	0.484651567372785	0.532436267594277	0.191663481747329	9.95904303633538	9.52346979676102	10.3946162759097	16.04	11.86	21.71	0.575907084683179	0.602247244301745	0.628587403920311	0.569643113989913	0.595696779498067	0.62175044500622	0.581899948539457	0.608654522683991	0.63472973621445	0.508543917483531	17.7196443665868	0.00473770217341046	27.7471431682824	0.189835696868843	0.193340093969767	0.186638886034985	0.17699234054821	0.180458909537135	0.173830037579745	0.202505636462626	0.2066075756943	0.199236869995004	0.000369663315211062	0.000367086413262886	0.00104468434094142
142	9.08397597558638	0.17	0.508567049663381	0.48502799214955	0.532106107177213	0.192069155197784	9.8591438050221	9.42850352380193	10.2897840862423	16.09	11.83	21.78	0.568596381096539	0.594566621743747	0.620536862390955	0.562364696405104	0.588050309227629	0.613735922050155	0.573508339195351	0.599750994580013	0.626775407116724	0.508567049663381	17.6966529119096	0.154611791750181	27.89564942603	0.189835696868843	0.193340093969767	0.186638886034985	0.17699234054821	0.180458909537135	0.173830037579745	0.202505636462626	0.2066075756943	0.199236869995004	0.000369663315211062	0.000367086413262886	0.00104468434094142
142	9.08397597558638	0.17	0.508667230597388	0.484850882158254	0.532483579036523	0.190101635940558	9.89246832991298	9.45761362811133	10.3273230317146	16.02	11.87	21.72	0.572658047329301	0.598988478471626	0.625318909613952	0.566451600840031	0.592496663754866	0.618541726669701	0.578573373273394	0.604557248485611	0.632183708660289	0.508667230597388	17.6733127143711	-0.197622929065979	27.5283164447604	0.189835696868843	0.193340093969767	0.186638886034985	0.17699234054821	0.180458909537135	0.173830037579745	0.202505636462626	0.2066075756943	0.199236869995004	0.000369663315211062	0.000367086413262886	0.00104468434094142
142	9.08397597558638	0.17	0.508715841153351	0.485039874997579	0.532391807309123	0.192916727913858	9.90697171484267	9.47542052301392	10.3385229066714	16.09	11.96	21.7	0.571395671061532	0.597419474675681	0.623443278289831	0.565132400414163	0.590870947885216	0.616609495356268	0.576637423307726	0.603584665800007	0.629640450191225	0.508715841153351	17.7100868577698	-0.0716915487933688	27.6685383057251	0.189835696868843	0.193340093969767	0.186638886034985	0.17699234054821	0.180458909537135	0.173830037579745	0.202505636462626	0.2066075756943	0.199236869995004	0.000369663315211062	0.000367086413262886	0.00104468434094142
142	9.08397597558638	0.17	0.508728221148858	0.485201731157843	0.532254711139872	0.196799826168911	10.094865289327	9.66053788006721	10.5291926985868	15.98	11.91	21.87	0.58640946116409	0.61277380083076	0.639138140497431	0.580098386018868	0.606178986524066	0.632259587029263	0.592555391628021	0.61845104872527	0.645495924856597	0.508728221148858	17.7377695711478	-0.0616055800853919	27.6959968941382	0.189835696868843	0.193340093969767	0.186638886034985	0.17699234054821	0.180458909537135	0.173830037579745	0.202505636462626	0.2066075756943	0.199236869995004	0.000369663315211062	0.000367086413262886	0.00104468434094142
142	9.08397597558638	0.17	0.508770698628955	0.485206524063819	0.532334873194091	0.19212517536574	9.98024177602606	9.54439069334044	10.4160928587117	15.84	11.79	21.44	0.584206694589561	0.610884890037565	0.63756308548557	0.578067597128049	0.604465446521362	0.630863295914675	0.591110567159796	0.616489533440209	0.644666809433683	0.508770698628955	17.6005081600844	-0.187602148688227	27.5089490496433	0.189835696868843	0.193340093969767	0.186638886034985	0.17699234054821	0.180458909537135	0.173830037579745	0.202505636462626	0.2066075756943	0.199236869995004	0.000369663315211062	0.000367086413262886	0.00104468434094142
142	9.08397597558638	0.17	0.508851428926016	0.485223645741593	0.532479212110439	0.19413478479622	10.1029996205176	9.66462335738811	10.5413758836471	15.91	11.83	21.38	0.588998768722146	0.615715079298583	0.642431389875021	0.582731123018819	0.609163140353768	0.635595157688716	0.595550462340546	0.621697698521642	0.649642597407283	0.508851428926016	17.6422853935647	0.105675164766512	27.8142715124586	0.189835696868843	0.193340093969767	0.186638886034985	0.17699234054821	0.180458909537135	0.173830037579745	0.202505636462626	0.2066075756943	0.199236869995004	0.000369663315211062	0.000367086413262886	0.00104468434094142
142	9.08397597558638	0.17	0.508903431916004	0.485121117537549	0.532685746294459	0.190001201950283	9.92791161375265	9.4913564968424	10.3644667306629	15.87	11.78	21.52	0.579832957085516	0.606502384627627	0.633171812169738	0.573705395200648	0.60009298542099	0.626480575641332	0.585918904668638	0.612455208973412	0.64007153549557	0.508903431916004	17.5889379218652	0.0434106297091387	27.7184251578955	0.189835696868843	0.193340093969767	0.186638886034985	0.17699234054821	0.180458909537135	0.173830037579745	0.202505636462626	0.2066075756943	0.199236869995004	0.000369663315211062	0.000367086413262886	0.00104468434094142
142	9.08397597558638	0.17	0.509130721080734	0.485320710603947	0.532940731557522	0.188808851427079	9.92528911566935	9.48715127800257	10.3634269533361	15.94	11.78	21.49	0.577109032258567	0.603761216468806	0.630413400679046	0.570935264594694	0.597302330423742	0.62366939625279	0.582451686744429	0.609321150283839	0.636283416760879	0.509130721080734	17.5883949339181	-0.250209272326948	27.4318913473686	0.189835696868843	0.193340093969767	0.186638886034985	0.17699234054821	0.180458909537135	0.173830037579745	0.202505636462626	0.2066075756943	0.199236869995004	0.000369663315211062	0.000367086413262886	0.00104468434094142
142	9.08397597558638	0.17	0.509193721859116	0.485602539793874	0.532784903924358	0.190247306297377	9.74591170219342	9.31770192148017	10.1741214829067	15.88	11.79	21.63	0.569025226452733	0.595175683882361	0.621326141311989	0.563005803292906	0.588879628577289	0.614753453861673	0.574530087913871	0.600969980317649	0.627935592887634	0.509193721859116	17.6016319172714	-0.0880838508831104	27.5817713956863	0.189835696868843	0.193340093969767	0.186638886034985	0.17699234054821	0.180458909537135	0.173830037579745	0.202505636462626	0.2066075756943	0.199236869995004	0.000369663315211062	0.000367086413262886	0.00104468434094142
142	9.08397597558638	0.17	0.50925410579468	0.48564086347113	0.532867348118231	0.196288885984612	10.1717466633121	9.73340289696585	10.6100904296584	15.96	11.86	21.74	0.591671368333686	0.618317286393391	0.644963204453096	0.585329141881243	0.611689437794242	0.638049733707241	0.597016395818902	0.625195146486892	0.651008060812665	0.50925410579468	17.7390056867803	-0.124886496309666	27.6266924150315	0.189835696868843	0.193340093969767	0.186638886034985	0.17699234054821	0.180458909537135	0.173830037579745	0.202505636462626	0.2066075756943	0.199236869995004	0.000369663315211062	0.000367086413262886	0.00104468434094142
142	9.08397597558638	0.17	0.509334705305382	0.485722835862927	0.532946574747836	0.1927853106712	9.91209048812907	9.48013401720707	10.3440469590511	16.14	11.76	21.7	0.569958308008814	0.595928107470858	0.621897906932901	0.563659096362573	0.589341876123485	0.615024655884398	0.575725168115705	0.600818743278012	0.627893582408308	0.509334705305382	17.7032936704177	0.0240189351847936	27.736147220618	0.189835696868843	0.193340093969767	0.186638886034985	0.17699234054821	0.180458909537135	0.173830037579745	0.202505636462626	0.2066075756943	0.199236869995004	0.000369663315211062	0.000367086413262886	0.00104468434094142
142	9.08397597558638	0.17	0.509418815553865	0.485857589966021	0.532980041141708	0.195059250877758	9.9756105377339	9.54403647704252	10.4071845984253	15.98	11.82	21.64	0.579232638938815	0.60542509772427	0.631617556509725	0.572995618333261	0.598906043797088	0.624816469260915	0.584710650652068	0.612052469379817	0.637714892997266	0.509418815553865	17.7047817971515	-0.00587835757314522	27.7323328571921	0.189835696868843	0.193340093969767	0.186638886034985	0.17699234054821	0.180458909537135	0.173830037579745	0.202505636462626	0.2066075756943	0.199236869995004	0.000369663315211062	0.000367086413262886	0.00104468434094142
142	9.08397597558638	0.17	0.509447678082443	0.485816355544092	0.533079000620793	0.194496203640188	9.98960780885301	9.55665173417504	10.422563883531	16.21	11.82	21.77	0.57203787366394	0.597953568746037	0.623869263828134	0.565640327523364	0.591266187154547	0.616892046785731	0.576746823244859	0.604049596717323	0.629730557933694	0.509447678082443	17.7394855636244	0.10474770940996	27.8667973667237	0.189835696868843	0.193340093969767	0.186638886034985	0.17699234054821	0.180458909537135	0.173830037579745	0.202505636462626	0.2066075756943	0.199236869995004	0.000369663315211062	0.000367086413262886	0.00104468434094142
142	9.08397597558638	0.17	0.50950457597921	0.485903020227383	0.533106131731036	0.192458310630179	9.8494758656942	9.41979656789984	10.2791551634886	15.85	11.69	21.46	0.576207839059395	0.602491270754125	0.628774702448855	0.57014140840473	0.596148122906575	0.62215483740842	0.581542237689649	0.609402064285911	0.634789083803795	0.50950457597921	17.5446648365343	-0.0915786187495436	27.5482139417493	0.189835696868843	0.193340093969767	0.186638886034985	0.17699234054821	0.180458909537135	0.173830037579745	0.202505636462626	0.2066075756943	0.199236869995004	0.000369663315211062	0.000367086413262886	0.00104468434094142
142	9.08397597558638	0.17	0.509537792731494	0.48596800760705	0.533107577855938	0.191067713194781	9.94755227418229	9.51164328010624	10.3834612682583	16.2	11.9	21.83	0.569746105890546	0.595856993839523	0.6219678817885	0.56338622435914	0.589205645368161	0.615025066377183	0.575622536420814	0.600972063633307	0.628368847594092	0.509537792731494	17.8280854139478	0.141283256957338	27.9400923877549	0.189835696868843	0.193340093969767	0.186638886034985	0.17699234054821	0.180458909537135	0.173830037579745	0.202505636462626	0.2066075756943	0.199236869995004	0.000369663315211062	0.000367086413262886	0.00104468434094142
142	9.08397597558638	0.17	0.509545474136796	0.485926849241385	0.533164099032206	0.189924112076832	9.83903017567975	9.40627500983272	10.2717853415268	16.23	12.09	21.85	0.562528819093578	0.588409122629899	0.614289426166219	0.556222454216021	0.581812620373238	0.607402786530455	0.568538843670328	0.594813283406579	0.620932170693278	0.509545474136796	17.8649852871606	-0.00597784461155324	27.8453790085984	0.189835696868843	0.193340093969767	0.186638886034985	0.17699234054821	0.180458909537135	0.173830037579745	0.202505636462626	0.2066075756943	0.199236869995004	0.000369663315211062	0.000367086413262886	0.00104468434094142
[truncated: 1,361 more rows]
