# Supplementary material for: Re-expressing coefficients from regression models for inclusion in a meta-analysis
Source: BMC Med Res Methodol. 2024 Jan 8;24:6. doi: 10.1186/s12874-023-02132-y (PMC10773134; doi:10.1186/s12874-023-02132-y)
Supplement: Supplementary file 2 — Additional file 2. [file 12874_2023_2132_MOESM2_ESM.zip › Supp_Files_R1/simdata/simdata_scenario_143.csv]

ex_no	errsd	rsquare	beta	b_low_ci	b_hi_ci	lrsquare	lbeta	lb_low_ci	lb_hi_ci	x_median	x_25	x_75	rbl	rb	rbu	altl	alt	altu	dzl	dz	dzu	observed_beta	xlog	error	ylog	RelBias_rb	RelBias_rbl	RelBias_rbu	RelBias_alt	RelBias_altl	RelBias_altu	RelBias_dz	RelBias_dzl	RelBias_dzu	MC_SE_RelBias_rb	MC_SE_RelBias_alt	MC_SE_RelBias_dz
143	7.05265052202183	0.1	0.168814529014256	0.0913470599233006	0.246281998105211	0.139529548151557	7.20856101089211	4.4136439361591	10.0034780856251	31.95	24.98	43.05	0.136038440019697	0.2221840748581	0.308329709696502	0.132563708301065	0.216508987344803	0.30045426638854	0.135675713196881	0.222313827506547	0.307834264764955	0.168814529014256	35.6422878465263	0.21132192412026	35.0458420705681	0.201180381542938	0.23236263270114	0.183757220950867	0.170518572456395	0.200905269976397	0.153539933783565	0.206663051550009	0.252478269087479	0.186977474181249	0.00251542192760301	0.00245735172337793	0.00466447078250563
143	7.05265052202183	0.11	0.169319708129094	0.0931513434628557	0.245488072795333	0.136070283520055	6.91794326838391	4.19637007139937	9.63951646536846	29.77	23.39	42.93	0.138632166822106	0.228542633021079	0.318453099220052	0.135241608137036	0.222953113452415	0.310664618767794	0.137980361160209	0.227931002402771	0.317100228504235	0.169319708129094	35.2162163363664	-0.253250011274586	34.2297900168996	0.201180381542938	0.23236263270114	0.183757220950867	0.170518572456395	0.200905269976397	0.153539933783565	0.206663051550009	0.252478269087479	0.186977474181249	0.00251542192760301	0.00245735172337793	0.00466447078250563
143	7.05265052202183	0.11	0.173013078816111	0.0966707003147927	0.249355457317429	0.128134199979665	6.65385035320464	3.94396585190731	9.36373485450196	32.25	23.46	42.38	0.120432450214912	0.203181145955476	0.285929841696039	0.117339442355592	0.197962943716923	0.278586445078254	0.120004647061544	0.20223525178064	0.28497362330066	0.173013078816111	34.2309301646	-0.338932138955605	34.0675522882864	0.201180381542938	0.23236263270114	0.183757220950867	0.170518572456395	0.200905269976397	0.153539933783565	0.206663051550009	0.252478269087479	0.186977474181249	0.00251542192760301	0.00245735172337793	0.00466447078250563
143	7.05265052202183	0.11	0.181283994816349	0.102458787781901	0.260109201850797	0.139981958018113	7.19591910735075	4.41114813549127	9.98069007921023	32.24	23.77	40.2	0.134754520384519	0.219825450937582	0.304896381490646	0.131294527164787	0.214181153680629	0.297067780196471	0.134901980990095	0.218911500216115	0.304565259881528	0.181283994816349	34.3292141608395	-0.108951880823762	34.3631626837424	0.201180381542938	0.23236263270114	0.183757220950867	0.170518572456395	0.200905269976397	0.153539933783565	0.206663051550009	0.252478269087479	0.186977474181249	0.00251542192760301	0.00245735172337793	0.00466447078250563
143	7.05265052202183	0.12	0.134504431190149	0.0786796788135476	0.19032918356675	0.170375851827132	6.37408956298777	4.17804931543748	8.57012981053806	30.57	22.29	42.83	0.134494052389791	0.205185978167883	0.275877903945976	0.131148938958476	0.200082627058367	0.269016315158257	0.133397980756862	0.203744775210251	0.273991142639564	0.134504431190149	35.2164464903926	0.764332070347735	35.1888750926293	0.201180381542938	0.23236263270114	0.183757220950867	0.170518572456395	0.200905269976397	0.153539933783565	0.206663051550009	0.252478269087479	0.186977474181249	0.00251542192760301	0.00245735172337793	0.00466447078250563
143	7.05265052202183	0.12	0.156922188773702	0.0900843121506442	0.223760065396759	0.154772455057004	7.59212314613928	4.82206624346383	10.3621800488147	33.91	26.67	42.98	0.140144063382176	0.220650429437803	0.301156795493431	0.136443798003162	0.214824530536279	0.293205263069397	0.140187829862701	0.221266247508643	0.302273915770436	0.156922188773702	37.1544982551841	-0.28348222762266	34.9919042723136	0.201180381542938	0.23236263270114	0.183757220950867	0.170518572456395	0.200905269976397	0.153539933783565	0.206663051550009	0.252478269087479	0.186977474181249	0.00251542192760301	0.00245735172337793	0.00466447078250563
143	7.05265052202183	0.12	0.189436773365704	0.110221676780561	0.268651869950846	0.145506787498477	7.1636549758322	4.45325862040875	9.87405133125565	30.8	23.26	43.25	0.142282808027787	0.228880698963331	0.315478589898875	0.13872721128882	0.22316105174715	0.30759489220548	0.141369874968533	0.227579610917629	0.313926727233048	0.189436773365704	34.225010958867	-0.445077316975975	33.9757012444524	0.201180381542938	0.23236263270114	0.183757220950867	0.170518572456395	0.200905269976397	0.153539933783565	0.206663051550009	0.252478269087479	0.186977474181249	0.00251542192760301	0.00245735172337793	0.00466447078250563
143	7.05265052202183	0.13	0.148697074495039	0.0882878899813848	0.209106259008693	0.189401641767241	7.5257666784011	5.09497801873496	9.95655533806725	31.13	24.95	43.66	0.16107675818418	0.237925677981307	0.314774597778434	0.157025027836792	0.231940887246959	0.306856746657125	0.160948449419507	0.237281358366217	0.313547520876379	0.148697074495039	35.8955587834096	0.268236458886575	34.99475784778	0.201180381542938	0.23236263270114	0.183757220950867	0.170518572456395	0.200905269976397	0.153539933783565	0.206663051550009	0.252478269087479	0.186977474181249	0.00251542192760301	0.00245735172337793	0.00466447078250563
143	7.05265052202183	0.13	0.161492719388189	0.0950789054276496	0.227906533348727	0.145906922587264	6.70457424545687	4.17194674626641	9.23720174464732	29.22	23.02	46.59	0.140366913162482	0.225578236765767	0.310789560369053	0.136975876490703	0.220128632895499	0.303281389300294	0.138911493192785	0.222967413927822	0.306380179353076	0.161492719388189	35.7983295012829	-0.0217616834356444	34.6231531986797	0.201180381542938	0.23236263270114	0.183757220950867	0.170518572456395	0.200905269976397	0.153539933783565	0.206663051550009	0.252478269087479	0.186977474181249	0.00251542192760301	0.00245735172337793	0.00466447078250563
143	7.05265052202183	0.13	0.168969351705823	0.0998036158496101	0.238135087562036	0.175575856459706	7.33852818988885	4.85575308804808	9.82130329172962	33.18	25.32	43.96	0.144186445444475	0.217909822700539	0.291633199956603	0.140423952160296	0.212223544479726	0.284023136799155	0.143943163176275	0.217322644584177	0.290859920413276	0.168969351705823	35.9952247981876	-0.136972526846046	34.7698452292232	0.201180381542938	0.23236263270114	0.183757220950867	0.170518572456395	0.200905269976397	0.153539933783565	0.206663051550009	0.252478269087479	0.186977474181249	0.00251542192760301	0.00245735172337793	0.00466447078250563
143	7.05265052202183	0.13	0.169299286601616	0.101736610649744	0.236861962553489	0.190272269361644	8.06782956000735	5.46932230504093	10.6663368149738	33.27	24.83	44.56	0.161973041722557	0.23892738826694	0.315881734811324	0.157740143052169	0.232683414496004	0.307626685939838	0.161171326206452	0.237741960983384	0.314395210544491	0.169299286601616	36.3155855821646	0.291935088977796	35.4104805170988	0.201180381542938	0.23236263270114	0.183757220950867	0.170518572456395	0.200905269976397	0.153539933783565	0.206663051550009	0.252478269087479	0.186977474181249	0.00251542192760301	0.00245735172337793	0.00466447078250563
143	7.05265052202183	0.13	0.172107804691591	0.102758061449945	0.241457547933238	0.163610033238903	6.80920123306402	4.40549676116098	9.21290570496705	33.19	24.48	45.83	0.130757954468456	0.202101436698118	0.27344491892778	0.127345021585128	0.196826356938124	0.266307692291119	0.129875264976311	0.200475370290942	0.271338191513144	0.172107804691591	36.2867453300251	-0.304507964522885	34.4918502851659	0.201180381542938	0.23236263270114	0.183757220950867	0.170518572456395	0.200905269976397	0.153539933783565	0.206663051550009	0.252478269087479	0.186977474181249	0.00251542192760301	0.00245735172337793	0.00466447078250563
143	7.05265052202183	0.13	0.221346495614894	0.133796567845162	0.308896423384627	0.154447217287757	7.77143582246209	4.9324250263947	10.6104466185295	30.24	23.81	40.37	0.160463699297853	0.252823577500908	0.345183455703963	0.156499559500085	0.246577753618181	0.336655947736276	0.160421091444702	0.253135854197102	0.345462396815092	0.221346495614894	33.1788766472627	0.260674002104633	34.4169397694279	0.201180381542938	0.23236263270114	0.183757220950867	0.170518572456395	0.200905269976397	0.153539933783565	0.206663051550009	0.252478269087479	0.186977474181249	0.00251542192760301	0.00245735172337793	0.00466447078250563
143	7.05265052202183	0.13	0.224140048263134	0.134679397257274	0.313600699268994	0.161406664080303	8.39087590424169	5.40475263101331	11.3769991774701	31.96	23.86	42.94	0.16650052110395	0.258491980291221	0.350483439478493	0.162246419162239	0.251887489038085	0.341528558913931	0.165788092533565	0.257416198171705	0.349432382929072	0.224140048263134	34.312568149681	0.0145194144957671	34.4955591787531	0.201180381542938	0.23236263270114	0.183757220950867	0.170518572456395	0.200905269976397	0.153539933783565	0.206663051550009	0.252478269087479	0.186977474181249	0.00251542192760301	0.00245735172337793	0.00466447078250563
143	7.05265052202183	0.14	0.163597307059663	0.101141535085063	0.226053079034264	0.148600766395858	6.87767694342806	4.30737978113733	9.44797410571878	32.01	25.17	42.49	0.132514718778982	0.211588824835504	0.290662930892026	0.129126248196889	0.206178388054888	0.283230527912887	0.132653576893277	0.211739795746246	0.290566783303887	0.163597307059663	36.4096902685338	-0.0455709637529716	34.917556060353	0.201180381542938	0.23236263270114	0.183757220950867	0.170518572456395	0.200905269976397	0.153539933783565	0.206663051550009	0.252478269087479	0.186977474181249	0.00251542192760301	0.00245735172337793	0.00466447078250563
143	7.05265052202183	0.14	0.185494297110155	0.114948132044648	0.256040462175661	0.143408261956713	7.57798325718713	4.68637832147033	10.4695881929039	31.79	26.4	41.89	0.145141746111615	0.234697595137313	0.324253444163011	0.141445067748677	0.228719979840399	0.315994891932121	0.145793901727949	0.235897455415063	0.324899185063341	0.185494297110155	36.2690214541819	-0.113910755129056	35.0341595565229	0.201180381542938	0.23236263270114	0.183757220950867	0.170518572456395	0.200905269976397	0.153539933783565	0.206663051550009	0.252478269087479	0.186977474181249	0.00251542192760301	0.00245735172337793	0.00466447078250563
143	7.05265052202183	0.14	0.192431108377791	0.11739373914445	0.267468477611132	0.146040810620001	6.89985274316371	4.29485876109163	9.50484672523579	30.9	22.73	39.27	0.136776247254422	0.219736204917292	0.302696162580163	0.133351302154819	0.214233901313094	0.295116500471369	0.136757044914511	0.219422740336771	0.302054904099345	0.192431108377791	33.7115143959406	-0.638698894801345	33.6517837298966	0.201180381542938	0.23236263270114	0.183757220950867	0.170518572456395	0.200905269976397	0.153539933783565	0.206663051550009	0.252478269087479	0.186977474181249	0.00251542192760301	0.00245735172337793	0.00466447078250563
143	7.05265052202183	0.14	0.197990632566428	0.121300209019297	0.27468105611356	0.148899495687952	7.3157845601272	4.58498276503525	10.0465863552191	31.57	23.56	40.81	0.142986873059455	0.228149419929431	0.313311966799407	0.139360131142662	0.22236260155341	0.305365071964158	0.143033211745766	0.227577480212121	0.937758064270009	0.197990632566428	34.3419120410198	-0.0403285714640026	34.4923765994987	0.201180381542938	0.23236263270114	0.183757220950867	0.170518572456395	0.200905269976397	0.153539933783565	0.206663051550009	0.252478269087479	0.186977474181249	0.00251542192760301	0.00245735172337793	0.00466447078250563
143	7.05265052202183	0.14	0.205814253763721	0.126730691595094	0.284897815932348	0.191645569260654	8.66063599180479	5.88356637439978	11.4377056092098	30.79	24.23	38.26	0.188057101865087	0.276820894213746	0.365584686562405	0.183358805747298	0.269904981335643	0.356451156923989	0.188703938244437	0.277741859645897	0.367679933386687	0.205814253763721	33.8141774484664	-0.323019765715449	34.0294042418421	0.201180381542938	0.23236263270114	0.183757220950867	0.170518572456395	0.200905269976397	0.153539933783565	0.206663051550009	0.252478269087479	0.186977474181249	0.00251542192760301	0.00245735172337793	0.00466447078250563
143	7.05265052202183	0.14	0.207843269400072	0.128343380067058	0.287343158733085	0.162186113723642	7.51708655051608	4.84960173676888	10.1845713642633	31.46	22.66	42.96	0.15177095872393	0.235251365886946	0.318731773049962	0.147929567215546	0.229297047571691	0.310664527927835	0.150695406080515	0.233622424602362	0.316302011352356	0.207843269400072	34.2088149618338	0.20326631476819	34.5578507499439	0.201180381542938	0.23236263270114	0.183757220950867	0.170518572456395	0.200905269976397	0.153539933783565	0.206663051550009	0.252478269087479	0.186977474181249	0.00251542192760301	0.00245735172337793	0.00466447078250563
143	7.05265052202183	0.14	0.212930837101122	0.129734119966379	0.296127554235865	0.150963717605244	8.09359532184283	5.09682277695294	11.0903678667327	32.52	24.27	44.16	0.15436020933307	0.2451191895049	0.335878169676729	0.150376935116812	0.238793874505111	0.32721081389341	0.1535050231971	0.243794570575962	0.333819610034172	0.212930837101122	35.2137633439778	-0.0150694725179421	34.8166932469217	0.201180381542938	0.23236263270114	0.183757220950867	0.170518572456395	0.200905269976397	0.153539933783565	0.206663051550009	0.252478269087479	0.186977474181249	0.00251542192760301	0.00245735172337793	0.00466447078250563
143	7.05265052202183	0.14	0.221348265977948	0.137162737954986	0.305533794000911	0.13370404314984	7.18142809887058	4.32740718165552	10.0354490160856	30.25	22.08	40.76	0.140745691543731	0.233570593572024	0.326395495600318	0.137268107726016	0.227799466174864	0.318330824623713	0.140045053199869	0.232251568584687	0.324745920673308	0.221348265977948	32.6770867411595	-1.33161474269314	32.7363144424806	0.201180381542938	0.23236263270114	0.183757220950867	0.170518572456395	0.200905269976397	0.153539933783565	0.206663051550009	0.252478269087479	0.186977474181249	0.00251542192760301	0.00245735172337793	0.00466447078250563
143	7.05265052202183	0.15	0.174455426507586	0.108618235220925	0.240292617794248	0.180657295354119	7.43001108350212	4.95953890903477	9.90048325796947	32.71	23.38	46.92	0.149347011680931	0.223740547746443	0.298134083811955	0.145480492573792	0.217948017362564	0.290415542151336	0.147428308285822	0.220835432627088	0.294662242906036	0.174455426507586	36.7421506347843	-0.854770077275028	33.9840903068495	0.201180381542938	0.23236263270114	0.183757220950867	0.170518572456395	0.200905269976397	0.153539933783565	0.206663051550009	0.252478269087479	0.186977474181249	0.00251542192760301	0.00245735172337793	0.00466447078250563
143	7.05265052202183	0.15	0.177679815495286	0.110969192153133	0.244390438837439	0.186048664602366	6.72631430545537	4.52972654156234	8.92290206934839	30.99	22.03	44.17	0.143868036434367	0.213633565445318	0.28339909445627	0.140259471487988	0.208275109079734	0.27629074667148	0.142303371535555	0.211222655098551	0.280400204911827	0.177679815495286	33.9141948657928	0.619231875323209	34.8586891775032	0.201180381542938	0.23236263270114	0.183757220950867	0.170518572456395	0.200905269976397	0.153539933783565	0.206663051550009	0.252478269087479	0.186977474181249	0.00251542192760301	0.00245735172337793	0.00466447078250563
143	7.05265052202183	0.15	0.178345444460809	0.112656720981775	0.244034167939843	0.155458202595707	7.24670439768088	4.60958519686631	9.88382359849545	34.51	24.44	45.27	0.131655064605397	0.206974227594596	0.282293390583795	0.128146618555887	0.201458618200221	0.274770617844554	0.13075753577261	0.205341945116727	0.280476119356788	0.178345444460809	37.3951799864898	-0.193391104514081	34.9997381657559	0.201180381542938	0.23236263270114	0.183757220950867	0.170518572456395	0.200905269976397	0.153539933783565	0.206663051550009	0.252478269087479	0.186977474181249	0.00251542192760301	0.00245735172337793	0.00466447078250563
143	7.05265052202183	0.15	0.181200536077024	0.113382648500172	0.249018423653875	0.16757250743218	7.86262571086188	5.12657030798267	10.5986811137411	31.51	23.12	41.34	0.16015214998119	0.245625503298212	0.331098856615234	0.15609423930731	0.239401881874909	0.322709524442508	0.159510895282589	0.244784412478974	0.330183776251288	0.181200536077024	35.3369742946933	-0.0845413795078309	34.5139688953927	0.201180381542938	0.23236263270114	0.183757220950867	0.170518572456395	0.200905269976397	0.153539933783565	0.206663051550009	0.252478269087479	0.186977474181249	0.00251542192760301	0.00245735172337793	0.00466447078250563
143	7.05265052202183	0.15	0.185467421629544	0.115409218765667	0.255525624493421	0.165722321220642	7.04359176366692	4.57616400246651	9.51101952486734	30.45	23.92	40.7	0.147861773818102	0.227587554044178	0.307313334270253	0.144192926285423	0.221940495885991	0.299688065486559	0.147772638233428	0.227431827186625	0.307762056464666	0.185467421629544	33.9852532795905	-0.192087349167624	34.0346008762447	0.201180381542938	0.23236263270114	0.183757220950867	0.170518572456395	0.200905269976397	0.153539933783565	0.206663051550009	0.252478269087479	0.186977474181249	0.00251542192760301	0.00245735172337793	0.00466447078250563
143	7.05265052202183	0.15	0.191561597744739	0.121583404833101	0.261539790656377	0.198431088323861	7.90432824851396	5.42396090907771	10.3846955879502	30.63	22.31	42.95	0.174251860535728	0.253936915600462	0.333621970665196	0.169912403745397	0.24761303320787	0.325313662670344	0.172708664823079	0.252012424958884	0.330553436655832	0.191561597744739	34.9059851138213	-0.879569407757476	33.5932229599015	0.201180381542938	0.23236263270114	0.183757220950867	0.170518572456395	0.200905269976397	0.153539933783565	0.206663051550009	0.252478269087479	0.186977474181249	0.00251542192760301	0.00245735172337793	0.00466447078250563
143	7.05265052202183	0.15	0.199547941447928	0.125596320154657	0.273499562741198	0.181150805662265	7.69255930012163	5.13904589306369	10.2460727071796	30.93	23.25	39.59	0.163507541153759	0.244751940830115	0.325996340506471	0.159410843763934	0.238619657082966	0.317828470401999	0.163960610919386	0.244436098295019	0.325888314709121	0.199547941447928	33.4129074995501	1.08850338881581	35.2844205476423	0.201180381542938	0.23236263270114	0.183757220950867	0.170518572456395	0.200905269976397	0.153539933783565	0.206663051550009	0.252478269087479	0.186977474181249	0.00251542192760301	0.00245735172337793	0.00466447078250563
143	7.05265052202183	0.15	0.202857549028606	0.126151756325697	0.279563341731516	0.169250221141212	7.58464560486249	4.9610841035522	10.2082071061728	32.76	24.88	44.32	0.149152860520192	0.228029109038313	0.306905357556434	0.145287825930395	0.222120134910429	0.298952443890462	0.148694320943292	0.227601925713116	0.305590030777096	0.202857549028606	35.4753186188421	0.483005387276444	35.2821580720247	0.201180381542938	0.23236263270114	0.183757220950867	0.170518572456395	0.200905269976397	0.153539933783565	0.206663051550009	0.252478269087479	0.186977474181249	0.00251542192760301	0.00245735172337793	0.00466447078250563
143	7.05265052202183	0.15	0.203482056805266	0.129080554941184	0.277883558669348	0.169903075917942	7.96152817784974	5.2139777021812	10.7090786535183	33.01	23.59	46.03	0.155622863502958	0.237629672328316	0.319636481153674	0.151573616543625	0.231446639793996	0.311319663044367	0.153897814532673	0.235670385679141	0.315798719089743	0.203482056805266	36.1225345020343	-0.661462426352436	34.2338199187118	0.201180381542938	0.23236263270114	0.183757220950867	0.170518572456395	0.200905269976397	0.153539933783565	0.206663051550009	0.252478269087479	0.186977474181249	0.00251542192760301	0.00245735172337793	0.00466447078250563
143	7.05265052202183	0.15	0.204906958316413	0.129220814724527	0.280593101908299	0.189839402012532	7.78760376932274	5.27582324705992	10.2993842915856	32.83	21.95	40.5	0.158319963472295	0.233694929977604	0.309069896482913	0.154213040621651	0.227632731459142	0.301052422296633	0.157261168727775	0.232103277363714	0.307472267838411	0.204906958316413	33.8689990748865	-0.89847575026397	33.3753759329566	0.201180381542938	0.23236263270114	0.183757220950867	0.170518572456395	0.200905269976397	0.153539933783565	0.206663051550009	0.252478269087479	0.186977474181249	0.00251542192760301	0.00245735172337793	0.00466447078250563
143	7.05265052202183	0.15	0.205139898175679	0.130032543512381	0.280247252838977	0.163377232884661	7.75158811810626	5.01288332882084	10.4902929073917	31.6	24.36	40.76	0.15615769065575	0.241471827696169	0.326785964736587	0.152194232205675	0.235343000150639	0.318491768095602	0.15629315655559	0.24168271063711	0.327289428415005	0.205139898175679	34.6717306349909	-0.344127144217143	34.2599200131801	0.201180381542938	0.23236263270114	0.183757220950867	0.170518572456395	0.200905269976397	0.153539933783565	0.206663051550009	0.252478269087479	0.186977474181249	0.00251542192760301	0.00245735172337793	0.00466447078250563
143	7.05265052202183	0.15	0.21844115843522	0.13666240754259	0.300219909327851	0.166319970406808	8.46803421347563	5.50800794486669	11.4280604820846	32.32	24.96	45.75	0.167823108903208	0.258011942290074	0.34820077567694	0.16350748892417	0.251377090270859	0.339246691617547	0.166969088963383	0.256975207700923	0.346815989200896	0.21844115843522	36.1939878172471	-0.144702819586418	34.7558985104924	0.201180381542938	0.23236263270114	0.183757220950867	0.170518572456395	0.200905269976397	0.153539933783565	0.206663051550009	0.252478269087479	0.186977474181249	0.00251542192760301	0.00245735172337793	0.00466447078250563
143	7.05265052202183	0.15	0.218453402382945	0.138096960887377	0.298809843878514	0.194136622406056	8.83389570279052	6.02384145413212	11.6439499514489	30.46	22.84	39.98	0.194584142340816	0.28535545497742	0.376126767614024	0.18975513293786	0.278273767031558	0.366792401125256	0.193977577904564	0.285211119433653	0.375953669898319	0.218453402382945	33.3461949134057	0.0606264897113448	34.2386546840842	0.201180381542938	0.23236263270114	0.183757220950867	0.170518572456395	0.200905269976397	0.153539933783565	0.206663051550009	0.252478269087479	0.186977474181249	0.00251542192760301	0.00245735172337793	0.00466447078250563
143	7.05265052202183	0.15	0.219230196007514	0.139159557318825	0.299300834696204	0.17802214893289	8.70505320296617	5.78460216675011	11.6255042391822	30.47	24.35	41.83	0.186819598919724	0.281138529681578	0.375457460443433	0.182182704025826	0.274160622543908	0.366138541061991	0.186638182475712	0.281408621587837	0.374815093892539	0.219230196007514	35.0319636645599	-0.1894003473276	34.4592904457469	0.201180381542938	0.23236263270114	0.183757220950867	0.170518572456395	0.200905269976397	0.153539933783565	0.206663051550009	0.252478269087479	0.186977474181249	0.00251542192760301	0.00245735172337793	0.00466447078250563
143	7.05265052202183	0.15	0.223823630458768	0.139920611576855	0.30772664934068	0.153451548733575	7.76671190324344	4.91856143682851	10.6148623696584	30.25	23.25	39.03	0.159947136435128	0.252566394543488	0.345185652651847	0.15599471288628	0.246325273960211	0.336655835034142	0.160059327689893	0.253114109043152	0.345623256679187	0.223823630458768	32.7271111776338	-1.04428112354811	32.9861338374086	0.201180381542938	0.23236263270114	0.183757220950867	0.170518572456395	0.200905269976397	0.153539933783565	0.206663051550009	0.252478269087479	0.186977474181249	0.00251542192760301	0.00245735172337793	0.00466447078250563
143	7.05265052202183	0.15	0.226189493798952	0.141018867261034	0.31136012033687	0.161078588863679	8.23787495878107	5.30264326382878	11.1731066537334	30.82	24.5	41.28	0.169325361125326	0.263053930445571	0.356782499765815	0.165092485816375	0.256477984115348	0.34786348241432	0.16936179302012	0.263440470822382	0.356645261190894	0.226189493798952	34.038250881448	0.603962433646957	35.1072779414875	0.201180381542938	0.23236263270114	0.183757220950867	0.170518572456395	0.200905269976397	0.153539933783565	0.206663051550009	0.252478269087479	0.186977474181249	0.00251542192760301	0.00245735172337793	0.00466447078250563
143	7.05265052202183	0.15	0.242154330784593	0.152796863349048	0.331511798220138	0.15541688993792	8.36455122825913	5.3201618646783	11.40894059184	30.63	24.65	41.13	0.170935223216888	0.26875055076882	0.366565878320752	0.166678645995247	0.262058205849046	0.357437765702845	0.171582345015579	0.269357502287343	0.36730633227391	0.242154330784593	33.5811324061939	-0.445639082430382	33.9620156947329	0.201180381542938	0.23236263270114	0.183757220950867	0.170518572456395	0.200905269976397	0.153539933783565	0.206663051550009	0.252478269087479	0.186977474181249	0.00251542192760301	0.00245735172337793	0.00466447078250563
143	7.05265052202183	0.16	0.154607421845736	0.098736791026984	0.210478052664487	0.220478252121108	7.83327387976431	5.53363304269874	10.1329147168299	31.23	22.83	42.84	0.174401546753988	0.246878510056071	0.319355473358154	0.170006255819019	0.240656645069869	0.311307034320719	0.173473489924286	0.245351092934313	0.316639308688076	0.154607421845736	35.3939766755577	-0.795300813523815	33.7551325303271	0.201180381542938	0.23236263270114	0.183757220950867	0.170518572456395	0.200905269976397	0.153539933783565	0.206663051550009	0.252478269087479	0.186977474181249	0.00251542192760301	0.00245735172337793	0.00466447078250563
143	7.05265052202183	0.16	0.169975239875805	0.108663647008281	0.231286832743329	0.163228373603016	6.93160054645737	4.4812702210403	9.38193087187444	29.5	22.85	41.14	0.149396065816388	0.231084893428064	0.31277372103974	0.145764358493553	0.225467391420409	0.305170424347266	0.149101447492399	0.230256978249421	0.312171041446312	0.169975239875805	34.5577654488868	0.463506733513291	34.874164803387	0.201180381542938	0.23236263270114	0.183757220950867	0.170518572456395	0.200905269976397	0.153539933783565	0.206663051550009	0.252478269087479	0.186977474181249	0.00251542192760301	0.00245735172337793	0.00466447078250563
143	7.05265052202183	0.16	0.173502446786501	0.111789877821196	0.235215015751806	0.200658330629067	8.24807448982594	5.6778227299264	10.8183262497255	33.54	25.4	44.57	0.166800989303475	0.242308900822191	0.317816812340908	0.162422561335685	0.235948434540579	0.309474307745473	0.166164605754575	0.241548637761739	0.317222458074257	0.173502446786501	38.4884042409297	-1.11654242401535	34.3963124957759	0.201180381542938	0.23236263270114	0.183757220950867	0.170518572456395	0.200905269976397	0.153539933783565	0.206663051550009	0.252478269087479	0.186977474181249	0.00251542192760301	0.00245735172337793	0.00466447078250563
143	7.05265052202183	0.16	0.179255739722623	0.11468005542979	0.243831424015456	0.215251605570386	8.19759773537144	5.75380661247269	10.6413888582702	35.21	25	45.91	0.161133450316631	0.229571012092209	0.298008573867787	0.156795602602444	0.223390767778624	0.289985932954803	0.160182050839775	0.227857873563309	0.295936663158295	0.179255739722623	36.8202519071366	0.213094057305482	35.2542042897634	0.201180381542938	0.23236263270114	0.183757220950867	0.170518572456395	0.200905269976397	0.153539933783565	0.206663051550009	0.252478269087479	0.186977474181249	0.00251542192760301	0.00245735172337793	0.00466447078250563
143	7.05265052202183	0.16	0.183718337743899	0.118220818571207	0.249215856916592	0.211089268276234	8.52862742047465	5.95440861519988	11.1028462257494	30.92	23.82	39.79	0.189548516484918	0.2714944135807	0.353440310676483	0.184800901451476	0.26469430254151	0.344587703631545	0.189967971569104	0.27202560280728	0.354301453752064	0.183718337743899	34.3452414205217	-0.219075457788718	34.2503685894772	0.201180381542938	0.23236263270114	0.183757220950867	0.170518572456395	0.200905269976397	0.153539933783565	0.206663051550009	0.252478269087479	0.186977474181249	0.00251542192760301	0.00245735172337793	0.00466447078250563
143	7.05265052202183	0.16	0.188460160362253	0.121778589762031	0.255141730962476	0.171137533042591	7.78465148269761	5.10983962998663	10.4594633354086	32	23.47	44.62	0.157261613910761	0.239582246127171	0.321902878343581	0.153241249910429	0.233457370428038	0.313673490945646	0.155805789652767	0.237406626268083	0.319230269474186	0.188460160362253	36.3897153305445	-0.0111913667198934	34.8940061349389	0.201180381542938	0.23236263270114	0.183757220950867	0.170518572456395	0.200905269976397	0.153539933783565	0.206663051550009	0.252478269087479	0.186977474181249	0.00251542192760301	0.00245735172337793	0.00466447078250563
143	7.05265052202183	0.16	0.189779425421656	0.122369598310171	0.257189252533141	0.169160374332876	7.1345493616607	4.66588930284527	9.60320942047613	33.2	24.18	46.04	0.138479589674134	0.211747301315132	0.28501501295613	0.13486501183977	0.206220298356637	0.277575584873504	0.137415116672227	0.582646179199251	0.283347770358555	0.189779425421656	36.8425707358749	0.25142945368546	35.2619520951534	0.201180381542938	0.23236263270114	0.183757220950867	0.170518572456395	0.200905269976397	0.153539933783565	0.206663051550009	0.252478269087479	0.186977474181249	0.00251542192760301	0.00245735172337793	0.00466447078250563
143	7.05265052202183	0.16	0.191448066525724	0.122949170828963	0.259946962222484	0.171315026919646	7.97172162230164	5.23434478306497	10.7090984615383	31.67	24.46	42.31	0.162746563552587	0.24785724926354	0.332967934974493	0.158611151848053	0.241559163778455	0.324507175708857	0.16223816257199	0.247580018143743	0.332849253257997	0.191448066525724	35.963768997869	-0.0027351005422352	34.8240456741142	0.201180381542938	0.23236263270114	0.183757220950867	0.170518572456395	0.200905269976397	0.153539933783565	0.206663051550009	0.252478269087479	0.186977474181249	0.00251542192760301	0.00245735172337793	0.00466447078250563
143	7.05265052202183	0.16	0.19779894160236	0.125769838823108	0.269828044381612	0.176242605857868	7.56845983680839	5.01377587011679	10.1231438035	34.93	25.4	46.92	0.141511308367121	0.213615981562776	0.285720654758432	0.137716912366771	0.207888215807479	0.278059519248186	0.140683802803932	0.212252149423614	0.283611181158243	0.19779894160236	37.0040557801126	-0.199090302014924	34.9528963306414	0.201180381542938	0.23236263270114	0.183757220950867	0.170518572456395	0.200905269976397	0.153539933783565	0.206663051550009	0.252478269087479	0.186977474181249	0.00251542192760301	0.00245735172337793	0.00466447078250563
143	7.05265052202183	0.16	0.198478522459912	0.127683192644478	0.269273852275346	0.158319600313099	7.58715920663139	4.85584965604914	10.3184687572136	31.3	23.2	41.88	0.15271006418135	0.238606145467341	0.324502226753332	0.148856359783037	0.232584816374322	0.316313272965607	0.152106898517607	0.237532261846999	0.323568405865039	0.198478522459912	34.8360272459772	-0.741723507045108	33.835628548487	0.201180381542938	0.23236263270114	0.183757220950867	0.170518572456395	0.200905269976397	0.153539933783565	0.206663051550009	0.252478269087479	0.186977474181249	0.00251542192760301	0.00245735172337793	0.00466447078250563
143	7.05265052202183	0.16	0.20301370964283	0.130785618558694	0.275241800726966	0.207499135224207	8.34668933828943	5.79990929609269	10.8934693804862	32.59	25.22	41.9	0.175270218718023	0.252232576616143	0.329194934514263	0.170741688985007	0.245715538346915	0.320689387708822	0.175172811873326	0.253145693776474	0.329426763229833	0.20301370964283	35.4693384225025	1.02862147886753	35.8020930374974	0.201180381542938	0.23236263270114	0.183757220950867	0.170518572456395	0.200905269976397	0.153539933783565	0.206663051550009	0.252478269087479	0.186977474181249	0.00251542192760301	0.00245735172337793	0.00466447078250563
143	7.05265052202183	0.16	0.204243283659927	0.132082988180174	0.27640357913968	0.195377077387749	7.98515173640151	5.45510798875577	10.5151954840473	31.78	23.11	44.41	0.169010245780002	0.247396102944544	0.325781960109087	0.164706563485846	0.2410964006811	0.317486237876354	0.167660121045823	0.245255318374092	0.322360456137231	0.204243283659927	34.9643008621921	0.418746493506722	35.014192365237	0.201180381542938	0.23236263270114	0.183757220950867	0.170518572456395	0.200905269976397	0.153539933783565	0.206663051550009	0.252478269087479	0.186977474181249	0.00251542192760301	0.00245735172337793	0.00466447078250563
143	7.05265052202183	0.16	0.204436034926259	0.132461988342357	0.27641008151016	0.208111524260601	8.34913090334062	5.8063398299803	10.8919219767009	32.96	23.52	44	0.17356853268947	0.249580018145451	0.325591503601433	0.169056227612524	0.243091623241539	0.317127018870553	0.172498867925494	0.248020673842219	0.323342430580373	0.204436034926259	35.4021800787813	0.637278981448282	35.2695923642205	0.201180381542938	0.23236263270114	0.183757220950867	0.170518572456395	0.200905269976397	0.153539933783565	0.206663051550009	0.252478269087479	0.186977474181249	0.00251542192760301	0.00245735172337793	0.00466447078250563
143	7.05265052202183	0.16	0.205407551482756	0.132268607791769	0.278546495173743	0.22726671363421	8.87774032395458	6.32189366991481	11.4335869779943	32.7	23.7	44.88	0.190406387370755	0.267384829824676	0.344363272278597	0.185477372829992	0.260463088740333	0.335448804650675	0.188869604580118	0.265314319519724	0.341423726631307	0.205407551482756	35.9349620897057	-0.480025428102962	34.2361055387982	0.201180381542938	0.23236263270114	0.183757220950867	0.170518572456395	0.200905269976397	0.153539933783565	0.206663051550009	0.252478269087479	0.186977474181249	0.00251542192760301	0.00245735172337793	0.00466447078250563
143	7.05265052202183	0.16	0.208525948295726	0.134856182142923	0.28219571444853	0.186807002649049	8.69244387825267	5.86087196456031	11.524015791945	31.72	24.35	39.77	0.181932133111468	0.269829279036447	0.357726424961425	0.177304736517166	0.262966241344852	0.348627746172538	0.182504102934675	0.270105747726379	0.358369378689924	0.208525948295726	34.3501640256434	-0.461405684761317	34.0954149042508	0.201180381542938	0.23236263270114	0.183757220950867	0.170518572456395	0.200905269976397	0.153539933783565	0.206663051550009	0.252478269087479	0.186977474181249	0.00251542192760301	0.00245735172337793	0.00466447078250563
143	7.05265052202183	0.16	0.219999109781212	0.142188232491313	0.297809987071111	0.196238654646844	8.6980303974144	5.94964481394049	11.4464159808883	32.08	23.51	40.72	0.182640452902592	0.2670095881055	0.351378723308409	0.177964260259672	0.260173269800082	0.342382279340491	0.182378363036035	0.266873537615077	0.351051432941442	0.219999109781212	35.0431250141961	0.503885670899388	35.1162335841562	0.201180381542938	0.23236263270114	0.183757220950867	0.170518572456395	0.200905269976397	0.153539933783565	0.206663051550009	0.252478269087479	0.186977474181249	0.00251542192760301	0.00245735172337793	0.00466447078250563
143	7.05265052202183	0.16	0.22219436230614	0.141741280187845	0.302647444424435	0.167970224477072	8.53594986911574	5.56981700814523	11.5020827300862	32.47	25.34	41.79	0.16896693929169	0.258948062606472	0.348929185921254	0.164610923121601	0.252272307262525	0.339933691403449	0.169248720857382	0.259378303804596	0.348870783779292	0.22219436230614	34.8675533661428	-0.623828216751468	34.1209830217576	0.201180381542938	0.23236263270114	0.183757220950867	0.170518572456395	0.200905269976397	0.153539933783565	0.206663051550009	0.252478269087479	0.186977474181249	0.00251542192760301	0.00245735172337793	0.00466447078250563
143	7.05265052202183	0.16	0.223595868756489	0.144070425869732	0.303121311643246	0.186526607781812	8.25400047842907	5.56276790089398	10.9452330559642	32.08	23.15	43.78	0.170750534180266	0.253358582620252	0.335966631060238	0.166378556628646	0.246871469469809	0.327364382310972	0.169664865237805	0.251672846673278	0.333741452340134	0.223595868756489	34.6117918120569	-0.296601471446437	34.1801690464532	0.201180381542938	0.23236263270114	0.183757220950867	0.170518572456395	0.200905269976397	0.153539933783565	0.206663051550009	0.252478269087479	0.186977474181249	0.00251542192760301	0.00245735172337793	0.00466447078250563
143	7.05265052202183	0.16	0.225552529222898	0.145285467217488	0.305819591228309	0.1958838275577	8.61690956106534	5.89108999882201	11.3427291233087	30.82	22.42	41.17	0.188128370768654	0.275175758154809	0.362223145540964	0.183425645805197	0.268297072595978	0.353168499386758	0.187431941371878	0.273892503252738	0.360444680745008	0.225552529222898	34.0106387035068	-0.777161889750853	33.4902796937577	0.201180381542938	0.23236263270114	0.183757220950867	0.170518572456395	0.200905269976397	0.153539933783565	0.206663051550009	0.252478269087479	0.186977474181249	0.00251542192760301	0.00245735172337793	0.00466447078250563
143	7.05265052202183	0.16	0.22672371920527	0.146464029059829	0.30698340935071	0.208636207913999	8.85634950140221	6.1633674673795	11.5493315354249	30.54	23.62	41.49	0.19857479725113	0.285338788565501	0.372102779879873	0.193638596250292	0.278245795732611	0.36285299521493	0.198294785586617	0.284554712277935	0.372173127548806	0.22672371920527	34.0472917721799	0.230726484980464	34.7147789294105	0.201180381542938	0.23236263270114	0.183757220950867	0.170518572456395	0.200905269976397	0.153539933783565	0.206663051550009	0.252478269087479	0.186977474181249	0.00251542192760301	0.00245735172337793	0.00466447078250563
143	7.05265052202183	0.16	0.229007701407363	0.148154173902606	0.30986122891212	0.17386473505628	7.79487606702219	5.14201500595013	10.4477371280942	32.43	24.17	42.31	0.156142189324887	0.236698845338378	0.31725550135187	0.152119075335914	0.230600132108008	0.309081188880102	0.15554468817795	0.235631163702383	0.316919884783039	0.229007701407363	34.2596310164063	-0.47912079857736	34.0524290901591	0.201180381542938	0.23236263270114	0.183757220950867	0.170518572456395	0.200905269976397	0.153539933783565	0.206663051550009	0.252478269087479	0.186977474181249	0.00251542192760301	0.00245735172337793	0.00466447078250563
143	7.05265052202183	0.16	0.230319805065104	0.147265250652945	0.313374359477263	0.162762517418684	7.89909105568506	5.10197997265268	10.6962021387174	31.54	24.07	43.09	0.159255303835334	0.246565481016978	0.333875658198622	0.15521815009818	0.24031499686249	0.3254118436268	0.158551038537544	0.245683695305743	0.332243080460224	0.230319805065104	34.301120748158	-0.184709630609696	34.3236229763016	0.201180381542938	0.23236263270114	0.183757220950867	0.170518572456395	0.200905269976397	0.153539933783565	0.206663051550009	0.252478269087479	0.186977474181249	0.00251542192760301	0.00245735172337793	0.00466447078250563
143	7.05265052202183	0.16	0.232131414830466	0.150453464349371	0.313809365311562	0.186106380905999	9.02472317535446	6.07811397390162	11.9713323768073	33.11	25.44	40.83	0.180830171913818	0.268494840715598	0.356159509517378	0.176116526100495	0.261496066294031	0.346875606487567	0.181170027910436	0.26887485030374	0.357812596096607	0.232131414830466	35.1486151750385	0.421009640177325	35.2989629094424	0.201180381542938	0.23236263270114	0.183757220950867	0.170518572456395	0.200905269976397	0.153539933783565	0.206663051550009	0.252478269087479	0.186977474181249	0.00251542192760301	0.00245735172337793	0.00466447078250563
143	7.05265052202183	0.16	0.232527829090071	0.149930848045183	0.315124810134959	0.186390087404003	8.46076472377919	5.7008746180388	11.2206548295196	29.77	22.9	40.53	0.188345327231584	0.279526495020135	0.370707662808686	0.183739084922948	0.272690292674837	0.361641500426726	0.18773949173419	0.27896372364426	0.369227617098156	0.232527829090071	32.6932804858311	-0.0189691566417576	34.0560602454984	0.201180381542938	0.23236263270114	0.183757220950867	0.170518572456395	0.200905269976397	0.153539933783565	0.206663051550009	0.252478269087479	0.186977474181249	0.00251542192760301	0.00245735172337793	0.00466447078250563
143	7.05265052202183	0.16	0.23978358433556	0.153444005970372	0.326123162700748	0.205667679287156	9.08707707401194	6.29885239837559	11.8753017496483	32.83	24.38	41.57	0.189000362393049	0.27266250285921	0.356324643325371	0.184097287270898	0.265589052218241	0.347080817165585	0.18884330254243	0.27261886333393	0.356400559750125	0.23978358433556	33.9453415269817	-0.279261009757006	34.2317748488088	0.201180381542938	0.23236263270114	0.183757220950867	0.170518572456395	0.200905269976397	0.153539933783565	0.206663051550009	0.252478269087479	0.186977474181249	0.00251542192760301	0.00245735172337793	0.00466447078250563
143	7.05265052202183	0.16	0.241924145804166	0.156349185584706	0.327499106023625	0.160199652470347	8.03059417052942	5.15987717179763	10.9013111692612	31.95	23.86	40.65	0.159029793498568	0.247506615000522	0.335983436502476	0.154967670844928	0.241184515187643	0.327401359530359	0.15871274161949	0.247517627906129	0.335900113885468	0.241924145804166	33.5600767470165	0.824946264834729	35.2437906497814	0.201180381542938	0.23236263270114	0.183757220950867	0.170518572456395	0.200905269976397	0.153539933783565	0.206663051550009	0.252478269087479	0.186977474181249	0.00251542192760301	0.00245735172337793	0.00466447078250563
143	7.05265052202183	0.17	0.161461635611743	0.104824977789851	0.218098293433635	0.231792335300317	8.36911917032096	5.99033524014999	10.7479031004919	32.55	24.74	46.85	0.18126485145969	0.253245783823393	0.325226716187095	0.176584991987255	0.246707535118603	0.316830078249951	0.179782826055824	0.251364574946863	0.323003896911066	0.161461635611743	38.3984501456102	-0.348710640790933	35.048276490203	0.201180381542938	0.23236263270114	0.183757220950867	0.170518572456395	0.200905269976397	0.153539933783565	0.206663051550009	0.252478269087479	0.186977474181249	0.00251542192760301	0.00245735172337793	0.00466447078250563
143	7.05265052202183	0.17	0.162744069058083	0.106390731993004	0.219097406123162	0.205119706602925	7.13995918995184	4.94549568471553	9.33442269518816	33.59	24.28	44.56	0.14508275061206	0.209460281552274	0.273837812492488	0.141271482736345	0.20395784078002	0.266644198823696	0.144398987527978	0.207921695229164	0.272041747364164	0.162744069058083	37.4019826226632	0.857042973231374	35.890558011326	0.201180381542938	0.23236263270114	0.183757220950867	0.170518572456395	0.200905269976397	0.153539933783565	0.206663051550009	0.252478269087479	0.186977474181249	0.00251542192760301	0.00245735172337793	0.00466447078250563
143	7.05265052202183	0.17	0.172907442321539	0.11345317343976	0.232361711203317	0.211048394545757	7.6906347519107	5.36906464341843	10.012204860403	32.8	24.26	46.26	0.161225921320511	0.230939606014297	0.300653290708082	0.157045202192345	0.224951154402998	0.29285710661365	0.159881793466168	0.228453392298699	0.298592075642041	0.172907442321539	37.1242931275907	-0.498356637465017	34.5713722929731	0.201180381542938	0.23236263270114	0.183757220950867	0.170518572456395	0.200905269976397	0.153539933783565	0.206663051550009	0.252478269087479	0.186977474181249	0.00251542192760301	0.00245735172337793	0.00466447078250563
143	7.05265052202183	0.17	0.177925899070976	0.11560719869728	0.240244599444673	0.224555421517526	8.35344877035583	5.92982677842794	10.7770707622837	31.31	24.58	43.76	0.18642243336515	0.262616481888819	0.338810530412488	0.18171701558124	0.255987879086456	0.330258742591672	0.185761966048414	0.261888307470737	0.337552750063866	0.177925899070976	36.1241864268303	0.366266294447495	35.2437343790986	0.201180381542938	0.23236263270114	0.183757220950867	0.170518572456395	0.200905269976397	0.153539933783565	0.206663051550009	0.252478269087479	0.186977474181249	0.00251542192760301	0.00245735172337793	0.00466447078250563
143	7.05265052202183	0.17	0.187751067368983	0.123311009406587	0.252191125331378	0.192417249727614	7.70792373753491	5.24248403074371	10.1733634443261	33.86	23.63	44.37	0.152597229088133	0.224360779636675	0.296124330185217	0.148571498463512	0.218441825099004	0.288312151734496	0.151546071228855	0.222224510071299	0.293862334968195	0.187751067368983	36.2737626961408	-0.823211379621243	34.0891434490888	0.201180381542938	0.23236263270114	0.183757220950867	0.170518572456395	0.200905269976397	0.153539933783565	0.206663051550009	0.252478269087479	0.186977474181249	0.00251542192760301	0.00245735172337793	0.00466447078250563
143	7.05265052202183	0.17	0.189420336725286	0.124759986049149	0.254080687401423	0.202352768024087	7.90625814294171	5.45546132309243	10.357054962791	33.96	24.91	45.2	0.158313556756966	0.229433914589339	0.300554272421712	0.154130165514506	0.223371187879902	0.292612210245298	0.157446328927282	0.228285872655672	0.298917046191054	0.189420336725286	37.429971013444	0.146048687925912	35.2890760558648	0.201180381542938	0.23236263270114	0.183757220950867	0.170518572456395	0.200905269976397	0.153539933783565	0.206663051550009	0.252478269087479	0.186977474181249	0.00251542192760301	0.00245735172337793	0.00466447078250563
143	7.05265052202183	0.17	0.190065975519984	0.12514977048512	0.254982180554849	0.250728544806742	8.97643353251907	6.55369255569931	11.3991745093388	32.26	25.27	46.15	0.200061000750113	0.274018694105649	0.347976387461185	0.19492200887145	0.266979941733468	0.339037874595486	0.198986767758391	0.272769220110415	0.345954900725158	0.190065975519984	37.1939069312715	0.125279227109046	35.1676856086115	0.201180381542938	0.23236263270114	0.183757220950867	0.170518572456395	0.200905269976397	0.153539933783565	0.206663051550009	0.252478269087479	0.186977474181249	0.00251542192760301	0.00245735172337793	0.00466447078250563
143	7.05265052202183	0.17	0.193529237344026	0.126684477161914	0.260373997526138	0.2346310512813	9.10565905289372	6.53798718736179	11.6733309184256	34.13	24.96	44.01	0.188803686788793	0.262952794271506	0.337101901754219	0.183801551292173	0.255986163860139	0.328170776428104	0.187916288473915	0.262286848934406	0.335436615536815	0.193529237344026	37.7934478309936	-0.89308139656264	34.3360936270539	0.201180381542938	0.23236263270114	0.183757220950867	0.170518572456395	0.200905269976397	0.153539933783565	0.206663051550009	0.252478269087479	0.186977474181249	0.00251542192760301	0.00245735172337793	0.00466447078250563
143	7.05265052202183	0.17	0.194132015224749	0.127852949124169	0.260411081325329	0.221338473145814	8.51436789371703	6.02101484801627	11.0077209394178	32.31	23.94	45.74	0.183529024401255	0.2595299417742	0.335530859147144	0.178810643712951	0.252857639835588	0.326904635958225	0.182535339321108	0.257587208860468	0.332924697240735	0.194132015224749	36.4709701695301	-0.0116372507866817	34.8383703840137	0.201180381542938	0.23236263270114	0.183757220950867	0.170518572456395	0.200905269976397	0.153539933783565	0.206663051550009	0.252478269087479	0.186977474181249	0.00251542192760301	0.00245735172337793	0.00466447078250563
143	7.05265052202183	0.17	0.194778282314368	0.12685259662374	0.262703968004996	0.217891536772188	8.48634330754979	5.97607946816704	10.9966071469325	32.53	23.43	46.16	0.180926546939162	0.256925095951943	0.332923644964723	0.176256801134236	0.250293814311414	0.324330827488592	0.178945987254243	0.254085839755732	0.329426142825254	0.194778282314368	36.1484622431417	0.494309987584306	35.2839028257125	0.201180381542938	0.23236263270114	0.183757220950867	0.170518572456395	0.200905269976397	0.153539933783565	0.206663051550009	0.252478269087479	0.186977474181249	0.00251542192760301	0.00245735172337793	0.00466447078250563
143	7.05265052202183	0.17	0.196451292632525	0.129276389261736	0.263626196003314	0.195124203427982	7.22778477065359	4.9358643423161	9.51970519899108	30.21	22.14	43.3	0.160744835592693	0.235385130968349	0.310025426344006	0.156776452956546	0.229574068590527	0.302371684224508	0.159373414198018	0.233281764206654	0.30712867934871	0.196451292632525	33.6844590410933	-0.109557754451771	34.0092098436075	0.201180381542938	0.23236263270114	0.183757220950867	0.170518572456395	0.200905269976397	0.153539933783565	0.206663051550009	0.252478269087479	0.186977474181249	0.00251542192760301	0.00245735172337793	0.00466447078250563
143	7.05265052202183	0.17	0.199425285870198	0.129561273268933	0.269289298471463	0.227384099009821	7.98103577650689	5.68411246955802	10.2779590834558	30.45	22.32	42.2	0.183682939396429	0.257908357497865	0.332133775599301	0.179125619809598	0.251509446346429	0.32389327288326	0.182607526255185	0.256411341017729	0.329974896815696	0.199425285870198	33.8244997191215	-0.145428733743571	34.0653513768798	0.201180381542938	0.23236263270114	0.183757220950867	0.170518572456395	0.200905269976397	0.153539933783565	0.206663051550009	0.252478269087479	0.186977474181249	0.00251542192760301	0.00245735172337793	0.00466447078250563
143	7.05265052202183	0.17	0.20115968513255	0.132843014136594	0.269476356128506	0.188986894528282	7.70532339134551	5.21317198256654	10.1974748001245	31.37	22.49	43.82	0.163566448903856	0.241759218570364	0.319951988236872	0.159432923397208	0.235649665522506	0.311866407647803	0.162124773580104	0.239288297401251	0.317505459604472	0.20115968513255	35.0364714410088	-0.31474191099019	34.1702939430907	0.201180381542938	0.23236263270114	0.183757220950867	0.170518572456395	0.200905269976397	0.153539933783565	0.206663051550009	0.252478269087479	0.186977474181249	0.00251542192760301	0.00245735172337793	0.00466447078250563
143	7.05265052202183	0.17	0.202146492365137	0.131346346737814	0.272946637992461	0.210877870681886	8.74672528072945	6.10500059052402	11.3884499709349	31.17	22.89	41.7	0.192799726781433	0.276227040333856	0.359654353886278	0.1879468063136	0.269274188894783	0.350601571475966	0.191735642219644	0.274703181532213	0.358366782790581	0.202146492365137	34.9371092947282	-0.0173195414132222	34.5092738862761	0.201180381542938	0.23236263270114	0.183757220950867	0.170518572456395	0.200905269976397	0.153539933783565	0.206663051550009	0.252478269087479	0.186977474181249	0.00251542192760301	0.00245735172337793	0.00466447078250563
143	7.05265052202183	0.17	0.202696161657282	0.131802001884314	0.273590321430251	0.196583049766583	7.79747709784388	5.33633306663101	10.2586211290567	31.09	22.06	41.53	0.168922220232246	0.246830009883444	0.324737799534642	0.164676480771015	0.240626113724979	0.316575746678942	0.167937293634284	0.245335417729251	0.322898934102762	0.202696161657282	33.2251624323738	-0.0700745614286514	33.9905104595731	0.201180381542938	0.23236263270114	0.183757220950867	0.170518572456395	0.200905269976397	0.153539933783565	0.206663051550009	0.252478269087479	0.186977474181249	0.00251542192760301	0.00245735172337793	0.00466447078250563
143	7.05265052202183	0.17	0.20452106938463	0.135150248653879	0.273891890115381	0.17682157966175	7.55535133350134	5.01016559360632	10.1005370733963	31.13	23.37	42.65	0.158436551589681	0.238923003434466	0.319409455279251	0.154451870278231	0.232914086823314	0.311376303368398	0.157839986131166	0.237782167304606	0.318221758551063	0.20452106938463	34.9522607653438	0.152200264352056	34.5697699212847	0.201180381542938	0.23236263270114	0.183757220950867	0.170518572456395	0.200905269976397	0.153539933783565	0.206663051550009	0.252478269087479	0.186977474181249	0.00251542192760301	0.00245735172337793	0.00466447078250563
143	7.05265052202183	0.17	0.204765476404398	0.133636144385916	0.27589480842288	0.198219571729724	8.76921180101121	6.01561416702289	11.5228094349995	34.04	23.49	45.18	0.174177457193654	0.253905747723282	0.33363403825291	0.16956932463994	0.247188280603769	0.324807236567598	0.172810131926767	0.251327175308647	0.330325197032202	0.204765476404398	36.6009063536112	-0.159206845872593	34.8145232028853	0.201180381542938	0.23236263270114	0.183757220950867	0.170518572456395	0.200905269976397	0.153539933783565	0.206663051550009	0.252478269087479	0.186977474181249	0.00251542192760301	0.00245735172337793	0.00466447078250563
143	7.05265052202183	0.17	0.206037731583748	0.135678332843565	0.276397130323932	0.189515186256642	8.17173416676239	5.53327653711639	10.8101917964084	32.13	24.16	44.46	0.169574486623899	0.250433466836606	0.331292447049312	0.165228557226088	0.244015247991369	0.32280193875665	0.168406759492466	0.249305460956173	0.329568021499536	0.206037731583748	35.615134828099	-0.222432328127824	34.5823678989966	0.201180381542938	0.23236263270114	0.183757220950867	0.170518572456395	0.200905269976397	0.153539933783565	0.206663051550009	0.252478269087479	0.186977474181249	0.00251542192760301	0.00245735172337793	0.00466447078250563
143	7.05265052202183	0.17	0.209019089265205	0.138029887291345	0.280008291239066	0.206273637671212	8.05729734773704	5.58961990342944	10.5249747920446	30.7	23.06	41.8	0.179162984737283	0.258258963342155	0.337354941947027	0.174694769160597	0.251818142295797	0.328941515430997	0.178595878401735	0.256898148099756	0.336132026091053	0.209019089265205	34.3427721366721	-0.217223659794572	34.2192251437595	0.201180381542938	0.23236263270114	0.183757220950867	0.170518572456395	0.200905269976397	0.153539933783565	0.206663051550009	0.252478269087479	0.186977474181249	0.00251542192760301	0.00245735172337793	0.00466447078250563
143	7.05265052202183	0.17	0.209735104521937	0.138583780599069	0.280886428444806	0.19440919899827	7.88363624625906	5.3780411936129	10.3892312989052	31.36	22.46	41.27	0.168828297893724	0.24748432389285	0.326140349891976	0.164563167408172	0.241232096347465	0.317901025286758	0.168016714933193	0.246460012227761	0.323912372250531	0.209735104521937	34.2801235630067	0.206010489288064	34.5529407758407	0.201180381542938	0.23236263270114	0.183757220950867	0.170518572456395	0.200905269976397	0.153539933783565	0.206663051550009	0.252478269087479	0.186977474181249	0.00251542192760301	0.00245735172337793	0.00466447078250563
143	7.05265052202183	0.17	0.210648793617174	0.139043267337506	0.282254319896841	0.185159861855375	8.03203388602266	5.40131903566516	10.6627487363801	31.47	23.75	42.99	0.168964356357729	0.251258521637791	0.333552686917853	0.164686675038857	0.244897393720718	0.325108112402578	0.168732399341303	0.250523314673044	0.331760665119261	0.210648793617174	35.2726039319787	-0.630325588003808	34.0481963286767	0.201180381542938	0.23236263270114	0.183757220950867	0.170518572456395	0.200905269976397	0.153539933783565	0.206663051550009	0.252478269087479	0.186977474181249	0.00251542192760301	0.00245735172337793	0.00466447078250563
143	7.05265052202183	0.17	0.211737196973508	0.138987710582535	0.284486683364481	0.185282171442748	7.91834078642217	5.32591433245707	10.5107672403873	32.59	24.28	41.6	0.160988503460994	0.239350795661813	0.317713087862632	0.1568296002793	0.233167516954212	0.309505433629124	0.160607045387037	0.238850243564981	0.317424334913449	0.211737196973508	35.0360193900612	0.888992105312112	35.5944525513439	0.201180381542938	0.23236263270114	0.183757220950867	0.170518572456395	0.200905269976397	0.153539933783565	0.206663051550009	0.252478269087479	0.186977474181249	0.00251542192760301	0.00245735172337793	0.00466447078250563
143	7.05265052202183	0.17	0.21773267038399	0.142749636063873	0.292715704704107	0.195486097822415	8.48450944441579	5.79717921927388	11.1718396695577	30.6	24.3	40.34	0.186422960029073	0.272840860217658	0.359258760406243	0.18178325452589	0.266050380973859	0.350317507421828	0.186888353979237	0.273448144130979	0.360145400722163	0.21773267038399	34.3125963878028	-0.653789818020127	33.8843300547794	0.201180381542938	0.23236263270114	0.183757220950867	0.170518572456395	0.200905269976397	0.153539933783565	0.206663051550009	0.252478269087479	0.186977474181249	0.00251542192760301	0.00245735172337793	0.00466447078250563
143	7.05265052202183	0.17	0.218966508090477	0.143681297946625	0.294251718234328	0.193990734843399	8.03594065884851	5.47852272957797	10.593358588119	29	22.53	41.46	0.185704085772946	0.272392228167695	0.359080370562444	0.181240678221424	0.265845266515671	0.350449854809919	0.184851054098554	0.27156628783523	0.357349589443561	0.218966508090477	33.4227192554761	-0.614489513106625	33.5420836346921	0.201180381542938	0.23236263270114	0.183757220950867	0.170518572456395	0.200905269976397	0.153539933783565	0.206663051550009	0.252478269087479	0.186977474181249	0.00251542192760301	0.00245735172337793	0.00466447078250563
143	7.05265052202183	0.17	0.229347186369287	0.149297965010441	0.309396407728132	0.174596967414628	8.05801967830285	5.32257165441101	10.7934677021947	30.37	23.14	41.11	0.172444860087633	0.261070055272388	0.349695250457143	0.168173436741484	0.254603404259977	0.34103337177847	0.171984180360342	0.260258174051734	0.349126210543491	0.229347186369287	32.8142653858335	0.234713769760158	34.3645005434251	0.201180381542938	0.23236263270114	0.183757220950867	0.170518572456395	0.200905269976397	0.153539933783565	0.206663051550009	0.252478269087479	0.186977474181249	0.00251542192760301	0.00245735172337793	0.00466447078250563
143	7.05265052202183	0.17	0.233583483670682	0.152384537208503	0.31478243013286	0.196654210086541	8.63089854015035	5.9073124365215	11.3544846437792	32.3	24.7	44.11	0.180096711843518	0.263130901579906	0.346165091316295	0.175467073114181	0.25636675247152	0.33726643182886	0.179621509722092	0.261948051776217	0.344824939401335	0.233583483670682	35.2992776414633	-0.261609287424141	34.5390495085059	0.201180381542938	0.23236263270114	0.183757220950867	0.170518572456395	0.200905269976397	0.153539933783565	0.206663051550009	0.252478269087479	0.186977474181249	0.00251542192760301	0.00245735172337793	0.00466447078250563
143	7.05265052202183	0.17	0.235753400169908	0.155610090540454	0.315896709799362	0.183536375269711	8.41587126409827	5.64451799068698	11.1872245375096	30.97	23.98	40.74	0.179404330856472	0.267488518098603	0.355572705340734	0.174906445901837	0.260782255349261	0.346658064796684	0.179383636053726	0.267431394085681	0.355078919681133	0.235753400169908	33.6233440653875	-0.0769464532892081	34.1934088860852	0.201180381542938	0.23236263270114	0.183757220950867	0.170518572456395	0.200905269976397	0.153539933783565	0.206663051550009	0.252478269087479	0.186977474181249	0.00251542192760301	0.00245735172337793	0.00466447078250563
143	7.05265052202183	0.17	0.237375403992034	0.156631119058895	0.318119688925172	0.187263584945367	8.24035976845697	5.56008185552376	10.9206376813902	30.43	23.36	40.34	0.17978488608509	0.266451498515328	0.353118110945567	0.175326024174292	0.259843209778294	0.344360395382297	0.179690002788213	0.266589242504138	0.352624829826168	0.237375403992034	33.1362433633936	-0.109363693417765	34.0553763814719	0.201180381542938	0.23236263270114	0.183757220950867	0.170518572456395	0.200905269976397	0.153539933783565	0.206663051550009	0.252478269087479	0.186977474181249	0.00251542192760301	0.00245735172337793	0.00466447078250563
143	7.05265052202183	0.17	0.238356844419742	0.154776391047369	0.321937297792114	0.209493546064062	9.28656663830812	6.47007784855332	12.1030554280629	30.44	23.07	39.89	0.209101666258525	0.300125686791426	0.391149707324327	0.203914006934586	0.292679788127413	0.38144556932024	0.208730860952078	0.299682551051922	0.390816158029898	0.238356844419742	33.3460534055518	0.235747218290196	34.4517229055649	0.201180381542938	0.23236263270114	0.183757220950867	0.170518572456395	0.200905269976397	0.153539933783565	0.206663051550009	0.252478269087479	0.186977474181249	0.00251542192760301	0.00245735172337793	0.00466447078250563
143	7.05265052202183	0.17	0.238427513755038	0.157296891318514	0.319558136191561	0.201961840647069	9.42100558179295	6.4971232449646	12.3448879186213	31.8	24.56	39.97	0.201155694169284	0.291681232774365	0.382206771379447	0.19603136219493	0.284250811907597	0.372470261620265	0.201617835856551	0.292213056114394	0.383088561713795	0.238427513755038	33.9033089076119	-0.00835579856052935	34.4119429883604	0.201180381542938	0.23236263270114	0.183757220950867	0.170518572456395	0.200905269976397	0.153539933783565	0.206663051550009	0.252478269087479	0.186977474181249	0.00251542192760301	0.00245735172337793	0.00466447078250563
143	7.05265052202183	0.17	0.242609581359473	0.158853686958765	0.326365475760182	0.188564085739192	8.55356187066792	5.78324092484816	11.3238828164877	32.11	23.9	43.36	0.17737785076487	0.262346397239754	0.347314943714638	0.172834079213642	0.2556260424085	0.338418005603357	0.176664633490838	0.261043081529257	0.345693172712591	0.242609581359473	34.4021578289265	0.801915823743389	35.22920643909	0.201180381542938	0.23236263270114	0.183757220950867	0.170518572456395	0.200905269976397	0.153539933783565	0.206663051550009	0.252478269087479	0.186977474181249	0.00251542192760301	0.00245735172337793	0.00466447078250563
143	7.05265052202183	0.18	0.158332947868006	0.105929409217162	0.21073648651885	0.196016335736888	7.27298260941656	4.97325981551832	9.5727054033148	34.53	23.58	45.71	0.14197250115108	0.20762308228201	0.273273663412941	0.138188137484559	0.202088762307729	0.265989387130899	0.140534920855872	0.205533290499417	0.270526662046591	0.158332947868006	38.1737356533363	0.0447233321856167	35.298967813523	0.201180381542938	0.23236263270114	0.183757220950867	0.170518572456395	0.200905269976397	0.153539933783565	0.206663051550009	0.252478269087479	0.186977474181249	0.00251542192760301	0.00245735172337793	0.00466447078250563
143	7.05265052202183	0.18	0.163782904446853	0.109947861605981	0.217617947287725	0.221948298777918	7.38571174921493	5.2266943934616	9.54472910496826	31.97	23.43	43.33	0.161007432152164	0.227515594721733	0.294023757291302	0.15689356185752	0.221702387007139	0.286511212156757	0.160034705730428	0.226088063856668	0.292629469785053	0.163782904446853	36.5457217694968	0.114317560457933	34.9873080622353	0.201180381542938	0.23236263270114	0.183757220950867	0.170518572456395	0.200905269976397	0.153539933783565	0.206663051550009	0.252478269087479	0.186977474181249	0.00251542192760301	0.00245735172337793	0.00466447078250563
143	7.05265052202183	0.18	0.163852842192994	0.108628101735273	0.219077582650715	0.19764741216349	6.78355544614685	4.64962675186131	8.91748414043239	32.53	24.69	42.49	0.140770008229741	0.205375873579257	0.269981738928772	0.137136739081405	0.200075129232703	0.263013519384001	0.14078852695508	0.205215232013826	0.269556568229516	0.163852842192994	36.1827535282877	1.12569401527663	35.861375255149	0.201180381542938	0.23236263270114	0.183757220950867	0.170518572456395	0.200905269976397	0.153539933783565	0.206663051550009	0.252478269087479	0.186977474181249	0.00251542192760301	0.00245735172337793	0.00466447078250563
143	7.05265052202183	0.18	0.166461819484403	0.110245242089291	0.222678396879516	0.199561695714495	7.41704584123908	5.0978268236867	9.73626485879146	32.98	25.25	44.51	0.152281892266845	0.221561425053861	0.290840957840876	0.148321415445899	0.215799158278215	0.283276901110532	0.151680944321081	0.220708151591329	0.28927056395373	0.166461819484403	37.0618069714671	0.266684939860716	35.3210918649777	0.201180381542938	0.23236263270114	0.183757220950867	0.170518572456395	0.200905269976397	0.153539933783565	0.206663051550009	0.252478269087479	0.186977474181249	0.00251542192760301	0.00245735172337793	0.00466447078250563
143	7.05265052202183	0.18	0.170524054249598	0.114135084436045	0.226913024063152	0.233248188218441	8.1980987244111	5.87741011078055	10.5187873380416	30.13	23.19	38.74	0.191922181473912	0.267702433805239	0.343482686136566	0.187192343646136	0.261105024958196	0.335017706270256	0.192384570365914	0.762646484374981	0.34385413203068	0.170524054249598	34.4046500216865	-0.21207353462267	34.0675936982715	0.201180381542938	0.23236263270114	0.183757220950867	0.170518572456395	0.200905269976397	0.153539933783565	0.206663051550009	0.252478269087479	0.186977474181249	0.00251542192760301	0.00245735172337793	0.00466447078250563
143	7.05265052202183	0.18	0.172236126310111	0.115031517400342	0.229440735219879	0.225178727440463	8.06840434628212	5.7316653632778	10.4051433292864	29.95	23.46	43.19	0.188227719179473	0.264966157523531	0.341704595867589	0.183606075405573	0.258460318757853	0.333314562110134	0.187283697075511	0.263963873940946	0.341020242720007	0.172236126310111	34.9807660395349	0.0447078979239126	34.4053897226689	0.201180381542938	0.23236263270114	0.183757220950867	0.170518572456395	0.200905269976397	0.153539933783565	0.206663051550009	0.252478269087479	0.186977474181249	0.00251542192760301	0.00245735172337793	0.00466447078250563
143	7.05265052202183	0.18	0.17362147307243	0.116013197198807	0.231229748946054	0.222536918933589	7.26885620959245	5.14761335937044	9.39009905981445	32.48	23.69	44.83	0.15610330897789	0.22043079531922	0.284758281660549	0.152078095621871	0.214746860832459	0.277415626043047	0.154942452946267	0.218631005600424	0.282372950085729	0.17362147307243	36.2348382175453	-0.918412632111657	33.8385248293456	0.201180381542938	0.23236263270114	0.183757220950867	0.170518572456395	0.200905269976397	0.153539933783565	0.206663051550009	0.252478269087479	0.186977474181249	0.00251542192760301	0.00245735172337793	0.00466447078250563
143	7.05265052202183	0.18	0.175495479383237	0.117418811228401	0.233572147538073	0.215907104120352	8.15114291596762	5.72590548415507	10.5763803477802	33.46	24.56	43.65	0.168640679004427	0.240069326993745	0.311497974983064	0.164220115294186	0.233776410236557	0.303332705178929	0.168330939646632	0.23899878859871	0.310587714431555	0.175495479383237	37.2107571087992	-0.119678107568013	34.9567565817978	0.201180381542938	0.23236263270114	0.183757220950867	0.170518572456395	0.200905269976397	0.153539933783565	0.206663051550009	0.252478269087479	0.186977474181249	0.00251542192760301	0.00245735172337793	0.00466447078250563
143	7.05265052202183	0.18	0.186767209506856	0.123546792308609	0.249987626705103	0.220969592046581	7.99728580568027	5.65284632386247	10.3417252874981	29.68	22.36	41.7	0.187328912044602	0.265020975886744	0.342713039728886	0.182756797760879	0.258552640721003	0.334348483681128	0.186261050034641	0.26413874785481	0.340605026943163	0.186767209506856	34.0838228699653	-0.245971387956264	33.8930331635663	0.201180381542938	0.23236263270114	0.183757220950867	0.170518572456395	0.200905269976397	0.153539933783565	0.206663051550009	0.252478269087479	0.186977474181249	0.00251542192760301	0.00245735172337793	0.00466447078250563
143	7.05265052202183	0.18	0.187111410021455	0.125272139441957	0.248950680600953	0.232220515236464	8.21552698139596	5.8832031631383	10.5478507996536	31.01	23.07	42.29	0.186701630104144	0.260717204056744	0.334732778009343	0.182016298255505	0.254174429797226	0.326332561338948	0.185556355348598	0.259365293012299	0.333107949774379	0.187111410021455	35.8738197886415	-0.0794147549298934	34.5030952374031	0.201180381542938	0.23236263270114	0.183757220950867	0.170518572456395	0.200905269976397	0.153539933783565	0.206663051550009	0.252478269087479	0.186977474181249	0.00251542192760301	0.00245735172337793	0.00466447078250563
143	7.05265052202183	0.18	0.188288052076969	0.126539163653838	0.2500369405001	0.196486312815257	7.31838111460901	5.00774811336427	9.62901411585375	29.29	23.09	40.71	0.168090662448983	0.245649641667444	0.323208620885906	0.164023324493851	0.239705586854039	0.315387849214226	0.167868467971523	0.244996689213966	0.322542671901948	0.188288052076969	33.9875871269589	0.671209633912989	34.8682953742559	0.201180381542938	0.23236263270114	0.183757220950867	0.170518572456395	0.200905269976397	0.153539933783565	0.206663051550009	0.252478269087479	0.186977474181249	0.00251542192760301	0.00245735172337793	0.00466447078250563
143	7.05265052202183	0.18	0.18867427095333	0.125113956550548	0.252234585356112	0.203373008494873	7.7522077788617	5.35673236428425	10.1476831934391	31.56	21.8	44.11	0.167077524161824	0.241792868188834	0.316508212215844	0.16284009353653	0.235660502331841	0.308480911127152	0.164936472704631	0.238902022263748	0.312400081378216	0.18867427095333	36.0309006086745	0.268149008221156	34.8364721227108	0.201180381542938	0.23236263270114	0.183757220950867	0.170518572456395	0.200905269976397	0.153539933783565	0.206663051550009	0.252478269087479	0.186977474181249	0.00251542192760301	0.00245735172337793	0.00466447078250563
143	7.05265052202183	0.18	0.189461130709665	0.12581811160575	0.25310414981358	0.219156939593945	7.94290549954439	5.60207956193126	10.2837314371575	32.51	24.07	42.64	0.169705602008374	0.240616996705258	0.311528391402141	0.165326982678795	0.234408773639369	0.303490564599943	0.169177432000925	0.240094372893897	0.310365764914672	0.189461130709665	36.1065876884338	0.730178415962626	35.5415434820166	0.201180381542938	0.23236263270114	0.183757220950867	0.170518572456395	0.200905269976397	0.153539933783565	0.206663051550009	0.252478269087479	0.186977474181249	0.00251542192760301	0.00245735172337793	0.00466447078250563
143	7.05265052202183	0.18	0.190358393561495	0.127815014819893	0.252901772303097	0.224956866128299	9.07146920375865	6.44255506539648	11.7003833421208	34.98	24.48	46.05	0.181591476403175	0.255690711082047	0.329789945760918	0.176719000366517	0.248829998854688	0.320940997342859	0.179959362874456	0.253498706728287	0.326799513467562	0.190358393561495	38.5092195634732	-0.0844227578114055	35.362417320464	0.201180381542938	0.23236263270114	0.183757220950867	0.170518572456395	0.200905269976397	0.153539933783565	0.206663051550009	0.252478269087479	0.186977474181249	0.00251542192760301	0.00245735172337793	0.00466447078250563
143	7.05265052202183	0.18	0.190487218887405	0.126035409577014	0.254939028197795	0.220486950059546	7.80293593839499	5.51225947750409	10.0936123992859	34.09	25.65	44.87	0.15938313003143	0.225616438843559	0.291849747655687	0.155163291683108	0.21964300300718	0.284122714331252	0.158766364045051	0.225333864506392	0.291028090453128	0.190487218887405	36.4367241438064	-0.68896707160773	34.4130193253962	0.201180381542938	0.23236263270114	0.183757220950867	0.170518572456395	0.200905269976397	0.153539933783565	0.206663051550009	0.252478269087479	0.186977474181249	0.00251542192760301	0.00245735172337793	0.00466447078250563
143	7.05265052202183	0.18	0.192829211598632	0.129590322117052	0.256068101080212	0.204713575263284	7.47285641582322	5.17321266598415	9.7725001656623	30.54	23.18	41.71	0.166664057696465	0.240751087043745	0.314838116391026	0.162520950305863	0.234766247709983	0.307011545114102	0.166443267611685	0.239731907980232	0.313789869364159	0.192829211598632	34.8416808979115	-0.238954061308218	34.2126765378524	0.201180381542938	0.23236263270114	0.183757220950867	0.170518572456395	0.200905269976397	0.153539933783565	0.206663051550009	0.252478269087479	0.186977474181249	0.00251542192760301	0.00245735172337793	0.00466447078250563
143	7.05265052202183	0.18	0.194198229392186	0.129362923982974	0.259033534801398	0.212756746161311	8.06475446006279	5.64266926591306	10.4868396542125	31.35	23.95	42.18	0.177158073451933	0.253202216128189	0.329246358804445	0.172682853352543	0.246806032060775	0.320929210769007	0.176397599021848	0.252468771337146	0.328881046960152	0.194198229392186	35.4129072231038	0.277790673607109	34.8991530911908	0.201180381542938	0.23236263270114	0.183757220950867	0.170518572456395	0.200905269976397	0.153539933783565	0.206663051550009	0.252478269087479	0.186977474181249	0.00251542192760301	0.00245735172337793	0.00466447078250563
143	7.05265052202183	0.18	0.198823783421313	0.132911528273951	0.264736038568675	0.228600722919063	8.66975445733814	6.18322806507084	11.1562808496054	32.15	23.75	40.5	0.189367720800246	0.265520149702757	0.341672578605268	0.184512641433819	0.258712646318628	0.332912651203438	0.189142425497587	0.265029269759037	0.34116656098404	0.198823783421313	34.7055902893256	-0.372102349407707	34.0330907669344	0.201180381542938	0.23236263270114	0.183757220950867	0.170518572456395	0.200905269976397	0.153539933783565	0.206663051550009	0.252478269087479	0.186977474181249	0.00251542192760301	0.00245735172337793	0.00466447078250563
143	7.05265052202183	0.18	0.200663584607714	0.133910423438073	0.267416745777356	0.193581957678156	7.95886009300346	5.4226570977814	10.4950630882255	33.05	23.82	44.39	0.161654325598616	0.23726083683119	0.312867348063765	0.157445267533157	0.231083181917325	0.304721096301494	0.160490195706065	0.236035113833638	0.310939325771565	0.200663584607714	35.9779045245961	-0.5955657385462	34.3387380497859	0.201180381542938	0.23236263270114	0.183757220950867	0.170518572456395	0.200905269976397	0.153539933783565	0.206663051550009	0.252478269087479	0.186977474181249	0.00251542192760301	0.00245735172337793	0.00466447078250563
143	7.05265052202183	0.18	0.201073916458925	0.134615908817339	0.26753192410051	0.206045999940963	8.05898806894397	5.58907566596926	10.5289004719187	31.05	22.97	46	0.177140399813039	0.255421907653432	0.333703415493826	0.172691481449258	0.249006932770962	0.325322384092667	0.175228888659766	0.252710372178295	0.330281192005663	0.201073916458925	35.8942316498507	0.51026497318999	35.2906722725492	0.201180381542938	0.23236263270114	0.183757220950867	0.170518572456395	0.200905269976397	0.153539933783565	0.206663051550009	0.252478269087479	0.186977474181249	0.00251542192760301	0.00245735172337793	0.00466447078250563
143	7.05265052202183	0.18	0.20177387543092	0.133409709698276	0.270138041163565	0.20396877808931	7.93082225899213	5.48465086999332	10.3769936479909	29.92	23.06	36.86	0.180336029719803	0.260766461257327	0.341196892794851	0.175911705855416	0.254368875154511	0.332826044453606	0.181126376260021	0.261718424062304	0.342116626340867	0.20177387543092	32.8786204070099	0.764016729245317	34.8023346537118	0.201180381542938	0.23236263270114	0.183757220950867	0.170518572456395	0.200905269976397	0.153539933783565	0.206663051550009	0.252478269087479	0.186977474181249	0.00251542192760301	0.00245735172337793	0.00466447078250563
143	7.05265052202183	0.18	0.202552123011849	0.136064571702477	0.269039674321222	0.213980137201244	7.50158655913392	5.25683327304105	9.74633984522679	32.06	24.93	42.64	0.161457976307526	0.230403157571104	0.299348338834682	0.157325406491542	0.224505913246227	0.291686420000912	0.161485331171306	0.229392067239	0.296131903472956	0.202552123011849	35.0627424766275	0.459048336561578	35.1107749914679	0.201180381542938	0.23236263270114	0.183757220950867	0.170518572456395	0.200905269976397	0.153539933783565	0.206663051550009	0.252478269087479	0.186977474181249	0.00251542192760301	0.00245735172337793	0.00466447078250563
143	7.05265052202183	0.18	0.20352238909668	0.134928067758702	0.272116710434657	0.189412477440631	8.26110746157666	5.59290120617273	10.9293137169806	31.76	25.69	43.26	0.173385678439875	0.256102811240315	0.338819944040754	0.168972194355498	0.249583785611763	0.330195376868028	0.173513924731939	0.25620737776145	0.338467463692604	0.20352238909668	36.6987638044118	0.119012537693699	35.2580454583254	0.201180381542938	0.23236263270114	0.183757220950867	0.170518572456395	0.200905269976397	0.153539933783565	0.206663051550009	0.252478269087479	0.186977474181249	0.00251542192760301	0.00245735172337793	0.00466447078250563
143	7.05265052202183	0.18	0.204503501134183	0.136267767691925	0.272739234576441	0.185436053339861	7.93562117020876	5.33886069005424	10.5323816503633	32.54	26.28	44.17	0.161584574067567	0.240177453803673	0.318770333539779	0.157413305719543	0.233977328471528	0.310541351223512	0.161694275603986	0.239897030172653	0.318654010342638	0.204503501134183	36.6744432200666	1.1032880958854	36.2533985906086	0.201180381542938	0.23236263270114	0.183757220950867	0.170518572456395	0.200905269976397	0.153539933783565	0.206663051550009	0.252478269087479	0.186977474181249	0.00251542192760301	0.00245735172337793	0.00466447078250563
143	7.05265052202183	0.18	0.206177929732969	0.137870435097543	0.274485424368395	0.198617721469677	8.24997531356084	5.66266225751327	10.8372883696084	30.03	22.37	39.31	0.185511766632013	0.270273490716939	0.355035214801864	0.180949581352317	0.263626808604926	0.346304035857534	0.184974232474933	0.270121112298929	0.354472548084483	0.206177929732969	34.3271069809424	-0.0377916338678746	34.2950040651826	0.201180381542938	0.23236263270114	0.183757220950867	0.170518572456395	0.200905269976397	0.153539933783565	0.206663051550009	0.252478269087479	0.186977474181249	0.00251542192760301	0.00245735172337793	0.00466447078250563
143	7.05265052202183	0.18	0.207263608933549	0.138151797026151	0.276375420840948	0.208236749821214	8.88665931785487	6.18118774865433	11.5921308870554	31.83	23.87	39.27	0.191228559083453	0.274928237989356	0.358627916895259	0.186354910216697	0.267921420064575	0.349487929912452	0.191601345834923	0.274883311529655	0.359325348495251	0.207263608933549	34.9310507429545	0.0767974217839592	34.6575751696916	0.201180381542938	0.23236263270114	0.183757220950867	0.170518572456395	0.200905269976397	0.153539933783565	0.206663051550009	0.252478269087479	0.186977474181249	0.00251542192760301	0.00245735172337793	0.00466447078250563
143	7.05265052202183	0.18	0.207425744724661	0.138844036270419	0.276007453178902	0.189188907850186	7.99941171022962	5.41384637461546	10.5849770458438	33.22	24.88	42.57	0.160560416565176	0.237241470776319	0.313922524987462	0.156367776570728	0.231046493832455	0.305725211094183	0.160281142366126	0.237190871330782	0.313809846970888	0.207425744724661	35.8185139719496	0.322885467777759	35.2290682302565	0.201180381542938	0.23236263270114	0.183757220950867	0.170518572456395	0.200905269976397	0.153539933783565	0.206663051550009	0.252478269087479	0.186977474181249	0.00251542192760301	0.00245735172337793	0.00466447078250563
143	7.05265052202183	0.18	0.214744654760587	0.142050091315849	0.287439218205326	0.224745191501019	9.01560885980247	6.40129603607118	11.6299216835338	33.33	24.96	44.32	0.18923151892569	0.266514366616829	0.343797214307968	0.184281321137719	0.259542489861947	0.334803658586175	0.188453560899082	0.265564176861808	0.342601270328969	0.214744654760587	35.8398678777456	-0.946692205990972	33.9318880413283	0.201180381542938	0.23236263270114	0.183757220950867	0.170518572456395	0.200905269976397	0.153539933783565	0.206663051550009	0.252478269087479	0.186977474181249	0.00251542192760301	0.00245735172337793	0.00466447078250563
143	7.05265052202183	0.18	0.215736573364625	0.143463769367964	0.288009377361286	0.241737757379097	9.25148792002817	6.69328777792389	11.8096880621325	31.61	23.18	41.13	0.208491667634078	0.288177978975452	0.367864290316826	0.203199719103791	0.280863427513487	0.358527135923184	0.207977511793265	0.287217674852851	0.366730286252665	0.215736573364625	34.6018496655507	0.0700363917944472	34.5387725859077	0.201180381542938	0.23236263270114	0.183757220950867	0.170518572456395	0.200905269976397	0.153539933783565	0.206663051550009	0.252478269087479	0.186977474181249	0.00251542192760301	0.00245735172337793	0.00466447078250563
143	7.05265052202183	0.18	0.218146142259025	0.144877286833627	0.291414997684422	0.21526207700374	8.80458331424404	6.17992468335996	11.4292419451281	32.69	23.96	42.74	0.186210072712972	0.265294834994886	0.3443795972768	0.181390861264046	0.258428869649826	0.335466878035606	0.185552338024361	0.26451731667944	0.343091849614484	0.218146142259025	35.3983921538679	-0.300517990704056	34.3714753344803	0.201180381542938	0.23236263270114	0.183757220950867	0.170518572456395	0.200905269976397	0.153539933783565	0.206663051550009	0.252478269087479	0.186977474181249	0.00251542192760301	0.00245735172337793	0.00466447078250563
143	7.05265052202183	0.18	0.218483189800397	0.144491958904405	0.292474420696389	0.225046443349803	9.10443431180295	6.4666444822788	11.7422241413271	32.69	23.91	42.12	0.194878451352474	0.274370744206933	0.353863037061391	0.189835327072797	0.267270494014363	0.344705660955928	0.194341165501589	0.273653979931086	0.35321769094455	0.218483189800397	35.2776680101851	0.424642776622389	35.2084077954139	0.201180381542938	0.23236263270114	0.183757220950867	0.170518572456395	0.200905269976397	0.153539933783565	0.206663051550009	0.252478269087479	0.186977474181249	0.00251542192760301	0.00245735172337793	0.00466447078250563
143	7.05265052202183	0.18	0.219157271339312	0.145728511233059	0.292586031445565	0.237707760345569	9.54024679126176	6.87287140024484	12.2076221822787	34.51	24.63	45.05	0.196345655486213	0.272547804352021	0.348749953217829	0.191113962441499	0.265285680579282	0.339457398717064	0.194929250349289	0.270916594603355	0.345996440235045	0.219157271339312	36.338283210323	1.68771631448052	36.6556493595736	0.201180381542938	0.23236263270114	0.183757220950867	0.170518572456395	0.200905269976397	0.153539933783565	0.206663051550009	0.252478269087479	0.186977474181249	0.00251542192760301	0.00245735172337793	0.00466447078250563
143	7.05265052202183	0.18	0.219298849413771	0.147066616959495	0.291531081868048	0.204486462052313	8.08696039276925	5.59659951878995	10.5773212667486	33.26	23.28	43.86	0.165800355926679	0.239577784149901	0.313355212373123	0.161468277824107	0.233318028754457	0.305167779684808	0.164464229650886	0.237661622239707	0.310338152168546	0.219298849413771	35.2177198404388	0.117966899380057	34.7624866473309	0.201180381542938	0.23236263270114	0.183757220950867	0.170518572456395	0.200905269976397	0.153539933783565	0.206663051550009	0.252478269087479	0.186977474181249	0.00251542192760301	0.00245735172337793	0.00466447078250563
143	7.05265052202183	0.18	0.221859445151695	0.14849836675529	0.295220523548101	0.207908934477448	8.54932156619607	5.94395944310882	11.1546836892833	34.12	25.19	45.33	0.171726691832616	0.246998103541604	0.322269515250593	0.167178084017116	0.240455745494679	0.313733406972241	0.170804837313485	0.245663571277089	0.320299896907236	0.221859445151695	36.7109356443826	-0.365701996975148	34.8047905556681	0.201180381542938	0.23236263270114	0.183757220950867	0.170518572456395	0.200905269976397	0.153539933783565	0.206663051550009	0.252478269087479	0.186977474181249	0.00251542192760301	0.00245735172337793	0.00466447078250563
143	7.05265052202183	0.18	0.221965163691223	0.148901158552623	0.295029168829822	0.201574003936906	8.00100875309196	5.51484185239113	10.4871756537928	31.89	25.02	41.69	0.170277715512058	0.247041262239962	0.323804808967867	0.165932938992452	0.240737800437423	0.315542661882394	0.17011130600556	0.247449873113808	0.323864880807554	0.221965163691223	34.3075730304937	-0.178480765024746	34.2964680911634	0.201180381542938	0.23236263270114	0.183757220950867	0.170518572456395	0.200905269976397	0.153539933783565	0.206663051550009	0.252478269087479	0.186977474181249	0.00251542192760301	0.00245735172337793	0.00466447078250563
143	7.05265052202183	0.18	0.226210247703186	0.150647290696228	0.301773204710143	0.207964601667414	8.89719885064723	6.18628107502691	11.6081166262676	31.52	22.84	42.29	0.193186144826543	0.277843105553398	0.362500066280253	0.18829013808951	0.270801597903617	0.353313057717725	0.192579476911589	0.276510919562645	0.360463696890439	0.226210247703186	34.699922063199	0.0976741677333683	34.585244336687	0.201180381542938	0.23236263270114	0.183757220950867	0.170518572456395	0.200905269976397	0.153539933783565	0.206663051550009	0.252478269087479	0.186977474181249	0.00251542192760301	0.00245735172337793	0.00466447078250563
143	7.05265052202183	0.18	0.227220269735317	0.151039830135024	0.30340070933561	0.163018740589985	7.64684670354843	4.94159956925282	10.352093837844	29.09	22.52	39.45	0.16700173943229	0.258425775453464	0.349849811474637	0.162979511976561	0.252201605257209	0.341423698537858	0.166789002016249	0.257771353605687	0.349666598902805	0.227220269735317	32.8176096367034	0.1795545769737	34.1678531966076	0.201180381542938	0.23236263270114	0.183757220950867	0.170518572456395	0.200905269976397	0.153539933783565	0.206663051550009	0.252478269087479	0.186977474181249	0.00251542192760301	0.00245735172337793	0.00466447078250563
143	7.05265052202183	0.18	0.22896104939552	0.153597602699392	0.304324496091648	0.231729572219648	9.10779212867012	6.5185962928602	11.69698796448	32.46	24.06	39.32	0.197782872190447	0.276342513877559	0.35490215556467	0.192684472096053	0.269219021922796	0.345753571749539	0.198375016864502	0.276261512996964	0.355320117393594	0.22896104939552	34.456684211776	0.0409290160767328	34.5109647077491	0.201180381542938	0.23236263270114	0.183757220950867	0.170518572456395	0.200905269976397	0.153539933783565	0.206663051550009	0.252478269087479	0.186977474181249	0.00251542192760301	0.00245735172337793	0.00466447078250563
143	7.05265052202183	0.18	0.228985619195507	0.153413989362491	0.304557249028522	0.190309691955333	7.88010339202838	5.34236766089834	10.4178391231584	30.64	23.79	39.95	0.171594902699513	0.253106049722874	0.334617196746235	0.167321051545437	0.246802030397743	0.32628300925005	0.171644759512117	0.253279887120684	0.335146125873207	0.228985619195507	33.3058047909195	0.346440790409217	34.5724701476302	0.201180381542938	0.23236263270114	0.183757220950867	0.170518572456395	0.200905269976397	0.153539933783565	0.206663051550009	0.252478269087479	0.186977474181249	0.00251542192760301	0.00245735172337793	0.00466447078250563
143	7.05265052202183	0.18	0.230568961417104	0.153600958203952	0.307536964630255	0.224293276439337	8.64123268994696	6.13222604336744	11.1502393365265	32.88	24.62	41.1	0.183725209194161	0.258896569113443	0.334067929032724	0.17895494366615	0.252174544496466	0.325394145326783	0.183847710155324	0.2588986819646	0.333968069280915	0.230568961417104	34.8923130100654	0.586745917868511	35.2415700546135	0.201180381542938	0.23236263270114	0.183757220950867	0.170518572456395	0.200905269976397	0.153539933783565	0.206663051550009	0.252478269087479	0.186977474181249	0.00251542192760301	0.00245735172337793	0.00466447078250563
143	7.05265052202183	0.18	0.23105759919886	0.153479932966028	0.308635265431692	0.170425557700274	7.96797137149574	5.22327981365351	10.712662929338	33.51	23.11	42.9	0.153583780505675	0.234287882298867	0.31499198409206	0.149554255695406	0.228140951735234	0.306727647775062	0.152705114326914	0.232721225698421	0.313036317490301	0.23105759919886	35.2372273023503	-0.166935462429738	34.5786666799104	0.201180381542938	0.23236263270114	0.183757220950867	0.170518572456395	0.200905269976397	0.153539933783565	0.206663051550009	0.252478269087479	0.186977474181249	0.00251542192760301	0.00245735172337793	0.00466447078250563
143	7.05265052202183	0.18	0.231512552355238	0.155234269697149	0.307790835013328	0.193608278854065	8.40866468201818	5.7293509876378	11.0879783763986	30.48	23.84	40.37	0.184962608242517	0.27145981364707	0.357957019051624	0.180370655269859	0.264720447728315	0.349070240186771	0.184978152650254	0.271612463176114	0.35750607590412	0.231512552355238	33.8484161944301	-0.355194246262914	33.973809393115	0.201180381542938	0.23236263270114	0.183757220950867	0.170518572456395	0.200905269976397	0.153539933783565	0.206663051550009	0.252478269087479	0.186977474181249	0.00251542192760301	0.00245735172337793	0.00466447078250563
143	7.05265052202183	0.18	0.23163746578207	0.155121778189512	0.308153153374628	0.241470611130042	9.28614676133282	6.71649027716458	11.8558032455011	31.54	24.73	39.99	0.209617149915906	0.289814402684307	0.370011655452708	0.204302791338558	0.28246682803518	0.360630864731801	0.210132430650023	0.291268118003301	0.370349351211024	0.23163746578207	33.9517620828106	0.482162303128525	34.8556814710809	0.201180381542938	0.23236263270114	0.183757220950867	0.170518572456395	0.200905269976397	0.153539933783565	0.206663051550009	0.252478269087479	0.186977474181249	0.00251542192760301	0.00245735172337793	0.00466447078250563
143	7.05265052202183	0.18	0.231678158862175	0.155417650361843	0.307938667362506	0.246510198958147	9.24444380183768	6.72103571096519	11.7678518927102	30.87	23.5	42.37	0.214293582552006	0.29474995613615	0.375206329720293	0.208931503717214	0.287374688605822	0.365817873494429	0.213812803529476	0.293905391782529	0.373908469522172	0.231678158862175	34.2144567397823	-1.06753746685903	33.3835876312732	0.201180381542938	0.23236263270114	0.183757220950867	0.170518572456395	0.200905269976397	0.153539933783565	0.206663051550009	0.252478269087479	0.186977474181249	0.00251542192760301	0.00245735172337793	0.00466447078250563
143	7.05265052202183	0.18	0.232184903510481	0.153503486931949	0.310866320089013	0.209549061959615	8.80933205701686	6.13802973847919	11.4806343755545	30.39	23.61	41.13	0.198727007668251	0.285214030207797	0.371701052747342	0.193802395299745	0.278146201041982	0.362490006784219	0.198701886266921	0.284496492832834	0.371066563692179	0.232184903510481	34.076940308271	0.718105159292465	35.1109342750135	0.201180381542938	0.23236263270114	0.183757220950867	0.170518572456395	0.200905269976397	0.153539933783565	0.206663051550009	0.252478269087479	0.186977474181249	0.00251542192760301	0.00245735172337793	0.00466447078250563
143	7.05265052202183	0.18	0.234580724508291	0.155378250992224	0.313783198024358	0.174062704084056	8.14688204400524	5.3761306167837	10.9176334712268	30.93	23.94	44.52	0.171056903620172	0.259216249742093	0.347375595864013	0.166771151428626	0.25272170560558	0.338672259782533	0.170205177397181	0.257964570540694	0.345532206681841	0.234580724508291	34.6392103730291	-0.953687560565036	33.6598832491586	0.201180381542938	0.23236263270114	0.183757220950867	0.170518572456395	0.200905269976397	0.153539933783565	0.206663051550009	0.252478269087479	0.186977474181249	0.00251542192760301	0.00245735172337793	0.00466447078250563
143	7.05265052202183	0.18	0.235349821539062	0.157156348324118	0.313543294754006	0.185996105436714	8.07899566164725	5.4402097756574	10.7177815476371	30.88	23.67	42.34	0.173355713338742	0.257442288761047	0.341528864183352	0.169016424950313	0.250998218861092	0.332980012771871	0.478567218780543	0.256987480377452	0.341092172159259	0.235349821539062	33.6607660143486	0.720944816194031	34.9794660409791	0.201180381542938	0.23236263270114	0.183757220950867	0.170518572456395	0.200905269976397	0.153539933783565	0.206663051550009	0.252478269087479	0.186977474181249	0.00251542192760301	0.00245735172337793	0.00466447078250563
143	7.05265052202183	0.18	0.236691822446293	0.157883197942143	0.315500446950444	0.225593667328578	9.98694531966351	7.09800128092229	12.8758893584047	30.51	22.96	38.25	0.228938929911368	0.322118929551675	0.415298929191982	0.223251910599635	0.314117247296306	0.404982583992977	0.229233992099289	0.322366033058363	0.415703179887126	0.236691822446293	33.2514523084648	0.168651507283492	34.2304091230379	0.201180381542938	0.23236263270114	0.183757220950867	0.170518572456395	0.200905269976397	0.153539933783565	0.206663051550009	0.252478269087479	0.186977474181249	0.00251542192760301	0.00245735172337793	0.00466447078250563
143	7.05265052202183	0.18	0.237502968040633	0.158611707766787	0.316394228314478	0.240082285161061	9.37586165102848	6.77150847725673	11.9802148248002	32.95	26.31	43.58	0.202455777842105	0.28032119724495	0.358186616647795	0.197193003543922	0.27303433584825	0.348875668152577	0.202696066475276	0.280143500835101	0.358876175343664	0.237502968040633	35.3775749611856	0.157207744299201	34.9674710830294	0.201180381542938	0.23236263270114	0.183757220950867	0.170518572456395	0.200905269976397	0.153539933783565	0.206663051550009	0.252478269087479	0.186977474181249	0.00251542192760301	0.00245735172337793	0.00466447078250563
143	7.05265052202183	0.18	0.240802544635969	0.161850613900277	0.319754475371661	0.243975195502717	9.79469705344273	7.10271813539577	12.4866759714897	31.08	22.65	42.66	0.224903184888434	0.310143035432995	0.395382885977557	0.219251425504403	0.302349220455366	0.385447015406328	0.224042783545934	0.307713130488441	0.392879526612825	0.240802544635969	34.2029031024562	-0.496323938132179	33.8315908440828	0.201180381542938	0.23236263270114	0.183757220950867	0.170518572456395	0.200905269976397	0.153539933783565	0.206663051550009	0.252478269087479	0.186977474181249	0.00251542192760301	0.00245735172337793	0.00466447078250563
143	7.05265052202183	0.18	0.242561756807521	0.161975319877288	0.323148193737755	0.205521796104944	8.89261754516398	6.16284082174125	11.6223942685867	31.94	23.42	42.44	0.190018403222101	0.274185401712108	0.358352400202114	0.185165893496763	0.267183515022224	0.349201136547685	0.189160594117566	0.273047445628732	0.356593958529992	0.242561756807521	34.2108236212599	-0.379197565989329	34.0545559331374	0.201180381542938	0.23236263270114	0.183757220950867	0.170518572456395	0.200905269976397	0.153539933783565	0.206663051550009	0.252478269087479	0.186977474181249	0.00251542192760301	0.00245735172337793	0.00466447078250563
143	7.05265052202183	0.18	0.242735141715653	0.160573554407336	0.32489672902397	0.173077625127862	8.84820145703712	5.82858091195353	11.8678220021207	31.76	25.82	42.08	0.180665868503777	0.274263671566021	0.367861474628264	0.176066672622163	0.267281764251765	0.358496855881368	0.181090160060514	0.274346795690218	0.36885496993014	0.242735141715653	34.6691610941878	-0.259162124574341	34.4718304807564	0.201180381542938	0.23236263270114	0.183757220950867	0.170518572456395	0.200905269976397	0.153539933783565	0.206663051550009	0.252478269087479	0.186977474181249	0.00251542192760301	0.00245735172337793	0.00466447078250563
143	7.05265052202183	0.18	0.243827644956225	0.162456414329759	0.325198875582691	0.198993905799943	9.31052454708833	6.39405374446559	12.2269953497111	34.66	26.13	44.93	0.181855587922927	0.264803985554098	0.347752383185269	0.176998707310928	0.257731773156847	0.338464839002766	0.181544977154518	0.264291756043718	0.346922532647021	0.243827644956225	37.3292289938712	-0.500321925038683	34.8772343369344	0.201180381542938	0.23236263270114	0.183757220950867	0.170518572456395	0.200905269976397	0.153539933783565	0.206663051550009	0.252478269087479	0.186977474181249	0.00251542192760301	0.00245735172337793	0.00466447078250563
143	7.05265052202183	0.18	0.263512009385769	0.175161635056331	0.351862383715208	0.203353046084898	9.62960057098783	6.65381698694346	12.6053841550322	32.51	24.3	42.91	0.201598347699261	0.291759086239429	0.381919824779596	0.196397331663602	0.284232022136978	0.372066712610353	0.200899066311519	0.291114029018871	0.380447515960351	0.263512009385769	34.5145040165399	-0.498539228862724	34.1597007582782	0.201180381542938	0.23236263270114	0.183757220950867	0.170518572456395	0.200905269976397	0.153539933783565	0.206663051550009	0.252478269087479	0.186977474181249	0.00251542192760301	0.00245735172337793	0.00466447078250563
143	7.05265052202183	0.19	0.168498107686237	0.115035399813418	0.221960815559055	0.244154741277163	8.96006976456669	6.49867814202985	11.4214613871035	36.76	27.61	45.7	0.174405818994462	0.240462486583259	0.306519154172056	0.169611171794017	0.233851854009439	0.298092536224861	0.17406912967941	0.240372596203731	0.306649343703529	0.168498107686237	39.7250594108985	-0.504192458082844	35.2482227782439	0.201180381542938	0.23236263270114	0.183757220950867	0.170518572456395	0.200905269976397	0.153539933783565	0.206663051550009	0.252478269087479	0.186977474181249	0.00251542192760301	0.00245735172337793	0.00466447078250563
143	7.05265052202183	0.19	0.182177371579987	0.123170919705574	0.2411838234544	0.274889824970988	9.3640334359398	6.9895393918098	11.7385274800698	33.32	24.81	41.69	0.206666095290252	0.276874929504039	0.347083763717826	0.201260472863093	0.26963290305387	0.338005333244647	0.206620051607159	0.276713097790175	0.346592768259064	0.182177371579987	36.375438865787	-0.218670242708055	34.6175918510369	0.201180381542938	0.23236263270114	0.183757220950867	0.170518572456395	0.200905269976397	0.153539933783565	0.206663051550009	0.252478269087479	0.186977474181249	0.00251542192760301	0.00245735172337793	0.00466447078250563
143	7.05265052202183	0.19	0.191728676045796	0.129661211657785	0.253796140433807	0.230455170910483	8.19752438895586	5.85873070387859	10.5363180740331	31.89	24.3	41.9	0.180912884775885	0.253132949811958	0.325353014848031	0.176297002735362	0.246674416809464	0.317051830883565	0.180578161369163	0.252653557138066	0.324549578924274	0.191728676045796	35.5554414889893	-0.846152337943484	33.8105879174872	0.201180381542938	0.23236263270114	0.183757220950867	0.170518572456395	0.200905269976397	0.153539933783565	0.206663051550009	0.252478269087479	0.186977474181249	0.00251542192760301	0.00245735172337793	0.00466447078250563
143	7.05265052202183	0.19	0.192744131145996	0.130385548691102	0.25510271360089	0.226922298119862	8.02732651881198	5.71404026530567	10.3406127723183	30.34	21.39	42.77	0.18532417366442	0.260351272437827	0.335378371211234	0.180736852160216	0.2539068083019	0.327076764443583	0.183543061007102	0.257595282310037	0.331673427500379	0.192744131145996	34.6184791556571	-0.270738046809923	34.0186174699577	0.201180381542938	0.23236263270114	0.183757220950867	0.170518572456395	0.200905269976397	0.153539933783565	0.206663051550009	0.252478269087479	0.186977474181249	0.00251542192760301	0.00245735172337793	0.00466447078250563
143	7.05265052202183	0.19	0.193942888035294	0.131601624310657	0.256284151759932	0.216567563067459	8.1102422005107	5.70187138862297	10.5186130123984	31.15	23.35	40.85	0.180176626909475	0.256280084819626	0.332383542729777	0.175643111528676	0.249831691783021	0.324020272037365	0.17981579632005	0.256082060016149	0.331244220167454	0.193942888035294	34.8101210461552	0.550334348184405	35.0161197196664	0.201180381542938	0.23236263270114	0.183757220950867	0.170518572456395	0.200905269976397	0.153539933783565	0.206663051550009	0.252478269087479	0.186977474181249	0.00251542192760301	0.00245735172337793	0.00466447078250563
143	7.05265052202183	0.19	0.194283113557787	0.131319919689392	0.257246307426182	0.210070321657412	7.92358479617929	5.52464672478853	10.3225228675701	29.7	22.88	40.71	0.182945699638496	0.262385241336397	0.341824783034297	0.1784783760688	0.255978095526035	0.33347781498327	0.182322662564661	0.261572296380402	0.341707795778434	0.194283113557787	34.2563823564823	-0.5964756498964	33.6411730852091	0.201180381542938	0.23236263270114	0.183757220950867	0.170518572456395	0.200905269976397	0.153539933783565	0.206663051550009	0.252478269087479	0.186977474181249	0.00251542192760301	0.00245735172337793	0.00466447078250563
143	7.05265052202183	0.19	0.198258648710235	0.134159198592254	0.262358098828216	0.191269551345479	8.37080091167639	5.68340623729198	11.0581955860608	31.04	24.42	43.92	0.180225522774182	0.265445035487083	0.350664548199984	0.17570060340468	0.258780511150434	0.341860418896189	0.179434023574093	0.264577590106681	0.349698989527831	0.198258648710235	36.9911433168013	0.0341786687841966	35.1097274739906	0.201180381542938	0.23236263270114	0.183757220950867	0.170518572456395	0.200905269976397	0.153539933783565	0.206663051550009	0.252478269087479	0.186977474181249	0.00251542192760301	0.00245735172337793	0.00466447078250563
143	7.05265052202183	0.19	0.200310281371241	0.134769429693735	0.265851133048748	0.218541053434788	7.93626336393505	5.59317805712643	10.2793486707437	32.15	23.82	43.08	0.171304025460844	0.243066436911891	0.314828848362939	0.166912177645923	0.236834763155478	0.306757348665034	0.170288434161476	0.241807132659168	0.312746315080183	0.200310281371241	35.0760893481385	-0.0471090474896298	34.5578772562222	0.201180381542938	0.23236263270114	0.183757220950867	0.170518572456395	0.200905269976397	0.153539933783565	0.206663051550009	0.252478269087479	0.186977474181249	0.00251542192760301	0.00245735172337793	0.00466447078250563
143	7.05265052202183	0.19	0.201021104803102	0.136414465432187	0.265627744174017	0.255801855821959	8.81150932616286	6.46496797064568	11.15805068168	31.41	23.91	40.5	0.202589141661547	0.276121416105293	0.349653690549039	0.19746557803389	0.269138190682789	0.340810803331688	0.202601658185822	0.276160004102392	0.349883608196486	0.201021104803102	34.1261569093842	0.353188623882625	34.6267645224834	0.201180381542938	0.23236263270114	0.183757220950867	0.170518572456395	0.200905269976397	0.153539933783565	0.206663051550009	0.252478269087479	0.186977474181249	0.00251542192760301	0.00245735172337793	0.00466447078250563
143	7.05265052202183	0.19	0.201902268300217	0.136994695020997	0.266809841579437	0.212041742015218	8.08981394686657	5.6550048307334	10.5246230629997	31.18	22.03	44.34	0.178545194846043	0.255419305667366	0.332293416488689	0.174050400965075	0.248989241093606	0.323928081222136	0.176620080020232	0.252551289883573	0.328361321795871	0.201902268300217	35.25610585091	0.557703113765363	35.0772098311119	0.201180381542938	0.23236263270114	0.183757220950867	0.170518572456395	0.200905269976397	0.153539933783565	0.206663051550009	0.252478269087479	0.186977474181249	0.00251542192760301	0.00245735172337793	0.00466447078250563
143	7.05265052202183	0.19	0.203128590060219	0.137314158423544	0.268943021696893	0.189181144049209	8.33835381491794	5.64316759816835	11.0335400316675	32.23	25.59	40.84	0.172430189407954	0.25478313423183	0.337136079055705	0.168003411571883	0.248242119949499	0.328480828327116	0.173076583077442	0.255955000220438	0.33814092212643	0.203128590060219	35.6342390909691	0.676225508921322	35.5702646187464	0.201180381542938	0.23236263270114	0.183757220950867	0.170518572456395	0.200905269976397	0.153539933783565	0.206663051550009	0.252478269087479	0.186977474181249	0.00251542192760301	0.00245735172337793	0.00466447078250563
143	7.05265052202183	0.19	0.203368606459811	0.136861021929926	0.269876190989696	0.214137816288716	8.24715611607344	5.78045694538855	10.7138552867583	34.16	25.34	43.86	0.166775325250275	0.237943497658123	0.309111670065971	0.162354654662729	0.231636390656434	0.300918126650138	0.166182313246276	0.237625558850241	0.308737723932811	0.203368606459811	37.0176463170983	-0.161554601373331	34.9919476329568	0.201180381542938	0.23236263270114	0.183757220950867	0.170518572456395	0.200905269976397	0.153539933783565	0.206663051550009	0.252478269087479	0.186977474181249	0.00251542192760301	0.00245735172337793	0.00466447078250563
143	7.05265052202183	0.19	0.203382716910199	0.137221474497805	0.269543959322592	0.265490998347495	9.26021356500688	6.85540713040343	11.6650199996103	32.32	23.65	42.53	0.20889151901285	0.282168519123948	0.355445519235045	0.203520030739784	0.274912767915543	0.346305505091303	0.208209216317764	0.280873462913014	0.354088417011924	0.203382716910199	35.7853474673272	-0.970437758581831	33.7656242974176	0.201180381542938	0.23236263270114	0.183757220950867	0.170518572456395	0.200905269976397	0.153539933783565	0.206663051550009	0.252478269087479	0.186977474181249	0.00251542192760301	0.00245735172337793	0.00466447078250563
143	7.05265052202183	0.19	0.20345921997999	0.137712511437077	0.269205928522904	0.269105059450993	9.00974070754727	6.69146918522877	11.3280122298658	32.21	23.46	41.84	0.204568052592276	0.275441021976595	0.346313991360913	0.199317796495008	0.268371805220875	0.337425813946741	0.204015245318426	0.274422051792922	0.345600855413668	0.20345921997999	34.4593519175908	-0.436360624820326	33.9927048220785	0.201180381542938	0.23236263270114	0.183757220950867	0.170518572456395	0.200905269976397	0.153539933783565	0.206663051550009	0.252478269087479	0.186977474181249	0.00251542192760301	0.00245735172337793	0.00466447078250563
143	7.05265052202183	0.19	0.204140105361235	0.139114584252243	0.269165626470226	0.231760317441813	8.92922958365633	6.39101531795891	11.4674438493537	32.28	23.27	44.81	0.194996543661723	0.272440108456987	0.349883673252251	0.189986171647351	0.265439849532534	0.340893527417718	0.19309634467853	0.27022171803935	0.347084336564012	0.204140105361235	36.3740467576399	-0.0377911504257484	34.8236865250174	0.201180381542938	0.23236263270114	0.183757220950867	0.170518572456395	0.200905269976397	0.153539933783565	0.206663051550009	0.252478269087479	0.186977474181249	0.00251542192760301	0.00245735172337793	0.00466447078250563
143	7.05265052202183	0.19	0.205524182961656	0.138696622652621	0.272351743270692	0.227345432737816	8.08406784115497	5.75723608622108	10.4108995960889	31.55	23.17	42.58	0.179665060166674	0.252278092008195	0.324891123849716	0.175109847332683	0.245881854468273	0.316653861603863	0.178667551201402	0.250876061901246	0.323088918865039	0.205524182961656	34.5614962567754	-0.338768187588662	34.0169932578596	0.201180381542938	0.23236263270114	0.183757220950867	0.170518572456395	0.200905269976397	0.153539933783565	0.206663051550009	0.252478269087479	0.186977474181249	0.00251542192760301	0.00245735172337793	0.00466447078250563
143	7.05265052202183	0.19	0.205945950476431	0.13873420758677	0.273157693366092	0.218883242131023	8.93443148094817	6.29928898243098	11.5695739794654	33.47	24.67	40.55	0.185455419265065	0.263035834808583	0.340616250352101	0.180593045239263	0.256139414007849	0.331685782776435	0.186006029194444	0.26299432594084	0.341313809845793	0.205945950476431	36.046151548323	-0.500978596511732	34.4063172395149	0.201180381542938	0.23236263270114	0.183757220950867	0.170518572456395	0.200905269976397	0.153539933783565	0.206663051550009	0.252478269087479	0.186977474181249	0.00251542192760301	0.00245735172337793	0.00466447078250563
143	7.05265052202183	0.19	0.207219852849113	0.140637868141336	0.27380183755689	0.223813399017895	8.55010698166223	6.06413036325194	11.0360836000725	32	24.04	42.3	0.18662303793162	0.263128733054228	0.339634428176836	0.181851933253151	0.256401724731843	0.330951516210536	0.186325854436202	0.262037126707113	0.339031110694328	0.207219852849113	35.2762626690216	0.0558264311849044	34.7168032254816	0.201180381542938	0.23236263270114	0.183757220950867	0.170518572456395	0.200905269976397	0.153539933783565	0.206663051550009	0.252478269087479	0.186977474181249	0.00251542192760301	0.00245735172337793	0.00466447078250563
143	7.05265052202183	0.19	0.207362210839725	0.141488198263191	0.273236223416259	0.2578134428489	9.87226547895296	7.25705860024495	12.487472357661	32.2	25.49	41.87	0.221958504382762	0.301945099424168	0.381931694465573	0.216263411788431	0.294197681480408	0.372131951172385	0.222184475539323	0.302705188712607	0.382340130227272	0.207362210839725	36.3797919153694	0.129132649797689	35.1007877208269	0.201180381542938	0.23236263270114	0.183757220950867	0.170518572456395	0.200905269976397	0.153539933783565	0.206663051550009	0.252478269087479	0.186977474181249	0.00251542192760301	0.00245735172337793	0.00466447078250563
143	7.05265052202183	0.19	0.207403457828748	0.140905721869546	0.27390119378795	0.205304874598173	7.74341405485229	5.36482953565355	10.121998574051	31.38	21.63	42.19	0.16827890917603	0.24288810330115	0.317497297426271	0.16402558883428	0.236749004137754	0.309472419441228	0.16690331990881	0.240501980069471	0.314278003889296	0.207403457828748	34.0459987836208	1.38673892552283	35.6019201423407	0.201180381542938	0.23236263270114	0.183757220950867	0.170518572456395	0.200905269976397	0.153539933783565	0.206663051550009	0.252478269087479	0.186977474181249	0.00251542192760301	0.00245735172337793	0.00466447078250563
143	7.05265052202183	0.19	0.208181097888032	0.141052415393357	0.275309780382707	0.21655149117779	8.24385644391067	5.79569236236492	10.6920205254564	33.65	25.77	43.47	0.169721313549565	0.241413459668801	0.313105605788038	0.165258457707539	0.235065444523892	0.304872431340245	0.169304671261736	0.241411519594926	0.312996098956895	0.208181097888032	36.5269522164903	-0.00615649680611752	35.1614549837885	0.201180381542938	0.23236263270114	0.183757220950867	0.170518572456395	0.200905269976397	0.153539933783565	0.206663051550009	0.252478269087479	0.186977474181249	0.00251542192760301	0.00245735172337793	0.00466447078250563
143	7.05265052202183	0.19	0.20864599148748	0.141830368071364	0.275461614903596	0.209928661532542	8.408020762554	5.86132818721348	10.9547133378945	33.98	24.11	43.41	0.170006434779374	0.243872649293218	0.317738863807061	0.16551285537518	0.237426651437121	0.309340447499063	0.168943419649407	0.242683896598683	0.315627719133711	0.20864599148748	36.9158948072638	-0.570308203156921	34.5772667970907	0.201180381542938	0.23236263270114	0.183757220950867	0.170518572456395	0.200905269976397	0.153539933783565	0.206663051550009	0.252478269087479	0.186977474181249	0.00251542192760301	0.00245735172337793	0.00466447078250563
143	7.05265052202183	0.19	0.209649256546088	0.141023753737058	0.278274759355119	0.179740777358924	7.41232485801007	4.94007614461557	9.88457357140458	29.93	22.99	41.38	0.162342142011012	0.243585859712385	0.324829577413757	0.158357854752682	0.237607645891012	0.316857437029343	0.162238982728212	0.243069810426793	0.32362715714429	0.209649256546088	33.4341338896313	-0.0256414440046458	34.1523987027632	0.201180381542938	0.23236263270114	0.183757220950867	0.170518572456395	0.200905269976397	0.153539933783565	0.206663051550009	0.252478269087479	0.186977474181249	0.00251542192760301	0.00245735172337793	0.00466447078250563
143	7.05265052202183	0.19	0.211181336085749	0.142216964287974	0.280145707883524	0.196898213886128	7.76395518096789	5.3158341272735	10.2120762346623	32.31	23.14	41.71	0.162012023297961	0.236624028806642	0.311236034315324	0.157846497305329	0.230540137485424	0.303233777665519	0.161516641035968	0.235629145456538	0.309586709378859	0.211181336085749	34.4436578189663	-0.132179323947452	34.3536513805707	0.201180381542938	0.23236263270114	0.183757220950867	0.170518572456395	0.200905269976397	0.153539933783565	0.206663051550009	0.252478269087479	0.186977474181249	0.00251542192760301	0.00245735172337793	0.00466447078250563
143	7.05265052202183	0.19	0.211721297669959	0.144239990995925	0.279202604343992	0.212594593932451	8.54695203538539	5.97880540759904	11.1150986631717	34.39	26.3	46.96	0.171354242936747	0.244958046899921	0.318561850863096	0.166796168820807	0.238442089582904	0.310088010345001	0.170514858838814	0.244225731711814	0.31731039713707	0.211721297669959	37.6927559763801	-0.281647506189577	35.1651988629056	0.201180381542938	0.23236263270114	0.183757220950867	0.170518572456395	0.200905269976397	0.153539933783565	0.206663051550009	0.252478269087479	0.186977474181249	0.00251542192760301	0.00245735172337793	0.00466447078250563
143	7.05265052202183	0.19	0.213381105968158	0.145610796063471	0.281151415872844	0.238948078027582	8.53368843795124	6.15587587583761	10.9115010000649	34.3	24.21	45.51	0.176882243566789	0.245206041715289	0.31352983986379	0.172183490065815	0.238692314142999	0.305201138220182	0.175325082759778	0.243240670355703	0.311575535010527	0.213381105968158	36.048855826924	-0.0442239886234905	34.84188681571	0.201180381542938	0.23236263270114	0.183757220950867	0.170518572456395	0.200905269976397	0.153539933783565	0.206663051550009	0.252478269087479	0.186977474181249	0.00251542192760301	0.00245735172337793	0.00466447078250563
143	7.05265052202183	0.19	0.214350712908658	0.144549810664598	0.284151615152718	0.215072670579187	8.35971715166314	5.86627580721148	10.8531584961148	33.43	24.69	44.87	0.172925807777514	0.246427356767949	0.319928905758383	0.168395094956521	0.23997087928144	0.311546663606358	0.17228014077873	0.245414066620031	0.318306620377156	0.214350712908658	36.1540657698876	-0.492143315009453	34.2588737291439	0.201180381542938	0.23236263270114	0.183757220950867	0.170518572456395	0.200905269976397	0.153539933783565	0.206663051550009	0.252478269087479	0.186977474181249	0.00251542192760301	0.00245735172337793	0.00466447078250563
143	7.05265052202183	0.19	0.218566764667023	0.14879139090836	0.288342138425685	0.232851416368307	8.57279708066761	6.14334516751658	11.0022489938186	32.28	24.34	40.64	0.187434048414246	0.261556858559668	0.335679668705091	0.18261790527419	0.254836119821194	0.327054334368199	0.187568528207933	0.261477197183871	0.334950507981671	0.218566764667023	34.2005210453204	-0.534901870707492	33.8513280459343	0.201180381542938	0.23236263270114	0.183757220950867	0.170518572456395	0.200905269976397	0.153539933783565	0.206663051550009	0.252478269087479	0.186977474181249	0.00251542192760301	0.00245735172337793	0.00466447078250563
143	7.05265052202183	0.19	0.219560499460406	0.148726592389189	0.290394406531622	0.175765702678815	7.92390529038903	5.24484176740483	10.6029688133732	31.45	24.4	40.45	0.164191908080872	0.248061083018115	0.331930257955359	0.160036929534064	0.241783742738164	0.323530555942263	0.164182091871078	0.248479086166862	0.330960459360862	0.219560499460406	34.8095536487587	-0.386388201406086	34.2873158697701	0.201180381542938	0.23236263270114	0.183757220950867	0.170518572456395	0.200905269976397	0.153539933783565	0.206663051550009	0.252478269087479	0.186977474181249	0.00251542192760301	0.00245735172337793	0.00466447078250563
143	7.05265052202183	0.19	0.219993433949566	0.14855255163578	0.291434316263352	0.196226121001051	8.27431153860414	5.65970787752567	10.8889151996826	32.11	24.55	43.02	0.173588692474467	0.253781105349315	0.333973518224163	0.169141981168703	0.247280155925365	0.325418330682028	0.1730100449131	0.25357410459259	0.332796427474776	0.219993433949566	35.3635865493738	0.197486175335355	35.0070769234568	0.201180381542938	0.23236263270114	0.183757220950867	0.170518572456395	0.200905269976397	0.153539933783565	0.206663051550009	0.252478269087479	0.186977474181249	0.00251542192760301	0.00245735172337793	0.00466447078250563
143	7.05265052202183	0.19	0.222701127448284	0.15086018440942	0.294542070487148	0.207697416791564	8.40422638045205	5.84143536842839	10.9670173924757	30.79	22.45	42.96	0.186704027183721	0.268615984193663	0.350527941203606	0.18203943457549	0.26190491238004	0.341770390184591	0.185440730702193	0.266346351369078	0.34807327454807	0.222701127448284	34.1746580941777	-0.612609873054246	33.8190194493567	0.201180381542938	0.23236263270114	0.183757220950867	0.170518572456395	0.200905269976397	0.153539933783565	0.206663051550009	0.252478269087479	0.186977474181249	0.00251542192760301	0.00245735172337793	0.00466447078250563
143	7.05265052202183	0.19	0.222933057229586	0.150641071702459	0.295225042756712	0.199858644548536	9.24093884491173	6.3540939698099	12.1277837200136	31.85	25.51	41.54	0.196444675288337	0.285695055718916	0.374945436149494	0.191436072941127	0.27841090345284	0.365385733964553	0.197069989476189	0.286098118444028	0.37520653891115	0.222933057229586	35.6457971086626	-0.252048281030127	34.5827381276653	0.201180381542938	0.23236263270114	0.183757220950867	0.170518572456395	0.200905269976397	0.153539933783565	0.206663051550009	0.252478269087479	0.186977474181249	0.00251542192760301	0.00245735172337793	0.00466447078250563
143	7.05265052202183	0.19	0.223084715143444	0.151998297138164	0.294171133148724	0.209457069767341	8.64034329381656	6.01955658666616	11.261130000967	34.93	24.45	44.84	0.169914059810192	0.243891021883264	0.317867983956335	0.165358298450946	0.237351779076612	0.309345259702278	0.168923860363355	0.242546569629666	0.31587545870482	0.223084715143444	36.507321443831	0.450493887936502	35.5449662602989	0.201180381542938	0.23236263270114	0.183757220950867	0.170518572456395	0.200905269976397	0.153539933783565	0.206663051550009	0.252478269087479	0.186977474181249	0.00251542192760301	0.00245735172337793	0.00466447078250563
143	7.05265052202183	0.19	0.223996136177406	0.151404577093368	0.296587695261443	0.244058318833849	9.33063359826237	6.76677578990464	11.8944914066201	29.54	22.76	39.37	0.225259467970034	0.310607832359925	0.395956196749817	0.219778180427999	0.303049744536513	0.386321308645026	0.225015182695287	0.310588755765103	0.396391950151279	0.223996136177406	33.1617881458955	0.152341949841326	34.1882482455487	0.201180381542938	0.23236263270114	0.183757220950867	0.170518572456395	0.200905269976397	0.153539933783565	0.206663051550009	0.252478269087479	0.186977474181249	0.00251542192760301	0.00245735172337793	0.00466447078250563
143	7.05265052202183	0.19	0.224949299896015	0.152845960896815	0.297052638895216	0.241185151819282	8.90135534677201	6.43625713548263	11.3664535580614	31.32	23.05	42.2	0.202299687248739	0.27978083610341	0.357261984958081	0.197192840944192	0.272718058358327	0.348243275772461	0.201398489167464	0.278641934590642	0.355911304739874	0.224949299896015	34.688640851384	0.673169940466204	35.156592823948	0.201180381542938	0.23236263270114	0.183757220950867	0.170518572456395	0.200905269976397	0.153539933783565	0.206663051550009	0.252478269087479	0.186977474181249	0.00251542192760301	0.00245735172337793	0.00466447078250563
143	7.05265052202183	0.19	0.225245803494956	0.152818488922088	0.297673118067823	0.196135359101701	8.2529763503383	5.64436381020521	10.8615888904714	32.8	24.65	42.77	0.169525462875685	0.247873752107115	0.326222041338546	0.165130010192042	0.241446886606074	0.317763763020106	0.169044687108239	0.24753817512427	0.325748771436271	0.225245803494956	35.1380541863755	0.0907973615571555	34.7903865205112	0.201180381542938	0.23236263270114	0.183757220950867	0.170518572456395	0.200905269976397	0.153539933783565	0.206663051550009	0.252478269087479	0.186977474181249	0.00251542192760301	0.00245735172337793	0.00466447078250563
143	7.05265052202183	0.19	0.225733024104117	0.153279889888572	0.298186158319662	0.226360758830843	9.60168868450056	6.83027244890941	12.3731049200917	33.38	23.66	44.99	0.201609997887459	0.283414234187288	0.365218470487118	0.196331613904472	0.275994120254647	0.355656626604822	0.199783205572274	0.281294282472995	0.362391704660307	0.225733024104117	36.8108170632037	-0.629333218925816	34.3636664486751	0.201180381542938	0.23236263270114	0.183757220950867	0.170518572456395	0.200905269976397	0.153539933783565	0.206663051550009	0.252478269087479	0.186977474181249	0.00251542192760301	0.00245735172337793	0.00466447078250563
143	7.05265052202183	0.19	0.226439380927476	0.15361971553331	0.299259046321642	0.202846872897909	8.80721905926657	6.08131241224025	11.5331257062929	35.45	26.85	46.82	0.169150363118259	0.244970855129641	0.320791347141022	0.164580993828661	0.238353297344717	0.312125600860773	0.168753452167759	0.244332362583657	0.319923956955876	0.226439380927476	37.5288017535885	1.45657858533131	36.8356598205047	0.201180381542938	0.23236263270114	0.183757220950867	0.170518572456395	0.200905269976397	0.153539933783565	0.206663051550009	0.252478269087479	0.186977474181249	0.00251542192760301	0.00245735172337793	0.00466447078250563
143	7.05265052202183	0.19	0.226826883494846	0.154157648886414	0.299496118103278	0.194649667777065	8.16059857163056	5.56896818001547	10.7522289632457	31.11	23.85	43.67	0.176204113378279	0.258204211169728	0.340204308961178	0.171774074354286	0.251712565147904	0.331651055941522	0.175481528297081	0.25724192778043	0.338333351587177	0.226826883494846	34.6858435664907	-1.1710641527743	33.4164418392403	0.201180381542938	0.23236263270114	0.183757220950867	0.170518572456395	0.200905269976397	0.153539933783565	0.206663051550009	0.252478269087479	0.186977474181249	0.00251542192760301	0.00245735172337793	0.00466447078250563
143	7.05265052202183	0.19	0.228060294015047	0.154923558345329	0.301197029684765	0.23118278354679	8.95688517548508	6.40667323965276	11.5070971113174	31.23	22.38	40.97	0.201923823611821	0.282300725295615	0.362677626979409	0.196835020376048	0.275186295612929	0.35353757084981	0.200753645276319	0.281151034375658	0.360681883378003	0.228060294015047	33.7319822412617	0.0122241014314779	34.2493797685758	0.201180381542938	0.23236263270114	0.183757220950867	0.170518572456395	0.200905269976397	0.153539933783565	0.206663051550009	0.252478269087479	0.186977474181249	0.00251542192760301	0.00245735172337793	0.00466447078250563
143	7.05265052202183	0.19	0.22819175855231	0.154470676900627	0.301912840203993	0.206839873812004	7.84509751490294	5.44655670410507	10.2436383257008	29.51	21.97	39.09	0.181482414160261	0.261403178866047	0.341323943571834	0.177069170825047	0.255046442637514	0.333023714449981	0.181409187497003	0.260834395442851	0.340873926886611	0.22819175855231	32.5086516778335	-0.377984130809924	33.4997884081062	0.201180381542938	0.23236263270114	0.183757220950867	0.170518572456395	0.200905269976397	0.153539933783565	0.206663051550009	0.252478269087479	0.186977474181249	0.00251542192760301	0.00245735172337793	0.00466447078250563
143	7.05265052202183	0.19	0.228481900274243	0.154087615915158	0.302876184633329	0.221269650059411	9.02581186047138	6.38215938330285	11.6694643376399	34.22	25	44.91	0.18383004696245	0.259977120365494	0.336124193768538	0.178953009764953	0.253079890519388	0.327206771273822	0.182809485932074	0.257822269393232	0.334572973052566	0.228481900274243	36.8169955757286	-0.0299909620735818	35.0799036061357	0.201180381542938	0.23236263270114	0.183757220950867	0.170518572456395	0.200905269976397	0.153539933783565	0.206663051550009	0.252478269087479	0.186977474181249	0.00251542192760301	0.00245735172337793	0.00466447078250563
143	7.05265052202183	0.19	0.229260810292995	0.154139687539889	0.304381933046101	0.212015436343381	8.51223834002747	5.95008952608541	11.0743871539695	32.5	23.3	43.43	0.180329698803286	0.257980887391593	0.335632075979901	0.175678176802979	0.251326388541296	0.326974600279614	0.179351760989647	0.25580189093188	0.333293275862491	0.229260810292995	34.8912275777155	-0.660800410829263	33.9972403150525	0.201180381542938	0.23236263270114	0.183757220950867	0.170518572456395	0.200905269976397	0.153539933783565	0.206663051550009	0.252478269087479	0.186977474181249	0.00251542192760301	0.00245735172337793	0.00466447078250563
143	7.05265052202183	0.19	0.229522697939173	0.156077381750583	0.302968014127764	0.226420204976153	9.58873608828975	6.82152813911302	12.3559440374665	35.02	25.19	43.88	0.192078990977975	0.269997384021972	0.34791577706597	0.186922438344206	0.262749034191517	0.338575630038828	0.191296005740274	0.269078968902966	0.3474665547648	0.229522697939173	36.6236242974379	0.665938738744952	35.7362193127365	0.201180381542938	0.23236263270114	0.183757220950867	0.170518572456395	0.200905269976397	0.153539933783565	0.206663051550009	0.252478269087479	0.186977474181249	0.00251542192760301	0.00245735172337793	0.00466447078250563
143	7.05265052202183	0.19	0.22960694186603	0.154758087462883	0.304455796269176	0.217706823506474	9.38597284574653	6.60809268916135	12.1638530023317	32.39	24.71	42.83	0.200918780967857	0.285380110581369	0.369841440194881	0.195745803181004	0.278032539758295	0.360319276335586	0.200488138011876	0.284457985472743	0.36886666972429	0.22960694186603	35.7520287850506	0.249212964810182	35.083242200906	0.201180381542938	0.23236263270114	0.183757220950867	0.170518572456395	0.200905269976397	0.153539933783565	0.206663051550009	0.252478269087479	0.186977474181249	0.00251542192760301	0.00245735172337793	0.00466447078250563
143	7.05265052202183	0.19	0.230288561479147	0.155745337196134	0.30483178576216	0.224448513368091	8.86425298762125	6.29163942611371	11.4368665491288	30.89	22.89	42.47	0.200479526334129	0.282454400181972	0.364429274029815	0.195461180835078	0.275384083358308	0.355306985881538	0.199200494972949	0.281031769516553	0.362724372739478	0.230288561479147	34.6290405310925	-0.746614105708873	33.690762402856	0.201180381542938	0.23236263270114	0.183757220950867	0.170518572456395	0.200905269976397	0.153539933783565	0.206663051550009	0.252478269087479	0.186977474181249	0.00251542192760301	0.00245735172337793	0.00466447078250563
143	7.05265052202183	0.19	0.230997279552287	0.15629722895323	0.305697330151345	0.248491827852381	9.53848293444292	6.94862723419239	12.1283386346934	30.18	23.84	40.03	0.226510179360326	0.310933858946196	0.395357538532067	0.220921673997158	0.30326243533416	0.385603196671162	0.226468037147438	0.311627762695478	0.395894881342472	0.230997279552287	33.6987753025289	-0.975152963453894	33.3130577768528	0.201180381542938	0.23236263270114	0.183757220950867	0.170518572456395	0.200905269976397	0.153539933783565	0.206663051550009	0.252478269087479	0.186977474181249	0.00251542192760301	0.00245735172337793	0.00466447078250563
143	7.05265052202183	0.19	0.231132241073745	0.155513874249533	0.306750607897957	0.223276923169296	9.47601314989512	6.71656459960612	12.2354617001841	29.12	22.56	39.2	0.226786742074516	0.31996031873884	0.413133895403165	0.221321281188292	0.312249415573979	0.403177549959667	0.226818516897621	0.320032351976036	0.41306946154261	0.231132241073745	32.9574187436619	0.266365510695433	34.2279212001257	0.201180381542938	0.23236263270114	0.183757220950867	0.170518572456395	0.200905269976397	0.153539933783565	0.206663051550009	0.252478269087479	0.186977474181249	0.00251542192760301	0.00245735172337793	0.00466447078250563
143	7.05265052202183	0.19	0.231442083751151	0.15792346654419	0.304960700958111	0.225401993536364	9.04235554740565	6.42521918116049	11.6594919136508	33.23	25	41.59	0.190527302723644	0.268133360767969	0.345739418812293	0.185551748367515	0.261131151152228	0.336710553936941	0.190432156203855	0.26798483189868	0.345534233684839	0.231442083751151	35.2161176655619	0.964126773505613	35.6479430099715	0.201180381542938	0.23236263270114	0.183757220950867	0.170518572456395	0.200905269976397	0.153539933783565	0.206663051550009	0.252478269087479	0.186977474181249	0.00251542192760301	0.00245735172337793	0.00466447078250563
143	7.05265052202183	0.19	0.231585697932155	0.158091466438865	0.305079929425444	0.218414642583538	8.73765877696241	6.15701610452113	11.3183014494037	32.1	23.71	43.12	0.188868089647323	0.268029982897602	0.347191876147881	0.184030373408731	0.261164593391547	0.338298813374363	0.188302982629606	0.266660280285139	0.345673480046237	0.231585697932155	35.2562258688238	0.121772530871498	34.8526536062489	0.201180381542938	0.23236263270114	0.183757220950867	0.170518572456395	0.200905269976397	0.153539933783565	0.206663051550009	0.252478269087479	0.186977474181249	0.00251542192760301	0.00245735172337793	0.00466447078250563
143	7.05265052202183	0.19	0.232110873963983	0.157020461273111	0.307201286654856	0.23427743070008	9.35230892841615	6.71248595909295	11.9921318977393	28.6	22.1	39.31	0.230710006923345	0.321441455635568	0.412172904347791	0.225218500851358	0.313790302012234	0.40236210317311	0.2305766433866	0.32108169641986	0.413059039775684	0.232110873963983	32.4434360238538	-0.189640943636356	33.6653427185193	0.201180381542938	0.23236263270114	0.183757220950867	0.170518572456395	0.200905269976397	0.153539933783565	0.206663051550009	0.252478269087479	0.186977474181249	0.00251542192760301	0.00245735172337793	0.00466447078250563
143	7.05265052202183	0.19	0.233196869241762	0.15877632073531	0.307617417748213	0.223776687570817	8.51952192674117	6.04217626812189	10.9968675853605	31.38	23.37	41.89	0.189537185028754	0.267249105641731	0.344961026254708	0.184746735730183	0.260494529802321	0.336242323874459	0.188895776530489	0.266163358910105	0.343922530278157	0.233196869241762	33.5375213418001	-0.0496317001597632	34.1957066443853	0.201180381542938	0.23236263270114	0.183757220950867	0.170518572456395	0.200905269976397	0.153539933783565	0.206663051550009	0.252478269087479	0.186977474181249	0.00251542192760301	0.00245735172337793	0.00466447078250563
143	7.05265052202183	0.19	0.235273064370332	0.158402600031071	0.312143528709593	0.208216804315301	8.70192976505139	6.05253735970623	11.3513221703966	32.84	23.64	44.43	0.181562965620969	0.261038979335569	0.340514993050169	0.1768521485349	0.254266084435013	0.331680020335126	0.180414903913498	0.259025590088836	0.338000566634722	0.235273064370332	35.2771148954856	0.596220617329056	35.350787837417	0.201180381542938	0.23236263270114	0.183757220950867	0.170518572456395	0.200905269976397	0.153539933783565	0.206663051550009	0.252478269087479	0.186977474181249	0.00251542192760301	0.00245735172337793	0.00466447078250563
143	7.05265052202183	0.19	0.235615071294905	0.160793642789264	0.310436499800545	0.209376098437737	8.61636089692357	6.00220934866096	11.2305124451862	32.75	23.03	43.81	0.180522980747109	0.25914643457954	0.337769888411972	0.175846062379522	0.252432570700473	0.329019079021423	0.179067121418854	0.256888153071097	0.335066752088495	0.235615071294905	35.34074062965	0.592385230384539	35.2890495972331	0.201180381542938	0.23236263270114	0.183757220950867	0.170518572456395	0.200905269976397	0.153539933783565	0.206663051550009	0.252478269087479	0.186977474181249	0.00251542192760301	0.00245735172337793	0.00466447078250563
143	7.05265052202183	0.19	0.235859507551272	0.159140505865693	0.31257850923685	0.216057044795422	9.04046250823792	6.35181340420549	11.7291116122703	31.62	24.98	43.56	0.197759039175076	0.2814681517791	0.365177264383123	0.192738044068923	0.274321827552829	0.355905611036735	0.197570183820399	0.281293101153382	0.364259533870658	0.235859507551272	35.290583771574	-0.0284819452593315	34.7816293654625	0.201180381542938	0.23236263270114	0.183757220950867	0.170518572456395	0.200905269976397	0.153539933783565	0.206663051550009	0.252478269087479	0.186977474181249	0.00251542192760301	0.00245735172337793	0.00466447078250563
143	7.05265052202183	0.19	0.236159268062789	0.159565762200314	0.312752773925263	0.184223586874989	8.34887835663298	5.60587366677588	11.0918830464901	32.28	24.25	41.66	0.17100617513645	0.254681043368645	0.33835591160084	0.166611706809861	0.248136321942223	0.329660937074584	0.171193775141465	0.254039294319179	0.33817529957197	0.236159268062789	34.0623579403414	-0.393770497262356	34.0627698473566	0.201180381542938	0.23236263270114	0.183757220950867	0.170518572456395	0.200905269976397	0.153539933783565	0.206663051550009	0.252478269087479	0.186977474181249	0.00251542192760301	0.00245735172337793	0.00466447078250563
143	7.05265052202183	0.19	0.236631472724279	0.159334454376645	0.313928491071914	0.227294274133007	8.81455252242924	6.27709635447306	11.3520086903854	30.17	22.97	42.99	0.20465109198357	0.287379338661292	0.370107585339014	0.199602399842417	0.280289761007118	0.360977122171819	0.203076283187742	0.285985053699862	0.367627994231131	0.236631472724279	33.6734617587883	0.0513731270737585	34.248690788835	0.201180381542938	0.23236263270114	0.183757220950867	0.170518572456395	0.200905269976397	0.153539933783565	0.206663051550009	0.252478269087479	0.186977474181249	0.00251542192760301	0.00245735172337793	0.00466447078250563
143	7.05265052202183	0.19	0.238139892675183	0.160922741608587	0.315357043741779	0.205505362655535	9.22495928248832	6.39302073561865	12.056897829358	31.95	25.21	42.63	0.197005938483108	0.284274341672256	0.371542744861403	0.191973333916896	0.277012426823534	0.362051519730173	0.196953701616561	0.284726091461726	0.37128482390719	0.238139892675183	35.3117082864219	-0.224101789681908	34.5609724908662	0.201180381542938	0.23236263270114	0.183757220950867	0.170518572456395	0.200905269976397	0.153539933783565	0.206663051550009	0.252478269087479	0.186977474181249	0.00251542192760301	0.00245735172337793	0.00466447078250563
143	7.05265052202183	0.19	0.238630006451361	0.161871134976783	0.31538887792594	0.229136383475197	9.9334302870347	7.08879589274041	12.778064681329	31.47	23.6	41.44	0.221742072446558	0.310724056903122	0.399706041359685	0.216128060694054	0.302857220952716	0.389586381211378	0.22163942639335	0.31033413437957	0.398304324053476	0.238630006451361	33.5639227548505	-0.912667387850402	33.4517338958864	0.201180381542938	0.23236263270114	0.183757220950867	0.170518572456395	0.200905269976397	0.153539933783565	0.206663051550009	0.252478269087479	0.186977474181249	0.00251542192760301	0.00245735172337793	0.00466447078250563
143	7.05265052202183	0.19	0.239788598524665	0.163115817690669	0.316461379358661	0.213008014687234	8.98910116420358	6.29143060668938	11.6867717217178	31.79	23.1	42.16	0.194837943240153	0.278381514778037	0.361925086315921	0.189875320693898	0.271290994529652	0.352706668365405	0.193681656341843	0.276913215133917	0.360268376123262	0.239788598524665	34.202086876864	1.16339270796368	35.4142061526081	0.201180381542938	0.23236263270114	0.183757220950867	0.170518572456395	0.200905269976397	0.153539933783565	0.206663051550009	0.252478269087479	0.186977474181249	0.00251542192760301	0.00245735172337793	0.00466447078250563
143	7.05265052202183	0.19	0.240556865215079	0.161935844140561	0.319177886289597	0.199662558397815	8.85701754514888	6.08841114824827	11.6256239420495	33.4	24.39	45.04	0.179611345937869	0.261286697554454	0.342962049171039	0.174907453742193	0.254443786539881	0.33398011933757	0.178327616203656	0.259295801329125	0.340449999465517	0.240556865215079	35.8757773773681	-0.827719414896987	34.1091681921866	0.201180381542938	0.23236263270114	0.183757220950867	0.170518572456395	0.200905269976397	0.153539933783565	0.206663051550009	0.252478269087479	0.186977474181249	0.00251542192760301	0.00245735172337793	0.00466447078250563
143	7.05265052202183	0.19	0.241770023516422	0.164316422715892	0.319223624316951	0.201108473375449	8.3706636279404	5.76586547856451	10.9754617773163	32.62	23.51	42.97	0.174104246215643	0.252757905415112	0.331411564614581	0.169603814354003	0.246224350056544	0.322844885759085	0.172993323981385	0.251699817618043	0.329484488805089	0.241770023516422	34.3178621790981	0.437624765891772	34.8478154600396	0.201180381542938	0.23236263270114	0.183757220950867	0.170518572456395	0.200905269976397	0.153539933783565	0.206663051550009	0.252478269087479	0.186977474181249	0.00251542192760301	0.00245735172337793	0.00466447078250563
143	7.05265052202183	0.19	0.241936965416783	0.16402310717781	0.319850823655757	0.200135952095858	8.76118227035282	6.0265828985445	11.4957816421611	31.58	24.82	42.77	0.187887081359474	0.273142009949373	0.358396938539272	0.183120606660843	0.266212717790823	0.349304828920803	0.187638993118522	0.272515404185901	0.357633640119558	0.241936965416783	34.5044124876729	-0.425819066598289	34.1253685194501	0.201180381542938	0.23236263270114	0.183757220950867	0.170518572456395	0.200905269976397	0.153539933783565	0.206663051550009	0.252478269087479	0.186977474181249	0.00251542192760301	0.00245735172337793	0.00466447078250563
143	7.05265052202183	0.19	0.246195692598633	0.167225629963273	0.325165755233993	0.213837545625996	8.89630442809699	6.23307079746052	11.5595380587335	30.69	22.56	40.62	0.199848868261923	0.285239239123206	0.37062960998449	0.19486572551077	0.278126925407633	0.361388125304495	0.198875939814728	0.895023465156574	0.369972434664616	0.246195692598633	33.2010099009495	-1.10396040769059	33.0374842013683	0.201180381542938	0.23236263270114	0.183757220950867	0.170518572456395	0.200905269976397	0.153539933783565	0.206663051550009	0.252478269087479	0.186977474181249	0.00251542192760301	0.00245735172337793	0.00466447078250563
143	7.05265052202183	0.19	0.248539325858676	0.169043337644842	0.328035314072509	0.219359089475395	9.193744797378	6.48588769579529	11.9016018989607	30.73	22.95	42.7	0.207692058993904	0.294403461236279	0.381114863478654	0.202509225213469	0.287056795160726	0.371604365107982	0.206327554436222	0.292556502070044	0.378679827526392	0.248539325858676	33.7364832613771	-0.56762786911935	33.7106635899101	0.201180381542938	0.23236263270114	0.183757220950867	0.170518572456395	0.200905269976397	0.153539933783565	0.206663051550009	0.252478269087479	0.186977474181249	0.00251542192760301	0.00245735172337793	0.00466447078250563
143	7.05265052202183	0.19	0.251916396374744	0.170459746360852	0.333373046388636	0.193976294832996	8.67512158674493	5.91415844177807	11.4360847317118	30.01	23.34	43.02	0.193846786021291	0.284342134978184	0.374837483935077	0.189081163297727	0.277351731022918	0.36562229874811	0.192762262822257	0.282824738298443	0.373135839678663	0.251916396374744	33.5726148260827	0.320520665268912	34.5708587705388	0.201180381542938	0.23236263270114	0.183757220950867	0.170518572456395	0.200905269976397	0.153539933783565	0.206663051550009	0.252478269087479	0.186977474181249	0.00251542192760301	0.00245735172337793	0.00466447078250563
143	7.05265052202183	0.19	0.253335896952459	0.172775135164358	0.333896658740561	0.241865439177304	9.79049673769219	7.0841936781873	12.4967997971971	31.26	23.01	43.39	0.22307058723822	0.308287993784736	0.393505400331252	0.217445655919329	0.300514226687303	0.383582797455276	0.221308102260075	0.306325957798741	0.390988542115922	0.253335896952459	34.523126225509	0.113350569817756	34.5912814136779	0.201180381542938	0.23236263270114	0.183757220950867	0.170518572456395	0.200905269976397	0.153539933783565	0.206663051550009	0.252478269087479	0.186977474181249	0.00251542192760301	0.00245735172337793	0.00466447078250563
143	7.05265052202183	0.19	0.255122723559778	0.17309711019122	0.337148336928335	0.230911071481412	9.33324918435083	6.67384575748947	11.9926526112122	30.62	23.44	40.4	0.214452080894225	0.299907247158389	0.385362413422553	0.209112228536815	0.292439562936976	0.375766897337137	0.214213269002408	0.300044401812408	0.384802361033789	0.255122723559778	33.3325438913413	-0.624650229634709	33.6150274719821	0.201180381542938	0.23236263270114	0.183757220950867	0.170518572456395	0.200905269976397	0.153539933783565	0.206663051550009	0.252478269087479	0.186977474181249	0.00251542192760301	0.00245735172337793	0.00466447078250563
143	7.05265052202183	0.19	0.258545196270701	0.174613079166998	0.342477313374405	0.217617349829912	9.32414712558429	6.56383987511082	12.0844543760578	30.51	23.93	41.58	0.211702320287557	0.300730002368532	0.389757684449508	0.206443348818677	0.293259463074754	0.380075577330832	0.211980859295992	0.300333361271981	0.389048333827008	0.258545196270701	33.4441671714008	0.732331421103159	35.0048073671542	0.201180381542938	0.23236263270114	0.183757220950867	0.170518572456395	0.200905269976397	0.153539933783565	0.206663051550009	0.252478269087479	0.186977474181249	0.00251542192760301	0.00245735172337793	0.00466447078250563
143	7.05265052202183	0.19	0.261179494126436	0.175843079923294	0.346515908329578	0.218375478999974	9.59906592332336	6.76368385601289	12.4344479906338	32.32	23.26	40.9	0.206121845338108	0.292529518492887	0.378937191647665	0.200821953621733	0.285007876285033	0.369193798948333	0.205724485073386	0.291709068064885	0.376962575755007	0.261179494126436	34.1601312755517	0.24695164952885	34.6699750640923	0.201180381542938	0.23236263270114	0.183757220950867	0.170518572456395	0.200905269976397	0.153539933783565	0.206663051550009	0.252478269087479	0.186977474181249	0.00251542192760301	0.00245735172337793	0.00466447078250563
143	7.05265052202183	0.19	0.263932679236397	0.179291606338604	0.34857375213419	0.247761661498922	10.0278506023934	7.29979011004844	12.7559110947385	33.01	24.61	42.96	0.217862422808852	0.299281458078546	0.380700493348239	0.212193489982051	0.291493944930201	0.37079439987835	0.217564851050169	0.298884295271556	0.37944132224473	0.263932679236397	34.8191110700472	0.410105156818009	35.0279591717426	0.201180381542938	0.23236263270114	0.183757220950867	0.170518572456395	0.200905269976397	0.153539933783565	0.206663051550009	0.252478269087479	0.186977474181249	0.00251542192760301	0.00245735172337793	0.00466447078250563
143	7.05265052202183	0.2	0.171888773199723	0.118394934923215	0.225382611476231	0.240757222814986	8.326759599852	6.01808800267984	10.6354311970242	33.7	25.11	47.08	0.176002041101466	0.243520314871199	0.311038588640933	0.17137071411924	0.23711230847579	0.30285390283234	0.174714549233354	0.241517681322261	0.308657530255378	0.171888773199723	38.2450868936862	-0.196701439290643	35.0676857022899	0.201180381542938	0.23236263270114	0.183757220950867	0.170518572456395	0.200905269976397	0.153539933783565	0.206663051550009	0.252478269087479	0.186977474181249	0.00251542192760301	0.00245735172337793	0.00466447078250563
143	7.05265052202183	0.2	0.181316857874554	0.1254685394953	0.237165176253807	0.215065001422046	7.791990343733	5.46783130177826	10.1161493856877	32.57	23.55	45.2	0.165340371193695	0.235620030075088	0.305899688956481	0.161069962944636	0.22953444001132	0.297998917078003	0.164073951538065	0.233367089861518	0.303527178688254	0.181316857874554	37.4096575574226	0.0782224278996032	35.176966103252	0.201180381542938	0.23236263270114	0.183757220950867	0.170518572456395	0.200905269976397	0.153539933783565	0.206663051550009	0.252478269087479	0.186977474181249	0.00251542192760301	0.00245735172337793	0.00466447078250563
143	7.05265052202183	0.2	0.18728931258366	0.127896183702229	0.246682441465091	0.213838054619438	7.35967949636432	5.15645944792825	9.5628995448004	33.12	23.77	43.37	0.15339822852977	0.218941273307744	0.284484318085719	0.149399471615124	0.213233952311069	0.277068433007014	0.152596401901554	0.217409291038486	0.282238965862736	0.18728931258366	35.773276201018	-0.726489971681374	34.081141098602	0.201180381542938	0.23236263270114	0.183757220950867	0.170518572456395	0.200905269976397	0.153539933783565	0.206663051550009	0.252478269087479	0.186977474181249	0.00251542192760301	0.00245735172337793	0.00466447078250563
143	7.05265052202183	0.2	0.190592637623603	0.131801557393784	0.249383717853421	0.223606037774643	8.1665546632099	5.79067934146467	10.5424299849551	31.51	25.02	44.09	0.180937533627258	0.25517494094564	0.329412348264021	0.17635356096559	0.248710196291569	0.321066831617547	0.180254065787171	0.254171942474342	0.328172704341337	0.190592637623603	36.9201950934351	-0.0459024364520037	35.0021727615969	0.201180381542938	0.23236263270114	0.183757220950867	0.170518572456395	0.200905269976397	0.153539933783565	0.206663051550009	0.252478269087479	0.186977474181249	0.00251542192760301	0.00245735172337793	0.00466447078250563
143	7.05265052202183	0.2	0.19482345560419	0.133092584168627	0.256554327039754	0.238143425169142	7.99447030575238	5.76196516628874	10.226975445216	30.2	21.77	41.08	0.18767633694518	0.260392567379404	0.333108797813628	0.183043532863955	0.253964757840324	0.324885982816692	0.186454746679378	0.258801483491373	0.331318586553662	0.19482345560419	33.5595201169865	1.23714253282455	35.3107036544814	0.201180381542938	0.23236263270114	0.183757220950867	0.170518572456395	0.200905269976397	0.153539933783565	0.206663051550009	0.252478269087479	0.186977474181249	0.00251542192760301	0.00245735172337793	0.00466447078250563
143	7.05265052202183	0.2	0.194982542311372	0.134514517104934	0.25545056751781	0.208197642452335	8.0446041828598	5.59519899395949	10.4940093717601	32.53	24.07	44.16	0.169401753343045	0.243560605261488	0.317719457179931	0.165029559483339	0.237274400061273	0.309519240639207	0.16857187526612	0.242386648569168	0.316104328917299	0.194982542311372	37.2165730787686	0.397591974445803	35.5110017918109	0.201180381542938	0.23236263270114	0.183757220950867	0.170518572456395	0.200905269976397	0.153539933783565	0.206663051550009	0.252478269087479	0.186977474181249	0.00251542192760301	0.00245735172337793	0.00466447078250563
143	7.05265052202183	0.2	0.195133389066535	0.135109200381769	0.255157577751301	0.242964400131322	8.88678066787092	6.43762295396854	11.3359383817733	31.7	24.55	44.44	0.199953402324242	0.276024557970528	0.352095713616814	0.194869432615327	0.269006420367831	0.343143408120336	0.198992161643175	0.274863473506436	0.350499982624868	0.195133389066535	36.5887682265343	-1.11110815965095	33.863588650845	0.201180381542938	0.23236263270114	0.183757220950867	0.170518572456395	0.200905269976397	0.153539933783565	0.206663051550009	0.252478269087479	0.186977474181249	0.00251542192760301	0.00245735172337793	0.00466447078250563
143	7.05265052202183	0.2	0.19588678005699	0.135304690943707	0.256468869170273	0.216322076026971	7.7516986705444	5.44813230313638	10.0552650379524	33.1	23.92	46.4	0.16218170529024	0.230754988927351	0.299328272564461	0.157955534890431	0.224741919191355	0.291528303492278	0.160484868892507	0.228545933095589	0.296314603549585	0.19588678005699	37.3276499824033	-0.45522911637579	34.5334487468875	0.201180381542938	0.23236263270114	0.183757220950867	0.170518572456395	0.200905269976397	0.153539933783565	0.206663051550009	0.252478269087479	0.186977474181249	0.00251542192760301	0.00245735172337793	0.00466447078250563
143	7.05265052202183	0.2	0.197145909953827	0.135085120332203	0.259206699575451	0.203588903655536	7.66057423345538	5.29499016709785	10.0261582998129	31.65	22.91	44.94	0.164695318865841	0.238274420963823	0.311853523061806	0.160511351382027	0.232221228703093	0.303931106024159	0.163230825053184	0.235703864679764	0.308986363988832	0.197145909953827	36.1792268453733	0.211927558310607	34.9648425614201	0.201180381542938	0.23236263270114	0.183757220950867	0.170518572456395	0.200905269976397	0.153539933783565	0.206663051550009	0.252478269087479	0.186977474181249	0.00251542192760301	0.00245735172337793	0.00466447078250563
143	7.05265052202183	0.2	0.199026460716934	0.136307940978508	0.26174498045536	0.229182032772062	9.07630844412864	6.47746367926483	11.6751532089925	31.19	23.98	41.34	0.204414009739152	0.286427635037582	0.368441260336012	0.199266455036736	0.27921481277789	0.359163170519043	0.20413555894721	0.285912667881835	0.368362027444231	0.199026460716934	35.1038376675288	1.00543685521582	35.5658829559092	0.201180381542938	0.23236263270114	0.183757220950867	0.170518572456395	0.200905269976397	0.153539933783565	0.206663051550009	0.252478269087479	0.186977474181249	0.00251542192760301	0.00245735172337793	0.00466447078250563
143	7.05265052202183	0.2	0.199977675301371	0.137407733319073	0.262547617283669	0.229558707948507	9.10523056623798	6.50088086668593	11.70958026579	33.76	25.32	45.55	0.18975609381377	0.265775211229775	0.341794328645781	0.184757623201171	0.258774278842366	0.33279093448356	0.188934570396734	0.264625711341039	0.340345864906819	0.199977675301371	38.4077234949874	0.804459673084419	36.2276784365263	0.201180381542938	0.23236263270114	0.183757220950867	0.170518572456395	0.200905269976397	0.153539933783565	0.206663051550009	0.252478269087479	0.186977474181249	0.00251542192760301	0.00245735172337793	0.00466447078250563
143	7.05265052202183	0.2	0.203289197340597	0.140631551625364	0.26594684305583	0.29605194978111	10.5157992670774	7.98408848440985	13.0475100497449	32.82	24.63	44.25	0.239618456474056	0.315600158225744	0.391581859977432	0.233402998846231	0.307413812984849	0.381424627123467	0.238878723765083	0.314249397027674	0.390229712433738	0.203289197340597	35.6985152617623	0.270226874535964	34.9587464582299	0.201180381542938	0.23236263270114	0.183757220950867	0.170518572456395	0.200905269976397	0.153539933783565	0.206663051550009	0.252478269087479	0.186977474181249	0.00251542192760301	0.00245735172337793	0.00466447078250563
143	7.05265052202183	0.2	0.204496003162337	0.141251196929941	0.267740809394733	0.211371673636479	7.8959490604733	5.51471222275448	10.2771858981921	31.78	24.5	45.57	0.170849964691789	0.244622486849589	0.318395009007389	0.166499330423013	0.238393261247344	0.310287192071674	0.169757873198097	0.243185725608513	0.316902154959837	0.204496003162337	36.1894148157867	0.525942412198588	35.3910272017864	0.201180381542938	0.23236263270114	0.183757220950867	0.170518572456395	0.200905269976397	0.153539933783565	0.206663051550009	0.252478269087479	0.186977474181249	0.00251542192760301	0.00245735172337793	0.00466447078250563
143	7.05265052202183	0.2	0.204566610557497	0.141055272779773	0.268077948335221	0.251428510250828	8.01907332931921	5.85874865226524	10.1793980063732	32.91	23.67	45.92	0.17535308414095	0.240011873474872	0.304670662808794	0.170797577575224	0.233776592978818	0.296755608382412	0.173456514929629	0.237667209823403	0.301606357799987	0.204566610557497	35.8079402356651	0.451363157002834	35.1703504662322	0.201180381542938	0.23236263270114	0.183757220950867	0.170518572456395	0.200905269976397	0.153539933783565	0.206663051550009	0.252478269087479	0.186977474181249	0.00251542192760301	0.00245735172337793	0.00466447078250563
143	7.05265052202183	0.2	0.204739484901806	0.141613377297299	0.267865592506313	0.259267002106456	8.76520916171761	6.45205291797998	11.0783654054552	34.71	25.46	44.14	0.183238899866561	0.248932751220565	0.31462660257457	0.178341377293098	0.242279394486461	0.306217411679825	0.182438715379314	0.248397220229023	0.313221610718856	0.204739484901806	36.6006435836957	0.976242069633857	36.028333468487	0.201180381542938	0.23236263270114	0.183757220950867	0.170518572456395	0.200905269976397	0.153539933783565	0.206663051550009	0.252478269087479	0.186977474181249	0.00251542192760301	0.00245735172337793	0.00466447078250563
143	7.05265052202183	0.2	0.20482184517675	0.140332359879681	0.269311330473819	0.233793621736008	8.59442193474357	6.16524759551761	11.0235962739695	30.16	22.14	39.74	0.201088905196428	0.280320112189859	0.359551319183289	0.196129441074487	0.273406565479233	0.350683689883978	0.200141720525247	0.279317110109387	0.358977347481313	0.20482184517675	34.4196050362654	-0.0336078288820656	34.3079307655341	0.201180381542938	0.23236263270114	0.183757220950867	0.170518572456395	0.200905269976397	0.153539933783565	0.206663051550009	0.252478269087479	0.186977474181249	0.00251542192760301	0.00245735172337793	0.00466447078250563
143	7.05265052202183	0.2	0.205319487509108	0.140514265677735	0.270124709340481	0.232651274664515	9.00783509907264	6.45366651626562	11.5620036818797	32.04	22.61	42.95	0.198340224127305	0.27683736492255	0.355334505717796	0.193265489263024	0.269754201465973	0.346242913668921	0.196663552989363	0.274497068374285	0.352901150472702	0.205319487509108	36.1121569901976	0.147242817509296	34.8975896957637	0.201180381542938	0.23236263270114	0.183757220950867	0.170518572456395	0.200905269976397	0.153539933783565	0.206663051550009	0.252478269087479	0.186977474181249	0.00251542192760301	0.00245735172337793	0.00466447078250563
143	7.05265052202183	0.2	0.207543641138975	0.143236770524487	0.271850511753463	0.240910622471486	8.34716238827447	6.03380460314266	10.6605201734063	31.72	23.75	45.11	0.187307892177359	0.259121648022127	0.330935403866895	0.182543880335659	0.252531116329798	0.322518352323937	0.186448354459766	0.257303546238124	0.328695065186426	0.207543641138975	35.9882055814995	-0.506948723415694	34.3796471371697	0.201180381542938	0.23236263270114	0.183757220950867	0.170518572456395	0.200905269976397	0.153539933783565	0.206663051550009	0.252478269087479	0.186977474181249	0.00251542192760301	0.00245735172337793	0.00466447078250563
143	7.05265052202183	0.2	0.207552696784178	0.142034090686366	0.273071302881989	0.211655966292721	8.07501373919642	5.64184982732958	10.5081776510633	37.86	24.86	47.18	0.147103399399137	0.210544769461327	0.273986139523516	0.14300448795141	0.204678118049264	0.266351748147118	0.145795984197123	0.208707516161254	0.271244849874154	0.207552696784178	38.5898747800359	0.568424517667207	36.0586192069675	0.201180381542938	0.23236263270114	0.183757220950867	0.170518572456395	0.200905269976397	0.153539933783565	0.206663051550009	0.252478269087479	0.186977474181249	0.00251542192760301	0.00245735172337793	0.00466447078250563
143	7.05265052202183	0.2	0.207650288302325	0.143446339494058	0.271854237110592	0.252861985922815	9.0722365767263	6.63746359985788	11.5070095535947	32.59	25.71	44.36	0.200595152613232	0.274178027988089	0.347760903362947	0.195412506254805	0.267094268785528	0.338776031316251	0.200407512008458	0.27327094307595	0.346038601963422	0.207650288302325	37.1386417173118	0.215770054509103	35.2880242658339	0.201180381542938	0.23236263270114	0.183757220950867	0.170518572456395	0.200905269976397	0.153539933783565	0.206663051550009	0.252478269087479	0.186977474181249	0.00251542192760301	0.00245735172337793	0.00466447078250563
143	7.05265052202183	0.2	0.207802529607054	0.14292828942237	0.272676769791738	0.231802386473019	8.90970979422549	6.37734337750988	11.4420762109411	31.15	23.92	40.3	0.201527962570956	0.281552294684476	0.361576626797997	0.196457319438978	0.274468160100266	0.352479000761553	0.201831130682024	0.2813869212281	0.361571762194794	0.207802529607054	35.1190423259607	-0.032644263259749	34.5702344381547	0.201180381542938	0.23236263270114	0.183757220950867	0.170518572456395	0.200905269976397	0.153539933783565	0.206663051550009	0.252478269087479	0.186977474181249	0.00251542192760301	0.00245735172337793	0.00466447078250563
143	7.05265052202183	0.2	0.208156022152454	0.142228436428081	0.274083607876827	0.236358076520316	8.6135853803565	6.1962935605184	11.0308772001946	32.52	25.23	43.18	0.187687114651426	0.260907423293154	0.334127731934882	0.182844264770048	0.25417528568055	0.325506306591053	0.187600877412308	0.260591242499137	0.334189064530115	0.208156022152454	36.2263603584429	-0.328677504714963	34.6864665133413	0.201180381542938	0.23236263270114	0.183757220950867	0.170518572456395	0.200905269976397	0.153539933783565	0.206663051550009	0.252478269087479	0.186977474181249	0.00251542192760301	0.00245735172337793	0.00466447078250563
143	7.05265052202183	0.2	0.208618962908209	0.144286973711455	0.272950952104963	0.221905331887764	8.38629836577235	5.9344809701638	10.8381157613809	33.38	24.51	45.34	0.175169021815913	0.247539707141093	0.319910392466272	0.170582896367963	0.241058834333051	0.311534772298139	0.173882883707657	0.245674453509385	0.317818651345269	0.208618962908209	36.6648063223922	-0.507301765323971	34.4041309873991	0.201180381542938	0.23236263270114	0.183757220950867	0.170518572456395	0.200905269976397	0.153539933783565	0.206663051550009	0.252478269087479	0.186977474181249	0.00251542192760301	0.00245735172337793	0.00466447078250563
143	7.05265052202183	0.2	0.209012980091545	0.144006004956459	0.274019955226631	0.219388806492863	8.67576972183107	6.12069484221592	11.2308446014462	34.34	24.07	45.77	0.175687143900851	0.249027478556365	0.32236781321188	0.171017551532648	0.242408571859379	0.313799592186111	0.173952384657626	0.247172539112315	0.319288015446351	0.209012980091545	37.1230914466072	-0.542270096488328	34.506930539805	0.201180381542938	0.23236263270114	0.183757220950867	0.170518572456395	0.200905269976397	0.153539933783565	0.206663051550009	0.252478269087479	0.186977474181249	0.00251542192760301	0.00245735172337793	0.00466447078250563
143	7.05265052202183	0.2	0.209646665088703	0.143933505897624	0.275359824279783	0.190899741963427	7.72161683933162	5.23967152644325	10.20356215222	33.3	25.46	43.33	0.155008335530621	0.228433207659964	0.301858079789306	0.150955079133973	0.222459991077868	0.293964903021763	0.154819965902771	0.22818449361921	0.301152688522062	0.209646665088703	36.1947970733222	0.252691296413538	35.1637507893814	0.201180381542938	0.23236263270114	0.183757220950867	0.170518572456395	0.200905269976397	0.153539933783565	0.206663051550009	0.252478269087479	0.186977474181249	0.00251542192760301	0.00245735172337793	0.00466447078250563
143	7.05265052202183	0.2	0.210428605415663	0.145603435897412	0.275253774933915	0.234731292440406	9.05341626877056	6.50118847754866	11.6056440599925	30.73	23.38	43.06	0.20818090350486	0.289908281408404	0.371635659311948	0.202985853327121	0.282673765448953	0.362361677570786	0.207172752702289	0.288059861250384	0.370073106731651	0.210428605415663	35.4843115755413	-0.943311029647528	33.6806707115391	0.201180381542938	0.23236263270114	0.183757220950867	0.170518572456395	0.200905269976397	0.153539933783565	0.206663051550009	0.252478269087479	0.186977474181249	0.00251542192760301	0.00245735172337793	0.00466447078250563
143	7.05265052202183	0.2	0.21203607527309	0.145271787449562	0.278800363096617	0.231025343958311	9.00631161532382	6.44089069857912	11.5717325320685	28.57	22.86	40.33	0.221608605652486	0.309875800187698	0.398142994722909	0.216337679135398	0.302505452057921	0.388673224980444	0.22115985512776	0.30978972178669	0.397702852207647	0.21203607527309	33.2206895556981	0.914322340179964	34.9371946996492	0.201180381542938	0.23236263270114	0.183757220950867	0.170518572456395	0.200905269976397	0.153539933783565	0.206663051550009	0.252478269087479	0.186977474181249	0.00251542192760301	0.00245735172337793	0.00466447078250563
143	7.05265052202183	0.2	0.212394832066146	0.146920605174656	0.277869058957635	0.226375794003146	8.55838408242938	6.08821167594851	11.0285564889102	32.4	22.91	44.33	0.18504454354534	0.260122735593309	0.335200927641277	0.180279272455228	0.253424049276736	0.326568826098244	0.183185766559051	0.257907446917549	0.331668186492661	0.212394832066146	35.9836603651662	-0.158313085623024	34.6237156510203	0.201180381542938	0.23236263270114	0.183757220950867	0.170518572456395	0.200905269976397	0.153539933783565	0.206663051550009	0.252478269087479	0.186977474181249	0.00251542192760301	0.00245735172337793	0.00466447078250563
143	7.05265052202183	0.2	0.212415795998925	0.146924249972812	0.277907342025037	0.243527535606559	8.24464924689465	5.9759330537179	10.5133654400714	32.7	24	43.86	0.180002662551112	0.248339263994558	0.316675865438005	0.175343204876015	0.241910879695972	0.308478554515929	0.178930712200877	0.24682261535499	0.315268082400835	0.212415795998925	35.8169786906498	0.129834352817179	34.8996772434674	0.201180381542938	0.23236263270114	0.183757220950867	0.170518572456395	0.200905269976397	0.153539933783565	0.206663051550009	0.252478269087479	0.186977474181249	0.00251542192760301	0.00245735172337793	0.00466447078250563
143	7.05265052202183	0.2	0.21284487743773	0.145445355322729	0.280244399552732	0.20999707354507	7.97784589281366	5.56194656419153	10.3937452214358	36.43	25.69	48.97	0.15060540105973	0.216022693927942	0.281439986796155	0.146482766257216	0.210109342415623	0.27373591857403	0.149032089412573	0.213791441704377	0.278541014278789	0.21284487743773	38.0526318638692	0.788561366742015	36.3371454936944	0.201180381542938	0.23236263270114	0.183757220950867	0.170518572456395	0.200905269976397	0.153539933783565	0.206663051550009	0.252478269087479	0.186977474181249	0.00251542192760301	0.00245735172337793	0.00466447078250563
143	7.05265052202183	0.2	0.213235086388681	0.147539827001359	0.278930345776003	0.218310360302599	8.7145731926845	6.13996238402146	11.2891840013475	33.39	25.13	44.54	0.181163455200139	0.25712896780765	0.33309448041516	0.176419366555693	0.250395586536097	0.3243718065165	0.180721362682409	0.256416543905585	0.331955338497529	0.213235086388681	37.068766471137	-0.158330073140007	34.9211105549562	0.201180381542938	0.23236263270114	0.183757220950867	0.170518572456395	0.200905269976397	0.153539933783565	0.206663051550009	0.252478269087479	0.186977474181249	0.00251542192760301	0.00245735172337793	0.00466447078250563
143	7.05265052202183	0.2	0.214326004599515	0.147767233561942	0.280884775637088	0.210579218731489	8.48011673723408	5.91661382746611	11.043619647002	34.61	25.36	45.39	0.168521398901996	0.241536996850603	0.314552594799211	0.164024049157876	0.235091071537502	0.306158093917128	0.167762281863908	0.240220317373638	0.312608441308537	0.214326004599515	36.9728753270974	-0.293371498407069	34.8478091132602	0.201180381542938	0.23236263270114	0.183757220950867	0.170518572456395	0.200905269976397	0.153539933783565	0.206663051550009	0.252478269087479	0.186977474181249	0.00251542192760301	0.00245735172337793	0.00466447078250563
143	7.05265052202183	0.2	0.216277230974933	0.148283789998726	0.284270671951141	0.192786898866646	7.33448486573411	4.99127913638429	9.67769059508393	30.15	22.57	41.61	0.162866628928639	0.239325990867256	0.315785352805874	0.158850938147676	0.233425094032266	0.307999249916857	0.162362350648896	0.238404116611325	0.819909289479231	0.216277230974933	33.7451442924208	-0.213834353890335	33.8813956105062	0.201180381542938	0.23236263270114	0.183757220950867	0.170518572456395	0.200905269976397	0.153539933783565	0.206663051550009	0.252478269087479	0.186977474181249	0.00251542192760301	0.00245735172337793	0.00466447078250563
143	7.05265052202183	0.2	0.217528129057732	0.148842528330204	0.286213729785259	0.210988562177778	8.68511555113243	6.06287061365903	11.3073604886058	33.44	25.17	42.82	0.178654407032847	0.25592401152412	0.333193616015393	0.173972642609574	0.249217342754429	0.324462042899284	0.178460519501311	0.255509711544329	0.332710378757744	0.217528129057732	36.5194897242945	0.402863686819071	35.4196964548451	0.201180381542938	0.23236263270114	0.183757220950867	0.170518572456395	0.200905269976397	0.153539933783565	0.206663051550009	0.252478269087479	0.186977474181249	0.00251542192760301	0.00245735172337793	0.00466447078250563
143	7.05265052202183	0.2	0.218765454525052	0.149588585383409	0.287942323666695	0.211052760613096	8.34017845452162	5.82256374871181	10.8577931603314	31.4	22.35	45.06	0.18255447836109	0.261489095338877	0.340423712316665	0.177939074310982	0.254878039611726	0.331817004912471	0.180505863380548	0.258602742684155	0.336509281798816	0.218765454525052	35.4948913173082	0.0612557632531471	34.548371077407	0.201180381542938	0.23236263270114	0.183757220950867	0.170518572456395	0.200905269976397	0.153539933783565	0.206663051550009	0.252478269087479	0.186977474181249	0.00251542192760301	0.00245735172337793	0.00466447078250563
143	7.05265052202183	0.2	0.219046872910359	0.150852760748523	0.287240985072194	0.238508154679145	8.51621244895638	6.14039558430446	10.8920293136083	30.33	21.02	40	0.199176654305626	0.276241274629734	0.353305894953842	0.194246831682696	0.269404025104662	0.344561218526627	0.197974284648987	0.274159109311647	0.351336836816439	0.219046872910359	33.5955292846187	0.378691932849267	34.4092119302067	0.201180381542938	0.23236263270114	0.183757220950867	0.170518572456395	0.200905269976397	0.153539933783565	0.206663051550009	0.252478269087479	0.186977474181249	0.00251542192760301	0.00245735172337793	0.00466447078250563
143	7.05265052202183	0.2	0.221550772716822	0.151652639259202	0.291448906174442	0.222685025091598	8.83341297940472	6.25669429119059	11.4101316676188	31.55	23.48	43.5	0.195240030693015	0.275646490136387	0.356052949579759	0.190289755051178	0.268657523268083	0.347025291484988	0.19390314141994	0.273873366765735	0.353992947262534	0.221550772716822	35.5634816514497	-0.0749023802444039	34.6362812776548	0.201180381542938	0.23236263270114	0.183757220950867	0.170518572456395	0.200905269976397	0.153539933783565	0.206663051550009	0.252478269087479	0.186977474181249	0.00251542192760301	0.00245735172337793	0.00466447078250563
143	7.05265052202183	0.2	0.22160192841692	0.151585410805051	0.291618446028789	0.234919956217631	8.92794321618662	6.41240822744027	11.443478204933	32.93	24.13	44.48	0.191815450442743	0.267063073466187	0.342310696489632	0.186830675298687	0.260122812045969	0.333414948793252	0.190351792433141	0.265574765554658	0.340474184603812	0.22160192841692	36.3292509531165	0.148484306681982	35.1238089970786	0.201180381542938	0.23236263270114	0.183757220950867	0.170518572456395	0.200905269976397	0.153539933783565	0.206663051550009	0.252478269087479	0.186977474181249	0.00251542192760301	0.00245735172337793	0.00466447078250563
143	7.05265052202183	0.2	0.22207269834073	0.152280558560815	0.291864838120644	0.219141854947789	8.69913471348607	6.1353301071217	11.2629393198504	31.11	24.55	44.7	0.194112781069849	0.275227771391788	0.356342761713727	0.189232316951933	0.268307880516348	0.347383444080763	0.19319097761068	0.273768509680091	0.3551125812047	0.22207269834073	36.0411248382835	0.265820742069716	35.0764675854023	0.201180381542938	0.23236263270114	0.183757220950867	0.170518572456395	0.200905269976397	0.153539933783565	0.206663051550009	0.252478269087479	0.186977474181249	0.00251542192760301	0.00245735172337793	0.00466447078250563
143	7.05265052202183	0.2	0.222695363783731	0.153600323303036	0.291790404264426	0.234172060261154	8.6492668917431	6.20717037127415	11.0913634122121	32.21	24.93	42.65	0.189800869441341	0.264474515421761	0.339148161402181	0.184930191420363	0.25768755910715	0.330444926793938	0.189607872356952	0.264582056109241	0.338449265317341	0.222695363783731	34.8317133624696	1.12058872106828	35.6126729676941	0.201180381542938	0.23236263270114	0.183757220950867	0.170518572456395	0.200905269976397	0.153539933783565	0.206663051550009	0.252478269087479	0.186977474181249	0.00251542192760301	0.00245735172337793	0.00466447078250563
143	7.05265052202183	0.2	0.225284947117405	0.155283812041437	0.295286082193374	0.210078967276861	8.34395101648375	5.81780901769187	10.8700930152756	32.52	23.92	42.54	0.176190755991716	0.252694275986284	0.329197795980852	0.171644070057678	0.246173380472942	0.320702690888205	0.175638704853461	0.251741523688725	0.328402928651506	0.225284947117405	35.0472811839239	0.275327415256635	34.8325951698984	0.201180381542938	0.23236263270114	0.183757220950867	0.170518572456395	0.200905269976397	0.153539933783565	0.206663051550009	0.252478269087479	0.186977474181249	0.00251542192760301	0.00245735172337793	0.00466447078250563
143	7.05265052202183	0.2	0.225307567165081	0.155109200782335	0.295505933547827	0.225164722664857	8.50639539696874	6.04270831946887	10.9700824744686	29.63	23.39	42.74	0.200541911462208	0.282305334358979	0.36406875725575	0.195652085414417	0.275421865625117	0.355191645835817	0.200018744881251	0.281535127844839	0.362087954165711	0.225307567165081	34.3397006927833	0.631568042095131	35.0728757789635	0.201180381542938	0.23236263270114	0.183757220950867	0.170518572456395	0.200905269976397	0.153539933783565	0.206663051550009	0.252478269087479	0.186977474181249	0.00251542192760301	0.00245735172337793	0.00466447078250563
143	7.05265052202183	0.2	0.225628189278412	0.155532174051468	0.295724204505355	0.271796252212177	9.95415575919242	7.41028749948358	12.4980240189013	33.14	24.22	43.25	0.220299565093377	0.295925925245768	0.371552285398158	0.214554694354133	0.288208905068231	0.361863115782329	0.219588957162138	0.295134315068873	0.370632947261328	0.225628189278412	36.0415034572315	-0.609942962297731	34.2377615733457	0.201180381542938	0.23236263270114	0.183757220950867	0.170518572456395	0.200905269976397	0.153539933783565	0.206663051550009	0.252478269087479	0.186977474181249	0.00251542192760301	0.00245735172337793	0.00466447078250563
143	7.05265052202183	0.2	0.225896203935184	0.15519003481081	0.296602373059559	0.248102588961212	8.72300306156415	6.35209270861498	11.0939134145133	32.14	24.1	43.77	0.194620756255318	0.267262700740593	0.339904645225868	0.189632218598328	0.260412197882592	0.331192177166857	0.193865518821236	0.265808021975287	0.338081705604209	0.225896203935184	34.7778800580005	-0.875305632844385	33.6145354479241	0.201180381542938	0.23236263270114	0.183757220950867	0.170518572456395	0.200905269976397	0.153539933783565	0.206663051550009	0.252478269087479	0.186977474181249	0.00251542192760301	0.00245735172337793	0.00466447078250563
143	7.05265052202183	0.2	0.226838343497911	0.156555311113852	0.297121375881969	0.217638120352501	8.11954852239731	5.71599553641026	10.5231015083844	29.63	22.69	41.21	0.189748079577486	0.269536378981966	0.349324678386446	0.185122236822203	0.262965388072465	0.340808539322728	0.189034322246109	0.268774154009708	0.347765912064175	0.226838343497911	33.203381731153	0.253940258206105	34.2418461483651	0.201180381542938	0.23236263270114	0.183757220950867	0.170518572456395	0.200905269976397	0.153539933783565	0.206663051550009	0.252478269087479	0.186977474181249	0.00251542192760301	0.00245735172337793	0.00466447078250563
143	7.05265052202183	0.2	0.227386446924133	0.156489952318938	0.298282941529327	0.234986705238363	8.43301765348275	6.05737389465207	10.8086614123134	31.09	23.14	42.11	0.191786315297934	0.267003062834177	0.342219810370419	0.186966515428749	0.260292983831298	0.333619452233846	0.19084891067598	0.265655738911604	0.340331223126376	0.227386446924133	33.7121665388767	1.05088030195228	35.3538416812674	0.201180381542938	0.23236263270114	0.183757220950867	0.170518572456395	0.200905269976397	0.153539933783565	0.206663051550009	0.252478269087479	0.186977474181249	0.00251542192760301	0.00245735172337793	0.00466447078250563
143	7.05265052202183	0.2	0.228902999141803	0.157237006459194	0.300568991824412	0.232078603100175	8.54221412798535	6.11618087848188	10.9682473774888	32.49	23.61	42.6	0.185394184007162	0.258932305851848	0.332470427696534	0.180612482180209	0.252253902823298	0.323895323466387	0.184730995432263	0.257865646781092	0.330910330285167	0.228902999141803	34.7181132098418	0.417286812009199	34.9481554593477	0.201180381542938	0.23236263270114	0.183757220950867	0.170518572456395	0.200905269976397	0.153539933783565	0.206663051550009	0.252478269087479	0.186977474181249	0.00251542192760301	0.00245735172337793	0.00466447078250563
143	7.05265052202183	0.2	0.229796902302708	0.1574397076837	0.302154096921716	0.209775564462608	8.41773951212808	5.86692592192977	10.9685531023264	32.02	22.95	41.85	0.180425150419559	0.258870137083444	0.33731512374733	0.175810555773755	0.252249215633381	0.328687875493008	0.180063598031859	0.257389474952667	0.33531991766722	0.229796902302708	34.0832747214114	-0.708706899823205	33.5648344934575	0.201180381542938	0.23236263270114	0.183757220950867	0.170518572456395	0.200905269976397	0.153539933783565	0.206663051550009	0.252478269087479	0.186977474181249	0.00251542192760301	0.00245735172337793	0.00466447078250563
143	7.05265052202183	0.2	0.234978566923259	0.162187694517736	0.307769439328783	0.242912529411392	8.72500576792949	6.32009340137894	11.12991813448	33.24	22.89	44.01	0.187343538285607	0.258631217660423	0.329918897035239	0.182450162722576	0.251875822241302	0.321301481760029	0.185562852111888	0.25649791301048	0.326749706770123	0.234978566923259	35.1437885017233	0.100188313299927	34.7520275411589	0.201180381542938	0.23236263270114	0.183757220950867	0.170518572456395	0.200905269976397	0.153539933783565	0.206663051550009	0.252478269087479	0.186977474181249	0.00251542192760301	0.00245735172337793	0.00466447078250563
143	7.05265052202183	0.2	0.23534031031563	0.16167874940693	0.30900187122433	0.187076357108653	8.08251498588007	5.45195987283735	10.7130700989228	29.47	22.59	41.16	0.181947748940082	0.269737019669225	0.357526290398369	0.177527860433422	0.263184547544664	0.348841234655905	0.181255712746312	0.268468436760903	0.356092004997246	0.23534031031563	33.2992391974885	-0.220442951963201	33.8550942581032	0.201180381542938	0.23236263270114	0.183757220950867	0.170518572456395	0.200905269976397	0.153539933783565	0.206663051550009	0.252478269087479	0.186977474181249	0.00251542192760301	0.00245735172337793	0.00466447078250563
143	7.05265052202183	0.2	0.235518596112146	0.162872844052779	0.308164348171513	0.21656461652805	9.20470039257559	6.47130184457434	11.9380989405769	31.86	23.24	44.52	0.200025004346522	0.284513113474537	0.369001222602553	0.194924461589447	0.277258163999765	0.359591866410082	0.198722348264517	0.282313266840522	0.365278814942752	0.235518596112146	35.7532456520974	0.488250797446502	35.2766376854404	0.201180381542938	0.23236263270114	0.183757220950867	0.170518572456395	0.200905269976397	0.153539933783565	0.206663051550009	0.252478269087479	0.186977474181249	0.00251542192760301	0.00245735172337793	0.00466447078250563
143	7.05265052202183	0.2	0.23591356792536	0.161529542316096	0.310297593534623	0.246698345673974	9.87592214306271	7.18150730761464	12.5703369785108	29.91	22.94	43.39	0.236154761819851	0.324757177225658	0.413359592631465	0.23036141089144	0.316790230975284	0.403219051059129	0.234520685135249	0.322577336024989	0.410108418360485	0.23591356792536	35.1894488530943	0.035012446174611	34.5031977501272	0.201180381542938	0.23236263270114	0.183757220950867	0.170518572456395	0.200905269976397	0.153539933783565	0.206663051550009	0.252478269087479	0.186977474181249	0.00251542192760301	0.00245735172337793	0.00466447078250563
143	7.05265052202183	0.2	0.235934557237168	0.16215308803896	0.309716026435377	0.219016508980046	8.64066083564101	6.0931565652754	11.1881651060066	31.83	23.9	41.17	0.188488106415852	0.267293607450242	0.346099108484632	0.183684042897338	0.260481000051817	0.337277957206296	0.188349621049205	0.267257587550274	0.346063360109261	0.235934557237168	33.8932844537243	0.657906172919941	35.0222782305744	0.201180381542938	0.23236263270114	0.183757220950867	0.170518572456395	0.200905269976397	0.153539933783565	0.206663051550009	0.252478269087479	0.186977474181249	0.00251542192760301	0.00245735172337793	0.00466447078250563
143	7.05265052202183	0.2	0.237030423111624	0.161961629494165	0.312099216729082	0.233548918138573	9.75273401657213	6.99428391433561	12.5111841188087	33.2	24.89	44.72	0.207550370334801	0.289405403284753	0.371260436234705	0.202132421840055	0.281850689859916	0.361568957879778	0.206515717075963	0.288145455534966	0.369714920766596	0.237030423111624	36.2197400649086	0.181643005708982	35.1769513290787	0.201180381542938	0.23236263270114	0.183757220950867	0.170518572456395	0.200905269976397	0.153539933783565	0.206663051550009	0.252478269087479	0.186977474181249	0.00251542192760301	0.00245735172337793	0.00466447078250563
143	7.05265052202183	0.2	0.238630424710673	0.164308452769374	0.312952396651971	0.21841836967348	8.9403636978142	6.29988152812306	11.5808458675053	32.03	23.09	42.69	0.193673309272417	0.274847997652827	0.356022686033237	0.188718875657894	0.267817002191598	0.346915128725303	0.192619934701309	0.273491461651012	0.353991948402506	0.238630424710673	34.7049803915959	-0.302026815029333	34.2559849619386	0.201180381542938	0.23236263270114	0.183757220950867	0.170518572456395	0.200905269976397	0.153539933783565	0.206663051550009	0.252478269087479	0.186977474181249	0.00251542192760301	0.00245735172337793	0.00466447078250563
143	7.05265052202183	0.2	0.238659544270534	0.16351319141362	0.313805897127447	0.20652781742219	8.8836245955877	6.16498126453291	11.6022679266425	31.84	24	40.73	0.190635385414428	0.274702083589425	0.358768781764421	0.185775464021527	0.267699026261907	0.349622588502286	0.190601056630569	0.27411532198398	0.358785131151878	0.238659544270534	34.8898053996955	0.496309404771165	35.0776295640108	0.201180381542938	0.23236263270114	0.183757220950867	0.170518572456395	0.200905269976397	0.153539933783565	0.206663051550009	0.252478269087479	0.186977474181249	0.00251542192760301	0.00245735172337793	0.00466447078250563
143	7.05265052202183	0.2	0.239627902056008	0.163662817912735	0.315592986199281	0.216308211929184	9.07464256284808	6.37782769581323	11.7714574298829	31.55	23.24	42.63	0.199018211189085	0.283171514844142	0.367324818499199	0.193972113176675	0.275991713509939	0.358011313843203	0.198209303193204	0.281490316493167	0.365657372577974	0.239627902056008	34.7642084261977	-0.0545151988773366	34.5431993558045	0.201180381542938	0.23236263270114	0.183757220950867	0.170518572456395	0.200905269976397	0.153539933783565	0.206663051550009	0.252478269087479	0.186977474181249	0.00251542192760301	0.00245735172337793	0.00466447078250563
143	7.05265052202183	0.2	0.239660871387635	0.16586331186869	0.313458430906579	0.214384552139524	8.72138653402563	6.11475731225429	11.328015755797	30.93	24.39	43.82	0.194563418549037	0.277502882272526	0.360442345996014	0.189688799435872	0.270550286229693	0.351411773023513	0.194074339198456	0.276853829295515	0.359526559504523	0.239660871387635	34.6667078458214	-0.648361444428268	34.038252377162	0.201180381542938	0.23236263270114	0.183757220950867	0.170518572456395	0.200905269976397	0.153539933783565	0.206663051550009	0.252478269087479	0.186977474181249	0.00251542192760301	0.00245735172337793	0.00466447078250563
143	7.05265052202183	0.2	0.239711766465902	0.165585092968383	0.31383843996342	0.243292171796809	8.83752220315443	6.40410807474857	11.2709363315603	33.14	23.07	44.69	0.190357669274867	0.262689215909807	0.335020762544747	0.185393183229294	0.255838339075296	0.326283494921298	0.188450632634875	0.260447090009705	0.331745323989482	0.239711766465902	35.0953026017193	-0.338236548282171	34.2633965245302	0.201180381542938	0.23236263270114	0.183757220950867	0.170518572456395	0.200905269976397	0.153539933783565	0.206663051550009	0.252478269087479	0.186977474181249	0.00251542192760301	0.00245735172337793	0.00466447078250563
143	7.05265052202183	0.2	0.239811320283009	0.165268562776062	0.314354077789955	0.247368150388966	9.92153336234047	7.21954381835921	12.6235229063217	31.61	25.3	41.99	0.224890056361771	0.309057504627632	0.393224952893493	0.219181972120776	0.301213110347751	0.383244248574726	0.225121494776481	0.309300247924422	0.394492402658992	0.239811320283009	35.0108538585188	0.202504395828057	34.8807360792434	0.201180381542938	0.23236263270114	0.183757220950867	0.170518572456395	0.200905269976397	0.153539933783565	0.206663051550009	0.252478269087479	0.186977474181249	0.00251542192760301	0.00245735172337793	0.00466447078250563
143	7.05265052202183	0.2	0.241845375528159	0.166733691260855	0.316957059795464	0.211761925719015	9.22416187644071	6.44561874374518	12.0027050091362	30.55	23.69	41.56	0.207610427449565	0.2971060290977	0.386601630745835	0.202448700151221	0.289719211779631	0.376989723408041	0.207746675223098	0.297194274445519	0.385593270539769	0.241845375528159	34.4138569269976	-0.146355684167909	34.3294122909175	0.201180381542938	0.23236263270114	0.183757220950867	0.170518572456395	0.200905269976397	0.153539933783565	0.206663051550009	0.252478269087479	0.186977474181249	0.00251542192760301	0.00245735172337793	0.00466447078250563
143	7.05265052202183	0.2	0.242914417129513	0.167390289847274	0.318438544411751	0.236233384992935	9.38094707771533	6.74739539035899	12.0144987650717	33.21	25.21	41.64	0.200198333300082	0.278337026524091	0.3564757197481	0.194971929726317	0.271070724122082	0.347169518517847	0.200301794924912	0.278619262688515	0.357085644742812	0.242914417129513	35.4818612024584	-0.193310945051546	34.643146290754	0.201180381542938	0.23236263270114	0.183757220950867	0.170518572456395	0.200905269976397	0.153539933783565	0.206663051550009	0.252478269087479	0.186977474181249	0.00251542192760301	0.00245735172337793	0.00466447078250563
143	7.05265052202183	0.2	0.243263345973575	0.166463745580607	0.320062946366543	0.219470112471366	8.93047463338884	6.30101154699927	11.5599377197784	32.68	23.2	42.29	0.189925239856354	0.269182578721857	0.34843991758736	0.185010861317026	0.262217390266483	0.33942391921594	0.188686954635751	0.267722049323935	0.347087692473921	0.243263345973575	34.617634315882	-0.513836067031993	34.0233597953121	0.201180381542938	0.23236263270114	0.183757220950867	0.170518572456395	0.200905269976397	0.153539933783565	0.206663051550009	0.252478269087479	0.186977474181249	0.00251542192760301	0.00245735172337793	0.00466447078250563
143	7.05265052202183	0.2	0.243450517486409	0.166896522797015	0.320004512175804	0.253242182338924	9.47693995842746	6.93611085168869	12.0177690651662	30.65	24.08	45.5	0.222698537368435	0.304277240170757	0.385855942973079	0.217150500512881	0.296696852069776	0.376243203626671	0.221216032736248	0.30289958309917	0.38305971207699	0.243450517486409	34.9094400719706	-0.491839716359881	34.1238488033349	0.201180381542938	0.23236263270114	0.183757220950867	0.170518572456395	0.200905269976397	0.153539933783565	0.206663051550009	0.252478269087479	0.186977474181249	0.00251542192760301	0.00245735172337793	0.00466447078250563
143	7.05265052202183	0.2	0.245346791615547	0.167643411349945	0.32305017188115	0.202072542512657	9.18813367966477	6.33750389378961	12.0387634655399	31.64	23.73	40.29	0.197218947540045	0.285928669162074	0.374638390784103	0.192210223431517	0.278667004720524	0.365123786009531	0.197467468668734	0.286112808966257	0.374953158519734	0.245346791615547	34.323033298396	-0.424314022650019	34.054518970736	0.201180381542938	0.23236263270114	0.183757220950867	0.170518572456395	0.200905269976397	0.153539933783565	0.206663051550009	0.252478269087479	0.186977474181249	0.00251542192760301	0.00245735172337793	0.00466447078250563
143	7.05265052202183	0.2	0.246202392348984	0.168370869986728	0.324033914711241	0.215750221610564	9.33883332621602	6.55893019269352	12.1187364597385	32.93	25.04	42.56	0.196230323150524	0.279399570907719	0.362568818664914	0.19113128480942	0.272139382463481	0.353147480117542	0.196201658575434	0.279511643244203	0.361823867699992	0.246202392348984	35.9730564343412	0.50585780769028	35.5089529190453	0.201180381542938	0.23236263270114	0.183757220950867	0.170518572456395	0.200905269976397	0.153539933783565	0.206663051550009	0.252478269087479	0.186977474181249	0.00251542192760301	0.00245735172337793	0.00466447078250563
143	7.05265052202183	0.2	0.247784834975595	0.170661707903328	0.324907962047863	0.204621553852463	8.34570789625837	5.77673299362045	10.9146827988963	32.22	23.01	42.17	0.176550897703501	0.255064968847064	0.333579039990628	0.172018921192471	0.248517573944871	0.325016226697271	0.175769688569639	0.253745746337836	0.331315216970788	0.247784834975595	34.3008556215174	-0.615933457789573	33.7887484833346	0.201180381542938	0.23236263270114	0.183757220950867	0.170518572456395	0.200905269976397	0.153539933783565	0.206663051550009	0.252478269087479	0.186977474181249	0.00251542192760301	0.00245735172337793	0.00466447078250563
143	7.05265052202183	0.2	0.249045531950369	0.1711288243473	0.326962239553437	0.226659507597457	8.82286127155211	6.27841481166775	11.3673077314365	31.44	25.03	42.41	0.196589747371996	0.276261464159591	0.355933180947186	0.191615556584185	0.269271388387992	0.346927220191799	0.196295668233994	0.276028225606731	0.355500953593231	0.249045531950369	34.0170736621128	0.186731061095108	34.6272354619754	0.201180381542938	0.23236263270114	0.183757220950867	0.170518572456395	0.200905269976397	0.153539933783565	0.206663051550009	0.252478269087479	0.186977474181249	0.00251542192760301	0.00245735172337793	0.00466447078250563
143	7.05265052202183	0.2	0.255712015035764	0.175037303366895	0.336386726704632	0.229669697014339	8.89969537953731	6.35493294145649	11.4444578176181	30.78	23.67	43.14	0.203177240571042	0.284537313893798	0.365897387216553	0.198102035705431	0.277429799509495	0.356757563313559	0.202299290794439	0.283334186846792	0.3642085012957	0.255712015035764	34.1811160813816	-0.0294215604705385	34.2724739272568	0.201180381542938	0.23236263270114	0.183757220950867	0.170518572456395	0.200905269976397	0.153539933783565	0.206663051550009	0.252478269087479	0.186977474181249	0.00251542192760301	0.00245735172337793	0.00466447078250563
143	7.05265052202183	0.2	0.259259603758849	0.177650772916846	0.340868434600852	0.197215572230217	8.50170072727814	5.82364171681175	11.1797597377445	30.13	22.13	38.96	0.190132791699888	0.277567228905578	0.365001666111268	0.185446514303893	0.270725920685887	0.356005327067881	0.190074993223931	0.277320153428009	0.364100676926307	0.259259603758849	32.3384453843276	-0.157956137133574	33.7865517774567	0.201180381542938	0.23236263270114	0.183757220950867	0.170518572456395	0.200905269976397	0.153539933783565	0.206663051550009	0.252478269087479	0.186977474181249	0.00251542192760301	0.00245735172337793	0.00466447078250563
143	7.05265052202183	0.2	0.259753815091508	0.177626835416485	0.341880794766532	0.248285433339049	9.40081603446089	6.84692785363656	11.9547042152852	30.88	21.76	39.48	0.218233877080919	0.299634606173809	0.381035335266699	0.212772053267995	0.292135534769008	0.371499016270021	0.217396787812541	0.298225696649546	0.379450804426372	0.259753815091508	32.4100124292182	-1.45875147098934	32.402033441328	0.201180381542938	0.23236263270114	0.183757220950867	0.170518572456395	0.200905269976397	0.153539933783565	0.206663051550009	0.252478269087479	0.186977474181249	0.00251542192760301	0.00245735172337793	0.00466447078250563
143	7.05265052202183	0.2	0.271635808446206	0.187647660464878	0.355623956427534	0.225844813459007	10.0534105562934	7.14732876612178	12.959492346465	33.33	26.05	40.94	0.211273672009891	0.297176894187229	0.383080116364567	0.205746694527125	0.289402664739017	0.373058634950909	0.212148497725818	0.296866229222137	0.384570120483094	0.271635808446206	35.036590590592	-0.214014172460844	34.675265921463	0.201180381542938	0.23236263270114	0.183757220950867	0.170518572456395	0.200905269976397	0.153539933783565	0.206663051550009	0.252478269087479	0.186977474181249	0.00251542192760301	0.00245735172337793	0.00466447078250563
143	7.05265052202183	0.2	0.279844483817443	0.193576306072143	0.366112661562744	0.219793406851286	9.04902556857528	6.38716836099063	11.7108827761599	32.3	22.03	43.22	0.1947451975129	0.275905404719621	0.357065611926342	0.189739283729222	0.268813272609991	0.347887261490761	0.192867061221577	0.272972539417997	0.353255892467524	0.279844483817443	33.4263364112963	0.561794095982788	34.6875051477348	0.201180381542938	0.23236263270114	0.183757220950867	0.170518572456395	0.200905269976397	0.153539933783565	0.206663051550009	0.252478269087479	0.186977474181249	0.00251542192760301	0.00245735172337793	0.00466447078250563
143	7.05265052202183	0.2	0.281663144485216	0.193995979376361	0.369330309594072	0.240204235995744	10.4608581711017	7.55609400407514	13.3656223381282	32.1	23.91	43.96	0.231796773219948	0.320905638265639	0.410014503311329	0.225859644810638	0.312686119265489	0.399512593720339	0.230590152114396	0.319785913856236	0.407351357378886	0.281663144485216	35.0815275291003	-0.7400991829367	33.9224164293987	0.201180381542938	0.23236263270114	0.183757220950867	0.170518572456395	0.200905269976397	0.153539933783565	0.206663051550009	0.252478269087479	0.186977474181249	0.00251542192760301	0.00245735172337793	0.00466447078250563
143	7.05265052202183	0.2	0.28814009990936	0.197544199027514	0.378736000791206	0.249018715884454	10.9030570682016	7.94686730339755	13.8592468330056	33.3	25.58	42.59	0.235148353954875	0.322622213858728	0.410096073762582	0.229000290088656	0.314187104949375	0.399373919810095	0.234860346528294	0.322988942850845	0.410897129923699	0.28814009990936	34.8165079057516	0.258738166306534	35.1190633256048	0.201180381542938	0.23236263270114	0.183757220950867	0.170518572456395	0.200905269976397	0.153539933783565	0.206663051550009	0.252478269087479	0.186977474181249	0.00251542192760301	0.00245735172337793	0.00466447078250563
143	7.05265052202183	0.21	0.182878855820329	0.128132700181265	0.237625011459393	0.256998758239328	8.43887419220053	6.19861003093481	10.6791383534663	33.51	25.41	47.98	0.182283083457057	0.248162733416625	0.314042383376193	0.177500886777452	0.241652184125712	0.305803481473972	0.180860537535487	0.246155422598343	0.31158486359349	0.182878855820329	38.8491664465447	0.287329532916548	35.7544754871914	0.201180381542938	0.23236263270114	0.183757220950867	0.170518572456395	0.200905269976397	0.153539933783565	0.206663051550009	0.252478269087479	0.186977474181249	0.00251542192760301	0.00245735172337793	0.00466447078250563
143	7.05265052202183	0.21	0.185944748002413	0.129380845906829	0.242508650097997	0.229499639419175	8.21113700159269	5.86213071402343	10.560143289162	31.79	23.68	44.16	0.181560183923711	0.254312914017018	0.327065644110325	0.176936012664918	0.24783579749112	0.318735582317321	0.18031363444677	0.252645594358428	0.325111231080742	0.185944748002413	36.7901407488082	0.0649600421656898	35.0479198936248	0.201180381542938	0.23236263270114	0.183757220950867	0.170518572456395	0.200905269976397	0.153539933783565	0.206663051550009	0.252478269087479	0.186977474181249	0.00251542192760301	0.00245735172337793	0.00466447078250563
143	7.05265052202183	0.21	0.191788238078021	0.133431590385786	0.250144885770256	0.236770245750881	8.87179741429125	6.38488115500281	11.3587136735797	33.16	25.07	43.35	0.189674192216991	0.263552440087312	0.337430687957633	0.184725903325326	0.256676788759043	0.328627674192759	0.189156264356645	0.262828531377342	0.33661884449115	0.191788238078021	37.1882451097069	0.799883448045071	35.9226001432192	0.201180381542938	0.23236263270114	0.183757220950867	0.170518572456395	0.200905269976397	0.153539933783565	0.206663051550009	0.252478269087479	0.186977474181249	0.00251542192760301	0.00245735172337793	0.00466447078250563
143	7.05265052202183	0.21	0.197903148183089	0.138019592636818	0.257786703729361	0.279672515452929	8.88379740376792	6.65780229343422	11.1097925141016	30.97	23.27	41.19	0.211608034894176	0.282357875490417	0.353107716086657	0.206302727440336	0.275278771229377	0.344254815018418	0.211099844311237	0.281499739575967	0.352315713138483	0.197903148183089	34.7773921673049	-0.0891013155527526	34.3014957695285	0.201180381542938	0.23236263270114	0.183757220950867	0.170518572456395	0.200905269976397	0.153539933783565	0.206663051550009	0.252478269087479	0.186977474181249	0.00251542192760301	0.00245735172337793	0.00466447078250563
143	7.05265052202183	0.21	0.198010526367771	0.137934771874232	0.25808628086131	0.230244521700297	8.43411372556456	6.02638998125506	10.8418374698741	31.31	24.77	39.65	0.189453636089199	0.265146052191805	0.340838468294412	0.18467163863505	0.258453503171727	0.332235367708405	0.190138261726866	0.265992744152513	0.3408923077806	0.198010526367771	34.9910665674029	-0.380606776895728	34.1267868370773	0.201180381542938	0.23236263270114	0.183757220950867	0.170518572456395	0.200905269976397	0.153539933783565	0.206663051550009	0.252478269087479	0.186977474181249	0.00251542192760301	0.00245735172337793	0.00466447078250563
143	7.05265052202183	0.21	0.198701467704543	0.138202991474657	0.259199943934428	0.213902461858309	7.51849916532083	5.26816536200147	9.76883296864019	32.02	22.94	43.74	0.162031502876459	0.2312443963736	0.30045728987074	0.157887649469347	0.225330466904471	0.292773284339594	0.160716337308546	0.229245547351055	0.931978669762635	0.198701467704543	35.8620567559694	0.234972789561189	34.8684986845132	0.201180381542938	0.23236263270114	0.183757220950867	0.170518572456395	0.200905269976397	0.153539933783565	0.206663051550009	0.252478269087479	0.186977474181249	0.00251542192760301	0.00245735172337793	0.00466447078250563
143	7.05265052202183	0.21	0.198833910196778	0.13779453039324	0.259873290000317	0.21584578671602	8.24665628540055	5.79255599014814	10.7007565806529	34.28	25.05	44.69	0.166536700463215	0.23709238718808	0.307648073912946	0.162114091466733	0.230796075794503	0.299478060122274	0.165970381091032	0.236286260837012	0.945849514007558	0.198833910196778	37.0907321907371	0.0411536087776658	35.0400997904655	0.201180381542938	0.23236263270114	0.183757220950867	0.170518572456395	0.200905269976397	0.153539933783565	0.206663051550009	0.252478269087479	0.186977474181249	0.00251542192760301	0.00245735172337793	0.00466447078250563
143	7.05265052202183	0.21	0.19975616953325	0.13973989608442	0.259772442982079	0.274719933875373	9.05252921533829	6.75604650193768	11.3490119287389	32.22	24.56	45.4	0.206526486034777	0.276727972200126	0.346929458365476	0.201225730231722	0.269625409072895	0.338025087914068	0.20523420558027	0.275017251068507	0.344465735697344	0.19975616953325	36.8139161435555	0.212542309740244	35.2509277703677	0.201180381542938	0.23236263270114	0.183757220950867	0.170518572456395	0.200905269976397	0.153539933783565	0.206663051550009	0.252478269087479	0.186977474181249	0.00251542192760301	0.00245735172337793	0.00466447078250563
143	7.05265052202183	0.21	0.201140331467753	0.14072937989725	0.261551283038257	0.253655529235748	8.96757240527656	6.5659327467241	11.369212063829	29.4	22.4	40.13	0.219600395612142	0.299924248974646	0.380248102337151	0.214273658386236	0.29264913611562	0.371024613845004	0.21892799701889	0.299474096296187	0.379321305919808	0.201140331467753	34.591001023544	-0.46639426009162	33.7262559993151	0.201180381542938	0.23236263270114	0.183757220950867	0.170518572456395	0.200905269976397	0.153539933783565	0.206663051550009	0.252478269087479	0.186977474181249	0.00251542192760301	0.00245735172337793	0.00466447078250563
143	7.05265052202183	0.21	0.202001522754408	0.13992828562829	0.264074759880526	0.236003540608494	8.7082211486047	6.26196841006232	11.1544738871471	31.73	23.92	41.19	0.194283562033787	0.270180894079605	0.346078226125422	0.189340500504584	0.263306813897677	0.337273127290771	0.193753246688914	0.269615712669136	0.345818685536169	0.202001522754408	35.1825634355849	-0.0761679298541897	34.5657395644722	0.201180381542938	0.23236263270114	0.183757220950867	0.170518572456395	0.200905269976397	0.153539933783565	0.206663051550009	0.252478269087479	0.186977474181249	0.00251542192760301	0.00245735172337793	0.00466447078250563
143	7.05265052202183	0.21	0.205445556772655	0.143521248052738	0.267369865492571	0.225165753583366	8.55549302401766	6.07759323847419	11.0333928095611	35.1	26.11	44.09	0.170720486878492	0.240325055862495	0.309929624846499	0.166131681415771	0.233865345318467	0.301599009221164	0.170529514912032	0.239757363581051	0.30935236716324	0.205445556772655	37.7285774726849	-0.161763395833426	35.2455208668139	0.201180381542938	0.23236263270114	0.183757220950867	0.170518572456395	0.200905269976397	0.153539933783565	0.206663051550009	0.252478269087479	0.186977474181249	0.00251542192760301	0.00245735172337793	0.00466447078250563
143	7.05265052202183	0.21	0.205597030113174	0.142780471058124	0.268413589168223	0.257150318644477	8.85973340971891	6.50867698091753	11.2107898385203	32.57	22.38	43.65	0.196843187101847	0.267946645125403	0.339050103148958	0.191759553222623	0.261026707163419	0.330293861104214	0.194674964444154	0.265396675481209	0.335381045132731	0.205597030113174	35.3345281076476	0.206408274020128	34.7389008012702	0.201180381542938	0.23236263270114	0.183757220950867	0.170518572456395	0.200905269976397	0.153539933783565	0.206663051550009	0.252478269087479	0.186977474181249	0.00251542192760301	0.00245735172337793	0.00466447078250563
143	7.05265052202183	0.21	0.206058026316749	0.143168742546101	0.268947310087397	0.262441936053685	9.05476609884303	6.68478878364835	11.4247434140377	29.41	22.89	41.02	0.22349145305938	0.302726518075383	0.381961583091386	0.218068952463898	0.295381562811722	0.372694173159545	0.223421782849342	0.302341894999384	0.380958586985043	0.206058026316749	33.6668919646868	-0.000730679486337358	34.1239966264594	0.201180381542938	0.23236263270114	0.183757220950867	0.170518572456395	0.200905269976397	0.153539933783565	0.206663051550009	0.252478269087479	0.186977474181249	0.00251542192760301	0.00245735172337793	0.00466447078250563
143	7.05265052202183	0.21	0.206828677660848	0.144829773681607	0.268827581640088	0.252640646980221	8.75742076422272	6.40575929955915	11.1090822288863	31.66	22.63	41.7	0.199173406868788	0.272293298487464	0.345413190106139	0.194112462730701	0.265374397041305	0.33663633135191	0.198152390340987	0.271095587688744	0.34385188074922	0.206828677660848	35.3126277574969	0.0155439917706046	34.6310367984387	0.201180381542938	0.23236263270114	0.183757220950867	0.170518572456395	0.200905269976397	0.153539933783565	0.206663051550009	0.252478269087479	0.186977474181249	0.00251542192760301	0.00245735172337793	0.00466447078250563
143	7.05265052202183	0.21	0.209145487432786	0.145051188278259	0.273239786587314	0.202109437516026	8.16543221738788	5.63238662373529	10.6984778110405	32.11	24.13	41.47	0.172750452887265	0.250441279657494	0.328132106427724	0.168325210171351	0.244025878539607	0.319726546907863	0.1726646563429	0.249961791417388	0.327437087774943	0.209145487432786	35.7169691327492	-0.284183120428178	34.4068890196822	0.201180381542938	0.23236263270114	0.183757220950867	0.170518572456395	0.200905269976397	0.153539933783565	0.206663051550009	0.252478269087479	0.186977474181249	0.00251542192760301	0.00245735172337793	0.00466447078250563
143	7.05265052202183	0.21	0.20945738415214	0.145238939870936	0.273675828433345	0.261754178973947	9.24124745200215	6.81815632319482	11.6643385808095	32.61	22.72	40.56	0.205947123775853	0.279138265921861	0.352329408067869	0.200624592309655	0.271924170495085	0.343223748680515	0.205516771120495	0.278316750714729	0.35123359707037	0.20945738415214	34.5538366976541	-0.134153932327528	34.2986367696616	0.201180381542938	0.23236263270114	0.183757220950867	0.170518572456395	0.200905269976397	0.153539933783565	0.206663051550009	0.252478269087479	0.186977474181249	0.00251542192760301	0.00245735172337793	0.00466447078250563
143	7.05265052202183	0.21	0.211500742847833	0.146919061730358	0.276082423965308	0.228961239548438	8.60045074276483	6.13631972238252	11.0645817631471	35.68	27.68	46.99	0.169634642916901	0.237753972523917	0.305873302130934	0.165038063175901	0.231311567395732	0.297585071615563	0.168962906770391	0.237593879798981	0.305717438499713	0.211500742847833	38.3032299573717	0.590812572383808	36.1872338080835	0.201180381542938	0.23236263270114	0.183757220950867	0.170518572456395	0.200905269976397	0.153539933783565	0.206663051550009	0.252478269087479	0.186977474181249	0.00251542192760301	0.00245735172337793	0.00466447078250563
143	7.05265052202183	0.21	0.212124649628796	0.148539691981583	0.275709607276009	0.257635731626915	9.3072115576535	6.8405445236315	11.7738785916755	33.35	23.92	42.81	0.202075529462261	0.27494298104965	0.34781043263704	0.196787303728535	0.267747846875991	0.338708390023448	0.201296068493989	0.273890694142429	0.345877745679109	0.212124649628796	36.5614560196111	0.0655819415794298	35.0281493555892	0.201180381542938	0.23236263270114	0.183757220950867	0.170518572456395	0.200905269976397	0.153539933783565	0.206663051550009	0.252478269087479	0.186977474181249	0.00251542192760301	0.00245735172337793	0.00466447078250563
143	7.05265052202183	0.21	0.212433556586222	0.147782391371688	0.277084721800756	0.241569894580215	8.61861136027758	6.23432103808229	11.0029016824729	32.08	23.58	42.85	0.191347976733368	0.264528219828028	0.337708462922688	0.186448371325212	0.257754780575596	0.329061189825981	0.190589505364763	0.263370639114108	0.336417159761033	0.212433556586222	35.1355287598809	0.802009282950531	35.4529387137465	0.201180381542938	0.23236263270114	0.183757220950867	0.170518572456395	0.200905269976397	0.153539933783565	0.206663051550009	0.252478269087479	0.186977474181249	0.00251542192760301	0.00245735172337793	0.00466447078250563
143	7.05265052202183	0.21	0.212582681756182	0.147466587447954	0.27769877606441	0.231819600720798	8.93936126471112	6.39868994966416	11.4800325797581	32.12	23.58	45.54	0.196164564035301	0.274053895256817	0.351943226478334	0.191138198573898	0.267031755246689	0.34292531191948	0.194297864877065	0.271471227960704	0.349001109340498	0.212582681756182	36.2025743847489	0.0670628375565935	34.8703850453539	0.201180381542938	0.23236263270114	0.183757220950867	0.170518572456395	0.200905269976397	0.153539933783565	0.206663051550009	0.252478269087479	0.186977474181249	0.00251542192760301	0.00245735172337793	0.00466447078250563
143	7.05265052202183	0.21	0.213122226380561	0.147977370265781	0.278267082495341	0.241545357527331	9.25203171665684	6.69233781350019	11.8117256198135	31.19	24.62	40.22	0.211215533482172	0.292001520139281	0.372787506796391	0.205897021099691	0.28464877635685	0.363400531614008	0.21166472556569	0.293036039747048	0.373691673835521	0.213122226380561	35.3974435474423	0.470364195534687	35.0867968920389	0.201180381542938	0.23236263270114	0.183757220950867	0.170518572456395	0.200905269976397	0.153539933783565	0.206663051550009	0.252478269087479	0.186977474181249	0.00251542192760301	0.00245735172337793	0.00466447078250563
143	7.05265052202183	0.21	0.213596713418296	0.148010834392839	0.279182592443754	0.223574982266363	8.96259563134165	6.35489686213476	11.5702944005486	32.63	24.9	42.47	0.191857854446734	0.270585723955439	0.349313593464144	0.186898026675185	0.263590656736904	0.340283286798623	0.191205458966322	0.270920471558895	0.349141211403634	0.213596713418296	35.6747336015023	1.05369582023899	35.897749937825	0.201180381542938	0.23236263270114	0.183757220950867	0.170518572456395	0.200905269976397	0.153539933783565	0.206663051550009	0.252478269087479	0.186977474181249	0.00251542192760301	0.00245735172337793	0.00466447078250563
143	7.05265052202183	0.21	0.214953370476552	0.150721214606024	0.279185526347079	0.220275811194881	7.67250422578189	5.41873369056884	9.92627476099494	31.09	23.22	42.77	0.171537820800879	0.242884173707751	0.314230526614622	0.167226451764636	0.236779611454202	0.306332771143767	0.170473985909089	0.241427046895691	0.312765348231315	0.214953370476552	34.4227003828392	-0.655936799415077	33.7382657428918	0.201180381542938	0.23236263270114	0.183757220950867	0.170518572456395	0.200905269976397	0.153539933783565	0.206663051550009	0.252478269087479	0.186977474181249	0.00251542192760301	0.00245735172337793	0.00466447078250563
143	7.05265052202183	0.21	0.214956592676885	0.148888363362819	0.281024821990951	0.223279269278292	8.69189641805651	6.1608025543541	11.2229902817589	29.4	21.99	40.23	0.206078365295522	0.290743257773317	0.375408150251113	0.201080080107625	0.283691485420964	0.366302890734303	0.205233077112529	0.290111017564974	0.374012246192931	0.214956592676885	34.0988897184061	0.125881169828365	34.2557440959309	0.201180381542938	0.23236263270114	0.183757220950867	0.170518572456395	0.200905269976397	0.153539933783565	0.206663051550009	0.252478269087479	0.186977474181249	0.00251542192760301	0.00245735172337793	0.00466447078250563
143	7.05265052202183	0.21	0.216226971815172	0.151498711261053	0.28095523236929	0.266038746435269	9.53605637180569	7.06308896933029	12.0090237742811	31.56	23.43	45.34	0.220299616382419	0.297432124900603	0.374564633418786	0.214712371329866	0.289888643002584	0.365064914675301	0.2180155801854	0.2948406793543	0.370628713842024	0.216226971815172	36.6478860201001	-0.185434326419597	34.6826979405303	0.201180381542938	0.23236263270114	0.183757220950867	0.170518572456395	0.200905269976397	0.153539933783565	0.206663051550009	0.252478269087479	0.186977474181249	0.00251542192760301	0.00245735172337793	0.00466447078250563
143	7.05265052202183	0.21	0.21625980536651	0.150024251208645	0.282495359524375	0.24270869987689	8.48337639570964	6.1437688688206	10.8229839225987	30.42	23.56	40.99	0.19872805827282	0.274405654690666	0.350083251108512	0.193800490050345	0.267601620092468	0.34140275013459	0.198363928721482	0.273943726903779	0.350025553092031	0.21625980536651	34.0424420359349	0.508577120663287	34.8436908961002	0.201180381542938	0.23236263270114	0.183757220950867	0.170518572456395	0.200905269976397	0.153539933783565	0.206663051550009	0.252478269087479	0.186977474181249	0.00251542192760301	0.00245735172337793	0.00466447078250563
143	7.05265052202183	0.21	0.216585776767187	0.151794653681792	0.281376899852582	0.283646188718589	10.4366505086994	7.84711474263118	13.0261862747676	30.89	24.26	39.57	0.25001745083316	0.332522824121047	0.415028197408934	0.243758673885432	0.324198660430606	0.404638646975779	0.250534034484662	0.333691783706512	0.417112548561788	0.216585776767187	35.5311669641737	-0.276965670230404	34.305969887045	0.201180381542938	0.23236263270114	0.183757220950867	0.170518572456395	0.200905269976397	0.153539933783565	0.206663051550009	0.252478269087479	0.186977474181249	0.00251542192760301	0.00245735172337793	0.00466447078250563
143	7.05265052202183	0.21	0.216845619933552	0.151043611963442	0.282647627903662	0.216871107283182	8.62228680248012	6.06415037919542	11.1804232257648	31.76	24.03	42.43	0.187988896149111	0.267291224149085	0.34659355214906	0.183203600275937	0.260487271266456	0.337770942256974	0.187668228476967	0.266438484871398	0.345740154963563	0.216845619933552	36.1584294198613	0.803571729232135	35.6561267023221	0.201180381542938	0.23236263270114	0.183757220950867	0.170518572456395	0.200905269976397	0.153539933783565	0.206663051550009	0.252478269087479	0.186977474181249	0.00251542192760301	0.00245735172337793	0.00466447078250563
143	7.05265052202183	0.21	0.216930128655147	0.151989437339711	0.281870819970584	0.258883611078796	8.79588203508473	6.4723118910017	11.1194521791678	31.26	22.66	42.48	0.203829119151237	0.277004093369184	0.350179067587131	0.198689776847465	0.270019719098724	0.341349661349983	0.202380222609794	0.275436128918555	0.347691234592072	0.216930128655147	35.160072194504	0.78826993135687	35.2414563837932	0.201180381542938	0.23236263270114	0.183757220950867	0.170518572456395	0.200905269976397	0.153539933783565	0.206663051550009	0.252478269087479	0.186977474181249	0.00251542192760301	0.00245735172337793	0.00466447078250563
143	7.05265052202183	0.21	0.219307330072659	0.152243634713891	0.286371025431428	0.22888533767109	7.67924086206861	5.47857429669069	9.87990742744653	31.39	23.57	44.14	0.171819032408468	0.240836331333355	0.309853630258242	0.167475808131079	0.234748494692314	0.302021181253549	0.170949610417113	0.239346952638216	0.307685634100243	0.219307330072659	34.5449695454612	0.321503329272961	34.7154770352203	0.201180381542938	0.23236263270114	0.183757220950867	0.170518572456395	0.200905269976397	0.153539933783565	0.206663051550009	0.252478269087479	0.186977474181249	0.00251542192760301	0.00245735172337793	0.00466447078250563
143	7.05265052202183	0.21	0.220231076097542	0.153622557932129	0.286839594262955	0.243122095537921	9.51565767694159	6.89430792729994	12.1370074265832	30.24	23.27	40.05	0.224323847806359	0.309616130728243	0.394908413650126	0.21878265324531	0.30196806639455	0.385153479543791	0.224093087666773	0.309284476916586	0.394558992218022	0.220231076097542	34.1631046198179	0.223807484002805	34.5231834945952	0.201180381542938	0.23236263270114	0.183757220950867	0.170518572456395	0.200905269976397	0.153539933783565	0.206663051550009	0.252478269087479	0.186977474181249	0.00251542192760301	0.00245735172337793	0.00466447078250563
143	7.05265052202183	0.21	0.220361621262436	0.153859292048551	0.286863950476322	0.229339627121863	8.36152366497011	5.96841263812212	10.7546346918181	31.1	22.03	42.64	0.188861981734272	0.264588597577451	0.340315213420631	0.184114004008046	0.257936857738786	0.331759711469526	0.18725600326329	0.262703774885328	0.33806121876609	0.220361621262436	34.3282389979898	-0.0172205655347549	34.3748352721724	0.201180381542938	0.23236263270114	0.183757220950867	0.170518572456395	0.200905269976397	0.153539933783565	0.206663051550009	0.252478269087479	0.186977474181249	0.00251542192760301	0.00245735172337793	0.00466447078250563
143	7.05265052202183	0.21	0.220891887647344	0.154443043475553	0.287340731819135	0.248034108384808	9.13574033118451	6.65219222889603	11.619288433473	34.05	24.37	45.35	0.192569446587819	0.264463863822855	0.336358281057892	0.187474164447857	0.25746629475944	0.327458425071023	0.190893536839706	0.263064114639431	0.334053019706906	0.220891887647344	37.4336558970311	-0.743619313538602	34.4412881334016	0.201180381542938	0.23236263270114	0.183757220950867	0.170518572456395	0.200905269976397	0.153539933783565	0.206663051550009	0.252478269087479	0.186977474181249	0.00251542192760301	0.00245735172337793	0.00466447078250563
143	7.05265052202183	0.21	0.220965840837862	0.154940300663523	0.2869913810122	0.268853160735546	9.57744043033338	7.11151663660946	12.0433642240573	31.11	23.82	39.82	0.224984892867873	0.302998575307323	0.381012257746773	0.219328027962354	0.295380188200394	0.371432348438435	0.225179870073104	0.302925526714453	0.38141787921866	0.220965840837862	34.7782449812635	0.206220198738381	34.6726937400733	0.201180381542938	0.23236263270114	0.183757220950867	0.170518572456395	0.200905269976397	0.153539933783565	0.206663051550009	0.252478269087479	0.186977474181249	0.00251542192760301	0.00245735172337793	0.00466447078250563
143	7.05265052202183	0.21	0.221497629353668	0.153769404697174	0.289225854010162	0.279947428531287	10.3398290247963	7.75076565358579	12.9288923960069	33.99	25.15	44.41	0.224714841542784	0.299778517985722	0.374842194428661	0.218773882403446	0.291853042685661	0.364932202967876	0.223577554606617	0.298167165847613	0.37207249375579	0.221497629353668	37.1657568730314	-0.504246137271531	34.7083772408896	0.201180381542938	0.23236263270114	0.183757220950867	0.170518572456395	0.200905269976397	0.153539933783565	0.206663051550009	0.252478269087479	0.186977474181249	0.00251542192760301	0.00245735172337793	0.00466447078250563
143	7.05265052202183	0.21	0.222618327611974	0.155711356650651	0.289525298573296	0.258613825085089	8.84137647383208	6.50414504402528	11.1786079036389	32.57	23.43	43.65	0.196714990072936	0.26740352090989	0.338092051746843	0.191634798214082	0.260497787953536	0.32936077769299	0.195294171062391	0.265903320896975	0.33569175267551	0.222618327611974	35.8848195767146	-0.661074575876494	34.0401094289868	0.201180381542938	0.23236263270114	0.183757220950867	0.170518572456395	0.200905269976397	0.153539933783565	0.206663051550009	0.252478269087479	0.186977474181249	0.00251542192760301	0.00245735172337793	0.00466447078250563
143	7.05265052202183	0.21	0.223518910683711	0.155228661210137	0.291809160157286	0.234758112642884	8.55554720636911	6.14385257905117	10.967241833687	29.47	23.37	40.21	0.205026019608091	0.285506490711057	0.365986961814024	0.200045312276433	0.27857066727636	0.357096022276287	0.204997292249171	0.285893774399065	0.366328222700741	0.223518910683711	33.532835726007	0.400436419194243	34.6030031349113	0.201180381542938	0.23236263270114	0.183757220950867	0.170518572456395	0.200905269976397	0.153539933783565	0.206663051550009	0.252478269087479	0.186977474181249	0.00251542192760301	0.00245735172337793	0.00466447078250563
143	7.05265052202183	0.21	0.224373748949287	0.15710581510428	0.291641682794294	0.219907487908164	8.20747024331441	5.79396734729926	10.6209731393296	29.91	23.67	43.29	0.190528748496026	0.269894347006629	0.349259945517233	0.185854719222618	0.263273330028382	0.340691940834147	0.189841054645266	0.269080742800392	0.347744660868781	0.224373748949287	34.7540034975177	0.21229613976168	34.6755359003889	0.201180381542938	0.23236263270114	0.183757220950867	0.170518572456395	0.200905269976397	0.153539933783565	0.206663051550009	0.252478269087479	0.186977474181249	0.00251542192760301	0.00245735172337793	0.00466447078250563
143	7.05265052202183	0.21	0.224376985107121	0.156383026281656	0.292370943932586	0.217919352977025	8.51032127534077	5.99317017496689	11.0274723757146	33.48	25.07	42.37	0.176400490528836	0.25048927424064	0.324578057952443	0.171774910496874	0.243920935447053	0.316066960397233	0.176485698175373	0.250064384703116	0.324696634501224	0.224376985107121	36.0322761212456	-1.74766561383507	33.1934182984019	0.201180381542938	0.23236263270114	0.183757220950867	0.170518572456395	0.200905269976397	0.153539933783565	0.206663051550009	0.252478269087479	0.186977474181249	0.00251542192760301	0.00245735172337793	0.00466447078250563
143	7.05265052202183	0.21	0.224967576281428	0.157785232299104	0.292149920263752	0.251490466121386	9.46154231172008	6.91303841081208	12.0100462126281	31	23.15	40.8	0.219453285433072	0.300355129276229	0.381256973119386	0.213947132539004	0.292819123328316	0.371691114117628	0.218914302810335	0.299919818362655	0.380559812114692	0.224967576281428	34.5209607441465	0.251875466441399	34.7036079407311	0.201180381542938	0.23236263270114	0.183757220950867	0.170518572456395	0.200905269976397	0.153539933783565	0.206663051550009	0.252478269087479	0.186977474181249	0.00251542192760301	0.00245735172337793	0.00466447078250563
143	7.05265052202183	0.21	0.225241052742518	0.156929472389314	0.293552633095722	0.240799158952943	9.40194850639807	6.79546976456888	12.0084272482273	33.02	24.4	44.09	0.20271665066835	0.280470898555197	0.358225146442045	0.197440444422847	0.273170944152045	0.348901443881243	0.201984490028956	0.27881064414486	0.356434472912809	0.225241052742518	36.2499970181525	1.23134227528304	36.1906362544393	0.201180381542938	0.23236263270114	0.183757220950867	0.170518572456395	0.200905269976397	0.153539933783565	0.206663051550009	0.252478269087479	0.186977474181249	0.00251542192760301	0.00245735172337793	0.00466447078250563
143	7.05265052202183	0.21	0.225981734824803	0.158031218957252	0.293932250692355	0.226478895940615	8.63088831428538	6.1405223498982	11.1212542786726	31.43	24.92	46.14	0.192311127441646	0.270305320616684	0.348299513791722	0.187445795398333	0.263466792054298	0.339487788710264	0.191188480680025	0.268713162947678	0.346435486055563	0.225981734824803	35.8538228153008	-0.45629822222709	34.2902634753138	0.201180381542938	0.23236263270114	0.183757220950867	0.170518572456395	0.200905269976397	0.153539933783565	0.206663051550009	0.252478269087479	0.186977474181249	0.00251542192760301	0.00245735172337793	0.00466447078250563
143	7.05265052202183	0.21	0.226337496930182	0.15726902117468	0.295405972685685	0.244519306453421	9.04342994682782	6.56159012984096	11.5252697638147	30.9	23.77	42.53	0.208988516640574	0.288035822496018	0.367083128351461	0.203755727491812	0.28082379596633	0.357891864440848	0.208630082918206	0.287057699880682	0.366387734293092	0.226337496930182	35.3047526538619	0.0376233045493004	34.5935860731355	0.201180381542938	0.23236263270114	0.183757220950867	0.170518572456395	0.200905269976397	0.153539933783565	0.206663051550009	0.252478269087479	0.186977474181249	0.00251542192760301	0.00245735172337793	0.00466447078250563
143	7.05265052202183	0.21	0.226717614059098	0.158626963329366	0.29480826478883	0.232439053200029	8.50638524334247	6.09296809041192	10.919802396273	30.53	21.29	42.59	0.196353248879978	0.274128528817239	0.351903808754499	0.191473007870731	0.267315230357602	0.343157452844473	0.193894391053501	0.271224690822944	0.347850656827427	0.226717614059098	34.2157206628936	-0.229652403608769	33.9949573246414	0.201180381542938	0.23236263270114	0.183757220950867	0.170518572456395	0.200905269976397	0.153539933783565	0.206663051550009	0.252478269087479	0.186977474181249	0.00251542192760301	0.00245735172337793	0.00466447078250563
143	7.05265052202183	0.21	0.226956400616076	0.157535889445434	0.296376911786719	0.252648003187892	8.89814015038731	6.50873735236435	11.2875429484103	31.61	22.32	39.75	0.202703292144891	0.277117081978264	0.351530871811637	0.197557658179212	0.270082449958188	0.342607241737165	0.202003487886751	0.276214314270906	0.350107266019098	0.226956400616076	34.2598430066226	-0.0961215521167203	34.1471154016704	0.201180381542938	0.23236263270114	0.183757220950867	0.170518572456395	0.200905269976397	0.153539933783565	0.206663051550009	0.252478269087479	0.186977474181249	0.00251542192760301	0.00245735172337793	0.00466447078250563
143	7.05265052202183	0.21	0.227680551330565	0.158383845744088	0.296977256917041	0.227236246373911	8.68733310303038	6.18608654463357	11.1885796614272	33.36	24.17	43.85	0.18271407840997	0.256591635165144	0.330469191920317	0.177932125537797	0.249876175046081	0.321820224554364	0.181617127212585	0.255572763099911	0.328564985780162	0.227680551330565	35.4209362722762	0.221942777572057	34.9539150643389	0.201180381542938	0.23236263270114	0.183757220950867	0.170518572456395	0.200905269976397	0.153539933783565	0.206663051550009	0.252478269087479	0.186977474181249	0.00251542192760301	0.00245735172337793	0.00466447078250563
143	7.05265052202183	0.21	0.227819480638489	0.158460679827792	0.297178281449185	0.234073141985838	8.80958091344361	6.32153398631794	11.2976278405693	31.33	23.87	45.45	0.198635475899349	0.276814978928073	0.354994481956796	0.193620231038757	0.269825820047372	0.346031409055988	0.196956025777261	0.275386879783774	0.351949370674455	0.227819480638489	35.537216793501	-0.0656939740967695	34.6917722382588	0.201180381542938	0.23236263270114	0.183757220950867	0.170518572456395	0.200905269976397	0.153539933783565	0.206663051550009	0.252478269087479	0.186977474181249	0.00251542192760301	0.00245735172337793	0.00466447078250563
143	7.05265052202183	0.21	0.229183730543134	0.159905323643549	0.29846213744272	0.270638463046418	9.66717418224167	7.18940027871821	12.1449480857651	30.78	23.66	42.86	0.229881142763261	0.309107987057499	0.388334831351737	0.224139282304181	0.301387236642147	0.378635190980112	0.228740248468114	0.307195529595785	0.386535064955755	0.229183730543134	35.0058413832622	-0.0890254450948322	34.4111264153625	0.201180381542938	0.23236263270114	0.183757220950867	0.170518572456395	0.200905269976397	0.153539933783565	0.206663051550009	0.252478269087479	0.186977474181249	0.00251542192760301	0.00245735172337793	0.00466447078250563
143	7.05265052202183	0.21	0.230155038542786	0.160440273290137	0.299869803795435	0.230812136913813	8.98531533651461	6.42433835349767	11.5462923195315	32.62	24.35	44.05	0.194005735770498	0.27134354031048	0.348681344850461	0.188991141791645	0.264329945181255	0.339668748570865	0.192919799130934	0.269979248562483	0.346852837239765	0.230155038542786	35.9110078303049	-0.796749913289172	34.0460961610299	0.201180381542938	0.23236263270114	0.183757220950867	0.170518572456395	0.200905269976397	0.153539933783565	0.206663051550009	0.252478269087479	0.186977474181249	0.00251542192760301	0.00245735172337793	0.00466447078250563
143	7.05265052202183	0.21	0.23065949850729	0.161038399960666	0.300280597053915	0.2616672476219	9.5698109018937	7.06000462140056	12.0796171823868	30.68	23.99	41.85	0.226426339383548	0.30692008961868	0.387413839853813	0.220781501603736	0.299268532286704	0.377755562969672	0.226042267885869	0.305795997954841	0.387100931455828	0.23065949850729	35.2176097594689	-0.350552615460607	34.2041443181696	0.201180381542938	0.23236263270114	0.183757220950867	0.170518572456395	0.200905269976397	0.153539933783565	0.206663051550009	0.252478269087479	0.186977474181249	0.00251542192760301	0.00245735172337793	0.00466447078250563
143	7.05265052202183	0.21	0.23118240520151	0.161206890657298	0.301157919745723	0.242751066361251	8.86063723953874	6.41726756060033	11.3040069184772	31.32	24.69	44.27	0.201706424138818	0.278505989706842	0.355305555274866	0.196614609634952	0.271475470754075	0.346336331873198	0.200941758676994	0.277687969580271	0.35379094393078	0.23118240520151	35.1346320724865	0.220573833748398	34.997967345585	0.201180381542938	0.23236263270114	0.183757220950867	0.170518572456395	0.200905269976397	0.153539933783565	0.206663051550009	0.252478269087479	0.186977474181249	0.00251542192760301	0.00245735172337793	0.00466447078250563
143	7.05265052202183	0.21	0.2312085777633	0.16156164872419	0.30085550680241	0.266606425327099	9.63192177364813	7.13771960358463	12.1261239437116	32.07	23.21	41.94	0.219188436242991	0.29578156453785	0.37237469283271	0.213577650823017	0.28821014827953	0.362842645736043	0.218088569281775	0.294620969632012	0.370675498874852	0.2312085777633	35.5735026580326	-0.963928942807473	33.7491680064288	0.201180381542938	0.23236263270114	0.183757220950867	0.170518572456395	0.200905269976397	0.153539933783565	0.206663051550009	0.252478269087479	0.186977474181249	0.00251542192760301	0.00245735172337793	0.00466447078250563
143	7.05265052202183	0.21	0.231411259509473	0.162034079482501	0.300788439536445	0.213126533530231	8.88047121474502	6.21634275270958	11.5445996767805	29.93	22.54	41.94	0.204281805143922	0.291830544492743	0.379379283841564	0.199268190409724	0.284668252595395	0.370068314781065	0.204473532475444	0.290329401694427	0.377716636386437	0.231411259509473	34.4262125810841	-0.379021635282524	33.9850144175195	0.201180381542938	0.23236263270114	0.183757220950867	0.170518572456395	0.200905269976397	0.153539933783565	0.206663051550009	0.252478269087479	0.186977474181249	0.00251542192760301	0.00245735172337793	0.00466447078250563
143	7.05265052202183	0.21	0.23210468215258	0.161814135304077	0.302395229001084	0.21567572252397	8.4901971824799	5.96235220729714	11.0180421576627	33.23	25.27	43.95	0.176785834030832	0.251737324097353	0.326688814163874	0.172168900421184	0.245162959591285	0.318157018761386	0.176631824793114	0.251231057666466	0.325230236809028	0.23210468215258	36.1058946525226	0.276233389816473	35.1802208190397	0.201180381542938	0.23236263270114	0.183757220950867	0.170518572456395	0.200905269976397	0.153539933783565	0.206663051550009	0.252478269087479	0.186977474181249	0.00251542192760301	0.00245735172337793	0.00466447078250563
143	7.05265052202183	0.21	0.232653938692158	0.162133236019836	0.303174641364479	0.26479988107704	10.4314843491104	7.71769918572874	13.145269512492	33.38	24.49	44.28	0.227842297713953	0.30795879775457	0.388075297795187	0.221877670780794	0.299896820861691	0.377915970942589	0.22700098682271	0.306289851583662	0.385631392488043	0.232653938692158	36.2791424418233	0.822266517719593	35.8174159169664	0.201180381542938	0.23236263270114	0.183757220950867	0.170518572456395	0.200905269976397	0.153539933783565	0.206663051550009	0.252478269087479	0.186977474181249	0.00251542192760301	0.00245735172337793	0.00466447078250563
143	7.05265052202183	0.21	0.233786390596562	0.163697263927039	0.303875517266085	0.24565243973396	8.97247756044857	6.51763837807043	11.4273167428267	31.97	22.59	41.93	0.200737874488937	0.276344892107585	0.351951909726233	0.195608303134996	0.269283290773149	0.342958278411302	0.199483960162792	0.274950228961719	0.349406314811931	0.233786390596562	34.8306595358872	0.648692213562365	35.2358784706646	0.201180381542938	0.23236263270114	0.183757220950867	0.170518572456395	0.200905269976397	0.153539933783565	0.206663051550009	0.252478269087479	0.186977474181249	0.00251542192760301	0.00245735172337793	0.00466447078250563
143	7.05265052202183	0.21	0.23484625856501	0.16472536564198	0.304967151488039	0.226266932644745	8.60851107331151	6.12309823005222	11.0939239165708	30.97	22.54	43.03	0.194611295252508	0.273605522438013	0.352599749623518	0.189732088666483	0.26674580823016	0.343759527793837	0.193220378551197	0.271738045173802	0.349637092708342	0.23484625856501	34.6822378912177	0.667045504327154	35.185637156702	0.201180381542938	0.23236263270114	0.183757220950867	0.170518572456395	0.200905269976397	0.153539933783565	0.206663051550009	0.252478269087479	0.186977474181249	0.00251542192760301	0.00245735172337793	0.00466447078250563
143	7.05265052202183	0.21	0.236280873176245	0.164166705849907	0.308395040502583	0.242892965724025	9.1362584574602	6.61785672030005	11.6546601946204	31.61	25.73	40.77	0.206124437547607	0.284564356018299	0.36300427448899	0.200892305671009	0.27734115504426	0.353790004417511	0.206481198466188	0.285233859976565	0.363064140236516	0.236280873176245	34.6075592306683	0.119809959554289	34.7008561705463	0.201180381542938	0.23236263270114	0.183757220950867	0.170518572456395	0.200905269976397	0.153539933783565	0.206663051550009	0.252478269087479	0.186977474181249	0.00251542192760301	0.00245735172337793	0.00466447078250563
143	7.05265052202183	0.21	0.236598929492063	0.165140375312275	0.308057483671852	0.225867355136308	8.75622256888175	6.22527463304225	11.2871705047212	33.42	24.8	45.5	0.183563057567552	0.258192462538869	0.332821867510187	0.178754434495161	0.25142884545309	0.324103256411019	0.182562931581405	0.257012604558252	0.329776967271178	0.236598929492063	36.2235371537919	0.0520427086937583	35.0353028323992	0.201180381542938	0.23236263270114	0.183757220950867	0.170518572456395	0.200905269976397	0.153539933783565	0.206663051550009	0.252478269087479	0.186977474181249	0.00251542192760301	0.00245735172337793	0.00466447078250563
143	7.05265052202183	0.21	0.237509986065366	0.165214007396423	0.309805964734309	0.227074384102013	8.90881667688039	6.3426180889491	11.4750152648117	31.91	22.48	41.85	0.195731847686737	0.27492419130617	0.354116534925602	0.190736008519087	0.267907055059339	0.34507810159959	0.194618785982409	0.27279449146071	0.352461828518858	0.237509986065366	34.7206421979867	-0.367600249705969	34.1163765917888	0.201180381542938	0.23236263270114	0.183757220950867	0.170518572456395	0.200905269976397	0.153539933783565	0.206663051550009	0.252478269087479	0.186977474181249	0.00251542192760301	0.00245735172337793	0.00466447078250563
143	7.05265052202183	0.21	0.237843791326912	0.166129273827689	0.309558308826135	0.274726319304494	9.82343853495697	7.33142831714328	12.3154487527707	30.06	23.36	40.91	0.239908929685543	0.321455864097101	0.403002798508658	0.234004613614932	0.313544624499357	0.393084635383782	0.239595995263155	0.320868242146465	0.402753786638456	0.237843791326912	34.2833604273307	0.0841042318196179	34.3791202084187	0.201180381542938	0.23236263270114	0.183757220950867	0.170518572456395	0.200905269976397	0.153539933783565	0.206663051550009	0.252478269087479	0.186977474181249	0.00251542192760301	0.00245735172337793	0.00466447078250563
143	7.05265052202183	0.21	0.238060031132758	0.165275812334875	0.310844249930641	0.220335123420778	8.60049885380878	6.0745693698143	11.1264283378033	31.56	24.36	42.1	0.189484568139556	0.268276105166698	0.34706764219384	0.184679117104477	0.261472449861582	0.338265782618687	0.189132976655457	0.267765597777738	0.34653132732938	0.238060031132758	34.9227697541582	0.156292391264708	34.7899269730817	0.201180381542938	0.23236263270114	0.183757220950867	0.170518572456395	0.200905269976397	0.153539933783565	0.206663051550009	0.252478269087479	0.186977474181249	0.00251542192760301	0.00245735172337793	0.00466447078250563
143	7.05265052202183	0.21	0.239617567901719	0.167918983648237	0.311316152155201	0.27543979800257	10.1639310188248	7.59015314673596	12.7377088909136	32.71	24.18	42.5	0.228599080609822	0.306115731970991	0.38363238333216	0.222681298368446	0.298191263343947	0.373701228319447	0.227890581643014	0.305058564738097	0.382835620483611	0.239617567901719	35.6988672519919	-0.362514211030875	34.3702034080586	0.201180381542938	0.23236263270114	0.183757220950867	0.170518572456395	0.200905269976397	0.153539933783565	0.206663051550009	0.252478269087479	0.186977474181249	0.00251542192760301	0.00245735172337793	0.00466447078250563
143	7.05265052202183	0.21	0.240103991919268	0.1682426280209	0.311965355817636	0.260383453174283	9.40226266408511	6.92817855781752	11.8763467703527	31.32	22.8	41.83	0.217776247675753	0.295545137233198	0.373314026790644	0.212278940294585	0.288084716357551	0.363890492420517	0.216895119149326	0.293714743173063	0.37175768484833	0.240103991919268	34.7922705650054	0.573728358564404	34.9422317007144	0.201180381542938	0.23236263270114	0.183757220950867	0.170518572456395	0.200905269976397	0.153539933783565	0.206663051550009	0.252478269087479	0.186977474181249	0.00251542192760301	0.00245735172337793	0.00466447078250563
143	7.05265052202183	0.21	0.24023654328145	0.16732233562754	0.31315075093536	0.222847685162984	9.04446435343395	6.40742068353409	11.6815080233338	31.04	23.56	40.4	0.203168145043537	0.286784204808299	0.370400264573061	0.198066949617718	0.279583556923997	0.361100164230276	0.203390020759137	0.286552994158599	0.369698022174888	0.24023654328145	33.8324643141535	0.205590950580212	34.5104975022587	0.201180381542938	0.23236263270114	0.183757220950867	0.170518572456395	0.200905269976397	0.153539933783565	0.206663051550009	0.252478269087479	0.186977474181249	0.00251542192760301	0.00245735172337793	0.00466447078250563
143	7.05265052202183	0.21	0.240479643733242	0.166966404242283	0.3139928832242	0.212324270408457	8.34952372661019	5.83867194579919	10.8603755074212	31.94	24	42.45	0.17998748297685	0.257388970224522	0.334790457472194	0.175390592214033	0.250815240984537	0.326239889755041	0.179393859794112	0.256515710210563	0.334078441442055	0.240479643733242	34.6388659344437	-0.0884676276886502	34.4838724261546	0.201180381542938	0.23236263270114	0.183757220950867	0.170518572456395	0.200905269976397	0.153539933783565	0.206663051550009	0.252478269087479	0.186977474181249	0.00251542192760301	0.00245735172337793	0.00466447078250563
143	7.05265052202183	0.21	0.241450607919648	0.16869416378165	0.314207052057646	0.275427359985139	10.098965546163	7.54155896816826	12.6563721241577	31.66	23.94	41.92	0.234544822285549	0.314080959824146	0.393617097362743	0.228585955107181	0.306101390270622	0.383616825434063	0.233793026217127	0.313540994237187	0.392897902462286	0.241450607919648	34.7616230505401	0.389465281703286	35.007273031251	0.201180381542938	0.23236263270114	0.183757220950867	0.170518572456395	0.200905269976397	0.153539933783565	0.206663051550009	0.252478269087479	0.186977474181249	0.00251542192760301	0.00245735172337793	0.00466447078250563
143	7.05265052202183	0.21	0.243571872141285	0.169171052344074	0.317972691938496	0.215231990937861	8.3307346672931	5.84710980954188	10.8143595250443	31.39	22.14	42.09	0.1833668589502	0.261253969644322	0.339141080338445	0.178731573419641	0.254649795082864	0.330568016746087	0.181998647041701	0.259186674760168	0.337002678114908	0.243571872141285	33.8379692403682	-0.333834112574927	33.8874026733893	0.201180381542938	0.23236263270114	0.183757220950867	0.170518572456395	0.200905269976397	0.153539933783565	0.206663051550009	0.252478269087479	0.186977474181249	0.00251542192760301	0.00245735172337793	0.00466447078250563
143	7.05265052202183	0.21	0.244922541555872	0.171007900506493	0.31883718260525	0.233616925780901	8.94371743080747	6.41456892344875	11.4728659381662	33.24	24.84	44.91	0.190108456175948	0.265064781988589	0.34002110780123	0.18514234557522	0.258140623799146	0.331138902023072	0.189214008358867	0.263708388740826	0.338415407150561	0.244922541555872	35.5832594662235	-0.615307343953995	34.1549993988783	0.201180381542938	0.23236263270114	0.183757220950867	0.170518572456395	0.200905269976397	0.153539933783565	0.206663051550009	0.252478269087479	0.186977474181249	0.00251542192760301	0.00245735172337793	0.00466447078250563
143	7.05265052202183	0.21	0.245594493334694	0.171560627342919	0.31962835932647	0.22110412606721	8.78619402263492	6.21148871066145	11.3608993346084	34.43	24.38	44.75	0.177843176781828	0.251560411616768	0.325277646451708	0.173109977162691	0.244865267805234	0.316620558447777	0.176709485922975	0.249735824757245	0.323649069789846	0.245594493334694	35.5404796674795	-0.0320130585568392	34.8227060102807	0.201180381542938	0.23236263270114	0.183757220950867	0.170518572456395	0.200905269976397	0.153539933783565	0.206663051550009	0.252478269087479	0.186977474181249	0.00251542192760301	0.00245735172337793	0.00466447078250563
143	7.05265052202183	0.21	0.246025735245356	0.172552190846714	0.319499279643998	0.224972550541659	9.54675181594097	6.78022508904609	12.3132785428359	31.37	23.76	41.79	0.212730521239358	0.299530688624032	0.386330856008705	0.207354510315837	0.291961110715835	0.376567711115832	0.212204213108679	0.298784892506558	0.386081840771879	0.246025735245356	34.709362190291	-0.126225673736763	34.3969807610668	0.201180381542938	0.23236263270114	0.183757220950867	0.170518572456395	0.200905269976397	0.153539933783565	0.206663051550009	0.252478269087479	0.186977474181249	0.00251542192760301	0.00245735172337793	0.00466447078250563
143	7.05265052202183	0.21	0.246184005981465	0.171536094153689	0.32083191780924	0.238382446239092	8.50643526565357	6.13252444851447	10.8803460827927	30.64	21.43	41.76	0.196964324106149	0.273209554518454	0.349454784930759	0.192058446677198	0.266404603454506	0.340750760231814	0.194945291796952	0.270701485191613	0.346831932295248	0.246184005981465	33.0833085751192	0.512273486953721	34.5531464321927	0.201180381542938	0.23236263270114	0.183757220950867	0.170518572456395	0.200905269976397	0.153539933783565	0.206663051550009	0.252478269087479	0.186977474181249	0.00251542192760301	0.00245735172337793	0.00466447078250563
143	7.05265052202183	0.21	0.24685937102217	0.171308263707198	0.322410478337142	0.229383751001442	8.92910296842441	6.37386678492487	11.484339151924	32.06	23.75	43.61	0.195765810139104	0.27424687954938	0.352727948959655	0.190755110322593	0.267227427132943	0.343699743943292	0.19477022701373	0.272892323790289	0.350789897876601	0.24685937102217	34.7005729611947	-0.226765816449446	34.3003619184922	0.201180381542938	0.23236263270114	0.183757220950867	0.170518572456395	0.200905269976397	0.153539933783565	0.206663051550009	0.252478269087479	0.186977474181249	0.00251542192760301	0.00245735172337793	0.00466447078250563
143	7.05265052202183	0.21	0.24723024974256	0.172939767140857	0.321520732344263	0.233782396387932	9.50630365641797	6.81930589897571	12.1933014138602	36.25	24.74	46.34	0.185595856850644	0.258725829099457	0.331855801348269	0.180527952108878	0.25166102777059	0.322794103432302	0.184149952169157	0.256538426275441	0.329190133305718	0.24723024974256	36.8462421567135	-0.164570304680519	35.0275198735986	0.201180381542938	0.23236263270114	0.183757220950867	0.170518572456395	0.200905269976397	0.153539933783565	0.206663051550009	0.252478269087479	0.186977474181249	0.00251542192760301	0.00245735172337793	0.00466447078250563
143	7.05265052202183	0.21	0.247539350942463	0.17224058026908	0.322838121615847	0.233406343659266	9.27940487422941	6.65378489484684	11.905024853612	29.69	23.03	38.63	0.220448086719131	0.307438109699087	0.394428132679044	0.215066811288984	0.299933353497132	0.38479989570528	0.220561348385141	0.307687650061984	0.395529698865582	0.247539350942463	33.7176801209778	0.027763595878794	34.2378864578433	0.201180381542938	0.23236263270114	0.183757220950867	0.170518572456395	0.200905269976397	0.153539933783565	0.206663051550009	0.252478269087479	0.186977474181249	0.00251542192760301	0.00245735172337793	0.00466447078250563
143	7.05265052202183	0.21	0.248399546957491	0.172702370606313	0.32409672330867	0.20896045773732	8.48042682168929	5.90428235672225	11.0565712866563	32.02	23.8	41.8	0.181560017324793	0.260777914679932	0.339995812035072	0.176916186951803	0.254107897686988	0.331299608422173	0.180834799684191	0.25988940523713	0.339548304886643	0.248399546957491	34.1835683077777	0.244442512004738	34.6467623671549	0.201180381542938	0.23236263270114	0.183757220950867	0.170518572456395	0.200905269976397	0.153539933783565	0.206663051550009	0.252478269087479	0.186977474181249	0.00251542192760301	0.00245735172337793	0.00466447078250563
143	7.05265052202183	0.21	0.248599161624818	0.173003341230822	0.324194982018814	0.212565598946766	8.53109985194045	5.96749438908158	11.0947053147993	32.3	22.93	40.97	0.181943215928927	0.260105102957914	0.338266989986901	0.177266285357826	0.253418986624792	0.329571687891758	0.181390275051441	0.259573173164926	0.336877138966171	0.248599161624818	33.7388890843686	0.748152257843534	35.1164054667816	0.201180381542938	0.23236263270114	0.183757220950867	0.170518572456395	0.200905269976397	0.153539933783565	0.206663051550009	0.252478269087479	0.186977474181249	0.00251542192760301	0.00245735172337793	0.00466447078250563
143	7.05265052202183	0.21	0.250270645801628	0.175464746646633	0.325076544956624	0.276621235457925	10.0031144294951	7.47753624317701	12.5286926158133	31.47	23.55	43.95	0.23392408627165	0.312933207769545	0.391942329267439	0.228001989909974	0.305010891428732	0.382019792947489	0.232496150471723	0.311062171130734	0.389491198030262	0.250270645801628	34.753703605108	0.8873427521344	35.4381230646504	0.201180381542938	0.23236263270114	0.183757220950867	0.170518572456395	0.200905269976397	0.153539933783565	0.206663051550009	0.252478269087479	0.186977474181249	0.00251542192760301	0.00245735172337793	0.00466447078250563
143	7.05265052202183	0.21	0.250306297837387	0.173950520433679	0.326662075241095	0.216457450127272	9.02076209181752	6.34113898326945	11.7003852003656	31.37	23.61	42.67	0.198990333207362	0.28307918485483	0.367168036502299	0.193962113445696	0.275926152200123	0.35789019095455	0.197135299031987	0.282001793801216	0.36572211719652	0.250306297837387	34.4658025873442	-1.73295536589517	32.7936454561988	0.201180381542938	0.23236263270114	0.183757220950867	0.170518572456395	0.200905269976397	0.153539933783565	0.206663051550009	0.252478269087479	0.186977474181249	0.00251542192760301	0.00245735172337793	0.00466447078250563
143	7.05265052202183	0.21	0.250971564039416	0.175015223047798	0.326927905031034	0.25888649155982	9.74548884243447	7.17108449702613	12.3198931878428	33.56	22.89	42.94	0.210535908197753	0.28611785917791	0.361699810158066	0.205007545602904	0.27860482596691	0.352202106330917	0.582646179199219	0.28432939469908	0.358976094514906	0.250971564039416	35.1289378323128	-0.0604335618728886	34.5583269479812	0.201180381542938	0.23236263270114	0.183757220950867	0.170518572456395	0.200905269976397	0.153539933783565	0.206663051550009	0.252478269087479	0.186977474181249	0.00251542192760301	0.00245735172337793	0.00466447078250563
143	7.05265052202183	0.21	0.25212894496974	0.175106139114643	0.329151750824838	0.241647573509748	9.58331271596206	6.93270509327012	12.233920338654	31.58	22.77	42.28	0.216117066347307	0.298745929936221	0.381374793525135	0.210634130292224	0.291166681993238	0.371699233694251	0.588984680175779	0.296969895447008	0.379399014425223	0.25212894496974	34.1442247298184	-0.433919745530826	33.9848725687164	0.201180381542938	0.23236263270114	0.183757220950867	0.170518572456395	0.200905269976397	0.153539933783565	0.206663051550009	0.252478269087479	0.186977474181249	0.00251542192760301	0.00245735172337793	0.00466447078250563
143	7.05265052202183	0.21	0.252823117344209	0.176582321982938	0.32906391270548	0.241491870174504	9.00892255867664	6.51612404043375	11.5017210769195	31.09	23.72	41.99	0.206304048501684	0.285227412025972	0.364150775550261	0.201119292854428	0.278059184131299	0.354999075408169	0.205963922269905	0.284471398518527	0.363659590614751	0.252823117344209	34.3488570222773	0.42488309282236	34.822406403958	0.201180381542938	0.23236263270114	0.183757220950867	0.170518572456395	0.200905269976397	0.153539933783565	0.206663051550009	0.252478269087479	0.186977474181249	0.00251542192760301	0.00245735172337793	0.00466447078250563
143	7.05265052202183	0.21	0.252975003352765	0.176650642860256	0.329299363845273	0.261144234477278	9.52945400719789	7.02684448785545	12.0320635265403	32.33	24.57	42.17	0.214026977082001	0.290252650094579	0.366478323107156	0.208522115769598	0.282787233322767	0.357052350875935	0.213909435512388	0.289642897401209	0.366829172425824	0.252975003352765	34.7989315767824	0.701380088981641	35.2445124156159	0.201180381542938	0.23236263270114	0.183757220950867	0.170518572456395	0.200905269976397	0.153539933783565	0.206663051550009	0.252478269087479	0.186977474181249	0.00251542192760301	0.00245735172337793	0.00466447078250563
143	7.05265052202183	0.21	0.252997627037613	0.177410567989822	0.328584686085404	0.228148585910043	8.91039548518337	6.35157155584946	11.4692194145173	32.15	22.74	40.97	0.194579997118827	0.272969408057423	0.351358818996019	0.18959213230374	0.26597210861141	0.34235208491908	0.193803171893256	0.27204984107017	0.349611399092285	0.252997627037613	33.3759112722798	-0.313087614708807	33.8938631933386	0.201180381542938	0.23236263270114	0.183757220950867	0.170518572456395	0.200905269976397	0.153539933783565	0.206663051550009	0.252478269087479	0.186977474181249	0.00251542192760301	0.00245735172337793	0.00466447078250563
143	7.05265052202183	0.21	0.253814811890862	0.177151987934575	0.330477635847148	0.21236391492295	9.62388623802702	6.73015373002044	12.5176187460336	31.31	23.15	42.88	0.211569602275798	0.302537187916616	0.393504773557433	0.206229245166844	0.294900662608469	0.383572080050095	0.210209069402176	0.300636422166908	0.391520662058477	0.253814811890862	34.6493333983671	-0.132525901465906	34.4608379493406	0.201180381542938	0.23236263270114	0.183757220950867	0.170518572456395	0.200905269976397	0.153539933783565	0.206663051550009	0.252478269087479	0.186977474181249	0.00251542192760301	0.00245735172337793	0.00466447078250563
143	7.05265052202183	0.21	0.254119956178199	0.177794643077297	0.330445269279101	0.237105214110861	9.62283188331993	6.92788548835893	12.3177782782809	31.79	22.06	44.31	0.2145468921031	0.298005600304164	0.381464308505228	0.209082253030237	0.290415217468082	0.371748181905927	0.211937715066804	0.294056969416074	0.376836965741589	0.254119956178199	34.6210165998794	0.919281174769038	35.3170577577087	0.201180381542938	0.23236263270114	0.183757220950867	0.170518572456395	0.200905269976397	0.153539933783565	0.206663051550009	0.252478269087479	0.186977474181249	0.00251542192760301	0.00245735172337793	0.00466447078250563
143	7.05265052202183	0.21	0.258972626939173	0.18015579861236	0.337789455265986	0.227338822022694	9.57085772311374	6.81603240931462	12.3256830369129	32.22	23.55	41.86	0.208358100810835	0.292569873287796	0.376781645764757	0.203010302896968	0.285060664133268	0.367111025369568	0.207684013119428	0.291870731505049	0.375384561647511	0.258972626939173	34.7633826256165	-0.583834263533296	34.074229151427	0.201180381542938	0.23236263270114	0.183757220950867	0.170518572456395	0.200905269976397	0.153539933783565	0.206663051550009	0.252478269087479	0.186977474181249	0.00251542192760301	0.00245735172337793	0.00466447078250563
143	7.05265052202183	0.21	0.260310987451457	0.18030669132079	0.340315283582125	0.247386647922945	9.93680230477116	7.23078890712155	12.6428157024208	34.35	24.84	43.72	0.207477546774082	0.285122880982246	0.362768215190411	0.201961965167044	0.277543176370625	0.353124387574206	0.206762232673505	0.283899085392998	0.360841097739504	0.260310987451457	36.0604564438989	0.222970672871431	35.1794751204602	0.201180381542938	0.23236263270114	0.183757220950867	0.170518572456395	0.200905269976397	0.153539933783565	0.206663051550009	0.252478269087479	0.186977474181249	0.00251542192760301	0.00245735172337793	0.00466447078250563
143	7.05265052202183	0.21	0.262034732936972	0.183856848732423	0.340212617141521	0.235247202971348	9.27177173828696	6.66173575056981	11.8818077260041	31.75	24.17	40.74	0.206582120876631	0.287520001047099	0.368457881217567	0.201324564317377	0.28020255914551	0.359080553973643	0.206559693192384	0.287925653895464	0.368034541068689	0.262034732936972	33.5141580321004	-0.0607870091858347	34.2928613478838	0.201180381542938	0.23236263270114	0.183757220950867	0.170518572456395	0.200905269976397	0.153539933783565	0.206663051550009	0.252478269087479	0.186977474181249	0.00251542192760301	0.00245735172337793	0.00466447078250563
143	7.05265052202183	0.21	0.262257834144236	0.183456082563623	0.341059585724848	0.208192377511088	9.04145075968661	6.28848373291423	11.794417786459	28.22	22.1	37.62	0.218998869276898	0.314872006844885	0.410745144412873	0.213835053093337	0.307447579631793	0.401060106170249	0.219371734589066	0.318082643576469	0.411362927516008	0.262257834144236	32.0187500374361	-0.188851480773615	33.5881542079368	0.201180381542938	0.23236263270114	0.183757220950867	0.170518572456395	0.200905269976397	0.153539933783565	0.206663051550009	0.252478269087479	0.186977474181249	0.00251542192760301	0.00245735172337793	0.00466447078250563
143	7.05265052202183	0.21	0.262522694518346	0.183641573748155	0.341403815288536	0.230137144572971	9.37312971072292	6.69653009321723	12.0497293282286	32.49	24.42	44.83	0.203030409478613	0.284181559221509	0.365332708964405	0.197794495164469	0.276852852661912	0.355911210159354	0.20214829958078	0.282272398273228	0.363964149969808	0.262522694518346	35.035375788431	0.0143771013330416	34.7162896945645	0.201180381542938	0.23236263270114	0.183757220950867	0.170518572456395	0.200905269976397	0.153539933783565	0.206663051550009	0.252478269087479	0.186977474181249	0.00251542192760301	0.00245735172337793	0.00466447078250563
143	7.05265052202183	0.21	0.267610489264012	0.185588850424451	0.349632128103573	0.229705278606913	9.92280216449097	7.08577974728691	12.759824581695	30.51	23.95	41.98	0.228521404821528	0.320017382880665	0.411513360939801	0.222844388295918	0.312067388119715	0.401290387943512	0.227978957376887	0.319338022854276	0.411393851426899	0.267610489264012	34.4735049860603	-1.02042697235918	33.5609952324037	0.201180381542938	0.23236263270114	0.183757220950867	0.170518572456395	0.200905269976397	0.153539933783565	0.206663051550009	0.252478269087479	0.186977474181249	0.00251542192760301	0.00245735172337793	0.00466447078250563
143	7.05265052202183	0.21	0.268435753418981	0.186233512901401	0.350637993936561	0.241173689536707	10.6722390670672	7.71662834498127	13.6278497891531	33.14	25.19	41.79	0.22937474431752	0.317229494264301	0.405084244211082	0.223392749860899	0.308956285800082	0.394519821739265	0.229343468343604	0.318541047698686	0.404862364135986	0.268435753418981	35.3347018702046	-0.516676561929541	34.3726962841134	0.201180381542938	0.23236263270114	0.183757220950867	0.170518572456395	0.200905269976397	0.153539933783565	0.206663051550009	0.252478269087479	0.186977474181249	0.00251542192760301	0.00245735172337793	0.00466447078250563
143	7.05265052202183	0.21	0.268718750909401	0.188421387146996	0.349016114671806	0.225637777893522	9.04812012231388	6.43108235083756	11.6651578937902	31.26	22.75	42.35	0.202503210444963	0.284909020488845	0.367314830532728	0.197396875487644	0.277724734927245	0.358052594366845	0.201512033026058	0.283004918460055	0.364456612933327	0.268718750909401	33.672895445984	0.371381233325882	34.617028935283	0.201180381542938	0.23236263270114	0.183757220950867	0.170518572456395	0.200905269976397	0.153539933783565	0.206663051550009	0.252478269087479	0.186977474181249	0.00251542192760301	0.00245735172337793	0.00466447078250563
143	7.05265052202183	0.21	0.272108935418834	0.190870815404947	0.353347055432722	0.243942401383441	10.1759596780812	7.3789457250044	12.972973631158	32.38	24.57	43.23	0.224449399706516	0.309527692207232	0.394605984707949	0.218671971192315	0.301560310172657	0.384448649153	0.223897588961229	0.308718860976057	0.393733658361686	0.272108935418834	34.5344958287976	1.01909199165858	35.6254840239493	0.201180381542938	0.23236263270114	0.183757220950867	0.170518572456395	0.200905269976397	0.153539933783565	0.206663051550009	0.252478269087479	0.186977474181249	0.00251542192760301	0.00245735172337793	0.00466447078250563
143	7.05265052202183	0.21	0.273841113029247	0.190370852578255	0.357311373480238	0.237274751976383	9.52882837036989	6.86145836284175	12.196198377898	30.78	22.47	39.74	0.219376496103871	0.304658407779239	0.389940319454606	0.213896722610404	0.297048389854984	0.380200057099564	0.217946345142708	0.303730522470219	0.388856213909759	0.273841113029247	33.1520889721883	-0.0349151183977597	34.0522769001217	0.201180381542938	0.23236263270114	0.183757220950867	0.170518572456395	0.200905269976397	0.153539933783565	0.206663051550009	0.252478269087479	0.186977474181249	0.00251542192760301	0.00245735172337793	0.00466447078250563
143	7.05265052202183	0.21	0.274375736636642	0.192320082499826	0.356431390773458	0.229682847122207	9.76822623705417	6.97522148996217	12.5612309841462	31.94	23.72	42.83	0.215045515458909	0.301153626345698	0.387261737232487	0.209553570629933	0.293462607551807	0.377371644473681	0.213830903522791	0.300092511791512	0.385413997792295	0.274375736636642	34.5972027328087	-0.670126375887804	33.9781368464458	0.201180381542938	0.23236263270114	0.183757220950867	0.170518572456395	0.200905269976397	0.153539933783565	0.206663051550009	0.252478269087479	0.186977474181249	0.00251542192760301	0.00245735172337793	0.00466447078250563
143	7.05265052202183	0.21	0.276786950356873	0.193568206931811	0.360005693781935	0.239495978751531	10.1514217792332	7.32710127750854	12.9757422809578	30.5	24.29	40.94	0.236355015231671	0.327460936921787	0.418566858611903	0.230484196757279	0.319327139903612	0.408170083049945	0.236375455793909	0.328203515996967	0.419177062776316	0.276786950356873	33.6388293487957	-0.154399852116713	34.1725184406766	0.201180381542938	0.23236263270114	0.183757220950867	0.170518572456395	0.200905269976397	0.153539933783565	0.206663051550009	0.252478269087479	0.186977474181249	0.00251542192760301	0.00245735172337793	0.00466447078250563
143	7.05265052202183	0.21	0.283949513065786	0.197949870767322	0.36994915536425	0.234876147412198	10.2384356328591	7.35330501870876	13.1235662470095	32.99	24.42	42.19	0.219594811180336	0.305754668663878	0.391914526147419	0.213882776929415	0.297801470086918	0.381720163244421	0.219259637900285	0.304853486569821	0.391733277978714	0.283949513065786	34.6871903733961	1.00473157612903	35.692021074067	0.201180381542938	0.23236263270114	0.183757220950867	0.170518572456395	0.200905269976397	0.153539933783565	0.206663051550009	0.252478269087479	0.186977474181249	0.00251542192760301	0.00245735172337793	0.00466447078250563
143	7.05265052202183	0.21	0.311389648983692	0.216906844347829	0.405872453619554	0.271206523654186	11.2805906684323	8.39343982808953	14.167741508775	31.95	22.01	40.34	0.258715906523885	0.34770824604489	0.436700585565895	0.252107881855372	0.338827212411583	0.425546542967794	0.257187030798289	0.345684111544288	0.434973714142418	0.311389648983692	32.6293067011042	0.112283303300448	34.0835464249755	0.201180381542938	0.23236263270114	0.183757220950867	0.170518572456395	0.200905269976397	0.153539933783565	0.206663051550009	0.252478269087479	0.186977474181249	0.00251542192760301	0.00245735172337793	0.00466447078250563
143	7.05265052202183	0.22	0.190984962486431	0.134366639538533	0.247603285434329	0.281259905293531	8.09550130220082	6.07499024391561	10.116012360486	31.51	23.55	44.09	0.189777804844977	0.252896943791811	0.316016082738645	0.18496920359458	0.246489026063326	0.308008848532073	0.188616855373035	0.251164512070413	0.314285317885843	0.190984962486431	35.7734777736676	-0.254413551534938	34.4605979236798	0.201180381542938	0.23236263270114	0.183757220950867	0.170518572456395	0.200905269976397	0.153539933783565	0.206663051550009	0.252478269087479	0.186977474181249	0.00251542192760301	0.00245735172337793	0.00466447078250563
143	7.05265052202183	0.22	0.193794808070355	0.137396305565115	0.250193310575595	0.226684088876925	8.42663820666336	5.99662986877513	10.8566465445516	33.82	23.47	45.95	0.17475605647143	0.245572278852149	0.316388501232868	0.170148699785159	0.239097887613427	0.308047075441695	0.173018060339625	0.24292746149068	0.313170130659635	0.193794808070355	37.5976908780734	-0.506009637897404	34.5843992967774	0.201180381542938	0.23236263270114	0.183757220950867	0.170518572456395	0.200905269976397	0.153539933783565	0.206663051550009	0.252478269087479	0.186977474181249	0.00251542192760301	0.00245735172337793	0.00466447078250563
143	7.05265052202183	0.22	0.199816191631217	0.140988502903818	0.258643880358616	0.280898412643783	9.70643428034057	7.28169157679349	12.1311769838877	35.03	27.29	46.6	0.204982307148475	0.273239709755107	0.341497112361739	0.199478610914239	0.265903328471557	0.332328046028875	0.204808542650446	0.272367418525164	0.341571903021734	0.199816191631217	39.7200634658816	-0.143475839195365	35.5971594312779	0.201180381542938	0.23236263270114	0.183757220950867	0.170518572456395	0.200905269976397	0.153539933783565	0.206663051550009	0.252478269087479	0.186977474181249	0.00251542192760301	0.00245735172337793	0.00466447078250563
143	7.05265052202183	0.22	0.200846287587354	0.142055513237752	0.259637061936956	0.23156687734514	7.83943177347823	5.60979116828853	10.0690723786679	32.53	23.17	42.5	0.169874417598325	0.237391886234458	0.304909354870591	0.16549048205604	0.231265532765661	0.297040583475282	0.168771135908283	0.236332699329378	0.303504596057189	0.200846287587354	35.6968348953139	-1.04399487697776	33.627375934671	0.201180381542938	0.23236263270114	0.183757220950867	0.170518572456395	0.200905269976397	0.153539933783565	0.206663051550009	0.252478269087479	0.186977474181249	0.00251542192760301	0.00245735172337793	0.00466447078250563
143	7.05265052202183	0.22	0.202554483323381	0.142550947398251	0.262558019248511	0.300262748955985	9.28638031728341	7.07303744391395	11.4997231906529	29.12	22.41	40.41	0.238831499012163	0.31356827235267	0.388305045693177	0.233075903099968	0.306011596311143	0.378947289522319	0.238438380199435	0.312820906842302	0.38758308818096	0.202554483323381	34.5339980093812	0.958920187208434	35.2005214378728	0.201180381542938	0.23236263270114	0.183757220950867	0.170518572456395	0.200905269976397	0.153539933783565	0.206663051550009	0.252478269087479	0.186977474181249	0.00251542192760301	0.00245735172337793	0.00466447078250563
143	7.05265052202183	0.22	0.202895246228724	0.142559602702954	0.263230889754494	0.287387168000216	10.1556622768934	7.65884451876022	12.6524800350266	31.55	22.92	40.82	0.239018930149046	0.316940176345429	0.394861422541813	0.232959027984479	0.308904718821307	0.384850409658135	0.238461748797228	0.316023075585835	0.393423822466091	0.202895246228724	34.8203788952417	-0.348557205904657	34.05028982408	0.201180381542938	0.23236263270114	0.183757220950867	0.170518572456395	0.200905269976397	0.153539933783565	0.206663051550009	0.252478269087479	0.186977474181249	0.00251542192760301	0.00245735172337793	0.00466447078250563
143	7.05265052202183	0.22	0.205758249387901	0.144583194088373	0.266933304687429	0.290923391461512	9.90731749058055	7.49241944109412	12.322215540067	31.4	24.28	42.7	0.234910717661405	0.310625303362863	0.38633988906432	0.2289716463223	0.302771996988556	0.376572347654812	0.234145455839527	0.309441580969541	0.384608200749144	0.205758249387901	35.9624184433522	0.0259305349123931	34.817833979148	0.201180381542938	0.23236263270114	0.183757220950867	0.170518572456395	0.200905269976397	0.153539933783565	0.206663051550009	0.252478269087479	0.186977474181249	0.00251542192760301	0.00245735172337793	0.00466447078250563
143	7.05265052202183	0.22	0.205884355069043	0.144582917723241	0.267185792414845	0.245191552908604	8.54895767196487	6.20707975126805	10.8908355926617	31.25	22.71	45.35	0.195524636983049	0.269294404514926	0.343064172046803	0.190595429658481	0.262505449569493	0.334415469480504	0.193218472895569	0.266188366379983	0.339506014551389	0.205884355069043	35.5785946203352	-0.99690432426727	33.5210501779063	0.201180381542938	0.23236263270114	0.183757220950867	0.170518572456395	0.200905269976397	0.153539933783565	0.206663051550009	0.252478269087479	0.186977474181249	0.00251542192760301	0.00245735172337793	0.00466447078250563
143	7.05265052202183	0.22	0.206006307587535	0.145912417230418	0.266100197944652	0.239724725349605	8.74214078452012	6.31143566216128	11.172845906879	30.92	22.76	47.39	0.200895751602776	0.278266156470973	0.35563656133917	0.195863640173824	0.271296042393913	0.346728444614002	0.197915498370016	0.274488012556083	0.350577559086418	0.206006307587535	36.4342485289677	0.102406244844953	34.9084995782867	0.201180381542938	0.23236263270114	0.183757220950867	0.170518572456395	0.200905269976397	0.153539933783565	0.206663051550009	0.252478269087479	0.186977474181249	0.00251542192760301	0.00245735172337793	0.00466447078250563
143	7.05265052202183	0.22	0.207635893761983	0.146800589790058	0.268471197733907	0.310523650149755	10.2084376353187	7.83347332810996	12.5834019425274	32.35	23.41	42.04	0.238478073312094	0.310780216747716	0.383082360183338	0.232342567093836	0.302784538462141	0.373226509830446	0.237312699318714	0.309204211446094	0.381237912254552	0.207635893761983	35.3722473929745	-0.444441391311537	34.1001291236011	0.201180381542938	0.23236263270114	0.183757220950867	0.170518572456395	0.200905269976397	0.153539933783565	0.206663051550009	0.252478269087479	0.186977474181249	0.00251542192760301	0.00245735172337793	0.00466447078250563
143	7.05265052202183	0.22	0.208855837658348	0.147560400816256	0.270151274500439	0.271743377236666	9.20479617982057	6.85211880976285	11.5574735498783	32.9	23.62	44.83	0.205163145255652	0.27560598234206	0.346048819428468	0.199834350063363	0.268447543472153	0.337060736880943	0.203741140823602	0.27363927389568	0.343082186071027	0.208855837658348	37.1467961499807	1.02518258337633	36.0628717166344	0.201180381542938	0.23236263270114	0.183757220950867	0.170518572456395	0.200905269976397	0.153539933783565	0.206663051550009	0.252478269087479	0.186977474181249	0.00251542192760301	0.00245735172337793	0.00466447078250563
143	7.05265052202183	0.22	0.209985486785996	0.147711434733651	0.27225953883834	0.242653640168564	8.15916017778043	5.90863028190197	10.4096900736589	32.65	23.85	41.91	0.178261843568039	0.246159746991291	0.314057650414543	0.173651677898488	0.239793621789789	0.30593556568109	0.178372692060093	0.245340632830934	0.312945813176047	0.209985486785996	35.4418882317592	0.449647171591887	35.1060206645855	0.201180381542938	0.23236263270114	0.183757220950867	0.170518572456395	0.200905269976397	0.153539933783565	0.206663051550009	0.252478269087479	0.186977474181249	0.00251542192760301	0.00245735172337793	0.00466447078250563
143	7.05265052202183	0.22	0.210059745379837	0.149044558258137	0.271074932501538	0.242534729164521	8.49328113903382	6.14983294667072	10.8367293313969	32.57	24.54	43.38	0.185984729383636	0.256855854121613	0.32772697885959	0.181181437053115	0.250222224800322	0.319263012547529	0.18556019038271	0.2560840448023	0.327047364092319	0.210059745379837	35.5010241580496	0.201941420890216	34.8662435907043	0.201180381542938	0.23236263270114	0.183757220950867	0.170518572456395	0.200905269976397	0.153539933783565	0.206663051550009	0.252478269087479	0.186977474181249	0.00251542192760301	0.00245735172337793	0.00466447078250563
143	7.05265052202183	0.22	0.210235826564099	0.14807580793794	0.272395845190258	0.28836605545596	8.6191414421369	6.50513781291834	10.7331450713555	30.63	23.64	43.47	0.209005728280753	0.276927251362946	0.344848774445139	0.203801092734242	0.270031242205221	0.336261391676199	0.207895656859678	0.276009684324439	0.343020440020307	0.210235826564099	35.240852251312	0.275077454246029	34.8167654354411	0.201180381542938	0.23236263270114	0.183757220950867	0.170518572456395	0.200905269976397	0.153539933783565	0.206663051550009	0.252478269087479	0.186977474181249	0.00251542192760301	0.00245735172337793	0.00466447078250563
143	7.05265052202183	0.22	0.210987538315622	0.148721349736148	0.273253726895097	0.244838958075321	9.04501101253574	6.56488305123868	11.5251389738328	35.03	27.22	46.08	0.184790986297972	0.254602632375473	0.324414278452975	0.179829241817179	0.24776640496367	0.315703568110161	0.184755208246114	0.254173276871644	0.323773557426988	0.210987538315622	39.1899854087442	1.6019775076598	37.3069526949376	0.201180381542938	0.23236263270114	0.183757220950867	0.170518572456395	0.200905269976397	0.153539933783565	0.206663051550009	0.252478269087479	0.186977474181249	0.00251542192760301	0.00245735172337793	0.00466447078250563
143	7.05265052202183	0.22	0.21142048860244	0.149248473379626	0.273592503825254	0.237620227649676	8.14346222645908	5.86606636840956	10.4208580845086	32.55	24.4	46.52	0.177504482205072	0.24641743803797	0.315330393870868	0.172921706462883	0.24005548118221	0.307189255901536	0.176308322151669	0.244701284827254	0.312580617662044	0.21142048860244	36.9132051922923	0.247868644631618	35.3399542312013	0.201180381542938	0.23236263270114	0.183757220950867	0.170518572456395	0.200905269976397	0.153539933783565	0.206663051550009	0.252478269087479	0.186977474181249	0.00251542192760301	0.00245735172337793	0.00466447078250563
143	7.05265052202183	0.22	0.212538467667242	0.149882785690125	0.275194149644358	0.212978815935613	8.01891819060269	5.61219439792258	10.4256419832828	32.85	22.97	46.68	0.168297879908208	0.24047045325717	0.312643026606132	0.163930419244937	0.234230058275056	0.304529697305176	0.166366232640341	0.237373543567825	0.309086593289894	0.212538467667242	37.2466987784563	0.0237087235777655	35.1244024146545	0.201180381542938	0.23236263270114	0.183757220950867	0.170518572456395	0.200905269976397	0.153539933783565	0.206663051550009	0.252478269087479	0.186977474181249	0.00251542192760301	0.00245735172337793	0.00466447078250563
143	7.05265052202183	0.22	0.212643454105636	0.14982963502474	0.275457273186532	0.238085101541834	8.49522662435043	6.12250081971902	10.8679524289818	33.73	25.82	44.13	0.17888564382787	0.248211332086082	0.317537020344295	0.174176007605667	0.241676514336935	0.309177021068204	0.179041641463027	0.24758351140336	0.316635592695611	0.212643454105636	36.9415213128544	-0.583259441952101	34.5340437183538	0.201180381542938	0.23236263270114	0.183757220950867	0.170518572456395	0.200905269976397	0.153539933783565	0.206663051550009	0.252478269087479	0.186977474181249	0.00251542192760301	0.00245735172337793	0.00466447078250563
143	7.05265052202183	0.22	0.21342498047783	0.150698776833988	0.276151184121671	0.263577683012275	9.52073369408665	7.03608477419365	12.0053826139797	31.87	24.01	44.24	0.217374619486763	0.294136004668031	0.3708973898493	0.211830042176191	0.286633473684629	0.361436905193068	0.216324656123511	0.292098982039821	0.368196945558921	0.21342498047783	36.31929842773	-0.63982127209947	34.2679413125341	0.201180381542938	0.23236263270114	0.183757220950867	0.170518572456395	0.200905269976397	0.153539933783565	0.206663051550009	0.252478269087479	0.186977474181249	0.00251542192760301	0.00245735172337793	0.00466447078250563
143	7.05265052202183	0.22	0.213796753471997	0.150617341405112	0.276976165538882	0.249360963978404	9.28764502652875	6.77175062577888	11.8035394272786	32.44	23.33	45.3	0.205606683805977	0.281995306649676	0.358383929493375	0.200308725630443	0.27472900911172	0.349149292592996	0.203730547145052	0.280026584726496	0.355137920742502	0.213796753471997	36.7804990878952	0.617731691125463	35.6122075163937	0.201180381542938	0.23236263270114	0.183757220950867	0.170518572456395	0.200905269976397	0.153539933783565	0.206663051550009	0.252478269087479	0.186977474181249	0.00251542192760301	0.00245735172337793	0.00466447078250563
143	7.05265052202183	0.22	0.214702033041257	0.150804503137092	0.278599562945421	0.241894518795267	8.8133809479125	6.37736678767584	11.2493951081492	30.25	22.81	43.33	0.207393505984596	0.286613273976601	0.365833041968607	0.202268761308259	0.279530989297504	0.356793217286749	0.206133888992113	0.284233204417147	0.363083191014257	0.214702033041257	35.0905186289615	0.626393214735356	35.1592682793009	0.201180381542938	0.23236263270114	0.183757220950867	0.170518572456395	0.200905269976397	0.153539933783565	0.206663051550009	0.252478269087479	0.186977474181249	0.00251542192760301	0.00245735172337793	0.00466447078250563
143	7.05265052202183	0.22	0.215162175556487	0.152491444883635	0.277832906229338	0.262973941194737	9.72986893558836	7.18668649787679	12.2730513732999	30.92	24.56	44.06	0.228756423500643	0.309707404030047	0.39065838455945	0.223026464079969	0.301949760199907	0.380873056319845	0.228129188646566	0.308511988142433	0.390225846416114	0.215162175556487	36.2070070947678	-0.55795592807529	34.2998483053772	0.201180381542938	0.23236263270114	0.183757220950867	0.170518572456395	0.200905269976397	0.153539933783565	0.206663051550009	0.252478269087479	0.186977474181249	0.00251542192760301	0.00245735172337793	0.00466447078250563
143	7.05265052202183	0.22	0.215292627776086	0.1526791530121	0.277906102540071	0.290032494439458	9.81872205282808	7.4202407633426	12.2172033423136	32.03	23.34	42.22	0.228142845280803	0.301886590691226	0.37563033610165	0.222307039857994	0.294164448886338	0.366021857914682	0.227169451316633	0.301063341998871	0.374334044550892	0.215292627776086	36.2115582094743	-0.445295446660075	34.377846124807	0.201180381542938	0.23236263270114	0.183757220950867	0.170518572456395	0.200905269976397	0.153539933783565	0.206663051550009	0.252478269087479	0.186977474181249	0.00251542192760301	0.00245735172337793	0.00466447078250563
143	7.05265052202183	0.22	0.215742744782023	0.151778229991252	0.279707259572793	0.274413333873894	9.31252316933267	6.94826515777556	11.6767811808898	30.3	23.19	44.6	0.225646027107117	0.302425685806098	0.37920534450508	0.220065270879325	0.294945988285409	0.369826705691493	0.223792804632085	0.300083021176049	0.37620898907884	0.215742744782023	35.5765464305737	0.0940744703003292	34.6791348585645	0.201180381542938	0.23236263270114	0.183757220950867	0.170518572456395	0.200905269976397	0.153539933783565	0.206663051550009	0.252478269087479	0.186977474181249	0.00251542192760301	0.00245735172337793	0.00466447078250563
143	7.05265052202183	0.22	0.215796020805658	0.152867928879675	0.278724112731642	0.265895750026654	9.84558358591644	7.29141184044793	12.3997553313849	31.27	23.85	41	0.229521989122535	0.309923232723732	0.39032447632493	0.223733244834592	0.302106699109724	0.380480153384856	0.22940488360202	0.309837569719558	0.389970949490212	0.215796020805658	34.5584107937931	0.347266022996534	34.700350830128	0.201180381542938	0.23236263270114	0.183757220950867	0.170518572456395	0.200905269976397	0.153539933783565	0.206663051550009	0.252478269087479	0.186977474181249	0.00251542192760301	0.00245735172337793	0.00466447078250563
143	7.05265052202183	0.22	0.216531037817079	0.152704050283666	0.280358025350492	0.250871771863146	8.67208109937258	6.3323767915583	11.0117854071869	32.94	23.93	45.84	0.189406772719538	0.259389317449327	0.329371862179116	0.184484377762519	0.252648182220716	0.320811986678913	0.188088438751781	0.257356632845652	0.327154555942558	0.216531037817079	36.6851419919437	-0.688233197284703	34.2116815091677	0.201180381542938	0.23236263270114	0.183757220950867	0.170518572456395	0.200905269976397	0.153539933783565	0.206663051550009	0.252478269087479	0.186977474181249	0.00251542192760301	0.00245735172337793	0.00466447078250563
143	7.05265052202183	0.22	0.218337924415476	0.15444505456736	0.282230794263592	0.266434962860958	9.15278635807131	6.7816174501876	11.523955265955	31.41	22.67	44.91	0.212552986951749	0.286871398103628	0.361189809255507	0.207178065763446	0.279617154453147	0.352056243142849	0.210640665273671	0.284366540143869	0.357654967925915	0.218337924415476	36.0461827250533	-0.240891080412945	34.4754574392558	0.201180381542938	0.23236263270114	0.183757220950867	0.170518572456395	0.200905269976397	0.153539933783565	0.206663051550009	0.252478269087479	0.186977474181249	0.00251542192760301	0.00245735172337793	0.00466447078250563
143	7.05265052202183	0.22	0.218557513969996	0.15403596867532	0.283079059264673	0.243452803882652	8.66755075884211	6.28197903837568	11.0531224793085	31.59	24.01	43.53	0.195766528817147	0.270108562132944	0.344450595448741	0.190798896587987	0.263254479329663	0.335710062071339	0.195122116283168	0.268728335518405	0.34177819413293	0.218557513969996	35.5863688375792	-0.296625077824881	34.4543068051841	0.201180381542938	0.23236263270114	0.183757220950867	0.170518572456395	0.200905269976397	0.153539933783565	0.206663051550009	0.252478269087479	0.186977474181249	0.00251542192760301	0.00245735172337793	0.00466447078250563
143	7.05265052202183	0.22	0.218882462111646	0.155376666082602	0.282388258140691	0.232126621525486	9.11852348312691	6.52916421072223	11.7078827555316	31.91	25.74	43.94	0.201480602510671	0.281384499775798	0.361288397040924	0.196337911539569	0.274202302043744	0.352066692547918	0.201138887596737	0.281444054927715	0.361230480519767	0.218882462111646	36.9503243962707	-0.358414100848342	34.7797448383713	0.201180381542938	0.23236263270114	0.183757220950867	0.170518572456395	0.200905269976397	0.153539933783565	0.206663051550009	0.252478269087479	0.186977474181249	0.00251542192760301	0.00245735172337793	0.00466447078250563
143	7.05265052202183	0.22	0.219184489303753	0.154657153205548	0.283711825401958	0.232438663840847	8.46244399462125	6.061491158155	10.8633968310875	34.26	25.03	43.63	0.174404336207886	0.243485784119755	0.312567232031624	0.169774701146811	0.23702235352196	0.304270005897109	0.174089968393847	0.242605645755713	0.311558650773074	0.219184489303753	37.0746824080509	0.553050809407069	35.7541960567701	0.201180381542938	0.23236263270114	0.183757220950867	0.170518572456395	0.200905269976397	0.153539933783565	0.206663051550009	0.252478269087479	0.186977474181249	0.00251542192760301	0.00245735172337793	0.00466447078250563
143	7.05265052202183	0.22	0.219413722698866	0.155239712492693	0.283587732905039	0.271585735972522	9.81933797086931	7.30858831201439	12.3300876297242	32.99	24.95	41.25	0.21822519119095	0.293192996318998	0.368160801447046	0.212548282921098	0.285565876203385	0.358583469485672	0.218698707482164	0.293418370715215	0.368026424839454	0.219413722698866	35.9487691177102	-1.02778679436059	33.7962529446847	0.201180381542938	0.23236263270114	0.183757220950867	0.170518572456395	0.200905269976397	0.153539933783565	0.206663051550009	0.252478269087479	0.186977474181249	0.00251542192760301	0.00245735172337793	0.00466447078250563
143	7.05265052202183	0.22	0.219645887383057	0.154775906816972	0.284515867949141	0.238456067523141	7.71676981299227	5.56366932402368	9.86987030196086	29.61	22.07	41.12	0.184819236609569	0.256342967719288	0.327866698829007	0.180315635459724	0.250096504930276	0.319877374400828	0.184013091970898	0.254731351668951	0.325915232493235	0.219645887383057	33.2410438393601	-0.090689580710376	33.9788455396862	0.201180381542938	0.23236263270114	0.183757220950867	0.170518572456395	0.200905269976397	0.153539933783565	0.206663051550009	0.252478269087479	0.186977474181249	0.00251542192760301	0.00245735172337793	0.00466447078250563
143	7.05265052202183	0.22	0.220049978440901	0.155336982821866	0.284762974059936	0.293102393342812	10.0386726051226	7.60461795181512	12.4727272584301	34.2	24.89	45.73	0.219196569105181	0.289356100116486	0.359515631127791	0.21338344017844	0.281682328932097	0.349981217685755	0.217851163430197	0.287433830950934	0.357350550569857	0.220049978440901	36.9725212864339	0.735712072594442	35.8036228675642	0.201180381542938	0.23236263270114	0.183757220950867	0.170518572456395	0.200905269976397	0.153539933783565	0.206663051550009	0.252478269087479	0.186977474181249	0.00251542192760301	0.00245735172337793	0.00466447078250563
143	7.05265052202183	0.22	0.220345691480675	0.156219874197075	0.284471508764275	0.277528182739647	7.95415019534339	5.95043423199802	9.95786615868875	33.17	25.01	43.85	0.176730112118475	0.236241222240719	0.295752332362963	0.172118959810001	0.230077336277914	0.288035712745826	0.176485096157277	0.235167840234334	0.294332163302195	0.220345691480675	35.1650843172796	0.136031833258249	34.7106864834929	0.201180381542938	0.23236263270114	0.183757220950867	0.170518572456395	0.200905269976397	0.153539933783565	0.206663051550009	0.252478269087479	0.186977474181249	0.00251542192760301	0.00245735172337793	0.00466447078250563
143	7.05265052202183	0.22	0.220415380113213	0.155194555551623	0.285636204674803	0.251179609199011	8.99445494894142	6.5697608629752	11.4191490349076	33.22	24.02	47.02	0.194826150708465	0.266730414085328	0.338634677462191	0.189738518413245	0.259765095190081	0.329791671966917	0.192666244576882	0.263970482855414	0.335059216882037	0.220415380113213	36.6206461332663	0.187193452363223	35.1283702624685	0.201180381542938	0.23236263270114	0.183757220950867	0.170518572456395	0.200905269976397	0.153539933783565	0.206663051550009	0.252478269087479	0.186977474181249	0.00251542192760301	0.00245735172337793	0.00466447078250563
143	7.05265052202183	0.22	0.221670712303909	0.156864672974223	0.286476751633594	0.253681792972525	9.07318497154283	6.6434293511491	11.5029405919366	31.78	23.36	43.95	0.205795224347238	0.281062390832782	0.356329557318327	0.200554368539924	0.273904754070871	0.347255139601819	0.204645332139977	0.27934432560266	0.354338652432375	0.221670712303909	35.8346291214375	-0.216367073597021	34.4535368983282	0.201180381542938	0.23236263270114	0.183757220950867	0.170518572456395	0.200905269976397	0.153539933783565	0.206663051550009	0.252478269087479	0.186977474181249	0.00251542192760301	0.00245735172337793	0.00466447078250563
143	7.05265052202183	0.22	0.221798959832347	0.156694155080717	0.286903764583977	0.252128941085582	9.15689957903049	6.69462814491943	11.6191710131415	33.36	23.61	46.14	0.197719929076955	0.270440941025933	0.343161952974911	0.192545035604199	0.263362731626331	0.334180427648463	0.195899958597597	0.267879527064758	0.339767203966747	0.221798959832347	36.3693245452237	-0.183649313789405	34.8354095607961	0.201180381542938	0.23236263270114	0.183757220950867	0.170518572456395	0.200905269976397	0.153539933783565	0.206663051550009	0.252478269087479	0.186977474181249	0.00251542192760301	0.00245735172337793	0.00466447078250563
143	7.05265052202183	0.22	0.221862374534493	0.156717728679264	0.287007020389721	0.269833743923769	9.80850497678997	7.28937237754102	12.3276375760389	33.06	25.47	42.26	0.217237803677881	0.292312968546713	0.367388133415544	0.211580548464239	0.28470062374609	0.35782069902794	0.217525281665931	0.292496274386311	0.367528897600967	0.221862374534493	35.860230389762	-0.255724037142578	34.649888836718	0.201180381542938	0.23236263270114	0.183757220950867	0.170518572456395	0.200905269976397	0.153539933783565	0.206663051550009	0.252478269087479	0.186977474181249	0.00251542192760301	0.00245735172337793	0.00466447078250563
143	7.05265052202183	0.22	0.221880573463383	0.156191298136401	0.287569848790366	0.249883067323927	9.22250413887193	6.72773484095853	11.7172734367853	33.69	24.21	44.24	0.196762941567092	0.26972630251887	0.342689663470648	0.191585410140219	0.262628846072938	0.333672282005658	0.195578305327929	0.267795565620166	0.340408818417095	0.221880573463383	37.0508657656678	0.19877256090602	35.3445968363543	0.201180381542938	0.23236263270114	0.183757220950867	0.170518572456395	0.200905269976397	0.153539933783565	0.206663051550009	0.252478269087479	0.186977474181249	0.00251542192760301	0.00245735172337793	0.00466447078250563
143	7.05265052202183	0.22	0.222601549421342	0.157562597820668	0.287640501022016	0.238846394530876	8.62257187826344	6.2193210844808	11.0258226720461	33.35	22.76	44.35	0.183744844362068	0.254746958108615	0.325749071855162	0.178936624904639	0.2480807613783	0.317224897851962	0.18177743077951	0.252070508410266	0.32292038692661	0.222601549421342	36.287620460621	0.462490463289292	35.2839684362297	0.201180381542938	0.23236263270114	0.183757220950867	0.170518572456395	0.200905269976397	0.153539933783565	0.206663051550009	0.252478269087479	0.186977474181249	0.00251542192760301	0.00245735172337793	0.00466447078250563
143	7.05265052202183	0.22	0.222735132492579	0.156342171864357	0.289128093120801	0.254246067954266	9.51516067506293	6.97083769042619	12.0594836596997	29.79	22.16	38.39	0.230151849049848	0.314156191927953	0.398160534806058	0.224520734394891	0.306469746897794	0.388418759400697	0.229956405225722	0.314488969850041	0.397744587846467	0.222735132492579	33.3730131243506	0.523377105212768	34.631047119216	0.201180381542938	0.23236263270114	0.183757220950867	0.170518572456395	0.200905269976397	0.153539933783565	0.206663051550009	0.252478269087479	0.186977474181249	0.00251542192760301	0.00245735172337793	0.00466447078250563
143	7.05265052202183	0.22	0.225201650656349	0.15804136597844	0.292361935334258	0.27051169259102	9.60881077646869	7.14520479826642	12.072416754671	32.18	24.52	41.37	0.218670792674142	0.294066626285651	0.369462459897159	0.213062055811877	0.286524044550613	0.359986033289349	0.218317631071486	0.294145447396293	0.369832075004396	0.225201650656349	35.3325970894347	-0.614406768478536	33.9744483490999	0.201180381542938	0.23236263270114	0.183757220950867	0.170518572456395	0.200905269976397	0.153539933783565	0.206663051550009	0.252478269087479	0.186977474181249	0.00251542192760301	0.00245735172337793	0.00466447078250563
143	7.05265052202183	0.22	0.225711885648063	0.158429738886744	0.292994032409382	0.243320754467349	8.70965113713491	6.31163249369653	11.1076697805733	31.32	23.23	42.82	0.198392608094696	0.273769172463198	0.3491457368317	0.193384546432838	0.266858366108169	0.340332185783501	0.197084983892262	0.272287246497632	0.347873497963134	0.225711885648063	35.1495590228354	-0.644619400846507	33.9473508063402	0.201180381542938	0.23236263270114	0.183757220950867	0.170518572456395	0.200905269976397	0.153539933783565	0.206663051550009	0.252478269087479	0.186977474181249	0.00251542192760301	0.00245735172337793	0.00466447078250563
143	7.05265052202183	0.22	0.225839128662828	0.158726964411399	0.292951292914257	0.276032929259073	10.23386994985	7.64622721622858	12.8215126834714	32.87	23.33	45.59	0.229144166004044	0.306691330029411	0.384238494054778	0.223195495716262	0.298729505671054	0.374263515625846	0.226623881483483	0.303391822781361	0.380623163225697	0.225839128662828	37.3837744497834	-0.579130690665566	34.5493458592378	0.201180381542938	0.23236263270114	0.183757220950867	0.170518572456395	0.200905269976397	0.153539933783565	0.206663051550009	0.252478269087479	0.186977474181249	0.00251542192760301	0.00245735172337793	0.00466447078250563
143	7.05265052202183	0.22	0.226356254682255	0.159049874232279	0.29366263513223	0.255870306163767	8.96754382286723	6.5798791030157	11.3552085427188	35.34	25.61	46.02	0.183600053388366	0.250223674153274	0.316847294918182	0.178648284821418	0.243475039272665	0.308301793723911	0.182820534076489	0.248704963278884	0.315149198364572	0.226356254682255	37.0727588126866	-0.50028555819593	34.6230131234709	0.201180381542938	0.23236263270114	0.183757220950867	0.170518572456395	0.200905269976397	0.153539933783565	0.206663051550009	0.252478269087479	0.186977474181249	0.00251542192760301	0.00245735172337793	0.00466447078250563
143	7.05265052202183	0.22	0.226696092533135	0.159564807374909	0.293827377691361	0.2330350402791	9.46723943456222	6.78568899986916	12.1487898692553	30.62	24.01	41.03	0.218077560841014	0.304256868215888	0.390436175590761	0.212647931858438	0.29668157297028	0.380715214082121	0.218224959844779	0.304752106836776	0.391185976082629	0.226696092533135	34.3386562282333	-0.253397460177021	34.1973496274429	0.201180381542938	0.23236263270114	0.183757220950867	0.170518572456395	0.200905269976397	0.153539933783565	0.206663051550009	0.252478269087479	0.186977474181249	0.00251542192760301	0.00245735172337793	0.00466447078250563
143	7.05265052202183	0.22	0.226884096862169	0.159928724189038	0.293839469535299	0.22825185084883	8.67921320404989	6.18750912690149	11.1709172811983	31.99	24.44	44.41	0.190448149296451	0.267141439012044	0.343834728727637	0.185579678053052	0.260312439000467	0.335045199947882	0.189390758014074	0.265937456020565	0.342498822623651	0.226884096862169	36.2346286660842	0.138977157276378	35.0381340370357	0.201180381542938	0.23236263270114	0.183757220950867	0.170518572456395	0.200905269976397	0.153539933783565	0.206663051550009	0.252478269087479	0.186977474181249	0.00251542192760301	0.00245735172337793	0.00466447078250563
143	7.05265052202183	0.22	0.228298536116951	0.160798947409811	0.295798124824091	0.205903222414287	8.04858105779635	5.5807812340434	10.5163808815493	33.3	24.87	43.96	0.165104052481923	0.238112424343973	0.311120796206023	0.160786871497459	0.231886202666858	0.302985533836256	0.164406161854131	0.237269930834604	0.309761493550961	0.228298536116951	35.6856495985335	-0.711188806383222	34.1694764074818	0.201180381542938	0.23236263270114	0.183757220950867	0.170518572456395	0.200905269976397	0.153539933783565	0.206663051550009	0.252478269087479	0.186977474181249	0.00251542192760301	0.00245735172337793	0.00466447078250563
143	7.05265052202183	0.22	0.228892841897727	0.161190577215697	0.296595106579758	0.272989719741161	9.95268051268698	7.41683580457933	12.4885252207946	33.68	24.73	44.72	0.217022257881802	0.291223003144539	0.365423748407277	0.211313142151644	0.283561918772531	0.355810695393418	0.215826574447462	0.289655757592128	0.363935952335874	0.228892841897727	36.9509879463235	-0.748246643033468	34.2880852997545	0.201180381542938	0.23236263270114	0.183757220950867	0.170518572456395	0.200905269976397	0.153539933783565	0.206663051550009	0.252478269087479	0.186977474181249	0.00251542192760301	0.00245735172337793	0.00466447078250563
143	7.05265052202183	0.22	0.228917440350668	0.161879941439817	0.29595493926152	0.258497129293219	10.0823981406574	7.41628938687277	12.7485068944419	33.63	25.57	43.47	0.217282095751753	0.295393623943978	0.373505152136203	0.211570098090258	0.287628199538663	0.363686300987068	0.216947328435698	0.295351048846916	0.373198866680995	0.228917440350668	37.500684001495	-0.584602724886915	34.6923228364903	0.201180381542938	0.23236263270114	0.183757220950867	0.170518572456395	0.200905269976397	0.153539933783565	0.206663051550009	0.252478269087479	0.186977474181249	0.00251542192760301	0.00245735172337793	0.00466447078250563
143	7.05265052202183	0.22	0.230694965282359	0.163525724401049	0.297864206163668	0.236828417747063	8.69608773320718	6.2588181833557	11.1333572830587	32.99	25.23	44.5	0.186926785421775	0.259718636664823	0.332510487907872	0.18206475185537	0.252963260615125	0.323861769374881	0.18647192943193	0.258580252098895	0.331226760860715	0.230694965282359	35.9208512373419	0.136427650625843	35.0019613739031	0.201180381542938	0.23236263270114	0.183757220950867	0.170518572456395	0.200905269976397	0.153539933783565	0.206663051550009	0.252478269087479	0.186977474181249	0.00251542192760301	0.00245735172337793	0.00466447078250563
143	7.05265052202183	0.22	0.231279641174975	0.164057173293046	0.298502109056905	0.260546836995243	8.61140394651811	6.34638491152288	10.8764229815134	30.55	21.62	41.92	0.204419074500657	0.27737605730506	0.350333040109463	0.19933677015034	0.270479883128757	0.341622996107173	0.202848493070579	0.275099295833109	0.347832264894632	0.231279641174975	33.8440820141666	0.0538104583515869	34.2110503379189	0.201180381542938	0.23236263270114	0.183757220950867	0.170518572456395	0.200905269976397	0.153539933783565	0.206663051550009	0.252478269087479	0.186977474181249	0.00251542192760301	0.00245735172337793	0.00466447078250563
143	7.05265052202183	0.22	0.231690251042531	0.162895017804762	0.3004854842803	0.244250801429126	8.57571199093305	6.22051901394168	10.9309049679244	32.01	22.91	44.21	0.19135727669358	0.263808355639697	0.336259434585814	0.186463954806646	0.257062339899335	0.327660724992024	0.189809100823241	0.261666301454394	0.333357042550552	0.231690251042531	35.0745924409847	0.849207877417446	35.4171922394395	0.201180381542938	0.23236263270114	0.183757220950867	0.170518572456395	0.200905269976397	0.153539933783565	0.206663051550009	0.252478269087479	0.186977474181249	0.00251542192760301	0.00245735172337793	0.00466447078250563
143	7.05265052202183	0.22	0.233293830297714	0.164534993858457	0.302052666736971	0.253803943657924	9.47466579668316	6.93821376715288	12.0111178262134	33.78	23.78	45.03	0.202389682450447	0.276378714503301	0.350367746556155	0.197056542002316	0.269095900065955	0.341135258129593	0.200177080794809	0.273817807834504	0.347640006807637	0.233293830297714	36.0791871386421	0.220750826147096	35.1294883316545	0.201180381542938	0.23236263270114	0.183757220950867	0.170518572456395	0.200905269976397	0.153539933783565	0.206663051550009	0.252478269087479	0.186977474181249	0.00251542192760301	0.00245735172337793	0.00466447078250563
143	7.05265052202183	0.22	0.233632972573521	0.165337040316055	0.301928904830987	0.242648983194319	9.05770989868604	6.5593026169002	11.5561171804719	31.63	23.37	49.14	0.204186865965206	0.28196067555559	0.359734485145973	0.199002180861559	0.274801168466546	0.350600156071534	0.201212922341576	0.277879096995678	0.353945550411556	0.233632972573521	36.2145367141127	-0.0901097377454743	34.7745081913751	0.201180381542938	0.23236263270114	0.183757220950867	0.170518572456395	0.200905269976397	0.153539933783565	0.206663051550009	0.252478269087479	0.186977474181249	0.00251542192760301	0.00245735172337793	0.00466447078250563
143	7.05265052202183	0.22	0.233693530008099	0.16426438936923	0.303122670646969	0.247552290037051	8.86529262895018	6.45214870157947	11.2784365563209	32.25	21.8	42.64	0.197004963173369	0.270686050285841	0.344367137398314	0.191945125978499	0.263733802366263	0.335522478754028	0.19525815298181	0.268074353560641	0.340900684818103	0.233693530008099	34.4623231663164	0.734476408443006	35.1727303450146	0.201180381542938	0.23236263270114	0.183757220950867	0.170518572456395	0.200905269976397	0.153539933783565	0.206663051550009	0.252478269087479	0.186977474181249	0.00251542192760301	0.00245735172337793	0.00466447078250563
143	7.05265052202183	0.22	0.234500568243683	0.166490438732962	0.302510697754404	0.225530437092344	8.39669061252897	5.96732315704176	10.8260580680162	32.65	24.1	41.91	0.18003827736353	0.253333978008267	0.326629678653004	0.175382253944937	0.246782432683546	0.318182611422155	0.179787970390268	0.252414063918613	0.325927198210863	0.234500568243683	35.2695564267725	-0.744560326836259	33.8287186146956	0.201180381542938	0.23236263270114	0.183757220950867	0.170518572456395	0.200905269976397	0.153539933783565	0.206663051550009	0.252478269087479	0.186977474181249	0.00251542192760301	0.00245735172337793	0.00466447078250563
143	7.05265052202183	0.22	0.235590062572301	0.167068898904742	0.304111226239859	0.301589877087221	9.80484119877454	7.47528652147264	12.1343958760764	32.96	23.68	41.76	0.223395550854752	0.293013236931032	0.362630923007311	0.217586963180557	0.285394494884015	0.353202026587472	0.22270612274065	0.291921570596549	0.361035010239248	0.235590062572301	34.8800903793854	0.644248233002434	35.1554506357186	0.201180381542938	0.23236263270114	0.183757220950867	0.170518572456395	0.200905269976397	0.153539933783565	0.206663051550009	0.252478269087479	0.186977474181249	0.00251542192760301	0.00245735172337793	0.00466447078250563
143	7.05265052202183	0.22	0.235718687373827	0.166231887790378	0.305205486957276	0.231644545218709	8.75673442451491	6.26674392207485	11.246724926955	37.13	24.77	46.36	0.166539585147984	0.23271142661067	0.298883268073356	0.161939882494052	0.226284105648929	0.290628328803805	0.164730075429828	0.230829112631614	0.296482515495618	0.235718687373827	37.492731250087	-0.755633090701458	34.6040983499684	0.201180381542938	0.23236263270114	0.183757220950867	0.170518572456395	0.200905269976397	0.153539933783565	0.206663051550009	0.252478269087479	0.186977474181249	0.00251542192760301	0.00245735172337793	0.00466447078250563
143	7.05265052202183	0.22	0.236264196513862	0.166402743386006	0.306125649641718	0.224542606071391	9.06450721655233	6.43448600088737	11.6945284322173	29.36	23.99	41.66	0.215483584184274	0.303559989658467	0.391636395132659	0.210261298146292	0.296203155022154	0.382145011898016	0.215931870453731	0.303937001233591	0.391324460582011	0.236264196513862	34.5288289632534	0.446284830836255	34.9150162812832	0.201180381542938	0.23236263270114	0.183757220950867	0.170518572456395	0.200905269976397	0.153539933783565	0.206663051550009	0.252478269087479	0.186977474181249	0.00251542192760301	0.00245735172337793	0.00466447078250563
143	7.05265052202183	0.22	0.236797719375314	0.167465788304457	0.306129650446171	0.227430738358329	9.9288119699068	7.07170250784906	12.7859214319645	32.85	25.74	44	0.212045411710316	0.297716005391404	0.383386599072492	0.206542374513779	0.289989630939542	0.373436887365304	0.211798613135891	0.297436578712524	0.383368670010229	0.236797719375314	37.0397345871467	-0.713780806290711	34.5061274098391	0.201180381542938	0.23236263270114	0.183757220950867	0.170518572456395	0.200905269976397	0.153539933783565	0.206663051550009	0.252478269087479	0.186977474181249	0.00251542192760301	0.00245735172337793	0.00466447078250563
143	7.05265052202183	0.22	0.237453481903077	0.167512538727723	0.307394425078431	0.235223762288903	8.66055928274499	6.22242288912329	11.0986956763667	30.04	24.03	40.6	0.203747221340386	0.283581640231719	0.363416059123053	0.198734934582308	0.276605385582372	0.354475836582436	0.203760050898817	0.28403931352899	0.363820074848417	0.237453481903077	33.8416589132628	0.127504805089245	34.4334932572797	0.201180381542938	0.23236263270114	0.183757220950867	0.170518572456395	0.200905269976397	0.153539933783565	0.206663051550009	0.252478269087479	0.186977474181249	0.00251542192760301	0.00245735172337793	0.00466447078250563
143	7.05265052202183	0.22	0.238426897666562	0.168881272378582	0.307972522954542	0.250499599120116	9.48997308342806	6.92706601232047	12.0528801545357	31.22	23.37	43.16	0.218366426141992	0.299158619641578	0.379950813141165	0.212863876312489	0.291620211651914	0.37037654699134	0.217334990019704	0.297486086176834	0.378643671002908	0.238426897666562	35.1856736968122	0.230214191603643	34.8005821610859	0.201180381542938	0.23236263270114	0.183757220950867	0.170518572456395	0.200905269976397	0.153539933783565	0.206663051550009	0.252478269087479	0.186977474181249	0.00251542192760301	0.00245735172337793	0.00466447078250563
143	7.05265052202183	0.22	0.239347386404161	0.169209665465438	0.309485107342885	0.27429828154502	9.01669340669777	6.72687893098196	11.3065078824136	33.72	23.64	44.73	0.196569818575711	0.263481743211434	0.330393667847156	0.191394965954918	0.25654538238418	0.321695798813442	0.195143658032588	0.261577793649245	0.32744610197135	0.239347386404161	35.6151978999926	0.89919416855667	35.6393233375364	0.201180381542938	0.23236263270114	0.183757220950867	0.170518572456395	0.200905269976397	0.153539933783565	0.206663051550009	0.252478269087479	0.186977474181249	0.00251542192760301	0.00245735172337793	0.00466447078250563
143	7.05265052202183	0.22	0.23959583360125	0.168937453885085	0.310254213317415	0.250981652911989	8.89202250963559	6.49367972345224	11.2903652958189	31.32	24.18	40.54	0.204117835329265	0.279505683012188	0.354893530695111	0.198965296327867	0.272450131347585	0.345934966367302	0.204402591908495	0.280094444918267	0.355254020745434	0.23959583360125	34.5273202897949	0.247702652427104	34.7310135332295	0.201180381542938	0.23236263270114	0.183757220950867	0.170518572456395	0.200905269976397	0.153539933783565	0.206663051550009	0.252478269087479	0.186977474181249	0.00251542192760301	0.00245735172337793	0.00466447078250563
143	7.05265052202183	0.22	0.239786245412032	0.169712680073365	0.309859810750699	0.236457718239056	8.66313380081031	6.23260773971811	11.0936598619025	31.4	21.28	41.94	0.195422763167658	0.271631653353827	0.347840543539995	0.190482206210421	0.26476443055424	0.339046654898059	0.193568111057716	0.268821218639069	0.344593125678367	0.239786245412032	33.9563124859538	0.643555968036441	34.8872853550843	0.201180381542938	0.23236263270114	0.183757220950867	0.170518572456395	0.200905269976397	0.153539933783565	0.206663051550009	0.252478269087479	0.186977474181249	0.00251542192760301	0.00245735172337793	0.00466447078250563
143	7.05265052202183	0.22	0.240145260785035	0.168911304235926	0.311379217334145	0.26837205185792	10.0206105169448	7.4374217467827	12.603799287107	31.88	23.93	40.84	0.229730783658809	0.309521603745715	0.389312423832621	0.223870389371856	0.301625758838078	0.379381128304299	0.229597682990857	0.309090454021463	0.389407451906435	0.240145260785035	34.7622705392458	0.34788060254644	34.7889304139585	0.201180381542938	0.23236263270114	0.183757220950867	0.170518572456395	0.200905269976397	0.153539933783565	0.206663051550009	0.252478269087479	0.186977474181249	0.00251542192760301	0.00245735172337793	0.00466447078250563
143	7.05265052202183	0.22	0.240870210142312	0.170861648355583	0.31087877192904	0.236919367457043	9.33110780835553	6.7165177712518	11.9456978454593	33.92	25.11	44.82	0.195121918666461	0.271078514322249	0.347035109978038	0.189968909447545	0.263919553950706	0.337870198453868	0.194203308433293	0.27017950070495	0.345069113157271	0.240870210142312	36.6850001396801	-0.34642066826721	34.7541736899123	0.201180381542938	0.23236263270114	0.183757220950867	0.170518572456395	0.200905269976397	0.153539933783565	0.206663051550009	0.252478269087479	0.186977474181249	0.00251542192760301	0.00245735172337793	0.00466447078250563
143	7.05265052202183	0.22	0.241979899336079	0.169806711083135	0.314153087589022	0.267410549798121	10.0036170337441	7.41847993263372	12.5887541348544	30.9	24.68	39.49	0.236246894481996	0.318572467576953	0.40089804067191	0.230331064897404	0.310595133387395	0.390859201877386	0.237228379492614	0.320207576214504	0.402717489601824	0.241979899336079	34.0434028415702	0.205445116850539	34.6785830099653	0.201180381542938	0.23236263270114	0.183757220950867	0.170518572456395	0.200905269976397	0.153539933783565	0.206663051550009	0.252478269087479	0.186977474181249	0.00251542192760301	0.00245735172337793	0.00466447078250563
143	7.05265052202183	0.22	0.242520231566348	0.17073463960073	0.314305823531965	0.233053820342328	9.44728215034737	6.77152509888856	12.1230392018062	31.86	23.77	40.78	0.209297410425932	0.292000939338669	0.374704468251406	0.203960314319645	0.284554898447838	0.365149482576032	0.209233657762163	0.290995022807928	0.374458722457275	0.242520231566348	35.1449584965708	-1.47858376261141	33.144274435296	0.201180381542938	0.23236263270114	0.183757220950867	0.170518572456395	0.200905269976397	0.153539933783565	0.206663051550009	0.252478269087479	0.186977474181249	0.00251542192760301	0.00245735172337793	0.00466447078250563
143	7.05265052202183	0.22	0.243520086997405	0.171766679787618	0.315273494207193	0.246265060575339	9.2147628955549	6.69779572866621	11.7317300624436	33.21	24.52	46.08	0.198722439447484	0.273400419439111	0.348078399430738	0.193534504057726	0.266262907865047	0.338991311672368	0.197564689185771	0.27147874476864	0.345270926165401	0.243520086997405	36.1443381276825	0.234296914130138	35.2212909308453	0.201180381542938	0.23236263270114	0.183757220950867	0.170518572456395	0.200905269976397	0.153539933783565	0.206663051550009	0.252478269087479	0.186977474181249	0.00251542192760301	0.00245735172337793	0.00466447078250563
143	7.05265052202183	0.22	0.243873036173563	0.171252266627965	0.316493805719162	0.246716966761724	9.27548331667701	6.74501097697134	11.8059556563827	31.52	23.86	44.19	0.21067336557376	0.289710023351962	0.368746681130164	0.205334770533143	0.282368589897991	0.35940240926284	0.209601181666297	0.288130388050076	0.366392763756473	0.243873036173563	34.9156357392333	1.03539329097109	35.5702287713666	0.201180381542938	0.23236263270114	0.183757220950867	0.170518572456395	0.200905269976397	0.153539933783565	0.206663051550009	0.252478269087479	0.186977474181249	0.00251542192760301	0.00245735172337793	0.00466447078250563
143	7.05265052202183	0.22	0.244511502687992	0.172870484589568	0.316152520786417	0.250259631236756	9.11867039440202	6.65446430173773	11.5828764870663	34.01	22.9	43.99	0.192843753531095	0.264255475171781	0.335667196812466	0.187744169274502	0.25726747044656	0.326790771618618	0.191118807745229	0.261577127687939	0.332694279073935	0.244511502687992	35.0298202863453	-0.183438488911669	34.3657322209739	0.201180381542938	0.23236263270114	0.183757220950867	0.170518572456395	0.200905269976397	0.153539933783565	0.206663051550009	0.252478269087479	0.186977474181249	0.00251542192760301	0.00245735172337793	0.00466447078250563
143	7.05265052202183	0.22	0.244640989451627	0.172778164123117	0.316503814780136	0.283527160206753	10.4825492305706	7.88086308603984	13.0842353751014	31.12	22.93	41.39	0.249275508797987	0.331568099131068	0.41386068946415	0.243007138518306	0.32323037021295	0.403453601907594	0.248344013070919	0.330608618489171	0.41174279907821	0.244640989451627	34.2255280112096	-0.272823794939543	34.046281035954	0.201180381542938	0.23236263270114	0.183757220950867	0.170518572456395	0.200905269976397	0.153539933783565	0.206663051550009	0.252478269087479	0.186977474181249	0.00251542192760301	0.00245735172337793	0.00466447078250563
143	7.05265052202183	0.22	0.245642140191167	0.174447541432538	0.316836738949795	0.244054766905996	9.61362023888846	6.97197834785308	12.2552621299238	32.16	24.99	47.38	0.213469412047454	0.294351725959529	0.375234039871605	0.207995586078887	0.286803899289676	0.365612212500465	0.577362060546911	0.292399625300342	0.372167875573243	0.245642140191167	36.3454580967762	0.152087444276002	35.1738485075216	0.201180381542938	0.23236263270114	0.183757220950867	0.170518572456395	0.200905269976397	0.153539933783565	0.206663051550009	0.252478269087479	0.186977474181249	0.00251542192760301	0.00245735172337793	0.00466447078250563
143	7.05265052202183	0.22	0.245813854977374	0.173283968468231	0.318343741486517	0.252177575339852	9.32607997563539	6.81863964688088	11.8335203043899	31.35	25.05	41.69	0.214106406678596	0.29284044551231	0.371574484346024	0.208698249898432	0.285443529812907	0.362188809727383	0.214231382962198	0.292481883111377	0.371899883163657	0.245813854977374	35.1577863817324	-0.0313176603541979	34.7275639591267	0.201180381542938	0.23236263270114	0.183757220950867	0.170518572456395	0.200905269976397	0.153539933783565	0.206663051550009	0.252478269087479	0.186977474181249	0.00251542192760301	0.00245735172337793	0.00466447078250563
143	7.05265052202183	0.22	0.246316740748095	0.174722171604657	0.317911309891533	0.247484897110954	9.06754203022853	6.59889897815936	11.5361850822977	32.16	25.14	43.41	0.202038273081402	0.277620636252171	0.35320299942294	0.196857444946217	0.270501664280837	0.344145883615458	0.201910728259288	0.277445485646378	0.352316120300876	0.246316740748095	35.2931878983692	-0.291433634684728	34.4263127594975	0.201180381542938	0.23236263270114	0.183757220950867	0.170518572456395	0.200905269976397	0.153539933783565	0.206663051550009	0.252478269087479	0.186977474181249	0.00251542192760301	0.00245735172337793	0.00466447078250563
143	7.05265052202183	0.22	0.247500958223921	0.17532000071772	0.319681915730122	0.248713652821998	10.4556365689644	7.61844359346047	13.2928295444684	31.53	24.75	44.3	0.237883200874221	0.326473545900872	0.415063890927522	0.231854006792978	0.318199013006603	0.404544019220227	0.237342204882178	0.325038015989428	0.413140392150524	0.247500958223921	36.3387464024511	-0.358845408576319	34.559636200718	0.201180381542938	0.23236263270114	0.183757220950867	0.170518572456395	0.200905269976397	0.153539933783565	0.206663051550009	0.252478269087479	0.186977474181249	0.00251542192760301	0.00245735172337793	0.00466447078250563
143	7.05265052202183	0.22	0.249887501315912	0.177278469087795	0.322496533544029	0.221865209501007	9.03208337307943	6.39115749133526	11.6730092548236	32.25	23.89	44.99	0.195170360606984	0.27581779534398	0.356465230080976	0.190158056514516	0.268734329083639	0.347310601652762	0.193721944403248	0.273704575956455	0.355027951563677	0.249887501315912	35.6664660838429	-0.675736596410363	34.1679986088753	0.201180381542938	0.23236263270114	0.183757220950867	0.170518572456395	0.200905269976397	0.153539933783565	0.206663051550009	0.252478269087479	0.186977474181249	0.00251542192760301	0.00245735172337793	0.00466447078250563
143	7.05265052202183	0.22	0.250103974518356	0.177220045232882	0.32298790380383	0.241240112997029	9.25809609860074	6.69458875465906	11.8216034425424	36.78	25.53	47.96	0.179581105571849	0.248346716102625	0.317112326633402	0.174643103404332	0.241517842772631	0.30839258214093	0.178026714126528	0.245904098917157	0.314306577510564	0.250103974518356	37.8160077745633	-0.188493211469341	35.2983649888829	0.201180381542938	0.23236263270114	0.183757220950867	0.170518572456395	0.200905269976397	0.153539933783565	0.206663051550009	0.252478269087479	0.186977474181249	0.00251542192760301	0.00245735172337793	0.00466447078250563
143	7.05265052202183	0.22	0.250159137384372	0.177001905151989	0.323316369616755	0.233389324243161	9.19404538428302	6.59245425594474	11.7956365126213	31.16	22.5	41.8	0.208247320548718	0.290428305142008	0.372609289735298	0.203006400132675	0.28311915163259	0.363231903132505	0.207507478578181	0.288537518006764	0.370077154969911	0.250159137384372	34.1930322377787	-0.770708743242724	33.62415100832	0.201180381542938	0.23236263270114	0.183757220950867	0.170518572456395	0.200905269976397	0.153539933783565	0.206663051550009	0.252478269087479	0.186977474181249	0.00251542192760301	0.00245735172337793	0.00466447078250563
143	7.05265052202183	0.22	0.250548687438352	0.176671538306134	0.32442583657057	0.233078211240975	8.98044775966274	6.43708591083552	11.52380960849	29.98	22.73	40.88	0.21122899758398	0.2946878454637	0.37814669334342	0.206039942096052	0.287448538364677	0.368857134633303	0.210338968394173	0.293691425045207	0.376979225220011	0.250548687438352	33.5898876680381	0.141045608046294	34.4364769665156	0.201180381542938	0.23236263270114	0.183757220950867	0.170518572456395	0.200905269976397	0.153539933783565	0.206663051550009	0.252478269087479	0.186977474181249	0.00251542192760301	0.00245735172337793	0.00466447078250563
143	7.05265052202183	0.22	0.250879647595919	0.177906057903793	0.323853237288044	0.254885428913649	10.1550259062617	7.44417569634159	12.8658761161818	32.15	23.66	39.59	0.22802306208097	0.311059302884986	0.394095543689003	0.22217748564581	0.303085017677659	0.383992549709508	0.227619792383387	0.310829194201181	0.39526590614854	0.250879647595919	34.9996198802795	-0.746558162914507	33.911141918807	0.201180381542938	0.23236263270114	0.183757220950867	0.170518572456395	0.200905269976397	0.153539933783565	0.206663051550009	0.252478269087479	0.186977474181249	0.00251542192760301	0.00245735172337793	0.00466447078250563
143	7.05265052202183	0.22	0.251740225002601	0.177088784347689	0.326391665657514	0.245835233270675	9.47880902818441	6.88671774621281	12.070900310156	32.58	23.29	42.77	0.208199929509816	0.28656428856697	0.364928647624125	0.202821867632872	0.279161978300755	0.355502088968639	0.206597675816817	0.284711693579252	0.36289640337491	0.251740225002601	34.8816475347752	0.148006787680292	34.7164398357336	0.201180381542938	0.23236263270114	0.183757220950867	0.170518572456395	0.200905269976397	0.153539933783565	0.206663051550009	0.252478269087479	0.186977474181249	0.00251542192760301	0.00245735172337793	0.00466447078250563
143	7.05265052202183	0.22	0.252330898540963	0.17771865325748	0.326943143824447	0.198914765535809	8.34772253214821	5.73219486042204	10.9632502038744	31.93	22.98	43.36	0.17678341270496	0.257447437409447	0.338111462113933	0.172269536335428	0.25087393661354	0.329478336891652	0.175380815813459	0.255830548912993	0.335776431737027	0.252330898540963	35.0969435548806	0.0392436564404708	34.5491398495829	0.201180381542938	0.23236263270114	0.183757220950867	0.170518572456395	0.200905269976397	0.153539933783565	0.206663051550009	0.252478269087479	0.186977474181249	0.00251542192760301	0.00245735172337793	0.00466447078250563
143	7.05265052202183	0.22	0.252733475980158	0.177799363442233	0.327667588518083	0.223942082259991	9.69167179574113	6.87482406508779	12.5085195263945	34.5	27.76	45.15	0.19643726938119	0.276924256572924	0.357411243764657	0.191203635877886	0.269546226570557	0.347888817263227	0.196779720694188	0.277289769039544	0.35779972682585	0.252733475980158	37.5909306457499	-0.599270033079234	34.8888111785966	0.201180381542938	0.23236263270114	0.183757220950867	0.170518572456395	0.200905269976397	0.153539933783565	0.206663051550009	0.252478269087479	0.186977474181249	0.00251542192760301	0.00245735172337793	0.00466447078250563
143	7.05265052202183	0.22	0.253503730442033	0.179173901837886	0.32783355904618	0.261883959774909	9.96031816434038	7.34956059962787	12.5710757290529	32.24	25.52	43.99	0.224512994755923	0.304265925763113	0.384018856770304	0.218748249227949	0.296453390739184	0.37415853225042	0.224024035759417	0.303647189920106	0.382642707646408	0.253503730442033	35.7345600245255	-0.173662164880773	34.724575884737	0.201180381542938	0.23236263270114	0.183757220950867	0.170518572456395	0.200905269976397	0.153539933783565	0.206663051550009	0.252478269087479	0.186977474181249	0.00251542192760301	0.00245735172337793	0.00466447078250563
143	7.05265052202183	0.22	0.254063133206371	0.178874691968407	0.329251574444335	0.246165715640385	9.75981650758409	7.09325704094386	12.4263759742243	33.4	24.9	44.16	0.209236364108301	0.287894335229016	0.366552306349732	0.203756347422181	0.280354222554922	0.356952097687663	0.208305054358818	0.286730762423238	0.364866426010481	0.254063133206371	35.8751109879172	0.781398858323304	35.7701876767663	0.201180381542938	0.23236263270114	0.183757220950867	0.170518572456395	0.200905269976397	0.153539933783565	0.206663051550009	0.252478269087479	0.186977474181249	0.00251542192760301	0.00245735172337793	0.00466447078250563
143	7.05265052202183	0.22	0.254112259555724	0.180045344259054	0.328179174852395	0.300053899077325	11.1503610183109	8.49143011007926	13.8092919265426	32.04	22.53	39.34	0.260975293474352	0.342694775953529	0.424414258432707	0.254298106237613	0.333926753687396	0.413555401137179	0.260752855638854	0.342478984896889	0.423596186587917	0.254112259555724	33.9579173005621	-0.274242388933038	34.0768755865407	0.201180381542938	0.23236263270114	0.183757220950867	0.170518572456395	0.200905269976397	0.153539933783565	0.206663051550009	0.252478269087479	0.186977474181249	0.00251542192760301	0.00245735172337793	0.00466447078250563
143	7.05265052202183	0.22	0.254329081304179	0.180484844864203	0.328173317744156	0.252069933165748	9.51312249088914	6.95466312789048	12.0715818538878	33.53	25.11	42.25	0.204397906193722	0.279591158154621	0.354784410115521	0.199033823182038	0.272253753336723	0.345473683491408	0.204351848363953	0.279218648488379	0.355081514922308	0.254329081304179	35.008327140611	-1.72243030465206	33.0051372574964	0.201180381542938	0.23236263270114	0.183757220950867	0.170518572456395	0.200905269976397	0.153539933783565	0.206663051550009	0.252478269087479	0.186977474181249	0.00251542192760301	0.00245735172337793	0.00466447078250563
143	7.05265052202183	0.22	0.25444116303996	0.180683765410762	0.328198560669157	0.280889709030682	9.94024761621883	7.45704302606252	12.4234522063751	29	22.28	38.23	0.252786083140062	0.336964162814155	0.421142242488248	0.246710632377183	0.328865579400852	0.41102052642452	0.252867752990785	0.3368820552397	0.421957113324962	0.25444116303996	32.6108596955114	0.646549644412643	34.4308354186831	0.201180381542938	0.23236263270114	0.183757220950867	0.170518572456395	0.200905269976397	0.153539933783565	0.206663051550009	0.252478269087479	0.186977474181249	0.00251542192760301	0.00245735172337793	0.00466447078250563
143	7.05265052202183	0.22	0.257371732751109	0.181482927963088	0.333260537539129	0.213945101892522	8.93101328334159	6.25824405930147	11.6037825073817	31.01	23.26	41.27	0.198601563752888	0.283420267276607	0.368238970800325	0.193617570472309	0.276307711458847	0.358997852445386	0.197908069401672	0.282896334108159	0.367223774650663	0.257371732751109	34.2086751312371	0.60287125071905	35.0316890443838	0.201180381542938	0.23236263270114	0.183757220950867	0.170518572456395	0.200905269976397	0.153539933783565	0.206663051550009	0.252478269087479	0.186977474181249	0.00251542192760301	0.00245735172337793	0.00466447078250563
143	7.05265052202183	0.22	0.259298664335695	0.183718034806809	0.334879293864582	0.237589387702059	8.77167369955166	6.31838376715704	11.2249636319463	30.99	23.04	43.6	0.20068198580629	0.278602402408819	0.356522819011347	0.195648459314205	0.271614467903143	0.347580476492081	0.19932364571544	0.276959093875764	0.354503863276642	0.259298664335695	33.6553642950696	-0.56342478680159	33.6340422053696	0.201180381542938	0.23236263270114	0.183757220950867	0.170518572456395	0.200905269976397	0.153539933783565	0.206663051550009	0.252478269087479	0.186977474181249	0.00251542192760301	0.00245735172337793	0.00466447078250563
143	7.05265052202183	0.22	0.259815262961674	0.183741507348695	0.335889018574653	0.215433596782665	9.52406234632682	6.68636660445579	12.3617580881978	33.25	24.21	42.07	0.198133681017153	0.282221667244072	0.366309653470991	0.192957495814812	0.274848707683287	0.356739919551762	0.197819814397803	0.282020797917506	0.365425688331384	0.259815262961674	36.3121855361954	-0.268117639113884	34.7163868402646	0.201180381542938	0.23236263270114	0.183757220950867	0.170518572456395	0.200905269976397	0.153539933783565	0.206663051550009	0.252478269087479	0.186977474181249	0.00251542192760301	0.00245735172337793	0.00466447078250563
143	7.05265052202183	0.22	0.259985742152388	0.184041171991347	0.335930312313429	0.255461899069051	10.228989641134	7.50253299821133	12.9554462840566	34.31	23.95	43.25	0.215535429887114	0.293862043677551	0.372188657467988	0.209809298272237	0.286055008242144	0.36230071821205	0.214351191924675	0.291814846128953	0.369481335840632	0.259985742152388	35.9129023565934	0.954870092200337	35.8194036737893	0.201180381542938	0.23236263270114	0.183757220950867	0.170518572456395	0.200905269976397	0.153539933783565	0.206663051550009	0.252478269087479	0.186977474181249	0.00251542192760301	0.00245735172337793	0.00466447078250563
143	7.05265052202183	0.22	0.260071246714851	0.184518689289782	0.335623804139919	0.245531982764361	9.34548830154042	6.78776334301703	11.9032132600638	31.91	24.37	43.41	0.209434279528697	0.288352069800804	0.367269860072911	0.204088177241471	0.28099148077327	0.357894784305069	0.209018657757572	0.287559639256727	0.366038506858552	0.260071246714851	34.8805351311255	-0.324878482201487	34.3709142826486	0.201180381542938	0.23236263270114	0.183757220950867	0.170518572456395	0.200905269976397	0.153539933783565	0.206663051550009	0.252478269087479	0.186977474181249	0.00251542192760301	0.00245735172337793	0.00466447078250563
143	7.05265052202183	0.22	0.260451038865906	0.184132984070865	0.336769093660948	0.245269238916342	10.1162516663281	7.34561504454007	12.886888288116	31.89	25.06	42.29	0.226783244958945	0.312321890787956	0.397860536616967	0.22099635194608	0.304352283651005	0.387708215355931	0.226392224237129	0.31251332414473	0.397503309072208	0.260451038865906	35.3129720371294	0.0358854872709991	34.8787960629221	0.201180381542938	0.23236263270114	0.183757220950867	0.170518572456395	0.200905269976397	0.153539933783565	0.206663051550009	0.252478269087479	0.186977474181249	0.00251542192760301	0.00245735172337793	0.00466447078250563
143	7.05265052202183	0.22	0.260461601036585	0.182931810494863	0.337991391578307	0.231105932878812	9.34133839910712	6.68108948723794	12.0015873109763	32.75	23.19	44.01	0.200980209606202	0.281005688225136	0.361031166844069	0.1957738701645	0.273726309818595	0.351678749472691	0.19945645187053	0.278534412375236	0.357990782941489	0.260461601036585	35.3103574243666	0.265458322046422	34.9904684793605	0.201180381542938	0.23236263270114	0.183757220950867	0.170518572456395	0.200905269976397	0.153539933783565	0.206663051550009	0.252478269087479	0.186977474181249	0.00251542192760301	0.00245735172337793	0.00466447078250563
143	7.05265052202183	0.22	0.261360242647282	0.184027009383319	0.338693475911245	0.267309478202759	9.91151328647777	7.3495167595127	12.4735098134428	31.48	24.79	45.06	0.229865251376119	0.309994870093339	0.390124488810559	0.224045083508637	0.302145827355472	0.380246571202308	0.228749812302346	0.308132451298801	0.387930171480755	0.261360242647282	34.9948511196789	-0.215810579795112	34.4967169875805	0.201180381542938	0.23236263270114	0.183757220950867	0.170518572456395	0.200905269976397	0.153539933783565	0.206663051550009	0.252478269087479	0.186977474181249	0.00251542192760301	0.00245735172337793	0.00466447078250563
143	7.05265052202183	0.22	0.26185795385021	0.185480486504742	0.338235421195678	0.248796294040341	9.2756646749683	6.75921987091565	11.792109479021	31.1	25.38	41.04	0.213938389268898	0.29358724791598	0.373236106563063	0.208560805471415	0.286207599817592	0.363854394163768	0.214559684974269	0.29535607202845	0.374798059280541	0.26185795385021	34.0702076361958	0.312534890269706	34.6389379517382	0.201180381542938	0.23236263270114	0.183757220950867	0.170518572456395	0.200905269976397	0.153539933783565	0.206663051550009	0.252478269087479	0.186977474181249	0.00251542192760301	0.00245735172337793	0.00466447078250563
143	7.05265052202183	0.22	0.26256706567792	0.184743123639149	0.34039100771669	0.244358490561065	9.77013478951744	7.087693635522	12.4525759435129	32.96	23.95	45.39	0.211822825673518	0.291990267180095	0.372157708686671	0.206315295410918	0.284398331666225	0.362481367921532	0.580004119873047	0.289617342970943	0.36882736178952	0.26256706567792	35.8439553529962	0.0603626315284335	34.9063856205582	0.201180381542938	0.23236263270114	0.183757220950867	0.170518572456395	0.200905269976397	0.153539933783565	0.206663051550009	0.252478269087479	0.186977474181249	0.00251542192760301	0.00245735172337793	0.00466447078250563
143	7.05265052202183	0.22	0.26540094927596	0.186561051981939	0.344240846569981	0.202038122678997	8.87587630013107	6.1218307938161	11.629921806446	32.5	23.08	42.66	0.185504327344659	0.268957688983078	0.352411050621496	0.180718878028442	0.262019395913266	0.343319913798091	0.184434981523837	0.267173931242255	0.35017945201482	0.26540094927596	34.5504312343562	-0.434814571520735	34.0145407502905	0.201180381542938	0.23236263270114	0.183757220950867	0.170518572456395	0.200905269976397	0.153539933783565	0.206663051550009	0.252478269087479	0.186977474181249	0.00251542192760301	0.00245735172337793	0.00466447078250563
143	7.05265052202183	0.22	0.265900779014657	0.187673543573484	0.344128014455831	0.260822498726592	9.8096269917972	7.23128928792298	12.3879646956714	30.81	23.54	42.16	0.231010367940199	0.313377801731131	0.395745235522063	0.22523701153982	0.30554593793431	0.3858548643288	0.230431815841161	0.312430465082974	0.394947403288538	0.265900779014657	33.5810980165548	0.914154308835512	35.1902785366459	0.201180381542938	0.23236263270114	0.183757220950867	0.170518572456395	0.200905269976397	0.153539933783565	0.206663051550009	0.252478269087479	0.186977474181249	0.00251542192760301	0.00245735172337793	0.00466447078250563
143	7.05265052202183	0.22	0.26681696601411	0.189335754495963	0.344298177532258	0.230304270423029	9.96558268806898	7.121143184012	12.810022192126	29.88	21.64	41.59	0.234397280625831	0.328023945253576	0.42165060988132	0.228650716871936	0.319981998225987	0.411313279580038	0.232826704660617	0.325497723444535	0.418111192176802	0.26681696601411	34.2829578238849	-0.504869986602531	33.8525968577055	0.201180381542938	0.23236263270114	0.183757220950867	0.170518572456395	0.200905269976397	0.153539933783565	0.206663051550009	0.252478269087479	0.186977474181249	0.00251542192760301	0.00245735172337793	0.00466447078250563
143	7.05265052202183	0.22	0.266860887109368	0.188950503808073	0.344771270410662	0.244242594820585	9.85958595047788	7.15173570928999	12.5674361916658	33.76	25.08	47.32	0.208793653715148	0.287848860528319	0.366904067341491	0.203294269301721	0.28026725299933	0.357240236696938	0.207026077929139	0.285765634659789	0.36377903387789	0.266860887109368	36.2274746527378	-0.264702908322345	34.7945789195869	0.201180381542938	0.23236263270114	0.183757220950867	0.170518572456395	0.200905269976397	0.153539933783565	0.206663051550009	0.252478269087479	0.186977474181249	0.00251542192760301	0.00245735172337793	0.00466447078250563
143	7.05265052202183	0.22	0.268206892331984	0.189231687163318	0.347182097500651	0.218261453534409	9.10951452899298	6.41783757380697	11.801191484179	34	24.81	44.02	0.186037467272203	0.264062621025155	0.342087774778107	0.181118593305752	0.257080743819887	0.333042894334023	0.185188982340808	0.263147046305208	0.340377165505652	0.268206892331984	35.0696459100275	-0.672113891085085	34.1061816461796	0.201180381542938	0.23236263270114	0.183757220950867	0.170518572456395	0.200905269976397	0.153539933783565	0.206663051550009	0.252478269087479	0.186977474181249	0.00251542192760301	0.00245735172337793	0.00466447078250563
143	7.05265052202183	0.22	0.268977298953135	0.190771618717592	0.347182979188677	0.227215683444765	9.46241975846282	6.73785165185106	12.1869878650746	33.39	23.84	42.71	0.198845750401283	0.279252505799315	0.359659261197347	0.193639214151662	0.271940615596445	0.350242017041227	0.198165045158932	0.278121623011369	0.35848175446381	0.268977298953135	34.8374651490984	0.42224660016008	35.0344785529188	0.201180381542938	0.23236263270114	0.183757220950867	0.170518572456395	0.200905269976397	0.153539933783565	0.206663051550009	0.252478269087479	0.186977474181249	0.00251542192760301	0.00245735172337793	0.00466447078250563
143	7.05265052202183	0.22	0.269926639553396	0.191073041482172	0.34878023762462	0.253605089052829	10.2247609600387	7.48606401163119	12.9634579084462	30.46	23.03	40.82	0.24179626808095	0.330254862677622	0.418713457274294	0.235795258055097	0.322058446919246	0.408321635783396	0.241454130049013	0.329562888060867	0.418149391414844	0.269926639553396	33.4511560357979	-0.416031676305966	33.8237445950485	0.201180381542938	0.23236263270114	0.183757220950867	0.170518572456395	0.200905269976397	0.153539933783565	0.206663051550009	0.252478269087479	0.186977474181249	0.00251542192760301	0.00245735172337793	0.00466447078250563
143	7.05265052202183	0.22	0.275006303086408	0.193692665401102	0.356319940771713	0.218003623188425	9.31710788179391	6.56200957188812	12.0722061916997	32.39	23.91	42.27	0.199541305185731	0.283319895669471	0.367098486153212	0.194404145270256	0.27602586895187	0.357647592633484	0.199236483633667	0.282180996318777	0.366123796110658	0.275006303086408	34.5984998374684	0.08478941585359	34.7049842600662	0.201180381542938	0.23236263270114	0.183757220950867	0.170518572456395	0.200905269976397	0.153539933783565	0.206663051550009	0.252478269087479	0.186977474181249	0.00251542192760301	0.00245735172337793	0.00466447078250563
143	7.05265052202183	0.22	0.275673129232372	0.193929819309394	0.357416439155351	0.244343454429609	10.4535211426816	7.58333586089109	13.3237064244722	33.5	24.71	42.11	0.223083391467493	0.307517297409076	0.391951203350659	0.21723194369765	0.299451159485157	0.381670375272664	0.223325486758026	0.307117769251232	0.390951869670019	0.275673129232372	34.7287959771646	0.0424545023829247	34.7468628755324	0.201180381542938	0.23236263270114	0.183757220950867	0.170518572456395	0.200905269976397	0.153539933783565	0.206663051550009	0.252478269087479	0.186977474181249	0.00251542192760301	0.00245735172337793	0.00466447078250563
143	7.05265052202183	0.22	0.276418186452382	0.194130183459304	0.358706189445459	0.236132444759371	9.86659815791757	7.09593262177944	12.6372636940557	31.55	22.68	42.47	0.221433423420246	0.307893933619638	0.394354443819029	0.215819095111323	0.300087444423173	0.384355793735023	0.219889752719405	0.305935193144715	0.392199802483727	0.276418186452382	33.6742039189653	0.655541015768218	34.8869021410522	0.201180381542938	0.23236263270114	0.183757220950867	0.170518572456395	0.200905269976397	0.153539933783565	0.206663051550009	0.252478269087479	0.186977474181249	0.00251542192760301	0.00245735172337793	0.00466447078250563
143	7.05265052202183	0.22	0.279009298512821	0.196232594781774	0.361786002243868	0.223234254903736	9.62383570101735	6.82099590186007	12.4266755001746	29.66	24.02	41.21	0.226193085310614	0.319138894240052	0.412084703169491	0.220674906779683	0.311353221251145	0.402031535722607	0.226481275608516	0.319978849521485	0.41248414004171	0.279009298512821	33.8870841459288	-0.087389110064808	34.2168464963824	0.201180381542938	0.23236263270114	0.183757220950867	0.170518572456395	0.200905269976397	0.153539933783565	0.206663051550009	0.252478269087479	0.186977474181249	0.00251542192760301	0.00245735172337793	0.00466447078250563
143	7.05265052202183	0.22	0.279189084818645	0.196071883185659	0.362306286451631	0.211792549654985	9.25143966590692	6.46493540862824	12.0379439231856	30.86	23.4	38.5	0.206200305729202	0.295076372302077	0.383952438874953	0.201041866820866	0.287694552792011	0.374347238763155	0.206731384876801	0.295959386858313	0.384226898162132	0.279189084818645	32.7837133347516	-0.460268735570493	33.6956618199425	0.201180381542938	0.23236263270114	0.183757220950867	0.170518572456395	0.200905269976397	0.153539933783565	0.206663051550009	0.252478269087479	0.186977474181249	0.00251542192760301	0.00245735172337793	0.00466447078250563
143	7.05265052202183	0.22	0.281461650950891	0.197789799546357	0.365133502355425	0.250373565067793	9.93746245812005	7.2528031976491	12.622121718591	31.37	23.22	41.25	0.227574274976149	0.311811964612856	0.396049654249563	0.22182339510988	0.30393236948049	0.3860413438511	0.227033576558453	0.310873362854855	0.394793743505705	0.281461650950891	33.5206900930759	-1.0612280752702	33.2237456258706	0.201180381542938	0.23236263270114	0.183757220950867	0.170518572456395	0.200905269976397	0.153539933783565	0.206663051550009	0.252478269087479	0.186977474181249	0.00251542192760301	0.00245735172337793	0.00466447078250563
143	7.05265052202183	0.22	0.282985315613024	0.200486024339482	0.365484606886567	0.220250399597104	9.4156365082951	6.64962251019002	12.1816505064002	32.15	22.34	41.91	0.203671340283238	0.288391604835543	0.373111869387847	0.198449836560642	0.280998135356135	0.363546434151628	0.202300612902242	0.286682695323642	0.370665482644334	0.282985315613024	33.7698665114834	0.267720400132204	34.6476446201367	0.201180381542938	0.23236263270114	0.183757220950867	0.170518572456395	0.200905269976397	0.153539933783565	0.206663051550009	0.252478269087479	0.186977474181249	0.00251542192760301	0.00245735172337793	0.00466447078250563
143	7.05265052202183	0.22	0.284169633317426	0.201582336710333	0.366756929924518	0.227592718762108	9.87421505363749	7.03412545837035	12.7143046489046	32.26	23.42	42	0.214708300472666	0.30139865221558	0.388089003958493	0.209192783388654	0.293656196932139	0.378119610475623	0.213847981014161	0.30044477773697	0.386127753859488	0.284169633317426	34.3648250240864	-0.373111322604278	34.2016269061326	0.201180381542938	0.23236263270114	0.183757220950867	0.170518572456395	0.200905269976397	0.153539933783565	0.206663051550009	0.252478269087479	0.186977474181249	0.00251542192760301	0.00245735172337793	0.00466447078250563
143	7.05265052202183	0.22	0.295852641794853	0.207917887318221	0.383787396271484	0.261683867912459	10.7782285953829	7.95162077924149	13.6048364115242	30.3	22.27	40.2	0.258211396091113	0.349999268107507	0.441787140123901	0.251824923037159	0.341342559191826	0.430860195346494	0.257323938326836	0.348480223777057	0.440035392290496	0.295852641794853	32.7600793452784	0.526075778665032	34.4884594654807	0.201180381542938	0.23236263270114	0.183757220950867	0.170518572456395	0.200905269976397	0.153539933783565	0.206663051550009	0.252478269087479	0.186977474181249	0.00251542192760301	0.00245735172337793	0.00466447078250563
143	7.05265052202183	0.22	0.297925598805034	0.211157194359188	0.384694003250881	0.248467319459102	10.5476380968247	7.68359215797395	13.4116840356755	30.47	24.42	39.58	0.248080407779727	0.340551958820162	0.433023509860598	0.241921916861496	0.3320979008623	0.422273884863105	0.247932120785597	0.340942101981158	0.433823965798337	0.297925598805034	33.4975613235566	-0.174287214716731	34.0428256655721	0.201180381542938	0.23236263270114	0.183757220950867	0.170518572456395	0.200905269976397	0.153539933783565	0.206663051550009	0.252478269087479	0.186977474181249	0.00251542192760301	0.00245735172337793	0.00466447078250563
143	7.05265052202183	0.22	0.301780362325039	0.21361457254826	0.389946152101819	0.263512804122511	11.321800117872	8.3666286566334	14.2769715791106	32.35	24.79	41.59	0.254749201053647	0.344729000519253	0.43470879998486	0.248195671980482	0.335860703708421	0.423525735436361	0.25462796844755	0.345101275444405	0.434555067192989	0.301780362325039	34.2281461173825	0.152940164736308	34.768487836545	0.201180381542938	0.23236263270114	0.183757220950867	0.170518572456395	0.200905269976397	0.153539933783565	0.206663051550009	0.252478269087479	0.186977474181249	0.00251542192760301	0.00245735172337793	0.00466447078250563
143	7.05265052202183	0.23	0.182248861787592	0.129884235724686	0.234613487850498	0.294927467259817	9.31088995494197	7.06320239027367	11.5585775196103	31.02	22.55	44.92	0.224139671083089	0.295466517406514	0.36679336372994	0.218514682763377	0.288051517191485	0.357588351619594	0.22200365440962	0.292766966146429	0.362604944538065	0.182248861787592	36.7966360928589	0.524188630176638	35.2191508679965	0.201180381542938	0.23236263270114	0.183757220950867	0.170518572456395	0.200905269976397	0.153539933783565	0.206663051550009	0.252478269087479	0.186977474181249	0.00251542192760301	0.00245735172337793	0.00466447078250563
143	7.05265052202183	0.23	0.184876598940071	0.132609803799726	0.237143394080416	0.276689587111256	9.64785703586361	7.21238990933738	12.0833241623899	32.48	24.43	41.8	0.218734673138712	0.292596612462197	0.366458551785682	0.213094715252174	0.285052163526184	0.357009611800195	0.218697410017616	0.292177100895161	0.365675920447	0.184876598940071	36.2728651083861	-0.392666001157138	34.4642697566641	0.201180381542938	0.23236263270114	0.183757220950867	0.170518572456395	0.200905269976397	0.153539933783565	0.206663051550009	0.252478269087479	0.186977474181249	0.00251542192760301	0.00245735172337793	0.00466447078250563
143	7.05265052202183	0.23	0.193038217968375	0.13792612748907	0.24815030844768	0.245629316287849	9.60516506501787	6.97706077145585	12.2332693585799	32.51	26.11	43.67	0.211377740100298	0.290999054077345	0.370620368054393	0.205924214436886	0.283491306058626	0.361058397680366	0.211382174935556	0.291079408333426	0.370120178548152	0.193038217968375	37.7296568869859	0.509332011616064	35.7124533796498	0.201180381542938	0.23236263270114	0.183757220950867	0.170518572456395	0.200905269976397	0.153539933783565	0.206663051550009	0.252478269087479	0.186977474181249	0.00251542192760301	0.00245735172337793	0.00466447078250563
143	7.05265052202183	0.23	0.196022065267713	0.140450745472275	0.251593385063151	0.270006880033536	9.17724214018338	6.82127287574062	11.5332114046261	33.56	25.63	43.06	0.200273855961864	0.269445557155003	0.338617258348141	0.195015075639379	0.26237046995931	0.329725864279241	0.200301308294971	0.916233905262225	0.338372444397341	0.196022065267713	36.3400089491802	0.335075260120613	35.1297478325059	0.201180381542938	0.23236263270114	0.183757220950867	0.170518572456395	0.200905269976397	0.153539933783565	0.206663051550009	0.252478269087479	0.186977474181249	0.00251542192760301	0.00245735172337793	0.00466447078250563
143	7.05265052202183	0.23	0.201163467095776	0.143052017394212	0.25927491679734	0.266149643335373	9.23993976126321	6.84444397092651	11.6354355515999	36.32	28.3	49.01	0.185903182527736	0.250967677619966	0.316032172712195	0.18082188548331	0.244107970856491	0.307394056229673	0.18541909104761	0.249972931410893	0.315431121251544	0.201163467095776	40.3645493650423	-0.301778420631115	35.6497314290673	0.201180381542938	0.23236263270114	0.183757220950867	0.170518572456395	0.200905269976397	0.153539933783565	0.206663051550009	0.252478269087479	0.186977474181249	0.00251542192760301	0.00245735172337793	0.00466447078250563
143	7.05265052202183	0.23	0.201521772860425	0.144643019681589	0.25840052603926	0.330397695045852	10.0027799982134	7.77948984732951	12.2260701490972	31.22	23.85	45.92	0.245245449577831	0.315333823403866	0.385422197229901	0.239065699329742	0.307387970476664	0.375710241623586	0.243114994532288	0.312242260024219	0.382107193350069	0.201521772860425	36.1430359676265	-0.175922528256246	34.4642153165401	0.201180381542938	0.23236263270114	0.183757220950867	0.170518572456395	0.200905269976397	0.153539933783565	0.206663051550009	0.252478269087479	0.186977474181249	0.00251542192760301	0.00245735172337793	0.00466447078250563
143	7.05265052202183	0.23	0.201680770769753	0.144851793696744	0.258509747842762	0.272248316843214	9.23938644008146	6.88087709663536	11.5978957835276	33.6	24.29	42.47	0.201819638593392	0.270995921882361	0.34017220517133	0.19651733881833	0.263876190494206	0.331235042170082	0.201874966931654	0.270130701594692	0.338841219994135	0.201680770769753	37.2959734342306	0.785963187071977	35.9340253118859	0.201180381542938	0.23236263270114	0.183757220950867	0.170518572456395	0.200905269976397	0.153539933783565	0.206663051550009	0.252478269087479	0.186977474181249	0.00251542192760301	0.00245735172337793	0.00466447078250563
143	7.05265052202183	0.23	0.204194988902722	0.145983194451068	0.262406783354376	0.274868587697557	8.48377482820639	6.33237862079113	10.6351710356217	31.76	24.37	44.31	0.19630507741713	0.262998815164417	0.329692552911705	0.191308108077943	0.256304148715079	0.321300189352216	0.195162231657885	0.261837079652162	0.328019841808183	0.204194988902722	36.2492660622614	-0.448257637948316	34.2359883634572	0.201180381542938	0.23236263270114	0.183757220950867	0.170518572456395	0.200905269976397	0.153539933783565	0.206663051550009	0.252478269087479	0.186977474181249	0.00251542192760301	0.00245735172337793	0.00466447078250563
143	7.05265052202183	0.23	0.204240498496191	0.146537091624574	0.261943905367808	0.253605791696834	8.82176903402222	6.45886713477774	11.1846709332667	31.24	24.61	43.99	0.203503795660286	0.277953307507335	0.352402819354385	0.198374170224226	0.270947067886102	0.343519965547976	0.20295967302691	0.277766920604667	0.35139756799931	0.204240498496191	35.8753741092387	0.109935357396787	34.7860745792962	0.201180381542938	0.23236263270114	0.183757220950867	0.170518572456395	0.200905269976397	0.153539933783565	0.206663051550009	0.252478269087479	0.186977474181249	0.00251542192760301	0.00245735172337793	0.00466447078250563
143	7.05265052202183	0.23	0.207179773751688	0.147570443944327	0.266789103559048	0.245033992743732	8.84904698255946	6.42393111653597	11.274162848583	34.35	24.09	46.37	0.184332480915017	0.253920341678309	0.3235082024416	0.179432280316424	0.247170252903338	0.314908225490251	0.182476681543375	0.251727787337194	0.320125183725533	0.207179773751688	38.1132897941238	0.250645036499935	35.5950071123381	0.201180381542938	0.23236263270114	0.183757220950867	0.170518572456395	0.200905269976397	0.153539933783565	0.206663051550009	0.252478269087479	0.186977474181249	0.00251542192760301	0.00245735172337793	0.00466447078250563
143	7.05265052202183	0.23	0.207695456104851	0.147529298482735	0.267861613726967	0.284334491146214	8.70645997298811	6.54987119800846	10.8630487479678	29.77	21.55	42.08	0.216397081124297	0.287647263300844	0.358897445477391	0.211104837463559	0.280612513119264	0.350120188774969	0.214395950012462	0.28502980961132	0.35607569986163	0.207695456104851	34.2107658522862	0.193224128444841	34.4227859316649	0.201180381542938	0.23236263270114	0.183757220950867	0.170518572456395	0.200905269976397	0.153539933783565	0.206663051550009	0.252478269087479	0.186977474181249	0.00251542192760301	0.00245735172337793	0.00466447078250563
143	7.05265052202183	0.23	0.208593627580176	0.148187192094441	0.269000063065911	0.299037308378089	10.0727482709973	7.66496048885695	12.4805360531377	31.13	23.69	44.7	0.242323046507522	0.318443787320219	0.394564528132915	0.236227594375623	0.310433575785301	0.384639557194979	0.240814446506019	0.316057061903956	0.391730176590124	0.208593627580176	36.1251241337425	1.13939605460525	35.875859529069	0.201180381542938	0.23236263270114	0.183757220950867	0.170518572456395	0.200905269976397	0.153539933783565	0.206663051550009	0.252478269087479	0.186977474181249	0.00251542192760301	0.00245735172337793	0.00466447078250563
143	7.05265052202183	0.23	0.21098162197888	0.150100430989469	0.271862812968291	0.251558032891674	8.26197934020535	6.03698179098238	10.4869768894283	30.26	22.01	43.09	0.196288005679083	0.268632158220705	0.340976310762328	0.191437105202339	0.261993403805358	0.332549702408378	0.194328582118681	0.266466721366478	0.337769430936083	0.21098162197888	34.7893499603251	-1.27622768577986	33.0339403630721	0.201180381542938	0.23236263270114	0.183757220950867	0.170518572456395	0.200905269976397	0.153539933783565	0.206663051550009	0.252478269087479	0.186977474181249	0.00251542192760301	0.00245735172337793	0.00466447078250563
143	7.05265052202183	0.23	0.211108698210502	0.151048648540982	0.271168747880023	0.248949753994128	8.37431527731964	6.10333472878408	10.6452958258552	32.93	24	46.53	0.182611463964982	0.25055908621291	0.318506708460837	0.177866482016795	0.24404855113904	0.310230620261286	0.180633511680798	0.248186070842402	0.315807557935023	0.211108698210502	37.0848363600899	0.491092184356782	35.5511617928264	0.201180381542938	0.23236263270114	0.183757220950867	0.170518572456395	0.200905269976397	0.153539933783565	0.206663051550009	0.252478269087479	0.186977474181249	0.00251542192760301	0.00245735172337793	0.00466447078250563
143	7.05265052202183	0.23	0.212485784884809	0.152025353226452	0.272946216543165	0.275490097721927	9.01927891846532	6.73564520793267	11.302912628998	32.77	23.9	41.4	0.202474368455673	0.271120693944973	0.339767019434272	0.197227160502636	0.264094487752299	0.330961815001961	0.20196762922376	0.270964892855968	0.339735464142533	0.212485784884809	36.0585099062227	-1.00874347579363	33.7595722983519	0.201180381542938	0.23236263270114	0.183757220950867	0.170518572456395	0.200905269976397	0.153539933783565	0.206663051550009	0.252478269087479	0.186977474181249	0.00251542192760301	0.00245735172337793	0.00466447078250563
143	7.05265052202183	0.23	0.214132914590756	0.152200278014443	0.276065551167068	0.318905191050018	9.86309123185719	7.6126301720704	12.113552291644	32.95	23.03	41.29	0.227611676917109	0.294898699152081	0.362185721387054	0.22169509841048	0.287233049794067	0.352771001177655	0.226489361716673	0.294013319269683	0.361139877750706	0.214132914590756	35.1774011088657	0.702768277860306	35.0903269644666	0.201180381542938	0.23236263270114	0.183757220950867	0.170518572456395	0.200905269976397	0.153539933783565	0.206663051550009	0.252478269087479	0.186977474181249	0.00251542192760301	0.00245735172337793	0.00466447078250563
143	7.05265052202183	0.23	0.21617813296059	0.155050063068336	0.277306202852845	0.242564460745165	8.18714369310751	5.92834707789473	10.4459403083203	31.84	22.13	46.97	0.183320175761757	0.253168143006266	0.323016110250774	0.178646774307088	0.246714099620779	0.314781424934471	0.180382138078307	0.249003033130034	0.317720618200104	0.21617813296059	36.4749728951728	-0.385114286109603	34.3846164658893	0.201180381542938	0.23236263270114	0.183757220950867	0.170518572456395	0.200905269976397	0.153539933783565	0.206663051550009	0.252478269087479	0.186977474181249	0.00251542192760301	0.00245735172337793	0.00466447078250563
143	7.05265052202183	0.23	0.216423823942378	0.154329932430263	0.278517715454492	0.267102679588309	8.96712967600698	6.64801963499217	11.2862397170218	30.86	23.62	44.48	0.212023044895342	0.285985638169768	0.359948231444194	0.206718678562257	0.278830884819243	0.350943091076228	0.210529439080226	0.283703987651941	0.357829749582251	0.216423823942378	35.644346239782	0.510533547525996	35.2010255278123	0.201180381542938	0.23236263270114	0.183757220950867	0.170518572456395	0.200905269976397	0.153539933783565	0.206663051550009	0.252478269087479	0.186977474181249	0.00251542192760301	0.00245735172337793	0.00466447078250563
143	7.05265052202183	0.23	0.218116955851129	0.155021122656759	0.281212789045499	0.290098210568554	9.58301748143236	7.24248672532404	11.9235482375407	30.81	21.69	43.7	0.231334327349552	0.306093885584163	0.380853443818774	0.225552346244928	0.298443360549829	0.371334374854729	0.228724553476844	0.302511766192543	0.376504744698156	0.218116955851129	35.8495591162341	0.0439231929027125	34.5984059430055	0.201180381542938	0.23236263270114	0.183757220950867	0.170518572456395	0.200905269976397	0.153539933783565	0.206663051550009	0.252478269087479	0.186977474181249	0.00251542192760301	0.00245735172337793	0.00466447078250563
143	7.05265052202183	0.23	0.218370552095016	0.155379657184104	0.281361447005928	0.251085538789351	8.21888007107647	6.00270858386306	10.4350515582899	30.38	23.33	43.54	0.194385894615688	0.266152243280663	0.337918591945639	0.189569494945173	0.259557651736981	0.329545808528789	0.193172083174505	0.264860843570412	0.33626144497366	0.218370552095016	35.0702283060075	0.33379211678419	34.6270191365311	0.201180381542938	0.23236263270114	0.183757220950867	0.170518572456395	0.200905269976397	0.153539933783565	0.206663051550009	0.252478269087479	0.186977474181249	0.00251542192760301	0.00245735172337793	0.00466447078250563
143	7.05265052202183	0.23	0.21888826432237	0.156083081754348	0.281693446890392	0.26032197564405	8.81877043197311	6.4978543324274	11.1396865315188	32.76	22.5	43.86	0.195360881438431	0.265140256560637	0.334919631682842	0.190298530749738	0.258269725722952	0.326240920696165	0.193510149076756	0.262385921399586	0.332025880559335	0.21888826432237	35.9762236805904	0.107084783702811	34.7494924224959	0.201180381542938	0.23236263270114	0.183757220950867	0.170518572456395	0.200905269976397	0.153539933783565	0.206663051550009	0.252478269087479	0.186977474181249	0.00251542192760301	0.00245735172337793	0.00466447078250563
143	7.05265052202183	0.23	0.22121292823918	0.158877046043692	0.283548810434667	0.259156999041279	8.59529384870024	6.32632877875374	10.8642589186467	30.22	21.94	46.5	0.205922080667566	0.279776921999011	0.353631763330457	0.200836701046977	0.272867649069987	0.344898597092996	0.202967176528914	0.275207455956741	0.348175313256953	0.22121292823918	35.1738240709747	-0.995782108308307	33.4758481513728	0.201180381542938	0.23236263270114	0.183757220950867	0.170518572456395	0.200905269976397	0.153539933783565	0.206663051550009	0.252478269087479	0.186977474181249	0.00251542192760301	0.00245735172337793	0.00466447078250563
143	7.05265052202183	0.23	0.221661161175306	0.159042546258918	0.284279776091694	0.223486655524449	8.21308279539577	5.82284931100181	10.6033162797897	32.76	23.65	44.61	0.175086491801545	0.246958108774082	0.318829725746618	0.170549801085426	0.240559142481379	0.310568483877332	0.173755709690539	0.245098027567344	0.316282835496192	0.221661161175306	36.589648758929	0.457177667792334	35.3965119609204	0.201180381542938	0.23236263270114	0.183757220950867	0.170518572456395	0.200905269976397	0.153539933783565	0.206663051550009	0.252478269087479	0.186977474181249	0.00251542192760301	0.00245735172337793	0.00466447078250563
143	7.05265052202183	0.23	0.222450415507997	0.15905923516699	0.285841595849005	0.230663212900191	8.86193112279875	6.3350610431561	11.3888012024414	33.83	23.8	44.26	0.184551793423637	0.258164091990259	0.33177639055688	0.179685222875751	0.251356389159013	0.323027555442275	0.183345606351804	0.256525865508752	0.329875247823321	0.222450415507997	36.8029141787256	0.0552352230741732	35.0701353320898	0.201180381542938	0.23236263270114	0.183757220950867	0.170518572456395	0.200905269976397	0.153539933783565	0.206663051550009	0.252478269087479	0.186977474181249	0.00251542192760301	0.00245735172337793	0.00466447078250563
143	7.05265052202183	0.23	0.224444607371704	0.15993882868855	0.288950386054859	0.281404430994412	9.40350462832597	7.05737499025007	11.7496342664019	32.12	23	44.07	0.216342944312634	0.288263253824555	0.360183563336476	0.210799320057339	0.280876726055464	0.350954132053589	0.594268798828124	0.287373741141351	0.356716488934044	0.224444607371704	35.5802697468101	-0.166442353137763	34.485075811173	0.201180381542938	0.23236263270114	0.183757220950867	0.170518572456395	0.200905269976397	0.153539933783565	0.206663051550009	0.252478269087479	0.186977474181249	0.00251542192760301	0.00245735172337793	0.00466447078250563
143	7.05265052202183	0.23	0.226425671285744	0.161730127030364	0.291121215541123	0.269920304958384	9.25700591285766	6.88003777789591	11.6339740478194	32.77	23.78	46.19	0.206835128519566	0.278294112547425	0.349753096575284	0.201475208377305	0.271082406151165	0.340689603925026	0.205110369509221	0.275600169235869	0.346156650824399	0.226425671285744	36.6473808956792	0.617701260729377	35.5237052967704	0.201180381542938	0.23236263270114	0.183757220950867	0.170518572456395	0.200905269976397	0.153539933783565	0.206663051550009	0.252478269087479	0.186977474181249	0.00251542192760301	0.00245735172337793	0.00466447078250563
143	7.05265052202183	0.23	0.226864254560772	0.161781309830049	0.291947199291495	0.225667569880336	7.91269373438087	5.62425670705264	10.2011307617091	33.64	22.66	45.21	0.164736942385459	0.23176626525598	0.298795588126501	0.160405666850943	0.225672649944846	0.290939633038749	0.162552433547904	0.229295856459816	0.935605649650113	0.226864254560772	35.6909810006515	0.142359580915928	34.8979887579456	0.201180381542938	0.23236263270114	0.183757220950867	0.170518572456395	0.200905269976397	0.153539933783565	0.206663051550009	0.252478269087479	0.186977474181249	0.00251542192760301	0.00245735172337793	0.00466447078250563
143	7.05265052202183	0.23	0.228219186873543	0.163485510572184	0.292952863174903	0.223219300564122	7.84249045128603	5.55835001755711	10.126630885015	31.96	22.06	41.91	0.171262399202811	0.241640725425688	0.312019051648565	0.16688708520165	0.235467426125158	0.304047767048667	0.170073893658853	0.239720421589573	0.309896990225547	0.228219186873543	34.2752916217655	0.286574690639453	34.4460159465324	0.201180381542938	0.23236263270114	0.183757220950867	0.170518572456395	0.200905269976397	0.153539933783565	0.206663051550009	0.252478269087479	0.186977474181249	0.00251542192760301	0.00245735172337793	0.00466447078250563
143	7.05265052202183	0.23	0.229263529666606	0.163094907647841	0.29543215168537	0.233414191446647	8.66614733182255	6.21410316496652	11.1181914986786	30.81	23.37	42.79	0.198473663951492	0.276790064089568	0.355106464227644	0.193512803899293	0.269871681345733	0.346230558792173	0.198386212526562	0.275245986289819	0.353306980986117	0.229263529666606	34.8646479564126	0.0893290649564766	34.6017885626012	0.201180381542938	0.23236263270114	0.183757220950867	0.170518572456395	0.200905269976397	0.153539933783565	0.206663051550009	0.252478269087479	0.186977474181249	0.00251542192760301	0.00245735172337793	0.00466447078250563
143	7.05265052202183	0.23	0.229269692157646	0.163731909246569	0.294807475068723	0.245591286115687	8.98369943210274	6.52538434682177	11.4420145173837	32.39	23.39	45.22	0.198415307257046	0.273164520032264	0.347913732807481	0.193306953210832	0.266131690254764	0.338956427298697	0.196855311901853	0.270612978073778	0.344963489094002	0.229269692157646	35.7883564329106	0.965650340291198	35.8115436685842	0.201180381542938	0.23236263270114	0.183757220950867	0.170518572456395	0.200905269976397	0.153539933783565	0.206663051550009	0.252478269087479	0.186977474181249	0.00251542192760301	0.00245735172337793	0.00466447078250563
143	7.05265052202183	0.23	0.229586885159052	0.164549605237676	0.294624165080427	0.249700057411276	9.00235726148372	6.56595024738466	11.4387642755828	31.39	22.93	43.53	0.205940422129893	0.282358102748726	0.358775783367559	0.200734974397204	0.275221085496074	0.349707196594944	0.204242381219189	0.280068562643119	0.356575874908414	0.229586885159052	35.0493700690862	0.368168056295553	34.9408052144322	0.201180381542938	0.23236263270114	0.183757220950867	0.170518572456395	0.200905269976397	0.153539933783565	0.206663051550009	0.252478269087479	0.186977474181249	0.00251542192760301	0.00245735172337793	0.00466447078250563
143	7.05265052202183	0.23	0.230085952243001	0.165164007662596	0.295007896823405	0.247421107913841	9.20290937254128	6.69698332827128	11.7088354168113	32.69	23.38	41.98	0.201794465273333	0.277303389415827	0.352812313558321	0.196571990657643	0.270126731175437	0.343681471693232	0.200830648738468	0.276298416647496	0.351152363930865	0.230085952243001	36.1365009815518	0.0180203062932828	34.7934756046923	0.201180381542938	0.23236263270114	0.183757220950867	0.170518572456395	0.200905269976397	0.153539933783565	0.206663051550009	0.252478269087479	0.186977474181249	0.00251542192760301	0.00245735172337793	0.00466447078250563
143	7.05265052202183	0.23	0.230511388789028	0.165289044020987	0.295733733557069	0.300518871219693	9.4786678597567	7.2208708491436	11.7364648703698	31.77	22.71	41.92	0.223807100794226	0.293786333726652	0.363765566659079	0.218109435300922	0.286307141823722	0.354504848346521	0.222545396451252	0.292133382870754	0.362241598238319	0.230511388789028	34.917167287189	-0.628744589321251	33.6775542622383	0.201180381542938	0.23236263270114	0.183757220950867	0.170518572456395	0.200905269976397	0.153539933783565	0.206663051550009	0.252478269087479	0.186977474181249	0.00251542192760301	0.00245735172337793	0.00466447078250563
143	7.05265052202183	0.23	0.231760207401383	0.165130943680083	0.298389471122683	0.314035770904071	10.0045349499647	7.6959623233393	12.3131075765901	30.28	23.44	39.19	0.250044172666139	0.325050404273283	0.400056635880427	0.243861849702561	0.317013557994358	0.390165266286154	0.250609851001766	0.325213705878296	0.401087222927754	0.231760207401383	33.4615356412609	0.0130640985676098	34.1196097168196	0.201180381542938	0.23236263270114	0.183757220950867	0.170518572456395	0.200905269976397	0.153539933783565	0.206663051550009	0.252478269087479	0.186977474181249	0.00251542192760301	0.00245735172337793	0.00466447078250563
143	7.05265052202183	0.23	0.232028858777524	0.16660170607847	0.297456011476578	0.238794904654818	8.74706542891511	6.3087709675883	11.1853598902419	31.54	23.96	44.2	0.196918792385208	0.273026484877264	0.349134177369319	0.191926773280185	0.266105086405459	0.340283399530732	0.196093224302641	0.271555000734754	0.347759534852973	0.232028858777524	35.8215435026321	0.694376390281804	35.4412075678691	0.201180381542938	0.23236263270114	0.183757220950867	0.170518572456395	0.200905269976397	0.153539933783565	0.206663051550009	0.252478269087479	0.186977474181249	0.00251542192760301	0.00245735172337793	0.00466447078250563
143	7.05265052202183	0.23	0.232436279713062	0.166538746008529	0.298333813417595	0.281374009462602	9.58935318389966	7.19667523863328	11.982031129166	30.19	22.05	39.3	0.234496960810397	0.312460143496626	0.390423326182856	0.228709821560691	0.304748954600409	0.380788087640126	0.233651938060282	0.311692580757739	0.389817325212838	0.232436279713062	34.0615252383035	-0.594420118402744	33.5824911706402	0.201180381542938	0.23236263270114	0.183757220950867	0.170518572456395	0.200905269976397	0.153539933783565	0.206663051550009	0.252478269087479	0.186977474181249	0.00251542192760301	0.00245735172337793	0.00466447078250563
143	7.05265052202183	0.23	0.232574277554285	0.166557228194505	0.298591326914065	0.232828507724091	9.00395290186702	6.45215176263916	11.5557540410949	34.15	25.92	46.25	0.18624739160245	0.259907516713169	0.333567641823889	0.181311887417324	0.253020039656731	0.324728191896137	0.185208274002948	0.258782370974452	0.331817535021274	0.232574277554285	37.5679220131354	0.588694912716346	35.8679945684843	0.201180381542938	0.23236263270114	0.183757220950867	0.170518572456395	0.200905269976397	0.153539933783565	0.206663051550009	0.252478269087479	0.186977474181249	0.00251542192760301	0.00245735172337793	0.00466447078250563
143	7.05265052202183	0.23	0.232983552733092	0.167129888944538	0.298837216521646	0.221568765209157	8.60880310817904	6.08947869634166	11.1281275200164	33.96	24.65	43.97	0.176701349766817	0.2498058052171	0.322910260667383	0.172031911063861	0.243204537617034	0.314377164170206	0.175696730105159	0.249393426335058	0.322107961397967	0.232983552733092	36.6641711560429	-0.173362927655466	34.8133685124628	0.201180381542938	0.23236263270114	0.183757220950867	0.170518572456395	0.200905269976397	0.153539933783565	0.206663051550009	0.252478269087479	0.186977474181249	0.00251542192760301	0.00245735172337793	0.00466447078250563
143	7.05265052202183	0.23	0.233199706770799	0.166015961928696	0.300383451612902	0.239006166269002	8.87653782485775	6.40358924824622	11.3494864014693	28.15	22.34	37.17	0.223559156431384	0.309893597360255	0.396228038289126	0.218297270371848	0.302599667530144	0.38690206468844	0.224461392783311	0.310824601021077	0.396973177098817	0.233199706770799	32.5597367342586	0.0088925191849343	33.7949147019062	0.201180381542938	0.23236263270114	0.183757220950867	0.170518572456395	0.200905269976397	0.153539933783565	0.206663051550009	0.252478269087479	0.186977474181249	0.00251542192760301	0.00245735172337793	0.00466447078250563
143	7.05265052202183	0.23	0.234042908155664	0.167386645260241	0.300699171051087	0.291477578322931	9.79270566713553	7.4089464473538	12.1764648869173	32.69	24.87	42.72	0.223253616400608	0.29508337927258	0.366913142144552	0.217475866450997	0.287446692318923	0.35741751818685	0.222807544368455	0.294416772404046	0.366408839596895	0.234042908155664	35.5086302160425	0.490277695073958	35.2408754767826	0.201180381542938	0.23236263270114	0.183757220950867	0.170518572456395	0.200905269976397	0.153539933783565	0.206663051550009	0.252478269087479	0.186977474181249	0.00251542192760301	0.00245735172337793	0.00466447078250563
143	7.05265052202183	0.23	0.234200665343299	0.166742802177532	0.301658528509066	0.282101224851726	9.65604137320208	7.25104902071083	12.0610337256933	30.9	21.03	40.81	0.23095260369044	0.307553829813305	0.38415505593617	0.225169935765593	0.299853194971323	0.374536454177053	0.228637795716331	0.304803326374384	0.380990454476984	0.234200665343299	34.7655189231456	0.250816739856392	34.5749627750513	0.201180381542938	0.23236263270114	0.183757220950867	0.170518572456395	0.200905269976397	0.153539933783565	0.206663051550009	0.252478269087479	0.186977474181249	0.00251542192760301	0.00245735172337793	0.00466447078250563
143	7.05265052202183	0.23	0.234309995788295	0.167823990101904	0.300796001474687	0.276832027672327	9.4602145325304	7.07296469888388	11.8474643661769	31.28	23.49	41.89	0.222586180941848	0.297712927086826	0.372839673231804	0.216971447270521	0.290203122169779	0.363434797069037	0.221854628883623	0.297241994765837	0.371499521200406	0.234309995788295	34.6662166791342	-0.780905825484784	33.6622521336924	0.201180381542938	0.23236263270114	0.183757220950867	0.170518572456395	0.200905269976397	0.153539933783565	0.206663051550009	0.252478269087479	0.186977474181249	0.00251542192760301	0.00245735172337793	0.00466447078250563
143	7.05265052202183	0.23	0.234374751948788	0.167147645468759	0.301601858428816	0.270967034709829	9.04640550637857	6.72966780265817	11.363143210099	30.09	22.11	41.71	0.220028756117725	0.295775275878966	0.371521795640207	0.214610681279203	0.288491988874247	0.362373296469291	0.583700561523436	0.293819332498082	0.369481152042527	0.234374751948788	34.5024251049083	-0.075627886627155	34.1655188962582	0.201180381542938	0.23236263270114	0.183757220950867	0.170518572456395	0.200905269976397	0.153539933783565	0.206663051550009	0.252478269087479	0.186977474181249	0.00251542192760301	0.00245735172337793	0.00466447078250563
143	7.05265052202183	0.23	0.234468378585272	0.167741074714231	0.301195682456313	0.298814120831296	9.75728740897546	7.42366502651532	12.0909097914356	33.22	22.7	42.01	0.220193068678318	0.289410560536448	0.358628052394577	0.214443656720532	0.281853826133111	0.349263995545689	0.218580912920521	0.877361965179453	0.355951182460906	0.234468378585272	35.7261719274879	-0.928022546051962	33.6672915546447	0.201180381542938	0.23236263270114	0.183757220950867	0.170518572456395	0.200905269976397	0.153539933783565	0.206663051550009	0.252478269087479	0.186977474181249	0.00251542192760301	0.00245735172337793	0.00466447078250563
143	7.05265052202183	0.23	0.235727719682263	0.168572888278654	0.302882551085873	0.279685028762918	9.49253959109744	7.11408705288062	11.8709921293143	33.19	23.96	44.89	0.211181306251733	0.281785546844347	0.35238978743696	0.205669676903687	0.274431214600606	0.343192752297524	0.584812116622957	0.28042258172628	0.347858795897385	0.235727719682263	35.7082665126075	0.259510038743177	35.0344306603051	0.201180381542938	0.23236263270114	0.183757220950867	0.170518572456395	0.200905269976397	0.153539933783565	0.206663051550009	0.252478269087479	0.186977474181249	0.00251542192760301	0.00245735172337793	0.00466447078250563
143	7.05265052202183	0.23	0.236004524384681	0.168399241556176	0.303609807213187	0.292614787718567	9.82557091004999	7.44038020015284	12.2107616199471	31.63	23.3	44.52	0.231574047034181	0.305810611669394	0.380047176304608	0.225693337539698	0.298044700978668	0.370396064417637	0.230119627157629	0.303494176338903	0.37691980683835	0.236004524384681	35.4090030340434	0.166877512921696	34.8076624692033	0.201180381542938	0.23236263270114	0.183757220950867	0.170518572456395	0.200905269976397	0.153539933783565	0.206663051550009	0.252478269087479	0.186977474181249	0.00251542192760301	0.00245735172337793	0.00466447078250563
143	7.05265052202183	0.23	0.23614660533908	0.167765287169387	0.304527923508773	0.197794054050914	7.91012033757109	5.42295375232701	10.3972869228152	32.28	22.79	42.1	0.165467082365255	0.24135638863863	0.317245694912005	0.161215566314915	0.235154970534912	0.309094374754909	0.164636795560346	0.239647886019018	0.315815471044919	0.23614660533908	34.397088631653	0.462612121946294	34.908724322093	0.201180381542938	0.23236263270114	0.183757220950867	0.170518572456395	0.200905269976397	0.153539933783565	0.206663051550009	0.252478269087479	0.186977474181249	0.00251542192760301	0.00245735172337793	0.00466447078250563
143	7.05265052202183	0.23	0.236426246130845	0.169497593609618	0.303354898652071	0.264787516199223	9.22328493176362	6.82374064209896	11.6228292214283	30.49	22.47	41.94	0.220232320121218	0.297676237448053	0.375120154774887	0.214763785040749	0.290284711325952	0.365805637611155	0.219148460197873	0.296117312533366	0.371997877528051	0.236426246130845	33.9181309416924	0.105115623078643	34.3474842590587	0.201180381542938	0.23236263270114	0.183757220950867	0.170518572456395	0.200905269976397	0.153539933783565	0.206663051550009	0.252478269087479	0.186977474181249	0.00251542192760301	0.00245735172337793	0.00466447078250563
143	7.05265052202183	0.23	0.237150019629419	0.168985418911778	0.305314620347059	0.190155160455085	8.25742595958718	5.59684179768787	10.9180101214865	33.35	24.15	44.67	0.165370346723349	0.243982846637444	0.322595346551539	0.161043183090311	0.237598668808871	0.31415415452743	0.164460765114361	0.242636278355129	0.320195816217539	0.237150019629419	36.6129528177968	-0.0934460532869413	34.9754424648799	0.201180381542938	0.23236263270114	0.183757220950867	0.170518572456395	0.200905269976397	0.153539933783565	0.206663051550009	0.252478269087479	0.186977474181249	0.00251542192760301	0.00245735172337793	0.00466447078250563
143	7.05265052202183	0.23	0.237284120465338	0.170092262655515	0.304475978275162	0.268712903318822	9.62436604571331	7.14547585794026	12.1032562334864	33.43	24.54	46.09	0.210603559208879	0.283665606693489	0.3567276541781	0.2050852378485	0.276232883417104	0.347380528985708	0.582646179199219	0.281817963899832	0.353730227481328	0.237284120465338	36.4985275067789	0.76475920389579	35.7886471419889	0.201180381542938	0.23236263270114	0.183757220950867	0.170518572456395	0.200905269976397	0.153539933783565	0.206663051550009	0.252478269087479	0.186977474181249	0.00251542192760301	0.00245735172337793	0.00466447078250563
143	7.05265052202183	0.23	0.238271991412825	0.171052931883263	0.305491050942387	0.256227654337133	9.84174917147109	7.22377856089446	12.4597197820477	30.9	23.35	41.44	0.230079464183549	0.313462595359592	0.396845726535635	0.224318587192244	0.305613918122577	0.386909249052911	0.229767833036948	0.31308243665884	0.396173647959826	0.238271991412825	35.4188490804486	0.207116506451858	34.9571903431277	0.201180381542938	0.23236263270114	0.183757220950867	0.170518572456395	0.200905269976397	0.153539933783565	0.206663051550009	0.252478269087479	0.186977474181249	0.00251542192760301	0.00245735172337793	0.00466447078250563
143	7.05265052202183	0.23	0.238611783222408	0.171079883639269	0.306143682805546	0.274077108699796	8.95107441765184	6.67666055839277	11.2254882769109	33.22	23.36	45.71	0.198017077334398	0.265471874702103	0.332926672069808	0.192846420262549	0.258539825988004	0.32423323171346	0.196005265560472	0.262911412077377	0.329774603024955	0.238611783222408	35.16425728317	-0.565500284541754	34.0168076926405	0.201180381542938	0.23236263270114	0.183757220950867	0.170518572456395	0.200905269976397	0.153539933783565	0.206663051550009	0.252478269087479	0.186977474181249	0.00251542192760301	0.00245735172337793	0.00466447078250563
143	7.05265052202183	0.23	0.239783493366531	0.17178320400718	0.307783782725882	0.266485481864807	9.63223067965943	7.13717686823578	12.1272844910831	33.46	25.26	45.77	0.210197461149731	0.283679453578322	0.357161446006912	0.204687453375185	0.276243226774506	0.347799000173827	0.209061541397618	0.282452134897302	0.355557675435639	0.239783493366531	37.06660304429	0.196851692695046	35.3183792414251	0.201180381542938	0.23236263270114	0.183757220950867	0.170518572456395	0.200905269976397	0.153539933783565	0.206663051550009	0.252478269087479	0.186977474181249	0.00251542192760301	0.00245735172337793	0.00466447078250563
143	7.05265052202183	0.23	0.239876132916051	0.171816635625153	0.30793563020695	0.23221443584339	8.36911575320939	5.99314877721705	10.7450827292017	31.75	22.4	43.98	0.185837482397944	0.259512229595545	0.333186976793145	0.181107705094973	0.252907345384102	0.324706985673231	0.183832941417972	0.256959411803836	0.330076946678273	0.239876132916051	34.7822897173504	-0.088331542946517	34.3898860135404	0.201180381542938	0.23236263270114	0.183757220950867	0.170518572456395	0.200905269976397	0.153539933783565	0.206663051550009	0.252478269087479	0.186977474181249	0.00251542192760301	0.00245735172337793	0.00466447078250563
143	7.05265052202183	0.23	0.241304962498553	0.172780561177843	0.309829363819263	0.252380022734115	9.06280061746398	6.62745362830926	11.4981476066187	31.44	23.65	41.9	0.207486887775375	0.28373073583105	0.359974583886725	0.202236483032919	0.2765509992368	0.350865515440681	0.207077378880836	0.283101443083331	0.35939670719898	0.241304962498553	34.5416739464343	0.549191252730178	35.0492309576786	0.201180381542938	0.23236263270114	0.183757220950867	0.170518572456395	0.200905269976397	0.153539933783565	0.206663051550009	0.252478269087479	0.186977474181249	0.00251542192760301	0.00245735172337793	0.00466447078250563
143	7.05265052202183	0.23	0.241317932241504	0.172779746535008	0.309856117948	0.239960949010042	9.21514974661997	6.65458638770851	11.7757131055314	31.43	22.1	41.36	0.208434631647406	0.288636472818235	0.368838313989064	0.20316175273664	0.281334686361866	0.359507619987092	0.207204930294428	0.286790045591881	0.365478271711124	0.241317932241504	34.2365974743701	-0.0988029786979898	34.2847877575522	0.201180381542938	0.23236263270114	0.183757220950867	0.170518572456395	0.200905269976397	0.153539933783565	0.206663051550009	0.252478269087479	0.186977474181249	0.00251542192760301	0.00245735172337793	0.00466447078250563
143	7.05265052202183	0.23	0.241569533033465	0.172427887879625	0.310711178187304	0.258274014732885	9.50473379749834	6.98991435205387	12.0195532429428	32.56	24.21	45.04	0.211464523260375	0.287544868216329	0.363625213172283	0.206004276544475	0.280120143264149	0.354236009983824	0.210386177870058	0.285047815527271	0.361354752424224	0.241569533033465	35.664941614609	-0.374131593215336	34.3487913040734	0.201180381542938	0.23236263270114	0.183757220950867	0.170518572456395	0.200905269976397	0.153539933783565	0.206663051550009	0.252478269087479	0.186977474181249	0.00251542192760301	0.00245735172337793	0.00466447078250563
143	7.05265052202183	0.23	0.242563408956234	0.172535967476641	0.312590850435827	0.232615619553593	9.32352780642646	6.67958063696597	11.967474975887	32.19	25.53	42.34	0.204364037336497	0.285256498618435	0.366148959900372	0.199121405824331	0.277938700789629	0.356755995754926	0.204394477890194	0.2861664432019	0.366489033532555	0.242563408956234	35.2851672328442	-1.47233405278141	33.2921428525335	0.201180381542938	0.23236263270114	0.183757220950867	0.170518572456395	0.200905269976397	0.153539933783565	0.206663051550009	0.252478269087479	0.186977474181249	0.00251542192760301	0.00245735172337793	0.00466447078250563
143	7.05265052202183	0.23	0.242935148775582	0.172920039817487	0.312950257733676	0.241904502879671	9.03066190435832	6.5346593411541	11.5266644675625	30.78	23.95	43.48	0.20890297407102	0.288696323887808	0.368489673704596	0.203684425286569	0.281484478978468	0.359284532670366	0.207933413922603	0.287021575618562	0.367373393613264	0.242935148775582	34.9419833737803	-0.681986187696636	33.8523288406522	0.201180381542938	0.23236263270114	0.183757220950867	0.170518572456395	0.200905269976397	0.153539933783565	0.206663051550009	0.252478269087479	0.186977474181249	0.00251542192760301	0.00245735172337793	0.00466447078250563
143	7.05265052202183	0.23	0.243442906107965	0.173729335880407	0.313156476335523	0.259646061215875	10.2664163058586	7.55975970896848	12.9730729027488	32.72	24.18	44.31	0.227592268582107	0.309078207140201	0.390564145698294	0.221699202512847	0.301075218696907	0.380451234880966	0.226427151973449	0.307266944257605	0.388182049245805	0.243442906107965	36.069451710276	-0.125193387430575	34.7955222781282	0.201180381542938	0.23236263270114	0.183757220950867	0.170518572456395	0.200905269976397	0.153539933783565	0.206663051550009	0.252478269087479	0.186977474181249	0.00251542192760301	0.00245735172337793	0.00466447078250563
143	7.05265052202183	0.23	0.244024670110227	0.174384526200793	0.313664814019661	0.258337395321928	9.62389052464415	7.07796503980737	12.1698160094809	31.56	22.83	42.26	0.220818039195713	0.300245709484877	0.379673379774041	0.215218477776416	0.292632000490519	0.370045523204622	0.219439384397971	0.930165179818894	0.377091738708694	0.244024670110227	34.6655638288957	-0.200188471390396	34.1744330614171	0.201180381542938	0.23236263270114	0.183757220950867	0.170518572456395	0.200905269976397	0.153539933783565	0.206663051550009	0.252478269087479	0.186977474181249	0.00251542192760301	0.00245735172337793	0.00466447078250563
143	7.05265052202183	0.23	0.244864273835154	0.174076043120391	0.315652504549918	0.264448462067116	9.35855749838225	6.92169847273025	11.7954165240343	32.96	24.34	45.54	0.206877247519119	0.279710626465797	0.352544005412476	0.201498530075855	0.272438273204722	0.343378016333589	0.205602490940021	0.277906104102113	0.350028202015827	0.244864273835154	35.6452004225497	-0.368551340738835	34.3908856267971	0.201180381542938	0.23236263270114	0.183757220950867	0.170518572456395	0.200905269976397	0.153539933783565	0.206663051550009	0.252478269087479	0.186977474181249	0.00251542192760301	0.00245735172337793	0.00466447078250563
143	7.05265052202183	0.23	0.245915442303198	0.176145390720186	0.31568549388621	0.258962705842998	10.1293617913143	7.45408350172791	12.8046400809008	32.45	24.11	44.21	0.226210678309814	0.307397925060482	0.38858517181115	0.220380124909201	0.299474780005198	0.378569435101195	0.225141594837587	0.305409779198456	0.386397022215113	0.245915442303198	35.8637353828857	-0.969790379170827	33.9151068972846	0.201180381542938	0.23236263270114	0.183757220950867	0.170518572456395	0.200905269976397	0.153539933783565	0.206663051550009	0.252478269087479	0.186977474181249	0.00251542192760301	0.00245735172337793	0.00466447078250563
143	7.05265052202183	0.23	0.245958111004156	0.175979888807402	0.315936333200911	0.23441664722495	8.73931752006526	6.27347693826083	11.2051581018697	31.37	23.13	44.11	0.196881888702903	0.274267899006866	0.351653909310828	0.191907174805485	0.267337833789622	0.342768492773759	0.195165647476376	0.27197684647753	0.348691422861387	0.245958111004156	35.1875377439482	0.0102903112214888	34.6143107369591	0.201180381542938	0.23236263270114	0.183757220950867	0.170518572456395	0.200905269976397	0.153539933783565	0.206663051550009	0.252478269087479	0.186977474181249	0.00251542192760301	0.00245735172337793	0.00466447078250563
143	7.05265052202183	0.23	0.246249985455018	0.175706850232201	0.316793120677835	0.25779594789005	9.20924383426157	6.7695627963398	11.6489248721833	31.85	23.04	41.38	0.209270996402412	0.284690118296961	0.360109240191511	0.203935092222245	0.2774312089479	0.350927325673555	0.208265294292461	0.283675094347634	0.357949464283425	0.246249985455018	34.1406150364747	0.630599915578965	34.933384065772	0.201180381542938	0.23236263270114	0.183757220950867	0.170518572456395	0.200905269976397	0.153539933783565	0.206663051550009	0.252478269087479	0.186977474181249	0.00251542192760301	0.00245735172337793	0.00466447078250563
143	7.05265052202183	0.23	0.246577084335687	0.175203289850893	0.317950878820482	0.248549538377141	9.75426150185603	7.10622752456365	12.4022954791484	32.41	25.86	41.87	0.215953455958964	0.296425420431867	0.37689738490477	0.210391733340368	0.288791201483058	0.367190669625748	0.216603575009136	0.296645482237117	0.378298104116078	0.246577084335687	36.3984939781829	0.49434557521146	35.4945630875809	0.201180381542938	0.23236263270114	0.183757220950867	0.170518572456395	0.200905269976397	0.153539933783565	0.206663051550009	0.252478269087479	0.186977474181249	0.00251542192760301	0.00245735172337793	0.00466447078250563
143	7.05265052202183	0.23	0.246782302190737	0.176245478540307	0.317319125841168	0.299444562874617	10.0470056593434	7.647702385901	12.4463089327858	31.37	22.68	42.1	0.239951737855243	0.315231470388461	0.390511202921679	0.233887868425363	0.30726519144541	0.380642514465457	0.238632648193651	0.313681459981318	0.38899790691656	0.246782302190737	33.8821480066964	-0.621462498765517	33.5726370375267	0.201180381542938	0.23236263270114	0.183757220950867	0.170518572456395	0.200905269976397	0.153539933783565	0.206663051550009	0.252478269087479	0.186977474181249	0.00251542192760301	0.00245735172337793	0.00466447078250563
143	7.05265052202183	0.23	0.246844689898793	0.176386449659825	0.317302930137762	0.225326090613859	8.83392344719773	6.27655786048089	11.3912890339146	32.93	24.39	42.9	0.187771945345345	0.264279088567995	0.340786231790644	0.182892546096799	0.257411592021621	0.331930637946443	0.186641786552093	0.263532121771715	0.340087070015283	0.246844689898793	35.1737420413975	0.0589399103041336	34.7171652771136	0.201180381542938	0.23236263270114	0.183757220950867	0.170518572456395	0.200905269976397	0.153539933783565	0.206663051550009	0.252478269087479	0.186977474181249	0.00251542192760301	0.00245735172337793	0.00466447078250563
143	7.05265052202183	0.23	0.247626124960054	0.17667313032405	0.318579119596059	0.28328044246275	10.4442939939031	7.85052746632438	13.0380605214819	31.28	22.9	42.46	0.247060644185795	0.328687978389772	0.410315312593748	0.24082861286681	0.320396921826516	0.399965230786222	0.245373299291955	0.326660214160037	0.408218234843161	0.247626124960054	34.4279811697835	-0.557710477228707	33.8825238516437	0.201180381542938	0.23236263270114	0.183757220950867	0.170518572456395	0.200905269976397	0.153539933783565	0.206663051550009	0.252478269087479	0.186977474181249	0.00251542192760301	0.00245735172337793	0.00466447078250563
143	7.05265052202183	0.23	0.248278460641355	0.176850858701838	0.319706062580873	0.240548164283566	8.7289112254803	6.30735457876658	11.150467872194	31.12	22.54	42.77	0.199458988889726	0.276036456393886	0.352613923898046	0.194442614569624	0.26909416615681	0.343745717743995	0.19799448073668	0.274277555080819	0.349725473536434	0.248278460641355	34.6383676678991	-0.0833507451834405	34.3187162219496	0.201180381542938	0.23236263270114	0.183757220950867	0.170518572456395	0.200905269976397	0.153539933783565	0.206663051550009	0.252478269087479	0.186977474181249	0.00251542192760301	0.00245735172337793	0.00466447078250563
143	7.05265052202183	0.23	0.249341442759285	0.178754393360224	0.319928492158346	0.261925804248489	9.22814718846894	6.80956504374163	11.6467293331963	31.1	22.6	43.91	0.215536853004957	0.292089992722391	0.368643132439825	0.210119167114733	0.284748084319323	0.359377001523913	0.2134858847808	0.28937161243795	0.365135986438589	0.249341442759285	33.8294643558044	-0.837639298158657	33.352333891718	0.201180381542938	0.23236263270114	0.183757220950867	0.170518572456395	0.200905269976397	0.153539933783565	0.206663051550009	0.252478269087479	0.186977474181249	0.00251542192760301	0.00245735172337793	0.00466447078250563
143	7.05265052202183	0.23	0.250615577345119	0.179574336167531	0.321656818522707	0.28012925190504	11.7546202570056	8.81262412479431	14.6966163892169	33.16	24.37	41.1	0.261815412785718	0.349219564019375	0.436623715253031	0.254985380348278	0.340109401540158	0.425233422732037	0.261787510830552	0.349260107836485	0.435981488027325	0.250615577345119	36.6216489046436	-0.474131753759217	34.5349220889138	0.201180381542938	0.23236263270114	0.183757220950867	0.170518572456395	0.200905269976397	0.153539933783565	0.206663051550009	0.252478269087479	0.186977474181249	0.00251542192760301	0.00245735172337793	0.00466447078250563
143	7.05265052202183	0.23	0.250942099274451	0.17924705675	0.322637141798903	0.265750342694371	9.96419837189534	7.37829205977124	12.5501046840195	28.56	21.8	41.61	0.253900838196482	0.342886713901467	0.431872589606453	0.24786251348789	0.33473210782964	0.421601702171389	0.2523159463803	0.340721528028112	0.429634273829734	0.250942099274451	33.2332778993827	1.10967132364518	35.2009901587658	0.201180381542938	0.23236263270114	0.183757220950867	0.170518572456395	0.200905269976397	0.153539933783565	0.206663051550009	0.252478269087479	0.186977474181249	0.00251542192760301	0.00245735172337793	0.00466447078250563
143	7.05265052202183	0.23	0.251247019532062	0.179482094952392	0.323011944111733	0.233574277069598	8.98929560958213	6.44695547651409	11.5316357426502	33.06	24.9	42.24	0.19209386093492	0.267845575639626	0.343597290344332	0.187090840640769	0.26086962729801	0.334648413955251	0.191882220499787	0.267492789395839	0.343102818613041	0.251247019532062	35.2885790685422	-0.141359093867115	34.5790245092478	0.201180381542938	0.23236263270114	0.183757220950867	0.170518572456395	0.200905269976397	0.153539933783565	0.206663051550009	0.252478269087479	0.186977474181249	0.00251542192760301	0.00245735172337793	0.00466447078250563
143	7.05265052202183	0.23	0.251275255876747	0.179933451616245	0.32261706013725	0.245393313259177	10.1613314528751	7.37928074311224	12.943382162638	33.39	25.88	47.95	0.21775848339522	0.299855257373094	0.381952031350968	0.212056495177205	0.292003571790089	0.371950648402973	0.216580719353603	0.297731171483133	0.379862356394795	0.251275255876747	38.1320029067803	0.964597915330895	36.5025408037606	0.201180381542938	0.23236263270114	0.183757220950867	0.170518572456395	0.200905269976397	0.153539933783565	0.206663051550009	0.252478269087479	0.186977474181249	0.00251542192760301	0.00245735172337793	0.00466447078250563
143	7.05265052202183	0.23	0.251282754590578	0.180011454644956	0.322554054536201	0.263499560263715	9.93616631241053	7.34257900861872	12.5297536162023	33.05	24.5	45.27	0.218876498116176	0.29618929324527	0.373502088374364	0.213177342059037	0.288477049038209	0.36377675601738	0.217283977888153	0.294420485928773	0.37118556321261	0.251282754590578	36.2056143564768	-0.107792448270958	34.7177695630419	0.201180381542938	0.23236263270114	0.183757220950867	0.170518572456395	0.200905269976397	0.153539933783565	0.206663051550009	0.252478269087479	0.186977474181249	0.00251542192760301	0.00245735172337793	0.00466447078250563
143	7.05265052202183	0.23	0.251466829366063	0.180351311924339	0.322582346807787	0.27715405214359	9.93437107148625	7.42948430417995	12.4392578387925	33	23.4	42.46	0.221760515615525	0.296528152013091	0.371295788410657	0.215990551459247	0.288812816378639	0.361635081298031	0.220500162344009	0.295103266518495	0.369497181556947	0.251466829366063	35.1148578192183	-0.377204403378297	34.2972483972666	0.201180381542938	0.23236263270114	0.183757220950867	0.170518572456395	0.200905269976397	0.153539933783565	0.206663051550009	0.252478269087479	0.186977474181249	0.00251542192760301	0.00245735172337793	0.00466447078250563
143	7.05265052202183	0.23	0.251770059547818	0.179431549180291	0.324108569915344	0.253757256015766	9.22073807649273	6.75196044863083	11.6895157043546	31.28	23.42	42.29	0.212492065279406	0.290187374790045	0.367882684300685	0.207132077165949	0.282867567918647	0.358603058671344	0.21162822255639	0.289107370416218	0.366026760457286	0.251770059547818	34.038821174084	-0.173524828863681	34.2567164535264	0.201180381542938	0.23236263270114	0.183757220950867	0.170518572456395	0.200905269976397	0.153539933783565	0.206663051550009	0.252478269087479	0.186977474181249	0.00251542192760301	0.00245735172337793	0.00466447078250563
143	7.05265052202183	0.23	0.251950864086528	0.180768391203601	0.323133336969454	0.264088902396407	9.6018475176167	7.09932573314556	12.1043693020878	31.21	21.38	42.94	0.223884506156263	0.302804093018686	0.381723679881108	0.218244264907195	0.295175659210771	0.372107053514347	0.221538682399459	0.299608066690244	0.377088572797579	0.251950864086528	35.0978151792287	0.639520633776538	35.0951939382795	0.201180381542938	0.23236263270114	0.183757220950867	0.170518572456395	0.200905269976397	0.153539933783565	0.206663051550009	0.252478269087479	0.186977474181249	0.00251542192760301	0.00245735172337793	0.00466447078250563
143	7.05265052202183	0.23	0.252080694845535	0.180555971668828	0.323605418022241	0.260473943342366	9.94065391919449	7.32551349702301	12.555794341366	30.64	25.04	44.83	0.235270723275457	0.319260190886323	0.403249658497188	0.229410573950062	0.311308022566351	0.393205471182639	0.234289054586565	0.318033965025831	0.40239978243482	0.252080694845535	35.8196997823227	0.231794375602322	35.0524971831799	0.201180381542938	0.23236263270114	0.183757220950867	0.170518572456395	0.200905269976397	0.153539933783565	0.206663051550009	0.252478269087479	0.186977474181249	0.00251542192760301	0.00245735172337793	0.00466447078250563
143	7.05265052202183	0.23	0.25259507670456	0.180549355608659	0.324640797800461	0.253659828234033	9.65364401308332	7.06829426333742	12.2389937628292	31.37	22.93	42.35	0.221802869977676	0.302931070506066	0.384059271034455	0.216198112367313	0.29527627675608	0.374354441144846	0.220484676977071	0.301637152774495	0.382068765440259	0.25259507670456	34.5358408781954	-0.0591325015845444	34.3675270203635	0.201180381542938	0.23236263270114	0.183757220950867	0.170518572456395	0.200905269976397	0.153539933783565	0.206663051550009	0.252478269087479	0.186977474181249	0.00251542192760301	0.00245735172337793	0.00466447078250563
143	7.05265052202183	0.23	0.25362336604572	0.180596355871304	0.326650376220136	0.237881862972828	9.26183943561703	6.67354789837146	11.8501309728626	32.46	24.51	41.38	0.202492828807651	0.281028336926752	0.359563845045852	0.197273143115705	0.273784230565428	0.35029531801515	0.20215700211332	0.28087788964692	0.359088575124611	0.25362336604572	35.1461677226949	-1.10837608074322	33.6297089904433	0.201180381542938	0.23236263270114	0.183757220950867	0.170518572456395	0.200905269976397	0.153539933783565	0.206663051550009	0.252478269087479	0.186977474181249	0.00251542192760301	0.00245735172337793	0.00466447078250563
143	7.05265052202183	0.23	0.253748244462693	0.180224154719392	0.327272334205994	0.21438201096371	9.03455870931927	6.33430889168276	11.7348085269558	33.93	24.73	42.12	0.183992137208149	0.26242606637684	0.340859995545531	0.179132683942261	0.255495078864769	0.331857473787276	0.183651251435047	0.261918322773128	0.3399695088856	0.253748244462693	34.9539954447066	-0.331357267975486	34.4485411163725	0.201180381542938	0.23236263270114	0.183757220950867	0.170518572456395	0.200905269976397	0.153539933783565	0.206663051550009	0.252478269087479	0.186977474181249	0.00251542192760301	0.00245735172337793	0.00466447078250563
143	7.05265052202183	0.23	0.255019657590512	0.183021417974807	0.327017897206218	0.254877702395967	9.49313162064768	6.95892032709325	12.0273429142021	32.07	22.81	43.14	0.213676772692259	0.291490868137316	0.369304963582374	0.208206758894854	0.284028854131587	0.359850949368321	0.577362060546909	0.28890612697976	0.366713188031339	0.255019657590512	34.5518502479014	0.423796313375189	34.9042805294912	0.201180381542938	0.23236263270114	0.183757220950867	0.170518572456395	0.200905269976397	0.153539933783565	0.206663051550009	0.252478269087479	0.186977474181249	0.00251542192760301	0.00245735172337793	0.00466447078250563
143	7.05265052202183	0.23	0.255337228006141	0.182476568619998	0.328197887392284	0.244789629499299	9.33977474183557	6.7784813528747	11.9010681307964	33.14	22.95	45.23	0.201528601553578	0.27767749803565	0.353826394517722	0.19627340489998	0.270436591051693	0.344599777203405	0.199147630514304	0.275139049651421	0.34996790677488	0.255337228006141	35.6926094589074	0.271860407472658	35.0421186453331	0.201180381542938	0.23236263270114	0.183757220950867	0.170518572456395	0.200905269976397	0.153539933783565	0.206663051550009	0.252478269087479	0.186977474181249	0.00251542192760301	0.00245735172337793	0.00466447078250563
143	7.05265052202183	0.23	0.256961432434392	0.183557665156593	0.33036519971219	0.246751483231321	8.92939481272389	6.49356610905559	11.3652235163922	29.93	22.21	38.68	0.213396904089012	0.293445108038007	0.373493311987003	0.208159660852662	0.286243300617826	0.36432694038299	0.213025396061934	0.293017119318615	0.372651633059025	0.256961432434392	32.517718596277	-0.293428568989359	33.5698566533769	0.201180381542938	0.23236263270114	0.183757220950867	0.170518572456395	0.200905269976397	0.153539933783565	0.206663051550009	0.252478269087479	0.186977474181249	0.00251542192760301	0.00245735172337793	0.00466447078250563
143	7.05265052202183	0.23	0.257093863082518	0.184097422100115	0.33009030406492	0.3170821835373	11.8097238715752	9.10375057669496	14.5156971664555	33.17	25.47	42.74	0.270412091075348	0.350788622802371	0.431165154529394	0.263357033126585	0.341636539211006	0.419916045295427	0.270291119864806	0.351106902479917	0.431513017110878	0.257093863082518	36.1181748044142	-0.624551618949095	34.3831614361492	0.201180381542938	0.23236263270114	0.183757220950867	0.170518572456395	0.200905269976397	0.153539933783565	0.206663051550009	0.252478269087479	0.186977474181249	0.00251542192760301	0.00245735172337793	0.00466447078250563
143	7.05265052202183	0.23	0.257876109457202	0.184137779090408	0.331614439823996	0.25601715540755	9.85625267656775	7.23297528174753	12.479530071388	33.62	24.15	44.83	0.21201853455868	0.288914059197653	0.365809583836625	0.206446444337986	0.281321066409417	0.356195688480848	0.210577562935283	0.286633288420723	0.363201319022847	0.257876109457202	36.2164326458916	-0.444162413942072	34.4169343640862	0.201180381542938	0.23236263270114	0.183757220950867	0.170518572456395	0.200905269976397	0.153539933783565	0.206663051550009	0.252478269087479	0.186977474181249	0.00251542192760301	0.00245735172337793	0.00466447078250563
143	7.05265052202183	0.23	0.257984577841765	0.185056817282839	0.330912338400692	0.269336229316063	10.4438865577211	7.75817723694929	13.129595878493	32.64	24.22	40.74	0.234108109587479	0.315151157817015	0.396194206046551	0.228054339205185	0.307001706059449	0.385949072913712	0.234328142760807	0.314667879851028	0.396020367341407	0.257984577841765	34.9407953695803	0.069449217209562	34.6473021565271	0.201180381542938	0.23236263270114	0.183757220950867	0.170518572456395	0.200905269976397	0.153539933783565	0.206663051550009	0.252478269087479	0.186977474181249	0.00251542192760301	0.00245735172337793	0.00466447078250563
143	7.05265052202183	0.23	0.258067310748947	0.184343265738042	0.331791355759853	0.256064233029327	10.3044002930245	7.56218567159464	13.0466149144544	31.69	24.13	42.63	0.234959240655006	0.320160621994318	0.40536200333363	0.228986388868243	0.312021882961118	0.395057377053993	0.234512383119959	0.319420533468037	0.405034832041836	0.258067310748947	35.5925048163454	0.0875390011185115	34.9379013965735	0.201180381542938	0.23236263270114	0.183757220950867	0.170518572456395	0.200905269976397	0.153539933783565	0.206663051550009	0.252478269087479	0.186977474181249	0.00251542192760301	0.00245735172337793	0.00466447078250563
143	7.05265052202183	0.23	0.259023202799292	0.18563732661997	0.332409078978613	0.28437756662007	11.2461848878695	8.4608014626138	14.0315683131252	33.39	26.74	42.21	0.249659136155427	0.331849508176774	0.414039880198121	0.243121623676327	0.323159778915121	0.403197934153914	0.250235596536408	0.33358698770926	0.41584352816171	0.259023202799292	36.7676380271202	-1.19174510334592	34.1260560490003	0.201180381542938	0.23236263270114	0.183757220950867	0.170518572456395	0.200905269976397	0.153539933783565	0.206663051550009	0.252478269087479	0.186977474181249	0.00251542192760301	0.00245735172337793	0.00466447078250563
143	7.05265052202183	0.23	0.259087011649955	0.185201790456784	0.332972232843126	0.251777843113818	9.71076657043441	7.09712815941433	12.3244049814545	32.65	23.57	43.93	0.21409030651703	0.292932710933488	0.371775115349945	0.208553137040433	0.285356384419383	0.362159631798333	0.597948789398981	0.290993010390642	0.369686687115658	0.259087011649955	35.026058132733	1.21240597455787	35.7919255909029	0.201180381542938	0.23236263270114	0.183757220950867	0.170518572456395	0.200905269976397	0.153539933783565	0.206663051550009	0.252478269087479	0.186977474181249	0.00251542192760301	0.00245735172337793	0.00466447078250563
143	7.05265052202183	0.23	0.259140383982126	0.184060542555506	0.334220225408746	0.252063441626645	10.4778544380674	7.65989153045756	13.2958173456771	31.88	25.18	43.42	0.236555374894127	0.323580663620058	0.410605952345989	0.230520173039999	0.315325198607209	0.40013022417442	0.236276059597635	0.323260979654107	0.410590478300681	0.259140383982126	36.2309547468447	0.292834785661364	35.2887785746256	0.201180381542938	0.23236263270114	0.183757220950867	0.170518572456395	0.200905269976397	0.153539933783565	0.206663051550009	0.252478269087479	0.186977474181249	0.00251542192760301	0.00245735172337793	0.00466447078250563
143	7.05265052202183	0.23	0.259362484588058	0.18581794173207	0.332907027444047	0.29199584857179	10.3177563847871	7.80933615501997	12.8261766145543	31.7	23.09	41.65	0.242580361851912	0.320499083102299	0.398417804352685	0.236412893911065	0.312350575923012	0.38828825793496	0.241385234992387	0.318937379366944	0.396897111930586	0.259362484588058	34.4878626044945	0.249807204472662	34.7384748801542	0.201180381542938	0.23236263270114	0.183757220950867	0.170518572456395	0.200905269976397	0.153539933783565	0.206663051550009	0.252478269087479	0.186977474181249	0.00251542192760301	0.00245735172337793	0.00466447078250563
143	7.05265052202183	0.23	0.260039583486926	0.185419131549951	0.334660035423901	0.260471706237342	9.961977260833	7.34121197603652	12.5827425456295	29.09	22.52	38.84	0.24809213576344	0.336659426690636	0.425226717617833	0.242116772912796	0.328550897875823	0.41498502283885	0.247599394538843	0.336351756744853	0.425651726456324	0.260039583486926	32.9970896851462	-0.565464365614165	33.4097582389337	0.201180381542938	0.23236263270114	0.183757220950867	0.170518572456395	0.200905269976397	0.153539933783565	0.206663051550009	0.252478269087479	0.186977474181249	0.00251542192760301	0.00245735172337793	0.00466447078250563
143	7.05265052202183	0.23	0.260179123582654	0.185769739747975	0.334588507417333	0.194326671167483	8.69460963145148	5.9305409045718	11.4586783583312	33.22	23.71	42.2	0.175891301660744	0.257869599099993	0.339847896539243	0.171298436201385	0.251136120164182	0.330973804126979	0.174973610584148	0.25668585527423	0.33829755581174	0.260179123582654	35.6950150860565	-0.207026906295026	34.6504263196074	0.201180381542938	0.23236263270114	0.183757220950867	0.170518572456395	0.200905269976397	0.153539933783565	0.206663051550009	0.252478269087479	0.186977474181249	0.00251542192760301	0.00245735172337793	0.00466447078250563
143	7.05265052202183	0.23	0.260491478991886	0.18572517083726	0.335257787146511	0.216265507923492	9.50169818250365	6.67761461943876	12.3257817455685	32.28	23.33	42.83	0.203715701983667	0.289870743611189	0.376025785238712	0.198480916372865	0.282422072826991	0.366363229281117	0.202417402941513	0.288234386477939	0.374511509558555	0.260491478991886	35.8454144929351	-0.897471596274363	33.8601443350779	0.201180381542938	0.23236263270114	0.183757220950867	0.170518572456395	0.200905269976397	0.153539933783565	0.206663051550009	0.252478269087479	0.186977474181249	0.00251542192760301	0.00245735172337793	0.00466447078250563
143	7.05265052202183	0.23	0.260817363794252	0.185555429660046	0.336079297928457	0.249820533107945	10.2325752317908	7.46411092287478	13.0010395407068	32.52	25.01	40.56	0.226088562118535	0.309945584253763	0.393802606388991	0.220254832848271	0.301948104814257	0.383641376780244	0.226687288030086	0.310754300534402	0.394940324805204	0.260817363794252	35.1852039068751	-0.332443796381071	34.4497272067534	0.201180381542938	0.23236263270114	0.183757220950867	0.170518572456395	0.200905269976397	0.153539933783565	0.206663051550009	0.252478269087479	0.186977474181249	0.00251542192760301	0.00245735172337793	0.00466447078250563
143	7.05265052202183	0.23	0.261158704775533	0.186932449756351	0.335384959794715	0.291123028448075	9.34516593170367	7.0683934561349	11.6219384072724	31.63	22.42	40.32	0.219987988335217	0.290847455893952	0.361706923452687	0.214401373670097	0.283461358704255	0.352521343738412	0.219398785194559	0.290281766025316	0.360487812887191	0.261158704775533	33.2510353149303	0.536475604771864	34.5873465741592	0.201180381542938	0.23236263270114	0.183757220950867	0.170518572456395	0.200905269976397	0.153539933783565	0.206663051550009	0.252478269087479	0.186977474181249	0.00251542192760301	0.00245735172337793	0.00466447078250563
143	7.05265052202183	0.23	0.261689040701587	0.187634394606853	0.335743686796321	0.214237943399712	9.2139798556761	6.45892626293279	11.9690334484194	32.98	24.45	42.2	0.192960624467887	0.275267936868889	0.357575249269891	0.18794248756008	0.26810931475442	0.348276141948759	0.192799667079242	0.274340533167319	0.356572315877953	0.261689040701587	35.536486451259	0.887796050707721	35.7543922368037	0.201180381542938	0.23236263270114	0.183757220950867	0.170518572456395	0.200905269976397	0.153539933783565	0.206663051550009	0.252478269087479	0.186977474181249	0.00251542192760301	0.00245735172337793	0.00466447078250563
143	7.05265052202183	0.23	0.261766023855078	0.186747195586462	0.336784852123694	0.215675794564554	8.84036238923276	6.20826087196478	11.4724639065007	31.7	23.66	44.52	0.192841973659779	0.274600724126432	0.356359474593085	0.187939009027968	0.267619061303188	0.347299113578407	0.19166616262279	0.272387686111243	0.35402994198532	0.261766023855078	35.0157136449656	0.233745173688589	34.7931395067755	0.201180381542938	0.23236263270114	0.183757220950867	0.170518572456395	0.200905269976397	0.153539933783565	0.206663051550009	0.252478269087479	0.186977474181249	0.00251542192760301	0.00245735172337793	0.00466447078250563
143	7.05265052202183	0.23	0.262322427601104	0.187125598995685	0.337519256206523	0.247659920568601	9.37534154514807	6.82409873209859	11.9265843581976	31.49	24.02	39.77	0.213351728031946	0.293114944269264	0.372878160506583	0.207948449377381	0.285691607527099	0.363434765676817	0.213312307625846	0.292921637566226	0.373984329729203	0.262322427601104	34.1297022365393	0.15043719711818	34.5574673678121	0.201180381542938	0.23236263270114	0.183757220950867	0.170518572456395	0.200905269976397	0.153539933783565	0.206663051550009	0.252478269087479	0.186977474181249	0.00251542192760301	0.00245735172337793	0.00466447078250563
143	7.05265052202183	0.23	0.26349257954324	0.187298707859353	0.339686451227127	0.2435655190415	9.93541964366662	7.20172858548465	12.6691107018486	32.4	25.28	41.75	0.218906697752714	0.302001093093977	0.38509548843524	0.213269675965926	0.294224324457471	0.375178972949015	0.219927639409043	0.302690345407962	0.385917479586206	0.26349257954324	35.5417427768886	0.127760420873863	34.9640819565431	0.201180381542938	0.23236263270114	0.183757220950867	0.170518572456395	0.200905269976397	0.153539933783565	0.206663051550009	0.252478269087479	0.186977474181249	0.00251542192760301	0.00245735172337793	0.00466447078250563
143	7.05265052202183	0.23	0.263626079290858	0.1892067278388	0.338045430742916	0.271879077270832	9.91240832913729	7.37973890565349	12.4450777526211	29.95	23.75	43.11	0.242356841284361	0.325531838305297	0.408706835326234	0.236406243355977	0.317539041104373	0.398671838852769	0.241693265416837	0.323659745326738	0.407470805185779	0.263626079290858	33.9580518247341	-0.0887635742401759	34.1763523232173	0.201180381542938	0.23236263270114	0.183757220950867	0.170518572456395	0.200905269976397	0.153539933783565	0.206663051550009	0.252478269087479	0.186977474181249	0.00251542192760301	0.00245735172337793	0.00466447078250563
143	7.05265052202183	0.23	0.264223099015265	0.189177232067946	0.339268965962583	0.247945944268926	9.92627301623638	7.22718092886501	12.6253651036077	30.4	22.59	39.26	0.233917818712208	0.321277709075496	0.408637599438783	0.228120008880525	0.31331462584125	0.398509242801974	0.233836572941881	0.321057800504631	0.407791864686061	0.264223099015265	33.6005006191598	0.3463132152978	34.4608581010322	0.201180381542938	0.23236263270114	0.183757220950867	0.170518572456395	0.200905269976397	0.153539933783565	0.206663051550009	0.252478269087479	0.186977474181249	0.00251542192760301	0.00245735172337793	0.00466447078250563
143	7.05265052202183	0.23	0.265360764171734	0.189862724818971	0.340858803524496	0.206024304843666	8.30048660430325	5.75639122056423	10.8445819880423	31.07	22.78	41.02	0.182370054701485	0.262970346884685	0.343570639067885	0.177788655278541	0.256364151599824	0.334939647921106	0.181709466446242	0.262212575750018	0.342621897915849	0.265360764171734	33.5255515835654	-0.0374084716260081	34.1953357917636	0.201180381542938	0.23236263270114	0.183757220950867	0.170518572456395	0.200905269976397	0.153539933783565	0.206663051550009	0.252478269087479	0.186977474181249	0.00251542192760301	0.00245735172337793	0.00466447078250563
143	7.05265052202183	0.23	0.265773902229192	0.189769187200869	0.341778617257515	0.255061870511881	10.0253635469645	7.35036886026263	12.7003582336664	31.43	23.19	43.89	0.230238416648112	0.314028298886261	0.39781818112441	0.224414117521268	0.30608438242942	0.387754647337573	0.228410416223918	0.311756640286703	0.394687521722638	0.265773902229192	34.8825679660254	1.218307589177	35.8305784455831	0.201180381542938	0.23236263270114	0.183757220950867	0.170518572456395	0.200905269976397	0.153539933783565	0.206663051550009	0.252478269087479	0.186977474181249	0.00251542192760301	0.00245735172337793	0.00466447078250563
143	7.05265052202183	0.23	0.265956305205336	0.189703087027883	0.342209523382788	0.275612084256864	9.81834493913751	7.3331513881282	12.3035384901468	32.73	23.19	44.45	0.22071270030531	0.295511889684191	0.370311079063072	0.214996922501956	0.287859043711361	0.360721164920765	0.218655493083373	0.293089551135013	0.366920902470718	0.265956305205336	34.6265034210666	-1.37657376110527	33.0911034676036	0.201180381542938	0.23236263270114	0.183757220950867	0.170518572456395	0.200905269976397	0.153539933783565	0.206663051550009	0.252478269087479	0.186977474181249	0.00251542192760301	0.00245735172337793	0.00466447078250563
143	7.05265052202183	0.23	0.266430678648378	0.190154233952798	0.342707123343959	0.231807819130485	9.45384229432464	6.76686055221873	12.1408240364305	30.64	24.68	40.63	0.217302988144852	0.303589554440183	0.389876120735513	0.211889976771436	0.296027147107156	0.380164317442876	0.218031680041785	0.298647754672446	0.390358973265958	0.266430678648378	33.7488715540009	-0.646531083804926	33.8256820948494	0.201180381542938	0.23236263270114	0.183757220950867	0.170518572456395	0.200905269976397	0.153539933783565	0.206663051550009	0.252478269087479	0.186977474181249	0.00251542192760301	0.00245735172337793	0.00466447078250563
143	7.05265052202183	0.23	0.266565294523094	0.191226619394015	0.341903969652174	0.280733377257625	10.2100266892684	7.65844035507743	12.7616130234593	29.55	22.69	43.22	0.254894978886357	0.33981912983951	0.424743280792664	0.248691794288004	0.331549210982513	0.414406627677022	0.253239489369896	0.337623224018512	0.421779699062825	0.266565294523094	34.3315198860802	-0.0627466456404168	34.2500139036685	0.201180381542938	0.23236263270114	0.183757220950867	0.170518572456395	0.200905269976397	0.153539933783565	0.206663051550009	0.252478269087479	0.186977474181249	0.00251542192760301	0.00245735172337793	0.00466447078250563
143	7.05265052202183	0.23	0.26727043063168	0.190675207610293	0.343865653653068	0.247784961775837	10.2719266942965	7.477640364593	13.066213024	34.86	25.24	44.82	0.211469079350647	0.290492023591515	0.369514967832383	0.205804636854095	0.282710860650843	0.359617084447591	0.210575368274509	0.289157277408329	0.367522280733632	0.26727043063168	37.3528724060621	0.764819843648449	36.0722265275555	0.201180381542938	0.23236263270114	0.183757220950867	0.170518572456395	0.200905269976397	0.153539933783565	0.206663051550009	0.252478269087479	0.186977474181249	0.00251542192760301	0.00245735172337793	0.00466447078250563
143	7.05265052202183	0.23	0.268647762203403	0.191033271192889	0.346262253213917	0.259210068679018	9.76126485537331	7.18486562837415	12.3376640823725	32.8	23.17	44.64	0.215799574274461	0.293182490685841	0.37056540709722	0.210204415000006	0.285580980175989	0.360957545351972	0.213649393429786	0.290622714402005	0.366804071639433	0.268647762203403	35.1010688994419	0.670159098918203	35.2605128958446	0.201180381542938	0.23236263270114	0.183757220950867	0.170518572456395	0.200905269976397	0.153539933783565	0.206663051550009	0.252478269087479	0.186977474181249	0.00251542192760301	0.00245735172337793	0.00466447078250563
143	7.05265052202183	0.23	0.269694622720882	0.193291308955538	0.346097936486225	0.247034611439771	10.0701432511185	7.32522310854953	12.8150633936875	33.47	25.77	42.68	0.215651537084666	0.296460850213817	0.377270163342967	0.209997347781271	0.288687913415799	0.367378479050327	0.215407345089672	0.296143116380262	0.377346646408343	0.269694622720882	35.6292654441029	-0.958558759579515	33.9358202164852	0.201180381542938	0.23236263270114	0.183757220950867	0.170518572456395	0.200905269976397	0.153539933783565	0.206663051550009	0.252478269087479	0.186977474181249	0.00251542192760301	0.00245735172337793	0.00466447078250563
143	7.05265052202183	0.23	0.269830312076211	0.192146722066269	0.347513902086152	0.226889257970904	9.49788830399704	6.76056303889593	12.2352135690981	31.32	23.64	40.69	0.212458852331582	0.298482602267149	0.384506352202717	0.207095022174903	0.290946978471226	0.374798934767548	0.212000376998431	0.298275460225004	0.383753891157944	0.269830312076211	34.1783230637952	0.580953352154765	35.093758736281	0.201180381542938	0.23236263270114	0.183757220950867	0.170518572456395	0.200905269976397	0.153539933783565	0.206663051550009	0.252478269087479	0.186977474181249	0.00251542192760301	0.00245735172337793	0.00466447078250563
143	7.05265052202183	0.23	0.273762138699731	0.195105306022415	0.352418971377047	0.261747574704674	11.1274986771847	8.20977526046272	14.0452220939067	32.22	25.66	44.24	0.250963631686001	0.340155167591037	0.429346703496073	0.244522310815809	0.331424625379052	0.418326939942294	0.250302726187296	0.33948905819498	0.428687917835301	0.273762138699731	36.3343022336551	0.270546467783629	35.3284390511908	0.201180381542938	0.23236263270114	0.183757220950867	0.170518572456395	0.200905269976397	0.153539933783565	0.206663051550009	0.252478269087479	0.186977474181249	0.00251542192760301	0.00245735172337793	0.00466447078250563
143	7.05265052202183	0.23	0.273807982477652	0.196558031446021	0.351057933509283	0.20149960161402	8.89936019916371	6.13340768882316	11.6653127095043	33.72	24.37	46.37	0.179228747299669	0.260054648441393	0.340880549583116	0.174510427204028	0.253208530883843	0.331906634563659	0.177763851540489	0.25802724882571	0.337349285808518	0.273807982477652	36.0414296102531	-0.716112314113726	34.2562747977385	0.201180381542938	0.23236263270114	0.183757220950867	0.170518572456395	0.200905269976397	0.153539933783565	0.206663051550009	0.252478269087479	0.186977474181249	0.00251542192760301	0.00245735172337793	0.00466447078250563
143	7.05265052202183	0.23	0.274765645844678	0.195281166896884	0.354250124792472	0.260602810731537	10.7506962794694	7.92339946325468	13.5779930956842	32.04	25.83	43.34	0.243533437063356	0.330433171759835	0.417332906456315	0.237302749166744	0.321979195218669	0.406655641270595	0.243713089739731	0.330968684889933	0.417404176182101	0.274765645844678	35.7756451088741	0.318318116912721	35.2684844069467	0.201180381542938	0.23236263270114	0.183757220950867	0.170518572456395	0.200905269976397	0.153539933783565	0.206663051550009	0.252478269087479	0.186977474181249	0.00251542192760301	0.00245735172337793	0.00466447078250563
143	7.05265052202183	0.23	0.275334052021275	0.197600290299896	0.353067813742654	0.260939259557478	9.88520199835547	7.28778688389908	12.4826171128119	29.12	20.85	40.47	0.246029471978383	0.333715991809281	0.42140251164018	0.24009952835937	0.325672577334263	0.411245626309156	0.244165589472528	0.330732060627872	0.417934878909781	0.275334052021275	32.2458760401668	-0.222245517098882	33.4925351764572	0.201180381542938	0.23236263270114	0.183757220950867	0.170518572456395	0.200905269976397	0.153539933783565	0.206663051550009	0.252478269087479	0.186977474181249	0.00251542192760301	0.00245735172337793	0.00466447078250563
143	7.05265052202183	0.23	0.277187798917146	0.197931216289703	0.35644438154459	0.248776746103888	9.51898833214067	6.93639588895058	12.1015807753308	30.58	22.64	40.05	0.223208365462647	0.306314382928996	0.389420400395345	0.217655524619456	0.298694081544416	0.379732638469376	0.222908056360073	0.305561513106354	0.389070632655531	0.277187798917146	33.2070019647233	0.117758380359028	34.2060136116383	0.201180381542938	0.23236263270114	0.183757220950867	0.170518572456395	0.200905269976397	0.153539933783565	0.206663051550009	0.252478269087479	0.186977474181249	0.00251542192760301	0.00245735172337793	0.00466447078250563
143	7.05265052202183	0.23	0.277262751107407	0.199123810587022	0.355401691627792	0.245919430138166	8.96919260922703	6.5170187109943	11.4213665074598	32.97	24.08	45.44	0.194715588128563	0.267981678646669	0.341247769164775	0.189652096025392	0.261012934507263	0.332373772989134	0.193448699959631	0.265915260210889	0.338352137405643	0.277262751107407	34.8964591688478	-0.226726490388839	34.3553926389238	0.201180381542938	0.23236263270114	0.183757220950867	0.170518572456395	0.200905269976397	0.153539933783565	0.206663051550009	0.252478269087479	0.186977474181249	0.00251542192760301	0.00245735172337793	0.00466447078250563
143	7.05265052202183	0.23	0.278556552498772	0.198369134163212	0.358743970834331	0.282186042806372	11.0417208020597	8.29217848811021	13.7912631160092	31.39	24.15	41.58	0.26000676874672	0.346220495767606	0.432434222788492	0.253433537072946	0.337467694677622	0.421501852282298	0.259889048895345	0.345321313034387	0.432473195530106	0.278556552498772	34.2257415236755	0.622390426156421	34.9750322230124	0.201180381542938	0.23236263270114	0.183757220950867	0.170518572456395	0.200905269976397	0.153539933783565	0.206663051550009	0.252478269087479	0.186977474181249	0.00251542192760301	0.00245735172337793	0.00466447078250563
143	7.05265052202183	0.23	0.27869566745206	0.198913885234598	0.358477449669521	0.261865201890448	10.2075969862492	7.53189389060475	12.8833000818937	33.49	23.19	43.09	0.221634181288799	0.300369659189623	0.379105137090448	0.215821668812436	0.292492253360757	0.369162837909078	0.219981489794371	0.298309005513611	0.376757330245246	0.27869566745206	35.0236029286056	-0.0581849410294482	34.6294966418004	0.201180381542938	0.23236263270114	0.183757220950867	0.170518572456395	0.200905269976397	0.153539933783565	0.206663051550009	0.252478269087479	0.186977474181249	0.00251542192760301	0.00245735172337793	0.00466447078250563
143	7.05265052202183	0.23	0.280066087503912	0.200668232865432	0.359463942142393	0.287320071103826	10.9372044668017	8.24780029588118	13.6266086377222	31.14	23.06	41.41	0.260726556919857	0.345743053985162	0.430759551050468	0.254167828183692	0.337045685637684	0.419923543091676	0.260087321805961	0.343971423713515	0.429046113466074	0.280066087503912	34.0109101188577	0.345218085882027	34.6488166692711	0.201180381542938	0.23236263270114	0.183757220950867	0.170518572456395	0.200905269976397	0.153539933783565	0.206663051550009	0.252478269087479	0.186977474181249	0.00251542192760301	0.00245735172337793	0.00466447078250563
143	7.05265052202183	0.23	0.281848024728226	0.202260282373242	0.361435767083211	0.271462098184599	10.914024527145	8.12249734212478	13.7055517121652	32.05	23.26	42.27	0.249546108570251	0.335309724936991	0.421073341303731	0.24315998255774	0.326728825122778	0.410297667687816	0.248466520308624	0.334210333769692	0.418590049564671	0.281848024728226	34.4377636881696	0.338026529295256	34.9070538085363	0.201180381542938	0.23236263270114	0.183757220950867	0.170518572456395	0.200905269976397	0.153539933783565	0.206663051550009	0.252478269087479	0.186977474181249	0.00251542192760301	0.00245735172337793	0.00466447078250563
143	7.05265052202183	0.23	0.283679223568528	0.203627096366326	0.36373135077073	0.243910943801247	10.0484858343854	7.28627439939954	12.8106972693713	31	23.84	41.59	0.231356977906673	0.319063925917065	0.406770873927457	0.225553019220081	0.311059698592003	0.396566377963924	0.230753468989082	0.318032223637728	0.406146025712145	0.283679223568528	33.9041313679027	-0.105346124147228	34.2423481163304	0.201180381542938	0.23236263270114	0.183757220950867	0.170518572456395	0.200905269976397	0.153539933783565	0.206663051550009	0.252478269087479	0.186977474181249	0.00251542192760301	0.00245735172337793	0.00466447078250563
[truncated: 1,360 more rows]
