# Supplementary material for: Re-expressing coefficients from regression models for inclusion in a meta-analysis
Source: BMC Med Res Methodol. 2024 Jan 8;24:6. doi: 10.1186/s12874-023-02132-y (PMC10773134; doi:10.1186/s12874-023-02132-y)
Supplement: Supplementary file 2 — Additional file 2. [file 12874_2023_2132_MOESM2_ESM.zip › Supp_Files_R1/simdata/simdata_scenario_144.csv]

ex_no	errsd	rsquare	beta	b_low_ci	b_hi_ci	lrsquare	lbeta	lb_low_ci	lb_hi_ci	x_median	x_25	x_75	rbl	rb	rbu	altl	alt	altu	dzl	dz	dzu	observed_beta	xlog	error	ylog	RelBias_rb	RelBias_rbl	RelBias_rbu	RelBias_alt	RelBias_altl	RelBias_altu	RelBias_dz	RelBias_dzl	RelBias_dzu	MC_SE_RelBias_rb	MC_SE_RelBias_alt	MC_SE_RelBias_dz
144	7.05265052202183	0.23	0.23815590064362	0.228961588334078	0.247350212953162	0.260243686389147	9.47932230393927	9.1389543242341	9.81969028364443	32.01	23.94	43.51	0.281093784165609	0.291562741557202	0.302031698948796	0.273905131122161	0.284106356864554	0.294307582606947	0.279806016713023	0.290688969830182	0.301063341998871	0.23815590064362	35.6225740729313	0.0524519086873236	34.789505932119	0.207491860338155	0.210575037200774	0.204622444929129	0.176620075613674	0.179624424514913	0.173824022899614	0.207706504531354	0.223004307971796	0.204488928656792	0.000346949418678732	0.000338830176208354	0.0029100584372426
144	7.05265052202183	0.24	0.234957484502367	0.226081647006781	0.243833321997953	0.270936547439201	9.51467804854508	9.18227872354991	9.84707737354026	32.14	23.91	42.99	0.281353530720996	0.291538554124479	0.301723577527963	0.27414213779353	0.284066108117105	0.29399007844068	0.280209288935718	0.29058117821639	0.301106356194625	0.234957484502367	35.6348961167093	0.0343025384181257	34.760489622703	0.207491860338155	0.210575037200774	0.204622444929129	0.176620075613674	0.179624424514913	0.173824022899614	0.207706504531354	0.223004307971796	0.204488928656792	0.000346949418678732	0.000338830176208354	0.0029100584372426
144	7.05265052202183	0.24	0.238490633638904	0.229522497262268	0.247458770015541	0.271672157186857	9.57132704356798	9.23757017311106	9.90508391402491	32.09	23.54	43.44	0.283466897650712	0.293708662840591	0.30395042803047	0.276207635739322	0.286187121077252	0.296166606415182	0.281477059972454	0.291697636364621	0.302339658357213	0.238490633638904	35.4978052341886	-0.0711973509601249	34.5995298141358	0.207491860338155	0.210575037200774	0.204622444929129	0.176620075613674	0.179624424514913	0.173824022899614	0.207706504531354	0.223004307971796	0.204488928656792	0.000346949418678732	0.000338830176208354	0.0029100584372426
144	7.05265052202183	0.24	0.238807291205752	0.229736078550048	0.247878503861455	0.264431307172133	9.39175008812489	9.05815559115923	9.72534458509054	31.96	23.59	43.3	0.279102908471205	0.289381733273461	0.299660558075717	0.271972628684302	0.281988858957816	0.29200508923133	0.277210919644759	0.288388615022541	0.297893895082963	0.238807291205752	35.3727815217624	-0.0766601053855413	34.573875821087	0.207491860338155	0.210575037200774	0.204622444929129	0.176620075613674	0.179624424514913	0.173824022899614	0.207706504531354	0.223004307971796	0.204488928656792	0.000346949418678732	0.000338830176208354	0.0029100584372426
144	7.05265052202183	0.24	0.238984790197599	0.230040537176509	0.247929043218689	0.27611021340777	9.70262207451268	9.36804107654768	10.0372030724777	32.12	23.78	43.4	0.287241636287443	0.297500514588772	0.3077593928901	0.279882270338947	0.289878307777035	0.299874345215123	0.285808723047247	0.29600755307232	0.307045849368111	0.238984790197599	35.6529562836922	0.0979725877484016	34.8086933717098	0.207491860338155	0.210575037200774	0.204622444929129	0.176620075613674	0.179624424514913	0.173824022899614	0.207706504531354	0.223004307971796	0.204488928656792	0.000346949418678732	0.000338830176208354	0.0029100584372426
144	7.05265052202183	0.24	0.240872598730608	0.231788850584927	0.249956346876288	0.270402582842144	9.64386371259782	9.3064952684513	9.98123215674433	32.06	23.67	43.48	0.285885051641709	0.296248630227954	0.306612208814199	0.278568423017965	0.288666767534457	0.298765112050948	0.284607420411494	0.294801604747866	0.305615064990595	0.240872598730608	35.5213404834488	0.0300642296054919	34.7222409627884	0.207491860338155	0.210575037200774	0.204622444929129	0.176620075613674	0.179624424514913	0.173824022899614	0.207706504531354	0.223004307971796	0.204488928656792	0.000346949418678732	0.000338830176208354	0.0029100584372426
144	7.05265052202183	0.24	0.240979843271596	0.231915154202763	0.250044532340429	0.273528590162849	9.6834554627162	9.3473655890144	10.019545336418	31.83	23.74	43.31	0.289150536011524	0.299547108843032	0.30994368167454	0.281780784281174	0.291912373475883	0.302043962670591	0.288493204662567	0.298719599309517	0.308221107313426	0.240979843271596	35.5413779067041	0.23223038255633	34.9202799469547	0.207491860338155	0.210575037200774	0.204622444929129	0.176620075613674	0.179624424514913	0.173824022899614	0.207706504531354	0.223004307971796	0.204488928656792	0.000346949418678732	0.000338830176208354	0.0029100584372426
144	7.05265052202183	0.24	0.240994429387009	0.231890231098386	0.250098627675633	0.26931426847805	9.55564188904426	9.22043520863853	9.89084856944998	31.9	23.51	43.19	0.284566802101051	0.294912159009649	0.305257515918247	0.277303943802342	0.287385261263183	0.297466578724024	0.283292730207886	0.293563325394549	0.30383400508533	0.240994429387009	35.3630224261749	-0.0663457708039264	34.5848163357572	0.207491860338155	0.210575037200774	0.204622444929129	0.176620075613674	0.179624424514913	0.173824022899614	0.207706504531354	0.223004307971796	0.204488928656792	0.000346949418678732	0.000338830176208354	0.0029100584372426
144	7.05265052202183	0.24	0.241215401807692	0.232149280916231	0.250281522699153	0.270851118585638	9.5877017920186	9.25267890584934	9.92272467818786	31.79	23.49	43.39	0.286564354312808	0.296940334937664	0.30731631556252	0.279265718710478	0.289377428847893	0.299489138985307	0.28510063622237	0.294927260051837	0.305593771385145	0.241215401807692	35.3861829257678	0.0734960094268607	34.7170622434228	0.207491860338155	0.210575037200774	0.204622444929129	0.176620075613674	0.179624424514913	0.173824022899614	0.207706504531354	0.223004307971796	0.204488928656792	0.000346949418678732	0.000338830176208354	0.0029100584372426
144	7.05265052202183	0.24	0.241508747929304	0.232401882745521	0.250615613113087	0.269369916140982	9.60291933857528	9.2661018149455	9.93973686220505	32.11	23.83	43.63	0.284151081216864	0.294479811185903	0.304808541154941	0.276871424790345	0.286935543394278	0.296999661998211	0.282800170630933	0.292730744022311	0.302809724321691	0.241508747929304	35.6705610059011	-0.0491496986319863	34.6785577212939	0.207491860338155	0.210575037200774	0.204622444929129	0.176620075613674	0.179624424514913	0.173824022899614	0.207706504531354	0.223004307971796	0.204488928656792	0.000346949418678732	0.000338830176208354	0.0029100584372426
144	7.05265052202183	0.24	0.241810081222821	0.232588186388736	0.251031976056906	0.267102330344401	9.76826580838731	9.42366406632041	10.1128675504542	31.93	23.69	42.97	0.29056553442837	0.30119084838735	0.31181616234633	0.28314544432594	0.293499422639082	0.303853400952225	0.289209598586475	0.30010718946255	0.31077307025522	0.241810081222821	35.3911703162692	0.0510328687960124	34.7212986314527	0.207491860338155	0.210575037200774	0.204622444929129	0.176620075613674	0.179624424514913	0.173824022899614	0.207706504531354	0.223004307971796	0.204488928656792	0.000346949418678732	0.000338830176208354	0.0029100584372426
144	7.05265052202183	0.24	0.24235482789258	0.233246215859982	0.251463439925179	0.27491506984974	9.6587567753176	9.32468978548504	9.99282376515017	32.16	23.79	43.64	0.285560543621218	0.295791055672245	0.306021567723271	0.278238972199924	0.288207181120034	0.298175390040145	0.284211980601179	0.29417237829209	0.303810416190993	0.24235482789258	35.6089187073054	-0.0372058335232038	34.6835245689677	0.207491860338155	0.210575037200774	0.204622444929129	0.176620075613674	0.179624424514913	0.173824022899614	0.207706504531354	0.223004307971796	0.204488928656792	0.000346949418678732	0.000338830176208354	0.0029100584372426
144	7.05265052202183	0.24	0.242716052316695	0.233553536804269	0.251878567829121	0.271181541556035	9.67731147816074	9.33944001963303	10.0151829366885	32.2	23.66	43.5	0.285612679920951	0.295945245100024	0.306277810279097	0.278283788314115	0.288351217329629	0.298418646345144	0.284539118665133	0.294193760792682	0.304738772690341	0.242716052316695	35.4700954906802	0.11193646839914	34.7883718494784	0.207491860338155	0.210575037200774	0.204622444929129	0.176620075613674	0.179624424514913	0.173824022899614	0.207706504531354	0.223004307971796	0.204488928656792	0.000346949418678732	0.000338830176208354	0.0029100584372426
144	7.05265052202183	0.24	0.243154582406886	0.234022247630815	0.252286917182958	0.268724562450061	9.60241513198447	9.2650622254066	9.93976803856234	32.09	23.57	43.53	0.284333757267808	0.29468671735797	0.305039677448132	0.277052645177048	0.287140490552685	0.297228335928323	0.282601735782257	0.292228560553675	0.30315165951857	0.243154582406886	35.6119065868414	-0.0139702358856679	34.6851220415	0.207491860338155	0.210575037200774	0.204622444929129	0.176620075613674	0.179624424514913	0.173824022899614	0.207706504531354	0.223004307971796	0.204488928656792	0.000346949418678732	0.000338830176208354	0.0029100584372426
144	7.05265052202183	0.24	0.243154949176837	0.234025878315133	0.252284020038542	0.274722136143554	9.76734166208078	9.42935549083367	10.1053278333279	31.96	23.72	43.31	0.290524079838076	0.300937635832971	0.311351191827865	0.283101774932178	0.293249285552135	0.303396796172092	0.288735735900454	0.299264806435065	0.309744243151598	0.243154949176837	35.4168232128465	0.0724083227892872	34.7457003917912	0.207491860338155	0.210575037200774	0.204622444929129	0.176620075613674	0.179624424514913	0.173824022899614	0.207706504531354	0.223004307971796	0.204488928656792	0.000346949418678732	0.000338830176208354	0.0029100584372426
144	7.05265052202183	0.24	0.243981700907758	0.234844745018824	0.253118656796691	0.275000946515374	9.7147200426084	9.37878981590246	10.0506502693143	32.1	23.62	43.27	0.287712105901189	0.298017400598971	0.308322695296752	0.280342802620975	0.290384143037855	0.300425483454735	0.286307999504826	0.296589644857743	0.307145383387724	0.243981700907758	35.4097921692588	-0.109780596431254	34.5550077629378	0.207491860338155	0.210575037200774	0.204622444929129	0.176620075613674	0.179624424514913	0.173824022899614	0.207706504531354	0.223004307971796	0.204488928656792	0.000346949418678732	0.000338830176208354	0.0029100584372426
144	7.05265052202183	0.24	0.244157791636019	0.234935213226356	0.253380370045682	0.271513006642692	9.61517139869292	9.27975076140039	9.95059203598546	32.09	23.86	43.19	0.284785709313565	0.295079412944819	0.305373116576073	0.277493041512307	0.287523148486243	0.297553255460178	0.283469630772769	0.293623848579556	0.304258000500147	0.244157791636019	35.4551903451811	0.0431780815574514	34.7306451495278	0.207491860338155	0.210575037200774	0.204622444929129	0.176620075613674	0.179624424514913	0.173824022899614	0.207706504531354	0.223004307971796	0.204488928656792	0.000346949418678732	0.000338830176208354	0.0029100584372426
144	7.05265052202183	0.24	0.244270800826166	0.235052355084306	0.253489246568026	0.268856100192044	9.52478192200557	9.1902683892808	9.85929545473033	32	23.79	43.55	0.282781297486416	0.293074160197695	0.303367022908973	0.275551133783344	0.285580828162639	0.295610522541933	0.897818768024464	0.292034788103641	0.301622629694331	0.244270800826166	35.465566728389	-0.0908467843003606	34.5846360898842	0.207491860338155	0.210575037200774	0.204622444929129	0.176620075613674	0.179624424514913	0.173824022899614	0.207706504531354	0.223004307971796	0.204488928656792	0.000346949418678732	0.000338830176208354	0.0029100584372426
144	7.05265052202183	0.24	0.244364131116641	0.235180990332056	0.253547271901226	0.274318102717889	9.72691698063761	9.38998806243086	10.0638458988444	31.59	23.48	43.07	0.29263179918712	0.303131931336115	0.31363206348511	0.285206332087447	0.295440025708466	0.305673719329485	0.291117992372046	0.301483216705541	0.312171276936926	0.244364131116641	35.1784744907701	-0.0542757726253345	34.5448036989897	0.207491860338155	0.210575037200774	0.204622444929129	0.176620075613674	0.179624424514913	0.173824022899614	0.207706504531354	0.223004307971796	0.204488928656792	0.000346949418678732	0.000338830176208354	0.0029100584372426
144	7.05265052202183	0.24	0.244399816079485	0.235210684211878	0.253588947947091	0.270559022909553	9.58898576191944	9.25367004588424	9.92430147795463	32.13	23.65	43.5	0.283580765034846	0.293856589308887	0.304132413582929	0.276312882016178	0.286325347494587	0.296337812972996	0.282186352784907	0.292347517896287	0.30269028371165	0.244399816079485	35.4223610429471	-0.00239777518561443	34.6554896624499	0.207491860338155	0.210575037200774	0.204622444929129	0.176620075613674	0.179624424514913	0.173824022899614	0.207706504531354	0.223004307971796	0.204488928656792	0.000346949418678732	0.000338830176208354	0.0029100584372426
144	7.05265052202183	0.24	0.244669659542901	0.235484320003975	0.253854999081827	0.277086675383856	9.7303313000233	9.3956125128312	10.0650500872154	31.95	23.63	43.13	0.289589341806615	0.299905964926278	0.310222588045941	0.282192501019529	0.292245611614179	0.302298722208828	0.287969302099167	0.298110128898859	0.308474935529612	0.244669659542901	35.2706999131348	-0.0460618126724096	34.5758249546119	0.207491860338155	0.210575037200774	0.204622444929129	0.176620075613674	0.179624424514913	0.173824022899614	0.207706504531354	0.223004307971796	0.204488928656792	0.000346949418678732	0.000338830176208354	0.0029100584372426
144	7.05265052202183	0.24	0.244918518903592	0.235675053424046	0.254161984383137	0.27687975256593	9.74408132546437	9.40871633025667	10.0794463206721	32.1	23.43	43.43	0.288654325981278	0.298943142569157	0.309231959157036	0.281261252259573	0.291286549569559	0.301311846879546	0.287249599198495	0.93197866976263	0.307676262550535	0.244918518903592	35.2711698833815	0.0234310097598848	34.645619878907	0.207491860338155	0.210575037200774	0.204622444929129	0.176620075613674	0.179624424514913	0.173824022899614	0.207706504531354	0.223004307971796	0.204488928656792	0.000346949418678732	0.000338830176208354	0.0029100584372426
144	7.05265052202183	0.24	0.245163015672441	0.235886148839362	0.254439882505521	0.271200196361482	9.7500232045654	9.40962916969304	10.0904172394378	31.86	23.52	43.57	0.290791755905622	0.301311169297506	0.311830582689391	0.283375862302747	0.293627005192134	0.303878148081521	0.288805471173754	0.299863372098816	0.309807190672201	0.245163015672441	35.4571288383972	-0.0972754906566261	34.566176543226	0.207491860338155	0.210575037200774	0.204622444929129	0.176620075613674	0.179624424514913	0.173824022899614	0.207706504531354	0.223004307971796	0.204488928656792	0.000346949418678732	0.000338830176208354	0.0029100584372426
144	7.05265052202183	0.24	0.245410724860871	0.236140694413391	0.254680755308351	0.271839323703831	9.70997735805527	9.37152865414084	10.0484260619697	31.87	23.45	43.02	0.289499224757579	0.299954364043756	0.310409503329932	0.282114552653625	0.29230299770083	0.302491442748034	0.2880751789962	0.298127075090437	0.308595222879975	0.245410724860871	35.2568337389931	0.0809769870432736	34.7174030489302	0.207491860338155	0.210575037200774	0.204622444929129	0.176620075613674	0.179624424514913	0.173824022899614	0.207706504531354	0.223004307971796	0.204488928656792	0.000346949418678732	0.000338830176208354	0.0029100584372426
144	7.05265052202183	0.24	0.246067194512965	0.236808718246772	0.255325670779159	0.269806677548441	9.59294064608113	9.25684606772417	9.92903522443809	32.11	23.73	43.18	0.283877702981544	0.2941846429685	0.304491582955456	0.276605207229053	0.286648099788229	0.296690992347406	0.282298397785109	0.29248984762945	0.302670520584701	0.246067194512965	35.4138197364629	-0.0417077839279259	34.6253957354858	0.207491860338155	0.210575037200774	0.204622444929129	0.176620075613674	0.179624424514913	0.173824022899614	0.207706504531354	0.223004307971796	0.204488928656792	0.000346949418678732	0.000338830176208354	0.0029100584372426
144	7.05265052202183	0.24	0.246405570991685	0.237187375119421	0.255623766863949	0.276686380548899	9.75767709747872	9.42168192284661	10.0936722721108	31.73	23.68	43.56	0.292391083589735	0.302818308154956	0.313245532720177	0.284953051131347	0.295115021250999	0.30527699137065	0.290687734955435	0.301231299488633	0.311525135649365	0.246405570991685	35.3515219113964	0.0210711425538448	34.6557673513015	0.207491860338155	0.210575037200774	0.204622444929129	0.176620075613674	0.179624424514913	0.173824022899614	0.207706504531354	0.223004307971796	0.204488928656792	0.000346949418678732	0.000338830176208354	0.0029100584372426
144	7.05265052202183	0.24	0.246853054058041	0.237567192148961	0.256138915967121	0.269135892952439	9.69160569457119	9.35147532498309	10.0317360641593	32.07	23.81	43.43	0.287176587520103	0.297621728576008	0.308066869631913	0.279825548285687	0.290003318514555	0.300181088743423	0.285684440864641	0.296598408687129	0.306215353221494	0.246853054058041	35.4565791642953	-0.0513261842905297	34.641299231442	0.207491860338155	0.210575037200774	0.204622444929129	0.176620075613674	0.179624424514913	0.173824022899614	0.207706504531354	0.223004307971796	0.204488928656792	0.000346949418678732	0.000338830176208354	0.0029100584372426
144	7.05265052202183	0.24	0.246893812750219	0.237655153206562	0.256132472293877	0.277260357137591	9.71922062953362	9.38502893073819	10.0534123283291	31.99	23.67	42.9	0.288921302245881	0.299209507165474	0.309497712085067	0.281536371241624	0.291561605992876	0.301586840744127	0.287750166326214	0.29854767232851	0.308155061171058	0.246893812750219	35.2104602169981	-0.0632602611343924	34.5689966605398	0.207491860338155	0.210575037200774	0.204622444929129	0.176620075613674	0.179624424514913	0.173824022899614	0.207706504531354	0.223004307971796	0.204488928656792	0.000346949418678732	0.000338830176208354	0.0029100584372426
144	7.05265052202183	0.24	0.2470103534334	0.237694748240533	0.256325958626267	0.27454117215145	9.74370915541766	9.40638757762813	10.0810307332072	32.02	23.76	43.62	0.289264960757971	0.299638264234661	0.310011567711351	0.281866518868892	0.291974507518757	0.302082496168622	0.287997527068166	0.297812186451931	0.309030101272686	0.2470103534334	35.4622533243971	0.0111056688118439	34.6938141121209	0.207491860338155	0.210575037200774	0.204622444929129	0.176620075613674	0.179624424514913	0.173824022899614	0.207706504531354	0.223004307971796	0.204488928656792	0.000346949418678732	0.000338830176208354	0.0029100584372426
144	7.05265052202183	0.24	0.247142176540106	0.237795682734506	0.256488670345705	0.264418580777993	9.55476931199489	9.21537327715394	9.89416534683584	32.14	23.59	43.24	0.282396587483352	0.292797064942261	0.303197542401169	0.275158895187869	0.28529281327988	0.29542673137189	0.896421116590519	0.291085813715122	0.301935883634327	0.247142176540106	35.3021959609687	0.0598042171385082	34.7047300845368	0.207491860338155	0.210575037200774	0.204622444929129	0.176620075613674	0.179624424514913	0.173824022899614	0.207706504531354	0.223004307971796	0.204488928656792	0.000346949418678732	0.000338830176208354	0.0029100584372426
144	7.05265052202183	0.24	0.247176960439148	0.237767615311383	0.256586305566913	0.267430776333975	9.70550286556186	9.3634022527332	10.0476034783905	31.81	23.74	42.97	0.289863842701668	0.300454287878384	0.311044733055099	0.282479204125116	0.292799844660915	0.303120485196714	0.288297989320634	0.299210032424317	0.310065675291042	0.247176960439148	35.3335394014349	0.00443161887301664	34.6540323758965	0.207491860338155	0.210575037200774	0.204622444929129	0.176620075613674	0.179624424514913	0.173824022899614	0.207706504531354	0.223004307971796	0.204488928656792	0.000346949418678732	0.000338830176208354	0.0029100584372426
144	7.05265052202183	0.24	0.247188993323029	0.237929648589777	0.25644833805628	0.273624545076826	9.68783620598531	9.35167545186575	10.0239969601049	31.97	23.6	43.21	0.288035161314783	0.298389040417934	0.308742919521086	0.280675002008577	0.290764308552987	0.300853615097398	0.287033763426211	0.296981281845575	0.306996487547573	0.247188993323029	35.2818484767118	0.0271100437414779	34.6682071194322	0.207491860338155	0.210575037200774	0.204622444929129	0.176620075613674	0.179624424514913	0.173824022899614	0.207706504531354	0.223004307971796	0.204488928656792	0.000346949418678732	0.000338830176208354	0.0029100584372426
144	7.05265052202183	0.24	0.248034928086995	0.238709816413329	0.257360039760661	0.270016253943198	9.71348281860127	9.37334589030958	10.053619746893	32.32	23.73	43.41	0.285610182422405	0.295974311867198	0.306338441311991	0.278265847907734	0.288363468529382	0.298461089151029	0.284545586114033	0.294963962440216	0.304889153325637	0.248034928086995	35.3280258566757	0.0994409122050152	34.7616168785332	0.207491860338155	0.210575037200774	0.204622444929129	0.176620075613674	0.179624424514913	0.173824022899614	0.207706504531354	0.223004307971796	0.204488928656792	0.000346949418678732	0.000338830176208354	0.0029100584372426
144	7.05265052202183	0.24	0.248357044233188	0.238882152194217	0.25783193627216	0.262555762214621	9.51401326937379	9.17443902973728	9.85358750901029	32.36	23.75	43.69	0.27918814658521	0.289521759603391	0.299855372621571	0.272003569344629	0.282071259035436	0.292138948726242	0.27780595766816	0.288075347192528	0.298377364010274	0.248357044233188	35.3865841365274	0.0719025821586396	34.7621421905948	0.207491860338155	0.210575037200774	0.204622444929129	0.176620075613674	0.179624424514913	0.173824022899614	0.207706504531354	0.223004307971796	0.204488928656792	0.000346949418678732	0.000338830176208354	0.0029100584372426
144	7.05265052202183	0.24	0.248511627656463	0.239116461162493	0.257906794150433	0.268558482849373	9.61884755869128	9.28077448958278	9.95692062779977	31.67	23.33	42.91	0.288513116214565	0.299022854899218	0.309532593583872	0.281181270233485	0.291423929950124	0.301666589666763	0.287080179470436	0.297205303085555	0.307674605890537	0.248511627656463	34.9934304679326	0.0708626874307153	34.6192806229424	0.207491860338155	0.210575037200774	0.204622444929129	0.176620075613674	0.179624424514913	0.173824022899614	0.207706504531354	0.223004307971796	0.204488928656792	0.000346949418678732	0.000338830176208354	0.0029100584372426
144	7.05265052202183	0.24	0.2491773432973	0.239841472706442	0.258513213888158	0.280008177339241	9.85754615932128	9.52090717182608	10.1941851468165	31.9	23.68	43.07	0.293837225586581	0.30422668368387	0.314616141781159	0.286337718565589	0.29646201007689	0.306586301588191	0.29264779014477	0.303301894564906	0.313156226470192	0.2491773432973	35.2292585073133	0.115693170533646	34.7209859032581	0.207491860338155	0.210575037200774	0.204622444929129	0.176620075613674	0.179624424514913	0.173824022899614	0.207706504531354	0.223004307971796	0.204488928656792	0.000346949418678732	0.000338830176208354	0.0029100584372426
144	7.05265052202183	0.24	0.249630699727019	0.240292970051709	0.258968429402329	0.271867037884571	9.74695191583124	9.40723821728413	10.0866656143783	31.88	23.72	43.14	0.290567844871417	0.301060815813598	0.311553786755778	0.283155392096867	0.293380684928938	0.30360597776101	0.28943544929368	0.299479129508633	0.31048583576735	0.249630699727019	35.2714050211534	-0.073439778845488	34.5697956341095	0.207491860338155	0.210575037200774	0.204622444929129	0.176620075613674	0.179624424514913	0.173824022899614	0.207706504531354	0.223004307971796	0.204488928656792	0.000346949418678732	0.000338830176208354	0.0029100584372426
144	7.05265052202183	0.24	0.249747077778906	0.240316934135756	0.259177221422056	0.272750261372507	9.80458416371178	9.46362250433821	10.1455458230854	31.83	23.62	43.26	0.292717628273088	0.303263852852327	0.313810077431565	0.285256517768589	0.295533928517055	0.30581133926552	0.291246984550136	0.30147412460933	0.312477646599767	0.249747077778906	35.2322502471958	-0.135538812964967	34.5000288784399	0.207491860338155	0.210575037200774	0.204622444929129	0.176620075613674	0.179624424514913	0.173824022899614	0.207706504531354	0.223004307971796	0.204488928656792	0.000346949418678732	0.000338830176208354	0.0029100584372426
144	7.05265052202183	0.24	0.249875290467919	0.240471941575102	0.259278639360737	0.267837162575525	9.70065821243737	9.35908264848201	10.0422337763927	32.13	23.89	43.34	0.286852384014314	0.297321547341717	0.307790710669121	0.279501271510595	0.289702143543492	0.29990301557639	0.285468773011001	0.295895138219672	0.306508393067183	0.249875290467919	35.3588666598897	0.0584602872539197	34.7294996382839	0.207491860338155	0.210575037200774	0.204622444929129	0.176620075613674	0.179624424514913	0.173824022899614	0.207706504531354	0.223004307971796	0.204488928656792	0.000346949418678732	0.000338830176208354	0.0029100584372426
144	7.05265052202183	0.24	0.250641414075179	0.241110557529155	0.260172270621203	0.266924312068944	9.83653435337166	9.48936640482982	10.1837023019135	31.72	23.77	42.65	0.294506917467568	0.305281436861883	0.316055956256198	0.287015294004416	0.297515732765947	0.308016171527478	0.293184397096787	0.303973584097839	0.315452060586651	0.250641414075179	35.1084672539857	-0.0753185266572283	34.5371711920407	0.207491860338155	0.210575037200774	0.204622444929129	0.176620075613674	0.179624424514913	0.173824022899614	0.207706504531354	0.223004307971796	0.204488928656792	0.000346949418678732	0.000338830176208354	0.0029100584372426
144	7.05265052202183	0.24	0.250882942977852	0.241467648352806	0.260298237602897	0.270395537876437	9.66941408530083	9.33114578028521	10.0076823903164	31.84	23.57	43.33	0.288556690266133	0.299017311589129	0.309477932912126	0.281200679273355	0.291394633948033	0.301588588622711	0.287166622813556	0.297641976057356	0.307586188365971	0.250882942977852	35.1202163127076	-0.0164990442384058	34.5908369832176	0.207491860338155	0.210575037200774	0.204622444929129	0.176620075613674	0.179624424514913	0.173824022899614	0.207706504531354	0.223004307971796	0.204488928656792	0.000346949418678732	0.000338830176208354	0.0029100584372426
144	7.05265052202183	0.24	0.252132072843068	0.242705242506871	0.261558903179266	0.272283259041178	9.90630269787054	9.56139771006211	10.251207685679	32.07	23.64	43.32	0.293596735082521	0.304187548413889	0.314778361745257	0.286080958230592	0.296400657546823	0.306720356863055	0.292553319221757	0.30296071313888	0.313360173608876	0.252132072843068	35.4127439466913	-0.183593490588025	34.4818014639998	0.207491860338155	0.210575037200774	0.204622444929129	0.176620075613674	0.179624424514913	0.173824022899614	0.207706504531354	0.223004307971796	0.204488928656792	0.000346949418678732	0.000338830176208354	0.0029100584372426
144	7.05265052202183	0.24	0.254383044047717	0.244850040226873	0.26391604786856	0.268444143953487	9.85899731673507	9.51238284228797	10.2056117911822	31.84	23.86	42.86	0.294146140437397	0.304864307648361	0.315582474859326	0.286647411622529	0.297092338364698	0.307537265106867	0.292289169134067	0.30368488693284	0.314708942042192	0.254383044047717	35.07876972308	0.108011614688202	34.7235110965145	0.207491860338155	0.210575037200774	0.204622444929129	0.176620075613674	0.179624424514913	0.173824022899614	0.207706504531354	0.223004307971796	0.204488928656792	0.000346949418678732	0.000338830176208354	0.0029100584372426
144	7.05265052202183	0.24	0.254413412777909	0.244885194536648	0.26394163101917	0.272314110905616	9.80407576878732	9.46275655993085	10.1453949776438	31.91	23.65	43.27	0.291948519346967	0.302479027769035	0.313009536191102	0.284495796151837	0.294757486754416	0.305019177356995	0.290431173159114	0.300975977422492	0.311085014274019	0.254413412777909	35.1315211120448	0.0299774699335557	34.6210508026604	0.207491860338155	0.210575037200774	0.204622444929129	0.176620075613674	0.179624424514913	0.173824022899614	0.207706504531354	0.223004307971796	0.204488928656792	0.000346949418678732	0.000338830176208354	0.0029100584372426
144	7.05265052202183	0.25	0.240085686028212	0.231228270961704	0.24894310109472	0.28275317473314	9.73521124956535	9.40499904534028	10.0654234537904	31.92	23.47	43.16	0.290129364380074	0.300315889276089	0.310502414172105	0.282722517725188	0.292648986118435	0.302575454511683	0.288658675533989	0.298593673266092	0.308760699386606	0.240085686028212	35.5449789958882	-0.023839597587479	34.6520180480474	0.207491860338155	0.210575037200774	0.204622444929129	0.176620075613674	0.179624424514913	0.173824022899614	0.207706504531354	0.223004307971796	0.204488928656792	0.000346949418678732	0.000338830176208354	0.0029100584372426
144	7.05265052202183	0.25	0.240337390123672	0.231400873660274	0.249273906587069	0.276958478806116	9.58473190996901	9.25491613491475	9.91454768502328	31.98	23.47	43.34	0.285005824457339	0.295162525557391	0.305319226657443	0.277722333084207	0.287619473717442	0.297516614350677	0.283197434340875	0.293356087443964	0.303844303677865	0.240337390123672	35.492682850887	-0.132298112063114	34.5182020823283	0.207491860338155	0.210575037200774	0.204622444929129	0.176620075613674	0.179624424514913	0.173824022899614	0.207706504531354	0.223004307971796	0.204488928656792	0.000346949418678732	0.000338830176208354	0.0029100584372426
144	7.05265052202183	0.25	0.240606401607984	0.231628579447187	0.24958422376878	0.273935191580999	9.60322281724723	9.27025830135452	9.93618733313993	32.2	23.67	43.64	0.283542422127022	0.293726557482212	0.303910692837402	0.276267333972547	0.286190166338469	0.296112998704391	0.282126215650867	0.292820874979492	0.302094566217777	0.240606401607984	35.6044900315212	0.126467103665062	34.832792343372	0.207491860338155	0.210575037200774	0.204622444929129	0.176620075613674	0.179624424514913	0.173824022899614	0.207706504531354	0.223004307971796	0.204488928656792	0.000346949418678732	0.000338830176208354	0.0029100584372426
144	7.05265052202183	0.25	0.24119422784521	0.232244889383378	0.250143566307042	0.276093032913378	9.57615015141772	9.24591616330743	9.90638413952801	32.13	23.84	43.52	0.283386669287205	0.2935083174098	0.303629965532394	0.276124413967712	0.285986678001756	0.2958489420358	0.281658978640711	0.292012980403887	0.302572639097754	0.24119422784521	35.644240551691	-0.0674271354596895	34.6423856010982	0.207491860338155	0.210575037200774	0.204622444929129	0.176620075613674	0.179624424514913	0.173824022899614	0.207706504531354	0.223004307971796	0.204488928656792	0.000346949418678732	0.000338830176208354	0.0029100584372426
144	7.05265052202183	0.25	0.241615803343078	0.232671852629298	0.250559754056858	0.27647931321768	9.60065225677471	9.26989295778919	9.93141155576023	31.69	23.54	42.88	0.287971390518881	0.298246505419304	0.308521620319728	0.280650215422361	0.290664103278017	0.300677991133673	0.286611049947533	0.297207177670753	0.306638385699114	0.241615803343078	35.2082022039702	0.0839371727539846	34.6785456088874	0.207491860338155	0.210575037200774	0.204622444929129	0.176620075613674	0.179624424514913	0.173824022899614	0.207706504531354	0.223004307971796	0.204488928656792	0.000346949418678732	0.000338830176208354	0.0029100584372426
144	7.05265052202183	0.25	0.2422880763904	0.233363468827869	0.25121268395293	0.279276986594289	9.67823329881605	9.34711752171202	10.0093490759201	32.08	23.24	43.59	0.28692412830553	0.297088235635207	0.307252342964884	0.279577768130673	0.289481635257685	0.299385502384696	0.284879935614537	0.295127298873931	0.305373286474584	0.2422880763904	35.5372245079744	-0.0112224576605995	34.6389962813989	0.207491860338155	0.210575037200774	0.204622444929129	0.176620075613674	0.179624424514913	0.173824022899614	0.207706504531354	0.223004307971796	0.204488928656792	0.000346949418678732	0.000338830176208354	0.0029100584372426
144	7.05265052202183	0.25	0.242533529047734	0.233493970792815	0.251573087302654	0.272019043073233	9.52030982096992	9.18862270283079	9.85199693910905	32.05	23.58	43.47	0.282357411825678	0.292549833393366	0.302742254961055	0.275132469313901	0.285064087882276	0.294995706450652	0.280932962336895	0.290895627054526	0.300728715243225	0.242533529047734	35.5034422829587	-0.119274907214002	34.5428626786453	0.207491860338155	0.210575037200774	0.204622444929129	0.176620075613674	0.179624424514913	0.173824022899614	0.207706504531354	0.223004307971796	0.204488928656792	0.000346949418678732	0.000338830176208354	0.0029100584372426
144	7.05265052202183	0.25	0.242975805661313	0.234126104355267	0.25182550696736	0.280702459824594	9.68332883286204	9.35320792834803	10.013449737376	31.8	23.79	43.57	0.28962306645643	0.299845294958048	0.310067523459666	0.282245696528271	0.292207541207324	0.302169385886378	0.288659450544893	0.298321004238896	0.307538965641955	0.242975805661313	35.5764186052673	-0.0889123727517986	34.6009542529979	0.207491860338155	0.210575037200774	0.204622444929129	0.176620075613674	0.179624424514913	0.173824022899614	0.207706504531354	0.223004307971796	0.204488928656792	0.000346949418678732	0.000338830176208354	0.0029100584372426
144	7.05265052202183	0.25	0.243023792590471	0.234104992632059	0.251942592548883	0.286358123791294	9.75433780549538	9.42639329272276	10.082282318268	32.04	23.53	42.98	0.289665505442278	0.299742977291733	0.309820449141188	0.282253588530153	0.292073199562116	0.301892810594079	0.287585765394028	0.298474364366746	0.307950663916715	0.243023792590471	35.4209479439951	0.0063856125723631	34.6320013803692	0.207491860338155	0.210575037200774	0.204622444929129	0.176620075613674	0.179624424514913	0.173824022899614	0.207706504531354	0.223004307971796	0.204488928656792	0.000346949418678732	0.000338830176208354	0.0029100584372426
144	7.05265052202183	0.25	0.243036112354409	0.234012287219306	0.252059937489512	0.281264042788844	9.84581213782918	9.51061809496014	10.1810061806982	32.44	23.99	43.61	0.288769020632474	0.298946451217393	0.309123881802312	0.281328237021849	0.291243423206283	0.301158609390716	0.287038214567917	0.297584571006916	0.307924770723917	0.243036112354409	35.7108058834786	0.0423673127266811	34.798672690426	0.207491860338155	0.210575037200774	0.204622444929129	0.176620075613674	0.179624424514913	0.173824022899614	0.207706504531354	0.223004307971796	0.204488928656792	0.000346949418678732	0.000338830176208354	0.0029100584372426
144	7.05265052202183	0.25	0.243054645193319	0.234187372908429	0.251921917478209	0.286879058801371	9.7668031906281	9.43885761543754	10.0947487658187	32.11	23.54	43.03	0.289505177961503	0.299563804330858	0.309622430700213	0.282089202616546	0.291890166840842	0.301691131065138	0.287786978029033	0.297991273274287	0.308316307621127	0.243054645193319	35.4238762947866	-0.110370082219339	34.5193426355342	0.207491860338155	0.210575037200774	0.204622444929129	0.176620075613674	0.179624424514913	0.173824022899614	0.207706504531354	0.223004307971796	0.204488928656792	0.000346949418678732	0.000338830176208354	0.0029100584372426
144	7.05265052202183	0.25	0.24314346985022	0.234133585575335	0.252153354125106	0.279287809949687	9.71017292532746	9.37797334790125	10.0423725027537	32.19	23.67	43.69	0.286872677316778	0.297034679131498	0.307196680946217	0.279512676059888	0.289413961703139	0.29931524734639	0.284713904791427	0.295398093703545	0.305528732489122	0.24314346985022	35.5962316254951	0.0201159864161594	34.719180780197	0.207491860338155	0.210575037200774	0.204622444929129	0.176620075613674	0.179624424514913	0.173824022899614	0.207706504531354	0.223004307971796	0.204488928656792	0.000346949418678732	0.000338830176208354	0.0029100584372426
144	7.05265052202183	0.25	0.243197676363992	0.234277325143963	0.252118027584022	0.280103800057117	9.60445049904577	9.27653259413223	9.93236840395931	31.75	23.38	43.02	0.287671360902876	0.297840310239675	0.308009259576474	0.280350123433293	0.290260272962293	0.300170422491294	0.286036247380893	0.296568800371832	0.306201549660386	0.243197676363992	35.2624037165746	0.0413636070819528	34.6312450851154	0.207491860338155	0.210575037200774	0.204622444929129	0.176620075613674	0.179624424514913	0.173824022899614	0.207706504531354	0.223004307971796	0.204488928656792	0.000346949418678732	0.000338830176208354	0.0029100584372426
144	7.05265052202183	0.25	0.24350443101095	0.234401705725857	0.252607156296043	0.27254412643382	9.62417352820978	9.28931179045197	9.95903526596758	31.86	23.57	43.12	0.287118792988502	0.297468870597252	0.307818948206002	0.279797254290323	0.289883404578424	0.299969554866524	0.285560664776732	0.295866514234843	0.306138707976163	0.24350443101095	35.3748652546708	-0.0473196718297227	34.6103525477743	0.207491860338155	0.210575037200774	0.204622444929129	0.176620075613674	0.179624424514913	0.173824022899614	0.207706504531354	0.223004307971796	0.204488928656792	0.000346949418678732	0.000338830176208354	0.0029100584372426
144	7.05265052202183	0.25	0.24366187685937	0.234573849184437	0.252749904534303	0.275960980652738	9.66144257338179	9.32815717230952	9.99472797445406	31.98	23.63	43.43	0.287249069518969	0.297512181468503	0.307775293418038	0.279908066446075	0.289908891953794	0.299909717461513	0.285779111648837	0.295999091206214	0.305449225268164	0.24366187685937	35.4332485061731	0.0346897984446448	34.6989009418828	0.207491860338155	0.210575037200774	0.204622444929129	0.176620075613674	0.179624424514913	0.173824022899614	0.207706504531354	0.223004307971796	0.204488928656792	0.000346949418678732	0.000338830176208354	0.0029100584372426
144	7.05265052202183	0.25	0.243905504952883	0.235018130368744	0.252792879537021	0.289138904326388	10.0139951031745	9.67959711927578	10.3483930870731	32.31	23.96	43.65	0.29499874399295	0.305189972411687	0.315381200830424	0.287413836654456	0.29734303167544	0.307272226696423	0.29380151588184	0.303921645295943	0.314020904337098	0.243905504952883	35.7506520771318	0.0302557348216623	34.7796491175393	0.207491860338155	0.210575037200774	0.204622444929129	0.176620075613674	0.179624424514913	0.173824022899614	0.207706504531354	0.223004307971796	0.204488928656792	0.000346949418678732	0.000338830176208354	0.0029100584372426
144	7.05265052202183	0.25	0.244014315750262	0.234984878782577	0.253043752717947	0.276925571020589	9.60318920359521	9.27271114929693	9.93366725789348	31.77	23.58	42.93	0.287330262095323	0.29757067015176	0.307811078208198	0.280014327307851	0.289993996530197	0.299973665752542	0.286325714289759	0.296299736866278	0.3062643912533	0.244014315750262	35.2961768064852	-0.0786841269665328	34.5338628655597	0.207491860338155	0.210575037200774	0.204622444929129	0.176620075613674	0.179624424514913	0.173824022899614	0.207706504531354	0.223004307971796	0.204488928656792	0.000346949418678732	0.000338830176208354	0.0029100584372426
144	7.05265052202183	0.25	0.244045442948219	0.235107891481616	0.252982994414822	0.286929489678278	9.71569924170108	9.38950981807073	10.0418886653314	32.14	23.52	43.16	0.287670664635435	0.297664277732489	0.307657890829544	0.280296867428143	0.290034316496658	0.299771765565172	0.286324174642733	0.295768072478185	0.306619795260924	0.244045442948219	35.3827085954503	-0.113511680349377	34.5175412206068	0.207491860338155	0.210575037200774	0.204622444929129	0.176620075613674	0.179624424514913	0.173824022899614	0.207706504531354	0.223004307971796	0.204488928656792	0.000346949418678732	0.000338830176208354	0.0029100584372426
144	7.05265052202183	0.25	0.244053274028785	0.235036245098502	0.253070302959069	0.279292590225004	9.68578198660554	9.3544207944648	10.0171431787463	32.17	23.63	43.61	0.286326454197499	0.296468982237338	0.306611510277178	0.278983078468766	0.288865482467868	0.29874788646697	0.284399521460493	0.294490746757321	0.304829888389881	0.244053274028785	35.5809290601382	-0.000782988532939541	34.6838755901387	0.207491860338155	0.210575037200774	0.204622444929129	0.176620075613674	0.179624424514913	0.173824022899614	0.207706504531354	0.223004307971796	0.204488928656792	0.000346949418678732	0.000338830176208354	0.0029100584372426
144	7.05265052202183	0.25	0.244149210824395	0.235124432575433	0.253173989073357	0.282283977353565	9.76238721353202	9.43086975513206	10.093904671932	31.75	23.42	43.07	0.292443927578655	0.302724025821197	0.313004124063739	0.285001022771066	0.295019485242042	0.305037947713018	0.291291990476834	0.301061328507484	0.311761539709772	0.244149210824395	35.2900524031209	-0.00238384416741523	34.6085625103674	0.207491860338155	0.210575037200774	0.204622444929129	0.176620075613674	0.179624424514913	0.173824022899614	0.207706504531354	0.223004307971796	0.204488928656792	0.000346949418678732	0.000338830176208354	0.0029100584372426
144	7.05265052202183	0.25	0.24420955862303	0.235182625896659	0.253236491349402	0.279397458841631	9.64813178747587	9.31814461069157	9.97811896426016	32.35	23.88	43.56	0.283708142365341	0.293755212124533	0.303802281883725	0.276409437889531	0.286198035712003	0.295986633534476	0.281946299774923	0.29199983781911	0.302498701573687	0.24420955862303	35.5422580682204	-0.0239824300423506	34.672721671915	0.207491860338155	0.210575037200774	0.204622444929129	0.176620075613674	0.179624424514913	0.173824022899614	0.207706504531354	0.223004307971796	0.204488928656792	0.000346949418678732	0.000338830176208354	0.0029100584372426
144	7.05265052202183	0.25	0.244345713610444	0.235338997855305	0.253352429365583	0.27951287421937	9.73915593374017	9.40615098183105	10.0721608856493	31.81	23.61	43.39	0.291161039640366	0.301468982622627	0.311776925604887	0.283742956466626	0.29378827784784	0.303833599229055	0.289753348443776	0.299747561559767	0.309491875327988	0.244345713610444	35.4817882656199	0.10725054046372	34.7743415004819	0.207491860338155	0.210575037200774	0.204622444929129	0.176620075613674	0.179624424514913	0.173824022899614	0.207706504531354	0.223004307971796	0.204488928656792	0.000346949418678732	0.000338830176208354	0.0029100584372426
144	7.05265052202183	0.25	0.244411413924045	0.235315854000523	0.253506973847567	0.272227401912878	9.72825303978816	9.38949941039166	10.0670066691847	32.32	23.93	43.49	0.286134783491946	0.296457931954706	0.306781080417467	0.27877744246584	0.288835153351327	0.298892864236815	0.284497651186074	0.29527283623593	0.305618983695031	0.244411413924045	35.7394805684696	-0.0710952204717572	34.6840315392981	0.207491860338155	0.210575037200774	0.204622444929129	0.176620075613674	0.179624424514913	0.173824022899614	0.207706504531354	0.223004307971796	0.204488928656792	0.000346949418678732	0.000338830176208354	0.0029100584372426
144	7.05265052202183	0.25	0.244653196522632	0.235563556599763	0.253742836445501	0.282120033107345	9.90612807175975	9.56959320943402	10.2426629340855	31.93	24.01	43.31	0.295142389653149	0.305521692231078	0.315900994809007	0.287606589761461	0.297720880094506	0.307835170427551	0.294337358232091	0.304413418728819	0.315359597295612	0.244653196522632	35.5493580861906	-0.0147068880413069	34.6964594328965	0.207491860338155	0.210575037200774	0.204622444929129	0.176620075613674	0.179624424514913	0.173824022899614	0.207706504531354	0.223004307971796	0.204488928656792	0.000346949418678732	0.000338830176208354	0.0029100584372426
144	7.05265052202183	0.25	0.244688482637147	0.235670162992345	0.253706802281948	0.279088101716803	9.78028265862852	9.44551845692221	10.1150468603348	32.09	23.73	43.25	0.289813230106887	0.300084672067763	0.310356114028639	0.282390922558136	0.292399306130771	0.302407689703407	0.288273306834713	0.299024876541678	0.308895191926743	0.244688482637147	35.6196287266693	0.116974114527355	34.8321287476887	0.207491860338155	0.210575037200774	0.204622444929129	0.176620075613674	0.179624424514913	0.173824022899614	0.207706504531354	0.223004307971796	0.204488928656792	0.000346949418678732	0.000338830176208354	0.0029100584372426
144	7.05265052202183	0.25	0.244736715893317	0.235708004598584	0.253765427188049	0.285792169574901	9.88338495248201	9.55064111564702	10.216128789317	31.88	23.78	43.4	0.294983425969906	0.305260633098875	0.315537840227845	0.287458121910135	0.297473147839342	0.307488173768549	0.293817500065963	0.303328088016067	0.313312330009362	0.244736715893317	35.4408569949969	0.0408816967822613	34.6930969700477	0.207491860338155	0.210575037200774	0.204622444929129	0.176620075613674	0.179624424514913	0.173824022899614	0.207706504531354	0.223004307971796	0.204488928656792	0.000346949418678732	0.000338830176208354	0.0029100584372426
144	7.05265052202183	0.25	0.244745591413561	0.235757245484701	0.253733937342422	0.282424593573879	9.76496403747207	9.43347411302464	10.0964539619195	31.86	23.76	43.31	0.291558488233039	0.301803780696707	0.312049073160375	0.284123492737222	0.294107521315958	0.304091549894694	0.290287275033411	0.300899916958983	0.310718540174251	0.244745591413561	35.3183274369945	-0.0558174567958813	34.5801641829438	0.207491860338155	0.210575037200774	0.204622444929129	0.176620075613674	0.179624424514913	0.173824022899614	0.207706504531354	0.223004307971796	0.204488928656792	0.000346949418678732	0.000338830176208354	0.0029100584372426
144	7.05265052202183	0.25	0.244745801318687	0.235716421110935	0.25377518152644	0.279202632897158	9.85368536711671	9.51650467335186	10.1908660608816	32.1	23.58	43.61	0.291897097735698	0.302239347259105	0.312581596782511	0.284420006456953	0.294497334046178	0.304574661635403	0.290495022553719	0.300659650711544	0.310331745276179	0.244745801318687	35.5809133971181	-0.0488366911612418	34.6495546318111	0.207491860338155	0.210575037200774	0.204622444929129	0.176620075613674	0.179624424514913	0.173824022899614	0.207706504531354	0.223004307971796	0.204488928656792	0.000346949418678732	0.000338830176208354	0.0029100584372426
144	7.05265052202183	0.25	0.244853393254887	0.235781148640596	0.253925637869178	0.278822564879748	9.72736536538669	9.3941925933295	10.0605381374439	31.94	23.54	43.14	0.289598810574704	0.299869670741245	0.310140530907785	0.282202531603262	0.292211076648696	0.302219621694129	0.287829810031523	0.29856409200288	0.30813221095843	0.244853393254887	35.3767303851289	-0.0836031628862858	34.5428761133966	0.207491860338155	0.210575037200774	0.204622444929129	0.176620075613674	0.179624424514913	0.173824022899614	0.207706504531354	0.223004307971796	0.204488928656792	0.000346949418678732	0.000338830176208354	0.0029100584372426
144	7.05265052202183	0.25	0.244883114215045	0.235942953685059	0.25382327474503	0.281423707293138	9.72696192638065	9.39594478312084	10.0579790696405	32.06	23.51	43.06	0.288627538817337	0.298795825835908	0.30896411285448	0.28124064223948	0.291148690457251	0.301056738675021	0.287473328893826	0.297763332203141	0.307610968308124	0.244883114215045	35.3879313019251	0.054470360165002	34.687150524264	0.207491860338155	0.210575037200774	0.204622444929129	0.176620075613674	0.179624424514913	0.173824022899614	0.207706504531354	0.223004307971796	0.204488928656792	0.000346949418678732	0.000338830176208354	0.0029100584372426
144	7.05265052202183	0.25	0.244955242870994	0.235945962456588	0.2539645232854	0.284613421042667	9.90829116399478	9.57374301257796	10.2428393154116	32.67	23.97	43.87	0.288628261918514	0.298714186655017	0.308800111391521	0.281160740415988	0.29098571752615	0.300810694636312	0.287073095197028	0.296728469290075	0.306649753204471	0.244955242870994	35.9508171891735	-0.0807716084532637	34.7227104826156	0.207491860338155	0.210575037200774	0.204622444929129	0.176620075613674	0.179624424514913	0.173824022899614	0.207706504531354	0.223004307971796	0.204488928656792	0.000346949418678732	0.000338830176208354	0.0029100584372426
144	7.05265052202183	0.25	0.24500021081601	0.236040620038369	0.253959801593651	0.27720487290048	9.62670456016813	9.29564815918716	9.9577609611491	31.84	23.42	43.69	0.287500653542298	0.297739738543307	0.307978823544316	0.280172195045259	0.290150283389206	0.300128371733154	0.285262799757882	0.295776478742843	0.306426405324077	0.24500021081601	35.59549728883	0.00909104892492155	34.6905411778612	0.207491860338155	0.210575037200774	0.204622444929129	0.176620075613674	0.179624424514913	0.173824022899614	0.207706504531354	0.223004307971796	0.204488928656792	0.000346949418678732	0.000338830176208354	0.0029100584372426
144	7.05265052202183	0.25	0.245011026163809	0.236058984814581	0.253963067513037	0.282333219391041	9.72315328837304	9.39300828230366	10.0532982944424	31.86	23.42	43.46	0.290308454158619	0.300512201827059	0.310715949495498	0.282905345236208	0.292848888786152	0.302792432336095	0.288683924668036	0.298743533899896	0.309195922412978	0.245011026163809	35.4237693098601	0.0609298949208849	34.6981553788062	0.207491860338155	0.210575037200774	0.204622444929129	0.176620075613674	0.179624424514913	0.173824022899614	0.207706504531354	0.223004307971796	0.204488928656792	0.000346949418678732	0.000338830176208354	0.0029100584372426
144	7.05265052202183	0.25	0.245160627588182	0.236149803738034	0.254171451438331	0.283934912998785	9.90765382635498	9.57256893766646	10.2427387150435	32.11	23.83	43.36	0.293607473812006	0.303885114884226	0.314162755956445	0.286086431195634	0.296100800439326	0.306115169683018	0.2920940218956	0.302989276703745	0.312812913801614	0.245160627588182	35.6300183471363	-0.0758866739558969	34.6486882171311	0.207491860338155	0.210575037200774	0.204622444929129	0.176620075613674	0.179624424514913	0.173824022899614	0.207706504531354	0.223004307971796	0.204488928656792	0.000346949418678732	0.000338830176208354	0.0029100584372426
144	7.05265052202183	0.25	0.24518176429012	0.236064579820542	0.254298948759698	0.279370769616155	9.7424643901512	9.40922874531258	10.0757000349898	31.77	23.45	43.32	0.291589869168666	0.301916766378944	0.312243663589221	0.284165923280033	0.294229895285449	0.304293867290866	0.29002377423634	0.299966682831629	0.310401017263347	0.24518176429012	35.2687059459004	0.242405843055936	34.8518550986886	0.207491860338155	0.210575037200774	0.204622444929129	0.176620075613674	0.179624424514913	0.173824022899614	0.207706504531354	0.223004307971796	0.204488928656792	0.000346949418678732	0.000338830176208354	0.0029100584372426
144	7.05265052202183	0.25	0.245205735087646	0.236120373044656	0.254291097130636	0.283893460728565	9.9265041483635	9.59074749950967	10.2622607972173	32.15	23.66	43.45	0.293761019533945	0.304045120485163	0.314329221436381	0.28622998392756	0.296250435431462	0.306270886935363	0.292230723115643	0.302315839296839	0.312321943102637	0.245205735087646	35.6686505145285	0.0437900333004187	34.7631340101759	0.207491860338155	0.210575037200774	0.204622444929129	0.176620075613674	0.179624424514913	0.173824022899614	0.207706504531354	0.223004307971796	0.204488928656792	0.000346949418678732	0.000338830176208354	0.0029100584372426
144	7.05265052202183	0.25	0.245301525706991	0.236317011641853	0.254286039772128	0.282973225438789	9.7897708697594	9.45788809757168	10.1216536419471	32.1	23.7	43.5	0.290164085271743	0.300346111112589	0.310528136953435	0.282732361254896	0.29265360359488	0.302574845934864	0.288620884570577	0.298744919840704	0.309577946535324	0.245301525706991	35.6196560990549	0.0582223928975764	34.7698128905014	0.207491860338155	0.210575037200774	0.204622444929129	0.176620075613674	0.179624424514913	0.173824022899614	0.207706504531354	0.223004307971796	0.204488928656792	0.000346949418678732	0.000338830176208354	0.0029100584372426
144	7.05265052202183	0.25	0.245322879653986	0.236288452339288	0.254357306968683	0.281323390189435	9.7540531719199	9.42203173818023	10.0860746056596	31.82	23.56	43.25	0.291577528870376	0.301852381669854	0.312127234469332	0.284147696452848	0.294160730604262	0.304173764755675	0.290106168377767	0.300164745377852	0.310412744648192	0.245322879653986	35.4189746113228	0.1530161560602	34.8011126685088	0.207491860338155	0.210575037200774	0.204622444929129	0.176620075613674	0.179624424514913	0.173824022899614	0.207706504531354	0.223004307971796	0.204488928656792	0.000346949418678732	0.000338830176208354	0.0029100584372426
144	7.05265052202183	0.25	0.245353354148895	0.236220838640898	0.254485869656891	0.283058880470531	9.81548590402368	9.48280159030408	10.1481702177433	32.21	23.71	43.8	0.289890324415964	0.300060521768915	0.310230719121867	0.28245007254835	0.29235924418407	0.302268415819789	0.28861299846858	0.298153785217253	0.309517535084294	0.245353354148895	35.651526596608	0.0921103862870227	34.803409419747	0.207491860338155	0.210575037200774	0.204622444929129	0.176620075613674	0.179624424514913	0.173824022899614	0.207706504531354	0.223004307971796	0.204488928656792	0.000346949418678732	0.000338830176208354	0.0029100584372426
144	7.05265052202183	0.25	0.245378891382825	0.236312516956284	0.254445265809365	0.278820079302706	9.76306247734513	9.42866497388039	10.0974599808099	31.9	23.72	43.2	0.291059352408219	0.301382077955791	0.311704803503363	0.28363178626504	0.293691085380346	0.303750384495652	0.289905752330614	0.30025115944792	0.310209395282421	0.245378891382825	35.3948208061751	-0.0197911042665745	34.6222297079532	0.207491860338155	0.210575037200774	0.204622444929129	0.176620075613674	0.179624424514913	0.173824022899614	0.207706504531354	0.223004307971796	0.204488928656792	0.000346949418678732	0.000338830176208354	0.0029100584372426
144	7.05265052202183	0.25	0.245530626877104	0.236575688466464	0.254485565287744	0.289499599425573	9.81399372947159	9.48656172707987	10.1414257318633	31.89	23.56	43.41	0.292936226963571	0.303047023491037	0.313157820018504	0.285462120088374	0.295314945197888	0.305167770307401	0.2915308049065	0.301385876522186	0.311376900011588	0.245530626877104	35.4274107618546	0.042648808329868	34.6704506425145	0.207491860338155	0.210575037200774	0.204622444929129	0.176620075613674	0.179624424514913	0.173824022899614	0.207706504531354	0.223004307971796	0.204488928656792	0.000346949418678732	0.000338830176208354	0.0029100584372426
144	7.05265052202183	0.25	0.245580106813369	0.236567297269982	0.254592916356755	0.281429948447705	9.80843345882805	9.47464891776558	10.1422179998905	32.24	23.82	43.56	0.289374402298831	0.29956883830431	0.309763274309788	0.281943403627052	0.291876051306354	0.301808698985656	0.287692211026476	0.298322371165822	0.308126241727952	0.245580106813369	35.6166341725563	0.136214125687962	34.844199908095	0.207491860338155	0.210575037200774	0.204622444929129	0.176620075613674	0.179624424514913	0.173824022899614	0.207706504531354	0.223004307971796	0.204488928656792	0.000346949418678732	0.000338830176208354	0.0029100584372426
144	7.05265052202183	0.25	0.245601236657482	0.236491081276111	0.254711392038853	0.272948994085447	9.69853209889135	9.36142735345708	10.0356368443256	32.18	23.7	43.65	0.286484728926433	0.296801036255345	0.307117343584258	0.279136451992106	0.289188148067648	0.299239844143191	0.284758793663692	0.295237529204013	0.305011204958513	0.245601236657482	35.6606261617623	0.000458210464796633	34.7312699683842	0.207491860338155	0.210575037200774	0.204622444929129	0.176620075613674	0.179624424514913	0.173824022899614	0.207706504531354	0.223004307971796	0.204488928656792	0.000346949418678732	0.000338830176208354	0.0029100584372426
144	7.05265052202183	0.25	0.245669712271909	0.236577115897079	0.254762308646739	0.274230310102661	9.62203453250475	9.28866510812571	9.9554039568838	31.82	23.44	43.65	0.287457334529551	0.29777415454945	0.30809097456935	0.280132597189513	0.290186532990598	0.300240468791683	0.285598276345094	0.296218720377413	0.306341921416865	0.245669712271909	35.4641588087762	-0.132386383471314	34.5255516510548	0.207491860338155	0.210575037200774	0.204622444929129	0.176620075613674	0.179624424514913	0.173824022899614	0.207706504531354	0.223004307971796	0.204488928656792	0.000346949418678732	0.000338830176208354	0.0029100584372426
144	7.05265052202183	0.25	0.245760879208246	0.236618210502027	0.254903547914465	0.273968993495569	9.75048147149477	9.41243990439512	10.0885230385944	31.72	23.55	42.73	0.292119496125448	0.302610775034384	0.31310205394332	0.284688603967273	0.294913007288623	0.305137410609974	0.291077893323518	0.302372085443374	0.311519946515808	0.245760879208246	35.2537372034317	-0.0346601222027133	34.5821006061707	0.207491860338155	0.210575037200774	0.204622444929129	0.176620075613674	0.179624424514913	0.173824022899614	0.207706504531354	0.223004307971796	0.204488928656792	0.000346949418678732	0.000338830176208354	0.0029100584372426
144	7.05265052202183	0.25	0.245769800312079	0.236689929533411	0.254849671090747	0.276317577130726	9.62445972043014	9.29274611612059	9.95617332473969	31.85	23.42	42.99	0.287312218158751	0.297568107026981	0.307823995895212	0.279987068669401	0.289981479207237	0.299975889745073	0.285766417599008	0.296340621798295	0.306315786895045	0.245769800312079	35.2080897061834	-0.0525556348240271	34.5498796240404	0.207491860338155	0.210575037200774	0.204622444929129	0.176620075613674	0.179624424514913	0.173824022899614	0.207706504531354	0.223004307971796	0.204488928656792	0.000346949418678732	0.000338830176208354	0.0029100584372426
144	7.05265052202183	0.25	0.245886913399939	0.236866369169019	0.254907457630859	0.284648077422131	9.84110664904621	9.50885522339254	10.1733580746999	31.97	23.66	43.11	0.292869374535651	0.303102600821439	0.313335827107227	0.285385581297219	0.295357314383841	0.305329047470463	0.291369877510371	0.301203053399854	0.311251936182943	0.245886913399939	35.3534811819606	-0.0609050691512052	34.5772539437346	0.207491860338155	0.210575037200774	0.204622444929129	0.176620075613674	0.179624424514913	0.173824022899614	0.207706504531354	0.223004307971796	0.204488928656792	0.000346949418678732	0.000338830176208354	0.0029100584372426
144	7.05265052202183	0.25	0.245962574962901	0.236868764881397	0.255056385044406	0.278703804882352	9.72111006601577	9.38805319318219	10.0541669388494	32.3	23.66	43.72	0.286252814416829	0.296408111286974	0.306563408157119	0.278894858529719	0.288789119620904	0.298683380712088	0.284539141829417	0.295778871466533	0.305215387988271	0.245962574962901	35.6519496549789	0.126288731549745	34.8511337916686	0.207491860338155	0.210575037200774	0.204622444929129	0.176620075613674	0.179624424514913	0.173824022899614	0.207706504531354	0.223004307971796	0.204488928656792	0.000346949418678732	0.000338830176208354	0.0029100584372426
144	7.05265052202183	0.25	0.246128006776892	0.23697231823668	0.255283695317104	0.282883232119681	9.84437573058435	9.51056777344806	10.1781836877206	31.99	23.73	43.32	0.292710869515211	0.302984621799196	0.313258374083182	0.285227942563234	0.295239054317365	0.305250166071495	0.291091693008226	0.301105046430826	0.311300973551814	0.246128006776892	35.4786426601535	0.181553430582884	34.8456057858222	0.207491860338155	0.210575037200774	0.204622444929129	0.176620075613674	0.179624424514913	0.173824022899614	0.207706504531354	0.223004307971796	0.204488928656792	0.000346949418678732	0.000338830176208354	0.0029100584372426
144	7.05265052202183	0.25	0.246143044684631	0.237062711286806	0.255223378082456	0.279157325479136	9.79388934534265	9.45871706737542	10.1290616233099	32.22	23.79	43.17	0.289059870038557	0.299302787171992	0.309545704305427	0.281639523005159	0.291619498071422	0.301599473137684	0.287512838453915	0.297834352878986	0.308319379569465	0.246143044684631	35.5631454365918	0.0285733057018685	34.7252031189183	0.207491860338155	0.210575037200774	0.204622444929129	0.176620075613674	0.179624424514913	0.173824022899614	0.207706504531354	0.223004307971796	0.204488928656792	0.000346949418678732	0.000338830176208354	0.0029100584372426
144	7.05265052202183	0.25	0.246147282346163	0.237064583453392	0.255229981238935	0.273094295307415	9.67305444350241	9.33695830366483	10.00915058334	32.17	23.6	43.75	0.285859338280038	0.296149222523682	0.306439106767326	0.278528952852778	0.288554970196144	0.298580987539509	0.283664343860542	0.294465004205121	0.30429334504617	0.246147282346163	35.6371333309353	0.066850165271971	34.78115834262	0.207491860338155	0.210575037200774	0.204622444929129	0.176620075613674	0.179624424514913	0.173824022899614	0.207706504531354	0.223004307971796	0.204488928656792	0.000346949418678732	0.000338830176208354	0.0029100584372426
144	7.05265052202183	0.25	0.246162123315213	0.237030067452336	0.25529417917809	0.277845119470691	9.82846916627435	9.49101341325505	10.1659249192936	32.18	24.03	43.6	0.29043748083153	0.300764070262133	0.311090659692736	0.282987622867787	0.293049330423338	0.30311103797889	0.289549944920156	0.298643899009809	0.30969817357346	0.246162123315213	35.6766058729608	-0.101436017740661	34.6258143815014	0.207491860338155	0.210575037200774	0.204622444929129	0.176620075613674	0.179624424514913	0.173824022899614	0.207706504531354	0.223004307971796	0.204488928656792	0.000346949418678732	0.000338830176208354	0.0029100584372426
144	7.05265052202183	0.25	0.246179255700352	0.237062054410401	0.255296456990303	0.275491406835036	9.64027014964962	9.30732391003736	9.97321638926187	32.12	23.88	43.65	0.285385962484577	0.295594931675484	0.305803900866391	0.278074230926643	0.28802164120429	0.297969051481937	0.283859518759291	0.294423259284586	0.303699362441479	0.246179255700352	35.5944502504434	0.0485202602865842	34.7568854241681	0.207491860338155	0.210575037200774	0.204622444929129	0.176620075613674	0.179624424514913	0.173824022899614	0.207706504531354	0.223004307971796	0.204488928656792	0.000346949418678732	0.000338830176208354	0.0029100584372426
144	7.05265052202183	0.25	0.246181095438494	0.237159121250028	0.255203069626961	0.281861864795654	9.73079654034262	9.40000728508426	10.061585795601	32.08	23.57	43.75	0.288575254952109	0.298730310238403	0.308885365524697	0.281187034420353	0.291082095869061	0.300977157317769	0.287055519117932	0.296976903662767	0.306602183696	0.246181095438494	35.6318828018285	0.164521811957854	34.8747417457977	0.207491860338155	0.210575037200774	0.204622444929129	0.176620075613674	0.179624424514913	0.173824022899614	0.207706504531354	0.223004307971796	0.204488928656792	0.000346949418678732	0.000338830176208354	0.0029100584372426
144	7.05265052202183	0.25	0.246270596792998	0.237095289764136	0.255445903821861	0.271894575278276	9.63423233117201	9.298470638951	9.96999402339302	32.38	23.73	43.56	0.282856227117023	0.293069980449128	0.303283733781232	0.275575672437588	0.285526529702759	0.29547738696793	0.281197694773563	0.291549940979441	0.301968728271183	0.246270596792998	35.6202091473974	0.108538066661938	34.8246487520114	0.207491860338155	0.210575037200774	0.204622444929129	0.176620075613674	0.179624424514913	0.173824022899614	0.207706504531354	0.223004307971796	0.204488928656792	0.000346949418678732	0.000338830176208354	0.0029100584372426
144	7.05265052202183	0.25	0.246282228652218	0.237266763960074	0.255297693344361	0.28683860048615	9.94019758936582	9.60639684406324	10.2739983346684	31.74	23.65	43.34	0.297978073859952	0.30833214362751	0.318686213395068	0.290395706514669	0.300486306022555	0.310576905530441	0.296467857616777	0.307079265180656	0.317246828670221	0.246282228652218	35.4087636771234	0.158151668678922	34.7974277520582	0.207491860338155	0.210575037200774	0.204622444929129	0.176620075613674	0.179624424514913	0.173824022899614	0.207706504531354	0.223004307971796	0.204488928656792	0.000346949418678732	0.000338830176208354	0.0029100584372426
144	7.05265052202183	0.25	0.246316641388427	0.237272716422917	0.255360566353937	0.277461865009505	9.6976803007358	9.36439683635032	10.0309637651213	32.46	23.87	43.77	0.284137915805766	0.294250523227038	0.30436313064831	0.276813619532389	0.286665551666311	0.296517483800233	0.282541545215822	0.292884365549218	0.302731846520489	0.246316641388427	35.8396357381113	0.00776324944788123	34.786786734966	0.207491860338155	0.210575037200774	0.204622444929129	0.176620075613674	0.179624424514913	0.173824022899614	0.207706504531354	0.223004307971796	0.204488928656792	0.000346949418678732	0.000338830176208354	0.0029100584372426
144	7.05265052202183	0.25	0.246394265248518	0.237352247608036	0.255436282889	0.281917427452328	9.79337337524765	9.460502566011	10.1262441844843	32.25	23.52	43.3	0.288872766967899	0.299036847685185	0.309200928402472	0.281453609800752	0.291356645099696	0.301259680398639	0.287619141572351	0.297722962629428	0.307086949487024	0.246394265248518	35.4580307592189	0.056815639016677	34.7227536170444	0.207491860338155	0.210575037200774	0.204622444929129	0.176620075613674	0.179624424514913	0.173824022899614	0.207706504531354	0.223004307971796	0.204488928656792	0.000346949418678732	0.000338830176208354	0.0029100584372426
144	7.05265052202183	0.25	0.246443591951872	0.237299835574507	0.255587348329237	0.27194627098318	9.59694102520818	9.26252263253483	9.93135941788153	32.26	23.71	43.13	0.282803688507867	0.293014163418956	0.303224638330046	0.27554004790719	0.285488272985161	0.295436498063132	0.28129115583706	0.291820701453164	0.301441947961015	0.246443591951872	35.371287960979	-0.0085443104696777	34.6464884149057	0.207491860338155	0.210575037200774	0.204622444929129	0.176620075613674	0.179624424514913	0.173824022899614	0.207706504531354	0.223004307971796	0.204488928656792	0.000346949418678732	0.000338830176208354	0.0029100584372426
144	7.05265052202183	0.25	0.246460298233006	0.237401819638259	0.255518776827753	0.279738285051673	9.75966704347958	9.42614742838155	10.0931866585776	31.86	23.39	43.14	0.291328437720465	0.301636333831137	0.31194422994181	0.283899254128043	0.293944287974883	0.303989321821724	0.289820352967563	0.299715619686361	0.310305499140653	0.246460298233006	35.3270825676086	-0.0489545331786369	34.5728665227942	0.207491860338155	0.210575037200774	0.204622444929129	0.176620075613674	0.179624424514913	0.173824022899614	0.207706504531354	0.223004307971796	0.204488928656792	0.000346949418678732	0.000338830176208354	0.0029100584372426
144	7.05265052202183	0.25	0.246536030868707	0.237483123941597	0.255588937795818	0.279635362376018	9.77089291585503	9.43690437322638	10.1048814584837	31.8	23.55	42.98	0.292167490130547	0.302507808350685	0.312848126570823	0.284724591430733	0.294801492454789	0.304878393478846	0.290857906668198	0.301136716787405	0.31139047910912	0.246536030868707	35.3413227674626	-0.0720552271533822	34.5522795929773	0.207491860338155	0.210575037200774	0.204622444929129	0.176620075613674	0.179624424514913	0.173824022899614	0.207706504531354	0.223004307971796	0.204488928656792	0.000346949418678732	0.000338830176208354	0.0029100584372426
144	7.05265052202183	0.25	0.246557551524175	0.237359693343675	0.255755409704674	0.273128591464168	9.71819165113133	9.3805563574844	10.0558269447783	32.06	23.86	43.34	0.288124614586255	0.2984951123633	0.308865610140345	0.280750134929922	0.290855202330626	0.30096026973133	0.286695066703429	0.297258697385251	0.307353450438196	0.246557551524175	35.4297772335034	-0.0626030618047341	34.6379004526648	0.207491860338155	0.210575037200774	0.204622444929129	0.176620075613674	0.179624424514913	0.173824022899614	0.207706504531354	0.223004307971796	0.204488928656792	0.000346949418678732	0.000338830176208354	0.0029100584372426
144	7.05265052202183	0.25	0.246570029071313	0.237520911001847	0.255619147140778	0.282055086583585	9.82100065809289	9.48730427348706	10.1546970426987	31.95	23.51	43.28	0.292402530032591	0.302687186696777	0.312971843360962	0.284933638423917	0.294955592211186	0.304977545998455	0.290799444761022	0.301269024901645	0.311802910216557	0.246570029071313	35.4841515929468	-0.136341564859126	34.5333595094489	0.207491860338155	0.210575037200774	0.204622444929129	0.176620075613674	0.179624424514913	0.173824022899614	0.207706504531354	0.223004307971796	0.204488928656792	0.000346949418678732	0.000338830176208354	0.0029100584372426
144	7.05265052202183	0.25	0.246592251922994	0.237429736921928	0.25575476692406	0.277309540886135	9.67765403423044	9.34493241947274	10.0103756489881	31.97	23.52	42.94	0.287834431501469	0.298082631545428	0.308330831589387	0.2804795063992	0.290465838037203	0.300452169675206	0.286158390680047	0.296952257331485	0.306768946259754	0.246592251922994	35.1889335629873	-0.0823159768852429	34.5150245654334	0.207491860338155	0.210575037200774	0.204622444929129	0.176620075613674	0.179624424514913	0.173824022899614	0.207706504531354	0.223004307971796	0.204488928656792	0.000346949418678732	0.000338830176208354	0.0029100584372426
144	7.05265052202183	0.25	0.246641620076553	0.237520668201777	0.255762571951329	0.281184751594875	9.82104028272124	9.48662399764392	10.1554565677986	32.1	23.84	43.5	0.291028320400456	0.301287461037291	0.311546601674127	0.283574200524848	0.293570573386979	0.30356694624911	0.289511459325091	0.299389839091529	0.309581605526823	0.246641620076553	35.5260898536334	-0.140613343910006	34.5491840856164	0.207491860338155	0.210575037200774	0.204622444929129	0.176620075613674	0.179624424514913	0.173824022899614	0.207706504531354	0.223004307971796	0.204488928656792	0.000346949418678732	0.000338830176208354	0.0029100584372426
144	7.05265052202183	0.25	0.246644664281801	0.237517455876991	0.255771872686611	0.281874000312611	9.74275351946248	9.41156772585032	10.0739393130746	31.99	23.55	43.48	0.289695510369537	0.299889671459627	0.310083832549717	0.282290145201209	0.292223717214994	0.30215728922878	0.288205024695666	0.298083379528555	0.308260424348038	0.246644664281801	35.4189131144468	0.0566106915300128	34.7023889218678	0.207491860338155	0.210575037200774	0.204622444929129	0.176620075613674	0.179624424514913	0.173824022899614	0.207706504531354	0.223004307971796	0.204488928656792	0.000346949418678732	0.000338830176208354	0.0029100584372426
144	7.05265052202183	0.25	0.24665983747048	0.237481870254524	0.255837804686435	0.272109931158467	9.7079625515916	9.36981522281997	10.0461098803632	32.28	23.91	43.88	0.285859515552639	0.296175901659449	0.306492287766259	0.278514101023001	0.288565398412174	0.298616695801347	0.284106422220525	0.294524276343613	0.304968086628747	0.24665983747048	35.7620751316485	0.0808518990083141	34.8509570242852	0.207491860338155	0.210575037200774	0.204622444929129	0.176620075613674	0.179624424514913	0.173824022899614	0.207706504531354	0.223004307971796	0.204488928656792	0.000346949418678732	0.000338830176208354	0.0029100584372426
144	7.05265052202183	0.25	0.246675430650897	0.237543997277478	0.255806864024315	0.273714168364289	9.65674168226188	9.3217354173426	9.99174794718115	31.75	23.6	43.18	0.289087127016511	0.299476394070569	0.309865661124627	0.281730070899704	0.291854938699745	0.301979806499786	0.287796561193904	0.298214080474414	0.308114997189511	0.246675430650897	35.2772956761224	0.194593037880148	34.8145802496041	0.207491860338155	0.210575037200774	0.204622444929129	0.176620075613674	0.179624424514913	0.173824022899614	0.207706504531354	0.223004307971796	0.204488928656792	0.000346949418678732	0.000338830176208354	0.0029100584372426
144	7.05265052202183	0.25	0.24667935264679	0.237646986239481	0.255711719054099	0.285434705450348	9.9332838114837	9.59856695572528	10.2680006672421	31.97	23.74	43.08	0.295649796979496	0.305959562062873	0.31626932714625	0.288095216089602	0.298141541268491	0.30818786644738	0.293990229805155	0.304822040515501	0.314759237833469	0.24667935264679	35.4110667581659	-0.159087392020245	34.4997593511655	0.207491860338155	0.210575037200774	0.204622444929129	0.176620075613674	0.179624424514913	0.173824022899614	0.207706504531354	0.223004307971796	0.204488928656792	0.000346949418678732	0.000338830176208354	0.0029100584372426
144	7.05265052202183	0.25	0.246685720669588	0.237655068227889	0.255716373111287	0.284385724703667	9.78644556140569	9.4558266024742	10.1170645203372	32.09	23.65	43.45	0.290126590689995	0.300270743645081	0.310414896600167	0.282696213893803	0.292580566881725	0.302464919869648	0.28837780136494	0.298933715066252	0.308935023968829	0.246685720669588	35.5571289604013	0.103789607643143	34.783314539863	0.207491860338155	0.210575037200774	0.204622444929129	0.176620075613674	0.179624424514913	0.173824022899614	0.207706504531354	0.223004307971796	0.204488928656792	0.000346949418678732	0.000338830176208354	0.0029100584372426
144	7.05265052202183	0.25	0.246723746101701	0.237724820075994	0.255722672127407	0.288688276946571	9.86778362880537	9.53790650829707	10.1976607493137	32.16	23.71	43.58	0.292077497643328	0.302179261987949	0.312281026332571	0.284588646819653	0.29443140248732	0.304274158154988	0.290177681683469	0.301823825261919	0.310908851686887	0.246723746101701	35.6020855248238	0.0536719244928087	34.758248174024	0.207491860338155	0.210575037200774	0.204622444929129	0.176620075613674	0.179624424514913	0.173824022899614	0.207706504531354	0.223004307971796	0.204488928656792	0.000346949418678732	0.000338830176208354	0.0029100584372426
144	7.05265052202183	0.25	0.246733959530532	0.237567906184084	0.25590001287698	0.274390190104689	9.68838820500419	9.3528546311743	10.0239217788341	31.97	23.59	43.2	0.288106508404068	0.298442326741953	0.308778145079839	0.280745054382103	0.29081678062469	0.300888506867276	0.286739727326364	0.296838746664989	0.306920469904526	0.246733959530532	35.3039947886585	0.06635150171496	34.6959432613488	0.207491860338155	0.210575037200774	0.204622444929129	0.176620075613674	0.179624424514913	0.173824022899614	0.207706504531354	0.223004307971796	0.204488928656792	0.000346949418678732	0.000338830176208354	0.0029100584372426
144	7.05265052202183	0.25	0.246859000786017	0.237820414335983	0.255897587236051	0.280698117998688	9.76783484273754	9.43482940629688	10.1008402791782	32.01	23.79	43.41	0.290195189236922	0.300437724791442	0.310680260345961	0.282773792439667	0.292754387330181	0.302734982220694	0.288619457432062	0.299019317452184	0.309285250867746	0.246859000786017	35.5819060706863	0.031249860455265	34.7486236689631	0.207491860338155	0.210575037200774	0.204622444929129	0.176620075613674	0.179624424514913	0.173824022899614	0.207706504531354	0.223004307971796	0.204488928656792	0.000346949418678732	0.000338830176208354	0.0029100584372426
144	7.05265052202183	0.25	0.246898281976553	0.237906396415374	0.255890167537731	0.276508214259019	9.71111166415316	9.37657101183508	10.0456523164712	31.92	23.69	43.04	0.289217405173133	0.299536207138824	0.309855009104514	0.281833311651917	0.291888661289433	0.301944010926948	0.287416889907523	0.298470208773008	0.308455371600029	0.246898281976553	35.4047245514647	-0.0832378656756382	34.5751803918979	0.207491860338155	0.210575037200774	0.204622444929129	0.176620075613674	0.179624424514913	0.173824022899614	0.207706504531354	0.223004307971796	0.204488928656792	0.000346949418678732	0.000338830176208354	0.0029100584372426
144	7.05265052202183	0.25	0.246924512975725	0.237818123883437	0.256030902068012	0.281641320121526	9.822541314601	9.48845128249921	10.1566313467028	31.87	23.76	43.07	0.293106904040706	0.303427249486419	0.313747594932132	0.285630141852611	0.295687229191699	0.305744316530787	0.291831375473184	0.301888696378756	0.312070995350601	0.246924512975725	35.371356737388	0.063192315251085	34.7144595381008	0.207491860338155	0.210575037200774	0.204622444929129	0.176620075613674	0.179624424514913	0.173824022899614	0.207706504531354	0.223004307971796	0.204488928656792	0.000346949418678732	0.000338830176208354	0.0029100584372426
144	7.05265052202183	0.25	0.246929894197569	0.237810296658532	0.256049491736605	0.275614148427529	9.83655144378357	9.49693065906843	10.1761722284987	32.19	23.99	43.62	0.290564369223307	0.300955273677438	0.311346178131568	0.283110444713989	0.293234788551649	0.303359132389308	0.289797306993503	0.299471918809952	0.309544854084735	0.246929894197569	35.7609900093366	0.152126464976574	34.9121133653988	0.207491860338155	0.210575037200774	0.204622444929129	0.176620075613674	0.179624424514913	0.173824022899614	0.207706504531354	0.223004307971796	0.204488928656792	0.000346949418678732	0.000338830176208354	0.0029100584372426
144	7.05265052202183	0.25	0.246967025430613	0.237881519480907	0.256052531380318	0.282824182723386	9.93154536416152	9.59473259607268	10.2683581322504	31.94	23.53	43.16	0.295837357952825	0.306222410213371	0.316607462473917	0.28828259995688	0.298402450563563	0.308522301170245	0.294332030460688	0.305062542858268	0.31503869111453	0.246967025430613	35.4503094265573	-0.0444348023575793	34.6100312675643	0.207491860338155	0.210575037200774	0.204622444929129	0.176620075613674	0.179624424514913	0.173824022899614	0.207706504531354	0.223004307971796	0.204488928656792	0.000346949418678732	0.000338830176208354	0.0029100584372426
144	7.05265052202183	0.25	0.246994705034279	0.237906994159879	0.256082415908679	0.276716329286606	9.72968381941637	9.3946776295841	10.0646900092486	32.05	23.78	43.05	0.288646634028629	0.298939526758586	0.309232419488544	0.281260121697885	0.291289617699435	0.301319113700985	0.287196833651708	0.297500198875179	0.308134814698692	0.246994705034279	35.4455470116261	0.0601841825204533	34.7421606905626	0.207491860338155	0.210575037200774	0.204622444929129	0.176620075613674	0.179624424514913	0.173824022899614	0.207706504531354	0.223004307971796	0.204488928656792	0.000346949418678732	0.000338830176208354	0.0029100584372426
144	7.05265052202183	0.25	0.246997591556748	0.237798547568173	0.256196635545323	0.271139431098702	9.6381482645884	9.30160828947132	9.97468823970549	31.78	23.64	43.03	0.288207309499899	0.298634891241591	0.309062472983282	0.280868764635687	0.291030831680443	0.301192898725198	0.286808525433955	0.297005044423076	0.307734494143942	0.246997591556748	35.2577914290125	-0.0791524296604249	34.536387752091	0.207491860338155	0.210575037200774	0.204622444929129	0.176620075613674	0.179624424514913	0.173824022899614	0.207706504531354	0.223004307971796	0.204488928656792	0.000346949418678732	0.000338830176208354	0.0029100584372426
144	7.05265052202183	0.25	0.247139071782323	0.238113713263172	0.256164430301475	0.281211995493123	9.70885726991548	9.37828320835397	10.039431331477	31.83	23.49	43.43	0.290094021967804	0.300319513877793	0.310545005787783	0.282700027363127	0.292664889179811	0.302629750996495	0.288155229760423	0.298820297636517	0.308884049831088	0.247139071782323	35.3374380198853	0.0493769619419626	34.6672206356771	0.207491860338155	0.210575037200774	0.204622444929129	0.176620075613674	0.179624424514913	0.173824022899614	0.207706504531354	0.223004307971796	0.204488928656792	0.000346949418678732	0.000338830176208354	0.0029100584372426
144	7.05265052202183	0.25	0.247145251338231	0.238028767090369	0.256261735586093	0.282504282739354	9.82630358854431	9.49279694919787	10.1598102278908	31.6	23.52	42.66	0.295795762926226	0.306187837185729	0.316579911445231	0.288289400458219	0.29841775668669	0.308546112915161	0.294310206327279	0.305098519411188	0.315447652763518	0.247145251338231	35.0981066005733	-0.0673365164723164	34.4943513673899	0.207491860338155	0.210575037200774	0.204622444929129	0.176620075613674	0.179624424514913	0.173824022899614	0.207706504531354	0.223004307971796	0.204488928656792	0.000346949418678732	0.000338830176208354	0.0029100584372426
144	7.05265052202183	0.25	0.247251400043848	0.238245064691468	0.256257735396227	0.287518370010245	9.92172763229	9.58909986132926	10.2543554032507	31.97	23.5	43.06	0.2953213879753	0.305565529387926	0.315809670800553	0.287774643582659	0.297757002679778	0.307739361776897	0.293357894762116	0.30370141861842	0.314372869495284	0.247251400043848	35.3709704658666	-0.0319799257159373	34.6134506296878	0.207491860338155	0.210575037200774	0.204622444929129	0.176620075613674	0.179624424514913	0.173824022899614	0.207706504531354	0.223004307971796	0.204488928656792	0.000346949418678732	0.000338830176208354	0.0029100584372426
144	7.05265052202183	0.25	0.247282251560356	0.238256714162972	0.256307788957741	0.280470766715982	9.70140060547945	9.37047373888036	10.0323274720785	32.29	23.77	43.71	0.285754059631383	0.295845726094244	0.305937392557105	0.278409480322592	0.288241766237055	0.298074052151518	0.284368445096153	0.292778624519173	0.30457935295666	0.247282251560356	35.6396947731311	-0.0689265563314416	34.6491157207624	0.207491860338155	0.210575037200774	0.204622444929129	0.176620075613674	0.179624424514913	0.173824022899614	0.207706504531354	0.223004307971796	0.204488928656792	0.000346949418678732	0.000338830176208354	0.0029100584372426
144	7.05265052202183	0.25	0.247306282728761	0.23823015350887	0.256382411948653	0.281856925626265	9.83525856139784	9.50091413902447	10.1696029837712	31.86	23.54	43.34	0.293585729816207	0.303917235797224	0.314248741778242	0.286098173538699	0.296166186697661	0.306234199856624	0.291879145179623	0.302297600771789	0.312422934207649	0.247306282728761	35.3873135812691	0.0199448895129708	34.6711755477942	0.207491860338155	0.210575037200774	0.204622444929129	0.176620075613674	0.179624424514913	0.173824022899614	0.207706504531354	0.223004307971796	0.204488928656792	0.000346949418678732	0.000338830176208354	0.0029100584372426
144	7.05265052202183	0.25	0.247365859341675	0.238267294415506	0.256464424267844	0.278711690039416	9.76191203246709	9.42746379463393	10.0963602703002	31.9	23.55	43.07	0.290980827988448	0.301303649405101	0.311626470821754	0.283554639235712	0.293614009548625	0.303673379861538	0.290180135009828	0.300037759263612	0.309945094423462	0.247365859341675	35.2710970508126	0.0518859413443399	34.6658383194882	0.207491860338155	0.210575037200774	0.204622444929129	0.176620075613674	0.179624424514913	0.173824022899614	0.207706504531354	0.223004307971796	0.204488928656792	0.000346949418678732	0.000338830176208354	0.0029100584372426
144	7.05265052202183	0.25	0.247410878171301	0.238271908544461	0.256549847798141	0.27769169214867	9.67728864988795	9.34489652591973	10.0096807738562	32.06	23.5	43.31	0.287039622253369	0.297249442066696	0.307459261880024	0.279693067679563	0.289641575142148	0.299590082604733	0.28495831252882	0.295906253633011	0.305512354144206	0.247410878171301	35.3834269997405	0.0205267861614853	34.6766135053446	0.207491860338155	0.210575037200774	0.204622444929129	0.176620075613674	0.179624424514913	0.173824022899614	0.207706504531354	0.223004307971796	0.204488928656792	0.000346949418678732	0.000338830176208354	0.0029100584372426
144	7.05265052202183	0.25	0.247451239823502	0.238351451410779	0.256551028236225	0.278881665059057	9.68567889857009	9.35398267835825	10.0173751187819	32.31	23.57	43.69	0.285147209744525	0.295258651568663	0.3053700933928	0.27781667640331	0.287668174384806	0.297519672366302	0.283125288276545	0.293403103551249	0.303580377873562	0.247451239823502	35.5240012770637	0.149059421377013	34.8303836970505	0.207491860338155	0.210575037200774	0.204622444929129	0.176620075613674	0.179624424514913	0.173824022899614	0.207706504531354	0.223004307971796	0.204488928656792	0.000346949418678732	0.000338830176208354	0.0029100584372426
144	7.05265052202183	0.25	0.247456772477532	0.238402646423031	0.256510898532032	0.286233309564445	9.8748555374296	9.5427577584673	10.2069533163919	32.14	23.49	43.87	0.292398992079294	0.302574777559565	0.312750563039835	0.284904492868212	0.294819462072367	0.304734431276522	0.290024972260441	0.300880568031606	0.310873422580361	0.247456772477532	35.5484385443174	0.0394410127031067	34.7053937040674	0.207491860338155	0.210575037200774	0.204622444929129	0.176620075613674	0.179624424514913	0.173824022899614	0.207706504531354	0.223004307971796	0.204488928656792	0.000346949418678732	0.000338830176208354	0.0029100584372426
144	7.05265052202183	0.25	0.247469963959144	0.238302102583716	0.256637825334572	0.27533106021437	9.7091537514654	9.37369373304894	10.0446137698819	32.13	23.72	43.31	0.287296117117613	0.297577694848221	0.307859272578828	0.279933571747512	0.289951663207309	0.299969754667105	0.285734012480419	0.295643262734596	0.306160895259476	0.247469963959144	35.4265842036413	-0.0611114860887899	34.6146141875996	0.207491860338155	0.210575037200774	0.204622444929129	0.176620075613674	0.179624424514913	0.173824022899614	0.207706504531354	0.223004307971796	0.204488928656792	0.000346949418678732	0.000338830176208354	0.0029100584372426
144	7.05265052202183	0.25	0.247543556362998	0.238382943338316	0.256704169387681	0.27355546415557	9.64390537474109	9.30921082362257	9.97859992585961	31.83	23.66	42.77	0.287988466357626	0.298342530982555	0.308696595607484	0.280648608839113	0.290738783176887	0.300828957514661	0.286885589923072	0.297424399951176	0.307484258671158	0.247543556362998	35.240978434863	-0.130105609208021	34.4693376808765	0.207491860338155	0.210575037200774	0.204622444929129	0.176620075613674	0.179624424514913	0.173824022899614	0.207706504531354	0.223004307971796	0.204488928656792	0.000346949418678732	0.000338830176208354	0.0029100584372426
144	7.05265052202183	0.25	0.247546216468166	0.238384412104702	0.256708020831631	0.277808922398639	9.85188217186942	9.51359203070096	10.1901723130379	32.41	23.77	43.48	0.289100586899287	0.299380602905696	0.309660618912105	0.281654849246131	0.291670105145772	0.301685361045413	0.287864298942357	0.298238416681328	0.308533340408222	0.247546216468166	35.6865744584314	0.0948065231175936	34.8257986976291	0.207491860338155	0.210575037200774	0.204622444929129	0.176620075613674	0.179624424514913	0.173824022899614	0.207706504531354	0.223004307971796	0.204488928656792	0.000346949418678732	0.000338830176208354	0.0029100584372426
144	7.05265052202183	0.25	0.24755698621246	0.238413781367705	0.256700191057216	0.274591550370703	9.62799944544664	9.29472582078729	9.961273070106	31.88	23.59	43.51	0.287033495380515	0.297325428165683	0.307617360950851	0.279710310812521	0.289739661966764	0.299769013121007	0.284902666290575	0.296149339718314	0.305478296819526	0.24755698621246	35.3301440061721	-0.00278161568385253	34.6355025542271	0.207491860338155	0.210575037200774	0.204622444929129	0.176620075613674	0.179624424514913	0.173824022899614	0.207706504531354	0.223004307971796	0.204488928656792	0.000346949418678732	0.000338830176208354	0.0029100584372426
144	7.05265052202183	0.25	0.247565977967573	0.238546404253962	0.256585551681183	0.285630816771573	9.87568367257605	9.54306765198656	10.2082996931655	32.03	23.67	43.1	0.293355350785712	0.303580017837786	0.31380468488986	0.285850592307448	0.295813686981377	0.305776781655306	0.292149693091994	0.302374005754459	0.312325715287447	0.247565977967573	35.4499408387231	0.000902311817700686	34.6710253480817	0.207491860338155	0.210575037200774	0.204622444929129	0.176620075613674	0.179624424514913	0.173824022899614	0.207706504531354	0.223004307971796	0.204488928656792	0.000346949418678732	0.000338830176208354	0.0029100584372426
144	7.05265052202183	0.25	0.247603502094107	0.238555284676962	0.256651719511253	0.284876242252245	9.97779997229052	9.64112219735436	10.3144777472267	31.51	23.48	42.86	0.301185608327142	0.311703315537844	0.322221022748546	0.293554221668148	0.303805433109225	0.314056644550303	0.300001855518965	0.310831620078286	0.320637553955511	0.247603502094107	35.2075398551052	-0.0399077031284723	34.5621403225842	0.207491860338155	0.210575037200774	0.204622444929129	0.176620075613674	0.179624424514913	0.173824022899614	0.207706504531354	0.223004307971796	0.204488928656792	0.000346949418678732	0.000338830176208354	0.0029100584372426
144	7.05265052202183	0.25	0.247686396467144	0.238444882154332	0.256927910779957	0.278891340010445	9.86723139400545	9.52932584648499	10.2051369415259	31.84	23.65	43.49	0.294683794998704	0.305133147943348	0.315582500887993	0.287171567673234	0.297354540463772	0.307537513254311	0.293787167705457	0.303811720660327	0.31425662325828	0.247686396467144	35.4059820481036	-0.107472732254905	34.5604023613444	0.207491860338155	0.210575037200774	0.204622444929129	0.176620075613674	0.179624424514913	0.173824022899614	0.207706504531354	0.223004307971796	0.204488928656792	0.000346949418678732	0.000338830176208354	0.0029100584372426
144	7.05265052202183	0.25	0.247728218684893	0.238650674556454	0.256805762813332	0.27720001475779	9.71483522721734	9.38074401692371	10.048926437511	31.72	23.53	43.16	0.29116966828241	0.301539552238497	0.311909436194585	0.283763452612657	0.293869567346139	0.303975682079622	0.289532170830615	0.300494671281495	0.310569452174551	0.247728218684893	35.4019954433425	-0.0122786401283687	34.6343053995219	0.207491860338155	0.210575037200774	0.204622444929129	0.176620075613674	0.179624424514913	0.173824022899614	0.207706504531354	0.223004307971796	0.204488928656792	0.000346949418678732	0.000338830176208354	0.0029100584372426
144	7.05265052202183	0.25	0.247737185103102	0.238694261365668	0.256780108840536	0.284029443169307	9.83113713423986	9.49871738138047	10.1635568870993	32.03	23.71	43.04	0.292024868345487	0.302244651782195	0.312464435218903	0.284554641504013	0.294512994806447	0.304471348108881	0.290509177307933	0.30058943757472	0.311402658969092	0.247737185103102	35.382222391785	-0.0532470143130709	34.6006306196014	0.207491860338155	0.210575037200774	0.204622444929129	0.176620075613674	0.179624424514913	0.173824022899614	0.207706504531354	0.223004307971796	0.204488928656792	0.000346949418678732	0.000338830176208354	0.0029100584372426
144	7.05265052202183	0.25	0.24780228727966	0.238704150877811	0.256900423681509	0.280412203922543	9.8921067613564	9.55462570332871	10.2295878193841	32.53	23.79	43.72	0.289331381632014	0.299550919667896	0.309770457703778	0.281864635437953	0.291820438871995	0.301776242306038	0.287379695234109	0.298378542427625	0.308402214689907	0.24780228727966	35.7999012459434	-0.0315330004633605	34.7339200401155	0.207491860338155	0.210575037200774	0.204622444929129	0.176620075613674	0.179624424514913	0.173824022899614	0.207706504531354	0.223004307971796	0.204488928656792	0.000346949418678732	0.000338830176208354	0.0029100584372426
144	7.05265052202183	0.25	0.247827847157387	0.238736902499406	0.256918791815368	0.279644076656392	9.86458638857096	9.5274025101049	10.201770267037	32.12	23.7	43.08	0.29206914738631	0.302405753590524	0.312742359794737	0.284585213856708	0.294656956502253	0.304728699147798	0.290565068195201	0.301476825843511	0.311743456750029	0.247827847157387	35.4771732439164	-0.0751399127920554	34.6152887418535	0.207491860338155	0.210575037200774	0.204622444929129	0.176620075613674	0.179624424514913	0.173824022899614	0.207706504531354	0.223004307971796	0.204488928656792	0.000346949418678732	0.000338830176208354	0.0029100584372426
144	7.05265052202183	0.25	0.247877771233096	0.238730618531534	0.257024923934657	0.274326989290238	9.64613958900791	9.31201616206479	9.98026301595104	31.73	23.58	43.21	0.288985842851019	0.299354912069861	0.309723981288704	0.281634406372324	0.291739699508043	0.301844992643762	0.287371703940028	0.931978669762634	0.307885290679984	0.247877771233096	35.3687118829479	0.0318608288505704	34.6703127601169	0.207491860338155	0.210575037200774	0.204622444929129	0.176620075613674	0.179624424514913	0.173824022899614	0.207706504531354	0.223004307971796	0.204488928656792	0.000346949418678732	0.000338830176208354	0.0029100584372426
144	7.05265052202183	0.25	0.247922652191845	0.238789717855161	0.257055586528529	0.2785407557983	9.68684879262549	9.35483110930641	10.0188664759446	31.84	23.5	43.28	0.289276183244549	0.299543050393513	0.309809917542477	0.281901634457105	0.291906767259898	0.301911900062691	0.287952151205003	0.297847338439818	0.307833592070776	0.247922652191845	35.2730413461728	0.0287533687454362	34.6407373892602	0.207491860338155	0.210575037200774	0.204622444929129	0.176620075613674	0.179624424514913	0.173824022899614	0.207706504531354	0.223004307971796	0.204488928656792	0.000346949418678732	0.000338830176208354	0.0029100584372426
144	7.05265052202183	0.25	0.247945895174952	0.238765565034886	0.257126225315018	0.274929780128275	9.73787795201627	9.40108682853409	10.0746690754984	32.06	23.59	43.44	0.288760466239439	0.299105223565458	0.309449980891477	0.281369791177972	0.291449779780689	0.301529768383406	0.287364699616205	0.297021253811179	0.307768215457055	0.247945895174952	35.368649856264	-0.0847649411997032	34.5668331993785	0.207491860338155	0.210575037200774	0.204622444929129	0.176620075613674	0.179624424514913	0.173824022899614	0.207706504531354	0.223004307971796	0.204488928656792	0.000346949418678732	0.000338830176208354	0.0029100584372426
144	7.05265052202183	0.25	0.247951436968229	0.238889636318708	0.257013237617749	0.285865752470177	9.81980654383219	9.48926278156414	10.1503503061002	32.17	23.79	43.26	0.290455309649411	0.300572870205198	0.310690430760985	0.283006064514005	0.29286414216055	0.302722219807096	0.289246263517006	0.29934562279692	0.308849514712907	0.247951436968229	35.5529604341921	-0.08175007956163	34.5997592931086	0.207491860338155	0.210575037200774	0.204622444929129	0.176620075613674	0.179624424514913	0.173824022899614	0.207706504531354	0.223004307971796	0.204488928656792	0.000346949418678732	0.000338830176208354	0.0029100584372426
144	7.05265052202183	0.25	0.247971005469752	0.238837232123243	0.257104778816261	0.280246246461666	9.92739328205552	9.58856905052865	10.2662175135824	32.28	23.69	43.07	0.292576234041199	0.302914785825061	0.313253337608924	0.285058867719886	0.295131783843881	0.305204699967876	0.291683070448877	0.301507111227214	0.311918601201372	0.247971005469752	35.5056485839525	-0.114530269731298	34.5800377010907	0.207491860338155	0.210575037200774	0.204622444929129	0.176620075613674	0.179624424514913	0.173824022899614	0.207706504531354	0.223004307971796	0.204488928656792	0.000346949418678732	0.000338830176208354	0.0029100584372426
144	7.05265052202183	0.25	0.248017186068855	0.238746227030998	0.257288145106711	0.26870721904137	9.58534028010783	9.24857238781916	9.92210817239649	32.14	23.73	43.3	0.283392152636816	0.293711299628664	0.304030446620511	0.276128617513142	0.286183277694314	0.296237937875485	0.282018625013605	0.292342887393513	0.302269267329705	0.248017186068855	35.4297845253445	0.0784381825194738	34.7519128762428	0.207491860338155	0.210575037200774	0.204622444929129	0.176620075613674	0.179624424514913	0.173824022899614	0.207706504531354	0.223004307971796	0.204488928656792	0.000346949418678732	0.000338830176208354	0.0029100584372426
144	7.05265052202183	0.25	0.24803043311746	0.238938908439778	0.257121957795141	0.283758765863658	9.805914942082	9.47412722344578	10.1377026607182	32.14	23.7	43.38	0.29032368854426	0.300490940051056	0.310658191557851	0.282882795735678	0.29278946420497	0.302696132674262	0.289128476299412	0.29893367951331	0.309108723406125	0.24803043311746	35.5218462915533	-0.122762600626959	34.5582107773684	0.207491860338155	0.210575037200774	0.204622444929129	0.176620075613674	0.179624424514913	0.173824022899614	0.207706504531354	0.223004307971796	0.204488928656792	0.000346949418678732	0.000338830176208354	0.0029100584372426
144	7.05265052202183	0.25	0.248127958582387	0.239054138049314	0.25720177911546	0.280207674260714	9.71428625637545	9.3827037132914	10.0458687994595	31.89	23.64	43.26	0.289717228426981	0.299955767158733	0.310194305890484	0.282325071675801	0.292302373326074	0.302279674976347	0.288457976990946	0.298030316206751	0.309232513154454	0.248127958582387	35.3531769676874	-0.0700722053338493	34.5685568142791	0.207491860338155	0.210575037200774	0.204622444929129	0.176620075613674	0.179624424514913	0.173824022899614	0.207706504531354	0.223004307971796	0.204488928656792	0.000346949418678732	0.000338830176208354	0.0029100584372426
144	7.05265052202183	0.25	0.24813372265267	0.238932408660819	0.257335036644521	0.271180199500863	9.67948289246846	9.34153447428351	10.0174313106534	32.26	23.91	43.52	0.285134799628038	0.295450112895794	0.30576542616355	0.277810071081987	0.287860397860361	0.297910724638736	0.284026957921684	0.294013237726023	0.303988627036801	0.24813372265267	35.6126994068667	-0.077167262743618	34.6496227928247	0.207491860338155	0.210575037200774	0.204622444929129	0.176620075613674	0.179624424514913	0.173824022899614	0.207706504531354	0.223004307971796	0.204488928656792	0.000346949418678732	0.000338830176208354	0.0029100584372426
144	7.05265052202183	0.25	0.248142522753372	0.239005868651174	0.25727917685557	0.281721873020495	9.8125957835475	9.47891045342281	10.1462811136722	32.23	23.66	43.34	0.289644575037072	0.299840909954992	0.310037244872912	0.282208733374071	0.292143304949857	0.302077876525644	0.28787233933879	0.298328922731479	0.308249577392476	0.248142522753372	35.5125486139734	0.0219799388639009	34.7185353107982	0.207491860338155	0.210575037200774	0.204622444929129	0.176620075613674	0.179624424514913	0.173824022899614	0.207706504531354	0.223004307971796	0.204488928656792	0.000346949418678732	0.000338830176208354	0.0029100584372426
144	7.05265052202183	0.25	0.248200737048871	0.239046896274212	0.25735457782353	0.279861112763718	9.77115143624036	9.43734111141231	10.1049617610684	32.1	23.55	43.61	0.289498223001476	0.299738130059663	0.309978037117849	0.282083020043349	0.292060642282232	0.302038264521115	0.287718086642634	0.297895272985795	0.307689587809864	0.248200737048871	35.4128440497236	0.0544015201088328	34.7128367116293	0.207491860338155	0.210575037200774	0.204622444929129	0.176620075613674	0.179624424514913	0.173824022899614	0.207706504531354	0.223004307971796	0.204488928656792	0.000346949418678732	0.000338830176208354	0.0029100584372426
144	7.05265052202183	0.25	0.248297624112798	0.239160082008762	0.257435166216834	0.279952299801321	9.82504245764306	9.48946697947845	10.1606179358077	31.87	23.5	43.01	0.293170403983571	0.303537772215449	0.313905140447327	0.2856925080559	0.295795435881692	0.305898363707483	0.291689748704518	0.302289670899992	0.312405560797677	0.248297624112798	35.2160757386726	0.0612578499946635	34.6619441228965	0.207491860338155	0.210575037200774	0.204622444929129	0.176620075613674	0.179624424514913	0.173824022899614	0.207706504531354	0.223004307971796	0.204488928656792	0.000346949418678732	0.000338830176208354	0.0029100584372426
144	7.05265052202183	0.25	0.248324123156403	0.239076566839553	0.257571679473253	0.279118120624343	9.77210851728833	9.43764905493941	10.1065679796373	32.09	23.7	43.59	0.289604315582856	0.299867560499033	0.31013080541521	0.282187847426537	0.292188261214151	0.302188675001766	0.288187043290672	0.298422312201254	0.308590752866251	0.248324123156403	35.4019154519414	0.0808120747957231	34.741590631871	0.207491860338155	0.210575037200774	0.204622444929129	0.176620075613674	0.179624424514913	0.173824022899614	0.207706504531354	0.223004307971796	0.204488928656792	0.000346949418678732	0.000338830176208354	0.0029100584372426
144	7.05265052202183	0.25	0.248329943824197	0.239239214864993	0.2574206727834	0.275136161008989	9.72628422139026	9.39006812228326	10.0625003204973	31.78	23.49	43.13	0.29091988945213	0.301336422017226	0.311752954582322	0.283511845172167	0.293663128995999	0.303814412819831	0.289367077775863	0.299802099018612	0.310080640880268	0.248329943824197	35.3102955744704	-0.164754438464463	34.4549276311457	0.207491860338155	0.210575037200774	0.204622444929129	0.176620075613674	0.179624424514913	0.173824022899614	0.207706504531354	0.223004307971796	0.204488928656792	0.000346949418678732	0.000338830176208354	0.0029100584372426
144	7.05265052202183	0.25	0.248411790101652	0.239192145440786	0.257631434762518	0.280217895268109	9.86286434982316	9.52621884712102	10.1995098525253	32.18	23.87	43.17	0.29150626470385	0.301807757310406	0.312109249916962	0.284028863839943	0.29406611379019	0.304103363740438	0.290185956157173	0.30064634139677	0.311145908379629	0.248411790101652	35.4384267438363	-0.0140430484367663	34.6788016426959	0.207491860338155	0.210575037200774	0.204622444929129	0.176620075613674	0.179624424514913	0.173824022899614	0.207706504531354	0.223004307971796	0.204488928656792	0.000346949418678732	0.000338830176208354	0.0029100584372426
144	7.05265052202183	0.25	0.248428721777346	0.239313905011696	0.257543538542996	0.279362393517707	9.74672404259384	9.41333576332677	10.0801123218609	31.9	23.29	43.18	0.290552476090862	0.300842854812728	0.311133233534594	0.283137335999671	0.29316509572465	0.303192855449629	0.289179610659236	0.29935417853587	0.308984340498114	0.248428721777346	35.1726233228872	0.0235132222727329	34.6040716640831	0.207491860338155	0.210575037200774	0.204622444929129	0.176620075613674	0.179624424514913	0.173824022899614	0.207706504531354	0.223004307971796	0.204488928656792	0.000346949418678732	0.000338830176208354	0.0029100584372426
144	7.05265052202183	0.25	0.248449173910566	0.239309263152592	0.25758908466854	0.280969697600171	9.88145360437255	9.54480109311592	10.2181061156292	32.03	23.67	43.2	0.29341867001185	0.303767773271876	0.314116876531903	0.285912442708254	0.295996795530092	0.306081148351931	0.292286461598017	0.30196270694714	0.312218425091344	0.248449173910566	35.430611508631	-0.118514990522754	34.542038067891	0.207491860338155	0.210575037200774	0.204622444929129	0.176620075613674	0.179624424514913	0.173824022899614	0.207706504531354	0.223004307971796	0.204488928656792	0.000346949418678732	0.000338830176208354	0.0029100584372426
144	7.05265052202183	0.25	0.24845251809051	0.239313007740427	0.257592028440593	0.284416733025968	9.85739713307682	9.52440656060601	10.1903877055476	32.12	23.68	43.63	0.292001177305157	0.302210069436575	0.312418961567993	0.284519343824289	0.294466657452303	0.304413971080318	0.29015168530934	0.300685656934909	0.311095007637568	0.24845251809051	35.460199914925	0.00787739147515712	34.6964206775804	0.207491860338155	0.210575037200774	0.204622444929129	0.176620075613674	0.179624424514913	0.173824022899614	0.207706504531354	0.223004307971796	0.204488928656792	0.000346949418678732	0.000338830176208354	0.0029100584372426
144	7.05265052202183	0.25	0.248460557938072	0.239379577838191	0.257541538037953	0.28312472352816	9.96520617500067	9.62750205423017	10.3029102957712	32.29	23.87	43.69	0.293643380841009	0.303943516762914	0.314243652684819	0.286096791301695	0.296132215321091	0.306167639340486	0.292016338941091	0.302194509522202	0.312648420176587	0.248460557938072	35.7632686227167	0.00759992998247109	34.7737271801452	0.207491860338155	0.210575037200774	0.204622444929129	0.176620075613674	0.179624424514913	0.173824022899614	0.207706504531354	0.223004307971796	0.204488928656792	0.000346949418678732	0.000338830176208354	0.0029100584372426
144	7.05265052202183	0.25	0.248471748893359	0.239274717170353	0.257668780616365	0.285650717700783	9.90543429653755	9.57183253433415	10.2390360587409	31.87	23.69	43.02	0.29570024338992	0.306006119712454	0.316311996034987	0.28815759514487	0.29820059173803	0.308243588331191	0.294578087391691	0.304248452891337	0.314914965994119	0.248471748893359	35.2519389090111	-0.0145606844030098	34.6100447695635	0.207491860338155	0.210575037200774	0.204622444929129	0.176620075613674	0.179624424514913	0.173824022899614	0.207706504531354	0.223004307971796	0.204488928656792	0.000346949418678732	0.000338830176208354	0.0029100584372426
144	7.05265052202183	0.25	0.248498145685636	0.239349563413196	0.257646727958076	0.277870446299913	9.79271845672028	9.4565114061426	10.128925507298	32.17	23.74	43.59	0.28950146246647	0.29979409879434	0.310086735122209	0.282077409500296	0.292106098708146	0.302134787915995	0.287782656497799	0.298252883394368	0.308500746320384	0.248498145685636	35.6729373788333	0.0168649962202739	34.7489152188474	0.207491860338155	0.210575037200774	0.204622444929129	0.176620075613674	0.179624424514913	0.173824022899614	0.207706504531354	0.223004307971796	0.204488928656792	0.000346949418678732	0.000338830176208354	0.0029100584372426
144	7.05265052202183	0.25	0.248521132389132	0.239417030194776	0.257625234583487	0.283206196947062	9.82436476773228	9.49150033541713	10.1572292000474	31.99	23.63	43.31	0.292158534091624	0.302404457408252	0.312650380724879	0.284690247393295	0.294674259850274	0.304658272307253	0.290290119806422	0.301116099840091	0.311756510645361	0.248521132389132	35.3744763609755	0.0284942163362917	34.6828944902699	0.207491860338155	0.210575037200774	0.204622444929129	0.176620075613674	0.179624424514913	0.173824022899614	0.207706504531354	0.223004307971796	0.204488928656792	0.000346949418678732	0.000338830176208354	0.0029100584372426
144	7.05265052202183	0.25	0.248539319167864	0.239309632578836	0.257769005756893	0.279194268588487	9.88244684141721	9.54427493869596	10.2206187441385	32.11	23.74	43.46	0.292708074944139	0.30307928148225	0.313450488020362	0.285209597163353	0.295315118302109	0.305420639440866	0.291124391538769	0.30172866544961	0.311434143073714	0.248539319167864	35.4797974057121	-0.023223663179457	34.6603464549283	0.207491860338155	0.210575037200774	0.204622444929129	0.176620075613674	0.179624424514913	0.173824022899614	0.207706504531354	0.223004307971796	0.204488928656792	0.000346949418678732	0.000338830176208354	0.0029100584372426
144	7.05265052202183	0.25	0.248573017032227	0.239395478255064	0.25775055580939	0.275040551179539	9.67091755724646	9.33653521050763	10.0052999039853	31.94	23.53	43.57	0.287845435592293	0.298154445313917	0.308463455035542	0.280494300544073	0.290540033821792	0.300585767099512	0.286545582675613	0.29656981462264	0.30643140771276	0.248573017032227	35.4468904764726	0.102020098758419	34.7687863414053	0.207491860338155	0.210575037200774	0.204622444929129	0.176620075613674	0.179624424514913	0.173824022899614	0.207706504531354	0.223004307971796	0.204488928656792	0.000346949418678732	0.000338830176208354	0.0029100584372426
144	7.05265052202183	0.25	0.248596667437773	0.23951103332692	0.257682301548625	0.288312487791966	9.94483542040211	9.61207802668316	10.2775928141211	31.89	23.57	43.55	0.296787673338404	0.307062068988735	0.317336464639067	0.289214930248038	0.299227167575574	0.30923940490311	0.2953995660667	0.305371090915327	0.315050590314297	0.248596667437773	35.3530426714789	0.0596281415803421	34.6988994128828	0.207491860338155	0.210575037200774	0.204622444929129	0.176620075613674	0.179624424514913	0.173824022899614	0.207706504531354	0.223004307971796	0.204488928656792	0.000346949418678732	0.000338830176208354	0.0029100584372426
144	7.05265052202183	0.25	0.248632724701108	0.239464736517996	0.257800712884219	0.279153310979331	9.88630365982182	9.54796534957138	10.2246419700723	31.81	23.44	42.91	0.295573157856088	0.306046983338593	0.316520808821098	0.288043003392154	0.298249992994555	0.308456982596956	0.294128815150737	0.304502465254581	0.315181595033203	0.248632724701108	35.2623883873116	-0.0331419376525861	34.5726964841125	0.207491860338155	0.210575037200774	0.204622444929129	0.176620075613674	0.179624424514913	0.173824022899614	0.207706504531354	0.223004307971796	0.204488928656792	0.000346949418678732	0.000338830176208354	0.0029100584372426
144	7.05265052202183	0.25	0.248658261246488	0.239412759138215	0.257903763354761	0.27811327250916	9.79088754507392	9.45494662979649	10.1268284603514	32.12	23.73	43.66	0.289908357274814	0.30020900546489	0.310509653654966	0.282480698296619	0.292517436530012	0.302554174763406	0.288187213567166	0.298588800036594	0.30853326205351	0.248658261246488	35.5353194786428	-0.0274723606126738	34.677986958734	0.207491860338155	0.210575037200774	0.204622444929129	0.176620075613674	0.179624424514913	0.173824022899614	0.207706504531354	0.223004307971796	0.204488928656792	0.000346949418678732	0.000338830176208354	0.0029100584372426
144	7.05265052202183	0.25	0.248663783151667	0.239586601064902	0.257740965238431	0.280562352811114	9.84893994266436	9.5130565434676	10.1848233418611	32.01	23.8	43.35	0.292616891420332	0.302948497850249	0.313280104280166	0.285133797496648	0.29520119367909	0.305268589861532	0.291317967666556	0.301390884449707	0.311233311023418	0.248663783151667	35.6060978600591	0.0299013565531929	34.75128671707	0.207491860338155	0.210575037200774	0.204622444929129	0.176620075613674	0.179624424514913	0.173824022899614	0.207706504531354	0.223004307971796	0.204488928656792	0.000346949418678732	0.000338830176208354	0.0029100584372426
144	7.05265052202183	0.25	0.248667942868646	0.239598026331306	0.257737859405986	0.282134943725345	9.79552064530615	9.46275563129436	10.1282856593179	32.01	23.6	43.31	0.291121795505834	0.301359315329368	0.311596835152903	0.283677721149042	0.293653464424162	0.303629207699283	0.289638400269132	0.29938376644712	0.309417862189884	0.248667942868646	35.2710698400891	0.00677107565930156	34.6268759664146	0.207491860338155	0.210575037200774	0.204622444929129	0.176620075613674	0.179624424514913	0.173824022899614	0.207706504531354	0.223004307971796	0.204488928656792	0.000346949418678732	0.000338830176208354	0.0029100584372426
144	7.05265052202183	0.25	0.248675429802357	0.239591139859461	0.257759719745252	0.28096472189	9.83659832581421	9.50146986784889	10.1717267837795	32.14	23.71	43.63	0.291105499181821	0.301373146019932	0.311640792858043	0.283643727604702	0.293648188637132	0.303652649669562	0.28971663673789	0.299716769236929	0.310054153095959	0.248675429802357	35.59687643898	0.0666463193689481	34.7794869650413	0.207491860338155	0.210575037200774	0.204622444929129	0.176620075613674	0.179624424514913	0.173824022899614	0.207706504531354	0.223004307971796	0.204488928656792	0.000346949418678732	0.000338830176208354	0.0029100584372426
144	7.05265052202183	0.25	0.24870084907626	0.239582087816465	0.257819610336054	0.28290813903669	9.83058838265468	9.49726839609874	10.1639083692106	32.13	23.8	43.36	0.291075137541383	0.30129082871548	0.311506519889578	0.283615620404601	0.29356950933746	0.303523398270319	0.290112005616816	0.298618045805586	0.309476520168749	0.24870084907626	35.4524030010124	0.0728177639959291	34.7590085865047	0.207491860338155	0.210575037200774	0.204622444929129	0.176620075613674	0.179624424514913	0.173824022899614	0.207706504531354	0.223004307971796	0.204488928656792	0.000346949418678732	0.000338830176208354	0.0029100584372426
144	7.05265052202183	0.25	0.248735677396268	0.239646327119274	0.257825027673263	0.287371171366971	10.0398455096687	9.7031368449702	10.3765541743673	32.14	23.78	43.36	0.29734407509229	0.307662215306117	0.317980355519943	0.28972329205714	0.299776983390082	0.309830674723024	0.295756672155097	0.306507923066342	0.316122123690043	0.248735677396268	35.6765333097876	0.0799357669573345	34.8082017103443	0.207491860338155	0.210575037200774	0.204622444929129	0.176620075613674	0.179624424514913	0.173824022899614	0.207706504531354	0.223004307971796	0.204488928656792	0.000346949418678732	0.000338830176208354	0.0029100584372426
144	7.05265052202183	0.25	0.248762283626812	0.239659841903176	0.257864725350448	0.286310834468141	9.93038192317403	9.59648010782933	10.2642837385187	31.75	23.52	42.63	0.297547941744555	0.307900883321491	0.318253824898427	0.289974658795858	0.300064094077124	0.310153529358389	0.296315608168385	0.30628602143281	0.317106031413949	0.248762283626812	35.1359911393245	0.0275184245423766	34.6056272123276	0.207491860338155	0.210575037200774	0.204622444929129	0.176620075613674	0.179624424514913	0.173824022899614	0.207706504531354	0.223004307971796	0.204488928656792	0.000346949418678732	0.000338830176208354	0.0029100584372426
144	7.05265052202183	0.25	0.248765668974802	0.239486373535908	0.258044964413696	0.277771156232032	9.90089758247224	9.56089236840082	10.2409027965437	32.13	24.09	43.07	0.293065266448479	0.303487276739593	0.313909287030708	0.285555350184825	0.295710292237067	0.305865234289309	0.292494252227937	0.302961101094004	0.312517590004309	0.248765668974802	35.4777356034979	0.100244419624189	34.8027321630987	0.207491860338155	0.210575037200774	0.204622444929129	0.176620075613674	0.179624424514913	0.173824022899614	0.207706504531354	0.223004307971796	0.204488928656792	0.000346949418678732	0.000338830176208354	0.0029100584372426
144	7.05265052202183	0.25	0.248863861998473	0.239695905283241	0.258031818713706	0.278319922249902	9.74715597683354	9.4128875982285	10.0814243554386	31.92	23.75	43.31	0.290323484183834	0.30063338742196	0.310943290660086	0.282910938135506	0.292957608680896	0.303004279226286	0.28884451855835	0.298920731302564	0.309997136262761	0.248863861998473	35.3460679879754	-0.0718400083369308	34.5914524964147	0.207491860338155	0.210575037200774	0.204622444929129	0.176620075613674	0.179624424514913	0.173824022899614	0.207706504531354	0.223004307971796	0.204488928656792	0.000346949418678732	0.000338830176208354	0.0029100584372426
144	7.05265052202183	0.25	0.248876131211569	0.23972777256087	0.258024489862268	0.283025076379602	9.9459649278225	9.60883010263134	10.2830997530137	32.26	23.77	43.47	0.293328678972222	0.303620391059188	0.313912103146154	0.285793985728939	0.295821336029682	0.305848686330425	0.291416342471552	0.302393579074501	0.312982754103978	0.248876131211569	35.5966010313521	0.0444205845888153	34.7501000815377	0.207491860338155	0.210575037200774	0.204622444929129	0.176620075613674	0.179624424514913	0.173824022899614	0.207706504531354	0.223004307971796	0.204488928656792	0.000346949418678732	0.000338830176208354	0.0029100584372426
144	7.05265052202183	0.25	0.248882963671476	0.239816946499982	0.25794898084297	0.283483062233912	9.83454170906824	9.50155954822549	10.167523869911	31.67	23.32	42.72	0.295395111517107	0.305747233401532	0.316099355285957	0.287888657028931	0.297977715210702	0.308066773392473	0.293255769332971	0.304515641833452	0.314501506131924	0.248882963671476	35.1653913313759	-0.126346794452308	34.4494510357355	0.207491860338155	0.210575037200774	0.204622444929129	0.176620075613674	0.179624424514913	0.173824022899614	0.207706504531354	0.223004307971796	0.204488928656792	0.000346949418678732	0.000338830176208354	0.0029100584372426
144	7.05265052202183	0.25	0.248939994796857	0.239838778647533	0.258041210946181	0.279846662995764	9.77139093172959	9.43756045772884	10.1052214057303	31.87	23.78	43.39	0.291599806348448	0.30191443182903	0.312229057309613	0.284162471284429	0.294214019341471	0.304265567398514	0.289698155265047	0.300363906301307	0.310166400762441	0.248939994796857	35.4867663301599	0.08958268994127	34.7708926226739	0.207491860338155	0.210575037200774	0.204622444929129	0.176620075613674	0.179624424514913	0.173824022899614	0.207706504531354	0.223004307971796	0.204488928656792	0.000346949418678732	0.000338830176208354	0.0029100584372426
144	7.05265052202183	0.25	0.248945014410152	0.239707230291982	0.258182798528321	0.277131650827152	9.88370763329858	9.54375093830116	10.223664328296	32.29	23.78	43.62	0.291116097828794	0.301485906001517	0.311855714174239	0.283634864799955	0.293738184956442	0.303841505112929	0.289892372669768	0.30007292596235	0.310009823786292	0.248945014410152	35.6609973567386	0.0947479744947747	34.8361443007651	0.207491860338155	0.210575037200774	0.204622444929129	0.176620075613674	0.179624424514913	0.173824022899614	0.207706504531354	0.223004307971796	0.204488928656792	0.000346949418678732	0.000338830176208354	0.0029100584372426
144	7.05265052202183	0.25	0.248947171632867	0.239680345904672	0.258213997361062	0.273964341987344	9.77891761362141	9.43988622359234	10.1179490036505	32.25	23.8	43.5	0.288253685004982	0.298606251253503	0.308958817502023	0.280850583745153	0.290937269277403	0.301023954809652	0.287039662622303	0.296441844677983	0.307894822089556	0.248947171632867	35.5775720980287	0.0650393985458893	34.7972915627281	0.207491860338155	0.210575037200774	0.204622444929129	0.176620075613674	0.179624424514913	0.173824022899614	0.207706504531354	0.223004307971796	0.204488928656792	0.000346949418678732	0.000338830176208354	0.0029100584372426
144	7.05265052202183	0.25	0.24898414125647	0.239724801162946	0.258243481349995	0.27756575181914	9.72194190020575	9.38791117759091	10.0559726228206	32.02	23.37	43.05	0.288687779334797	0.298959562452159	0.309231345569522	0.28130396437281	0.291313024398661	0.301322084424513	0.286928224555425	0.297391656327341	0.307361889611369	0.24898414125647	35.1426046794314	0.107291752372381	34.702783530551	0.207491860338155	0.210575037200774	0.204622444929129	0.176620075613674	0.179624424514913	0.173824022899614	0.207706504531354	0.223004307971796	0.204488928656792	0.000346949418678732	0.000338830176208354	0.0029100584372426
144	7.05265052202183	0.25	0.249013030233957	0.23982897072173	0.258197089746183	0.279593125736202	9.91150215348693	9.57267178584689	10.250332521127	31.88	23.71	43.4	0.295677683605314	0.306143369725157	0.316609055844999	0.28813487733543	0.298333581375594	0.308532285415759	0.293983532917905	0.3047006511073	0.315384236650576	0.249013030233957	35.4644461230144	-0.041534759787653	34.6374440830416	0.207491860338155	0.210575037200774	0.204622444929129	0.176620075613674	0.179624424514913	0.173824022899614	0.207706504531354	0.223004307971796	0.204488928656792	0.000346949418678732	0.000338830176208354	0.0029100584372426
144	7.05265052202183	0.25	0.249032657912813	0.239795759099383	0.258269556726242	0.282722689017774	9.871312374479	9.5364585385413	10.2061662104167	32.33	23.65	43.42	0.29047856509459	0.300678144045885	0.310877722997179	0.283007525124368	0.292944773318142	0.302882021511917	0.288923602490859	0.299230669755713	0.309187309171871	0.249032657912813	35.4283734363168	-0.101859287656141	34.5730041153616	0.207491860338155	0.210575037200774	0.204622444929129	0.176620075613674	0.179624424514913	0.173824022899614	0.207706504531354	0.223004307971796	0.204488928656792	0.000346949418678732	0.000338830176208354	0.0029100584372426
144	7.05265052202183	0.25	0.249067021649147	0.239908802279941	0.258225241018354	0.277476896250984	9.64882827526594	9.31723615598497	9.98042039454691	32.23	23.92	43.69	0.284692163410771	0.294824103422555	0.304956043434338	0.277383279413535	0.287255102766939	0.297126926120344	0.282995432998936	0.29358958471041	0.303183675020813	0.249067021649147	35.519849764411	-0.129605894454158	34.573527840982	0.207491860338155	0.210575037200774	0.204622444929129	0.176620075613674	0.179624424514913	0.173824022899614	0.207706504531354	0.223004307971796	0.204488928656792	0.000346949418678732	0.000338830176208354	0.0029100584372426
144	7.05265052202183	0.25	0.249086225211774	0.239949930154745	0.258222520268803	0.280962464587281	9.79081544106458	9.45724492171649	10.1243859604127	32.12	23.81	43.48	0.289979634143213	0.300207629501503	0.310435624859792	0.282550161109353	0.292516108355439	0.302482055601524	0.288285641828321	0.298760224134263	0.30897228359531	0.249086225211774	35.5282324582696	-0.0993324369813156	34.6030332767067	0.207491860338155	0.210575037200774	0.204622444929129	0.176620075613674	0.179624424514913	0.173824022899614	0.207706504531354	0.223004307971796	0.204488928656792	0.000346949418678732	0.000338830176208354	0.0029100584372426
144	7.05265052202183	0.25	0.249093984899515	0.239814557435207	0.258373412363823	0.275211409705254	9.75726876472857	9.42004521760549	10.0944923118517	31.81	23.48	42.98	0.291568995991553	0.302006730502171	0.312444465012789	0.284140183586621	0.294311977710306	0.304483771833991	0.290044338335788	0.300703146411132	0.310370714768354	0.249093984899515	35.2357456353045	0.0425748466698515	34.6588703416596	0.207491860338155	0.210575037200774	0.204622444929129	0.176620075613674	0.179624424514913	0.173824022899614	0.207706504531354	0.223004307971796	0.204488928656792	0.000346949418678732	0.000338830176208354	0.0029100584372426
144	7.05265052202183	0.25	0.249103002710857	0.239914660098819	0.258291345322896	0.273196609505706	9.52954657876547	9.19852201287543	9.8605711446555	32.09	23.53	44.04	0.282272283632667	0.292430335113275	0.302588386593883	0.275043668958971	0.284941586362496	0.29483950376602	0.280834473347927	0.290431316701337	0.300685656934909	0.249103002710857	35.4641107946694	0.107529998838872	34.7752731441102	0.207491860338155	0.210575037200774	0.204622444929129	0.176620075613674	0.179624424514913	0.173824022899614	0.207706504531354	0.223004307971796	0.204488928656792	0.000346949418678732	0.000338830176208354	0.0029100584372426
144	7.05265052202183	0.25	0.249117738593059	0.239941115740751	0.258294361445368	0.278706507212336	9.76151900447595	9.42707992087596	10.0959580880759	32.16	23.65	43.62	0.288692792602182	0.298934580495163	0.309176368388145	0.281290862133411	0.291270056003257	0.301249249873102	0.286838357491625	0.297410447939141	0.307214826381543	0.249117738593059	35.5610042431762	-0.0101500003124616	34.6933408544174	0.207491860338155	0.210575037200774	0.204622444929129	0.176620075613674	0.179624424514913	0.173824022899614	0.207706504531354	0.223004307971796	0.204488928656792	0.000346949418678732	0.000338830176208354	0.0029100584372426
144	7.05265052202183	0.25	0.249136070655275	0.239947993813956	0.258324147496593	0.276608044008384	9.84020108713725	9.50129796008352	10.179104214191	31.87	23.68	43.49	0.293509495652036	0.303978726941732	0.314447958231429	0.286022550827644	0.29622472923428	0.306426907640915	0.291647287496067	0.302741135341225	0.313004962991824	0.249136070655275	35.4327986987179	0.108510970321911	34.7770077632396	0.207491860338155	0.210575037200774	0.204622444929129	0.176620075613674	0.179624424514913	0.173824022899614	0.207706504531354	0.223004307971796	0.204488928656792	0.000346949418678732	0.000338830176208354	0.0029100584372426
144	7.05265052202183	0.25	0.249169411607936	0.240080051914934	0.258258771300937	0.288087331569329	9.86568579600832	9.53539556565395	10.1959760263627	31.91	23.57	43.33	0.294189576378892	0.304379813614569	0.314570050850247	0.286679644107851	0.296609749790236	0.306539855472622	0.293026486661349	0.302644279755422	0.313232899902048	0.249169411607936	35.3527309290485	0.0161613638776385	34.6379113669954	0.207491860338155	0.210575037200774	0.204622444929129	0.176620075613674	0.179624424514913	0.173824022899614	0.207706504531354	0.223004307971796	0.204488928656792	0.000346949418678732	0.000338830176208354	0.0029100584372426
144	7.05265052202183	0.25	0.249263880035398	0.240129502725269	0.258398257345528	0.287127119957235	9.9893098826041	9.65409631142463	10.3245234537836	32.23	23.78	43.32	0.294965424052846	0.30520733691363	0.315449249774413	0.287392501364512	0.297371464035372	0.307350426706232	0.293750895427874	0.303741480588174	0.313376967129618	0.249263880035398	35.5052346943946	-0.0440641344921331	34.641372512886	0.207491860338155	0.210575037200774	0.204622444929129	0.176620075613674	0.179624424514913	0.173824022899614	0.207706504531354	0.223004307971796	0.204488928656792	0.000346949418678732	0.000338830176208354	0.0029100584372426
144	7.05265052202183	0.25	0.24926540733405	0.239982299246704	0.258548515421396	0.276690125532295	9.87831101620566	9.53816512412331	10.218456908288	32.23	23.79	43.15	0.291416721470925	0.301809097719659	0.312201473968393	0.283934809034377	0.294060368579154	0.304185928123931	0.28979528234175	0.300541211707498	0.310947487589405	0.24926540733405	35.4035756067747	-0.0717999484860198	34.6188846646063	0.207491860338155	0.210575037200774	0.204622444929129	0.176620075613674	0.179624424514913	0.173824022899614	0.207706504531354	0.223004307971796	0.204488928656792	0.000346949418678732	0.000338830176208354	0.0029100584372426
144	7.05265052202183	0.25	0.249283391279065	0.240178323407685	0.258388459150446	0.28068431093357	9.79304517930117	9.45916885523087	10.1269215033715	32.16	23.6	43.29	0.289607810364768	0.29982997603561	0.310052141706452	0.28218140487318	0.292141443817611	0.302101482762042	0.288796417562621	0.298463627292662	0.308594827469204	0.249283391279065	35.49539572794	0.0419583565051825	34.7181962245605	0.207491860338155	0.210575037200774	0.204622444929129	0.176620075613674	0.179624424514913	0.173824022899614	0.207706504531354	0.223004307971796	0.204488928656792	0.000346949418678732	0.000338830176208354	0.0029100584372426
144	7.05265052202183	0.25	0.249311821923408	0.240101715735471	0.258521928111344	0.277911094749513	9.82692891711934	9.48958151031633	10.1642763239224	31.58	23.69	43.31	0.295797051241028	0.306312411488228	0.316827771735427	0.288292205578802	0.298540774269402	0.308789342960003	0.294166310851348	0.304842844296697	0.315273855761151	0.249311821923408	35.2911428912799	-0.00548219207655259	34.6189560716242	0.207491860338155	0.210575037200774	0.204622444929129	0.176620075613674	0.179624424514913	0.173824022899614	0.207706504531354	0.223004307971796	0.204488928656792	0.000346949418678732	0.000338830176208354	0.0029100584372426
144	7.05265052202183	0.25	0.24932108728882	0.240176173285089	0.258466001292552	0.280150176467701	9.7644089303034	9.43106801147261	10.0977498491342	31.75	23.41	43.14	0.292431693541477	0.302767686167315	0.313103678793153	0.284988820931763	0.295061745367292	0.305134669802821	0.290472807436365	0.301585592228637	0.311548017894898	0.24932108728882	35.3049576584996	0.100734983889029	34.7326682060108	0.207491860338155	0.210575037200774	0.204622444929129	0.176620075613674	0.179624424514913	0.173824022899614	0.207706504531354	0.223004307971796	0.204488928656792	0.000346949418678732	0.000338830176208354	0.0029100584372426
144	7.05265052202183	0.25	0.249339546455565	0.240166310890746	0.258512782020384	0.278685494778432	9.77961090611591	9.44453446470359	10.1146873475282	32.18	23.84	43.66	0.289009244295415	0.299262813645571	0.309516382995726	0.281595932571084	0.291586489898682	0.301577047226281	0.28771570870737	0.29785872004814	0.307044189843346	0.249339546455565	35.5395059452534	0.0104283779470695	34.7147098342703	0.207491860338155	0.210575037200774	0.204622444929129	0.176620075613674	0.179624424514913	0.173824022899614	0.207706504531354	0.223004307971796	0.204488928656792	0.000346949418678732	0.000338830176208354	0.0029100584372426
144	7.05265052202183	0.25	0.249358104512947	0.240230863899099	0.258485345126795	0.282519852540138	9.94665161283891	9.60907330368458	10.2842299219932	31.96	23.72	43.14	0.296071295547228	0.306472636465466	0.316873977383704	0.288507421386509	0.298643034302771	0.308778647219032	0.294892464269605	0.304760833802351	0.315068382459394	0.249358104512947	35.396274793317	-0.0125729275474937	34.6513296108518	0.207491860338155	0.210575037200774	0.204622444929129	0.176620075613674	0.179624424514913	0.173824022899614	0.207706504531354	0.223004307971796	0.204488928656792	0.000346949418678732	0.000338830176208354	0.0029100584372426
144	7.05265052202183	0.25	0.249389748788936	0.240248388542792	0.25853110903508	0.276230953832655	9.75399269613803	9.41774181960429	10.0902435726718	32.23	23.75	43.69	0.287780254883232	0.298055155682928	0.308330056482625	0.280392346326077	0.290403469377809	0.30041459242954	0.286869713489978	0.295713699687125	0.305988182764737	0.249389748788936	35.5889308350006	0.0147051989421724	34.7312238721025	0.207491860338155	0.210575037200774	0.204622444929129	0.176620075613674	0.179624424514913	0.173824022899614	0.207706504531354	0.223004307971796	0.204488928656792	0.000346949418678732	0.000338830176208354	0.0029100584372426
144	7.05265052202183	0.25	0.24940661024367	0.240210639274123	0.258602581213216	0.272321099833138	9.63104993360422	9.29576036091754	9.9663395062909	32.14	23.39	43.43	0.284843234476944	0.295117269376983	0.305391304277022	0.277542584573949	0.287553291710441	0.297563998846933	0.283000277501583	0.292942064732078	0.303510786110846	0.24940661024367	35.3759974537619	-0.0731106990578007	34.5702634559396	0.207491860338155	0.210575037200774	0.204622444929129	0.176620075613674	0.179624424514913	0.173824022899614	0.207706504531354	0.223004307971796	0.204488928656792	0.000346949418678732	0.000338830176208354	0.0029100584372426
144	7.05265052202183	0.25	0.249423368473129	0.240295962993428	0.25855077395283	0.280691989709323	9.80275823627202	9.46855711818351	10.1369593543605	31.93	23.65	43.3	0.29196324333694	0.302268344858329	0.312573446379718	0.284507664113714	0.294549614356476	0.304591564599239	0.290293977620834	0.30090359987123	0.310697699458874	0.249423368473129	35.4011070766801	-0.033234063020824	34.6229226640147	0.207491860338155	0.210575037200774	0.204622444929129	0.176620075613674	0.179624424514913	0.173824022899614	0.207706504531354	0.223004307971796	0.204488928656792	0.000346949418678732	0.000338830176208354	0.0029100584372426
144	7.05265052202183	0.25	0.249425411226541	0.240312554079066	0.258538268374015	0.280820339289223	9.89789054679449	9.56055334881499	10.235227744774	32.16	23.81	43.59	0.292727968642248	0.303056662924807	0.313385357207366	0.285221794507522	0.295285638874206	0.30534948324089	0.290200339364209	0.301678450662586	0.311893663511589	0.249425411226541	35.6406568109929	0.00666575746294025	34.7249920845931	0.207491860338155	0.210575037200774	0.204622444929129	0.176620075613674	0.179624424514913	0.173824022899614	0.207706504531354	0.223004307971796	0.204488928656792	0.000346949418678732	0.000338830176208354	0.0029100584372426
144	7.05265052202183	0.25	0.249430813695257	0.240267624260583	0.258594003129932	0.279897276565265	9.93265783975395	9.59336043845991	10.271955241048	31.85	23.48	43.11	0.29653400850658	0.307021805679115	0.31750960285165	0.288972646801162	0.299193014182713	0.309413381564264	0.294830462992165	0.305116921324018	0.316100054467444	0.249430813695257	35.3330823597865	-0.116660365082391	34.5294868476881	0.207491860338155	0.210575037200774	0.204622444929129	0.176620075613674	0.179624424514913	0.173824022899614	0.207706504531354	0.223004307971796	0.204488928656792	0.000346949418678732	0.000338830176208354	0.0029100584372426
144	7.05265052202183	0.25	0.249432310148908	0.240139919706105	0.258724700591711	0.278519727260724	9.95728909724639	9.6159841887536	10.2985940057392	31.77	23.71	42.95	0.297988510590115	0.308565164975405	0.319141819360696	0.290401522316645	0.30070888795441	0.311016253592175	0.297411727267652	0.307132965801842	0.317628445854932	0.249432310148908	35.2887679415746	-0.0354469897318458	34.6020932409059	0.207491860338155	0.210575037200774	0.204622444929129	0.176620075613674	0.179624424514913	0.173824022899614	0.207706504531354	0.223004307971796	0.204488928656792	0.000346949418678732	0.000338830176208354	0.0029100584372426
144	7.05265052202183	0.25	0.249507894743447	0.240194564348841	0.258821225138053	0.27193439039305	9.80885999701492	9.46704674575317	10.1506732482767	31.8	23.87	43.09	0.293110541025942	0.303693468278532	0.314276395531121	0.285643767539758	0.29595710257523	0.306270437610701	0.291839685069622	0.302110405280002	0.313178769787489	0.249507894743447	35.3512174626524	-0.0153719064155503	34.6460116928252	0.207491860338155	0.210575037200774	0.204622444929129	0.176620075613674	0.179624424514913	0.173824022899614	0.207706504531354	0.223004307971796	0.204488928656792	0.000346949418678732	0.000338830176208354	0.0029100584372426
144	7.05265052202183	0.25	0.249513625076345	0.240324772612784	0.258702477539907	0.277260271142031	9.64626062955313	9.31457756139236	9.9779436977139	32.33	23.67	43.61	0.283771842553352	0.29387668249648	0.303981522439609	0.276474069464261	0.286319042789395	0.296164016114529	0.282208445140331	0.292019731554015	0.302247788334524	0.249513625076345	35.4813504704371	0.141339577744063	34.8132986151496	0.207491860338155	0.210575037200774	0.204622444929129	0.176620075613674	0.179624424514913	0.173824022899614	0.207706504531354	0.223004307971796	0.204488928656792	0.000346949418678732	0.000338830176208354	0.0029100584372426
144	7.05265052202183	0.25	0.249525262798314	0.240259001903009	0.258791523693619	0.269211595140739	9.67139885424138	9.33204295329193	10.0107547551908	32.45	23.87	43.55	0.283216933002158	0.293516000199355	0.303815067396553	0.275917279179441	0.285950897469895	0.29598451576035	0.281970160966067	0.292061790903815	0.302007456837102	0.249525262798314	35.5933625244195	0.0230813509025709	34.7550860576082	0.207491860338155	0.210575037200774	0.204622444929129	0.176620075613674	0.179624424514913	0.173824022899614	0.207706504531354	0.223004307971796	0.204488928656792	0.000346949418678732	0.000338830176208354	0.0029100584372426
144	7.05265052202183	0.25	0.249530728816487	0.240419056436868	0.258642401196107	0.280297698491887	9.9817861841046	9.6411489556795	10.3224234125297	32.4	23.88	43.6	0.293047313543858	0.30340114431049	0.313754975077123	0.285500977824968	0.295588184468702	0.305675391112435	0.291634840738691	0.301980651251923	0.312467227882716	0.249530728816487	35.7910797383782	-0.107279625990123	34.6711284186033	0.207491860338155	0.210575037200774	0.204622444929129	0.176620075613674	0.179624424514913	0.173824022899614	0.207706504531354	0.223004307971796	0.204488928656792	0.000346949418678732	0.000338830176208354	0.0029100584372426
144	7.05265052202183	0.25	0.249541637797208	0.240293017050201	0.258790258544215	0.282622446920894	9.95699505347913	9.61915119781936	10.2948389091389	32.28	23.98	43.65	0.29349389560694	0.303801989041102	0.314110082475264	0.285952719720543	0.295995951953828	0.306039184187114	0.292364980341266	0.302748083122804	0.312266407669143	0.249541637797208	35.5355164789112	-0.118015547325892	34.5941056715667	0.207491860338155	0.210575037200774	0.204622444929129	0.176620075613674	0.179624424514913	0.173824022899614	0.207706504531354	0.223004307971796	0.204488928656792	0.000346949418678732	0.000338830176208354	0.0029100584372426
144	7.05265052202183	0.25	0.24959310359526	0.240275806009096	0.258910401181424	0.270734719459263	9.79713110735075	9.45468922179503	10.1395729929065	31.82	23.74	43.29	0.292563424442956	0.303159856367967	0.313756288292978	0.28510809506849	0.295434500450212	0.305760905831934	0.291239024502436	0.301486541950425	0.312622310544593	0.24959310359526	35.3143594487383	-0.0293635107273756	34.6255602477795	0.207491860338155	0.210575037200774	0.204622444929129	0.176620075613674	0.179624424514913	0.173824022899614	0.207706504531354	0.223004307971796	0.204488928656792	0.000346949418678732	0.000338830176208354	0.0029100584372426
144	7.05265052202183	0.25	0.249663100446736	0.240541145947525	0.258785054945946	0.275025056072849	9.75313035518833	9.41589230920971	10.090368401167	32.19	23.68	43.48	0.288021675081082	0.298337411892221	0.308653148703359	0.280632031217175	0.290683101762462	0.300734172307749	0.285292667586837	0.296521212631092	0.306991172824022	0.249663100446736	35.5429229282477	0.00558009274975438	34.7079817461851	0.207491860338155	0.210575037200774	0.204622444929129	0.176620075613674	0.179624424514913	0.173824022899614	0.207706504531354	0.223004307971796	0.204488928656792	0.000346949418678732	0.000338830176208354	0.0029100584372426
144	7.05265052202183	0.25	0.249684255698434	0.240392361886079	0.258976149510789	0.278327226425938	9.8481655849724	9.51043932965867	10.1858918402861	32.09	23.46	43.64	0.291853573517649	0.302217617813338	0.312581662109027	0.284379738772542	0.294478378901946	0.304577019031349	0.289767435064079	0.300861726929571	0.310841357518952	0.249684255698434	35.380568777642	-0.0728325139485493	34.568021617129	0.207491860338155	0.210575037200774	0.204622444929129	0.176620075613674	0.179624424514913	0.173824022899614	0.207706504531354	0.223004307971796	0.204488928656792	0.000346949418678732	0.000338830176208354	0.0029100584372426
144	7.05265052202183	0.25	0.249690720915392	0.240518750195097	0.258862691635687	0.281759125139433	9.88975871409045	9.55348034898354	10.2260370791974	32.18	23.77	43.47	0.292367440527915	0.302658647639853	0.312949854751791	0.284868353758543	0.294895596268421	0.3049228387783	0.29016569855196	0.301273827565707	0.311587037409018	0.249690720915392	35.4490236299857	0.0126264533312106	34.7020354194076	0.207491860338155	0.210575037200774	0.204622444929129	0.176620075613674	0.179624424514913	0.173824022899614	0.207706504531354	0.223004307971796	0.204488928656792	0.000346949418678732	0.000338830176208354	0.0029100584372426
144	7.05265052202183	0.25	0.249690983639236	0.240510784714623	0.258871182563849	0.27630905996696	9.79578779348658	9.45816205940742	10.1334135275657	31.98	23.5	43.46	0.291211323123648	0.301606623619054	0.31200192411446	0.283768440281504	0.293898053979891	0.304027667678278	0.289832575960412	0.300211201877239	0.310314549000255	0.249690983639236	35.400409057773	0.0506128885369533	34.7124205506336	0.207491860338155	0.210575037200774	0.204622444929129	0.176620075613674	0.179624424514913	0.173824022899614	0.207706504531354	0.223004307971796	0.204488928656792	0.000346949418678732	0.000338830176208354	0.0029100584372426
144	7.05265052202183	0.25	0.249705968834986	0.240541564418962	0.258870373251011	0.282011534600355	9.92966922853703	9.59224423567953	10.2670942213945	32.03	23.81	43.02	0.294935675659467	0.305310585410269	0.31568549516107	0.287391521905669	0.297501052047283	0.307610582188897	0.293979472362249	0.303987653683263	0.315301370042649	0.249705968834986	35.3983613574334	0.140599426782283	34.8132082349343	0.207491860338155	0.210575037200774	0.204622444929129	0.176620075613674	0.179624424514913	0.173824022899614	0.207706504531354	0.223004307971796	0.204488928656792	0.000346949418678732	0.000338830176208354	0.0029100584372426
144	7.05265052202183	0.25	0.249708453981331	0.240539254054352	0.258877653908309	0.278642336312119	9.8360039225309	9.49895911973225	10.1730487253296	32.06	23.74	43.39	0.291790098296366	0.30214347858775	0.312496858879134	0.284322233682973	0.294410637051705	0.304499040420436	0.881092973640812	0.300601309430984	0.311130808952094	0.249708453981331	35.5284243960217	0.0143915706404647	34.7163737971602	0.207491860338155	0.210575037200774	0.204622444929129	0.176620075613674	0.179624424514913	0.173824022899614	0.207706504531354	0.223004307971796	0.204488928656792	0.000346949418678732	0.000338830176208354	0.0029100584372426
144	7.05265052202183	0.25	0.249708729119927	0.240614839544496	0.258802618695358	0.286537319648765	9.86312519478116	9.53166853680301	10.1945818527593	32.29	23.78	43.4	0.290713358344859	0.300822698363822	0.310932038382785	0.283241964579407	0.29309149245757	0.302941020335734	0.289441116791057	0.29917020481049	0.309581449481891	0.249708729119927	35.6132379488661	-0.0200577775742274	34.6929513979042	0.207491860338155	0.210575037200774	0.204622444929129	0.176620075613674	0.179624424514913	0.173824022899614	0.207706504531354	0.223004307971796	0.204488928656792	0.000346949418678732	0.000338830176208354	0.0029100584372426
144	7.05265052202183	0.25	0.249714654595165	0.24050299546763	0.258926313722701	0.281487183259856	9.85440184675506	9.51910043414248	10.1897032593676	32.08	23.71	43.53	0.292232884630933	0.3025265147598	0.312820144888667	0.284751043028462	0.294781132282264	0.304811221536065	0.290860216741276	0.300788345176596	0.311391561491227	0.249714654595165	35.4881640832166	0.0581330089951462	34.7392583556816	0.207491860338155	0.210575037200774	0.204622444929129	0.176620075613674	0.179624424514913	0.173824022899614	0.207706504531354	0.223004307971796	0.204488928656792	0.000346949418678732	0.000338830176208354	0.0029100584372426
144	7.05265052202183	0.25	0.24973400374452	0.240498399954535	0.258969607534505	0.274054303715104	9.65997136014641	9.32513951133848	9.99480320895433	31.72	23.53	42.79	0.289485627059351	0.299880003207155	0.310274379354959	0.282122883467419	0.292252890267591	0.302382897067764	0.288296993664726	0.298952341446819	0.310192372178877	0.24973400374452	35.0270886081209	-0.104718842084145	34.4513879988727	0.207491860338155	0.210575037200774	0.204622444929129	0.176620075613674	0.179624424514913	0.173824022899614	0.207706504531354	0.223004307971796	0.204488928656792	0.000346949418678732	0.000338830176208354	0.0029100584372426
144	7.05265052202183	0.25	0.249747406723699	0.240612479846622	0.258882333600775	0.283789903620256	9.87671943567915	9.54256161168179	10.2108772596765	32.38	23.91	44.07	0.290214171591441	0.300376782011842	0.310539392432243	0.282743226834543	0.292644222528756	0.302545218222969	0.288681164729544	0.298603189977844	0.308986373056345	0.249747406723699	35.8229267438316	0.00888066790364877	34.7797461675953	0.207491860338155	0.210575037200774	0.204622444929129	0.176620075613674	0.179624424514913	0.173824022899614	0.207706504531354	0.223004307971796	0.204488928656792	0.000346949418678732	0.000338830176208354	0.0029100584372426
144	7.05265052202183	0.25	0.249792779695081	0.240493429272983	0.259092130117178	0.27697039803902	9.79278429823524	9.45581935697628	10.1297492394942	32.29	23.64	43.71	0.288429635093158	0.298708033122706	0.308986431152255	0.281017376411862	0.291031633258415	0.301045890104969	0.286589439468523	0.296829469417486	0.306782267897203	0.249792779695081	35.4461143361591	0.0574351688729357	34.7343130599769	0.207491860338155	0.210575037200774	0.204622444929129	0.176620075613674	0.179624424514913	0.173824022899614	0.207706504531354	0.223004307971796	0.204488928656792	0.000346949418678732	0.000338830176208354	0.0029100584372426
144	7.05265052202183	0.25	0.249820307665249	0.240492163124322	0.259148452206176	0.27821750328927	9.83663404478407	9.49921108471989	10.1740570048482	32.54	23.89	43.74	0.287550896803869	0.297765037104924	0.30797917740598	0.2801285814699	0.290079072549122	0.300029563628345	0.286332558938611	0.296440359185379	0.30657012646355	0.249820307665249	35.6330006181372	-0.101419703016374	34.643230966774	0.207491860338155	0.210575037200774	0.204622444929129	0.176620075613674	0.179624424514913	0.173824022899614	0.207706504531354	0.223004307971796	0.204488928656792	0.000346949418678732	0.000338830176208354	0.0029100584372426
144	7.05265052202183	0.25	0.249822366769401	0.24072426496805	0.258920468570752	0.283974471676056	9.89297873058085	9.5584227126261	10.2275347485356	31.99	23.44	43.17	0.294263515820862	0.304563084383816	0.314862652946771	0.28674209967188	0.296778409838357	0.306814720004833	0.292934968571416	0.302640514572475	0.313121305462855	0.249822366769401	35.3460971293531	0.03246087127313	34.6752207833388	0.207491860338155	0.210575037200774	0.204622444929129	0.176620075613674	0.179624424514913	0.173824022899614	0.207706504531354	0.223004307971796	0.204488928656792	0.000346949418678732	0.000338830176208354	0.0029100584372426
144	7.05265052202183	0.25	0.249830596043732	0.240706652432374	0.25895453965509	0.280580167797253	9.7761612103862	9.44277453360649	10.1095478871659	32.08	23.54	43.5	0.28981445091816	0.300046642349871	0.310278833781581	0.282393395781649	0.292363579378549	0.302333762975448	0.288424896502104	0.298194761468619	0.309016093177295	0.249830596043732	35.499868613562	0.0048693047745405	34.6813981517881	0.207491860338155	0.210575037200774	0.204622444929129	0.176620075613674	0.179624424514913	0.173824022899614	0.207706504531354	0.223004307971796	0.204488928656792	0.000346949418678732	0.000338830176208354	0.0029100584372426
144	7.05265052202183	0.25	0.249844018975416	0.240678313381332	0.259009724569501	0.279331092640579	9.82972900318539	9.49347538569382	10.165982620677	32	23.4	43.06	0.292106977073285	0.302453243719053	0.31279951036482	0.284638315368793	0.29472004617137	0.304801776973948	0.879840152899358	0.300784899037064	0.31105882129646	0.249844018975416	35.1826516290845	-0.0913187721395038	34.5011347445378	0.207491860338155	0.210575037200774	0.204622444929129	0.176620075613674	0.179624424514913	0.173824022899614	0.207706504531354	0.223004307971796	0.204488928656792	0.000346949418678732	0.000338830176208354	0.0029100584372426
144	7.05265052202183	0.25	0.249906408437346	0.240797499691194	0.259015317183498	0.283901146550362	9.84758151508673	9.51450066201979	10.1806623681537	32.18	23.62	43.38	0.291196783393981	0.301390915116563	0.311585046839144	0.283728056836337	0.293660725566639	0.30359339429694	0.28949129741642	0.300097350924514	0.310356736782345	0.249906408437346	35.3726177415612	0.103867167034851	34.7575442707844	0.207491860338155	0.210575037200774	0.204622444929129	0.176620075613674	0.179624424514913	0.173824022899614	0.207706504531354	0.223004307971796	0.204488928656792	0.000346949418678732	0.000338830176208354	0.0029100584372426
144	7.05265052202183	0.25	0.249919329862418	0.240798708804748	0.259039950920088	0.28785839145681	9.90994301917202	9.57798584518599	10.2419001931581	31.88	23.4	43.28	0.295844761787948	0.3060982527253	0.316351743662652	0.288297737777379	0.298289661324358	0.308281584871337	0.293841089765429	0.304525682951155	0.31485251996372	0.249919329862418	35.3158146412125	-0.0160296801075122	34.5965221009776	0.207491860338155	0.210575037200774	0.204622444929129	0.176620075613674	0.179624424514913	0.173824022899614	0.207706504531354	0.223004307971796	0.204488928656792	0.000346949418678732	0.000338830176208354	0.0029100584372426
144	7.05265052202183	0.25	0.249922860334689	0.240668129684194	0.259177590985184	0.278514632994429	9.80317110925432	9.46714462680598	10.1391975917027	32.01	23.46	42.97	0.291239565868516	0.301576812285084	0.311914058701651	0.28379222010617	0.293865130706739	0.303938041307309	0.289599401164849	0.300251992146545	0.310120752714383	0.249922860334689	35.1947002559547	0.151197296731011	34.7647942030338	0.207491860338155	0.210575037200774	0.204622444929129	0.176620075613674	0.179624424514913	0.173824022899614	0.207706504531354	0.223004307971796	0.204488928656792	0.000346949418678732	0.000338830176208354	0.0029100584372426
144	7.05265052202183	0.25	0.249934126328013	0.240651806168501	0.259216446487524	0.274266476521417	9.64910397114632	9.31482705830238	9.98338088399025	32.05	23.38	43.4	0.28622246595465	0.296493999898012	0.306765533841374	0.278898427838733	0.288907127396054	0.298915826953376	0.284580149884623	0.294380239116489	0.304613777595227	0.249934126328013	35.2610707093668	0.012114262166046	34.6273350464258	0.207491860338155	0.210575037200774	0.204622444929129	0.176620075613674	0.179624424514913	0.173824022899614	0.207706504531354	0.223004307971796	0.204488928656792	0.000346949418678732	0.000338830176208354	0.0029100584372426
144	7.05265052202183	0.25	0.249946635817256	0.240752119478221	0.259141152156291	0.278556321895026	9.76725867327948	9.43249789885382	10.1020194477051	32.36	23.68	43.94	0.287093258340559	0.297282241420656	0.307471224500753	0.279706028774142	0.2896328379617	0.299559647149257	0.285283452421245	0.2953154924907	0.305497926554816	0.249946635817256	35.6904134117933	0.035190117145613	34.7709085463257	0.207491860338155	0.210575037200774	0.204622444929129	0.176620075613674	0.179624424514913	0.173824022899614	0.207706504531354	0.223004307971796	0.204488928656792	0.000346949418678732	0.000338830176208354	0.0029100584372426
144	7.05265052202183	0.25	0.249985502081414	0.240816000965892	0.259155003196937	0.282491353301518	9.83754857874943	9.50364963300585	10.171447524493	31.91	23.44	43.06	0.293254934984818	0.303558083502149	0.31386123201948	0.285769538754287	0.295809697156624	0.305849855558961	0.291798848061447	0.301700405590206	0.312362637429328	0.249985502081414	35.214373343764	-0.0976342318044072	34.4891500335339	0.207491860338155	0.210575037200774	0.204622444929129	0.176620075613674	0.179624424514913	0.173824022899614	0.207706504531354	0.223004307971796	0.204488928656792	0.000346949418678732	0.000338830176208354	0.0029100584372426
144	7.05265052202183	0.25	0.250002425964002	0.240826205448947	0.259178646479056	0.283381009096061	9.91459207022536	9.57881517944529	10.2503689610054	31.93	23.77	43.4	0.295375477450761	0.305729603464584	0.316083729478407	0.287832950964161	0.297922680385623	0.308012409807085	0.293916887943886	0.303954800827369	0.314253645223574	0.250002425964002	35.4478678615045	-0.036076117857338	34.6374239268574	0.207491860338155	0.210575037200774	0.204622444929129	0.176620075613674	0.179624424514913	0.173824022899614	0.207706504531354	0.223004307971796	0.204488928656792	0.000346949418678732	0.000338830176208354	0.0029100584372426
144	7.05265052202183	0.25	0.250059799557364	0.240890401704314	0.259229197410414	0.283675590071205	9.83524245147047	9.50239431478133	10.1680905881596	31.96	23.56	43.27	0.292727655667051	0.302981266653768	0.313234877640485	0.285248347886588	0.295239975043127	0.305231602199666	0.291366910570462	0.301170717661381	0.31120363374102	0.250059799557364	35.3128278899583	0.00389046376961289	34.6357635448447	0.207491860338155	0.210575037200774	0.204622444929129	0.176620075613674	0.179624424514913	0.173824022899614	0.207706504531354	0.223004307971796	0.204488928656792	0.000346949418678732	0.000338830176208354	0.0029100584372426
144	7.05265052202183	0.25	0.250088445101969	0.240942465001879	0.259234425202059	0.283390718627533	9.93828802461052	9.60171667050496	10.2748593787161	32.2	23.82	43.51	0.293613487949872	0.303905594311072	0.314197700672273	0.286078994687442	0.296106992588993	0.306134990490544	0.292799181696227	0.302094650405331	0.313034590061964	0.250088445101969	35.6298842148266	-0.047368568849792	34.6877211924603	0.207491860338155	0.210575037200774	0.204622444929129	0.176620075613674	0.179624424514913	0.173824022899614	0.207706504531354	0.223004307971796	0.204488928656792	0.000346949418678732	0.000338830176208354	0.0029100584372426
144	7.05265052202183	0.25	0.250092337712582	0.240984120698799	0.259200554726366	0.280841716754884	9.82889918386916	9.49393105886914	10.1638673088692	32.16	23.73	43.7	0.290730886502951	0.300988553145739	0.311246219788526	0.283276563324251	0.29327122398534	0.303265884646429	0.288896581157918	0.299129850239782	0.309297513786275	0.250092337712582	35.5973266970067	0.0716834374234886	34.7782796936538	0.207491860338155	0.210575037200774	0.204622444929129	0.176620075613674	0.179624424514913	0.173824022899614	0.207706504531354	0.223004307971796	0.204488928656792	0.000346949418678732	0.000338830176208354	0.0029100584372426
144	7.05265052202183	0.25	0.250162683950516	0.241038917890726	0.259286450010307	0.291903582680221	10.0418906212589	9.70880250354008	10.3749787389778	31.91	23.58	43.11	0.299595650948298	0.309874132915023	0.320152614881747	0.291948562160334	0.301964688969511	0.311980815778688	0.29831766748281	0.308593479347534	0.318312997277858	0.250162683950516	35.3379527473436	-0.119808052454923	34.518489210459	0.207491860338155	0.210575037200774	0.204622444929129	0.176620075613674	0.179624424514913	0.173824022899614	0.207706504531354	0.223004307971796	0.204488928656792	0.000346949418678732	0.000338830176208354	0.0029100584372426
144	7.05265052202183	0.25	0.250178808235224	0.241003638174656	0.259353978295791	0.282848395454716	9.87372104400419	9.53888928175399	10.2085528062544	32.16	23.85	43.2	0.292048021800535	0.302299420146064	0.312550818491593	0.284559033653022	0.294547555365346	0.304536077077669	0.290403805922777	0.301238640557485	0.310962089957131	0.250178808235224	35.380622325844	-0.096276629038855	34.5732306858987	0.207491860338155	0.210575037200774	0.204622444929129	0.176620075613674	0.179624424514913	0.173824022899614	0.207706504531354	0.223004307971796	0.204488928656792	0.000346949418678732	0.000338830176208354	0.0029100584372426
144	7.05265052202183	0.25	0.250193041371495	0.241084356391569	0.25930172635142	0.285457448752212	9.88284592236088	9.54984721275085	10.2158446319709	31.96	23.63	43.26	0.294243284234103	0.304503410053765	0.314763535873427	0.28672606349004	0.296724067335196	0.306722071180353	0.293394378477704	0.302963286130614	0.312790906280839	0.250193041371495	35.2998418803488	0.0351981379466138	34.6679413669787	0.207491860338155	0.210575037200774	0.204622444929129	0.176620075613674	0.179624424514913	0.173824022899614	0.207706504531354	0.223004307971796	0.204488928656792	0.000346949418678732	0.000338830176208354	0.0029100584372426
144	7.05265052202183	0.25	0.250246274190408	0.241000342169911	0.259492206210904	0.27362347664815	9.71279794267353	9.37577012887692	10.0498257564701	32.21	23.62	43.79	0.286669378736362	0.29697419131921	0.307279003902059	0.279312558658504	0.2893529179801	0.299393277301696	0.284862942960743	0.294695996500646	0.305589828542024	0.250246274190408	35.5785155338078	0.0288648150578042	34.7390702986304	0.207491860338155	0.210575037200774	0.204622444929129	0.176620075613674	0.179624424514913	0.173824022899614	0.207706504531354	0.223004307971796	0.204488928656792	0.000346949418678732	0.000338830176208354	0.0029100584372426
144	7.05265052202183	0.25	0.250272913142091	0.241143922253605	0.259401904030578	0.286198190908319	9.93675044313224	9.60254237440661	10.2709585118579	31.96	23.66	43.18	0.295885755385645	0.306183799696745	0.316481844007846	0.288326858048872	0.298361821565104	0.308396785081336	0.294435247732004	0.304997382102882	0.314393917690301	0.250272913142091	35.3741950860801	0.0860576933481606	34.7346719839889	0.207491860338155	0.210575037200774	0.204622444929129	0.176620075613674	0.179624424514913	0.173824022899614	0.207706504531354	0.223004307971796	0.204488928656792	0.000346949418678732	0.000338830176208354	0.0029100584372426
144	7.05265052202183	0.25	0.250280786124677	0.241070585664347	0.259490986585007	0.278037309979058	9.72757467547519	9.39374297128619	10.0614063796642	32.23	23.7	43.26	0.287060842458497	0.29726231492126	0.307463787384023	0.279691611069938	0.289631198245811	0.299570785421684	0.285400565306269	0.295536203152789	0.306317812563436	0.250280786124677	35.4058643817773	-0.0513029209949033	34.6223222320884	0.207491860338155	0.210575037200774	0.204622444929129	0.176620075613674	0.179624424514913	0.173824022899614	0.207706504531354	0.223004307971796	0.204488928656792	0.000346949418678732	0.000338830176208354	0.0029100584372426
144	7.05265052202183	0.25	0.25028739258869	0.241172646920171	0.259402138257209	0.283117392159981	9.8812230398623	9.54635891880097	10.2160871609236	32.3	23.94	43.71	0.291103875623021	0.301315124150045	0.311526372677069	0.283621586449691	0.293570373633195	0.303519160816698	0.877567313072645	0.299927514628782	0.309551264364316	0.25028739258869	35.6894293867029	-0.0517425017539187	34.6959819035062	0.207491860338155	0.210575037200774	0.204622444929129	0.176620075613674	0.179624424514913	0.173824022899614	0.207706504531354	0.223004307971796	0.204488928656792	0.000346949418678732	0.000338830176208354	0.0029100584372426
144	7.05265052202183	0.25	0.250297650376925	0.24115179132668	0.25944350942717	0.281096474878281	9.82642390288706	9.4917512162742	10.1610965894999	32.22	23.61	43.69	0.290072024663167	0.300299766793492	0.310527508923817	0.282625734282778	0.292590925283167	0.302556116283557	0.288334688167669	0.298443929489048	0.309013461078448	0.250297650376925	35.5806837009985	-0.075014678878978	34.6370796499378	0.207491860338155	0.210575037200774	0.204622444929129	0.176620075613674	0.179624424514913	0.173824022899614	0.207706504531354	0.223004307971796	0.204488928656792	0.000346949418678732	0.000338830176208354	0.0029100584372426
144	7.05265052202183	0.25	0.250347582768941	0.241072517226698	0.259622648311183	0.280065790493826	9.89110825926359	9.55337137186301	10.2288451466642	31.98	23.75	43.1	0.294193346195951	0.30459385730042	0.31499436840489	0.286675010587752	0.296809728689112	0.306944446790472	0.292718973242145	0.303295156198945	0.313737036791307	0.250347582768941	35.3613601147743	-0.0686195322538605	34.5977570460261	0.207491860338155	0.210575037200774	0.204622444929129	0.176620075613674	0.179624424514913	0.173824022899614	0.207706504531354	0.223004307971796	0.204488928656792	0.000346949418678732	0.000338830176208354	0.0029100584372426
144	7.05265052202183	0.25	0.250388761285	0.241155258987574	0.259622263582426	0.277280300253039	9.82593834183653	9.48809400684004	10.163782676833	31.88	23.78	43.26	0.293020882814353	0.303454532103992	0.313888181393632	0.285545180765675	0.295712641336543	0.30588010190741	0.292308407153978	0.30186579588134	0.312607510674792	0.250388761285	35.4480882132448	-0.13685989924252	34.5223713910415	0.207491860338155	0.210575037200774	0.204622444929129	0.176620075613674	0.179624424514913	0.173824022899614	0.207706504531354	0.223004307971796	0.204488928656792	0.000346949418678732	0.000338830176208354	0.0029100584372426
144	7.05265052202183	0.25	0.250430696618358	0.241294485618267	0.259566907618449	0.285443744258253	9.98464779985676	9.64820761256842	10.3210879871451	31.75	23.29	43.12	0.299150518898216	0.309582120356959	0.320013721815701	0.291536427171391	0.301702519579181	0.311868611986971	0.297592583100001	0.307783854312088	0.31795111453301	0.250430696618358	35.2843879615507	-0.109791237295507	34.505402078739	0.207491860338155	0.210575037200774	0.204622444929129	0.176620075613674	0.179624424514913	0.173824022899614	0.207706504531354	0.223004307971796	0.204488928656792	0.000346949418678732	0.000338830176208354	0.0029100584372426
144	7.05265052202183	0.25	0.250437756000982	0.241218607543288	0.259656904458677	0.285927960093459	10.0056176557237	9.66887062714669	10.3423646843008	31.74	23.43	43.01	0.299883413113289	0.310327740292713	0.320772067472137	0.292252068421176	0.302430611441496	0.312609154461817	0.298381442675656	0.308407216793344	0.319375107767202	0.250437756000982	35.2376071009271	-0.094472805498734	34.4973731134168	0.207491860338155	0.210575037200774	0.204622444929129	0.176620075613674	0.179624424514913	0.173824022899614	0.207706504531354	0.223004307971796	0.204488928656792	0.000346949418678732	0.000338830176208354	0.0029100584372426
144	7.05265052202183	0.25	0.25043929562026	0.241314709068105	0.259563882172415	0.285735069488383	9.92999379756926	9.59563401392753	10.264353581211	32.2	23.88	43.64	0.293499474623552	0.303726461260564	0.313953447897576	0.28596898527364	0.295933572074841	0.305898158876043	0.291776977305715	0.302413326891316	0.312063336143016	0.25043929562026	35.6618886710075	0.108117108166725	34.8269446456319	0.207491860338155	0.210575037200774	0.204622444929129	0.176620075613674	0.179624424514913	0.173824022899614	0.207706504531354	0.223004307971796	0.204488928656792	0.000346949418678732	0.000338830176208354	0.0029100584372426
144	7.05265052202183	0.25	0.250464821504955	0.241342278965226	0.259587364044684	0.277164383160016	9.7159700653695	9.38181011524202	10.050130015497	31.98	23.58	43.65	0.288879674590633	0.29916894888507	0.309458223179507	0.281496674126244	0.291522981782402	0.301549289438561	0.286681096233941	0.931978669762631	0.307398105265226	0.250464821504955	35.4485511295042	0.0821549884874903	34.76407018793	0.207491860338155	0.210575037200774	0.204622444929129	0.176620075613674	0.179624424514913	0.173824022899614	0.207706504531354	0.223004307971796	0.204488928656792	0.000346949418678732	0.000338830176208354	0.0029100584372426
144	7.05265052202183	0.25	0.250495129850936	0.241283388294633	0.259706871407238	0.277799696865388	9.85127622626212	9.51299911440661	10.1895533381176	32.3	23.83	43.25	0.290042056011126	0.300355794911353	0.310669533811579	0.282586393825268	0.292635013403936	0.302683632982604	0.288875823605488	0.298933916639125	0.308720505439726	0.250495129850936	35.4608121884189	0.14947331952618	34.846124609272	0.207491860338155	0.210575037200774	0.204622444929129	0.176620075613674	0.179624424514913	0.173824022899614	0.207706504531354	0.223004307971796	0.204488928656792	0.000346949418678732	0.000338830176208354	0.0029100584372426
144	7.05265052202183	0.25	0.250495332425104	0.241149700728039	0.259840964122169	0.277337355919344	9.86769334061582	9.52846163983296	10.2069250413987	31.87	23.59	43.02	0.294361989610608	0.304841846921885	0.315321704233163	0.286853501304255	0.297066041880183	0.30727858245611	0.293327535142932	0.303221561997118	0.313728296458934	0.250495332425104	35.1462438848928	0.0367942317274561	34.6429288186758	0.207491860338155	0.210575037200774	0.204622444929129	0.176620075613674	0.179624424514913	0.173824022899614	0.207706504531354	0.223004307971796	0.204488928656792	0.000346949418678732	0.000338830176208354	0.0029100584372426
144	7.05265052202183	0.25	0.250495458749793	0.241247276189098	0.259743641310487	0.279307507099558	9.87049834874205	9.53283031970014	10.208166377784	32.22	23.78	43.17	0.291388550182512	0.301709996607733	0.312031443032954	0.283909378885607	0.293965901154413	0.304022423423219	0.290164306956113	0.300178457445721	0.310095401995411	0.250495458749793	35.4256444430271	0.0665603211558109	34.7462114363805	0.207491860338155	0.210575037200774	0.204622444929129	0.176620075613674	0.179624424514913	0.173824022899614	0.207706504531354	0.223004307971796	0.204488928656792	0.000346949418678732	0.000338830176208354	0.0029100584372426
144	7.05265052202183	0.25	0.250527416169945	0.241397738857158	0.259657093482733	0.283792912516508	9.94692347224344	9.61039293472927	10.2834540097576	31.89	23.64	43.68	0.296752783345915	0.307144280797319	0.317535778248723	0.289181189697235	0.299307549968741	0.309433910240246	0.29525671319589	0.305635105628699	0.315951829708819	0.250527416169945	35.5333999541164	-0.0520730988773583	34.6372037953696	0.207491860338155	0.210575037200774	0.204622444929129	0.176620075613674	0.179624424514913	0.173824022899614	0.207706504531354	0.223004307971796	0.204488928656792	0.000346949418678732	0.000338830176208354	0.0029100584372426
144	7.05265052202183	0.25	0.250553789889322	0.241405297141833	0.259702282636811	0.281209607302515	9.68188546038402	9.35222780667761	10.0115431140904	31.68	23.41	42.81	0.290639990420223	0.300884789765977	0.31112958911173	0.283252658115121	0.293237060613707	0.303221463112293	0.289359598579687	0.299213221958385	0.309350558787934	0.250553789889322	35.009128226635	-0.0331775220846446	34.5094628211267	0.207491860338155	0.210575037200774	0.204622444929129	0.176620075613674	0.179624424514913	0.173824022899614	0.207706504531354	0.223004307971796	0.204488928656792	0.000346949418678732	0.000338830176208354	0.0029100584372426
144	7.05265052202183	0.25	0.250690223203676	0.241408109910581	0.259972336496772	0.278005073075167	9.81336871655776	9.47656568090598	10.1501717522095	31.87	23.68	43.07	0.292796151033834	0.303202308265884	0.313608465497933	0.285328169236673	0.295468909752987	0.305609650269302	0.291907356213767	0.302120756570317	0.312374482914662	0.250690223203676	35.2050511503681	-0.0758608060307562	34.5410381178079	0.207491860338155	0.210575037200774	0.204622444929129	0.176620075613674	0.179624424514913	0.173824022899614	0.207706504531354	0.223004307971796	0.204488928656792	0.000346949418678732	0.000338830176208354	0.0029100584372426
144	7.05265052202183	0.25	0.250694326104736	0.241493824715509	0.259894827493962	0.276749250722198	9.80757113203333	9.46991094726918	10.1452313167975	32.17	23.78	43.76	0.289929520409332	0.300267279230414	0.310605038051497	0.282494757728401	0.292567421834813	0.302640085941225	0.288238469178072	0.298273631792609	0.308663874197379	0.250694326104736	35.6250086069085	-0.099868983574099	34.6268611261947	0.207491860338155	0.210575037200774	0.204622444929129	0.176620075613674	0.179624424514913	0.173824022899614	0.207706504531354	0.223004307971796	0.204488928656792	0.000346949418678732	0.000338830176208354	0.0029100584372426
144	7.05265052202183	0.25	0.25072434972087	0.241479956227799	0.259968743213941	0.274797530848095	9.68519750718001	9.35011722427735	10.0202777900827	31.84	23.57	43.1	0.289155633897975	0.299518108430151	0.309880582962326	0.281784540220635	0.291882856764685	0.301981173308735	0.287851565528451	0.298501436382652	0.308600476754175	0.25072434972087	35.2649996173038	-0.00943840507974976	34.6231138172654	0.207491860338155	0.210575037200774	0.204622444929129	0.176620075613674	0.179624424514913	0.173824022899614	0.207706504531354	0.223004307971796	0.204488928656792	0.000346949418678732	0.000338830176208354	0.0029100584372426
144	7.05265052202183	0.25	0.250777250902203	0.241648230247434	0.259906271556971	0.290093596175073	9.97873452889804	9.6462862317251	10.311182826071	31.95	23.7	43.24	0.297324730595761	0.307571689686491	0.317818648777221	0.289730447120075	0.299715677857625	0.309700908595174	0.296113688360699	0.306171295395867	0.316440470394988	0.250777250902203	35.404811564345	0.0714279351539061	34.7287084454115	0.207491860338155	0.210575037200774	0.204622444929129	0.176620075613674	0.179624424514913	0.173824022899614	0.207706504531354	0.223004307971796	0.204488928656792	0.000346949418678732	0.000338830176208354	0.0029100584372426
144	7.05265052202183	0.25	0.250790674069736	0.24144495538034	0.260136392759133	0.272733209449346	9.68087137186168	9.34419744508498	10.0175452986384	31.85	23.6	42.72	0.288890705744237	0.299299514942009	0.309708324139782	0.281525126094983	0.291668551493015	0.301811976891047	0.287625434191301	0.297944823878155	0.308330211366277	0.250790674069736	35.0403136103606	0.00391750319674381	34.5846231148866	0.207491860338155	0.210575037200774	0.204622444929129	0.176620075613674	0.179624424514913	0.173824022899614	0.207706504531354	0.223004307971796	0.204488928656792	0.000346949418678732	0.000338830176208354	0.0029100584372426
144	7.05265052202183	0.25	0.25081222947325	0.241514893446646	0.260109565499854	0.27538698069856	9.77844050810791	9.44063390856721	10.1162471076486	31.7	23.55	42.92	0.293233170314143	0.303725696673678	0.314218223033213	0.28577757958757	0.296003328548966	0.306229077510361	0.291615931632429	0.302652417574074	0.312473238463749	0.25081222947325	35.0999679499024	0.170454836494727	34.7376870606149	0.207491860338155	0.210575037200774	0.204622444929129	0.176620075613674	0.179624424514913	0.173824022899614	0.207706504531354	0.223004307971796	0.204488928656792	0.000346949418678732	0.000338830176208354	0.0029100584372426
144	7.05265052202183	0.25	0.250846807773883	0.241650372545841	0.260043243001924	0.275735047142229	9.80582556092719	9.46736810866408	10.1442830131903	31.83	23.75	43.45	0.292817885166214	0.30328609494246	0.313754304718705	0.28535398292739	0.295555358953569	0.305756734979747	0.291219923543763	0.302514344069583	0.311681381321695	0.250846807773883	35.3417439060456	0.0462155934499666	34.6971711419534	0.207491860338155	0.210575037200774	0.204622444929129	0.176620075613674	0.179624424514913	0.173824022899614	0.207706504531354	0.223004307971796	0.204488928656792	0.000346949418678732	0.000338830176208354	0.0029100584372426
144	7.05265052202183	0.25	0.250851557691292	0.241675594087284	0.260027521295299	0.280024086544729	9.87072038690019	9.53364479437853	10.2077959794218	32.03	23.59	43.19	0.29311843509665	0.303482054920988	0.313845674745327	0.285620531647508	0.295719052414529	0.30581757318155	0.291463766321029	0.301662500724661	0.312684148344184	0.250851557691292	35.4227148881285	0.0917817412952488	34.756431232058	0.207491860338155	0.210575037200774	0.204622444929129	0.176620075613674	0.179624424514913	0.173824022899614	0.207706504531354	0.223004307971796	0.204488928656792	0.000346949418678732	0.000338830176208354	0.0029100584372426
144	7.05265052202183	0.25	0.250885757823737	0.241658642945414	0.260112872702061	0.278016026501423	9.84137911637491	9.50362395619344	10.1791342765564	32.07	23.68	43.57	0.291830030057565	0.3022015576982	0.312573085338834	0.284359589165564	0.294465620194408	0.304571651223251	0.29006033031691	0.300344601424441	0.310959711052536	0.250885757823737	35.5416246653007	-0.0990310552600488	34.5987365854801	0.207491860338155	0.210575037200774	0.204622444929129	0.176620075613674	0.179624424514913	0.173824022899614	0.207706504531354	0.223004307971796	0.204488928656792	0.000346949418678732	0.000338830176208354	0.0029100584372426
144	7.05265052202183	0.25	0.250918602990352	0.241714134349132	0.260123071631572	0.285921975051004	9.96172766998546	9.62645287977936	10.2970024601916	32.21	23.76	43.65	0.294317111156874	0.30456773087418	0.314818350591487	0.286763771710866	0.296751320042508	0.30673886837415	0.292165178277681	0.302640615063949	0.31243268002646	0.250918602990352	35.5414504892128	-0.0178100399189653	34.6828445865452	0.207491860338155	0.210575037200774	0.204622444929129	0.176620075613674	0.179624424514913	0.173824022899614	0.207706504531354	0.223004307971796	0.204488928656792	0.000346949418678732	0.000338830176208354	0.0029100584372426
144	7.05265052202183	0.25	0.25096575397472	0.241710128719785	0.260221379229655	0.279821185967824	9.83162520703086	9.49571565292299	10.1675347611387	31.86	23.61	43.39	0.293421661516022	0.303801409929728	0.314181158343435	0.285938237682622	0.296053261071385	0.306168284460148	0.29161340308812	0.302309506193643	0.312783494209532	0.25096575397472	35.3075255739725	0.0387817296268529	34.6800933039781	0.207491860338155	0.210575037200774	0.204622444929129	0.176620075613674	0.179624424514913	0.173824022899614	0.207706504531354	0.223004307971796	0.204488928656792	0.000346949418678732	0.000338830176208354	0.0029100584372426
144	7.05265052202183	0.25	0.250971712490701	0.241833919100247	0.260109505881155	0.290526608173551	9.94015879021525	9.60934348867053	10.27097409176	31.9	23.54	42.75	0.296579712103353	0.306789890041855	0.317000067980358	0.289010408109277	0.298960002004111	0.308909595898944	0.295395876815048	0.305406017913007	0.315411945147411	0.250971712490701	35.1351128201567	-0.0387902459672932	34.5425225773851	0.207491860338155	0.210575037200774	0.204622444929129	0.176620075613674	0.179624424514913	0.173824022899614	0.207706504531354	0.223004307971796	0.204488928656792	0.000346949418678732	0.000338830176208354	0.0029100584372426
144	7.05265052202183	0.25	0.250992112638295	0.241762603367267	0.260221621909322	0.280203225017499	9.90886189570111	9.57063407537681	10.2470897160254	32.12	23.61	43.37	0.29338491096409	0.303753183136017	0.314121455307943	0.285867119461604	0.295969711615518	0.306072303769432	0.292213459393876	0.302201559560771	0.312300114697396	0.250992112638295	35.4572632486086	-0.0127885126020461	34.6640517360261	0.207491860338155	0.210575037200774	0.204622444929129	0.176620075613674	0.179624424514913	0.173824022899614	0.207706504531354	0.223004307971796	0.204488928656792	0.000346949418678732	0.000338830176208354	0.0029100584372426
144	7.05265052202183	0.25	0.250992977619411	0.241750762770746	0.260235192468075	0.281376318190519	9.8377116398383	9.5028863545282	10.1725369251484	32.1	23.66	43.32	0.291545371898889	0.301817699556513	0.312090027214138	0.284078281570718	0.294087513306084	0.30409674504145	0.290234755834768	0.300772960640951	0.310477467872324	0.250992977619411	35.3217125082319	-0.0632355678026599	34.5835388496917	0.207491860338155	0.210575037200774	0.204622444929129	0.176620075613674	0.179624424514913	0.173824022899614	0.207706504531354	0.223004307971796	0.204488928656792	0.000346949418678732	0.000338830176208354	0.0029100584372426
144	7.05265052202183	0.25	0.251030464340121	0.241779195412696	0.260281733267545	0.277967599090234	9.74603907335206	9.41151561995436	10.0805625267498	31.85	23.76	42.83	0.290962551570901	0.301304541266433	0.311646530961964	0.283544005615506	0.293622310086213	0.30370061455692	0.290100656642107	0.300067740878014	0.310970139204327	0.251030464340121	35.2213081493887	0.135238170778606	34.7700290350862	0.207491860338155	0.210575037200774	0.204622444929129	0.176620075613674	0.179624424514913	0.173824022899614	0.207706504531354	0.223004307971796	0.204488928656792	0.000346949418678732	0.000338830176208354	0.0029100584372426
144	7.05265052202183	0.25	0.251050197294483	0.241785837298161	0.260314557290805	0.277638374409251	9.69070021012318	9.35780318570433	10.023597234542	31.8	23.33	43.28	0.289705874374152	0.30001194959522	0.310318024816288	0.282325493176117	0.292369016717999	0.302412540259881	0.288586683337534	0.297881878761749	0.309363883273692	0.251050197294483	35.1331826860403	-0.0593961414916295	34.5221977461006	0.207491860338155	0.210575037200774	0.204622444929129	0.176620075613674	0.179624424514913	0.173824022899614	0.207706504531354	0.223004307971796	0.204488928656792	0.000346949418678732	0.000338830176208354	0.0029100584372426
144	7.05265052202183	0.25	0.251052480379525	0.241804043774618	0.260300916984431	0.275982017927181	9.82541754768762	9.48649343570259	10.1643416596726	32.01	23.64	43.34	0.291819104234057	0.30224493032387	0.312670756413684	0.284356702579425	0.294515919318669	0.304675136057914	0.2905931275792	0.301115868632509	0.310469542648134	0.251052480379525	35.3844781946702	0.00562021161483033	34.6556411996915	0.207491860338155	0.210575037200774	0.204622444929129	0.176620075613674	0.179624424514913	0.173824022899614	0.207706504531354	0.223004307971796	0.204488928656792	0.000346949418678732	0.000338830176208354	0.0029100584372426
144	7.05265052202183	0.25	0.251055486085558	0.241861025041047	0.260249947130068	0.281094055550966	9.90743817122454	9.57000424498082	10.2448720974683	32.4	24.04	43.64	0.290898795926925	0.301155753012463	0.311412710098002	0.283407994980651	0.293400829887212	0.303393664793773	0.290171597987317	0.300021096535445	0.310292184879848	0.251055486085558	35.6444854385132	-0.00510276304897849	34.7479760193575	0.207491860338155	0.210575037200774	0.204622444929129	0.176620075613674	0.179624424514913	0.173824022899614	0.207706504531354	0.223004307971796	0.204488928656792	0.000346949418678732	0.000338830176208354	0.0029100584372426
144	7.05265052202183	0.25	0.2511016296297	0.241758328752384	0.260444930507016	0.271459138082846	9.82773176994357	9.48484937490807	10.1706141649791	31.88	23.72	43.31	0.292969829717538	0.303560846286809	0.31415186285608	0.285496173695681	0.295817013588955	0.306137853482229	0.292519234251536	0.301868123032244	0.312640172012867	0.2511016296297	35.3183592045723	0.0381693954129006	34.6908124673182	0.207491860338155	0.210575037200774	0.204622444929129	0.176620075613674	0.179624424514913	0.173824022899614	0.207706504531354	0.223004307971796	0.204488928656792	0.000346949418678732	0.000338830176208354	0.0029100584372426
144	7.05265052202183	0.25	0.251116276595948	0.241916964387794	0.260315588804102	0.276647130212042	9.6905147830516	9.35679954640573	10.0242300196975	32.03	23.65	43.62	0.287684058821739	0.297944463919956	0.308204869018173	0.280325208431927	0.290323156213719	0.300321103995511	0.286270693269247	0.29632633438465	0.306914220639381	0.251116276595948	35.493863282405	0.0677314312362597	34.7533396653008	0.207491860338155	0.210575037200774	0.204622444929129	0.176620075613674	0.179624424514913	0.173824022899614	0.207706504531354	0.223004307971796	0.204488928656792	0.000346949418678732	0.000338830176208354	0.0029100584372426
144	7.05265052202183	0.25	0.251137910590775	0.241971066086252	0.260304755095297	0.283100813031793	9.96563144850798	9.62789302221271	10.3033698748033	31.99	23.57	42.75	0.296383872154351	0.306780770243036	0.317177668331722	0.288807982898333	0.298939125134807	0.309070267371282	0.295030211303804	0.305794744355766	0.316156884498982	0.251137910590775	35.3424117122123	-0.0823156391975973	34.5439107824105	0.207491860338155	0.210575037200774	0.204622444929129	0.176620075613674	0.179624424514913	0.173824022899614	0.207706504531354	0.223004307971796	0.204488928656792	0.000346949418678732	0.000338830176208354	0.0029100584372426
144	7.05265052202183	0.25	0.251140659192659	0.241986605224934	0.260294713160385	0.282381181667263	9.90852483933039	9.5721254458685	10.2449242327923	32.26	23.62	43.79	0.29222807011525	0.302498030125202	0.312767990135153	0.284721945136962	0.294728112543669	0.304734279950377	0.291129338808648	0.300456731050477	0.311234417189173	0.251140659192659	35.5739788056431	-0.0063578158118128	34.695373329166	0.207491860338155	0.210575037200774	0.204622444929129	0.176620075613674	0.179624424514913	0.173824022899614	0.207706504531354	0.223004307971796	0.204488928656792	0.000346949418678732	0.000338830176208354	0.0029100584372426
144	7.05265052202183	0.25	0.251188788893009	0.241869850230306	0.260507727555711	0.273074315517012	9.69894885802032	9.36193604145357	10.0359616745871	31.64	23.47	42.91	0.291343474923117	0.3018313146859	0.312319154448683	0.283944386277114	0.294165872190268	0.304387358103422	0.290382009387453	0.300527217235408	0.310908146660386	0.251188788893009	35.0235110031269	0.00878042124874241	34.5759869602985	0.207491860338155	0.210575037200774	0.204622444929129	0.176620075613674	0.179624424514913	0.173824022899614	0.207706504531354	0.223004307971796	0.204488928656792	0.000346949418678732	0.000338830176208354	0.0029100584372426
144	7.05265052202183	0.25	0.251191958073451	0.24200878133489	0.260375134812012	0.283387192386088	9.74701748151966	9.41692085463031	10.077114108409	31.9	23.64	42.99	0.290707027933491	0.300897345003714	0.311087662073936	0.283288607180809	0.293218882173041	0.303149157165274	0.289059113935473	0.299829211295337	0.310213620936679	0.251191958073451	35.1743833631578	0.013298501289839	34.6007496248992	0.207491860338155	0.210575037200774	0.204622444929129	0.176620075613674	0.179624424514913	0.173824022899614	0.207706504531354	0.223004307971796	0.204488928656792	0.000346949418678732	0.000338830176208354	0.0029100584372426
144	7.05265052202183	0.25	0.251196888138953	0.241999716383759	0.260394059894146	0.27791574392397	9.72380066886315	9.38999740542052	10.0576039323058	31.86	23.82	43.17	0.29018423275534	0.300499937830766	0.310815642906191	0.282783819897166	0.292836449078507	0.302889078259848	0.288631615858098	0.299572607701344	0.309505273572114	0.251196888138953	35.2662394329087	-0.0543590958120383	34.5770812484105	0.207491860338155	0.210575037200774	0.204622444929129	0.176620075613674	0.179624424514913	0.173824022899614	0.207706504531354	0.223004307971796	0.204488928656792	0.000346949418678732	0.000338830176208354	0.0029100584372426
144	7.05265052202183	0.25	0.251220504480504	0.242042293426326	0.260398715534682	0.278270688739021	9.79019905933879	9.45441341091618	10.1259847077614	31.96	23.74	43.26	0.291254533354001	0.301598812590339	0.311943091826677	0.283812939289125	0.293892920744123	0.303972902199122	0.289471289579221	0.300455382966062	0.310586074208852	0.251220504480504	35.4223037436321	-0.0318019090162078	34.6436164063465	0.207491860338155	0.210575037200774	0.204622444929129	0.176620075613674	0.179624424514913	0.173824022899614	0.207706504531354	0.223004307971796	0.204488928656792	0.000346949418678732	0.000338830176208354	0.0029100584372426
144	7.05265052202183	0.25	0.251237925292345	0.241940925880142	0.260534924704549	0.279085694266294	9.90829009183633	9.56914236131358	10.2474378223591	31.96	23.69	43.26	0.294803790869259	0.305252170969342	0.315700551069425	0.287271737500914	0.2974531679926	0.307634598484285	0.29365769269033	0.303373422291903	0.313798370794054	0.251237925292345	35.3702242530969	-0.0900005587259401	34.5557830593313	0.207491860338155	0.210575037200774	0.204622444929129	0.176620075613674	0.179624424514913	0.173824022899614	0.207706504531354	0.223004307971796	0.204488928656792	0.000346949418678732	0.000338830176208354	0.0029100584372426
144	7.05265052202183	0.25	0.251249345207632	0.241953654851614	0.26054503556365	0.282076855555042	10.0121039411568	9.67193256432031	10.3522753179934	32.01	23.75	43.14	0.29756060950747	0.308026108677912	0.318491607848355	0.289951945161248	0.3001498401265	0.310347735091751	0.296220723760891	0.306363507246503	0.317154238745498	0.251249345207632	35.3310600883157	-0.0276835029106646	34.617989684908	0.207491860338155	0.210575037200774	0.204622444929129	0.176620075613674	0.179624424514913	0.173824022899614	0.207706504531354	0.223004307971796	0.204488928656792	0.000346949418678732	0.000338830176208354	0.0029100584372426
144	7.05265052202183	0.25	0.251265603495107	0.241955684606269	0.260575522383944	0.278324802495395	9.83132695003407	9.49417611303555	10.1684777870326	31.98	23.56	43.37	0.29236914060667	0.302751558132372	0.313133975658073	0.284897404292666	0.29501449051188	0.305131576731093	0.291198280036343	0.301336077487069	0.311601807061149	0.251265603495107	35.3708739231978	-0.106690980947751	34.5435814982501	0.207491860338155	0.210575037200774	0.204622444929129	0.176620075613674	0.179624424514913	0.173824022899614	0.207706504531354	0.223004307971796	0.204488928656792	0.000346949418678732	0.000338830176208354	0.0029100584372426
144	7.05265052202183	0.25	0.251282286676584	0.241956660850683	0.260607912502485	0.277647034727331	9.882216382599	9.54274768272865	10.2216850824693	31.89	23.61	43.4	0.294634267270771	0.305115432127376	0.31559659698398	0.287116277408815	0.297330001238063	0.307543725067311	0.292733747907775	0.303573366473511	0.314145541387137	0.251282286676584	35.3284236833453	-0.0737450655819783	34.5630757196603	0.207491860338155	0.210575037200774	0.204622444929129	0.176620075613674	0.179624424514913	0.173824022899614	0.207706504531354	0.223004307971796	0.204488928656792	0.000346949418678732	0.000338830176208354	0.0029100584372426
144	7.05265052202183	0.25	0.25129194708868	0.242078550214854	0.260505343962507	0.28463816361964	9.98541951878259	9.64828765398639	10.3225513835788	32.09	23.72	43.39	0.29606878391785	0.30641406225218	0.31675934058651	0.288486779386577	0.298567126220294	0.30864747305401	0.294663360165397	0.305012520615841	0.315060944361817	0.25129194708868	35.4700127090551	-0.10468240288144	34.5763290591016	0.207491860338155	0.210575037200774	0.204622444929129	0.176620075613674	0.179624424514913	0.173824022899614	0.207706504531354	0.223004307971796	0.204488928656792	0.000346949418678732	0.000338830176208354	0.0029100584372426
144	7.05265052202183	0.25	0.251330333874176	0.242120893208288	0.260539774540064	0.279112826156753	9.85725348031311	9.51987541405694	10.1946315465693	31.91	23.64	43.31	0.293721024757988	0.304130302930401	0.314539581102814	0.286223208812455	0.296366769364119	0.306510329915783	0.291904036287605	0.302179236475664	0.313199999815724	0.251330333874176	35.3206350014583	0.0764847604644323	34.7308278956077	0.207491860338155	0.210575037200774	0.204622444929129	0.176620075613674	0.179624424514913	0.173824022899614	0.207706504531354	0.223004307971796	0.204488928656792	0.000346949418678732	0.000338830176208354	0.0029100584372426
144	7.05265052202183	0.25	0.251337326198005	0.242183926854443	0.260490725541567	0.285566258040498	9.97360885600066	9.63764153724318	10.3095761747581	31.96	23.61	43.62	0.296896145970183	0.307245918964496	0.317595691958809	0.289310363418497	0.299395696714081	0.309481030009665	0.294925251101727	0.305165619232166	0.315477401801742	0.251337326198005	35.5459866170251	-0.0896061925241882	34.5977294479143	0.207491860338155	0.210575037200774	0.204622444929129	0.176620075613674	0.179624424514913	0.173824022899614	0.207706504531354	0.223004307971796	0.204488928656792	0.000346949418678732	0.000338830176208354	0.0029100584372426
144	7.05265052202183	0.25	0.25138955654628	0.242189523505505	0.260589589587055	0.273305572443865	9.66217924301884	9.3266395295425	9.99771895649517	31.91	23.63	43	0.287770071731941	0.298123027596714	0.308475983461487	0.280424332592237	0.290513014578042	0.300601696563846	0.286573051824717	0.296646008858109	0.306854748679634	0.25138955654628	35.209382065775	0.0465899981646496	34.6543844938746	0.207491860338155	0.210575037200774	0.204622444929129	0.176620075613674	0.179624424514913	0.173824022899614	0.207706504531354	0.223004307971796	0.204488928656792	0.000346949418678732	0.000338830176208354	0.0029100584372426
144	7.05265052202183	0.25	0.251392079547155	0.242188373643649	0.260595785450661	0.277518799154569	9.79447423028804	9.45791200728365	10.1310364532924	32.2	23.83	43.49	0.289256275795207	0.299549534510728	0.30984279322625	0.281834196553831	0.291863338677142	0.301892480800452	0.287605344799009	0.297866391025883	0.308044475782943	0.251392079547155	35.5486749899836	0.0562543236678454	34.7630790134313	0.207491860338155	0.210575037200774	0.204622444929129	0.176620075613674	0.179624424514913	0.173824022899614	0.207706504531354	0.223004307971796	0.204488928656792	0.000346949418678732	0.000338830176208354	0.0029100584372426
144	7.05265052202183	0.25	0.251398495260585	0.242243444740518	0.260553545780652	0.280864785066915	9.701341362088	9.37073927801222	10.0319434461638	31.88	23.65	43.45	0.289423045784751	0.29963396503853	0.309844884292309	0.282039533427149	0.291989960472064	0.301940387516978	0.288109020714031	0.297651170291738	0.308230648406673	0.251398495260585	35.2347550328663	0.129577313276045	34.7395804617836	0.207491860338155	0.210575037200774	0.204622444929129	0.176620075613674	0.179624424514913	0.173824022899614	0.207706504531354	0.223004307971796	0.204488928656792	0.000346949418678732	0.000338830176208354	0.0029100584372426
144	7.05265052202183	0.25	0.251402299356779	0.242246602148363	0.260557996565195	0.276770100308251	9.74000280989795	9.40468636682048	10.0753192529754	32.34	23.81	43.43	0.286392732028558	0.296603831950598	0.306814931872639	0.279025704027829	0.288974138558499	0.298922573089169	0.284731404471912	0.294812462573392	0.304763468388945	0.251402299356779	35.5380732704619	-0.0746544567782351	34.6336629144452	0.207491860338155	0.210575037200774	0.204622444929129	0.176620075613674	0.179624424514913	0.173824022899614	0.207706504531354	0.223004307971796	0.204488928656792	0.000346949418678732	0.000338830176208354	0.0029100584372426
144	7.05265052202183	0.25	0.251433480619047	0.242223458606304	0.26064350263179	0.281451691227007	9.90107677825287	9.56415766376003	10.2379958927457	32.15	23.86	43.2	0.292946345067438	0.303266043533726	0.313585742000013	0.285436191384318	0.295491327678213	0.305546463972109	0.291340546484865	0.301177695827887	0.312287923364939	0.251433480619047	35.403690847213	0.0730087431190466	34.7654272803012	0.207491860338155	0.210575037200774	0.204622444929129	0.176620075613674	0.179624424514913	0.173824022899614	0.207706504531354	0.223004307971796	0.204488928656792	0.000346949418678732	0.000338830176208354	0.0029100584372426
144	7.05265052202183	0.25	0.251448043690316	0.242245836801498	0.260650250579134	0.279931392468447	9.80790448662156	9.47289698480063	10.1429119884425	31.77	23.62	42.86	0.293535217476453	0.303916043960794	0.314296870445135	0.286061321923373	0.296177835274981	0.306294348626589	0.292390870045523	0.302171210706348	0.312989063421326	0.251448043690316	35.2149492382005	0.0783858684534963	34.6934079455047	0.207491860338155	0.210575037200774	0.204622444929129	0.176620075613674	0.179624424514913	0.173824022899614	0.207706504531354	0.223004307971796	0.204488928656792	0.000346949418678732	0.000338830176208354	0.0029100584372426
144	7.05265052202183	0.25	0.251451342745295	0.24220640744607	0.260696278044519	0.277089684638851	9.78766340472955	9.45097494933436	10.1243518601247	31.83	23.41	43.06	0.292306928329426	0.302720284488779	0.313133640648133	0.28485599080532	0.295003909307746	0.305151827810171	0.290844781649094	0.300884129934054	0.311474219413276	0.251451342745295	35.1406084515321	0.0627457460734396	34.6560749932709	0.207491860338155	0.210575037200774	0.204622444929129	0.176620075613674	0.179624424514913	0.173824022899614	0.207706504531354	0.223004307971796	0.204488928656792	0.000346949418678732	0.000338830176208354	0.0029100584372426
144	7.05265052202183	0.25	0.251513154422142	0.242332806273673	0.260693502570611	0.28230770984539	9.92697603396936	9.5898891051863	10.2640629627524	31.97	23.87	42.9	0.295359621851018	0.305741584220368	0.316123546589719	0.287812110478973	0.29792877599239	0.308045441505807	0.29419068329409	0.304754565937366	0.315081098155797	0.251513154422142	35.3034530147292	-0.0690999894860673	34.5765025819229	0.207491860338155	0.210575037200774	0.204622444929129	0.176620075613674	0.179624424514913	0.173824022899614	0.207706504531354	0.223004307971796	0.204488928656792	0.000346949418678732	0.000338830176208354	0.0029100584372426
144	7.05265052202183	0.25	0.251531966444852	0.242374130323585	0.26068980256612	0.282396335542602	9.81802899987886	9.48471444851552	10.1513435512422	32.18	23.77	43.42	0.290242085583949	0.30044185607449	0.310641626565031	0.282797200062436	0.292735340253929	0.302673480445421	0.288551037014748	0.298871363738774	0.308444303578681	0.251531966444852	35.4369542217408	0.141270291208525	34.807518350696	0.207491860338155	0.210575037200774	0.204622444929129	0.176620075613674	0.179624424514913	0.173824022899614	0.207706504531354	0.223004307971796	0.204488928656792	0.000346949418678732	0.000338830176208354	0.0029100584372426
144	7.05265052202183	0.25	0.251544201816649	0.242331288227184	0.260757115406115	0.276861479071247	9.72520753371485	9.39047684839799	10.0599382190317	32.28	23.82	43.72	0.286465606849073	0.296676891158523	0.306888175467973	0.279104255827513	0.289053139184159	0.299002022540805	0.285213236877704	0.294675814784638	0.305044296839958	0.251544201816649	35.5140116373113	-0.0857987013820266	34.6230107371779	0.207491860338155	0.210575037200774	0.204622444929129	0.176620075613674	0.179624424514913	0.173824022899614	0.207706504531354	0.223004307971796	0.204488928656792	0.000346949418678732	0.000338830176208354	0.0029100584372426
144	7.05265052202183	0.25	0.2515457657587	0.242280484724639	0.26081104679276	0.281862369841849	9.76349699295356	9.43159653069645	10.0953974552107	31.82	23.55	42.99	0.291856641260053	0.302127156313549	0.312397671367045	0.28441944076447	0.294428238697821	0.304437036631172	0.291431845406009	0.3009467031287	0.311246283725018	0.2515457657587	35.0953391246157	0.0518652930037881	34.6292720205594	0.207491860338155	0.210575037200774	0.204622444929129	0.176620075613674	0.179624424514913	0.173824022899614	0.207706504531354	0.223004307971796	0.204488928656792	0.000346949418678732	0.000338830176208354	0.0029100584372426
144	7.05265052202183	0.25	0.251566253064898	0.242340928529534	0.260791577600263	0.283251458392328	9.92965499247349	9.59326066898119	10.2660493159658	32.1	23.71	43.34	0.294325648942737	0.304646381483933	0.314967114025128	0.286787464401496	0.296843865285645	0.306900266169794	0.292498097272965	0.3031242997541	0.313137189429404	0.251566253064898	35.454822003726	0.0723241705545212	34.7420809473742	0.207491860338155	0.210575037200774	0.204622444929129	0.176620075613674	0.179624424514913	0.173824022899614	0.207706504531354	0.223004307971796	0.204488928656792	0.000346949418678732	0.000338830176208354	0.0029100584372426
144	7.05265052202183	0.25	0.251641967383848	0.24230269933349	0.260981235434206	0.278290424073835	9.76670874288797	9.4317452264867	10.1016722592892	31.74	23.48	43.03	0.292538011369322	0.302927346388055	0.313316681406787	0.285093728929909	0.295218684137364	0.30534363934482	0.290739526918809	0.301202321899692	0.311755162435945	0.251641967383848	35.1666081797624	-0.0536720579478848	34.5412818195612	0.207491860338155	0.210575037200774	0.204622444929129	0.176620075613674	0.179624424514913	0.173824022899614	0.207706504531354	0.223004307971796	0.204488928656792	0.000346949418678732	0.000338830176208354	0.0029100584372426
144	7.05265052202183	0.25	0.251658888324679	0.24248501958559	0.260832757063769	0.278490048878384	9.75780014083531	9.42330839253129	10.0922918891393	31.73	23.44	43.14	0.292430307298215	0.302810475352864	0.313190643407514	0.284991106014864	0.295107210606917	0.305223315198969	0.290760484644089	0.301287278992334	0.31103324018738	0.251658888324679	35.2292855092889	0.121689868070178	34.7149445249574	0.207491860338155	0.210575037200774	0.204622444929129	0.176620075613674	0.179624424514913	0.173824022899614	0.207706504531354	0.223004307971796	0.204488928656792	0.000346949418678732	0.000338830176208354	0.0029100584372426
144	7.05265052202183	0.25	0.251659527584069	0.242433982909706	0.260885072258432	0.283269833811999	9.92124177829793	9.58514768557776	10.2573358710181	31.88	23.63	43.15	0.296027325997041	0.306407242803233	0.316787159609424	0.288475060147919	0.298590163930691	0.308705267713462	0.294913104195893	0.305202148506459	0.315413277228248	0.251659527584069	35.3353612507552	0.0015162010811998	34.6480125983103	0.207491860338155	0.210575037200774	0.204622444929129	0.176620075613674	0.179624424514913	0.173824022899614	0.207706504531354	0.223004307971796	0.204488928656792	0.000346949418678732	0.000338830176208354	0.0029100584372426
144	7.05265052202183	0.25	0.251667973184884	0.242475737607456	0.260860208762311	0.281143324884244	9.78322845099226	9.45006555426477	10.1163913477198	31.91	23.54	43.28	0.291645542530269	0.301927531920618	0.312209521310966	0.28420189227255	0.294221455114865	0.304241017957181	0.289909332271022	0.299988717469328	0.310207990858606	0.251667973184884	35.2852121528458	-0.0545101707834349	34.5538271849133	0.207491860338155	0.210575037200774	0.204622444929129	0.176620075613674	0.179624424514913	0.173824022899614	0.207706504531354	0.223004307971796	0.204488928656792	0.000346949418678732	0.000338830176208354	0.0029100584372426
144	7.05265052202183	0.25	0.251671221527775	0.242487001354869	0.260855441700681	0.277583192158026	9.76846131491264	9.43284685288931	10.104075776936	32.05	23.79	43.3	0.289795956762613	0.30010670553679	0.310417454310966	0.282379680936352	0.292426563513985	0.302473446091618	0.288488433946105	0.298430853781418	0.309078102475956	0.251671221527775	35.4709743736269	0.0230869903807339	34.705535547261	0.207491860338155	0.210575037200774	0.204622444929129	0.176620075613674	0.179624424514913	0.173824022899614	0.207706504531354	0.223004307971796	0.204488928656792	0.000346949418678732	0.000338830176208354	0.0029100584372426
144	7.05265052202183	0.25	0.251672923246938	0.242394026462039	0.260951820031838	0.275918835188936	9.86199952488783	9.52175973898356	10.2022393107921	32.36	23.65	43.91	0.289797766828454	0.300153072238815	0.310508377649175	0.282340763670175	0.29242960896942	0.302518454268665	0.287701987307545	0.298159708704395	0.30858071868492	0.251672923246938	35.5549910484172	-0.0602299635731884	34.6404082983419	0.207491860338155	0.210575037200774	0.204622444929129	0.176620075613674	0.179624424514913	0.173824022899614	0.207706504531354	0.223004307971796	0.204488928656792	0.000346949418678732	0.000338830176208354	0.0029100584372426
144	7.05265052202183	0.25	0.251681351647893	0.242512438275876	0.260850265019911	0.282533530347885	9.90467743437185	9.56853502323332	10.2408198455104	31.92	23.65	43.28	0.295150113813438	0.305518730395199	0.31588734697696	0.287614726404508	0.297718625003177	0.307822523601846	0.293860537761213	0.304089961212049	0.31501334081286	0.251681351647893	35.3728407471392	-0.00034912306120282	34.6511690019135	0.207491860338155	0.210575037200774	0.204622444929129	0.176620075613674	0.179624424514913	0.173824022899614	0.207706504531354	0.223004307971796	0.204488928656792	0.000346949418678732	0.000338830176208354	0.0029100584372426
144	7.05265052202183	0.25	0.251728540395255	0.242537057098711	0.260920023691798	0.281765930281694	9.85558358766454	9.52047290306975	10.1906942722593	32.57	24.03	43.67	0.287951144763737	0.298086723766384	0.308222302769032	0.280514894692031	0.290388725472955	0.300262556253878	0.286386629519236	0.296853058210223	0.306558905026349	0.251728540395255	35.7746164402992	0.00847657237173391	34.7888186438396	0.207491860338155	0.210575037200774	0.204622444929129	0.176620075613674	0.179624424514913	0.173824022899614	0.207706504531354	0.223004307971796	0.204488928656792	0.000346949418678732	0.000338830176208354	0.0029100584372426
144	7.05265052202183	0.25	0.251734293229051	0.24237733092206	0.261091255536043	0.27702497308688	9.79306822754261	9.45613942733755	10.1299970277477	31.73	23.43	43.07	0.29341792346165	0.303872607391625	0.3143272913216	0.285953123526914	0.296141831462657	0.306330539398401	0.291606250938614	0.302629140797751	0.312822686858607	0.251734293229051	35.0855655302	-0.0624285827458843	34.5187060740167	0.207491860338155	0.210575037200774	0.204622444929129	0.176620075613674	0.179624424514913	0.173824022899614	0.207706504531354	0.223004307971796	0.204488928656792	0.000346949418678732	0.000338830176208354	0.0029100584372426
144	7.05265052202183	0.25	0.25179501870155	0.242629025827665	0.260961011575435	0.287544518062871	9.84929833958938	9.51911984692378	10.179476832255	31.55	23.27	42.99	0.297065438697419	0.307369397503428	0.317673356309436	0.289533726606207	0.299576441790383	0.309619156974558	0.295222408177106	0.305458017191274	0.315708019589282	0.25179501870155	35.0508840752885	0.0819046452157906	34.6175221000586	0.207491860338155	0.210575037200774	0.204622444929129	0.176620075613674	0.179624424514913	0.173824022899614	0.207706504531354	0.223004307971796	0.204488928656792	0.000346949418678732	0.000338830176208354	0.0029100584372426
144	7.05265052202183	0.25	0.25179650385508	0.242524254550623	0.261068753159537	0.275960390399115	9.78628326962211	9.44869080996792	10.1238757292763	32.44	23.8	44.04	0.286875732402975	0.297125521084265	0.307375309765555	0.279483540352827	0.289469213259071	0.299454886165315	0.28507655701102	0.295558243143527	0.305844673052064	0.25179650385508	35.7090869030779	0.0273148395508358	34.7723566723138	0.207491860338155	0.210575037200774	0.204622444929129	0.176620075613674	0.179624424514913	0.173824022899614	0.207706504531354	0.223004307971796	0.204488928656792	0.000346949418678732	0.000338830176208354	0.0029100584372426
144	7.05265052202183	0.25	0.25181703942768	0.242452377946307	0.261181700909053	0.272878636741103	9.7280184273334	9.38982883638672	10.0662080182801	31.93	23.58	43.36	0.289532578054128	0.29996055345645	0.310388528858773	0.282139021892706	0.292300706633352	0.302462391373998	0.287410425442469	0.29856409200288	0.308498631021146	0.25181703942768	35.2979860365541	-0.100835295874285	34.5497237476309	0.207491860338155	0.210575037200774	0.204622444929129	0.176620075613674	0.179624424514913	0.173824022899614	0.207706504531354	0.223004307971796	0.204488928656792	0.000346949418678732	0.000338830176208354	0.0029100584372426
144	7.05265052202183	0.25	0.251831198749748	0.242493392792281	0.261169004707215	0.272152526150027	9.79363675027732	9.45254189869885	10.1347316018558	31.76	23.71	42.94	0.29300999969429	0.303583261725584	0.314156523756878	0.285551079144471	0.295855186124654	0.306159293104837	0.291502315237203	0.30184481318502	0.312986213100151	0.251831198749748	35.2757289011324	0.0265480259783709	34.6585733109776	0.207491860338155	0.210575037200774	0.204622444929129	0.176620075613674	0.179624424514913	0.173824022899614	0.207706504531354	0.223004307971796	0.204488928656792	0.000346949418678732	0.000338830176208354	0.0029100584372426
144	7.05265052202183	0.25	0.251856189510439	0.242645853098182	0.261066525922696	0.285963346203406	9.95440602146468	9.61941159104094	10.2894004518884	32.07	23.57	43.37	0.295349391879828	0.305634885994762	0.315920380109696	0.287788316620693	0.297810497530255	0.307832678439818	0.294156150518448	0.303042616474691	0.314310974399752	0.251856189510439	35.3400763956729	0.038111570857877	34.6736296220052	0.207491860338155	0.210575037200774	0.204622444929129	0.176620075613674	0.179624424514913	0.173824022899614	0.207706504531354	0.223004307971796	0.204488928656792	0.000346949418678732	0.000338830176208354	0.0029100584372426
144	7.05265052202183	0.25	0.251863006728161	0.242496374922149	0.261229638534174	0.278117728618645	9.74532678489577	9.41095284252548	10.0797007272661	31.87	23.44	42.94	0.290720384795034	0.301049766189026	0.311379147583019	0.283304612637048	0.293370509449439	0.30343640626183	0.288823424962783	0.300197367551382	0.309756470351404	0.251863006728161	35.0676139180143	-0.00122060633875025	34.5672053157031	0.207491860338155	0.210575037200774	0.204622444929129	0.176620075613674	0.179624424514913	0.173824022899614	0.207706504531354	0.223004307971796	0.204488928656792	0.000346949418678732	0.000338830176208354	0.0029100584372426
144	7.05265052202183	0.25	0.251875187843789	0.242560592932383	0.261189782755196	0.278323535521994	9.92860688277533	9.58811890031004	10.2690948652406	32.41	23.87	43.5	0.291336539715148	0.301682321996052	0.312028104276956	0.283832787302163	0.293912100472016	0.30399141364187	0.28945926793266	0.30038108250725	0.310897571270253	0.251875187843789	35.6644964624296	-0.0051778547217679	34.7350836140912	0.207491860338155	0.210575037200774	0.204622444929129	0.176620075613674	0.179624424514913	0.173824022899614	0.207706504531354	0.223004307971796	0.204488928656792	0.000346949418678732	0.000338830176208354	0.0029100584372426
144	7.05265052202183	0.25	0.251878190472807	0.242667722014273	0.261088658931341	0.290115662714458	10.0562558422884	9.72124281858858	10.3912688659883	32.2	23.66	43.25	0.297263739687201	0.307508029036553	0.317752318385905	0.289635504920306	0.299616910393343	0.30959831586638	0.296044435213378	0.306078158937388	0.316607207362172	0.251878190472807	35.4535864957636	0.0986311572640686	34.764214078841	0.207491860338155	0.210575037200774	0.204622444929129	0.176620075613674	0.179624424514913	0.173824022899614	0.207706504531354	0.223004307971796	0.204488928656792	0.000346949418678732	0.000338830176208354	0.0029100584372426
144	7.05265052202183	0.25	0.25190987913603	0.242719100012926	0.261100658259134	0.282957808526689	9.92076526134566	9.5844288737359	10.2571016489554	32.17	23.7	43.16	0.293350381082031	0.303644620705161	0.31393886032829	0.285826619119125	0.295856835193937	0.305887051268749	0.291982013787111	0.302017588972513	0.939780926704397	0.25190987913603	35.5316479651986	-0.0383454735697637	34.6563637037402	0.207491860338155	0.210575037200774	0.204622444929129	0.176620075613674	0.179624424514913	0.173824022899614	0.207706504531354	0.223004307971796	0.204488928656792	0.000346949418678732	0.000338830176208354	0.0029100584372426
144	7.05265052202183	0.25	0.251953201455023	0.242661147959191	0.261245254950855	0.279787569108131	9.98851509150102	9.64721673496521	10.3298134480368	31.8	23.59	43.55	0.298661592952264	0.309227615633762	0.319793638315261	0.291052997871521	0.301349844368018	0.311646690864515	0.297096234681925	0.307754265829753	0.318558745699092	0.251953201455023	35.3019321145783	-0.00924260644473934	34.6339663940413	0.207491860338155	0.210575037200774	0.204622444929129	0.176620075613674	0.179624424514913	0.173824022899614	0.207706504531354	0.223004307971796	0.204488928656792	0.000346949418678732	0.000338830176208354	0.0029100584372426
144	7.05265052202183	0.25	0.252008932412432	0.242726158041278	0.261291706783585	0.279448273428794	9.86749210428809	9.5300449098987	10.2049392986775	31.9	23.4	43.09	0.294116356425473	0.30453065564842	0.314944954871366	0.286609681700122	0.296758178783707	0.306906675867292	0.292847454972194	0.302782949599379	0.312919239115979	0.252008932412432	35.2057538538182	-0.0836944655428851	34.5151965495853	0.207491860338155	0.210575037200774	0.204622444929129	0.176620075613674	0.179624424514913	0.173824022899614	0.207706504531354	0.223004307971796	0.204488928656792	0.000346949418678732	0.000338830176208354	0.0029100584372426
144	7.05265052202183	0.25	0.252041349875263	0.242722896159681	0.261359803590845	0.279369436484652	9.79970410698823	9.46450949925968	10.1348987147168	31.46	23.39	43.03	0.296164187748587	0.306653124205716	0.317142060662845	0.288667634789054	0.298891073691473	0.309114512593892	0.294832310763196	0.305036820418316	0.315682621082442	0.252041349875263	34.9450097171415	-0.0579390131527392	34.4771170488653	0.207491860338155	0.210575037200774	0.204622444929129	0.176620075613674	0.179624424514913	0.173824022899614	0.207706504531354	0.223004307971796	0.204488928656792	0.000346949418678732	0.000338830176208354	0.0029100584372426
144	7.05265052202183	0.25	0.252079062025389	0.242859267288457	0.261298856762322	0.279257820115143	9.72454605895185	9.39182996931601	10.0572621485877	31.76	23.48	43.13	0.291176164175916	0.301491405726954	0.311806647277992	0.283764656711647	0.293817337314513	0.303870017917378	0.289960970104012	0.299926808817148	0.309929757350887	0.252079062025389	35.1277195664338	0.0244852356841292	34.596115620624	0.207491860338155	0.210575037200774	0.204622444929129	0.176620075613674	0.179624424514913	0.173824022899614	0.207706504531354	0.223004307971796	0.204488928656792	0.000346949418678732	0.000338830176208354	0.0029100584372426
144	7.05265052202183	0.25	0.252092699823171	0.242845959450962	0.261339440195379	0.274729553313622	9.75363602934627	9.41613040562553	10.091141653067	32.22	23.77	43.03	0.287841986258519	0.298159206275689	0.308476426292858	0.28045415395926	0.290506569344304	0.300558984729348	0.285878022791895	0.296593353169011	0.307184170547422	0.252092699823171	35.3583142324186	0.0616339038280816	34.7267914543875	0.207491860338155	0.210575037200774	0.204622444929129	0.176620075613674	0.179624424514913	0.173824022899614	0.207706504531354	0.223004307971796	0.204488928656792	0.000346949418678732	0.000338830176208354	0.0029100584372426
144	7.05265052202183	0.25	0.252107196758343	0.242884785201368	0.261329608315318	0.281995528814657	9.85372595342407	9.51886839156459	10.1885835152836	32	23.68	42.98	0.292954036735821	0.303259660308176	0.313565283880531	0.285464707953457	0.295506869707362	0.305549031461267	0.291434886821899	0.301653853310268	0.311978843865153	0.252107196758343	35.1700447588558	-0.0620952005067802	34.5487189474175	0.207491860338155	0.210575037200774	0.204622444929129	0.176620075613674	0.179624424514913	0.173824022899614	0.207706504531354	0.223004307971796	0.204488928656792	0.000346949418678732	0.000338830176208354	0.0029100584372426
144	7.05265052202183	0.25	0.252118677897782	0.242712465309884	0.261524890485681	0.274986294570564	9.80213764469807	9.46317210530195	10.1411031840942	31.62	23.27	43.13	0.294643900676738	0.305197880633069	0.315751860589401	0.287163280025084	0.297449308327785	0.307735336630485	0.293106254516833	0.303322663029813	0.314384949440929	0.252118677897782	35.0246276299819	-0.00948130389914701	34.5509366277567	0.207491860338155	0.210575037200774	0.204622444929129	0.176620075613674	0.179624424514913	0.173824022899614	0.207706504531354	0.223004307971796	0.204488928656792	0.000346949418678732	0.000338830176208354	0.0029100584372426
144	7.05265052202183	0.25	0.252139594676484	0.24283276011628	0.261446429236687	0.280096473591895	9.98857423677058	9.64753527344057	10.3296132001006	32.03	23.71	43.22	0.296596484112293	0.307081126521163	0.317565768930032	0.289009257776808	0.299225692842489	0.309442127908171	0.295005462922687	0.306089321120556	0.315702048155529	0.252139594676484	35.2859288937532	-0.0409745867821263	34.5909915656795	0.207491860338155	0.210575037200774	0.204622444929129	0.176620075613674	0.179624424514913	0.173824022899614	0.207706504531354	0.223004307971796	0.204488928656792	0.000346949418678732	0.000338830176208354	0.0029100584372426
144	7.05265052202183	0.25	0.252167522992603	0.242927294466842	0.261407751518363	0.281816184047683	9.86506764808232	9.52967612814937	10.2004591680153	31.98	23.51	43.2	0.293407927872543	0.303734252667451	0.314060577462359	0.28590882393283	0.295971222038661	0.306033620144492	0.291660972047872	0.302434217390279	0.312548240817733	0.252167522992603	35.3653765873847	0.0484625142335353	34.6941452048898	0.207491860338155	0.210575037200774	0.204622444929129	0.176620075613674	0.179624424514913	0.173824022899614	0.207706504531354	0.223004307971796	0.204488928656792	0.000346949418678732	0.000338830176208354	0.0029100584372426
144	7.05265052202183	0.25	0.252178298695915	0.242840735909618	0.261515861482211	0.277256964020373	9.85913055588219	9.520125237412	10.1981358743524	31.61	23.42	42.92	0.296534418670411	0.307093811801468	0.317653204932526	0.289007588952417	0.299298956690742	0.309590324429067	0.294800404032181	0.305649846082106	0.315945400128293	0.252178298695915	35.1630971000965	-0.134838906234047	34.4586497483568	0.207491860338155	0.210575037200774	0.204622444929129	0.176620075613674	0.179624424514913	0.173824022899614	0.207706504531354	0.223004307971796	0.204488928656792	0.000346949418678732	0.000338830176208354	0.0029100584372426
144	7.05265052202183	0.25	0.252179046372787	0.242871832279223	0.261486260466352	0.277275355302102	9.79696104681001	9.46010887942225	10.1338132141978	31.82	23.63	43.54	0.292723216301513	0.303146399703807	0.3135695831061	0.285263695071147	0.295421262514243	0.305578829957338	0.205933027553508	0.301489902882513	0.312585439158797	0.252179046372787	35.2907035870407	0.0307159799367891	34.6662580749412	0.207491860338155	0.210575037200774	0.204622444929129	0.176620075613674	0.179624424514913	0.173824022899614	0.207706504531354	0.223004307971796	0.204488928656792	0.000346949418678732	0.000338830176208354	0.0029100584372426
144	7.05265052202183	0.25	0.252188970546804	0.242762004853004	0.261615936240605	0.26838895371236	9.69280978924681	9.35199010752514	10.0336294709685	31.48	23.36	42.75	0.292496789327012	0.303156409525158	0.313816029723305	0.285090822504602	0.295480543010144	0.305870263515687	0.291140649043033	0.301581847009408	0.312123438378411	0.252188970546804	34.9165596014764	-0.0741731961200138	34.4545162450233	0.207491860338155	0.210575037200774	0.204622444929129	0.176620075613674	0.179624424514913	0.173824022899614	0.207706504531354	0.223004307971796	0.204488928656792	0.000346949418678732	0.000338830176208354	0.0029100584372426
144	7.05265052202183	0.25	0.252189210249206	0.242827192262954	0.261551228235458	0.277641491631876	9.83221338848963	9.4944576976979	10.1699690792814	32.31	23.65	43.49	0.289381685734676	0.299676145332036	0.309970604929395	0.281941580060571	0.291971365454144	0.302001150847717	0.28754902650172	0.298176690761718	0.307613055951913	0.252189210249206	35.3763260881344	0.160169588993121	34.8190724322735	0.207491860338155	0.210575037200774	0.204622444929129	0.176620075613674	0.179624424514913	0.173824022899614	0.207706504531354	0.223004307971796	0.204488928656792	0.000346949418678732	0.000338830176208354	0.0029100584372426
144	7.05265052202183	0.25	0.252194118779201	0.242869830195855	0.261518407362547	0.27962205931091	9.93034883665702	9.59089856505531	10.2697991082587	32.1	23.72	43.17	0.294209373526288	0.304622313572922	0.315035253619556	0.286673508980798	0.296819732488896	0.306965955996994	0.292560466338065	0.303069548439881	0.313525558748573	0.252194118779201	35.3330398918306	0.105516570297632	34.7578327915211	0.207491860338155	0.210575037200774	0.204622444929129	0.176620075613674	0.179624424514913	0.173824022899614	0.207706504531354	0.223004307971796	0.204488928656792	0.000346949418678732	0.000338830176208354	0.0029100584372426
144	7.05265052202183	0.25	0.252197324589306	0.243014465801888	0.261380183376724	0.283350575501069	9.78362371800541	9.45225749486787	10.114989941143	31.96	23.57	43.47	0.291259480085801	0.301470115367525	0.311680750649248	0.283818836513201	0.29376862638739	0.30371841626158	0.289532841934052	0.299634753570049	0.309987461806892	0.252197324589306	35.3924360436921	0.020423426519024	34.6616713570262	0.207491860338155	0.210575037200774	0.204622444929129	0.176620075613674	0.179624424514913	0.173824022899614	0.207706504531354	0.223004307971796	0.204488928656792	0.000346949418678732	0.000338830176208354	0.0029100584372426
144	7.05265052202183	0.25	0.25221444958981	0.242898528304943	0.261530370874678	0.279659728535024	9.98994157024559	9.64848616051703	10.3313969799742	32	23.81	42.88	0.296888886381516	0.30739564512654	0.317902403871565	0.289298145709305	0.299536271694407	0.309774397679509	0.295942609061776	0.306333502743723	0.316415244400931	0.25221444958981	35.2392169549118	-0.114306437628259	34.5141879958346	0.207491860338155	0.210575037200774	0.204622444929129	0.176620075613674	0.179624424514913	0.173824022899614	0.207706504531354	0.223004307971796	0.204488928656792	0.000346949418678732	0.000338830176208354	0.0029100584372426
144	7.05265052202183	0.25	0.252237726678582	0.242996092455595	0.261479360901569	0.282572333211796	9.93739175616631	9.60017137066207	10.2746121416705	32.14	23.66	42.93	0.294162011582419	0.304494892435949	0.31482777328948	0.286622381503737	0.296690421568127	0.306758461632517	0.292531720273603	0.302821527388933	0.312989481813552	0.252237726678582	35.385277361544	-0.0444496399736065	34.6021136144348	0.207491860338155	0.210575037200774	0.204622444929129	0.176620075613674	0.179624424514913	0.173824022899614	0.207706504531354	0.223004307971796	0.204488928656792	0.000346949418678732	0.000338830176208354	0.0029100584372426
144	7.05265052202183	0.25	0.252239252513599	0.242952461466537	0.261526043560662	0.277611115318607	9.83362818988481	9.4957983141616	10.171458065608	32.22	23.84	43.48	0.290232948057222	0.300558500215036	0.310884052372849	0.282783084053664	0.292843594079452	0.302904104105239	0.288695766846014	0.298882973583022	0.309617054430771	0.252239252513599	35.5227488356173	-0.0362180957350321	34.6650619860143	0.207491860338155	0.210575037200774	0.204622444929129	0.176620075613674	0.179624424514913	0.173824022899614	0.207706504531354	0.223004307971796	0.204488928656792	0.000346949418678732	0.000338830176208354	0.0029100584372426
144	7.05265052202183	0.25	0.252261118209681	0.243038885475478	0.261483350943884	0.281996994121701	9.84629121301621	9.51168751549304	10.1808949105394	31.88	23.61	42.98	0.293799473415199	0.304134799294541	0.314470125173883	0.286304663211069	0.296376335432482	0.306448007653895	0.292137039779674	0.302857760197165	0.31281784735376	0.252261118209681	35.1273475005699	0.184441172070582	34.7772169333752	0.207491860338155	0.210575037200774	0.204622444929129	0.176620075613674	0.179624424514913	0.173824022899614	0.207706504531354	0.223004307971796	0.204488928656792	0.000346949418678732	0.000338830176208354	0.0029100584372426
144	7.05265052202183	0.25	0.252306958644861	0.243110048084381	0.261503869205341	0.282751753746238	9.85353570735634	9.51930884149531	10.1877625732174	31.54	23.38	42.99	0.297097555830917	0.307528773747442	0.317959991663967	0.28956543030159	0.299732192179251	0.309898954056913	0.295192916846656	0.306320926748575	0.316204816508477	0.252306958644861	35.0778311136665	0.0532174822116963	34.6184015632641	0.207491860338155	0.210575037200774	0.204622444929129	0.176620075613674	0.179624424514913	0.173824022899614	0.207706504531354	0.223004307971796	0.204488928656792	0.000346949418678732	0.000338830176208354	0.0029100584372426
144	7.05265052202183	0.25	0.252350868393373	0.243053195590933	0.261648541195812	0.279578984971137	9.86667305461916	9.52936335494977	10.2039827542886	31.81	23.64	43.05	0.294942153227858	0.305382184258205	0.315822215288553	0.287427238520797	0.297601265041876	0.307775291562954	0.29355034192254	0.304092757770448	0.314220497834201	0.252350868393373	35.1647604276281	0.0648832740993075	34.6746610098124	0.207491860338155	0.210575037200774	0.204622444929129	0.176620075613674	0.179624424514913	0.173824022899614	0.207706504531354	0.223004307971796	0.204488928656792	0.000346949418678732	0.000338830176208354	0.0029100584372426
144	7.05265052202183	0.25	0.252356647051264	0.242953617459052	0.261759676643475	0.273234198368141	9.80954054344517	9.46882217432313	10.1502589125672	31.78	23.46	43.18	0.293318814274088	0.30387335909417	0.314427903914252	0.285849061120081	0.296134820439123	0.306420579758165	0.291841124763804	0.302466434648873	0.313125399085653	0.252356647051264	35.1763241544621	0.0105936690653774	34.6045709336701	0.207491860338155	0.210575037200774	0.204622444929129	0.176620075613674	0.179624424514913	0.173824022899614	0.207706504531354	0.223004307971796	0.204488928656792	0.000346949418678732	0.000338830176208354	0.0029100584372426
144	7.05265052202183	0.25	0.252363109623247	0.242993434693491	0.261732784553003	0.279340258074004	9.83195922572979	9.4956369735744	10.1682814778852	31.92	23.56	43.47	0.292888365981187	0.303262064465136	0.313635762949086	0.285410524051612	0.295519367776896	0.305628211502179	0.291134995712666	0.301968451968818	0.312136874290138	0.252363109623247	35.2639664276305	0.0406582932004941	34.6679047690182	0.207491860338155	0.210575037200774	0.204622444929129	0.176620075613674	0.179624424514913	0.173824022899614	0.207706504531354	0.223004307971796	0.204488928656792	0.000346949418678732	0.000338830176208354	0.0029100584372426
144	7.05265052202183	0.25	0.252371198400702	0.243094985990594	0.261647410810809	0.276739068331917	9.83408895633461	9.49550718998966	10.1726707226796	32.06	23.67	43.44	0.291631992809179	0.302030729103342	0.312429465397505	0.284167391526178	0.294299962165691	0.304432532805203	0.29007073539918	0.300120509488132	0.3108810250651	0.252371198400702	35.3711921014422	0.071652674115972	34.7299016404555	0.207491860338155	0.210575037200774	0.204622444929129	0.176620075613674	0.179624424514913	0.173824022899614	0.207706504531354	0.223004307971796	0.204488928656792	0.000346949418678732	0.000338830176208354	0.0029100584372426
144	7.05265052202183	0.25	0.252378216671465	0.24318825459946	0.26156817874347	0.28848047199637	10.0018843849501	9.66735505551648	10.3364137143837	31.71	23.57	43.18	0.300128543185959	0.310514196730213	0.320899850274466	0.292495402750994	0.302616918965386	0.312738435179779	0.298367946631608	0.309029318982948	0.319214961167504	0.252378216671465	35.2305273661442	0.0395464621735984	34.646921274401	0.207491860338155	0.210575037200774	0.204622444929129	0.176620075613674	0.179624424514913	0.173824022899614	0.207706504531354	0.223004307971796	0.204488928656792	0.000346949418678732	0.000338830176208354	0.0029100584372426
144	7.05265052202183	0.25	0.25238732829828	0.243117324742966	0.261657331853594	0.27745774801681	9.84490160255057	9.50655505966665	10.1832481454345	31.65	23.5	43.19	0.295710486532439	0.306235079319712	0.316759672106984	0.288198456740156	0.29845568986935	0.308712922998543	0.293951865051729	0.304791267708317	0.315438964935395	0.25238732829828	35.2482073114175	-0.0231357126998641	34.5921814219362	0.207491860338155	0.210575037200774	0.204622444929129	0.176620075613674	0.179624424514913	0.173824022899614	0.207706504531354	0.223004307971796	0.204488928656792	0.000346949418678732	0.000338830176208354	0.0029100584372426
144	7.05265052202183	0.25	0.252439778678414	0.243044770368923	0.261834786987904	0.277950854492499	9.81127481719606	9.47449816073645	10.1480514736557	31.77	23.4	42.98	0.293580814894253	0.304016319082804	0.314451823271354	0.286105697375324	0.296275494078162	0.306445290781001	0.292587841396615	0.302395297000766	0.312142052526516	0.252439778678414	35.0363920891426	-0.0331803978483742	34.5388587935706	0.207491860338155	0.210575037200774	0.204622444929129	0.176620075613674	0.179624424514913	0.173824022899614	0.207706504531354	0.223004307971796	0.204488928656792	0.000346949418678732	0.000338830176208354	0.0029100584372426
144	7.05265052202183	0.25	0.252486118288964	0.243200810941278	0.26177142563665	0.282105847085295	9.8789170690381	9.54329487531288	10.2145392627633	31.73	23.43	42.82	0.296161212094487	0.30657672130783	0.316992230521174	0.288627212035167	0.298777762692742	0.308928313350317	0.294528620537301	0.305667497386732	0.315504636396813	0.252486118288964	35.1185627870481	-0.0734138720960561	34.5082303494783	0.207491860338155	0.210575037200774	0.204622444929129	0.176620075613674	0.179624424514913	0.173824022899614	0.207706504531354	0.223004307971796	0.204488928656792	0.000346949418678732	0.000338830176208354	0.0029100584372426
144	7.05265052202183	0.25	0.252501723286959	0.243270966850574	0.261732479723345	0.279516185655572	9.87225787458863	9.53470462535292	10.2098111238243	31.86	23.57	42.74	0.294625415317597	0.305055918427618	0.315486421537639	0.287111275488749	0.297275758578843	0.307440241668936	0.293364189900632	0.303907696585051	0.314322716509337	0.252501723286959	35.233715329457	0.0309368356683644	34.6654377032072	0.207491860338155	0.210575037200774	0.204622444929129	0.176620075613674	0.179624424514913	0.173824022899614	0.207706504531354	0.223004307971796	0.204488928656792	0.000346949418678732	0.000338830176208354	0.0029100584372426
144	7.05265052202183	0.25	0.252529174065497	0.243246143035678	0.261812205095317	0.28367809851426	9.89909235591962	9.56408545343706	10.2340992584022	31.61	23.54	43.11	0.297846318199934	0.308279158115655	0.318711998031377	0.290285313677725	0.300453309796622	0.31062130591552	0.296447708812179	0.306593748206218	0.318243297671813	0.252529174065497	35.1330773161672	-0.0235495437682779	34.5679539058086	0.207491860338155	0.210575037200774	0.204622444929129	0.176620075613674	0.179624424514913	0.173824022899614	0.207706504531354	0.223004307971796	0.204488928656792	0.000346949418678732	0.000338830176208354	0.0029100584372426
144	7.05265052202183	0.25	0.252550985058582	0.243302900290965	0.261799069826199	0.27847761338177	9.9354773977258	9.59488443635886	10.2760703590928	31.72	23.52	42.99	0.297786379235872	0.308357006264412	0.318927633292951	0.290211404153382	0.300513139647819	0.310814875142256	0.296277361938599	0.306966351955622	0.317461123938778	0.252550985058582	35.2693786958059	0.109054980138459	34.7361954665907	0.207491860338155	0.210575037200774	0.204622444929129	0.176620075613674	0.179624424514913	0.173824022899614	0.207706504531354	0.223004307971796	0.204488928656792	0.000346949418678732	0.000338830176208354	0.0029100584372426
144	7.05265052202183	0.25	0.252583088861257	0.243336490195284	0.26182968752723	0.28270953261033	9.9807771636717	9.6421990893639	10.3193552379795	31.95	23.73	42.99	0.297155757531058	0.307590143216511	0.318024528901963	0.289565141046387	0.299732988332417	0.309900835618448	0.296082380719839	0.306262136043935	0.316392909003812	0.252583088861257	35.3216823603084	0.150167365587603	34.7971235790204	0.207491860338155	0.210575037200774	0.204622444929129	0.176620075613674	0.179624424514913	0.173824022899614	0.207706504531354	0.223004307971796	0.204488928656792	0.000346949418678732	0.000338830176208354	0.0029100584372426
144	7.05265052202183	0.25	0.252606010054296	0.243371463263579	0.261840556845014	0.278689625705797	9.96427596365086	9.62287589592981	10.3056760313719	32.07	23.79	42.96	0.295497779289744	0.305981439575087	0.316465099860429	0.287933537138236	0.298148833494675	0.308364129851114	0.294401540659596	0.304688134366297	0.31484134863256	0.252606010054296	35.3868147516509	0.00198850800162326	34.6695327176017	0.207491860338155	0.210575037200774	0.204622444929129	0.176620075613674	0.179624424514913	0.173824022899614	0.207706504531354	0.223004307971796	0.204488928656792	0.000346949418678732	0.000338830176208354	0.0029100584372426
144	7.05265052202183	0.25	0.252650560721961	0.243394410785695	0.261906710658228	0.2802965210381	9.83962752322316	9.50384060411818	10.1754144423281	32.01	23.69	43.53	0.292375673869891	0.302705805743891	0.313035937617891	0.284899385273762	0.294965367103732	0.305031348933701	0.290821480527751	0.301354615008066	0.311233112290338	0.252650560721961	35.3603898966414	-0.0603200159856506	34.5872178659612	0.207491860338155	0.210575037200774	0.204622444929129	0.176620075613674	0.179624424514913	0.173824022899614	0.207706504531354	0.223004307971796	0.204488928656792	0.000346949418678732	0.000338830176208354	0.0029100584372426
144	7.05265052202183	0.25	0.252656456015505	0.243446009492736	0.261866902538274	0.283430580209794	9.89229291770542	9.55731211589035	10.2272737195205	32.12	23.46	43.58	0.292971755906582	0.303240324361052	0.313508892815523	0.285464479558491	0.295469920323917	0.305475361089343	0.290881095197704	0.301527872287272	0.311815392751917	0.252656456015505	35.4249421844749	-0.0116949300033558	34.6357146760392	0.207491860338155	0.210575037200774	0.204622444929129	0.176620075613674	0.179624424514913	0.173824022899614	0.207706504531354	0.223004307971796	0.204488928656792	0.000346949418678732	0.000338830176208354	0.0029100584372426
144	7.05265052202183	0.25	0.252695520992041	0.243463378812444	0.261927663171638	0.276598646050038	9.67483696637905	9.341621265483	10.0080526672751	31.71	23.49	43.17	0.290004422317317	0.30034888224554	0.310693342173762	0.282628592357741	0.292709956375755	0.302791320393768	0.288738434932182	0.298454189764841	0.309387934883122	0.252695520992041	35.1930645015855	0.125967142977297	34.7217131001804	0.207491860338155	0.210575037200774	0.204622444929129	0.176620075613674	0.179624424514913	0.173824022899614	0.207706504531354	0.223004307971796	0.204488928656792	0.000346949418678732	0.000338830176208354	0.0029100584372426
144	7.05265052202183	0.25	0.252767848869447	0.243558886258981	0.261976811479913	0.282122123360379	9.90834723506837	9.57173871949176	10.244955750645	31.55	23.65	43.26	0.298706918836432	0.309211519462152	0.319716120087871	0.291133579809585	0.301371849470525	0.311610119131464	0.297509768847148	0.308304905678332	0.317857999165526	0.252767848869447	35.2784482372552	0.099499713037428	34.7110810243593	0.207491860338155	0.210575037200774	0.204622444929129	0.176620075613674	0.179624424514913	0.173824022899614	0.207706504531354	0.223004307971796	0.204488928656792	0.000346949418678732	0.000338830176208354	0.0029100584372426
144	7.05265052202183	0.25	0.252795438622685	0.243448524494859	0.262142352750511	0.276587128097331	9.8007898311039	9.46322641155264	10.1383532506552	32.11	23.75	43.82	0.290190670366992	0.300542082322155	0.310893494277317	0.282756205349111	0.292842421976081	0.302928638603051	0.288789218777667	0.298819481156533	0.309091572288492	0.252795438622685	35.4370981741263	0.0035016058684444	34.6820816211511	0.207491860338155	0.210575037200774	0.204622444929129	0.176620075613674	0.179624424514913	0.173824022899614	0.207706504531354	0.223004307971796	0.204488928656792	0.000346949418678732	0.000338830176208354	0.0029100584372426
144	7.05265052202183	0.25	0.25280512567103	0.243519148313523	0.262091103028537	0.285791433358997	9.96468059555723	9.62919917398219	10.3001620171323	31.85	23.63	43.11	0.297664286175248	0.308034913687868	0.318405541200487	0.290074443861681	0.300180641171655	0.31028683848163	0.296281125791531	0.306487197230866	0.316781217234077	0.25280512567103	35.1669073160336	-0.0562862514301829	34.5555302522142	0.207491860338155	0.210575037200774	0.204622444929129	0.176620075613674	0.179624424514913	0.173824022899614	0.207706504531354	0.223004307971796	0.204488928656792	0.000346949418678732	0.000338830176208354	0.0029100584372426
144	7.05265052202183	0.25	0.252810815200215	0.243575543577796	0.262046086822633	0.27682921662547	9.81694942413061	9.47903385995726	10.154864988304	32.04	23.82	43.34	0.291309916427949	0.30169474638144	0.312079576334931	0.283856326033905	0.293975444920179	0.304094563806453	0.290231099142696	0.299989141874143	0.310327634826639	0.252810815200215	35.4301493282788	-0.0133276353971507	34.6638800499256	0.207491860338155	0.210575037200774	0.204622444929129	0.176620075613674	0.179624424514913	0.173824022899614	0.207706504531354	0.223004307971796	0.204488928656792	0.000346949418678732	0.000338830176208354	0.0029100584372426
144	7.05265052202183	0.25	0.252840477098268	0.243619730219143	0.262061223977392	0.291516394262643	10.2151680424883	9.87601470594159	10.5543213790349	32.28	23.71	43.48	0.30128738962859	0.311633933907276	0.321980478185962	0.29354531002437	0.303625982672873	0.313706655321375	0.29927433880262	0.309706700887945	0.319954106696565	0.252840477098268	35.5930748393191	-0.0213301771570552	34.6840215731513	0.207491860338155	0.210575037200774	0.204622444929129	0.176620075613674	0.179624424514913	0.173824022899614	0.207706504531354	0.223004307971796	0.204488928656792	0.000346949418678732	0.000338830176208354	0.0029100584372426
144	7.05265052202183	0.25	0.252847309606745	0.243538200722059	0.262156418491431	0.282106659124378	9.95697424877788	9.61870085127454	10.2952476462812	31.92	23.71	43.04	0.296681478709326	0.307115263201752	0.317549047694179	0.289106752114673	0.299274146318021	0.309441540521369	0.295452000127929	0.306065613658467	0.316317057516309	0.252847309606745	35.2896668052935	0.0570533159877973	34.7049032025037	0.207491860338155	0.210575037200774	0.204622444929129	0.176620075613674	0.179624424514913	0.173824022899614	0.207706504531354	0.223004307971796	0.204488928656792	0.000346949418678732	0.000338830176208354	0.0029100584372426
144	7.05265052202183	0.25	0.252874678235845	0.243638908543016	0.262110447928673	0.283507376573153	9.92966562724739	9.59348284100132	10.2658484134935	31.92	23.71	43.29	0.295964617796977	0.306336055520928	0.31670749324488	0.288409114916675	0.298515786439249	0.308622457961823	0.294470922486646	0.305190006840923	0.314974912563594	0.252874678235845	35.3998259136955	0.0559967096228895	34.7179644358764	0.207491860338155	0.210575037200774	0.204622444929129	0.176620075613674	0.179624424514913	0.173824022899614	0.207706504531354	0.223004307971796	0.204488928656792	0.000346949418678732	0.000338830176208354	0.0029100584372426
144	7.05265052202183	0.25	0.252887946449067	0.243615851403	0.262160041495133	0.289917824014564	9.93036631447274	9.59938819464269	10.2613444343028	31.76	23.2	42.92	0.297567243647968	0.307827089882813	0.318086936117657	0.289992393475228	0.299991065808431	0.309989738141634	0.296104223654306	0.305918973680154	0.314525551195758	0.252887946449067	34.9721093161136	0.0650459507868025	34.5822460153344	0.207491860338155	0.210575037200774	0.204622444929129	0.176620075613674	0.179624424514913	0.173824022899614	0.207706504531354	0.223004307971796	0.204488928656792	0.000346949418678732	0.000338830176208354	0.0029100584372426
144	7.05265052202183	0.25	0.252909875913128	0.243688909127983	0.262130842698274	0.283239154444341	9.90355433291442	9.56803407390747	10.2390745919214	32.08	23.6	43.43	0.29368531231283	0.303983914020621	0.314282515728411	0.286165536393952	0.296200443685054	0.306235350976155	0.292227272060914	0.302220720641044	0.312415750345284	0.252909875913128	35.3167516059966	-0.0947308977236651	34.5535466136377	0.207491860338155	0.210575037200774	0.204622444929129	0.176620075613674	0.179624424514913	0.173824022899614	0.207706504531354	0.223004307971796	0.204488928656792	0.000346949418678732	0.000338830176208354	0.0029100584372426
144	7.05265052202183	0.25	0.25293238069632	0.243578609090409	0.26228615230223	0.274547025110161	9.75266638108897	9.41503967024631	10.0902930919316	32.05	23.65	42.94	0.289302203940897	0.299676685087777	0.310051166234657	0.281899366242737	0.292008378965641	0.302117391688545	0.288252035934376	0.298630536494682	0.308827948473003	0.25293238069632	35.20958592895	0.0504336765366615	34.6625205647941	0.207491860338155	0.210575037200774	0.204622444929129	0.176620075613674	0.179624424514913	0.173824022899614	0.207706504531354	0.223004307971796	0.204488928656792	0.000346949418678732	0.000338830176208354	0.0029100584372426
144	7.05265052202183	0.25	0.252936235744607	0.243637246373882	0.262235225115332	0.272272431334585	9.71657159074016	9.37826317467858	10.0548800068017	31.88	23.51	42.97	0.289665616209914	0.300114919453191	0.310564222696469	0.282276069726909	0.292458804873352	0.302641540019796	0.287880016205173	0.298761232882846	0.310034278392348	0.252936235744607	35.1732639994139	0.000572273638225722	34.6069640426177	0.207491860338155	0.210575037200774	0.204622444929129	0.176620075613674	0.179624424514913	0.173824022899614	0.207706504531354	0.223004307971796	0.204488928656792	0.000346949418678732	0.000338830176208354	0.0029100584372426
144	7.05265052202183	0.25	0.252936421584499	0.243605295756819	0.262267547412178	0.279297757355003	9.95085739747333	9.61043205510889	10.2912827398378	32.07	23.71	43.04	0.295098379844794	0.30555149645951	0.316004613074226	0.287544101871504	0.297729627221786	0.307915152572069	0.294108913134366	0.30408969705611	0.314458281243796	0.252936421584499	35.3154918468353	0.0228844782751893	34.6758578867439	0.207491860338155	0.210575037200774	0.204622444929129	0.176620075613674	0.179624424514913	0.173824022899614	0.207706504531354	0.223004307971796	0.204488928656792	0.000346949418678732	0.000338830176208354	0.0029100584372426
144	7.05265052202183	0.25	0.252958682767204	0.243720167081444	0.262197198452964	0.283053236862628	9.93265349808229	9.59599324579586	10.2693137503687	32.05	23.66	43.09	0.294820506844543	0.305163818232031	0.315507129619519	0.287275831941612	0.29735445033785	0.307433068734088	0.293931530716664	0.303782797155169	0.313508372540441	0.252958682767204	35.2971813385252	0.0446565669724839	34.6708873880425	0.207491860338155	0.210575037200774	0.204622444929129	0.176620075613674	0.179624424514913	0.173824022899614	0.207706504531354	0.223004307971796	0.204488928656792	0.000346949418678732	0.000338830176208354	0.0029100584372426
144	7.05265052202183	0.25	0.252965078629771	0.243717683068551	0.26221247419099	0.279787570514523	9.84302941700595	9.50670217308028	10.1793566609316	32.12	23.87	43.69	0.291435292089063	0.301745663318378	0.312056034547692	0.283967611294308	0.294013791592373	0.304059971890438	0.289876019246496	0.300302303017612	0.310728350031869	0.252965078629771	35.4956112818546	0.0299053429095138	34.7377722150528	0.207491860338155	0.210575037200774	0.204622444929129	0.176620075613674	0.179624424514913	0.173824022899614	0.207706504531354	0.223004307971796	0.204488928656792	0.000346949418678732	0.000338830176208354	0.0029100584372426
144	7.05265052202183	0.25	0.253013099346189	0.243787799379888	0.26223839931249	0.282134786063035	9.91510550130877	9.57827792217907	10.2519330804385	31.96	23.63	43.36	0.295060791649296	0.305436833455015	0.315812875260734	0.287521803285517	0.297632730712608	0.3077436581397	0.293337203400721	0.304031794726971	0.313722301726833	0.253013099346189	35.4560864238268	-0.0549267167892695	34.6069145200514	0.207491860338155	0.210575037200774	0.204622444929129	0.176620075613674	0.179624424514913	0.173824022899614	0.207706504531354	0.223004307971796	0.204488928656792	0.000346949418678732	0.000338830176208354	0.0029100584372426
144	7.05265052202183	0.25	0.253097921481773	0.243689068862657	0.26250677410089	0.271406866405028	9.82467830916376	9.48185714245119	10.1674994758763	32.06	23.76	43.42	0.291190005190231	0.301718121762186	0.312246238334142	0.283736374743967	0.293995001674026	0.304253628604085	0.28950467199112	0.300530453040866	0.310477181771858	0.253097921481773	35.3575826898944	-0.0507077912858518	34.6273177495201	0.207491860338155	0.210575037200774	0.204622444929129	0.176620075613674	0.179624424514913	0.173824022899614	0.207706504531354	0.223004307971796	0.204488928656792	0.000346949418678732	0.000338830176208354	0.0029100584372426
144	7.05265052202183	0.25	0.253107261016774	0.243882477756618	0.26233204427693	0.279361846593237	9.81159373620873	9.47598612265984	10.1472013497576	31.95	23.53	43.33	0.292079929115029	0.302424419567734	0.31276891002044	0.284619673690368	0.294699946943182	0.304780220195996	0.290271525506092	0.300985984208449	0.310980612859009	0.253107261016774	35.3845609351069	0.0301269113900461	34.6875833348494	0.207491860338155	0.210575037200774	0.204622444929129	0.176620075613674	0.179624424514913	0.173824022899614	0.207706504531354	0.223004307971796	0.204488928656792	0.000346949418678732	0.000338830176208354	0.0029100584372426
144	7.05265052202183	0.25	0.253148041272328	0.243862185928422	0.262433896616235	0.284178940127185	9.87240594482784	9.53871343121692	10.2060984584388	31.91	23.54	43.6	0.294306173606517	0.30460187727244	0.314897580938364	0.28679347996643	0.296826367305726	0.306859254645021	0.292880123689583	0.302492171334258	0.312894756847849	0.253148041272328	35.3229718210145	-0.0629597038186786	34.578896721661	0.207491860338155	0.210575037200774	0.204622444929129	0.176620075613674	0.179624424514913	0.173824022899614	0.207706504531354	0.223004307971796	0.204488928656792	0.000346949418678732	0.000338830176208354	0.0029100584372426
144	7.05265052202183	0.25	0.253157154476453	0.243938847222963	0.262375461729944	0.281582312200779	9.91663982075124	9.57930006178879	10.2539795797137	31.85	23.38	43.06	0.296147227053865	0.306576197181887	0.317005167309908	0.288596452135669	0.298759518014481	0.308922583893292	0.294418189188996	0.305209097865227	0.314859160092679	0.253157154476453	35.2453558930823	-0.0439059137333466	34.5626779951482	0.207491860338155	0.210575037200774	0.204622444929129	0.176620075613674	0.179624424514913	0.173824022899614	0.207706504531354	0.223004307971796	0.204488928656792	0.000346949418678732	0.000338830176208354	0.0029100584372426
144	7.05265052202183	0.25	0.253180706352271	0.243956297116531	0.262405115588011	0.285227330683477	10.0029889400462	9.66575183171969	10.3402260483726	32.09	23.49	43.49	0.296582386826143	0.306930116444607	0.317277846063071	0.288986894324637	0.299069617974387	0.309152341624136	0.295482022182212	0.305464304669031	0.3151807630631	0.253180706352271	35.4112627717251	-0.162720498114961	34.4828394287321	0.207491860338155	0.210575037200774	0.204622444929129	0.176620075613674	0.179624424514913	0.173824022899614	0.207706504531354	0.223004307971796	0.204488928656792	0.000346949418678732	0.000338830176208354	0.0029100584372426
144	7.05265052202183	0.25	0.253188393470987	0.243790640488455	0.26258614645352	0.274764990102622	9.88902848031628	9.54686829028166	10.2311886703509	32.24	24.1	43.49	0.291577190992226	0.302027330665905	0.312477470339585	0.284089581882025	0.294271365307545	0.304453148733065	0.290560950793941	0.301148267664412	0.311135812699142	0.253188393470987	35.5729927170748	-0.0724790555700413	34.678381168028	0.207491860338155	0.210575037200774	0.204622444929129	0.176620075613674	0.179624424514913	0.173824022899614	0.207706504531354	0.223004307971796	0.204488928656792	0.000346949418678732	0.000338830176208354	0.0029100584372426
144	7.05265052202183	0.25	0.253231499306763	0.243932610755626	0.2625303878579	0.276085334836666	9.82882681144924	9.48987272922635	10.1677808936721	32.09	23.79	43.23	0.291229284276789	0.301631252520731	0.312033220764674	0.283771539412765	0.293907136005794	0.304042732598824	0.903157182625165	0.300418143874076	0.309862168421822	0.253231499306763	35.387267628256	-0.0411709046149823	34.6391820803511	0.207491860338155	0.210575037200774	0.204622444929129	0.176620075613674	0.179624424514913	0.173824022899614	0.207706504531354	0.223004307971796	0.204488928656792	0.000346949418678732	0.000338830176208354	0.0029100584372426
144	7.05265052202183	0.25	0.253238233741457	0.243812639382834	0.26266382810008	0.269973687758481	9.76536296130497	9.42337241960294	10.107353503007	32.02	23.74	43.29	0.289759355246481	0.300275225197437	0.310791095148394	0.282347847916003	0.292594741401432	0.302841634886861	0.289017601171577	0.298811073879532	0.309452312973233	0.253238233741457	35.3575190330536	-0.129051972487522	34.544321415709	0.207491860338155	0.210575037200774	0.204622444929129	0.176620075613674	0.179624424514913	0.173824022899614	0.207706504531354	0.223004307971796	0.204488928656792	0.000346949418678732	0.000338830176208354	0.0029100584372426
144	7.05265052202183	0.25	0.253266032791579	0.243910577737752	0.262621487845406	0.273231524075244	9.80237408841987	9.46190234179732	10.1428458350424	31.67	23.64	43.17	0.294129932131747	0.30471373738669	0.315297542641632	0.286655136460291	0.296969972892055	0.307284809323819	0.292392678372049	0.302861268863034	0.313555445192607	0.253266032791579	35.1417468807945	-0.0263019626870395	34.5698326468131	0.207491860338155	0.210575037200774	0.204622444929129	0.176620075613674	0.179624424514913	0.173824022899614	0.207706504531354	0.223004307971796	0.204488928656792	0.000346949418678732	0.000338830176208354	0.0029100584372426
144	7.05265052202183	0.25	0.253290561278337	0.243974805447209	0.262606317109465	0.283564917074101	9.88819413507326	9.5534628342713	10.2229254358752	31.73	23.52	43.35	0.296484253279769	0.306872377616384	0.317260501952998	0.288942149345691	0.299066015757778	0.309189882169864	0.295244686325857	0.305449842005802	0.315548267464018	0.253290561278337	35.2623542626526	0.149205296503553	34.7612820669564	0.207491860338155	0.210575037200774	0.204622444929129	0.176620075613674	0.179624424514913	0.173824022899614	0.207706504531354	0.223004307971796	0.204488928656792	0.000346949418678732	0.000338830176208354	0.0029100584372426
144	7.05265052202183	0.25	0.25333477465874	0.244034686403896	0.262634862913585	0.281713027234419	9.93202632356273	9.59427227810237	10.2697803690231	31.88	23.61	42.97	0.296367459419734	0.306800695569419	0.317233931719105	0.288807398510179	0.298974492415606	0.309141586321032	0.295260773701877	0.30534042537719	0.315623252898864	0.25333477465874	35.2554448322372	-0.0531674431655216	34.577518216119	0.207491860338155	0.210575037200774	0.204622444929129	0.176620075613674	0.179624424514913	0.173824022899614	0.207706504531354	0.223004307971796	0.204488928656792	0.000346949418678732	0.000338830176208354	0.0029100584372426
144	7.05265052202183	0.25	0.253344486492885	0.244079435255586	0.262609537730183	0.27962178401045	9.98585002205025	9.64450231369896	10.3271977304015	31.97	23.72	43.18	0.297038195114913	0.307551262964071	0.318064330813229	0.289447737873067	0.299692156796592	0.309936575720117	0.29561618609148	0.305896534963905	0.316587716073786	0.253344486492885	35.4033927178956	-0.155411934076896	34.5260772048417	0.207491860338155	0.210575037200774	0.204622444929129	0.176620075613674	0.179624424514913	0.173824022899614	0.207706504531354	0.223004307971796	0.204488928656792	0.000346949418678732	0.000338830176208354	0.0029100584372426
144	7.05265052202183	0.25	0.253355328901861	0.244001965248689	0.262708692555033	0.283036581019718	9.98539715553009	9.64693530473468	10.3238590063255	32.01	23.72	43.12	0.296731488076826	0.30714228544109	0.317553082805354	0.289143119612394	0.299287679756872	0.30943223990135	0.295005459092284	0.305749937094681	0.316325865966933	0.253355328901861	35.2897374849351	-0.0479739632745014	34.5941596924394	0.207491860338155	0.210575037200774	0.204622444929129	0.176620075613674	0.179624424514913	0.173824022899614	0.207706504531354	0.223004307971796	0.204488928656792	0.000346949418678732	0.000338830176208354	0.0029100584372426
144	7.05265052202183	0.25	0.253412838618311	0.244029210128071	0.262796467108551	0.278974673951834	9.97296163243261	9.63150607420497	10.3144171906603	32.06	23.53	43.49	0.29579044029179	0.306276784704605	0.31676312911742	0.288219122292034	0.298437048806941	0.308654975321848	0.294014713476919	0.304467453222435	0.314574833984312	0.253412838618311	35.3783787448078	0.183910380417685	34.8288376816563	0.207491860338155	0.210575037200774	0.204622444929129	0.176620075613674	0.179624424514913	0.173824022899614	0.207706504531354	0.223004307971796	0.204488928656792	0.000346949418678732	0.000338830176208354	0.0029100584372426
144	7.05265052202183	0.25	0.253417778148233	0.244056973654097	0.26277858264237	0.274518724987446	9.91178307865389	9.56862354105397	10.2549426162538	31.99	23.7	43.24	0.294524135374173	0.305086654180915	0.315649172987657	0.28699525250534	0.297287762992408	0.307580273479476	0.292813073321308	0.304128579201274	0.313930441073793	0.253417778148233	35.3496963671991	0.0374807974280034	34.7115391899961	0.207491860338155	0.210575037200774	0.204622444929129	0.176620075613674	0.179624424514913	0.173824022899614	0.207706504531354	0.223004307971796	0.204488928656792	0.000346949418678732	0.000338830176208354	0.0029100584372426
144	7.05265052202183	0.25	0.253428214656983	0.244166182556399	0.262690246757566	0.287805683508389	9.98982525203986	9.65514920712809	10.3245012969516	31.86	23.56	43.37	0.29837704159068	0.308719672867503	0.319062304144327	0.290767671906123	0.300846539910555	0.310925407914987	0.296452076865219	0.307470759219714	0.318207808391074	0.253428214656983	35.3043055000968	-0.00355139661796921	34.6370917160595	0.207491860338155	0.210575037200774	0.204622444929129	0.176620075613674	0.179624424514913	0.173824022899614	0.207706504531354	0.223004307971796	0.204488928656792	0.000346949418678732	0.000338830176208354	0.0029100584372426
144	7.05265052202183	0.25	0.253429110771988	0.244121571052695	0.262736650491281	0.275923707641587	9.77025974780929	9.43318910194642	10.1073303936722	31.9	23.83	43.32	0.291165271599928	0.301569310476958	0.311973349353988	0.283734492480443	0.293873011659945	0.304011530839447	0.289950252668599	0.299922142747311	0.310669396663149	0.253429110771988	35.3087735822844	-0.120954687041996	34.5398077437618	0.207491860338155	0.210575037200774	0.204622444929129	0.176620075613674	0.179624424514913	0.173824022899614	0.207706504531354	0.223004307971796	0.204488928656792	0.000346949418678732	0.000338830176208354	0.0029100584372426
144	7.05265052202183	0.25	0.253569811614809	0.244324714058833	0.262814909170785	0.281600341300424	9.80497005238328	9.47144388752127	10.1384962172453	31.97	23.6	43.18	0.291685349198192	0.301956718275581	0.31222808735297	0.284231332635649	0.294240216965575	0.304249101295501	0.290084639671407	0.300152197047667	0.310698253950725	0.253569811614809	35.2038442963553	0.104442461455338	34.7263815581175	0.207491860338155	0.210575037200774	0.204622444929129	0.176620075613674	0.179624424514913	0.173824022899614	0.207706504531354	0.223004307971796	0.204488928656792	0.000346949418678732	0.000338830176208354	0.0029100584372426
144	7.05265052202183	0.25	0.253640684724153	0.244299594467617	0.262981774980688	0.278428967742324	9.9088877133497	9.56916513520925	10.2486102914902	31.99	23.74	43.29	0.294551023396867	0.305008114652834	0.3154652059088	0.287021607215231	0.297211390650611	0.307401174085992	0.293005690671262	0.303682533816033	0.313515627877028	0.253640684724153	35.3810923421708	0.000482080747197982	34.6725080772286	0.207491860338155	0.210575037200774	0.204622444929129	0.176620075613674	0.179624424514913	0.173824022899614	0.207706504531354	0.223004307971796	0.204488928656792	0.000346949418678732	0.000338830176208354	0.0029100584372426
144	7.05265052202183	0.25	0.25368490881328	0.244441398848308	0.262928418778253	0.287608150568492	9.95905294575296	9.62524698668046	10.2928589048255	31.97	23.6	43.38	0.296416437248469	0.3066962330041	0.316976028759731	0.288841435170287	0.29885852797012	0.308875620769954	0.29504176546685	0.304367881560747	0.315066424208213	0.25368490881328	35.31239948354	-0.0376712652387085	34.5984377171357	0.207491860338155	0.210575037200774	0.204622444929129	0.176620075613674	0.179624424514913	0.173824022899614	0.207706504531354	0.223004307971796	0.204488928656792	0.000346949418678732	0.000338830176208354	0.0029100584372426
144	7.05265052202183	0.25	0.253698915799458	0.244385995120066	0.263011836478851	0.277864481425382	9.87103245631078	9.53213166482106	10.2099332478005	32.19	23.8	44	0.291649304199479	0.30201846227515	0.31238762035082	0.284167666503993	0.294270826057423	0.304373985610853	0.289819093510865	0.300351003559292	0.310372054636266	0.253698915799458	35.5243699086302	0.0371158920974295	34.7405772367209	0.207491860338155	0.210575037200774	0.204622444929129	0.176620075613674	0.179624424514913	0.173824022899614	0.207706504531354	0.223004307971796	0.204488928656792	0.000346949418678732	0.000338830176208354	0.0029100584372426
144	7.05265052202183	0.25	0.25371705503019	0.244308948585766	0.263125161474614	0.277009275697435	9.93427501722872	9.5924746276016	10.2760754068559	31.83	23.41	42.83	0.296764225054327	0.307338569182285	0.317912913310243	0.289200896126776	0.299505742666814	0.309810589206852	0.295484970348986	0.30644777596671	0.316364252743118	0.25371705503019	35.0717869228634	-0.00992820859340378	34.5667574353428	0.207491860338155	0.210575037200774	0.204622444929129	0.176620075613674	0.179624424514913	0.173824022899614	0.207706504531354	0.223004307971796	0.204488928656792	0.000346949418678732	0.000338830176208354	0.0029100584372426
144	7.05265052202183	0.25	0.253771945276704	0.244440390023208	0.263103500530201	0.275602238890254	9.88150739914297	9.54032427071296	10.222690527573	32.67	23.98	43.07	0.287623060353804	0.297909098097969	0.308195135842134	0.280181579875646	0.290201493794494	0.300221407713341	0.285913371045874	0.296593839181563	0.306480943142369	0.253771945276704	35.6253501341195	0.0828933018706033	34.8354665195521	0.207491860338155	0.210575037200774	0.204622444929129	0.176620075613674	0.179624424514913	0.173824022899614	0.207706504531354	0.223004307971796	0.204488928656792	0.000346949418678732	0.000338830176208354	0.0029100584372426
144	7.05265052202183	0.25	0.253784803613494	0.244518381512129	0.263051225714858	0.282816902323616	9.95521937210422	9.61759767803868	10.2928410661698	32.19	23.68	43.65	0.294184726141967	0.304511956385238	0.31483918662851	0.286636856397252	0.296699121869163	0.306761387341074	0.292533015259051	0.302783418793031	0.312990820365567	0.253784803613494	35.4275234848294	-0.00116911385013881	34.6704993973679	0.207491860338155	0.210575037200774	0.204622444929129	0.176620075613674	0.179624424514913	0.173824022899614	0.207706504531354	0.223004307971796	0.204488928656792	0.000346949418678732	0.000338830176208354	0.0029100584372426
144	7.05265052202183	0.25	0.253801061089429	0.244489376614593	0.263112745564264	0.276598944104953	9.93477456731417	9.59260648565965	10.2769426489687	31.81	23.8	43.52	0.296907625749297	0.307498314826673	0.318089003904048	0.289342754124748	0.299663604382444	0.309984454640141	0.29540387817815	0.306160843801496	0.316722170717935	0.253801061089429	35.4664734526315	-0.0480488604599432	34.6420730708735	0.207491860338155	0.210575037200774	0.204622444929129	0.176620075613674	0.179624424514913	0.173824022899614	0.207706504531354	0.223004307971796	0.204488928656792	0.000346949418678732	0.000338830176208354	0.0029100584372426
144	7.05265052202183	0.25	0.253820423157948	0.244538397310554	0.263102449005341	0.276742069728732	9.79931399523057	9.461932039464	10.1366959509971	31.8	23.48	42.99	0.292983923373323	0.30343078440166	0.313877645429998	0.285520856729833	0.295701608890584	0.305882361051335	0.291243441911384	0.30136952538715	0.312187105843516	0.253820423157948	35.166800605515	-0.013765357911652	34.5888505093457	0.207491860338155	0.210575037200774	0.204622444929129	0.176620075613674	0.179624424514913	0.173824022899614	0.207706504531354	0.223004307971796	0.204488928656792	0.000346949418678732	0.000338830176208354	0.0029100584372426
144	7.05265052202183	0.25	0.25387805800665	0.244635833160227	0.263120282853073	0.284656746370918	9.87382143238854	9.54047259948215	10.2071702652949	31.92	23.53	43.39	0.294309779869829	0.304593109192306	0.314876438514783	0.28679622864752	0.296817030772856	0.306837832898192	0.29310617807693	0.302592929463732	0.313068973195509	0.25387805800665	35.218199373827	0.0382717840210941	34.6442731567106	0.207491860338155	0.210575037200774	0.204622444929129	0.176620075613674	0.179624424514913	0.173824022899614	0.207706504531354	0.223004307971796	0.204488928656792	0.000346949418678732	0.000338830176208354	0.0029100584372426
144	7.05265052202183	0.25	0.2539090935413	0.244653019497829	0.263165167584772	0.282877302852061	9.90878578668234	9.57278887122464	10.24478270214	31.81	23.62	42.87	0.296347231605364	0.306748772583996	0.317150313562627	0.288797441707062	0.298933991349072	0.309070540991082	0.294820830258143	0.304954030726545	0.315541247731212	0.2539090935413	35.1136323747605	-0.00643919490749869	34.5700828858095	0.207491860338155	0.210575037200774	0.204622444929129	0.176620075613674	0.179624424514913	0.173824022899614	0.207706504531354	0.223004307971796	0.204488928656792	0.000346949418678732	0.000338830176208354	0.0029100584372426
144	7.05265052202183	0.25	0.254009458832849	0.244760670806263	0.263258246859434	0.281861858321985	9.91390595064239	9.57689205820722	10.2509198430776	32.02	23.53	43.08	0.294484521077486	0.30484752549552	0.315210529913553	0.286952221867241	0.297050162268639	0.307148102670038	0.292751637353196	0.30311050713539	0.313561545009751	0.254009458832849	35.1597860013338	-0.0266471160286146	34.5709175024264	0.207491860338155	0.210575037200774	0.204622444929129	0.176620075613674	0.179624424514913	0.173824022899614	0.207706504531354	0.223004307971796	0.204488928656792	0.000346949418678732	0.000338830176208354	0.0029100584372426
144	7.05265052202183	0.25	0.254118292686188	0.244862685009392	0.263373900362985	0.280030302596867	9.87649159850511	9.53922412398203	10.2137590730282	31.75	23.49	43	0.295776353210854	0.306233780604795	0.316691207998736	0.288248217284859	0.29843948095745	0.308630744630042	0.294506000506062	0.305108706647415	0.314994805944276	0.254118292686188	35.174475229274	-0.0314595981319524	34.5708426232418	0.207491860338155	0.210575037200774	0.204622444929129	0.176620075613674	0.179624424514913	0.173824022899614	0.207706504531354	0.223004307971796	0.204488928656792	0.000346949418678732	0.000338830176208354	0.0029100584372426
144	7.05265052202183	0.25	0.254141750805636	0.244786149586957	0.263497352024315	0.275241465429638	9.83115020202956	9.49139881560774	10.1709015884514	32.04	23.63	43.27	0.291665491306857	0.302105865478044	0.312546239649231	0.284202435451461	0.294375664218364	0.304548892985267	0.290041441543524	0.300252156547191	0.311609507553544	0.254141750805636	35.3158155135112	0.026363420688174	34.6790097336922	0.207491860338155	0.210575037200774	0.204622444929129	0.176620075613674	0.179624424514913	0.173824022899614	0.207706504531354	0.223004307971796	0.204488928656792	0.000346949418678732	0.000338830176208354	0.0029100584372426
144	7.05265052202183	0.25	0.254164669299352	0.24471487789695	0.263614460701754	0.2694489004666	9.71547694566497	9.37477988642431	10.0561740049056	32.19	23.63	43.2	0.28677839212872	0.297200456010295	0.30762251989187	0.279420860823407	0.289575538237314	0.299730215651222	0.285296340908258	0.296286194078907	0.306645455375551	0.254164669299352	35.3147908882499	-0.00830109604256612	34.6406080826915	0.207491860338155	0.210575037200774	0.204622444929129	0.176620075613674	0.179624424514913	0.173824022899614	0.207706504531354	0.223004307971796	0.204488928656792	0.000346949418678732	0.000338830176208354	0.0029100584372426
144	7.05265052202183	0.25	0.254190613912142	0.244921720142777	0.263459507681508	0.28338276828977	9.93817778550932	9.60160357655996	10.2747519944587	31.87	23.58	43.25	0.29666791465138	0.307067299285235	0.31746668391909	0.289101309063861	0.299235454222899	0.309369599381937	0.29520815842423	0.305346006130003	0.316068968927759	0.254190613912142	35.3322196059351	0.126526073591391	34.7600332358803	0.207491860338155	0.210575037200774	0.204622444929129	0.176620075613674	0.179624424514913	0.173824022899614	0.207706504531354	0.223004307971796	0.204488928656792	0.000346949418678732	0.000338830176208354	0.0029100584372426
144	7.05265052202183	0.25	0.254259916466492	0.244979339432983	0.2635404935	0.281325979141639	9.87612810256166	9.53995347237007	10.2123027327532	31.99	23.63	43.23	0.293676988613312	0.304025755337258	0.314374522061204	0.286170293768899	0.296254535055631	0.306338776342363	0.291797374648322	0.302289377816249	0.313259381865277	0.254259916466492	35.2810280709152	0.0375075855101547	34.6741128602176	0.207491860338155	0.210575037200774	0.204622444929129	0.176620075613674	0.179624424514913	0.173824022899614	0.207706504531354	0.223004307971796	0.204488928656792	0.000346949418678732	0.000338830176208354	0.0029100584372426
144	7.05265052202183	0.25	0.254309676030726	0.244929987384292	0.263689364677161	0.277346722001571	9.77876336267013	9.44259675279506	10.1149299725452	31.61	23.52	42.6	0.294121378730415	0.304592416451084	0.315063454171753	0.286655826284844	0.296861082301372	0.3070663383179	0.292557911606881	0.303099367661523	0.313845505798166	0.254309676030726	34.9164211346566	-0.0127431205608765	34.5316648414493	0.207491860338155	0.210575037200774	0.204622444929129	0.176620075613674	0.179624424514913	0.173824022899614	0.207706504531354	0.223004307971796	0.204488928656792	0.000346949418678732	0.000338830176208354	0.0029100584372426
144	7.05265052202183	0.25	0.254376807648709	0.245083185310544	0.263670429986874	0.275453370377117	9.83441693435539	9.49473307645147	10.1741007922593	32.28	23.83	43.66	0.289644058062601	0.300006372650008	0.310368687237416	0.282201000222014	0.29229703174685	0.302393063271686	0.288771029121087	0.298188083766053	0.308275446465246	0.254376807648709	35.5396283086159	0.0740394670307957	34.7987156219232	0.207491860338155	0.210575037200774	0.204622444929129	0.176620075613674	0.179624424514913	0.173824022899614	0.207706504531354	0.223004307971796	0.204488928656792	0.000346949418678732	0.000338830176208354	0.0029100584372426
144	7.05265052202183	0.25	0.254388978891168	0.245094878045538	0.263683079736798	0.285151290361652	9.99306039490111	9.65609517419073	10.3300256156115	31.89	23.67	42.88	0.298141912062235	0.308546061295311	0.318950210528387	0.290534541167533	0.300673218761575	0.310811896355617	0.296826928785086	0.307796929905187	0.318136246347816	0.254388978891168	35.1589725787629	-0.0986524060384374	34.5031783896241	0.207491860338155	0.210575037200774	0.204622444929129	0.176620075613674	0.179624424514913	0.173824022899614	0.207706504531354	0.223004307971796	0.204488928656792	0.000346949418678732	0.000338830176208354	0.0029100584372426
144	7.05265052202183	0.25	0.25440869947461	0.245065383438829	0.26375201551039	0.282373803480067	10.0215358282076	9.68129346083265	10.3617781955825	32.27	23.65	43.17	0.295413758533906	0.305795870899918	0.31617798326593	0.287823608552817	0.297938970343738	0.30805433213466	0.293799014217801	0.303907771927107	0.314412349120694	0.25440869947461	35.3393819445082	-0.0982016884350255	34.5695496026756	0.207491860338155	0.210575037200774	0.204622444929129	0.176620075613674	0.179624424514913	0.173824022899614	0.207706504531354	0.223004307971796	0.204488928656792	0.000346949418678732	0.000338830176208354	0.0029100584372426
144	7.05265052202183	0.25	0.254489203288499	0.245187235937424	0.263791170639574	0.286707575556312	10.0799188740078	9.74131772591928	10.4185200220963	32.03	23.69	43.24	0.299469037593961	0.309878364422144	0.320287691250328	0.291808168625177	0.30195120919711	0.312094249769042	0.298037308640056	0.307841615917501	0.318954242831693	0.254489203288499	35.4970063187734	-0.0827475649293386	34.6067637737528	0.207491860338155	0.210575037200774	0.204622444929129	0.176620075613674	0.179624424514913	0.173824022899614	0.207706504531354	0.223004307971796	0.204488928656792	0.000346949418678732	0.000338830176208354	0.0029100584372426
144	7.05265052202183	0.25	0.254601397550061	0.245290222214094	0.263912572886027	0.276965150211612	9.90567117652081	9.56481738663072	10.2465249664109	32.14	23.81	42.96	0.293082682621527	0.303527037080645	0.313971391539762	0.285570776168816	0.295747434792226	0.305924093415636	0.291570506331041	0.302393342033182	0.312396799292373	0.254601397550061	35.4131541260231	-0.127410300936128	34.5491440205196	0.207491860338155	0.210575037200774	0.204622444929129	0.176620075613674	0.179624424514913	0.173824022899614	0.207706504531354	0.223004307971796	0.204488928656792	0.000346949418678732	0.000338830176208354	0.0029100584372426
144	7.05265052202183	0.25	0.254604612568869	0.245271905650208	0.26393731948753	0.279605580741032	9.83407898418843	9.49790576563349	10.1702522027434	32.03	23.78	43.83	0.292014099741706	0.302349780279704	0.312685460817701	0.284544361915799	0.294615655138459	0.30468694836112	0.290525171446503	0.300729044064433	0.311258857515815	0.254604612568869	35.4786585461301	0.140109040626089	34.8347065675634	0.207491860338155	0.210575037200774	0.204622444929129	0.176620075613674	0.179624424514913	0.173824022899614	0.207706504531354	0.223004307971796	0.204488928656792	0.000346949418678732	0.000338830176208354	0.0029100584372426
144	7.05265052202183	0.25	0.254611123490098	0.245226341715215	0.263995905264981	0.278509607608288	9.9410981853218	9.60033967066856	10.281856699975	32.18	23.78	43.33	0.293829750201	0.304259067566232	0.314688384931463	0.286293579441462	0.296455404775965	0.306617230110468	0.292503004020583	0.30263332052539	0.312951306558733	0.254611123490098	35.4206165470316	0.0212891423380585	34.7001422180881	0.207491860338155	0.210575037200774	0.204622444929129	0.176620075613674	0.179624424514913	0.173824022899614	0.207706504531354	0.223004307971796	0.204488928656792	0.000346949418678732	0.000338830176208354	0.0029100584372426
144	7.05265052202183	0.25	0.254684262460678	0.245381727170747	0.263986797750609	0.281519559814139	9.94454795422675	9.60620635202656	10.2828895564269	32.21	23.83	43.48	0.293681340327272	0.304025133868795	0.314368927410319	0.286144066413713	0.296222388525758	0.306300710637803	0.291872732368268	0.302569758559506	0.312478297987823	0.254684262460678	35.5135435822395	0.0826988451553407	34.7908939716638	0.207491860338155	0.210575037200774	0.204622444929129	0.176620075613674	0.179624424514913	0.173824022899614	0.207706504531354	0.223004307971796	0.204488928656792	0.000346949418678732	0.000338830176208354	0.0029100584372426
144	7.05265052202183	0.25	0.254737915719461	0.245456246709329	0.264019584729593	0.285262463344476	9.94342065949907	9.60822069646982	10.2786206225283	31.84	23.47	43.03	0.297078191724281	0.307442295758586	0.317806399792891	0.289504238666237	0.299604111802309	0.309703984938382	0.296310614395626	0.306097395965231	0.31637781678877	0.254737915719461	35.1903063057596	-0.04608827885525	34.561233942047	0.207491860338155	0.210575037200774	0.204622444929129	0.176620075613674	0.179624424514913	0.173824022899614	0.207706504531354	0.223004307971796	0.204488928656792	0.000346949418678732	0.000338830176208354	0.0029100584372426
144	7.05265052202183	0.25	0.254767774717001	0.245488018990577	0.264047530443425	0.27960675979106	9.91551987303655	9.57656362925301	10.2544761168201	31.87	23.63	43.01	0.295893512415961	0.306366470922921	0.316839429429881	0.288346647233331	0.298552489353487	0.308758331473643	0.294769541593864	0.304278112565431	0.31543192023363	0.254767774717001	35.1547214388433	0.0514747273725153	34.6568868732207	0.207491860338155	0.210575037200774	0.204622444929129	0.176620075613674	0.179624424514913	0.173824022899614	0.207706504531354	0.223004307971796	0.204488928656792	0.000346949418678732	0.000338830176208354	0.0029100584372426
144	7.05265052202183	0.25	0.254783032897793	0.245412440324196	0.264153625471391	0.277399581239985	9.8621692410445	9.52318007169237	10.2011584103966	31.72	23.58	42.75	0.295616571534236	0.30613940269743	0.316662233860624	0.288097636629927	0.298352822166509	0.308608007703091	0.294084139194906	0.304655342490061	0.31576276053029	0.254783032897793	35.0671196233555	0.0540022703274585	34.6421873062261	0.207491860338155	0.210575037200774	0.204622444929129	0.176620075613674	0.179624424514913	0.173824022899614	0.207706504531354	0.223004307971796	0.204488928656792	0.000346949418678732	0.000338830176208354	0.0029100584372426
144	7.05265052202183	0.25	0.254883935722092	0.245491050557418	0.264276820886765	0.275541058674357	9.86662123513734	9.52589988220069	10.207342588074	32.17	23.69	43.47	0.291646619982907	0.302078204627803	0.312509789272699	0.28416786934882	0.294331954852865	0.304496040356909	0.290065806056513	0.300362132864882	0.310929738750981	0.254883935722092	35.373014502633	0.0437161857695004	34.7070566411962	0.207491860338155	0.210575037200774	0.204622444929129	0.176620075613674	0.179624424514913	0.173824022899614	0.207706504531354	0.223004307971796	0.204488928656792	0.000346949418678732	0.000338830176208354	0.0029100584372426
144	7.05265052202183	0.25	0.254894156965378	0.245579361351965	0.26420895257879	0.281224980818794	9.93570499842179	9.59741793055184	10.2739920662917	32.05	23.64	42.99	0.294907092833725	0.30530189448253	0.315696696131335	0.287360846384721	0.297489660076856	0.30761847376899	0.293670993597622	0.304278983293323	0.31416010222921	0.254894156965378	35.2345232719599	0.00912582108374863	34.6441367048777	0.207491860338155	0.210575037200774	0.204622444929129	0.176620075613674	0.179624424514913	0.173824022899614	0.207706504531354	0.223004307971796	0.204488928656792	0.000346949418678732	0.000338830176208354	0.0029100584372426
144	7.05265052202183	0.25	0.254957282664748	0.245612109778127	0.264302455551368	0.2752260595491	9.72950919478634	9.39325740133368	10.065760988239	31.7	23.36	42.85	0.291716063504727	0.302158665611903	0.312601267719079	0.28429835294165	0.294475422191204	0.304652491440759	0.290378436565364	0.300469214954455	0.311195813927609	0.254957282664748	34.9983320524553	0.0325648575837369	34.579414765453	0.207491860338155	0.210575037200774	0.204622444929129	0.176620075613674	0.179624424514913	0.173824022899614	0.207706504531354	0.223004307971796	0.204488928656792	0.000346949418678732	0.000338830176208354	0.0029100584372426
144	7.05265052202183	0.25	0.255065735916785	0.245766823209355	0.264364648624216	0.280675094974064	9.84374396417088	9.5081314962185	10.1793564321233	31.83	23.45	42.84	0.294136240920285	0.304518490026616	0.314900739132947	0.286639606274602	0.29675724355307	0.306874880831538	0.292798348377513	0.303357191165239	0.313586529065185	0.255065735916785	35.1469167116151	0.00694144345588949	34.5966557307813	0.207491860338155	0.210575037200774	0.204622444929129	0.176620075613674	0.179624424514913	0.173824022899614	0.207706504531354	0.223004307971796	0.204488928656792	0.000346949418678732	0.000338830176208354	0.0029100584372426
144	7.05265052202183	0.25	0.255085418269173	0.245773149498179	0.264397687040167	0.281612874014395	9.95167164832778	9.6131657627858	10.2901775338698	32.21	23.9	43.51	0.293931042757169	0.304281159500393	0.314631276243616	0.286387913312406	0.296472415816215	0.306556918320023	0.29248199307688	0.30304179306207	0.313332538522548	0.255085418269173	35.513030675205	-0.0889585584611169	34.6128408513045	0.207491860338155	0.210575037200774	0.204622444929129	0.176620075613674	0.179624424514913	0.173824022899614	0.207706504531354	0.223004307971796	0.204488928656792	0.000346949418678732	0.000338830176208354	0.0029100584372426
144	7.05265052202183	0.25	0.255120856992992	0.245782628994196	0.264459084991788	0.277005873389932	9.84400204970991	9.50530473054165	10.1826993688782	32.2	23.45	43.46	0.290681757961421	0.301039461890292	0.311397165819163	0.283222743320749	0.293314664264851	0.303406585208952	0.289321550373556	0.298964051437226	0.30975205048002	0.255120856992992	35.3743101768293	0.0791139783336934	34.7563257121254	0.207491860338155	0.210575037200774	0.204622444929129	0.176620075613674	0.179624424514913	0.173824022899614	0.207706504531354	0.223004307971796	0.204488928656792	0.000346949418678732	0.000338830176208354	0.0029100584372426
144	7.05265052202183	0.25	0.255162758331235	0.245828637485189	0.264496879177281	0.2860098705657	10.0811208009771	9.74190069930865	10.4203409026456	31.91	23.65	43.01	0.300645649452663	0.311114350676517	0.321583051900371	0.292972192778862	0.303173698633621	0.31337520448838	0.299010405251267	0.310055796260022	0.320264982602368	0.255162758331235	35.1983111750128	-0.0336863426114168	34.5803837385576	0.207491860338155	0.210575037200774	0.204622444929129	0.176620075613674	0.179624424514913	0.173824022899614	0.207706504531354	0.223004307971796	0.204488928656792	0.000346949418678732	0.000338830176208354	0.0029100584372426
144	7.05265052202183	0.25	0.255166067016785	0.245796214001803	0.264535920031768	0.274720942489382	9.89013932081148	9.54790287096342	10.2323757706595	31.94	23.73	42.98	0.29432459129651	0.304874405699694	0.315424220102879	0.286807425195532	0.29708779317953	0.307368161163529	0.293139816817389	0.303291093869762	0.314628553209001	0.255166067016785	35.306923539629	0.0385742045099834	34.7001703590039	0.207491860338155	0.210575037200774	0.204622444929129	0.176620075613674	0.179624424514913	0.173824022899614	0.207706504531354	0.223004307971796	0.204488928656792	0.000346949418678732	0.000338830176208354	0.0029100584372426
144	7.05265052202183	0.25	0.255201680529154	0.245863848579591	0.264539512478716	0.282053728551554	9.97334175019721	9.63446800810718	10.3122154922872	31.89	23.64	43.25	0.2974365745971	0.307898329722899	0.318360084848697	0.289846632911004	0.300041426546116	0.310236220181229	0.295858786463516	0.306590513609745	0.316623135873517	0.255201680529154	35.2606453829809	0.138190699222575	34.755522824014	0.207491860338155	0.210575037200774	0.204622444929129	0.176620075613674	0.179624424514913	0.173824022899614	0.207706504531354	0.223004307971796	0.204488928656792	0.000346949418678732	0.000338830176208354	0.0029100584372426
144	7.05265052202183	0.25	0.255208062124086	0.245904101457921	0.264512022790251	0.285397339819144	9.99201318942276	9.6552865155978	10.3287398632477	32	23.5	43.34	0.297140947560636	0.307503693686052	0.317866439811468	0.289544407484878	0.299642225410789	0.309740043336699	0.296577542314441	0.305720635347493	0.31624520616114	0.255208062124086	35.1899556303252	-0.0438217610070368	34.5678031830316	0.207491860338155	0.210575037200774	0.204622444929129	0.176620075613674	0.179624424514913	0.173824022899614	0.207706504531354	0.223004307971796	0.204488928656792	0.000346949418678732	0.000338830176208354	0.0029100584372426
144	7.05265052202183	0.25	0.255234706172913	0.245933673926701	0.264535738419125	0.276147262769021	9.86136184599195	9.52133844904655	10.2013852429373	31.78	23.43	42.96	0.295015048490787	0.305550544048965	0.316086039607144	0.287503151986044	0.297770384780462	0.30803761757488	0.294002599817761	0.304206785102996	0.314110051192234	0.255234706172913	35.1177549836053	0.104829750039392	34.7040415752272	0.207491860338155	0.210575037200774	0.204622444929129	0.176620075613674	0.179624424514913	0.173824022899614	0.207706504531354	0.223004307971796	0.204488928656792	0.000346949418678732	0.000338830176208354	0.0029100584372426
144	7.05265052202183	0.25	0.25528871336027	0.245967684725003	0.264609741995537	0.284189272880445	10.0238250249668	9.68502307151639	10.3626269784172	32.16	23.68	43.37	0.296567320343306	0.306941852930365	0.317316385517424	0.288963121306217	0.299071643428544	0.309180165550871	0.295323422808322	0.305531867876351	0.31539977878915	0.25528871336027	35.4092296782277	0.0423027491433246	34.7169076992329	0.207491860338155	0.210575037200774	0.204622444929129	0.176620075613674	0.179624424514913	0.173824022899614	0.207706504531354	0.223004307971796	0.204488928656792	0.000346949418678732	0.000338830176208354	0.0029100584372426
144	7.05265052202183	0.25	0.255297603539764	0.245966381732989	0.264628825346539	0.285481360431323	9.89403514311452	9.56067895683166	10.2273913293974	32.06	23.72	42.92	0.29366330381435	0.303902584879302	0.314141865944255	0.286147156122937	0.296124368527153	0.306101580931369	0.292035162671993	0.302975358410458	0.31270749443832	0.255297603539764	35.146789558251	-0.0660564467847005	34.5505749628104	0.207491860338155	0.210575037200774	0.204622444929129	0.176620075613674	0.179624424514913	0.173824022899614	0.207706504531354	0.223004307971796	0.204488928656792	0.000346949418678732	0.000338830176208354	0.0029100584372426
144	7.05265052202183	0.25	0.255365933341557	0.246061085230549	0.264670781452566	0.278167437575092	9.85489339596473	9.51680194567066	10.1929848462588	32.17	23.66	43.42	0.291309993480398	0.301658997141838	0.312008000803278	0.283839004447992	0.293922595680812	0.304006186913632	0.289293592944963	0.300426142578301	0.310211355548682	0.255365933341557	35.4160537669205	-0.0289727024979314	34.6482792014694	0.207491860338155	0.210575037200774	0.204622444929129	0.176620075613674	0.179624424514913	0.173824022899614	0.207706504531354	0.223004307971796	0.204488928656792	0.000346949418678732	0.000338830176208354	0.0029100584372426
144	7.05265052202183	0.25	0.255369009149424	0.245996056473125	0.264741961825722	0.278670020979469	9.93265714386438	9.59232381745355	10.2729904702752	32.08	23.64	43.35	0.294471821287676	0.304919610205179	0.315367399122682	0.286932522488578	0.297112818910214	0.307293115331849	0.292565253422098	0.302997197873371	0.313415011290363	0.255369009149424	35.3694721092066	0.0750705993402423	34.7387859997938	0.207491860338155	0.210575037200774	0.204622444929129	0.176620075613674	0.179624424514913	0.173824022899614	0.207706504531354	0.223004307971796	0.204488928656792	0.000346949418678732	0.000338830176208354	0.0029100584372426
144	7.05265052202183	0.25	0.255440701371711	0.246140631938379	0.264740770805043	0.273195043875473	9.72586297179088	9.38801769926731	10.0637082443144	31.99	23.8	43.06	0.288944778627898	0.299342993736442	0.309741208844987	0.281558214577125	0.291690610444091	0.301823006311057	0.287778118721316	0.297848672075726	0.308616969217025	0.255440701371711	35.2570911436188	-0.0115470846330934	34.6438257813902	0.207491860338155	0.210575037200774	0.204622444929129	0.176620075613674	0.179624424514913	0.173824022899614	0.207706504531354	0.223004307971796	0.204488928656792	0.000346949418678732	0.000338830176208354	0.0029100584372426
144	7.05265052202183	0.25	0.255550132634672	0.246241786909114	0.26485847836023	0.281891610663665	9.86857909449184	9.53313069910114	10.2040274898825	31.79	23.48	43.14	0.295293835489272	0.305684529418706	0.316075223348139	0.287773526594789	0.297899598583003	0.308025670571216	0.293677969303302	0.304179319377142	0.314296021634757	0.255550132634672	35.0959787572722	0.132505689215181	34.7271255138017	0.207491860338155	0.210575037200774	0.204622444929129	0.176620075613674	0.179624424514913	0.173824022899614	0.207706504531354	0.223004307971796	0.204488928656792	0.000346949418678732	0.000338830176208354	0.0029100584372426
144	7.05265052202183	0.25	0.255697826908434	0.246241029093429	0.265154624723438	0.272395545979791	9.71301965985017	9.37493994835069	10.0510993713497	31.82	23.45	42.88	0.290133791799852	0.30059661600655	0.311059440213248	0.282740953836086	0.292937177025634	0.303133400215182	0.288551785104965	0.298736037116539	0.310060720064979	0.255697826908434	34.9815174819338	-0.0207885167781365	34.5368762123949	0.207491860338155	0.210575037200774	0.204622444929129	0.176620075613674	0.179624424514913	0.173824022899614	0.207706504531354	0.223004307971796	0.204488928656792	0.000346949418678732	0.000338830176208354	0.0029100584372426
144	7.05265052202183	0.25	0.2557353187654	0.246328601128078	0.265142036402722	0.28037171008285	9.90774173180041	9.56969334815553	10.2457901154453	32.01	23.55	43.48	0.294360062345498	0.304758299746144	0.31515653714679	0.286832406129847	0.296964729887938	0.30709705364603	0.292398023787734	0.302378636823049	0.3138943471707	0.2557353187654	35.2801764287649	0.0699584537274084	34.7237380967982	0.207491860338155	0.210575037200774	0.204622444929129	0.176620075613674	0.179624424514913	0.173824022899614	0.207706504531354	0.223004307971796	0.204488928656792	0.000346949418678732	0.000338830176208354	0.0029100584372426
144	7.05265052202183	0.25	0.256077114120482	0.246741132097984	0.26541309614298	0.283196715105142	9.98540523749278	9.64707660754179	10.3237338674438	31.8	23.59	43.27	0.298721151017955	0.30919747683901	0.319673802660065	0.291112007702105	0.301321476408007	0.311530945113908	0.296847918173237	0.306969705701669	0.317746710254736	0.256077114120482	35.192396639766	0.107181416047471	34.7168234516264	0.207491860338155	0.210575037200774	0.204622444929129	0.176620075613674	0.179624424514913	0.173824022899614	0.207706504531354	0.223004307971796	0.204488928656792	0.000346949418678732	0.000338830176208354	0.0029100584372426
144	7.05265052202183	0.25	0.256100422826375	0.246769957473379	0.26543088817937	0.282216711860315	10.0079259558031	9.66801390720788	10.3478380043983	32.23	23.78	43.83	0.295373346833369	0.305758205645757	0.316143064458145	0.287789692260018	0.297907921795016	0.308026151330015	0.293742092719467	0.304340207041775	0.314529047330917	0.256100422826375	35.6223647552354	0.0122120524144781	34.7466733468426	0.207491860338155	0.210575037200774	0.204622444929129	0.176620075613674	0.179624424514913	0.173824022899614	0.207706504531354	0.223004307971796	0.204488928656792	0.000346949418678732	0.000338830176208354	0.0029100584372426
144	7.05265052202183	0.25	0.25613908989471	0.246731827103464	0.265546352685955	0.278184653640791	9.8659159729027	9.52746088134495	10.2043710644604	31.81	23.52	43.02	0.294936145273134	0.305413505536829	0.315890865800523	0.287422185322205	0.297632618433448	0.307843051544691	0.293748936957332	0.304169061320796	0.314819886234889	0.25613908989471	35.0931788306052	-0.113727633267762	34.4795676611391	0.207491860338155	0.210575037200774	0.204622444929129	0.176620075613674	0.179624424514913	0.173824022899614	0.207706504531354	0.223004307971796	0.204488928656792	0.000346949418678732	0.000338830176208354	0.0029100584372426
144	7.05265052202183	0.25	0.256140666686585	0.246722537414494	0.265558795958675	0.281698162303039	10.1097098697613	9.76590078990763	10.453518949615	31.7	23.59	43.08	0.303283844099756	0.313960968680232	0.324638093260709	0.295571913832233	0.305977539479205	0.316383165126177	0.301527492999981	0.31244135031531	0.323195547072177	0.256140666686585	35.1617100950532	0.10409821646693	34.7112026506671	0.207491860338155	0.210575037200774	0.204622444929129	0.176620075613674	0.179624424514913	0.173824022899614	0.207706504531354	0.223004307971796	0.204488928656792	0.000346949418678732	0.000338830176208354	0.0029100584372426
144	7.05265052202183	0.25	0.256193419366719	0.246859114523618	0.26552772420982	0.288096153634869	10.0486132940642	9.71220612610223	10.3850204620261	32.02	23.79	43.27	0.298637502219741	0.308981578021321	0.319325653822901	0.290998860111877	0.301078351953312	0.311157843794748	0.296925311698928	0.307308451607354	0.318403912811243	0.256193419366719	35.2596238583271	0.0502021055613688	34.6864229250272	0.207491860338155	0.210575037200774	0.204622444929129	0.176620075613674	0.179624424514913	0.173824022899614	0.207706504531354	0.223004307971796	0.204488928656792	0.000346949418678732	0.000338830176208354	0.0029100584372426
144	7.05265052202183	0.25	0.256292724968164	0.246951117462786	0.265634332473541	0.285193786847709	10.1092234256868	9.76837672664688	10.4500701247267	32.18	23.73	43.14	0.298929830881464	0.309360350603596	0.319790870325728	0.291262210096221	0.301425184523236	0.311588158950252	0.297059281029705	0.308345089798758	0.318064935618137	0.256292724968164	35.3826391946062	-0.00533233326007964	34.6564361126546	0.207491860338155	0.210575037200774	0.204622444929129	0.176620075613674	0.179624424514913	0.173824022899614	0.207706504531354	0.223004307971796	0.204488928656792	0.000346949418678732	0.000338830176208354	0.0029100584372426
144	7.05265052202183	0.25	0.256376498802149	0.246980045852802	0.265772951751495	0.281602251898398	9.92614874387392	9.5885021553097	10.2637953324381	31.91	23.42	43.35	0.295856438859835	0.306274637204867	0.316692835549899	0.288304384841778	0.298456647461443	0.308608910081108	0.293813742298372	0.304554950815321	0.315198425504677	0.256376498802149	35.2155988188094	-0.107126717509181	34.5065913360456	0.207491860338155	0.210575037200774	0.204622444929129	0.176620075613674	0.179624424514913	0.173824022899614	0.207706504531354	0.223004307971796	0.204488928656792	0.000346949418678732	0.000338830176208354	0.0029100584372426
144	7.05265052202183	0.25	0.256555410199201	0.24717277981789	0.265938040580513	0.280308564165633	10.0291260757713	9.68688254893985	10.3713696026027	31.91	23.62	43.2	0.298934907513839	0.309496461917299	0.32005801632076	0.291304920765297	0.301596903037444	0.311888885309591	0.297697247785921	0.308298968510291	0.320109633858143	0.256555410199201	35.247869543485	0.0884413342593483	34.7198104527655	0.207491860338155	0.210575037200774	0.204622444929129	0.176620075613674	0.179624424514913	0.173824022899614	0.207706504531354	0.223004307971796	0.204488928656792	0.000346949418678732	0.000338830176208354	0.0029100584372426
144	7.05265052202183	0.25	0.25662366703624	0.247246679969743	0.266000654102738	0.285668693962392	10.0682732392346	9.72920221486072	10.4073442636085	32.04	23.54	42.92	0.299057198061709	0.309479597376041	0.319901996690374	0.291406271756599	0.301562029740801	0.311717787725003	0.296888650833273	0.307838222818722	0.31862032016339	0.25662366703624	35.1563212109956	-0.052565710066593	34.5556090144045	0.207491860338155	0.210575037200774	0.204622444929129	0.176620075613674	0.179624424514913	0.173824022899614	0.207706504531354	0.223004307971796	0.204488928656792	0.000346949418678732	0.000338830176208354	0.0029100584372426
144	7.05265052202183	0.25	0.25664842401482	0.247304965395582	0.265991882634058	0.280139923821643	9.89223330396665	9.55452008588956	10.2299465220437	31.99	23.6	43.52	0.294091571834482	0.304486506403749	0.314881440973017	0.286573769800166	0.296702980806653	0.306832191813141	0.292686308397691	0.303136315279927	0.312663866279584	0.25664842401482	35.2651890032275	-0.0226622025060136	34.6124776534467	0.207491860338155	0.210575037200774	0.204622444929129	0.176620075613674	0.179624424514913	0.173824022899614	0.207706504531354	0.223004307971796	0.204488928656792	0.000346949418678732	0.000338830176208354	0.0029100584372426
144	7.05265052202183	0.25	0.256666518353206	0.247306301905701	0.266026734800711	0.282892238798748	9.95947833632394	9.62177491991274	10.2971817527351	31.65	23.26	42.74	0.299316721103195	0.309822088371386	0.320327455639577	0.291713419396492	0.301951927277124	0.312190435157756	0.298150221125475	0.308525071678432	0.318549452557346	0.256666518353206	34.9477512566143	0.0323630994682714	34.5519506528048	0.207491860338155	0.210575037200774	0.204622444929129	0.176620075613674	0.179624424514913	0.173824022899614	0.207706504531354	0.223004307971796	0.204488928656792	0.000346949418678732	0.000338830176208354	0.0029100584372426
144	7.05265052202183	0.25	0.256738095764447	0.247391743574823	0.26608444795407	0.28020819191638	9.94097871325767	9.60165879973468	10.2802986267806	31.76	23.42	42.79	0.297701910098364	0.30822261162475	0.318743313151135	0.2901246080421	0.300377529851242	0.310630451660383	0.29602088784094	0.306421367656799	0.317147322266239	0.256738095764447	35.1218662532797	-0.0717603790666155	34.5215196434181	0.207491860338155	0.210575037200774	0.204622444929129	0.176620075613674	0.179624424514913	0.173824022899614	0.207706504531354	0.223004307971796	0.204488928656792	0.000346949418678732	0.000338830176208354	0.0029100584372426
144	7.05265052202183	0.25	0.256850295680365	0.247457725264284	0.266242866096447	0.285905971484187	9.98498601377157	9.64891526288274	10.3210567646604	32.12	23.64	43.3	0.295787790448036	0.306090049523936	0.316392308599835	0.288208474704408	0.298246746973108	0.308285019241809	0.294814384499736	0.305004770243947	0.314345087671356	0.256850295680365	35.2310218560266	0.0919803909902517	34.7085895478003	0.207491860338155	0.210575037200774	0.204622444929129	0.176620075613674	0.179624424514913	0.173824022899614	0.207706504531354	0.223004307971796	0.204488928656792	0.000346949418678732	0.000338830176208354	0.0029100584372426
144	7.05265052202183	0.25	0.25704222970686	0.247650830145108	0.266433629268612	0.276701010702497	9.87514773853135	9.53512001654045	10.2151754605223	31.96	23.56	43.31	0.293785199697175	0.304261744516159	0.314738289335142	0.286279616741153	0.296488508266804	0.306697399792455	0.2921519396233	0.302212714483557	0.312730582387956	0.25704222970686	35.221817009288	-0.0494721275398489	34.574567962732	0.207491860338155	0.210575037200774	0.204622444929129	0.176620075613674	0.179624424514913	0.173824022899614	0.207706504531354	0.223004307971796	0.204488928656792	0.000346949418678732	0.000338830176208354	0.0029100584372426
144	7.05265052202183	0.25	0.257603471416463	0.248194054331736	0.26701288850119	0.273950811595715	9.81443852236927	9.47416406251929	10.1547129822193	31.85	23.74	42.54	0.292877814039218	0.303396825459814	0.31391583688041	0.285410109181056	0.295660910211779	0.305911711242502	0.292029407645001	0.302565311274065	0.312513523889383	0.257603471416463	35.0525306142647	-0.114043695283256	34.4724774250666	0.207491860338155	0.210575037200774	0.204622444929129	0.176620075613674	0.179624424514913	0.173824022899614	0.207706504531354	0.223004307971796	0.204488928656792	0.000346949418678732	0.000338830176208354	0.0029100584372426
144	7.05265052202183	0.25	0.257620519473404	0.248238446952345	0.267002591994463	0.279847082781936	9.86831200813484	9.53117066692007	10.2054533493496	31.77	23.54	43.42	0.295365823713205	0.305813651523202	0.316261479333199	0.287845695639241	0.298027517713577	0.308209339787913	0.294217360106773	0.303886071493811	0.31496840296917	0.257620519473404	35.2828398296375	0.0389127515774678	34.668358986814	0.207491860338155	0.210575037200774	0.204622444929129	0.176620075613674	0.179624424514913	0.173824022899614	0.207706504531354	0.223004307971796	0.204488928656792	0.000346949418678732	0.000338830176208354	0.0029100584372426
144	7.05265052202183	0.25	0.257817842523211	0.248420155678358	0.267215529368065	0.280795262485045	10.0162607507455	9.67486809708408	10.357653404407	31.97	23.78	43.27	0.29801225260842	0.308528074914284	0.319043897220149	0.290397490242203	0.300644613904828	0.310891737567454	0.296606693148551	0.306829803020131	0.317251163373301	0.257817842523211	35.2979407417628	-0.0701890917862619	34.6044361099806	0.207491860338155	0.210575037200774	0.204622444929129	0.176620075613674	0.179624424514913	0.173824022899614	0.207706504531354	0.223004307971796	0.204488928656792	0.000346949418678732	0.000338830176208354	0.0029100584372426
144	7.05265052202183	0.25	0.257859828897798	0.24841354558712	0.267306112208476	0.280723454346394	9.96781200384087	9.62801025777657	10.3076137499052	32.23	23.87	43.51	0.294150585664564	0.304532053895129	0.314913522125693	0.286598316493958	0.296713242190581	0.306828167887204	0.292582245404766	0.302671855407887	0.312978684410381	0.257859828897798	35.3892448156538	0.0573966814651056	34.7363701924528	0.207491860338155	0.210575037200774	0.204622444929129	0.176620075613674	0.179624424514913	0.173824022899614	0.207706504531354	0.223004307971796	0.204488928656792	0.000346949418678732	0.000338830176208354	0.0029100584372426
144	7.05265052202183	0.25	0.2586760875173	0.249068663143354	0.268283511891245	0.273140984524526	9.82826099971276	9.48681226753543	10.1697097318901	31.98	23.54	42.94	0.292087214794859	0.302599998896027	0.313112782997195	0.28462185164134	0.294865942875808	0.305110034110276	0.290675265996668	0.300902877711772	0.311520450794928	0.2586760875173	34.9766746529784	0.00625195847370251	34.586348058352	0.207491860338155	0.210575037200774	0.204622444929129	0.176620075613674	0.179624424514913	0.173824022899614	0.207706504531354	0.223004307971796	0.204488928656792	0.000346949418678732	0.000338830176208354	0.0029100584372426
144	7.05265052202183	0.25	0.258837285078318	0.249277495114239	0.268397075042397	0.275687873790293	9.99152622394031	9.6466183996627	10.3364340482179	31.5	23.56	42.34	0.301498564700007	0.312278426581673	0.323058288463339	0.293861411131889	0.304368212142717	0.314875013153546	0.299971189605803	0.311137079306255	0.321752245235249	0.258837285078318	34.8047691960032	0.00753071786359168	34.5359456340834	0.207491860338155	0.210575037200774	0.204622444929129	0.176620075613674	0.179624424514913	0.173824022899614	0.207706504531354	0.223004307971796	0.204488928656792	0.000346949418678732	0.000338830176208354	0.0029100584372426
144	7.05265052202183	0.25	0.260204925941034	0.25071010764763	0.269699744234439	0.282716507687126	10.0874565581782	9.74526548203109	10.4296476343253	31.7	23.71	42.66	0.302665496999201	0.313293163564234	0.323920830129267	0.294969632251491	0.305327069519563	0.315684506787636	0.301420546362482	0.312090458221397	0.322025531772156	0.260204925941034	35.0014777962561	0.0622107072803078	34.6333918500157	0.207491860338155	0.210575037200774	0.204622444929129	0.176620075613674	0.179624424514913	0.173824022899614	0.207706504531354	0.223004307971796	0.204488928656792	0.000346949418678732	0.000338830176208354	0.0029100584372426
144	7.05265052202183	0.25	0.260602577977535	0.251070831072057	0.270134324883013	0.277273401516419	9.94985470695419	9.60774387829582	10.2919655356126	32	23.49	43.03	0.295670348561285	0.306198525544075	0.316726702526864	0.288111292321485	0.298370307779276	0.308629323237068	0.29458919382297	0.304565085536396	0.314953054059492	0.260602577977535	35.1092234069038	-0.0189647700252531	34.5996376404423	0.207491860338155	0.210575037200774	0.204622444929129	0.176620075613674	0.179624424514913	0.173824022899614	0.207706504531354	0.223004307971796	0.204488928656792	0.000346949418678732	0.000338830176208354	0.0029100584372426
144	7.05265052202183	0.25	0.261300397060124	0.25159482670692	0.271005967413329	0.275827008751788	10.0449719773226	9.69833996833023	10.391603986315	31.88	23.67	43.26	0.299580094533699	0.31028749913711	0.320994903740522	0.291938051701288	0.302372319183455	0.312806586665621	0.298764137535192	0.308607982810172	0.318970928774886	0.261300397060124	35.1266119275156	-0.0282789906204081	34.5786163587231	0.207491860338155	0.210575037200774	0.204622444929129	0.176620075613674	0.179624424514913	0.173824022899614	0.207706504531354	0.223004307971796	0.204488928656792	0.000346949418678732	0.000338830176208354	0.0029100584372426
144	7.05265052202183	0.26	0.243265362592572	0.234464484946971	0.252066240238174	0.290691789485368	9.87233213650411	9.54390575407394	10.2007585189343	32.32	23.7	43.83	0.290842336694997	0.300850848824059	0.310859360953121	0.283363983698662	0.293115149570918	0.302866315443174	0.289580172928918	0.298982704356032	0.309260554744501	0.243265362592572	35.8759474297404	-0.0865056109836688	34.661597570932	0.207491860338155	0.210575037200774	0.204622444929129	0.176620075613674	0.179624424514913	0.173824022899614	0.207706504531354	0.223004307971796	0.204488928656792	0.000346949418678732	0.000338830176208354	0.0029100584372426
144	7.05265052202183	0.26	0.243573995947097	0.234751755487728	0.252396236406465	0.288026383374761	9.73972382268392	9.41360217731481	10.065845468053	32.1	23.33	43.22	0.288794745059127	0.298799652389883	0.308804559720639	0.28139793253845	0.291146587201599	0.300895241864747	0.28745814376519	0.297030538721191	0.30696974716472	0.243573995947097	35.4787666570297	0.0446675823649062	34.6895950003643	0.207491860338155	0.210575037200774	0.204622444929129	0.176620075613674	0.179624424514913	0.173824022899614	0.207706504531354	0.223004307971796	0.204488928656792	0.000346949418678732	0.000338830176208354	0.0029100584372426
144	7.05265052202183	0.26	0.243638053051825	0.234817242915306	0.252458863188345	0.289927090028534	9.80351217903104	9.47676944826121	10.1302549098009	32.22	23.68	43.66	0.289673572240589	0.299661019391485	0.309648466542382	0.282238399315318	0.291969494476371	0.301700589637424	0.288327715440429	0.297850602137588	0.308162975526413	0.243638053051825	35.7102290079462	0.00275734925143842	34.7189087434915	0.207491860338155	0.210575037200774	0.204622444929129	0.176620075613674	0.179624424514913	0.173824022899614	0.207706504531354	0.223004307971796	0.204488928656792	0.000346949418678732	0.000338830176208354	0.0029100584372426
144	7.05265052202183	0.26	0.24367671077096	0.234832957666855	0.252520463875066	0.28720295558145	9.69210811523794	9.36692805244095	10.0172881780349	32.13	23.77	43.79	0.287130139692763	0.297098081832755	0.307066023972748	0.2797724690362	0.289484984018777	0.299197499001355	0.286014301006202	0.295714763481975	0.305583935077814	0.24367671077096	35.7487816887401	-0.0323641369053797	34.6906255964929	0.207491860338155	0.210575037200774	0.204622444929129	0.176620075613674	0.179624424514913	0.173824022899614	0.207706504531354	0.223004307971796	0.204488928656792	0.000346949418678732	0.000338830176208354	0.0029100584372426
144	7.05265052202183	0.26	0.244123069065907	0.235326809866845	0.252919328264969	0.290538254364322	9.82469498701112	9.49773163704397	10.1516583369783	32	23.62	43.34	0.292246104051621	0.302306797367368	0.312367490683115	0.284774008155491	0.294577471471609	0.304380934787726	0.290413353806645	0.300267124085019	0.310759523499135	0.244123069065907	35.5396680996074	-0.0947956356935131	34.5719806763072	0.207491860338155	0.210575037200774	0.204622444929129	0.176620075613674	0.179624424514913	0.173824022899614	0.207706504531354	0.223004307971796	0.204488928656792	0.000346949418678732	0.000338830176208354	0.0029100584372426
144	7.05265052202183	0.26	0.244126700604076	0.235341348257135	0.252912052951018	0.288950449760695	9.85888133414518	9.52951208270035	10.18825058559	32.06	23.66	43.22	0.292706114891521	0.302822938619586	0.312939762347651	0.285214467788296	0.295072357147312	0.304930246506328	0.291299101002464	0.301529847640536	0.311461726850604	0.244126700604076	35.6126282306942	-0.0420836617287952	34.6497174350981	0.207491860338155	0.210575037200774	0.204622444929129	0.176620075613674	0.179624424514913	0.173824022899614	0.207706504531354	0.223004307971796	0.204488928656792	0.000346949418678732	0.000338830176208354	0.0029100584372426
144	7.05265052202183	0.26	0.244246831198557	0.235503003705643	0.252990658691471	0.291299907643467	9.84655904122262	9.51947245930699	10.1736456231383	31.98	23.65	43.15	0.293140252752576	0.303212475105715	0.313284697458854	0.285648691221437	0.295463505481334	0.30527831974123	0.291815680425393	0.301456646703641	0.311913430912501	0.244246831198557	35.5622843093122	0.0286843102090555	34.7136647590889	0.207491860338155	0.210575037200774	0.204622444929129	0.176620075613674	0.179624424514913	0.173824022899614	0.207706504531354	0.223004307971796	0.204488928656792	0.000346949418678732	0.000338830176208354	0.0029100584372426
144	7.05265052202183	0.26	0.24461985334544	0.23580138046929	0.25343832622159	0.293000209524765	9.85426930487015	9.52826955129498	10.1802690584453	32.13	23.49	43.68	0.292032984454809	0.302024586860216	0.312016189265624	0.284549035907592	0.29428458285938	0.304020129811168	0.290049561425934	0.300029617081416	0.310337843252156	0.24461985334544	35.682105111694	-0.08948806939145	34.6113169093903	0.207491860338155	0.210575037200774	0.204622444929129	0.176620075613674	0.179624424514913	0.173824022899614	0.207706504531354	0.223004307971796	0.204488928656792	0.000346949418678732	0.000338830176208354	0.0029100584372426
144	7.05265052202183	0.26	0.244746964302636	0.235885204142365	0.253608724462907	0.286890301251728	9.86321367840215	9.53203997241385	10.1943873843905	31.92	23.43	43.42	0.294035830105359	0.304251579916643	0.314467329727927	0.286529063944968	0.296484004572015	0.306438945199061	0.292658493941067	0.302732499009636	0.312561997780707	0.244746964302636	35.5612641624124	-0.0565026298584088	34.6034563858269	0.207491860338155	0.210575037200774	0.204622444929129	0.176620075613674	0.179624424514913	0.173824022899614	0.207706504531354	0.223004307971796	0.204488928656792	0.000346949418678732	0.000338830176208354	0.0029100584372426
144	7.05265052202183	0.26	0.24482937055032	0.235936323400998	0.253722417699642	0.285394918883034	9.88321706863884	9.55015480186695	10.2162793354107	32.11	23.47	42.96	0.292901376136254	0.303116330584687	0.313331285033119	0.285398141306435	0.295351419954591	0.305304698602746	0.291354131759238	0.301196534352362	0.311788119045366	0.24482937055032	35.557557479435	0.0776912125255757	34.7384274277324	0.207491860338155	0.210575037200774	0.204622444929129	0.176620075613674	0.179624424514913	0.173824022899614	0.207706504531354	0.223004307971796	0.204488928656792	0.000346949418678732	0.000338830176208354	0.0029100584372426
144	7.05265052202183	0.26	0.244832826234911	0.235967718202095	0.253697934267728	0.289032190949024	9.85323446952727	9.52411934067249	10.1823495983821	31.9	23.32	43.41	0.29395289190348	0.304110717570668	0.314268543237857	0.286450682650614	0.296349262241957	0.3062478418333	0.292298774201191	0.301628775443424	0.312040028380011	0.244832826234911	35.5285022877618	-0.00969347374957168	34.6329202288993	0.207491860338155	0.210575037200774	0.204622444929129	0.176620075613674	0.179624424514913	0.173824022899614	0.207706504531354	0.223004307971796	0.204488928656792	0.000346949418678732	0.000338830176208354	0.0029100584372426
144	7.05265052202183	0.26	0.245339299916621	0.236455530544404	0.254223069288838	0.287386682339051	9.8395810755126	9.50960122291124	10.169560928114	32.08	23.75	43.44	0.291921185266329	0.302050748791382	0.312180312316435	0.284447022087917	0.294317234752075	0.304187447416232	0.290349593293383	0.300702571557556	0.310474434675324	0.245339299916621	35.5947645169076	-0.0107725698394501	34.6849877217755	0.207491860338155	0.210575037200774	0.204622444929129	0.176620075613674	0.179624424514913	0.173824022899614	0.207706504531354	0.223004307971796	0.204488928656792	0.000346949418678732	0.000338830176208354	0.0029100584372426
144	7.05265052202183	0.26	0.245350993192223	0.236585726429139	0.254116259955307	0.295251721558928	9.86016852191278	9.53573755715331	10.1845994866723	32.1	23.52	43.47	0.292495852049028	0.302447333085461	0.312398814121893	0.285003555997917	0.294700129344037	0.304396702690156	0.290969540207873	0.30076305506237	0.310841418251962	0.245350993192223	35.5821079727577	-0.023141605336771	34.6611415669071	0.207491860338155	0.210575037200774	0.204622444929129	0.176620075613674	0.179624424514913	0.173824022899614	0.207706504531354	0.223004307971796	0.204488928656792	0.000346949418678732	0.000338830176208354	0.0029100584372426
144	7.05265052202183	0.26	0.245594423278261	0.23681931805331	0.254369528503212	0.298885908605794	9.94884102758055	9.62432863449376	10.2733534206673	31.78	23.43	43.3	0.298207949119157	0.308262902444351	0.318317855769545	0.290614779709975	0.300413707116929	0.310212634523883	0.296185693960107	0.306893974983135	0.316546462008839	0.245594423278261	35.3587634547641	0.0705215530799351	34.6987293291073	0.207491860338155	0.210575037200774	0.204622444929129	0.176620075613674	0.179624424514913	0.173824022899614	0.207706504531354	0.223004307971796	0.204488928656792	0.000346949418678732	0.000338830176208354	0.0029100584372426
144	7.05265052202183	0.26	0.245631690460757	0.236693469959925	0.254569910961589	0.284283884451357	9.74082403094373	9.41166396299579	10.0699840988917	32.28	23.76	43.8	0.287107563950361	0.297148758114309	0.307189952278256	0.279729651090608	0.289512812848408	0.299295974606207	0.286086925167839	0.295250493214184	0.305214987989745	0.245631690460757	35.795828344633	0.0477907212463145	34.7955893009343	0.207491860338155	0.210575037200774	0.204622444929129	0.176620075613674	0.179624424514913	0.173824022899614	0.207706504531354	0.223004307971796	0.204488928656792	0.000346949418678732	0.000338830176208354	0.0029100584372426
144	7.05265052202183	0.26	0.245647328586927	0.236750466693451	0.254544190480403	0.284082602234338	9.76519680692297	9.43504984299055	10.0953437708554	32	23.82	43.37	0.290367060992777	0.300527452851646	0.310687844710515	0.282943756893423	0.292844395878536	0.302745034863648	0.289097704997335	0.298811073879532	0.309157366453278	0.245647328586927	35.5464687978534	0.0118110520107419	34.700512110122	0.207491860338155	0.210575037200774	0.204622444929129	0.176620075613674	0.179624424514913	0.173824022899614	0.207706504531354	0.223004307971796	0.204488928656792	0.000346949418678732	0.000338830176208354	0.0029100584372426
144	7.05265052202183	0.26	0.245665455873008	0.236768771427288	0.254562140318727	0.285751323078906	9.76168927487826	9.43300967874173	10.0903688710148	32.17	23.54	43.81	0.288799542726374	0.298862345617549	0.308925148508723	0.281393753253583	0.291198512108348	0.301003270963113	0.286664760459448	0.296723713659614	0.307139606346654	0.245665455873008	35.6287093499561	-0.0976377554123945	34.6090836817748	0.207491860338155	0.210575037200774	0.204622444929129	0.176620075613674	0.179624424514913	0.173824022899614	0.207706504531354	0.223004307971796	0.204488928656792	0.000346949418678732	0.000338830176208354	0.0029100584372426
144	7.05265052202183	0.26	0.245913541191315	0.237122940815889	0.254704141566742	0.292369758847356	9.88205468872303	9.55463756546757	10.2094718119785	31.99	23.66	43.99	0.294139692452796	0.304219234589089	0.314298776725382	0.286621331271812	0.296443235148924	0.306265139026035	0.292532338638442	0.302126852500592	0.312776243343483	0.245913541191315	35.744377366497	-0.0985606154718951	34.6210915485626	0.207491860338155	0.210575037200774	0.204622444929129	0.176620075613674	0.179624424514913	0.173824022899614	0.207706504531354	0.223004307971796	0.204488928656792	0.000346949418678732	0.000338830176208354	0.0029100584372426
144	7.05265052202183	0.26	0.245933281602794	0.237021651523741	0.254844911681848	0.285643743117051	9.64438314786185	9.3195676876648	9.9691986080589	31.73	23.6	42.93	0.289139011354151	0.299216390925976	0.309293770497802	0.281782444806118	0.291603425516016	0.301424406225915	0.287998050678606	0.298052962164864	0.307929180034551	0.245933281602794	35.3200442708455	0.0690940160086381	34.6694369954767	0.207491860338155	0.210575037200774	0.204622444929129	0.176620075613674	0.179624424514913	0.173824022899614	0.207706504531354	0.223004307971796	0.204488928656792	0.000346949418678732	0.000338830176208354	0.0029100584372426
144	7.05265052202183	0.26	0.246017985195128	0.237099165349326	0.25493680504093	0.292628629817383	9.94009730553101	9.61096301137203	10.26923159969	32.38	23.96	43.9	0.292360215607085	0.302372300045465	0.312384384483845	0.28483500519549	0.294589383427501	0.304343761659511	0.291144590803152	0.300924972405264	0.311079382832232	0.246017985195128	35.9092738770921	0.0920872287302014	34.8779424307347	0.207491860338155	0.210575037200774	0.204622444929129	0.176620075613674	0.179624424514913	0.173824022899614	0.207706504531354	0.223004307971796	0.204488928656792	0.000346949418678732	0.000338830176208354	0.0029100584372426
144	7.05265052202183	0.26	0.246142810876525	0.23727364586984	0.255011975883211	0.291880933505073	9.86992884124652	9.54252673405999	10.197330948433	31.88	23.6	43.58	0.29474827057417	0.304861022423334	0.314973774272499	0.28722919953068	0.297083973616477	0.306938747702275	0.293015141191612	0.303288415032138	0.313464095253221	0.246142810876525	35.5019646349612	0.116462702050403	34.7762415961534	0.207491860338155	0.210575037200774	0.204622444929129	0.176620075613674	0.179624424514913	0.173824022899614	0.207706504531354	0.223004307971796	0.204488928656792	0.000346949418678732	0.000338830176208354	0.0029100584372426
144	7.05265052202183	0.26	0.246147250062799	0.237348529258664	0.254945970866935	0.289234475347195	9.89051265125903	9.56031489402968	10.2207104084884	31.97	23.59	43.67	0.294468521317829	0.304638986034897	0.314809450751965	0.286944078825699	0.296854661513478	0.306765244201257	0.292866937200937	0.302806821563683	0.313022639095909	0.246147250062799	35.7529389012004	-0.023160983231658	34.707708263565	0.207491860338155	0.210575037200774	0.204622444929129	0.176620075613674	0.179624424514913	0.173824022899614	0.207706504531354	0.223004307971796	0.204488928656792	0.000346949418678732	0.000338830176208354	0.0029100584372426
144	7.05265052202183	0.26	0.24629274603485	0.23742986341614	0.25515562865356	0.287107941523888	9.8419825181896	9.51169737194096	10.1722676644382	31.85	23.48	43.18	0.294063270647196	0.304274353543775	0.314485436440353	0.286565720621266	0.296516457828743	0.306467195036221	0.292639097261025	0.302974970327293	0.31308190713823	0.24629274603485	35.4508329344232	0.110800175919603	34.744332312663	0.207491860338155	0.210575037200774	0.204622444929129	0.176620075613674	0.179624424514913	0.173824022899614	0.207706504531354	0.223004307971796	0.204488928656792	0.000346949418678732	0.000338830176208354	0.0029100584372426
144	7.05265052202183	0.26	0.246341474621105	0.237419386711967	0.255263562530244	0.289577122446382	9.93614566876087	9.60470067563618	10.2675906618856	32.08	23.81	43.54	0.294810323234871	0.304983821489276	0.315157319743681	0.287261734796874	0.297174741659883	0.307087748522893	0.292970063298858	0.3030073698507	0.314311726603403	0.246341474621105	35.642855370751	0.00842425705069156	34.7331432944288	0.207491860338155	0.210575037200774	0.204622444929129	0.176620075613674	0.179624424514913	0.173824022899614	0.207706504531354	0.223004307971796	0.204488928656792	0.000346949418678732	0.000338830176208354	0.0029100584372426
144	7.05265052202183	0.26	0.246428801662881	0.237538431132386	0.255319172193376	0.293996223019381	9.98401856960946	9.65451874734546	10.3135183918735	32.06	23.55	43.31	0.296548198694465	0.30666911526417	0.316790031833874	0.288958251888453	0.298820130572478	0.308682009256502	0.295176151552246	0.30464497056865	0.315319187377365	0.246428801662881	35.438030055023	-0.0569219469920391	34.5978458311413	0.207491860338155	0.210575037200774	0.204622444929129	0.176620075613674	0.179624424514913	0.173824022899614	0.207706504531354	0.223004307971796	0.204488928656792	0.000346949418678732	0.000338830176208354	0.0029100584372426
144	7.05265052202183	0.26	0.246531748976571	0.237665834110163	0.255397663842979	0.29675867607452	9.96688762632202	9.64012888942731	10.2936463632167	31.94	23.46	43.66	0.297152119359944	0.307224292906725	0.317296466453505	0.289562503995279	0.29937742235818	0.30919234072108	0.295356237214729	0.304986157383625	0.315650821225115	0.246531748976571	35.6478622753423	-0.199723899458295	34.4890239884566	0.207491860338155	0.210575037200774	0.204622444929129	0.176620075613674	0.179624424514913	0.173824022899614	0.207706504531354	0.223004307971796	0.204488928656792	0.000346949418678732	0.000338830176208354	0.0029100584372426
144	7.05265052202183	0.26	0.24658744376817	0.237617537163242	0.255557350373099	0.284745969040616	9.74428552769379	9.41538199839642	10.0731890569912	31.96	23.56	42.97	0.290106274422478	0.30024043334934	0.310374592276202	0.282694835635505	0.292570093927786	0.302445352220067	0.289054944293263	0.298443278714517	0.308871269658486	0.24658744376817	35.3942717324046	0.038836927838857	34.6658931890645	0.207491860338155	0.210575037200774	0.204622444929129	0.176620075613674	0.179624424514913	0.173824022899614	0.207706504531354	0.223004307971796	0.204488928656792	0.000346949418678732	0.000338830176208354	0.0029100584372426
144	7.05265052202183	0.26	0.246596420993877	0.237783288579645	0.25540955340811	0.286688318758911	9.78218826849295	9.45357291237407	10.1108036246118	32.24	23.86	43.85	0.288749539214761	0.298786753031985	0.30882396684921	0.281334868489254	0.291114341166325	0.300893813843395	0.287399343706207	0.297390218409616	0.306951333130542	0.246596420993877	35.7803705632664	-0.00393350557518164	34.7276004461073	0.207491860338155	0.210575037200774	0.204622444929129	0.176620075613674	0.179624424514913	0.173824022899614	0.207706504531354	0.223004307971796	0.204488928656792	0.000346949418678732	0.000338830176208354	0.0029100584372426
144	7.05265052202183	0.26	0.246610893104881	0.237675191589248	0.255546594620514	0.286954895711164	9.87566759549256	9.54412806861418	10.2072071223709	31.98	23.5	43.73	0.293901363078671	0.30411077332165	0.31432018356463	0.286390378657873	0.296338875781984	0.306287372906095	0.292042083250261	0.302395901430267	0.312713876077132	0.246610893104881	35.6117649771562	-0.045473200194112	34.6273636779818	0.207491860338155	0.210575037200774	0.204622444929129	0.176620075613674	0.179624424514913	0.173824022899614	0.207706504531354	0.223004307971796	0.204488928656792	0.000346949418678732	0.000338830176208354	0.0029100584372426
144	7.05265052202183	0.26	0.246686189673806	0.237734920751726	0.255637458595887	0.284702281399566	9.77494211408458	9.44496842786015	10.104915800309	32.25	23.95	43.89	0.28842845354545	0.29850512037132	0.30858178719719	0.281021156543125	0.290839038692742	0.30065692084236	0.287156303962076	0.297365053486197	0.30714788107243	0.246686189673806	35.781077961367	-0.0953906250219766	34.665192747751	0.207491860338155	0.210575037200774	0.204622444929129	0.176620075613674	0.179624424514913	0.173824022899614	0.207706504531354	0.223004307971796	0.204488928656792	0.000346949418678732	0.000338830176208354	0.0029100584372426
144	7.05265052202183	0.26	0.246790534327916	0.237903910509541	0.255677158146291	0.284305632224278	9.76228549765237	9.43241783713405	10.0921531581707	32.01	23.73	43.32	0.290181347707684	0.300329481934472	0.31047761616126	0.282761213847782	0.292649853399996	0.302538492952209	0.288063908848893	0.29866031745477	0.309118346562102	0.246790534327916	35.4893041632921	-0.00638796354801761	34.6770170104116	0.207491860338155	0.210575037200774	0.204622444929129	0.176620075613674	0.179624424514913	0.173824022899614	0.207706504531354	0.223004307971796	0.204488928656792	0.000346949418678732	0.000338830176208354	0.0029100584372426
144	7.05265052202183	0.26	0.246947730124409	0.237991112419821	0.255904347828997	0.28626986532286	9.79929178804402	9.46976474791863	10.1288188281694	32.17	23.61	43.94	0.289902621787838	0.299990597088738	0.310078572389638	0.28246821275552	0.292297486930392	0.302126761105265	0.287921430998013	0.298065368704861	0.307952688955197	0.246947730124409	35.6952998764588	0.207935746465303	34.9319397129357	0.207491860338155	0.210575037200774	0.204622444929129	0.176620075613674	0.179624424514913	0.173824022899614	0.207706504531354	0.223004307971796	0.204488928656792	0.000346949418678732	0.000338830176208354	0.0029100584372426
144	7.05265052202183	0.26	0.246947772523212	0.237981048530886	0.255914496515538	0.280817594032139	9.6660793993088	9.33664048640473	9.99551831221288	31.93	23.54	43.34	0.287921838587726	0.298081023536938	0.30824020848615	0.280569857173572	0.290469630960033	0.300369404746493	0.286405944256773	0.296718426453917	0.306484043982532	0.246947772523212	35.3828050857213	0.0737926725024151	34.7106909241974	0.207491860338155	0.210575037200774	0.204622444929129	0.176620075613674	0.179624424514913	0.173824022899614	0.207706504531354	0.223004307971796	0.204488928656792	0.000346949418678732	0.000338830176208354	0.0029100584372426
144	7.05265052202183	0.26	0.247079059082039	0.238247318621545	0.255910799542532	0.290680235122541	9.97450052532468	9.64266597322919	10.3063350774202	31.7	23.3	43.24	0.299450729880543	0.309755774056132	0.320060818231721	0.291836177000251	0.30187918039257	0.311922183784889	0.297455929734808	0.307996236558746	0.317580520346824	0.247079059082039	35.5027432883354	0.0699594182658415	34.723084461893	0.207491860338155	0.210575037200774	0.204622444929129	0.176620075613674	0.179624424514913	0.173824022899614	0.207706504531354	0.223004307971796	0.204488928656792	0.000346949418678732	0.000338830176208354	0.0029100584372426
144	7.05265052202183	0.26	0.24715754502662	0.23817422683594	0.2561408632173	0.289937223913088	9.99644293386003	9.66327818497217	10.3296076827479	32.29	23.79	43.51	0.294715691870371	0.304876723933797	0.315037755997223	0.287141262201434	0.29704114759079	0.306941032980146	0.293390597946006	0.303059626907225	0.313619909454453	0.24715754502662	35.6499249490453	0.0362450738391406	34.7339857269714	0.207491860338155	0.210575037200774	0.204622444929129	0.176620075613674	0.179624424514913	0.173824022899614	0.207706504531354	0.223004307971796	0.204488928656792	0.000346949418678732	0.000338830176208354	0.0029100584372426
144	7.05265052202183	0.26	0.247192849863856	0.238268210660904	0.256117489066808	0.288868843015723	9.75680587406659	9.43078205198231	10.0828296961509	32.05	23.49	43.4	0.289738312954482	0.299754618248465	0.309770923542448	0.282323599437142	0.292083576758825	0.301843554080509	0.288715801110438	0.298258540011837	0.30815823706563	0.247192849863856	35.3520128039544	0.0416095377171966	34.6549002437139	0.207491860338155	0.210575037200774	0.204622444929129	0.176620075613674	0.179624424514913	0.173824022899614	0.207706504531354	0.223004307971796	0.204488928656792	0.000346949418678732	0.000338830176208354	0.0029100584372426
144	7.05265052202183	0.26	0.247193009759946	0.238276772516377	0.256109247003514	0.290642170838768	9.86450332569134	9.53629789695315	10.1927087544295	32.02	23.52	43.37	0.293259780031032	0.303352737788518	0.313445695546004	0.285759161167154	0.295593974322131	0.305428787477108	0.291672101439289	0.302411027941994	0.311470720140681	0.247193009759946	35.5158266771352	-0.106250756367983	34.5764413265181	0.207491860338155	0.210575037200774	0.204622444929129	0.176620075613674	0.179624424514913	0.173824022899614	0.207706504531354	0.223004307971796	0.204488928656792	0.000346949418678732	0.000338830176208354	0.0029100584372426
144	7.05265052202183	0.26	0.247207255711297	0.238338994535321	0.256075516887273	0.293267390971529	9.97268479155766	9.64298024370777	10.3023893394076	31.76	23.5	42.8	0.298963274501596	0.309185171545054	0.319407068588511	0.29135356644786	0.301315278850291	0.311276991252723	0.931978669762635	0.307805713333004	0.317631810936997	0.247207255711297	35.3349851101122	0.0448541235297913	34.668465550299	0.207491860338155	0.210575037200774	0.204622444929129	0.176620075613674	0.179624424514913	0.173824022899614	0.207706504531354	0.223004307971796	0.204488928656792	0.000346949418678732	0.000338830176208354	0.0029100584372426
144	7.05265052202183	0.26	0.247221624675261	0.238362645693967	0.256080603656555	0.292028023024971	9.99972589813409	9.66813619700719	10.331315599261	31.9	23.53	43.59	0.298453968529059	0.308690094728369	0.318926220927679	0.290837732307538	0.300812643165965	0.310787554024392	0.297297723482673	0.306524257194089	0.316911002130875	0.247221624675261	35.5690653367551	0.00876175434947804	34.6795989662954	0.207491860338155	0.210575037200774	0.204622444929129	0.176620075613674	0.179624424514913	0.173824022899614	0.207706504531354	0.223004307971796	0.204488928656792	0.000346949418678732	0.000338830176208354	0.0029100584372426
144	7.05265052202183	0.26	0.247241584156051	0.238253935621011	0.256229232691092	0.282841802851611	9.78890722466085	9.45694622379516	10.1208682255265	32.07	23.75	43.48	0.290346434562462	0.300538275642474	0.310730116722486	0.282913216136941	0.292844133809989	0.302775051483036	0.289192414223343	0.299293009024603	0.309238025708226	0.247241584156051	35.5623823231112	-0.00827642068499253	34.6793422675662	0.207491860338155	0.210575037200774	0.204622444929129	0.176620075613674	0.179624424514913	0.173824022899614	0.207706504531354	0.223004307971796	0.204488928656792	0.000346949418678732	0.000338830176208354	0.0029100584372426
144	7.05265052202183	0.26	0.247277485435788	0.238285826652318	0.256269144219259	0.281986689798636	9.83993475237315	9.50553855561737	10.1743309491289	31.97	23.57	43.21	0.29275972563244	0.303058746381443	0.313357767130447	0.285278621218192	0.295314463521384	0.305350305824577	0.2915018831298	0.30197578646466	0.311571874278975	0.247277485435788	35.5140928991971	-0.00655629099337438	34.6550257379135	0.207491860338155	0.210575037200774	0.204622444929129	0.176620075613674	0.179624424514913	0.173824022899614	0.207706504531354	0.223004307971796	0.204488928656792	0.000346949418678732	0.000338830176208354	0.0029100584372426
144	7.05265052202183	0.26	0.247290360780627	0.23830017213393	0.256280549427324	0.284885850727622	9.83811292099572	9.50615639074603	10.1700694512454	32.07	23.81	43.14	0.291910522325152	0.302104085333306	0.31229764834146	0.284438061968354	0.294370685443166	0.304303308917978	0.290572252097718	0.301071274552369	0.310584813465989	0.247290360780627	35.4668084427983	0.00688872687812722	34.6761783016511	0.207491860338155	0.210575037200774	0.204622444929129	0.176620075613674	0.179624424514913	0.173824022899614	0.207706504531354	0.223004307971796	0.204488928656792	0.000346949418678732	0.000338830176208354	0.0029100584372426
144	7.05265052202183	0.26	0.247415095581216	0.238426311315376	0.256403879847056	0.291399225721752	10.0583910188329	9.72434807898598	10.3924339586798	31.95	23.64	43.11	0.299679873624453	0.309974234252574	0.320268594880695	0.292024666239517	0.302056061375326	0.312087456511135	0.298038198071792	0.30821014240947	0.318580230150293	0.247415095581216	35.4404998528595	-0.137301004197681	34.5197356812758	0.207491860338155	0.210575037200774	0.204622444929129	0.176620075613674	0.179624424514913	0.173824022899614	0.207706504531354	0.223004307971796	0.204488928656792	0.000346949418678732	0.000338830176208354	0.0029100584372426
144	7.05265052202183	0.26	0.247436531676953	0.23854086401691	0.256332199336997	0.289271528760121	9.91528219298591	9.58428732662334	10.2462770593485	32.1	23.58	43.58	0.294030500062345	0.304184889508112	0.314339278953878	0.286499576699502	0.296393884525517	0.306288192351532	0.292600614307394	0.302650902959438	0.312803542562738	0.247436531676953	35.6955390684985	0.13060353953432	34.8438276910865	0.207491860338155	0.210575037200774	0.204622444929129	0.176620075613674	0.179624424514913	0.173824022899614	0.207706504531354	0.223004307971796	0.204488928656792	0.000346949418678732	0.000338830176208354	0.0029100584372426
144	7.05265052202183	0.26	0.247451931598153	0.238489313684878	0.256414549511429	0.282671420079203	9.761674478349	9.43049790677326	10.0928510499247	32.07	23.71	43.66	0.289542357868054	0.299710394206393	0.309878430544731	0.282129844113949	0.292037570666302	0.301945297218656	0.288136362549795	0.298520430033132	0.308103970733036	0.247451931598153	35.5545819264658	0.047906715215418	34.7262276716124	0.207491860338155	0.210575037200774	0.204622444929129	0.176620075613674	0.179624424514913	0.173824022899614	0.207706504531354	0.223004307971796	0.204488928656792	0.000346949418678732	0.000338830176208354	0.0029100584372426
144	7.05265052202183	0.26	0.247469347161285	0.238625738805034	0.256312955517537	0.291423266532628	9.88068917897179	9.55256688538025	10.2088114725633	31.94	23.53	43.63	0.294532730060513	0.304649670992185	0.314766611923856	0.287011219923948	0.296869803579832	0.306728387235716	0.29257165931804	0.302763154888974	0.313277136071613	0.247469347161285	35.5646128585882	0.000847546005212182	34.6622829672219	0.207491860338155	0.210575037200774	0.204622444929129	0.176620075613674	0.179624424514913	0.173824022899614	0.207706504531354	0.223004307971796	0.204488928656792	0.000346949418678732	0.000338830176208354	0.0029100584372426
144	7.05265052202183	0.26	0.247563237544254	0.238589764901129	0.256536710187379	0.28619324326201	9.83034753499487	9.49971416868895	10.1609809013008	31.92	23.62	43.5	0.293032066401167	0.303230918369696	0.313429770338225	0.285550826636389	0.295489297350951	0.305427768065513	0.291066090333608	0.300583543748471	0.311506721993391	0.247563237544254	35.505930530918	0.149841985716729	34.8158258444441	0.207491860338155	0.210575037200774	0.204622444929129	0.176620075613674	0.179624424514913	0.173824022899614	0.207706504531354	0.223004307971796	0.204488928656792	0.000346949418678732	0.000338830176208354	0.0029100584372426
144	7.05265052202183	0.26	0.247617341015451	0.238616848639928	0.256617833390975	0.283309911266139	9.80252533509987	9.47048567811299	10.1345649920867	31.93	23.67	43.48	0.292090821264653	0.302331662061854	0.312572502859056	0.284633012992812	0.29461237954417	0.304591746095528	0.290815570757767	0.300827330509315	0.310796578437824	0.247617341015451	35.495660106657	0.0362358567584953	34.7094463361575	0.207491860338155	0.210575037200774	0.204622444929129	0.176620075613674	0.179624424514913	0.173824022899614	0.207706504531354	0.223004307971796	0.204488928656792	0.000346949418678732	0.000338830176208354	0.0029100584372426
144	7.05265052202183	0.26	0.247725631583826	0.238726276316697	0.256724986850956	0.289611962258726	9.91450622144932	9.58381106862592	10.2452013742727	32.04	23.72	43.21	0.294537686357273	0.304700885997239	0.314864085637206	0.287001625444846	0.296904788780124	0.306807952115402	0.292818723875614	0.303128420189179	0.312895456752652	0.247725631583826	35.4687903800178	0.0542938057593805	34.725780466091	0.207491860338155	0.210575037200774	0.204622444929129	0.176620075613674	0.179624424514913	0.173824022899614	0.207706504531354	0.223004307971796	0.204488928656792	0.000346949418678732	0.000338830176208354	0.0029100584372426
144	7.05265052202183	0.26	0.247731574435237	0.238767693149615	0.25669545572086	0.287029187120637	9.92272003225016	9.58966135645687	10.2557787080435	32.19	23.57	43.47	0.293348163682858	0.303536443259261	0.313724722835664	0.285822026535529	0.295748915727125	0.305675804918721	0.2922271175261	0.301083923507994	0.311722422830205	0.247731574435237	35.6629022824341	0.0315809139193949	34.7417960123725	0.207491860338155	0.210575037200774	0.204622444929129	0.176620075613674	0.179624424514913	0.173824022899614	0.207706504531354	0.223004307971796	0.204488928656792	0.000346949418678732	0.000338830176208354	0.0029100584372426
144	7.05265052202183	0.26	0.247794188355518	0.23878901814348	0.256799358567555	0.282175021545698	9.8022979874374	9.46933568306937	10.1352602918054	31.86	23.87	43.23	0.292679111302611	0.302970341289731	0.31326157127685	0.285215724478812	0.295244525657996	0.305273326837181	0.290414790174033	0.301623543350968	0.311500633850651	0.247794188355518	35.5939981290339	0.0901312989191831	34.7912330450292	0.207491860338155	0.210575037200774	0.204622444929129	0.176620075613674	0.179624424514913	0.173824022899614	0.207706504531354	0.223004307971796	0.204488928656792	0.000346949418678732	0.000338830176208354	0.0029100584372426
144	7.05265052202183	0.26	0.24781225910659	0.238882390697025	0.256742127516155	0.291754618468175	9.91705752315114	9.58799152781221	10.2461235184901	31.87	23.32	43.25	0.296244702829313	0.306412010311557	0.3165793177938	0.288688851587678	0.29859683742761	0.308504823267542	0.29416168423602	0.30435417746966	0.314631756574141	0.24781225910659	35.2865758875436	0.0462172364002559	34.6390909667669	0.207491860338155	0.210575037200774	0.204622444929129	0.176620075613674	0.179624424514913	0.173824022899614	0.207706504531354	0.223004307971796	0.204488928656792	0.000346949418678732	0.000338830176208354	0.0029100584372426
144	7.05265052202183	0.26	0.247825980735262	0.238860922567224	0.2567910389033	0.285648537848166	9.90764234830049	9.57396443958014	10.2413202570208	32.26	23.8	43.27	0.292259518276763	0.302445533221528	0.312631548166292	0.284752216419384	0.294676582096521	0.304600947773659	0.291504722177868	0.300844127562336	0.311414043185128	0.247825980735262	35.6572840257639	0.0574594901984524	34.7788867929849	0.207491860338155	0.210575037200774	0.204622444929129	0.176620075613674	0.179624424514913	0.173824022899614	0.207706504531354	0.223004307971796	0.204488928656792	0.000346949418678732	0.000338830176208354	0.0029100584372426
144	7.05265052202183	0.26	0.247853488465932	0.238883571071176	0.256823405860689	0.287895619689949	9.87616901525194	9.54537321931729	10.2069648111866	32.07	23.58	43.27	0.293090184937763	0.30324725253266	0.313404320127556	0.285587157310716	0.295484206785966	0.305381256261216	0.291731190559353	0.301632103076818	0.311923495570221	0.247853488465932	35.5358358627544	0.159335158554183	34.8385965415515	0.207491860338155	0.210575037200774	0.204622444929129	0.176620075613674	0.179624424514913	0.173824022899614	0.207706504531354	0.223004307971796	0.204488928656792	0.000346949418678732	0.000338830176208354	0.0029100584372426
144	7.05265052202183	0.26	0.247867381946054	0.238887568994314	0.256847194897795	0.283729751557764	9.76593726148921	9.43547861851132	10.0963959044671	32.06	23.63	43.39	0.289851213654906	0.300002668880715	0.310154124106524	0.282433138680197	0.292324790764187	0.302216442848178	0.288139190983478	0.298189195938745	0.308502507048935	0.247867381946054	35.4249270768761	-0.0220301579851492	34.6280767432331	0.207491860338155	0.210575037200774	0.204622444929129	0.176620075613674	0.179624424514913	0.173824022899614	0.207706504531354	0.223004307971796	0.204488928656792	0.000346949418678732	0.000338830176208354	0.0029100584372426
144	7.05265052202183	0.26	0.24794726257342	0.239086369496713	0.256808155650127	0.290837882193306	9.83709978631849	9.50996138871397	10.164238183923	32.19	23.63	43.7	0.290917787053749	0.300925228177996	0.310932669302243	0.283454118194295	0.293204812464256	0.302955506734218	0.288657309573341	0.298907793627294	0.309290080456362	0.24794726257342	35.7170524343139	-0.0489256302319978	34.6672369587457	0.207491860338155	0.210575037200774	0.204622444929129	0.176620075613674	0.179624424514913	0.173824022899614	0.207706504531354	0.223004307971796	0.204488928656792	0.000346949418678732	0.000338830176208354	0.0029100584372426
144	7.05265052202183	0.26	0.247991297574073	0.239066563166617	0.256916031981529	0.285951751052316	9.7955070351589	9.46585065323296	10.1251634170848	32.29	23.91	43.58	0.288714042732777	0.298768757330033	0.308823471927288	0.281294152943329	0.2910904635036	0.300886774063872	0.287630215571627	0.297285454223121	0.30783261037187	0.247991297574073	35.7280491235743	-0.0997377692372372	34.6480958148519	0.207491860338155	0.210575037200774	0.204622444929129	0.176620075613674	0.179624424514913	0.173824022899614	0.207706504531354	0.223004307971796	0.204488928656792	0.000346949418678732	0.000338830176208354	0.0029100584372426
144	7.05265052202183	0.26	0.248058435078752	0.239028762658372	0.257088107499131	0.287974508953103	9.93914807719466	9.60630687912449	10.2719892752648	31.73	23.37	42.73	0.298118651878461	0.308447925188886	0.318777198499311	0.290534886612572	0.300601396141999	0.310667905671426	0.296301389869021	0.306763923612486	0.316883719519409	0.248058435078752	35.1141357254614	-0.0353671804401208	34.5409521325825	0.207491860338155	0.210575037200774	0.204622444929129	0.176620075613674	0.179624424514913	0.173824022899614	0.207706504531354	0.223004307971796	0.204488928656792	0.000346949418678732	0.000338830176208354	0.0029100584372426
144	7.05265052202183	0.26	0.248080427230636	0.239114474441182	0.257046380020089	0.300270996197374	10.1287170861347	9.79942609140819	10.4580080808612	31.65	23.56	42.79	0.304784642716932	0.31502634842923	0.325268054141529	0.297041552601209	0.307023066561187	0.317004580521164	0.30391797028948	0.313534977725699	0.324036364320133	0.248080427230636	35.2539977564371	0.0704166504249153	34.6794317257662	0.207491860338155	0.210575037200774	0.204622444929129	0.176620075613674	0.179624424514913	0.173824022899614	0.207706504531354	0.223004307971796	0.204488928656792	0.000346949418678732	0.000338830176208354	0.0029100584372426
144	7.05265052202183	0.26	0.248157347994397	0.23918748636913	0.257127209619664	0.291599396531244	10.0101421460781	9.67786263461277	10.3424216575433	32.04	23.7	43.53	0.297474579447965	0.307688064766385	0.317901550084806	0.289864073748671	0.299816260140744	0.309768446532817	0.296295024262168	0.306060641212391	0.316136681730577	0.248157347994397	35.5922902700062	0.0744781918389359	34.7709770110499	0.207491860338155	0.210575037200774	0.204622444929129	0.176620075613674	0.179624424514913	0.173824022899614	0.207706504531354	0.223004307971796	0.204488928656792	0.000346949418678732	0.000338830176208354	0.0029100584372426
144	7.05265052202183	0.26	0.248242434920061	0.239217935633778	0.257266934206344	0.291086706270624	9.90974864388889	9.58039294609709	10.2391043416807	32.01	23.63	43.95	0.294714297483292	0.304846014798329	0.314977732113366	0.287177960846974	0.297050593234533	0.306923225622092	0.292984461365438	0.302827777744524	0.3131287185949	0.248242434920061	35.6127220624702	-0.102274040986698	34.6042489679888	0.207491860338155	0.210575037200774	0.204622444929129	0.176620075613674	0.179624424514913	0.173824022899614	0.207706504531354	0.223004307971796	0.204488928656792	0.000346949418678732	0.000338830176208354	0.0029100584372426
144	7.05265052202183	0.26	0.248288863411539	0.239334167665121	0.257243559157957	0.286653239401192	9.83228219710903	9.50195569211583	10.1626087021022	32.08	23.72	43.55	0.291631571671108	0.301769867505903	0.311908163340699	0.284163998235961	0.294042690941302	0.303921383646643	0.289798844249191	0.29991838279459	0.310356947421266	0.248288863411539	35.5530084986696	0.0533536575129127	34.7458924862713	0.207491860338155	0.210575037200774	0.204622444929129	0.176620075613674	0.179624424514913	0.173824022899614	0.207706504531354	0.223004307971796	0.204488928656792	0.000346949418678732	0.000338830176208354	0.0029100584372426
144	7.05265052202183	0.26	0.248296586781311	0.239314523470212	0.25727865009241	0.285548748572554	9.89625401811668	9.56287814034148	10.2296298958919	32.15	23.59	43.49	0.292876001986887	0.303086086525116	0.313296171063345	0.285367184487061	0.295315500696936	0.30526381690681	0.291038991844305	0.301088200869711	0.311299786597946	0.248296586781311	35.5795313784399	-0.123294105142045	34.5824538447767	0.207491860338155	0.210575037200774	0.204622444929129	0.176620075613674	0.179624424514913	0.173824022899614	0.207706504531354	0.223004307971796	0.204488928656792	0.000346949418678732	0.000338830176208354	0.0029100584372426
144	7.05265052202183	0.26	0.248307041310583	0.23931773099417	0.257296351626996	0.287236419417263	9.85481222180647	9.52420029278644	10.1854241508265	32.04	23.68	43.21	0.29273394439155	0.302895567527325	0.3130571906631	0.285244459587562	0.295146101523625	0.305047743459688	0.291100630872054	0.301503851743627	0.311176075942667	0.248307041310583	35.4219632141387	-0.00722215145993811	34.6343485026788	0.207491860338155	0.210575037200774	0.204622444929129	0.176620075613674	0.179624424514913	0.173824022899614	0.207706504531354	0.223004307971796	0.204488928656792	0.000346949418678732	0.000338830176208354	0.0029100584372426
144	7.05265052202183	0.26	0.248348655240596	0.239399391394068	0.257297919087123	0.281976680763474	9.71063337913693	9.38062314881996	10.0406436094539	32.13	23.67	43.75	0.287524357302416	0.297639461370641	0.307754565438865	0.280156200845452	0.29001209324183	0.299867985638207	0.285648419039387	0.295566850528061	0.305730272906549	0.248348655240596	35.5551041966617	0.0711912707403163	34.7499533134559	0.207491860338155	0.210575037200774	0.204622444929129	0.176620075613674	0.179624424514913	0.173824022899614	0.207706504531354	0.223004307971796	0.204488928656792	0.000346949418678732	0.000338830176208354	0.0029100584372426
144	7.05265052202183	0.26	0.248367400183598	0.239403029258249	0.257331771108946	0.290058214685668	9.85139227522309	9.52315827545461	10.1796262749916	32.12	23.53	43.5	0.292005350455717	0.302069877512976	0.312134404570236	0.28452404732816	0.294330716857694	0.304137386387229	0.88106925323095	0.300585423740284	0.310216803578434	0.248367400183598	35.5001464220157	-0.0242101705864529	34.6392133270197	0.207491860338155	0.210575037200774	0.204622444929129	0.176620075613674	0.179624424514913	0.173824022899614	0.207706504531354	0.223004307971796	0.204488928656792	0.000346949418678732	0.000338830176208354	0.0029100584372426
144	7.05265052202183	0.26	0.248367820947339	0.239419203222025	0.257316438672654	0.289195875103939	9.96085603366382	9.62827861843406	10.2934334488936	32	23.82	43.47	0.296264570939331	0.306498062213515	0.316731553487699	0.288689754566375	0.29866159856694	0.308633442567505	0.294376645491869	0.305425737892511	0.315583863640985	0.248367820947339	35.6506862375106	0.00356761288152766	34.7230952320971	0.207491860338155	0.210575037200774	0.204622444929129	0.176620075613674	0.179624424514913	0.173824022899614	0.207706504531354	0.223004307971796	0.204488928656792	0.000346949418678732	0.000338830176208354	0.0029100584372426
144	7.05265052202183	0.26	0.248405189753781	0.239395020036884	0.257415359470678	0.283244205070783	9.76012158976529	9.42946476902217	10.0907784105084	31.75	23.55	43.41	0.292383415928674	0.302636232299186	0.312889048669697	0.284941793851424	0.294933659769549	0.304925525687674	0.291110080122387	0.301092460447191	0.311518536334053	0.248405189753781	35.3084889328069	0.0400943696250905	34.6615687200043	0.207491860338155	0.210575037200774	0.204622444929129	0.176620075613674	0.179624424514913	0.173824022899614	0.207706504531354	0.223004307971796	0.204488928656792	0.000346949418678732	0.000338830176208354	0.0029100584372426
144	7.05265052202183	0.26	0.248502670000852	0.239582721275628	0.257422618726075	0.287542259650585	9.917133436923	9.58467907259808	10.2495878012479	32.31	23.65	43.13	0.292136105281757	0.302269143899134	0.312402182516511	0.284625250573839	0.294497767539052	0.304370284504265	0.290853724209115	0.301345581988472	0.311310026518166	0.248502670000852	35.5212661973887	-0.0335806722213991	34.6414217205734	0.207491860338155	0.210575037200774	0.204622444929129	0.176620075613674	0.179624424514913	0.173824022899614	0.207706504531354	0.223004307971796	0.204488928656792	0.000346949418678732	0.000338830176208354	0.0029100584372426
144	7.05265052202183	0.26	0.248504246847238	0.239525964703227	0.257482528991249	0.28994384985483	9.94213077254621	9.6107814894573	10.2734800556351	31.79	23.45	43.06	0.297647731768207	0.307909682124962	0.318171632481718	0.290066696370711	0.300067276656075	0.310067856941438	0.295449485967448	0.306432618005083	0.316284778339281	0.248504246847238	35.361725109125	0.0511443291773948	34.6730376361712	0.207491860338155	0.210575037200774	0.204622444929129	0.176620075613674	0.179624424514913	0.173824022899614	0.207706504531354	0.223004307971796	0.204488928656792	0.000346949418678732	0.000338830176208354	0.0029100584372426
144	7.05265052202183	0.26	0.248557538408313	0.23961104867022	0.257504028146405	0.286948610980925	9.81030306601845	9.48095285680473	10.1396532752322	31.74	23.48	43.39	0.294054906099068	0.304269812375555	0.314484718652041	0.286571880930407	0.296526841192809	0.306481801455211	0.292055599180552	0.30225528516736	0.312436587046176	0.248557538408313	35.3656396714765	-0.082926506307051	34.5569206072066	0.207491860338155	0.210575037200774	0.204622444929129	0.176620075613674	0.179624424514913	0.173824022899614	0.207706504531354	0.223004307971796	0.204488928656792	0.000346949418678732	0.000338830176208354	0.0029100584372426
144	7.05265052202183	0.26	0.248568564354921	0.239525564507743	0.257611564202098	0.278592469853158	9.72336903674538	9.39014249515917	10.0565955783316	32.27	23.78	43.21	0.286611543897468	0.296782483646345	0.306953423395222	0.279248776143831	0.289158434486562	0.299068092829293	0.285183376575264	0.295348862483467	0.305546512869002	0.248568564354921	35.4994741739421	-0.0267085542168702	34.6649795925803	0.207491860338155	0.210575037200774	0.204622444929129	0.176620075613674	0.179624424514913	0.173824022899614	0.207706504531354	0.223004307971796	0.204488928656792	0.000346949418678732	0.000338830176208354	0.0029100584372426
144	7.05265052202183	0.26	0.248587760728364	0.239598944368357	0.257576577088372	0.288483501225819	9.93446772604445	9.60219570852269	10.2667397435662	32	23.81	43.04	0.295442870021362	0.305666302397073	0.315889734772783	0.287888774544678	0.297850806859321	0.307812839173964	0.293726233457304	0.304416003368763	0.31487525222445	0.248587760728364	35.3590503007973	0.0119655899666887	34.6590967368662	0.207491860338155	0.210575037200774	0.204622444929129	0.176620075613674	0.179624424514913	0.173824022899614	0.207706504531354	0.223004307971796	0.204488928656792	0.000346949418678732	0.000338830176208354	0.0029100584372426
144	7.05265052202183	0.26	0.248650696569155	0.239630679077468	0.257670714060841	0.290585033929213	9.91032847678252	9.58055268716717	10.2401042663979	32.25	23.62	43.46	0.292519289286775	0.30258820522014	0.312657121153506	0.285006191546778	0.294816496331021	0.304626801115263	0.29107383921571	0.3006719864391	0.311146734244696	0.248650696569155	35.4987355711188	0.00869419247252388	34.6888888735748	0.207491860338155	0.210575037200774	0.204622444929129	0.176620075613674	0.179624424514913	0.173824022899614	0.207706504531354	0.223004307971796	0.204488928656792	0.000346949418678732	0.000338830176208354	0.0029100584372426
144	7.05265052202183	0.26	0.248699827574646	0.239733778008655	0.257665877140636	0.289308870281844	9.95459626873611	9.62231918394722	10.286873353525	31.99	23.65	43.08	0.296168669745876	0.306395940355766	0.316623210965655	0.288597623829701	0.298563451743944	0.308529279658186	0.29496916564037	0.304814264433234	0.315043757898889	0.248699827574646	35.3613731391623	0.157947511755175	34.8095261592206	0.207491860338155	0.210575037200774	0.204622444929129	0.176620075613674	0.179624424514913	0.173824022899614	0.207706504531354	0.223004307971796	0.204488928656792	0.000346949418678732	0.000338830176208354	0.0029100584372426
144	7.05265052202183	0.26	0.248752471033372	0.239779501492478	0.257725440574267	0.291639154981804	9.92705744444233	9.59756757901781	10.2565473098669	31.82	23.62	43.15	0.296979363057949	0.30717483077018	0.31737029848241	0.289411423699696	0.299347079819024	0.309282735938352	0.295622386058475	0.305674714599642	0.315867259142554	0.248752471033372	35.3752755376757	0.0773280651648827	34.7089602285418	0.207491860338155	0.210575037200774	0.204622444929129	0.176620075613674	0.179624424514913	0.173824022899614	0.207706504531354	0.223004307971796	0.204488928656792	0.000346949418678732	0.000338830176208354	0.0029100584372426
144	7.05265052202183	0.26	0.248777349463334	0.239823449145875	0.257731249780793	0.288383577174521	9.79271552917913	9.4651048685745	10.1203261897837	31.83	23.52	43.13	0.292819354202352	0.302954555386077	0.313089756569801	0.285356497405971	0.295233390680907	0.305110283955843	0.291641189149872	0.301176131976212	0.310462252769947	0.248777349463334	35.3031707801217	0.00355990249955214	34.6126218432297	0.207491860338155	0.210575037200774	0.204622444929129	0.176620075613674	0.179624424514913	0.173824022899614	0.207706504531354	0.223004307971796	0.204488928656792	0.000346949418678732	0.000338830176208354	0.0029100584372426
144	7.05265052202183	0.26	0.248782858415629	0.239846364738	0.257719352093258	0.293905848975217	10.0080411768423	9.67767662300501	10.3384057306795	31.82	23.52	43.52	0.299487238408908	0.309710763305547	0.319934288202186	0.291855830979544	0.301818844328963	0.311781857678383	0.298223080964214	0.307523929337426	0.318114710189045	0.248782858415629	35.4632585514456	0.0142088832126969	34.6755482213448	0.207491860338155	0.210575037200774	0.204622444929129	0.176620075613674	0.179624424514913	0.173824022899614	0.207706504531354	0.223004307971796	0.204488928656792	0.000346949418678732	0.000338830176208354	0.0029100584372426
144	7.05265052202183	0.26	0.248789369608712	0.239922306105062	0.257656433112362	0.293160906345313	9.89513462035912	9.56790988306335	10.2223593576549	31.99	23.34	43.45	0.294541772001222	0.304615168923191	0.31468856584516	0.287013035333521	0.29682894771515	0.306644860096779	0.293155041082305	0.302465509215311	0.312549436470098	0.248789369608712	35.4313748236302	0.048050032666188	34.6830505882885	0.207491860338155	0.210575037200774	0.204622444929129	0.176620075613674	0.179624424514913	0.173824022899614	0.207706504531354	0.223004307971796	0.204488928656792	0.000346949418678732	0.000338830176208354	0.0029100584372426
144	7.05265052202183	0.26	0.2487969555645	0.239771385480401	0.2578225256486	0.288557702827937	9.96375871278373	9.63056724274752	10.2969501828199	31.8	23.7	43.17	0.298179455361543	0.308495654663441	0.318811853965338	0.290583648057884	0.300637053057242	0.3106904580566	0.297007999499099	0.307415355336152	0.31712609358772	0.2487969555645	35.3028924108111	-0.0131809214218151	34.6192586049812	0.207491860338155	0.210575037200774	0.204622444929129	0.176620075613674	0.179624424514913	0.173824022899614	0.207706504531354	0.223004307971796	0.204488928656792	0.000346949418678732	0.000338830176208354	0.0029100584372426
144	7.05265052202183	0.26	0.248827103095167	0.239850292374118	0.257803913816216	0.285696955556202	9.86570816239553	9.53348196401627	10.1979343607748	31.96	23.64	43.48	0.293759181899445	0.303996207218193	0.31423323253694	0.286254632628229	0.296230136722692	0.306205640817154	0.292251206943789	0.302016110503809	0.31230353212193	0.248827103095167	35.4716054661454	0.0641703309499764	34.7297531523635	0.207491860338155	0.210575037200774	0.204622444929129	0.176620075613674	0.179624424514913	0.173824022899614	0.207706504531354	0.223004307971796	0.204488928656792	0.000346949418678732	0.000338830176208354	0.0029100584372426
144	7.05265052202183	0.26	0.248899851242147	0.239991388973266	0.257808313511029	0.290139841036116	9.78143289538258	9.4555944205044	10.1072713702608	31.87	23.42	43.39	0.292150340884779	0.30221780119194	0.3122852614991	0.284698863273996	0.29450954669413	0.304320230114263	0.28999811684107	0.300494580824336	0.310374327460445	0.248899851242147	35.4016222214149	-0.00355714203768765	34.6193573111202	0.207491860338155	0.210575037200774	0.204622444929129	0.176620075613674	0.179624424514913	0.173824022899614	0.207706504531354	0.223004307971796	0.204488928656792	0.000346949418678732	0.000338830176208354	0.0029100584372426
144	7.05265052202183	0.26	0.248915985616811	0.240073589467109	0.257758381766512	0.287519917230728	9.86844846472341	9.53760813720098	10.1992887922458	31.83	23.51	43.16	0.294990412744267	0.305223033267606	0.315455653790946	0.287471133898548	0.297442925853522	0.307414717808497	0.293379738188395	0.304138234335255	0.313867562222026	0.248915985616811	35.4353679543112	0.0571948859531651	34.6773250959076	0.207491860338155	0.210575037200774	0.204622444929129	0.176620075613674	0.179624424514913	0.173824022899614	0.207706504531354	0.223004307971796	0.204488928656792	0.000346949418678732	0.000338830176208354	0.0029100584372426
144	7.05265052202183	0.26	0.248933581240288	0.239903905083587	0.257963257396989	0.282630481315047	9.93340580187576	9.59636901466459	10.2704425890869	32.66	24.14	44.07	0.289405188347958	0.29956946972709	0.309733751106223	0.281918965347102	0.291820320973307	0.301721676599512	0.287649796469584	0.298156281177494	0.307800521617701	0.248933581240288	36.0460707400024	0.0760581358666034	34.9167585679122	0.207491860338155	0.210575037200774	0.204622444929129	0.176620075613674	0.179624424514913	0.173824022899614	0.207706504531354	0.223004307971796	0.204488928656792	0.000346949418678732	0.000338830176208354	0.0029100584372426
144	7.05265052202183	0.26	0.248942092222756	0.239939107686726	0.257945076758786	0.281899536479364	9.78081310490538	9.44835452087396	10.1132716889368	31.71	23.56	43.12	0.293371595124748	0.303694440747733	0.314017286370718	0.285910942991096	0.295971271173734	0.306031599356373	0.292135075532024	0.302018449563951	0.312358364539629	0.248942092222756	35.2136455806107	-0.000988433215970757	34.604975470131	0.207491860338155	0.210575037200774	0.204622444929129	0.176620075613674	0.179624424514913	0.173824022899614	0.207706504531354	0.223004307971796	0.204488928656792	0.000346949418678732	0.000338830176208354	0.0029100584372426
144	7.05265052202183	0.26	0.248959114769584	0.24007205591673	0.257846173622438	0.288673885980271	9.76221670777396	9.43585722277569	10.0885761927722	31.77	23.37	43.17	0.292408097015216	0.302521662078586	0.312635227141956	0.284963212872686	0.294819280551635	0.304675348230584	0.291182117963206	0.301230009189877	0.31103436024678	0.248959114769584	35.3440583556619	-0.0191369336872527	34.5834526669221	0.207491860338155	0.210575037200774	0.204622444929129	0.176620075613674	0.179624424514913	0.173824022899614	0.207706504531354	0.223004307971796	0.204488928656792	0.000346949418678732	0.000338830176208354	0.0029100584372426
144	7.05265052202183	0.26	0.2489632261828	0.239934924365453	0.257991528000148	0.283735348117397	9.83952143536053	9.5065774440959	10.1724654266252	31.91	23.52	43.19	0.293360618610556	0.303634837257007	0.313909055903457	0.285872756612037	0.295884731704013	0.30589670679599	0.291895731356217	0.301703983558647	0.312331431704193	0.2489632261828	35.2839008414554	-0.0142747829853625	34.6065266654067	0.207491860338155	0.210575037200774	0.204622444929129	0.176620075613674	0.179624424514913	0.173824022899614	0.207706504531354	0.223004307971796	0.204488928656792	0.000346949418678732	0.000338830176208354	0.0029100584372426
144	7.05265052202183	0.26	0.248980155136674	0.239997578418363	0.257962731854984	0.287888695278283	9.86974661483337	9.53916035010183	10.2003328795649	32.1	23.48	43.46	0.292602165775531	0.302742498203748	0.312882830631964	0.28510716638273	0.294987754371971	0.304868342361213	0.290667228763375	0.301126951765292	0.311203177495551	0.248980155136674	35.4842048571162	-0.142663387242283	34.5145023394868	0.207491860338155	0.210575037200774	0.204622444929129	0.176620075613674	0.179624424514913	0.173824022899614	0.207706504531354	0.223004307971796	0.204488928656792	0.000346949418678732	0.000338830176208354	0.0029100584372426
144	7.05265052202183	0.26	0.248983859728736	0.239935286020336	0.258032433437136	0.286812383001252	9.96281531254886	9.62823360328593	10.2973970218118	32.27	23.66	43.86	0.293790470906436	0.303999707820618	0.3142089447348	0.286241965381568	0.296188891264989	0.30613581714841	0.292098382272435	0.302010517851839	0.312522338116718	0.248983859728736	35.7385419967754	-0.0194534367531663	34.7195133504764	0.207491860338155	0.210575037200774	0.204622444929129	0.176620075613674	0.179624424514913	0.173824022899614	0.207706504531354	0.223004307971796	0.204488928656792	0.000346949418678732	0.000338830176208354	0.0029100584372426
144	7.05265052202183	0.26	0.249075494976087	0.240014585847252	0.258136404104922	0.279276076550846	9.78159610017268	9.44694327502909	10.1162489253163	32.07	23.68	43.35	0.290094624827751	0.300371069062807	0.310647513297864	0.282668684602966	0.292682068946243	0.302695453289521	0.288474827499279	0.298648953119482	0.309197493906054	0.249075494976087	35.4860619223904	-0.0299533585422555	34.6611240778375	0.207491860338155	0.210575037200774	0.204622444929129	0.176620075613674	0.179624424514913	0.173824022899614	0.207706504531354	0.223004307971796	0.204488928656792	0.000346949418678732	0.000338830176208354	0.0029100584372426
144	7.05265052202183	0.26	0.249093881479384	0.240098383343924	0.258089379614843	0.29322478530363	9.95990773628479	9.63059176004106	10.2892237125285	32.01	23.84	43.39	0.296252617741727	0.306382911129426	0.316513204517126	0.288676854696337	0.298548096525706	0.308419338355075	0.295301582490374	0.304656030007247	0.315166354177874	0.249093881479384	35.4964668519128	-0.0942275263402607	34.5777656874232	0.207491860338155	0.210575037200774	0.204622444929129	0.176620075613674	0.179624424514913	0.173824022899614	0.207706504531354	0.223004307971796	0.204488928656792	0.000346949418678732	0.000338830176208354	0.0029100584372426
144	7.05265052202183	0.26	0.249093918088365	0.240137407710632	0.258050428466097	0.289835890175869	9.91582107783443	9.58526196957358	10.2463801860953	31.94	23.85	43.59	0.295522838530051	0.305714293524739	0.315905748519428	0.287975772515076	0.297906958002283	0.307838143489491	0.293683451021715	0.303954800827369	0.31403403794687	0.249093918088365	35.62946569263	0.0960202614669197	34.8077631195605	0.207491860338155	0.210575037200774	0.204622444929129	0.176620075613674	0.179624424514913	0.173824022899614	0.207706504531354	0.223004307971796	0.204488928656792	0.000346949418678732	0.000338830176208354	0.0029100584372426
144	7.05265052202183	0.26	0.249150563214969	0.240310991140519	0.257990135289419	0.298628177409095	10.1313946007625	9.80072432019458	10.4620648813304	31.96	23.75	43.28	0.30194882297256	0.312136386539036	0.322323950105512	0.294234377084011	0.304161660093351	0.314088943102692	0.300745057681103	0.310151781183263	0.321178031541311	0.249150563214969	35.5050450664324	0.109958517726989	34.7971980661704	0.207491860338155	0.210575037200774	0.204622444929129	0.176620075613674	0.179624424514913	0.173824022899614	0.207706504531354	0.223004307971796	0.204488928656792	0.000346949418678732	0.000338830176208354	0.0029100584372426
144	7.05265052202183	0.26	0.249174368244026	0.240160851934006	0.258187884554046	0.280776651459529	9.70819295231787	9.37728518529268	10.0391007193431	31.9	23.55	43.18	0.289419428921941	0.299632527389766	0.309845625857591	0.282032898164942	0.291985339059646	0.301937779954349	0.288111344554569	0.297878926042381	0.308415700611916	0.249174368244026	35.3359596160293	0.0913069223755767	34.7233182625063	0.207491860338155	0.210575037200774	0.204622444929129	0.176620075613674	0.179624424514913	0.173824022899614	0.207706504531354	0.223004307971796	0.204488928656792	0.000346949418678732	0.000338830176208354	0.0029100584372426
144	7.05265052202183	0.26	0.249208032768219	0.240168806182215	0.258247259354224	0.28804258710445	9.90055413928638	9.56906040235317	10.2320478762196	31.82	23.63	43.27	0.296119377943341	0.306377618046898	0.316635858150455	0.288573688850834	0.298570529342534	0.308567369834233	0.294252889387293	0.304673209884186	0.314624028050438	0.249208032768219	35.4603221243017	-0.12900280857037	34.5126280542237	0.207491860338155	0.210575037200774	0.204622444929129	0.176620075613674	0.179624424514913	0.173824022899614	0.207706504531354	0.223004307971796	0.204488928656792	0.000346949418678732	0.000338830176208354	0.0029100584372426
144	7.05265052202183	0.26	0.249253919197305	0.240257460641719	0.25825037775289	0.291788771999875	10.0050616420461	9.6731029442023	10.33702033989	32.18	23.66	43.6	0.296009102124551	0.306167455308426	0.316325808492301	0.288416321099297	0.29831410746023	0.308211893821164	0.294396792468677	0.304514346104935	0.314721625523702	0.249253919197305	35.6312005578271	-0.179921023632004	34.514121537711	0.207491860338155	0.210575037200774	0.204622444929129	0.176620075613674	0.179624424514913	0.173824022899614	0.207706504531354	0.223004307971796	0.204488928656792	0.000346949418678732	0.000338830176208354	0.0029100584372426
144	7.05265052202183	0.26	0.249273994963083	0.240208697265641	0.258339292660525	0.289499278668376	9.92013240982188	9.5891589609779	10.2511058586659	32.02	23.76	43.43	0.294853454183761	0.305030432689581	0.315207411195401	0.287311593938736	0.297228262285327	0.307144930631919	0.293633955012356	0.303718075607486	0.313463324878624	0.249273994963083	35.4645392524157	-0.0398239402646704	34.6281825862381	0.207491860338155	0.210575037200774	0.204622444929129	0.176620075613674	0.179624424514913	0.173824022899614	0.207706504531354	0.223004307971796	0.204488928656792	0.000346949418678732	0.000338830176208354	0.0029100584372426
144	7.05265052202183	0.26	0.249328184980634	0.240426773843666	0.258229596117603	0.290850813964263	9.89665146944135	9.56754296388035	10.2257599750024	32.3	23.7	43.75	0.291690917168821	0.301724628247785	0.311758339326749	0.28419265937378	0.293968442118734	0.303744224863688	0.290146501374407	0.299901511327803	0.309999015178184	0.249328184980634	35.7570090191868	0.153634605634846	34.8940098168777	0.207491860338155	0.210575037200774	0.204622444929129	0.176620075613674	0.179624424514913	0.173824022899614	0.207706504531354	0.223004307971796	0.204488928656792	0.000346949418678732	0.000338830176208354	0.0029100584372426
144	7.05265052202183	0.26	0.249353325998239	0.240478115462447	0.258228536534032	0.295956223211253	9.97069043021293	9.64317746719634	10.2982033932295	31.77	23.38	43.17	0.298883967024543	0.309035016714477	0.319186066404411	0.291274980869203	0.301167605199885	0.311060229530567	0.296968285802032	0.306947145810556	0.317832278908644	0.249353325998239	35.3448090633601	0.100450829025894	34.7089034057024	0.207491860338155	0.210575037200774	0.204622444929129	0.176620075613674	0.179624424514913	0.173824022899614	0.207706504531354	0.223004307971796	0.204488928656792	0.000346949418678732	0.000338830176208354	0.0029100584372426
144	7.05265052202183	0.26	0.249375566268196	0.24048653862493	0.258264593911463	0.290786073535372	9.80556785354399	9.47943710815535	10.1316985989326	32.22	23.5	43.93	0.289714259754065	0.299681594987718	0.30964893022137	0.282277431112907	0.291988909544052	0.301700387975197	0.287482409664866	0.297556868887761	0.307366991194889	0.249375566268196	35.6589627343527	0.0765610315275965	34.7709377668543	0.207491860338155	0.210575037200774	0.204622444929129	0.176620075613674	0.179624424514913	0.173824022899614	0.207706504531354	0.223004307971796	0.204488928656792	0.000346949418678732	0.000338830176208354	0.0029100584372426
144	7.05265052202183	0.26	0.249382781585648	0.240399979733565	0.25836558343773	0.286838535099876	9.80172450205535	9.47257375454508	10.1308752495656	31.83	23.18	43.77	0.292982283932111	0.303162762887712	0.313343241843312	0.285514242572603	0.295435223797215	0.305356205021828	0.290716707803095	0.300621767829324	0.311436232162172	0.249382781585648	35.3876572522119	-0.0517855018764219	34.5737509812055	0.207491860338155	0.210575037200774	0.204622444929129	0.176620075613674	0.179624424514913	0.173824022899614	0.207706504531354	0.223004307971796	0.204488928656792	0.000346949418678732	0.000338830176208354	0.0029100584372426
144	7.05265052202183	0.26	0.249405870126692	0.240488114802529	0.258323625450856	0.295050216869694	10.0000761960094	9.67088243286153	10.3292699591574	32.02	23.55	43.34	0.297443486436433	0.307568368142277	0.31769324984812	0.289836539464607	0.299702483114166	0.309568426763725	0.295793180642348	0.305670702010946	0.315495385424853	0.249405870126692	35.4757172686454	0.0612773904011824	34.7196569735408	0.207491860338155	0.210575037200774	0.204622444929129	0.176620075613674	0.179624424514913	0.173824022899614	0.207706504531354	0.223004307971796	0.204488928656792	0.000346949418678732	0.000338830176208354	0.0029100584372426
144	7.05265052202183	0.26	0.249414109677837	0.24042272974514	0.258405489610534	0.285189487844107	9.9115976511139	9.5774106595733	10.2457846426545	32.29	23.69	43.8	0.292115189696732	0.302308038254446	0.31250088681216	0.284607868761373	0.294538762487337	0.304469656213302	0.290343572096601	0.300757663469184	0.310636371672554	0.249414109677837	35.7408591997009	0.0652491550109266	34.8149819792298	0.207491860338155	0.210575037200774	0.204622444929129	0.176620075613674	0.179624424514913	0.173824022899614	0.207706504531354	0.223004307971796	0.204488928656792	0.000346949418678732	0.000338830176208354	0.0029100584372426
144	7.05265052202183	0.26	0.24943735078694	0.240492796399314	0.258381905174566	0.286629517617502	9.83211665755264	9.50177655299798	10.1624567621073	32.25	23.86	43.93	0.290120940516303	0.300207326076844	0.310293711637386	0.282669545272665	0.292496874574607	0.30232420387655	0.288603798379695	0.298482513383183	0.308415469267395	0.24943735078694	35.767907813945	-0.0685377128103794	34.6836093385936	0.207491860338155	0.210575037200774	0.204622444929129	0.176620075613674	0.179624424514913	0.173824022899614	0.207706504531354	0.223004307971796	0.204488928656792	0.000346949418678732	0.000338830176208354	0.0029100584372426
144	7.05265052202183	0.26	0.249460279955068	0.240574953528304	0.258345606381833	0.296152301679968	9.99306444273114	9.66497092710265	10.3211579583596	32.02	23.5	43.38	0.297199250640203	0.307288173588875	0.317377096537548	0.289597609930201	0.299428482539778	0.309259355149355	0.295598390344189	0.305346609198772	0.315571859570221	0.249460279955068	35.6005629166683	-0.12934594255158	34.5550447726361	0.207491860338155	0.210575037200774	0.204622444929129	0.176620075613674	0.179624424514913	0.173824022899614	0.207706504531354	0.223004307971796	0.204488928656792	0.000346949418678732	0.000338830176208354	0.0029100584372426
144	7.05265052202183	0.26	0.24947176678211	0.240572793803201	0.258370739761018	0.290937120253712	9.91663285048701	9.58692885553132	10.2463368454427	32.14	23.53	43.26	0.293720147080071	0.303821474350837	0.313922801621603	0.286191300847183	0.296033703626301	0.305876106405418	0.292668279212271	0.301955649968636	0.312853599252728	0.24947176678211	35.5498479672057	0.0311432198791541	34.7113730364367	0.207491860338155	0.210575037200774	0.204622444929129	0.176620075613674	0.179624424514913	0.173824022899614	0.207706504531354	0.223004307971796	0.204488928656792	0.000346949418678732	0.000338830176208354	0.0029100584372426
144	7.05265052202183	0.26	0.249506946581398	0.240548385112362	0.258465508050434	0.285744270876984	9.78562615702068	9.45613490496981	10.1151174090715	31.92	23.57	43.54	0.291687279234632	0.301850882843102	0.312014486451572	0.284240364581308	0.294144486566716	0.304048608552123	0.290202662216294	0.298534008429741	0.309603971795135	0.249506946581398	35.4965858580499	-0.0616009903169246	34.6095007334834	0.207491860338155	0.210575037200774	0.204622444929129	0.176620075613674	0.179624424514913	0.173824022899614	0.207706504531354	0.223004307971796	0.204488928656792	0.000346949418678732	0.000338830176208354	0.0029100584372426
144	7.05265052202183	0.26	0.249518542657452	0.24048317532274	0.258553909992164	0.286444654619728	10.0342005155487	9.69691832170428	10.3714827093931	32.06	23.92	43.21	0.297833463310463	0.30819282909792	0.318552194885378	0.290210364137016	0.300304580159588	0.31039879618216	0.289145412917707	0.307389905942627	0.317287681618664	0.249518542657452	35.6098075924892	0.0813270587889849	34.8074423841064	0.207491860338155	0.210575037200774	0.204622444929129	0.176620075613674	0.179624424514913	0.173824022899614	0.207706504531354	0.223004307971796	0.204488928656792	0.000346949418678732	0.000338830176208354	0.0029100584372426
144	7.05265052202183	0.26	0.249527003663782	0.240454113429956	0.258599893897609	0.281931689493328	9.84183320283389	9.50732705663252	10.1763393490353	32.01	23.56	43.44	0.292492835036595	0.30278391374429	0.313074992451985	0.285013699747746	0.295041632283285	0.305069564818824	0.291287364349954	0.301007981719656	0.311378655624506	0.249527003663782	35.566957094485	-0.0570976621889908	34.6327636250414	0.207491860338155	0.210575037200774	0.204622444929129	0.176620075613674	0.179624424514913	0.173824022899614	0.207706504531354	0.223004307971796	0.204488928656792	0.000346949418678732	0.000338830176208354	0.0029100584372426
144	7.05265052202183	0.26	0.249552345845426	0.240607393892016	0.258497297798836	0.28995257811095	9.91859487642166	9.58803699993603	10.2491527529073	32.24	23.67	43.91	0.292841543918014	0.302937570759062	0.313033597600109	0.285321571196221	0.295158338898599	0.304995106600976	0.291226597421373	0.301479693560122	0.310838441468284	0.249552345845426	35.7977736805871	-0.0356291526644387	34.7036317235478	0.207491860338155	0.210575037200774	0.204622444929129	0.176620075613674	0.179624424514913	0.173824022899614	0.207706504531354	0.223004307971796	0.204488928656792	0.000346949418678732	0.000338830176208354	0.0029100584372426
144	7.05265052202183	0.26	0.249552395325938	0.240530743276749	0.258574047375126	0.284468660770235	9.87494345159294	9.54140270149591	10.20848420169	32.05	23.6	43.07	0.293193653711012	0.303442883750022	0.313692113789032	0.285691368811286	0.295678339954913	0.30566531109854	0.291332138580317	0.301596695830802	0.312122251955617	0.249552395325938	35.4418562289693	-0.0920238567671265	34.5701860743326	0.207491860338155	0.210575037200774	0.204622444929129	0.176620075613674	0.179624424514913	0.173824022899614	0.207706504531354	0.223004307971796	0.204488928656792	0.000346949418678732	0.000338830176208354	0.0029100584372426
144	7.05265052202183	0.26	0.249594806010709	0.240600074037347	0.258589537984071	0.28559897025939	9.88929241906162	9.55619205754371	10.2223927805795	31.82	23.44	43.48	0.29572239981585	0.30603040092073	0.316338402025609	0.288186845269258	0.298232179411335	0.308277513553413	0.294493159199334	0.303986014767841	0.314869967228782	0.249594806010709	35.4594087809517	0.0874335355030829	34.7434961873236	0.207491860338155	0.210575037200774	0.204622444929129	0.176620075613674	0.179624424514913	0.173824022899614	0.207706504531354	0.223004307971796	0.204488928656792	0.000346949418678732	0.000338830176208354	0.0029100584372426
144	7.05265052202183	0.26	0.249601285857537	0.240684572072362	0.258517999642713	0.286931177328441	9.89129187541099	9.55920857301877	10.2233751778032	32.24	23.76	43.54	0.291989814470602	0.302133430556977	0.312277046643352	0.284492143720223	0.294375293551048	0.304258443381873	0.29083650360906	0.300796604755126	0.31059685674606	0.249601285857537	35.6048134564453	0.0266929973891503	34.7522092950955	0.207491860338155	0.210575037200774	0.204622444929129	0.176620075613674	0.179624424514913	0.173824022899614	0.207706504531354	0.223004307971796	0.204488928656792	0.000346949418678732	0.000338830176208354	0.0029100584372426
144	7.05265052202183	0.26	0.249606753619105	0.240543412725091	0.258670094513118	0.279649963168953	9.81182158432362	9.47644617286463	10.1471969957826	32.17	23.95	43.74	0.290095355903317	0.300361952428395	0.310628548953473	0.282655827306762	0.292659135789189	0.302662444271617	0.288782341461705	0.299239159330379	0.30881319628337	0.249606753619105	35.7538403447254	0.0594427566723375	34.8190467871217	0.207491860338155	0.210575037200774	0.204622444929129	0.176620075613674	0.179624424514913	0.173824022899614	0.207706504531354	0.223004307971796	0.204488928656792	0.000346949418678732	0.000338830176208354	0.0029100584372426
144	7.05265052202183	0.26	0.249608051651592	0.240558475515877	0.258657627787306	0.287968353600888	9.85503571705355	9.5250063116468	10.1850651224603	32.03	23.53	43.21	0.292800733234087	0.302945907812475	0.313091082390864	0.285310172143934	0.295195808267243	0.305081444390552	0.290852546304689	0.301585673221136	0.31170196421796	0.249608051651592	35.4178209826333	-0.0173391683908889	34.6321125293904	0.207491860338155	0.210575037200774	0.204622444929129	0.176620075613674	0.179624424514913	0.173824022899614	0.207706504531354	0.223004307971796	0.204488928656792	0.000346949418678732	0.000338830176208354	0.0029100584372426
144	7.05265052202183	0.26	0.249635982283312	0.240674842918591	0.258597121648032	0.283664326576498	9.73172821082895	9.40237411575529	10.0610823059026	32.17	23.61	43.53	0.287792634979386	0.29787367214038	0.307954709301374	0.280411632225771	0.290234121550578	0.300056610875384	0.285931833246333	0.296298740454714	0.305805309290502	0.249635982283312	35.5314811845147	0.0512161344571646	34.7364616803194	0.207491860338155	0.210575037200774	0.204622444929129	0.176620075613674	0.179624424514913	0.173824022899614	0.207706504531354	0.223004307971796	0.204488928656792	0.000346949418678732	0.000338830176208354	0.0029100584372426
144	7.05265052202183	0.26	0.249682254105879	0.240629232217681	0.258735275994078	0.281365322481131	9.73929662563897	9.40781187007789	10.0707813812001	32.49	23.59	43.74	0.285229360781027	0.295279432598265	0.305329504415502	0.277873577470345	0.287664467868313	0.297455358266282	0.28351366188796	0.293669516387521	0.303691759356823	0.249682254105879	35.7006916859911	-0.0107783395817168	34.7064738311187	0.207491860338155	0.210575037200774	0.204622444929129	0.176620075613674	0.179624424514913	0.173824022899614	0.207706504531354	0.223004307971796	0.204488928656792	0.000346949418678732	0.000338830176208354	0.0029100584372426
144	7.05265052202183	0.26	0.249683809932017	0.240769415094798	0.258598204769237	0.28989287000435	9.91224607114169	9.58185187292595	10.2426402693574	31.93	23.27	43.33	0.295485267031607	0.305673967418567	0.315862667805526	0.287940180917769	0.297868717329111	0.307797253740452	0.293892108434869	0.304043592197762	0.313994628080923	0.249683809932017	35.3232955317197	0.252723596628029	34.8488639411879	0.207491860338155	0.210575037200774	0.204622444929129	0.176620075613674	0.179624424514913	0.173824022899614	0.207706504531354	0.223004307971796	0.204488928656792	0.000346949418678732	0.000338830176208354	0.0029100584372426
144	7.05265052202183	0.26	0.249711870797959	0.240768225586302	0.258655516009616	0.289846009785219	10.0105481683526	9.67683939055322	10.344256946152	32.38	23.93	43.58	0.294294818400696	0.304443665580806	0.314592512760916	0.286718780080549	0.296606365252854	0.30649395042516	0.292211682857507	0.302512594750027	0.312678411459886	0.249711870797959	35.8522603857018	-0.0734015239252856	34.702847455038	0.207491860338155	0.210575037200774	0.204622444929129	0.176620075613674	0.179624424514913	0.173824022899614	0.207706504531354	0.223004307971796	0.204488928656792	0.000346949418678732	0.000338830176208354	0.0029100584372426
144	7.05265052202183	0.26	0.249726022236823	0.240770322303987	0.25868172216966	0.289348003340135	9.93030719842199	9.59887240567889	10.2617419911651	31.9	23.49	42.94	0.296303527575278	0.306534447843877	0.316765368112477	0.288741982768069	0.29871181413684	0.308681645505611	0.294655979519297	0.305331215281186	0.315045199076005	0.249726022236823	35.3224443014514	-0.0516534129723287	34.5716123280267	0.207491860338155	0.210575037200774	0.204622444929129	0.176620075613674	0.179624424514913	0.173824022899614	0.207706504531354	0.223004307971796	0.204488928656792	0.000346949418678732	0.000338830176208354	0.0029100584372426
144	7.05265052202183	0.26	0.249740478532953	0.240848188579701	0.258632768486206	0.291138386467312	9.89132651733066	9.56262424957752	10.2200287850838	31.84	23.46	43.14	0.295679640888183	0.305843228408907	0.316006815929632	0.288141514039997	0.298045988651447	0.307950463262897	0.294301667725739	0.303941706231926	0.314149854639334	0.249740478532953	35.4450753637893	0.0470818998321619	34.6859767173677	0.207491860338155	0.210575037200774	0.204622444929129	0.176620075613674	0.179624424514913	0.173824022899614	0.207706504531354	0.223004307971796	0.204488928656792	0.000346949418678732	0.000338830176208354	0.0029100584372426
144	7.05265052202183	0.26	0.249758812376331	0.240684303785874	0.258833320966789	0.283509472523012	9.86209061389805	9.52819739730007	10.195983830496	32.21	23.62	43.33	0.291317479246107	0.30152601357226	0.311734547898412	0.283841188225308	0.293787733556788	0.303734278888268	0.289440127213981	0.300239343502315	0.310717923819915	0.249758812376331	35.4506869931439	-0.0316293098908057	34.6369127235278	0.207491860338155	0.210575037200774	0.204622444929129	0.176620075613674	0.179624424514913	0.173824022899614	0.207706504531354	0.223004307971796	0.204488928656792	0.000346949418678732	0.000338830176208354	0.0029100584372426
144	7.05265052202183	0.26	0.249771749319545	0.240868224067029	0.258675274572061	0.301566069413825	10.1795211022362	9.84959555785452	10.5094466466178	32.18	23.69	43.69	0.301420837604649	0.311517336831501	0.321613836058353	0.293689405297922	0.303526929727519	0.313364454157115	0.299833161987837	0.310070536730387	0.319874026988739	0.249771749319545	35.7174820762004	0.0976525594350157	34.8198368119035	0.207491860338155	0.210575037200774	0.204622444929129	0.176620075613674	0.179624424514913	0.173824022899614	0.207706504531354	0.223004307971796	0.204488928656792	0.000346949418678732	0.000338830176208354	0.0029100584372426
144	7.05265052202183	0.26	0.249784567273837	0.240758951995835	0.25881018255184	0.279015357005855	9.6691192151174	9.33810012836561	10.0001383018692	32.05	23.53	43.08	0.286867160970803	0.297036093016754	0.307205025062705	0.279525566461787	0.28943425200403	0.299342937546274	0.285394755564874	0.295626660223212	0.306040703561417	0.249784567273837	35.3296129017145	0.0717479320136382	34.7007813947513	0.207491860338155	0.210575037200774	0.204622444929129	0.176620075613674	0.179624424514913	0.173824022899614	0.207706504531354	0.223004307971796	0.204488928656792	0.000346949418678732	0.000338830176208354	0.0029100584372426
144	7.05265052202183	0.26	0.249800462438851	0.240732411222529	0.258868513655173	0.278645059622085	9.752035871263	9.41787061811449	10.0862011244115	32	23.67	43.53	0.289821934693357	0.300105407901039	0.310388881108721	0.282412319282148	0.292432884226378	0.302453449170609	0.288514895920868	0.298713958029793	0.308991072384275	0.249800462438851	35.4925642253366	0.0118622438009569	34.6965141546648	0.207491860338155	0.210575037200774	0.204622444929129	0.176620075613674	0.179624424514913	0.173824022899614	0.207706504531354	0.223004307971796	0.204488928656792	0.000346949418678732	0.000338830176208354	0.0029100584372426
144	7.05265052202183	0.26	0.249804196101347	0.240772155661388	0.258836236541306	0.282873805578631	9.70405625520435	9.37499867484688	10.0331138355618	31.9	23.35	43.21	0.289417789526946	0.29957620349981	0.309734617472674	0.282032342786758	0.291931531418001	0.301830720049244	0.28798091656909	0.297669818297635	0.307845242814463	0.249804196101347	35.3011267872805	-0.0450434685301622	34.5733153953518	0.207491860338155	0.210575037200774	0.204622444929129	0.176620075613674	0.179624424514913	0.173824022899614	0.207706504531354	0.223004307971796	0.204488928656792	0.000346949418678732	0.000338830176208354	0.0029100584372426
144	7.05265052202183	0.26	0.249882942082905	0.240910079547276	0.258855804618534	0.288890767295378	9.92628035017379	9.59461123492248	10.2579494654251	32.17	23.56	43.33	0.293707008624074	0.303859951907372	0.314012895190669	0.2861747741515	0.296067341117068	0.305959908082637	0.292381703009785	0.3020708181275	0.312825721384707	0.249882942082905	35.5035641489073	0.0259348752628647	34.6907117490337	0.207491860338155	0.210575037200774	0.204622444929129	0.176620075613674	0.179624424514913	0.173824022899614	0.207706504531354	0.223004307971796	0.204488928656792	0.000346949418678732	0.000338830176208354	0.0029100584372426
144	7.05265052202183	0.26	0.24988714213682	0.240806549425632	0.258967734848008	0.284200787598043	9.95133878124307	9.61499635792063	10.2876812045655	31.94	23.7	42.96	0.29639923625659	0.306767585206753	0.317135934156915	0.288829179745041	0.298932720362782	0.309036260980522	0.295149754952839	0.305126750918333	0.315400532909693	0.24988714213682	35.5045493234939	0.0749351738952248	34.7507463477522	0.207491860338155	0.210575037200774	0.204622444929129	0.176620075613674	0.179624424514913	0.173824022899614	0.207706504531354	0.223004307971796	0.204488928656792	0.000346949418678732	0.000338830176208354	0.0029100584372426
144	7.05265052202183	0.26	0.249892705079864	0.240801814922135	0.258983595237592	0.281895264965797	9.7734289729276	9.44121787716123	10.105640068694	32.17	23.69	43.21	0.288972358470245	0.299140519517118	0.309308680563991	0.281560961135591	0.291468335019014	0.301375708902436	0.287008441369028	0.297363440998521	0.307633817233305	0.249892705079864	35.4650608095296	-0.109853723503231	34.5750984826956	0.207491860338155	0.210575037200774	0.204622444929129	0.176620075613674	0.179624424514913	0.173824022899614	0.207706504531354	0.223004307971796	0.204488928656792	0.000346949418678732	0.000338830176208354	0.0029100584372426
144	7.05265052202183	0.26	0.249949678198585	0.24103118119611	0.258868175201059	0.29405211224048	9.95422321042776	9.62575093972162	10.2826954811339	31.92	23.6	43.55	0.296938960920255	0.307071803060613	0.31720464520097	0.289358265140058	0.299232421140286	0.309106577140513	0.295350248658696	0.305215820072966	0.315085620009739	0.249949678198585	35.423451510806	-0.0795345337833527	34.5687348588891	0.207491860338155	0.210575037200774	0.204622444929129	0.176620075613674	0.179624424514913	0.173824022899614	0.207706504531354	0.223004307971796	0.204488928656792	0.000346949418678732	0.000338830176208354	0.0029100584372426
144	7.05265052202183	0.26	0.249951531416247	0.241063925895274	0.25883913693722	0.297327281608947	9.95724217290207	9.6312438215871	10.283240524217	32.2	23.72	43.45	0.294596154989412	0.304567645962885	0.314539136936358	0.287037639663148	0.296753290001663	0.306468940340179	0.29270678331833	0.302842300764767	0.311528667641238	0.249951531416247	35.5945271273502	0.0505858806344918	34.7392334563625	0.207491860338155	0.210575037200774	0.204622444929129	0.176620075613674	0.179624424514913	0.173824022899614	0.207706504531354	0.223004307971796	0.204488928656792	0.000346949418678732	0.000338830176208354	0.0029100584372426
144	7.05265052202183	0.26	0.24996247910328	0.241038231040899	0.258886727165662	0.294382708470277	9.93241610410796	9.60492422711916	10.2599079810968	31.65	23.4	43.26	0.298740234987784	0.308926156081466	0.319112077175148	0.291150780655045	0.301077929832782	0.31100507901052	0.297009135013127	0.308271025680745	0.31706356503551	0.24996247910328	35.3027989300611	-0.114491547366325	34.4853308129419	0.207491860338155	0.210575037200774	0.204622444929129	0.176620075613674	0.179624424514913	0.173824022899614	0.207706504531354	0.223004307971796	0.204488928656792	0.000346949418678732	0.000338830176208354	0.0029100584372426
144	7.05265052202183	0.26	0.249983971117045	0.240914732812722	0.259053209421368	0.285004644252823	9.90270282499034	9.56866430095864	10.2367413490221	31.94	23.36	43.35	0.295022638029784	0.305321768970509	0.315620899911233	0.287488520112535	0.297524637789359	0.307560755466184	0.293110766291488	0.303142429376322	0.314195924606196	0.249983971117045	35.3749065854364	-0.022948593665469	34.6035504899974	0.207491860338155	0.210575037200774	0.204622444929129	0.176620075613674	0.179624424514913	0.173824022899614	0.207706504531354	0.223004307971796	0.204488928656792	0.000346949418678732	0.000338830176208354	0.0029100584372426
144	7.05265052202183	0.26	0.249994604463049	0.241044310651921	0.258944898274177	0.287837527011245	9.87152975156394	9.5408424930051	10.2022170101228	31.84	23.37	43.27	0.295003503835605	0.305228376536331	0.315453249237056	0.287482574642751	0.297446770630867	0.307410966618983	0.293521627785839	0.303643083717293	0.314052030393227	0.249994604463049	35.3325142599435	0.0111820467750418	34.6366898853084	0.207491860338155	0.210575037200774	0.204622444929129	0.176620075613674	0.179624424514913	0.173824022899614	0.207706504531354	0.223004307971796	0.204488928656792	0.000346949418678732	0.000338830176208354	0.0029100584372426
144	7.05265052202183	0.26	0.249995584328401	0.240908901052381	0.25908226760442	0.291272525361026	10.0331414842368	9.69983483443806	10.3664481340356	32.15	23.68	43.57	0.297071877550584	0.30727988974315	0.317487901935715	0.289455506182002	0.299401803895113	0.309348101608224	0.295701972800806	0.305454339164234	0.315322690747864	0.249995584328401	35.6102015969788	0.0621077881065823	34.7648689505171	0.207491860338155	0.210575037200774	0.204622444929129	0.176620075613674	0.179624424514913	0.173824022899614	0.207706504531354	0.223004307971796	0.204488928656792	0.000346949418678732	0.000338830176208354	0.0029100584372426
144	7.05265052202183	0.26	0.250008499920242	0.241062442177367	0.258954557663116	0.290734694490827	9.94709869865095	9.61621945617146	10.2779779411304	32.09	23.73	43.35	0.295131815547772	0.30528684497541	0.315441874403048	0.287574513356665	0.297469507701328	0.307364502045992	0.293579491603059	0.304224860863322	0.313892039229983	0.250008499920242	35.6020917287775	-0.0803259084547777	34.6278682591997	0.207491860338155	0.210575037200774	0.204622444929129	0.176620075613674	0.179624424514913	0.173824022899614	0.207706504531354	0.223004307971796	0.204488928656792	0.000346949418678732	0.000338830176208354	0.0029100584372426
144	7.05265052202183	0.26	0.250021422936657	0.241020497945112	0.259022347928202	0.281504091523448	9.87880284584788	9.54268522563543	10.2149204660603	31.9	23.78	43.12	0.294588687525235	0.304964849606585	0.315341011687934	0.287071200733823	0.297182577829546	0.307293954925269	0.293627820232428	0.303125213683577	0.313578916421475	0.250021422936657	35.4815145269813	-0.116021267145423	34.5630151195162	0.207491860338155	0.210575037200774	0.204622444929129	0.176620075613674	0.179624424514913	0.173824022899614	0.207706504531354	0.223004307971796	0.204488928656792	0.000346949418678732	0.000338830176208354	0.0029100584372426
144	7.05265052202183	0.26	0.250037919853748	0.240991375550696	0.2590844641568	0.291529187170409	9.95685340324108	9.62628659726449	10.2874202092177	32.17	23.79	43.2	0.294660409665318	0.304779051935796	0.314897694206274	0.287103481507688	0.296962618767712	0.306821756027735	0.293695690333147	0.303172701795643	0.314143827547457	0.250037919853748	35.4994540086947	0.096571164453539	34.7671113682559	0.207491860338155	0.210575037200774	0.204622444929129	0.176620075613674	0.179624424514913	0.173824022899614	0.207706504531354	0.223004307971796	0.204488928656792	0.000346949418678732	0.000338830176208354	0.0029100584372426
144	7.05265052202183	0.26	0.250062541500579	0.241049734204764	0.259075348796393	0.286631689142411	9.83901058864579	9.50844061668356	10.169580560608	32.25	23.7	44.11	0.29036033209035	0.300454984905412	0.310549637720473	0.282903325384781	0.292738728276858	0.302574131168934	0.288310179227415	0.2982284224485	0.309113205019101	0.250062541500579	35.8287298104006	-0.0970865794254441	34.6472965621059	0.207491860338155	0.210575037200774	0.204622444929129	0.176620075613674	0.179624424514913	0.173824022899614	0.207706504531354	0.223004307971796	0.204488928656792	0.000346949418678732	0.000338830176208354	0.0029100584372426
144	7.05265052202183	0.26	0.250075789452512	0.241058737474365	0.259092841430658	0.286454120941978	9.82566666221634	9.49540161903681	10.1559317053959	31.84	23.49	43.69	0.293639162211211	0.303852395361082	0.314065628510953	0.286153632378501	0.296106506995621	0.30605938161274	0.292155740962437	0.301889619394399	0.311870790372272	0.250075789452512	35.5243405719653	0.0143179166465498	34.6875805647141	0.207491860338155	0.210575037200774	0.204622444929129	0.176620075613674	0.179624424514913	0.173824022899614	0.207706504531354	0.223004307971796	0.204488928656792	0.000346949418678732	0.000338830176208354	0.0029100584372426
144	7.05265052202183	0.26	0.250114803701511	0.241220127404508	0.259009479998514	0.300081259355736	10.2322254064377	9.89941902837874	10.5650317844967	32.18	23.73	43.18	0.302987900567601	0.313173983760416	0.323360066953231	0.29521690781281	0.305141739719542	0.315066571626273	0.301911218975731	0.311464521588271	0.32171168875132	0.250114803701511	35.6067655071006	0.0444526269671285	34.7203466821113	0.207491860338155	0.210575037200774	0.204622444929129	0.176620075613674	0.179624424514913	0.173824022899614	0.207706504531354	0.223004307971796	0.204488928656792	0.000346949418678732	0.000338830176208354	0.0029100584372426
144	7.05265052202183	0.26	0.250118890926331	0.241135251091426	0.259102530761236	0.287988504204159	9.82188575538658	9.49298265081956	10.1507888599536	32.09	23.33	43.34	0.291338490580823	0.301432487120849	0.311526483660875	0.283878156089681	0.293713674629115	0.303549193168548	0.289557964080596	0.299740292065999	0.309352744113544	0.250118890926331	35.3698106938638	0.0645123212730511	34.6924573999799	0.207491860338155	0.210575037200774	0.204622444929129	0.176620075613674	0.179624424514913	0.173824022899614	0.207706504531354	0.223004307971796	0.204488928656792	0.000346949418678732	0.000338830176208354	0.0029100584372426
144	7.05265052202183	0.26	0.25013953806804	0.241148762602952	0.259130313533128	0.286074772902535	9.93018044602716	9.59609243461994	10.2642684574344	32.35	23.67	43.87	0.292178821934945	0.302351029243348	0.312523236551751	0.28466231981407	0.294572840059389	0.304483360304708	0.290559627870522	0.300871745319941	0.310264936807517	0.25013953806804	35.8387876197816	-0.0235168517928512	34.7482488077443	0.207491860338155	0.210575037200774	0.204622444929129	0.176620075613674	0.179624424514913	0.173824022899614	0.207706504531354	0.223004307971796	0.204488928656792	0.000346949418678732	0.000338830176208354	0.0029100584372426
144	7.05265052202183	0.26	0.25017163861192	0.24115258306813	0.259190694155709	0.286656836752997	9.95985291614409	9.6252434736188	10.2944623586694	32.18	23.86	43.44	0.294587381150394	0.304828339693613	0.315069298236831	0.287031709978241	0.297010005148242	0.306988300318244	0.292809890704154	0.303109475841777	0.313908656189091	0.25017163861192	35.6503796676059	0.0533632407085294	34.7852128838415	0.207491860338155	0.210575037200774	0.204622444929129	0.176620075613674	0.179624424514913	0.173824022899614	0.207706504531354	0.223004307971796	0.204488928656792	0.000346949418678732	0.000338830176208354	0.0029100584372426
144	7.05265052202183	0.26	0.250184986968876	0.241230812536712	0.25913916140104	0.28671703769249	9.73089398406203	9.40402472118175	10.0577632469423	32.01	23.31	43.29	0.289263404792122	0.299317750533012	0.309372096273903	0.281866073794896	0.291663299823532	0.301460525852167	0.287677722495955	0.296740041685155	0.30753328146186	0.250184986968876	35.3331884061658	0.0376732905363307	34.6641004981061	0.207491860338155	0.210575037200774	0.204622444929129	0.176620075613674	0.179624424514913	0.173824022899614	0.207706504531354	0.223004307971796	0.204488928656792	0.000346949418678732	0.000338830176208354	0.0029100584372426
144	7.05265052202183	0.26	0.250193561800136	0.241117320759004	0.259269802841269	0.289694820807574	9.96328476930292	9.63102953114067	10.2955400074652	32.23	23.94	43.96	0.294249419766422	0.304400557890075	0.314551696013729	0.286694711639981	0.296585224319628	0.306475736999274	0.292886162840232	0.302860465066985	0.312630603499849	0.250193561800136	35.7598002044225	0.0734716198477831	34.8363969735084	0.207491860338155	0.210575037200774	0.204622444929129	0.176620075613674	0.179624424514913	0.173824022899614	0.207706504531354	0.223004307971796	0.204488928656792	0.000346949418678732	0.000338830176208354	0.0029100584372426
144	7.05265052202183	0.26	0.250204277493317	0.241205347442298	0.259203207544337	0.290112404670231	10.0827318839919	9.74683418339272	10.4186295845912	32.1	23.87	43.25	0.298998214854312	0.309302361920234	0.319606508986156	0.291339769933505	0.301379989862608	0.311420209791712	0.297318440588631	0.308390489033763	0.3182026246559	0.250204277493317	35.5663522047234	0.00380825305009823	34.7055027363798	0.207491860338155	0.210575037200774	0.204622444929129	0.176620075613674	0.179624424514913	0.173824022899614	0.207706504531354	0.223004307971796	0.204488928656792	0.000346949418678732	0.000338830176208354	0.0029100584372426
144	7.05265052202183	0.26	0.250204884031987	0.2411386856659	0.259271082398075	0.284500187843933	9.88007728032811	9.54638897007125	10.213765590585	32.38	24.05	43.72	0.290391618820528	0.300542083975548	0.310692549130568	0.282917015246806	0.292806210109554	0.302695404972302	0.289035958524499	0.298816023102348	0.308894870009122	0.250204884031987	35.7374960759906	0.00743094125370815	34.7730452875984	0.207491860338155	0.210575037200774	0.204622444929129	0.176620075613674	0.179624424514913	0.173824022899614	0.207706504531354	0.223004307971796	0.204488928656792	0.000346949418678732	0.000338830176208354	0.0029100584372426
144	7.05265052202183	0.26	0.250244302342125	0.241222297530098	0.259266307154152	0.283284018872777	9.87168075789572	9.53727728681833	10.2060842289731	32.25	23.86	43.43	0.291234240996838	0.301445723598957	0.311657206201076	0.283754690770492	0.293703919536158	0.303653148301824	0.290113717795533	0.300205221451846	0.310266853969023	0.250244302342125	35.6730501732714	-0.0726716914003797	34.6535237643002	0.207491860338155	0.210575037200774	0.204622444929129	0.176620075613674	0.179624424514913	0.173824022899614	0.207706504531354	0.223004307971796	0.204488928656792	0.000346949418678732	0.000338830176208354	0.0029100584372426
144	7.05265052202183	0.26	0.250244990997383	0.241155177658919	0.259334804335846	0.283257375571988	9.91975427477689	9.58370026256178	10.255808286992	32.07	23.77	43.26	0.294299720811948	0.30461938850429	0.314939056196632	0.286766221224421	0.296821725525478	0.306877229826536	0.293343648991561	0.302999484723947	0.313715606744904	0.250244990997383	35.5775653331898	0.0356496957626603	34.7396205239293	0.207491860338155	0.210575037200774	0.204622444929129	0.176620075613674	0.179624424514913	0.173824022899614	0.207706504531354	0.223004307971796	0.204488928656792	0.000346949418678732	0.000338830176208354	0.0029100584372426
144	7.05265052202183	0.26	0.250247579078684	0.241183660888084	0.259311497269285	0.285938728431144	9.87161805431702	9.53938965009354	10.2038464585405	31.87	23.52	43.15	0.294736018913355	0.305000792742968	0.315265566572582	0.287218541262126	0.297221503833843	0.30722446640556	0.293552091348668	0.303548407675915	0.939780926704397	0.250247579078684	35.3569801083246	-0.0495571747090611	34.5850955646417	0.207491860338155	0.210575037200774	0.204622444929129	0.176620075613674	0.179624424514913	0.173824022899614	0.207706504531354	0.223004307971796	0.204488928656792	0.000346949418678732	0.000338830176208354	0.0029100584372426
144	7.05265052202183	0.26	0.250276163353318	0.241318816920742	0.259233509785895	0.290114241999711	9.93844408654884	9.60735468899446	10.2695334841032	32.35	23.76	43.83	0.29245734805499	0.302536035717974	0.312614723380957	0.284932721076031	0.294752094464281	0.304571467852531	0.290862362531883	0.301094483475077	0.310851075710099	0.250276163353318	35.6998220032351	-0.0397733437267067	34.6996936510017	0.207491860338155	0.210575037200774	0.204622444929129	0.176620075613674	0.179624424514913	0.173824022899614	0.207706504531354	0.223004307971796	0.204488928656792	0.000346949418678732	0.000338830176208354	0.0029100584372426
144	7.05265052202183	0.26	0.250297097690674	0.241303608671853	0.259290586709496	0.289971475552352	10.0453685962099	9.71060108488298	10.3801361075368	31.91	23.67	43.65	0.299645844170373	0.309975966132496	0.320306088094619	0.291997394004474	0.302063839948485	0.312130285892495	0.298726576435396	0.308343628182084	0.318158844145835	0.250297097690674	35.530835655726	0.0579247412292744	34.7387337017631	0.207491860338155	0.210575037200774	0.204622444929129	0.176620075613674	0.179624424514913	0.173824022899614	0.207706504531354	0.223004307971796	0.204488928656792	0.000346949418678732	0.000338830176208354	0.0029100584372426
144	7.05265052202183	0.26	0.250357217711876	0.241430994763219	0.259283440660532	0.29264635552069	10.0061276296406	9.67482113942745	10.3374341198537	32.13	23.59	43.94	0.296546285946226	0.306701275663007	0.316856265379788	0.288946999308834	0.298841757549738	0.308736515790642	0.294535939572989	0.304731116099091	0.314501931268289	0.250357217711876	35.7780654070912	-0.0890500705653678	34.6343228990148	0.207491860338155	0.210575037200774	0.204622444929129	0.176620075613674	0.179624424514913	0.173824022899614	0.207706504531354	0.223004307971796	0.204488928656792	0.000346949418678732	0.000338830176208354	0.0029100584372426
144	7.05265052202183	0.26	0.250373973315221	0.241440954863988	0.259306991766454	0.29737172520972	9.93574292460025	9.61048305090911	10.2610027982914	31.81	23.15	43.55	0.297427516276783	0.307493736243459	0.317559956210134	0.289848891862231	0.299658618746637	0.309468345631042	0.295574919660715	0.305144829936059	0.315215780091105	0.250373973315221	35.4136533957205	0.00218332052333908	34.6125723251291	0.207491860338155	0.210575037200774	0.204622444929129	0.176620075613674	0.179624424514913	0.173824022899614	0.207706504531354	0.223004307971796	0.204488928656792	0.000346949418678732	0.000338830176208354	0.0029100584372426
144	7.05265052202183	0.26	0.250378032961234	0.241308631875907	0.259447434046561	0.281213827613707	9.79228959633364	9.45887628274793	10.1257029099194	31.99	23.58	43.47	0.291128420929331	0.301390326107017	0.311652231284703	0.283686075910526	0.293685647927339	0.303685219944151	0.289482172453636	0.299532027630236	0.310116829195924	0.250378032961234	35.4694958641706	0.0682521357581933	34.7251980278242	0.207491860338155	0.210575037200774	0.204622444929129	0.176620075613674	0.179624424514913	0.173824022899614	0.207706504531354	0.223004307971796	0.204488928656792	0.000346949418678732	0.000338830176208354	0.0029100584372426
144	7.05265052202183	0.26	0.250392293278357	0.241489452956178	0.259295133600536	0.295736515214519	10.0875483398341	9.75602210078096	10.4190745788871	31.96	23.82	43.26	0.300533257178711	0.310745888867487	0.320958520556263	0.292854398932307	0.302806089945841	0.312757780959375	0.299284162467265	0.308989094433012	0.319049514072702	0.250392293278357	35.5579023210894	0.146587794834584	34.8407454770731	0.207491860338155	0.210575037200774	0.204622444929129	0.176620075613674	0.179624424514913	0.173824022899614	0.207706504531354	0.223004307971796	0.204488928656792	0.000346949418678732	0.000338830176208354	0.0029100584372426
144	7.05265052202183	0.26	0.250427696977603	0.241472019944112	0.259383374011093	0.294010032476043	9.98770244740195	9.65809201191421	10.3173128828897	32.34	23.96	43.19	0.294126186247814	0.304164096449736	0.314202006651657	0.286560475807818	0.29634018417134	0.306119892534863	0.293043778661125	0.302992196195775	0.313068148409396	0.250427696977603	35.5513807923651	0.096408542437712	34.7950451212666	0.207491860338155	0.210575037200774	0.204622444929129	0.176620075613674	0.179624424514913	0.173824022899614	0.207706504531354	0.223004307971796	0.204488928656792	0.000346949418678732	0.000338830176208354	0.0029100584372426
144	7.05265052202183	0.26	0.250449094625724	0.241359935421296	0.259538253830151	0.287734169490726	10.0281267265384	9.69210890093663	10.3641445521402	31.84	23.47	43.08	0.299733029484333	0.310124538892428	0.320516048300522	0.292092317027251	0.302218928917982	0.312345540808713	0.297896746029633	0.308428878120222	0.319042323685744	0.250449094625724	35.3918128309664	-0.0296800800175911	34.6044910445407	0.207491860338155	0.210575037200774	0.204622444929129	0.176620075613674	0.179624424514913	0.173824022899614	0.207706504531354	0.223004307971796	0.204488928656792	0.000346949418678732	0.000338830176208354	0.0029100584372426
144	7.05265052202183	0.26	0.250464054643773	0.24146295146815	0.259465157819395	0.286566822678498	9.89297256958263	9.56053685940587	10.2254082797594	31.96	23.54	43.05	0.294553778488223	0.304795901496268	0.315038024504313	0.287028340669483	0.29700879173353	0.306989242797577	0.29315937846448	0.303389588518759	0.313596484375422	0.250464054643773	35.4277273113843	-0.171576974156402	34.4924143321708	0.207491860338155	0.210575037200774	0.204622444929129	0.176620075613674	0.179624424514913	0.173824022899614	0.207706504531354	0.223004307971796	0.204488928656792	0.000346949418678732	0.000338830176208354	0.0029100584372426
144	7.05265052202183	0.26	0.250501325345985	0.241422277079711	0.259580373612258	0.285423239344665	9.858543569016	9.52633585968768	10.1907512783443	32.48	24.01	43.55	0.288881296377284	0.298955326429426	0.309029356481569	0.281432201496083	0.291246462547478	0.301060723598873	0.287707020309201	0.297604206804967	0.307975528597074	0.250501325345985	35.771604890515	0.102067272006875	34.857300818959	0.207491860338155	0.210575037200774	0.204622444929129	0.176620075613674	0.179624424514913	0.173824022899614	0.207706504531354	0.223004307971796	0.204488928656792	0.000346949418678732	0.000338830176208354	0.0029100584372426
144	7.05265052202183	0.26	0.250541058089772	0.241564365648957	0.259517750530588	0.287816494678637	9.87198833961672	9.54126875239615	10.2027079268373	32.15	23.53	43.81	0.29220859357124	0.302337131814533	0.312465670057826	0.284716803373066	0.29458566108265	0.304454518792234	0.289895444548448	0.300855566579347	0.310681847468878	0.250541058089772	35.6555641467887	0.0232935130048112	34.7254720854917	0.207491860338155	0.210575037200774	0.204622444929129	0.176620075613674	0.179624424514913	0.173824022899614	0.207706504531354	0.223004307971796	0.204488928656792	0.000346949418678732	0.000338830176208354	0.0029100584372426
144	7.05265052202183	0.26	0.250542819723508	0.241571055838087	0.259514583608928	0.286033061014484	9.9719625450855	9.63643456645418	10.3074905237168	32.25	23.75	43.27	0.294291719609659	0.304538570260449	0.314785420911239	0.286734088640472	0.296717792520032	0.306701496399592	0.29295050090563	0.302742137880054	0.313440643663578	0.250542819723508	35.7038966842969	-0.142828099424066	34.5992285176351	0.207491860338155	0.210575037200774	0.204622444929129	0.176620075613674	0.179624424514913	0.173824022899614	0.207706504531354	0.223004307971796	0.204488928656792	0.000346949418678732	0.000338830176208354	0.0029100584372426
144	7.05265052202183	0.26	0.25055801397039	0.241605734123024	0.259510293817757	0.297905857273058	9.98182872562527	9.65547735918111	10.3081800920694	32.08	23.59	43.89	0.296398457810474	0.306416610007414	0.316434762204355	0.288809649938323	0.29857130339091	0.308332956843498	0.294617141696152	0.304869865271634	0.31419926277478	0.25055801397039	35.6712389253147	0.0968949642397938	34.8024517286895	0.207491860338155	0.210575037200774	0.204622444929129	0.176620075613674	0.179624424514913	0.173824022899614	0.207706504531354	0.223004307971796	0.204488928656792	0.000346949418678732	0.000338830176208354	0.0029100584372426
144	7.05265052202183	0.26	0.250558552553889	0.241438128566901	0.259678976540877	0.294886512004255	10.1425378630745	9.80852294631005	10.476552779839	31.87	23.46	43.19	0.303037355425548	0.313356849767667	0.323676344109785	0.295307933652333	0.305364213830163	0.315420494007993	0.301768025935671	0.312161323730328	0.321628410534773	0.250558552553889	35.3841563709319	0.115722271712382	34.7432654168395	0.207491860338155	0.210575037200774	0.204622444929129	0.176620075613674	0.179624424514913	0.173824022899614	0.207706504531354	0.223004307971796	0.204488928656792	0.000346949418678732	0.000338830176208354	0.0029100584372426
144	7.05265052202183	0.26	0.250564173472623	0.241652493689001	0.259475853256245	0.291049080544624	9.88517123447338	9.55660242525609	10.2137400436907	32.11	23.49	43.45	0.293079372764855	0.303155834694568	0.313232296624282	0.285571281602499	0.295389605287789	0.305207928973079	0.291256957908896	0.301197009068802	0.311301126657792	0.250564173472623	35.5664634850536	-0.053800816916037	34.6217601903615	0.207491860338155	0.210575037200774	0.204622444929129	0.176620075613674	0.179624424514913	0.173824022899614	0.207706504531354	0.223004307971796	0.204488928656792	0.000346949418678732	0.000338830176208354	0.0029100584372426
144	7.05265052202183	0.26	0.250568092188828	0.241562910189514	0.259573274188143	0.290548778396987	9.90032876875031	9.57085675660544	10.2298007808952	32.28	23.47	43.25	0.291991908815899	0.302043585920062	0.312095263024226	0.284488900655468	0.294282290413094	0.304075680170719	0.290795732239333	0.30028709477719	0.31093449093559	0.250568092188828	35.4374286039294	0.0801867843999147	34.7447566412338	0.207491860338155	0.210575037200774	0.204622444929129	0.176620075613674	0.179624424514913	0.173824022899614	0.207706504531354	0.223004307971796	0.204488928656792	0.000346949418678732	0.000338830176208354	0.0029100584372426
144	7.05265052202183	0.26	0.250589921033113	0.241641294320566	0.25953854774566	0.29207097678385	9.97161472533605	9.64099153262843	10.3022379180437	32.49	23.72	43.92	0.292258846972452	0.302281421181345	0.312303995390239	0.284721184493422	0.294485265991692	0.304249347489961	0.290388558525067	0.300646469623381	0.311223242102688	0.250589921033113	35.897127087793	-0.0024296145439119	34.7695232725974	0.207491860338155	0.210575037200774	0.204622444929129	0.176620075613674	0.179624424514913	0.173824022899614	0.207706504531354	0.223004307971796	0.204488928656792	0.000346949418678732	0.000338830176208354	0.0029100584372426
144	7.05265052202183	0.26	0.250590618139467	0.241612265113593	0.259568971165341	0.291391411497932	9.88310693091459	9.55487903069622	10.211334831133	32.19	23.61	43.88	0.292344213538933	0.302386782057342	0.312429350575751	0.284844733267242	0.294629680663039	0.304414628058836	0.290648782852481	0.300389090636429	0.310372054636266	0.250590618139467	35.6628289588049	-0.125178583865857	34.5841124824649	0.207491860338155	0.210575037200774	0.204622444929129	0.176620075613674	0.179624424514913	0.173824022899614	0.207706504531354	0.223004307971796	0.204488928656792	0.000346949418678732	0.000338830176208354	0.0029100584372426
144	7.05265052202183	0.26	0.250611875899882	0.241527174207515	0.259696577592249	0.283354946313366	9.78935652876919	9.45779970661204	10.1209133509263	31.97	23.53	43.72	0.29129736343373	0.301509213030769	0.311721062627808	0.283853747594254	0.293804650492309	0.303755553390364	0.289623075676443	0.299825462521312	0.309686295111052	0.250611875899882	35.5091233916901	0.157084770737446	34.8326538370757	0.207491860338155	0.210575037200774	0.204622444929129	0.176620075613674	0.179624424514913	0.173824022899614	0.207706504531354	0.223004307971796	0.204488928656792	0.000346949418678732	0.000338830176208354	0.0029100584372426
144	7.05265052202183	0.26	0.250624988770315	0.241611474248059	0.259638503292571	0.284148478861297	9.82860737545168	9.49637040127985	10.1608443496235	32.12	23.42	43.19	0.291182047702969	0.30136924958896	0.311556451474952	0.283721809189322	0.293648009559404	0.303574209929486	0.289632609961413	0.299331780810605	0.309875578622226	0.250624988770315	35.4699255609565	-0.0416595777931242	34.623886541002	0.207491860338155	0.210575037200774	0.204622444929129	0.176620075613674	0.179624424514913	0.173824022899614	0.207706504531354	0.223004307971796	0.204488928656792	0.000346949418678732	0.000338830176208354	0.0029100584372426
144	7.05265052202183	0.26	0.250675100275081	0.241773741455607	0.259576459094555	0.286205210508039	9.73050916449373	9.40324334217233	10.0577749868151	31.99	23.53	43.13	0.289437115614316	0.299510541580762	0.309583967547209	0.282038323068903	0.291854245125427	0.301670167181951	0.288230908879729	0.29770630191467	0.307925372742723	0.250675100275081	35.2906626060694	-0.0673559659485316	34.5386370603995	0.207491860338155	0.210575037200774	0.204622444929129	0.176620075613674	0.179624424514913	0.173824022899614	0.207706504531354	0.223004307971796	0.204488928656792	0.000346949418678732	0.000338830176208354	0.0029100584372426
144	7.05265052202183	0.26	0.250676403479422	0.241645813920244	0.2597069930386	0.288886690970411	9.83490178758846	9.50628266518502	10.1635209099919	31.75	23.37	43.24	0.294809623177646	0.305000786543693	0.315191949909741	0.287306922898232	0.297238728230408	0.307170533562583	0.293281167539093	0.303046491153409	0.313467488554012	0.250676403479422	35.2694108666392	-0.00560753393312927	34.5935100862186	0.207491860338155	0.210575037200774	0.204622444929129	0.176620075613674	0.179624424514913	0.173824022899614	0.207706504531354	0.223004307971796	0.204488928656792	0.000346949418678732	0.000338830176208354	0.0029100584372426
144	7.05265052202183	0.26	0.250680815578819	0.241570433043011	0.259791198114628	0.287467348272198	9.92830127239435	9.59541166342117	10.2611908813675	32.05	23.55	43.37	0.294839527324321	0.30506827189554	0.315297016466759	0.287294920738964	0.297261923425191	0.307228926111418	0.293089997384916	0.303920044702951	0.313738986999648	0.250680815578819	35.4210781825394	0.0352015484850936	34.6876109002619	0.207491860338155	0.210575037200774	0.204622444929129	0.176620075613674	0.179624424514913	0.173824022899614	0.207706504531354	0.223004307971796	0.204488928656792	0.000346949418678732	0.000338830176208354	0.0029100584372426
144	7.05265052202183	0.26	0.250685332574501	0.241751272593185	0.259619392555816	0.294180594530304	10.0467380568945	9.71531552274281	10.3781605910461	31.63	23.47	43.01	0.302376548046306	0.312691642969054	0.323006737891802	0.294697805909554	0.304750952759478	0.314804099609401	0.300983646120317	0.310877344729604	0.321793684379988	0.250685332574501	35.2844852940943	-0.050160053241219	34.5665157696695	0.207491860338155	0.210575037200774	0.204622444929129	0.176620075613674	0.179624424514913	0.173824022899614	0.207706504531354	0.223004307971796	0.204488928656792	0.000346949418678732	0.000338830176208354	0.0029100584372426
144	7.05265052202183	0.26	0.25068579793643	0.241621769146073	0.259749826726787	0.286885596926277	10.0020231156662	9.66618479210537	10.337861439227	31.98	23.59	43.22	0.29767099974319	0.308013170069592	0.318355340395994	0.290063844281347	0.300141714432207	0.310219584583067	0.296048563519368	0.306570975514281	0.316787975333096	0.25068579793643	35.3791345260617	-0.0302788156039495	34.6168788458662	0.207491860338155	0.210575037200774	0.204622444929129	0.176620075613674	0.179624424514913	0.173824022899614	0.207706504531354	0.223004307971796	0.204488928656792	0.000346949418678732	0.000338830176208354	0.0029100584372426
144	7.05265052202183	0.26	0.250687969527725	0.241595003536301	0.259780935519148	0.286469110553065	9.85577764215174	9.52451264095351	10.18704264335	32.1	23.63	43.53	0.292196216093057	0.302358875698126	0.312521535303194	0.284712266343115	0.294614632249562	0.304516998156009	0.290785325424494	0.30089811269391	0.310901422828431	0.250687969527725	35.4711886994752	-0.00800593444405395	34.663245429847	0.207491860338155	0.210575037200774	0.204622444929129	0.176620075613674	0.179624424514913	0.173824022899614	0.207706504531354	0.223004307971796	0.204488928656792	0.000346949418678732	0.000338830176208354	0.0029100584372426
144	7.05265052202183	0.26	0.250702128542423	0.241659327286873	0.259744929797972	0.290338462666285	9.97306209728833	9.64100020499739	10.3051239895793	32.18	23.44	43.83	0.295025884994634	0.305187367368148	0.315348849741662	0.287458311497375	0.297359146352777	0.307259981208179	0.292756657250997	0.303226751510424	0.313612115783674	0.250702128542423	35.61105135361	-0.15710448060767	34.538324617595	0.207491860338155	0.210575037200774	0.204622444929129	0.176620075613674	0.179624424514913	0.173824022899614	0.207706504531354	0.223004307971796	0.204488928656792	0.000346949418678732	0.000338830176208354	0.0029100584372426
144	7.05265052202183	0.26	0.250711336427204	0.241620305242615	0.259802367611793	0.277993943528057	9.73680389700397	9.40261936508394	10.070988428924	31.99	23.67	43.16	0.289443326390296	0.299730617494125	0.310017908597954	0.282044758247566	0.292069092090694	0.302093425933822	0.287897910789695	0.297952464670734	0.308154001028543	0.250711336427204	35.4045872953407	0.0496283323212726	34.7156993041983	0.207491860338155	0.210575037200774	0.204622444929129	0.176620075613674	0.179624424514913	0.173824022899614	0.207706504531354	0.223004307971796	0.204488928656792	0.000346949418678732	0.000338830176208354	0.0029100584372426
[truncated: 1,363 more rows]
