# Supplementary material for: Re-expressing coefficients from regression models for inclusion in a meta-analysis
Source: BMC Med Res Methodol. 2024 Jan 8;24:6. doi: 10.1186/s12874-023-02132-y (PMC10773134; doi:10.1186/s12874-023-02132-y)
Supplement: Supplementary file 2 — Additional file 2. [file 12874_2023_2132_MOESM2_ESM.zip › Supp_Files_R1/simdata/simdata_scenario_145.csv]

ex_no	errsd	rsquare	beta	b_low_ci	b_hi_ci	lrsquare	lbeta	lb_low_ci	lb_hi_ci	x_median	x_25	x_75	rbl	rb	rbu	altl	alt	altu	dzl	dz	dzu	observed_beta	xlog	error	ylog	RelBias_rb	RelBias_rbl	RelBias_rbu	RelBias_alt	RelBias_altl	RelBias_altu	RelBias_dz	RelBias_dzl	RelBias_dzu	MC_SE_RelBias_rb	MC_SE_RelBias_alt	MC_SE_RelBias_dz
145	24.3279064864899	0.04	50.1780405606163	13.791600928524	86.5644801927085	0.0507807642376016	13.9149154538842	4.52201580596003	23.3078151018084	0.22	0.17	0.31	7.66394807714166	23.5831085322233	39.502268987305	19.2892470948489	59.3558833076483	99.4225195204477	19.7102440540892	60.6562323594685	101.651332336784	50.1780405606163	0.252543989560254	1.14400850829157	-42.5883663267067	-0.509850331611524	-0.494728435444311	-0.517373888777872	0.168492469951392	0.204557902690456	0.150553509201779	0.174432524851369	0.223521190999902	0.158080722289744	0.000947104251382231	0.00239568865007733	0.003852638189784
145	24.3279064864899	0.05	43.3077826443104	15.0260356012228	71.5895296873981	0.0437327758633253	12.1791206131294	3.28736523769616	21.0708759885626	0.26	0.19	0.35	5.15842052410632	19.1110573951198	33.0636942661334	11.9946045957555	44.4379390532464	76.8812735107373	12.2562162587664	45.4021000632145	78.5559109594185	43.3077826443104	0.283973644211493	4.74885523238039	-35.9496042348075	-0.509850331611524	-0.494728435444311	-0.517373888777872	0.168492469951392	0.204557902690456	0.150553509201779	0.174432524851369	0.223521190999902	0.158080722289744	0.000947104251382231	0.00239568865007733	0.003852638189784
145	24.3279064864899	0.05	48.9981445081265	16.1026717716861	81.8936172445668	0.066977283674877	16.3972044506967	6.84205207887696	25.9523568225164	0.27	0.2	0.36	10.6190148573844	25.4488208616642	40.2786268659441	24.4286573524878	58.5440865469858	92.6595157414838	24.9769118463337	59.8447764390292	94.601507267249	48.9981445081265	0.287211116732095	-1.35401064465969	-41.3117556962872	-0.509850331611524	-0.494728435444311	-0.517373888777872	0.168492469951392	0.204557902690456	0.150553509201779	0.174432524851369	0.223521190999902	0.158080722289744	0.000947104251382231	0.00239568865007733	0.003852638189784
145	24.3279064864899	0.06	48.4152170312625	17.7765786532866	79.0538554092383	0.0669744086435464	15.0330311269152	6.27262273870299	23.7934395151275	0.23	0.18	0.34	10.4162987942115	24.9638070905264	39.5113153868413	25.6543784069567	61.4835428813284	97.3127073557002	26.1815313491497	62.7193156426806	99.326753965397	48.4152170312625	0.274616929264933	-1.95750437419176	-43.7715690402638	-0.509850331611524	-0.494728435444311	-0.517373888777872	0.168492469951392	0.204557902690456	0.150553509201779	0.174432524851369	0.223521190999902	0.158080722289744	0.000947104251382231	0.00239568865007733	0.003852638189784
145	24.3279064864899	0.06	60.25347985754	24.4381480199612	96.0688116951187	0.086607866691314	20.4745011082732	10.0932725528602	30.8557296636862	0.24	0.19	0.32	16.4504968903646	33.3703182044725	50.2901395185804	39.7371456526029	80.6079721361804	121.478798619758	40.7360637259509	82.6053999341247	124.591766720681	60.25347985754	0.270015410379608	0.495461736017449	-41.3366020547481	-0.509850331611524	-0.494728435444311	-0.517373888777872	0.168492469951392	0.204557902690456	0.150553509201779	0.174432524851369	0.223521190999902	0.158080722289744	0.000947104251382231	0.00239568865007733	0.003852638189784
145	24.3279064864899	0.07	49.0772860993623	21.3281203097035	76.8264518890211	0.119601712989549	19.4988355741511	11.2391211297429	27.7585500185593	0.24	0.18	0.33	18.3606573527551	31.8540421997292	45.3474270467034	44.4573398166688	77.1293724075393	109.80140499841	45.4670816126953	78.7753268644698	112.259185023683	49.0772860993623	0.273347326771412	-2.22617604939685	-44.5252307324565	-0.509850331611524	-0.494728435444311	-0.517373888777872	0.168492469951392	0.204557902690456	0.150553509201779	0.174432524851369	0.223521190999902	0.158080722289744	0.000947104251382231	0.00239568865007733	0.003852638189784
145	24.3279064864899	0.07	58.3073749626549	25.5096317892722	91.1051181360376	0.0904300418295621	19.8803345771954	10.0363519480747	29.7243172063162	0.26	0.2	0.32	15.9006809974178	31.4965895844815	47.0924981715452	37.3253203426497	73.935216745286	110.545113147922	38.3974309747926	76.1481682181127	113.750814742191	58.3073749626549	0.278288329688228	0.83133494914848	-40.1855148142948	-0.509850331611524	-0.494728435444311	-0.517373888777872	0.168492469951392	0.204557902690456	0.150553509201779	0.174432524851369	0.223521190999902	0.158080722289744	0.000947104251382231	0.00239568865007733	0.003852638189784
145	24.3279064864899	0.07	61.6606617824594	26.35965785409	96.9616657108289	0.0896714473552873	19.0088397064095	9.55271779693112	28.4649616158879	0.24	0.19	0.32	15.7240721765468	31.2891445021034	46.85421682766	38.3721306417487	76.3562470982587	114.340363554769	39.2881615303413	48.4268262883994	117.22415982609	61.6606617824594	0.261891247645962	-0.470121252568453	-43.2550220934653	-0.509850331611524	-0.494728435444311	-0.517373888777872	0.168492469951392	0.204557902690456	0.150553509201779	0.174432524851369	0.223521190999902	0.158080722289744	0.000947104251382231	0.00239568865007733	0.003852638189784
145	24.3279064864899	0.07	63.430686290662	28.4183075754561	98.4430650058679	0.0739075806625076	18.1597640612022	8.1233554396584	28.196172682746	0.26	0.19	0.34	12.7182230609349	28.4315923118134	44.1449615626918	29.5078036554327	65.9647058813753	102.421608107318	30.1487572154706	67.4701070766889	104.726683803285	63.430686290662	0.27678840673272	0.00134486442338963	-40.8201886859277	-0.509850331611524	-0.494728435444311	-0.517373888777872	0.168492469951392	0.204557902690456	0.150553509201779	0.174432524851369	0.223521190999902	0.158080722289744	0.000947104251382231	0.00239568865007733	0.003852638189784
145	24.3279064864899	0.07	73.7780580299134	32.3590284448616	115.197087614965	0.0873159620622752	21.1182805614666	10.4582752113491	31.7782859115841	0.25	0.2	0.32	16.7587330176094	33.8407259866835	50.9227189557576	39.7895746326424	80.346652151752	120.903729670862	41.007864607245	82.8129115824243	124.632030380366	73.7780580299134	0.265969322936164	1.31497618091792	-40.555608913373	-0.509850331611524	-0.494728435444311	-0.517373888777872	0.168492469951392	0.204557902690456	0.150553509201779	0.174432524851369	0.223521190999902	0.158080722289744	0.000947104251382231	0.00239568865007733	0.003852638189784
145	24.3279064864899	0.08	52.8126589502883	24.1128313414526	81.5124865591241	0.0902298123573901	16.2394785325543	8.18850563721314	24.2904514278954	0.26	0.19	0.36	12.890385271801	25.5642658345913	38.2381463973816	30.0680202176245	59.631023104077	89.1940259905295	30.6119275453726	60.7061752654324	90.7350015610828	52.8126589502883	0.280145926320545	-2.59443448700174	-43.4583203074002	-0.509850331611524	-0.494728435444311	-0.517373888777872	0.168492469951392	0.204557902690456	0.150553509201779	0.174432524851369	0.223521190999902	0.158080722289744	0.000947104251382231	0.00239568865007733	0.003852638189784
145	24.3279064864899	0.08	59.333890443495	27.6767877357974	90.9909931511926	0.0894810642054529	18.3490580885773	9.21048987615518	27.4876263009994	0.26	0.19	0.34	14.6207247989115	29.1272812021501	43.6338376053888	34.3873062264276	68.5060933720725	102.624880517717	35.2350145644164	70.1688887247718	105.181355064113	59.333890443495	0.278510540335803	1.48417063660944	-39.5969568381058	-0.509850331611524	-0.494728435444311	-0.517373888777872	0.168492469951392	0.204557902690456	0.150553509201779	0.174432524851369	0.223521190999902	0.158080722289744	0.000947104251382231	0.00239568865007733	0.003852638189784
145	24.3279064864899	0.09	53.9687590266076	27.2892262719081	80.6482917813072	0.0930907263744155	16.4638399892083	8.44068263332599	24.4869973450906	0.28	0.19	0.37	12.9171980837992	25.195436388156	37.4736746925128	29.3166382744696	57.1831050330792	85.0495717916888	29.8387757827037	58.208454528783	86.551816484914	53.9687590266076	0.296049054340061	1.77102930314632	-37.756503584541	-0.509850331611524	-0.494728435444311	-0.517373888777872	0.168492469951392	0.204557902690456	0.150553509201779	0.174432524851369	0.223521190999902	0.158080722289744	0.000947104251382231	0.00239568865007733	0.003852638189784
145	24.3279064864899	0.09	58.3983762988362	28.9178409676737	87.8789116299988	0.106141728579103	19.1317914269304	10.4635229751975	27.8000598786633	0.26	0.19	0.33	16.5124380723066	30.191793136815	43.8711482013234	38.6107490133437	70.5969489159464	102.583148818549	39.5799011998908	72.3479257082159	105.138296414704	58.3983762988362	0.283634663805385	0.13090128514128	-40.7995252920354	-0.509850331611524	-0.494728435444311	-0.517373888777872	0.168492469951392	0.204557902690456	0.150553509201779	0.174432524851369	0.223521190999902	0.158080722289744	0.000947104251382231	0.00239568865007733	0.003852638189784
145	24.3279064864899	0.09	60.7194336409879	30.0962933372679	91.3425739447078	0.117641825945877	19.7822337247545	11.3235581449687	28.2409093045404	0.23	0.18	0.31	19.0353677088091	33.2547498084443	47.4741319080795	47.4931546467212	82.9704474087766	118.447740170832	48.6751471442185	85.1123758281669	121.477423679588	60.7194336409879	0.253769163756469	-0.0779912877019553	-44.0667357644627	-0.509850331611524	-0.494728435444311	-0.517373888777872	0.168492469951392	0.204557902690456	0.150553509201779	0.174432524851369	0.223521190999902	0.158080722289744	0.000947104251382231	0.00239568865007733	0.003852638189784
145	24.3279064864899	0.09	62.3293476440591	31.075242160634	93.5834531274843	0.0930451046140264	18.5268639940154	9.49591363037641	27.5578143576544	0.24	0.18	0.32	15.5012253642338	30.2434399934993	44.9856546227648	37.5046448928036	73.1728912160792	108.841137539355	38.3430577002245	74.8639417602836	111.36505421538	62.3293476440591	0.272194805298846	-3.39876629194262	-45.3952020081191	-0.509850331611524	-0.494728435444311	-0.517373888777872	0.168492469951392	0.204557902690456	0.150553509201779	0.174432524851369	0.223521190999902	0.158080722289744	0.000947104251382231	0.00239568865007733	0.003852638189784
145	24.3279064864899	0.09	62.7731462244989	31.8480541216843	93.6982383273134	0.126388450765183	21.5062892416651	12.6784090158638	30.3341694674665	0.25	0.19	0.34	20.5995264347716	34.942820758756	49.2861150827404	49.6005224436565	84.136990759349	118.673459075042	50.6432189450395	85.9002075786817	121.20431241191	62.7731462244989	0.275291538779682	-4.67256767441143	-46.3379532962991	-0.509850331611524	-0.494728435444311	-0.517373888777872	0.168492469951392	0.204557902690456	0.150553509201779	0.174432524851369	0.223521190999902	0.158080722289744	0.000947104251382231	0.00239568865007733	0.003852638189784
145	24.3279064864899	0.09	69.3914817521414	34.6990331279149	104.083930376368	0.0868122390762125	20.0691252721467	9.90655720127914	30.2316933430142	0.24	0.19	0.31	16.4283032484476	33.2811560265697	50.1340088046917	40.4033299423108	81.8507856512867	123.298241360263	7.40368218272929	84.1163913090674	126.795184717096	69.3914817521414	0.26264552017159	-1.87405782321891	-44.4314704435659	-0.509850331611524	-0.494728435444311	-0.517373888777872	0.168492469951392	0.204557902690456	0.150553509201779	0.174432524851369	0.223521190999902	0.158080722289744	0.000947104251382231	0.00239568865007733	0.003852638189784
145	24.3279064864899	0.1	54.1936119258801	29.2065556625355	79.1806681892248	0.111427037294901	17.8671057111421	9.98956014312539	25.7446512791588	0.24	0.18	0.34	16.5706775070977	29.6379462641615	42.7052150212252	40.7656793778275	72.9125899833954	105.059500588963	41.5252693411555	74.352482741103	107.137136177196	54.1936119258801	0.279365370154821	-2.18462637823536	-44.0133139444953	-0.509850331611524	-0.494728435444311	-0.517373888777872	0.168492469951392	0.204557902690456	0.150553509201779	0.174432524851369	0.223521190999902	0.158080722289744	0.000947104251382231	0.00239568865007733	0.003852638189784
145	24.3279064864899	0.1	58.6228584319229	30.6406015080995	86.6051153557464	0.128523809401314	19.3718796097012	11.4961065875796	27.2476526318228	0.23	0.17	0.33	19.1010012169419	32.1867488945456	45.2724965721493	47.0714385908411	79.3192229465232	111.567007302205	47.8654691451617	80.6657801142553	113.474309991242	58.6228584319229	0.268539997087001	0.517321811843823	-42.2507229526435	-0.509850331611524	-0.494728435444311	-0.517373888777872	0.168492469951392	0.204557902690456	0.150553509201779	0.174432524851369	0.223521190999902	0.158080722289744	0.000947104251382231	0.00239568865007733	0.003852638189784
145	24.3279064864899	0.1	59.0577375945925	31.6793071058051	86.43616808338	0.180683726871736	25.3668686944715	16.933160063491	33.8005773254521	0.25	0.18	0.34	27.5265442012027	41.2363805542697	54.9462169073368	66.3142896033541	99.3427021671135	132.371114730873	67.6498371342531	101.312431891746	135.05700832379	59.0577375945925	0.280901182938698	2.84752140890366	-38.6834362696948	-0.509850331611524	-0.494728435444311	-0.517373888777872	0.168492469951392	0.204557902690456	0.150553509201779	0.174432524851369	0.223521190999902	0.158080722289744	0.000947104251382231	0.00239568865007733	0.003852638189784
145	24.3279064864899	0.1	59.0924850468936	30.766884504574	87.4180855892132	0.130711932854497	21.9388014293929	13.1055091753164	30.7720936834694	0.26	0.2	0.33	20.6900286504335	34.6353906634345	48.5807526764356	48.3982960612911	81.0194089070177	113.640521752744	49.7508636947455	15.0521076735111	116.856586627071	59.0924850468936	0.278124756766331	-0.609493576500143	-41.4966717040647	-0.509850331611524	-0.494728435444311	-0.517373888777872	0.168492469951392	0.204557902690456	0.150553509201779	0.174432524851369	0.223521190999902	0.158080722289744	0.000947104251382231	0.00239568865007733	0.003852638189784
145	24.3279064864899	0.1	63.100373388849	32.8574125670706	93.3433342106274	0.0927356549034601	17.782888779277	9.09865864202798	26.467118916526	0.24	0.17	0.33	14.9142881180352	29.1492556496216	43.384223181208	36.2388210555294	70.8270251337802	105.415229212031	36.8708281210897	72.1127275472385	107.231744104072	63.100373388849	0.271954448548681	1.45315126007938	-40.8006708228883	-0.509850331611524	-0.494728435444311	-0.517373888777872	0.168492469951392	0.204557902690456	0.150553509201779	0.174432524851369	0.223521190999902	0.158080722289744	0.000947104251382231	0.00239568865007733	0.003852638189784
145	24.3279064864899	0.1	64.738847036174	33.6468084896482	95.8308855826998	0.127827138897193	21.5496402357868	12.761130545419	30.3381499261545	0.24	0.19	0.3	21.1224485338255	35.6693449050454	50.2162412762653	51.8460071403446	87.5520235107643	123.258039881184	53.3618513226545	90.010364686542	126.689612198046	64.738847036174	0.263808252479773	0.636064562977183	-41.9632539364617	-0.509850331611524	-0.494728435444311	-0.517373888777872	0.168492469951392	0.204557902690456	0.150553509201779	0.174432524851369	0.223521190999902	0.158080722289744	0.000947104251382231	0.00239568865007733	0.003852638189784
145	24.3279064864899	0.1	67.1417426313577	35.3998988041371	98.8835864585783	0.0943244924325855	19.8341555629652	10.2385309482536	29.4297801776768	0.26	0.2	0.36	16.1643731094542	31.3137394857816	46.4631058621089	37.8130506790275	73.2517128940302	108.690375109033	38.7117989411851	74.9848956473705	111.328666777492	67.1417426313577	0.286148017836657	2.58218395706376	-37.5160994891098	-0.509850331611524	-0.494728435444311	-0.517373888777872	0.168492469951392	0.204557902690456	0.150553509201779	0.174432524851369	0.223521190999902	0.158080722289744	0.000947104251382231	0.00239568865007733	0.003852638189784
145	24.3279064864899	0.1	67.5740617605772	35.3139047964862	99.8342187246683	0.107555424273253	20.6890097924879	11.3843685033532	29.9936510816227	0.25	0.21	0.35	18.2140293351466	33.1006705523033	47.98731176946	43.1763837648105	78.4651890222348	113.753994279659	44.3853726944993	80.6215682741875	116.849387989743	67.5740617605772	0.280398742997851	-0.301288231430932	-40.5812649898865	-0.509850331611524	-0.494728435444311	-0.517373888777872	0.168492469951392	0.204557902690456	0.150553509201779	0.174432524851369	0.223521190999902	0.158080722289744	0.000947104251382231	0.00239568865007733	0.003852638189784
145	24.3279064864899	0.1	68.0092505382191	35.4436178537824	100.574883222656	0.101891247242755	19.4294045827639	10.4232172017235	28.4355919638042	0.26	0.18	0.34	16.6063934298384	30.9551581210001	45.3039228121619	39.2001756406041	73.0711120661248	106.942048491645	39.9898045765003	74.5081850747418	109.098049646327	68.0092505382191	0.275511020722484	1.06239457367602	-40.310927782497	-0.509850331611524	-0.494728435444311	-0.517373888777872	0.168492469951392	0.204557902690456	0.150553509201779	0.174432524851369	0.223521190999902	0.158080722289744	0.000947104251382231	0.00239568865007733	0.003852638189784
145	24.3279064864899	0.1	69.8815592273657	36.5416446470535	103.221473807678	0.131738980840258	22.8950458796784	13.7181673776636	32.0719243816932	0.27	0.19	0.33	21.3970812731197	35.7108310427043	50.024580812289	49.461804113468	82.5496761552406	115.637548197013	50.595469172994	84.3612323163446	118.212583573569	69.8815592273657	0.273331885344127	-1.16671803863759	-42.7070751878609	-0.509850331611524	-0.494728435444311	-0.517373888777872	0.168492469951392	0.204557902690456	0.150553509201779	0.174432524851369	0.223521190999902	0.158080722289744	0.000947104251382231	0.00239568865007733	0.003852638189784
145	24.3279064864899	0.1	71.8957945037158	37.6566243220343	106.134964685397	0.122395782653522	22.4072298855806	13.0393836139301	31.7750761572311	0.26	0.19	0.33	20.6924273227844	35.5584274257387	50.424427528693	48.6529893774048	83.6066143828743	118.560239388344	49.9497387921449	85.7287863131387	121.622967328164	71.8957945037158	0.276581673398936	-0.696670984261931	-42.0071871945275	-0.509850331611524	-0.494728435444311	-0.517373888777872	0.168492469951392	0.204557902690456	0.150553509201779	0.174432524851369	0.223521190999902	0.158080722289744	0.000947104251382231	0.00239568865007733	0.003852638189784
145	24.3279064864899	0.1	72.582757883506	38.7515778778887	106.413937889123	0.10707893457657	20.2034986078931	11.0945855410329	29.3124116747534	0.24	0.17	0.32	18.2569604147021	33.2463500289036	48.2357396431052	44.5403840370399	81.1090764552872	117.677768873535	45.3951348961672	82.7189982377816	119.961025860628	72.582757883506	0.257432100157439	0.889334173314969	-42.5999631190163	-0.509850331611524	-0.494728435444311	-0.517373888777872	0.168492469951392	0.204557902690456	0.150553509201779	0.174432524851369	0.223521190999902	0.158080722289744	0.000947104251382231	0.00239568865007733	0.003852638189784
145	24.3279064864899	0.1	73.7266140597769	38.5575079732538	108.8957201463	0.117756305603824	20.6820737411987	11.8435091646763	29.5206383177211	0.25	0.17	0.33	19.1167391770624	33.3831640482436	47.6495889194248	45.7223624231108	79.8440105975493	113.965658771988	46.4071075871313	81.0587303986134	115.684546111176	73.7266140597769	0.261406370983076	0.147846818190444	-42.8226827608548	-0.509850331611524	-0.494728435444311	-0.517373888777872	0.168492469951392	0.204557902690456	0.150553509201779	0.174432524851369	0.223521190999902	0.158080722289744	0.000947104251382231	0.00239568865007733	0.003852638189784
145	24.3279064864899	0.1	74.1067069617411	38.8639468006351	109.349467122847	0.134297566211899	23.4011581873782	14.1248950002897	32.6774213744668	0.24	0.18	0.3	23.3720891634066	38.7212758516909	54.0704625399751	57.3481256201639	95.0104449880561	132.672764355948	58.9242145455849	97.6456960518483	136.29748510731	74.1067069617411	0.25724114269704	-0.734091156006959	-44.324158360127	-0.509850331611524	-0.494728435444311	-0.517373888777872	0.168492469951392	0.204557902690456	0.150553509201779	0.174432524851369	0.223521190999902	0.158080722289744	0.000947104251382231	0.00239568865007733	0.003852638189784
145	24.3279064864899	0.1	75.596906621881	39.9153684368165	111.278444806945	0.147383739693094	24.7918032772904	15.4818908026902	34.1017157518906	0.25	0.19	0.31	25.1004727524978	40.1944433388447	55.2884139251916	60.3053463170794	96.5694889284523	132.833631539825	61.9809604161577	99.2517116445626	136.452623651137	75.596906621881	0.26496678313335	-3.15272279653426	-45.7506537171383	-0.509850331611524	-0.494728435444311	-0.517373888777872	0.168492469951392	0.204557902690456	0.150553509201779	0.174432524851369	0.223521190999902	0.158080722289744	0.000947104251382231	0.00239568865007733	0.003852638189784
145	24.3279064864899	0.1	80.5037022560047	43.7740328029526	117.233371709057	0.122568005100752	22.4808909714431	13.0897760451498	31.8720058977364	0.25	0.2	0.33	21.1712548401676	36.3603372700022	51.5494196998369	50.7407596951881	87.14415606357	123.547552431952	52.0838731709851	89.5018255882835	126.893996948258	80.5037022560047	0.269134593700352	-1.73327131479125	-43.6021599419536	-0.509850331611524	-0.494728435444311	-0.517373888777872	0.168492469951392	0.204557902690456	0.150553509201779	0.174432524851369	0.223521190999902	0.158080722289744	0.000947104251382231	0.00239568865007733	0.003852638189784
145	24.3279064864899	0.1	81.0491167237406	43.9777882628241	118.120445184657	0.114899029316298	21.3809646775663	12.1158460077282	30.6460833474044	0.26	0.19	0.34	19.2972694031052	34.0541003259776	48.8109312488501	45.5383398819699	80.3620016192308	115.185663356492	46.5651243803647	82.161738625145	117.672270906974	81.0491167237406	0.268058924803527	0.643019744370683	-41.3481329228408	-0.509850331611524	-0.494728435444311	-0.517373888777872	0.168492469951392	0.204557902690456	0.150553509201779	0.174432524851369	0.223521190999902	0.158080722289744	0.000947104251382231	0.00239568865007733	0.003852638189784
145	24.3279064864899	0.11	63.1199600115041	34.5488925981756	91.6910274248326	0.123620177150402	20.9823907314936	12.2598714943809	29.7049099686064	0.25	0.18	0.32	19.7516300201307	33.8043036467578	47.856977273385	47.1508842018113	80.6972794218327	114.243674641854	48.3327688525571	82.6723877973859	117.096624859844	63.1199600115041	0.282834296819522	-2.22180836410339	-43.2292430271587	-0.509850331611524	-0.494728435444311	-0.517373888777872	0.168492469951392	0.204557902690456	0.150553509201779	0.174432524851369	0.223521190999902	0.158080722289744	0.000947104251382231	0.00239568865007733	0.003852638189784
145	24.3279064864899	0.11	63.4735794026095	34.7068688455171	92.2402899597019	0.127400492650408	20.8408980166189	12.3251300795472	29.3566659536906	0.25	0.19	0.35	19.9532854751196	33.7395536598447	47.5258218445699	47.8675040475886	80.9404658390862	114.013427630584	48.753865641496	82.4597244076891	116.112368463189	63.4735794026095	0.287332038688001	2.83981856789182	-38.0869950803556	-0.509850331611524	-0.494728435444311	-0.517373888777872	0.168492469951392	0.204557902690456	0.150553509201779	0.174432524851369	0.223521190999902	0.158080722289744	0.000947104251382231	0.00239568865007733	0.003852638189784
145	24.3279064864899	0.11	63.9500827748837	36.2360105796685	91.664154970099	0.155407363842579	22.6975970378184	14.4362057655633	30.9589883100735	0.25	0.19	0.35	23.3461974737775	36.7064997015481	50.0668019293186	55.9466802037034	87.9632240970488	119.979767990394	57.1459670568782	89.9014968352541	122.720349674907	63.9500827748837	0.284304962634206	2.78542053844158	-37.9611774819518	-0.509850331611524	-0.494728435444311	-0.517373888777872	0.168492469951392	0.204557902690456	0.150553509201779	0.174432524851369	0.223521190999902	0.158080722289744	0.000947104251382231	0.00239568865007733	0.003852638189784
145	24.3279064864899	0.11	65.703470252865	36.8442245528667	94.5627159528632	0.148812484989738	23.6936640175676	14.8463666373403	32.540961397795	0.26	0.2	0.32	23.4362215572968	37.4024145425083	51.3686075277197	54.8172491917981	87.4841310634927	120.151012935187	56.4061405901282	90.0663961497864	123.631858344638	65.703470252865	0.277652135664136	-1.73677320510541	-42.6302530223776	-0.509850331611524	-0.494728435444311	-0.517373888777872	0.168492469951392	0.204557902690456	0.150553509201779	0.174432524851369	0.223521190999902	0.158080722289744	0.000947104251382231	0.00239568865007733	0.003852638189784
145	24.3279064864899	0.11	67.0033011008675	37.6224673528705	96.3841348488645	0.170890527250616	26.1006240409062	17.1246146920138	35.0766333897987	0.27	0.18	0.33	26.6942911784282	40.686326122804	54.6783610671798	61.6708036448411	93.9960687690811	126.321333893321	63.0798012207745	96.1439568896703	129.237848065957	67.0033011008675	0.278526149923949	3.14181655116855	-38.3198877697248	-0.509850331611524	-0.494728435444311	-0.517373888777872	0.168492469951392	0.204557902690456	0.150553509201779	0.174432524851369	0.223521190999902	0.158080722289744	0.000947104251382231	0.00239568865007733	0.003852638189784
145	24.3279064864899	0.11	67.2765786283043	37.4302382122476	97.1229190443611	0.142254341573659	21.9251670017366	13.5194479382229	30.3308860652502	0.24	0.18	0.33	21.9968934964311	35.673465782957	49.3500380694829	53.0414021311266	86.0199029609252	118.998403790724	54.156388813904	87.8320001386959	121.538879073034	67.2765786283043	0.275359313317441	4.46410835404075	-37.6203849303395	-0.509850331611524	-0.494728435444311	-0.517373888777872	0.168492469951392	0.204557902690456	0.150553509201779	0.174432524851369	0.223521190999902	0.158080722289744	0.000947104251382231	0.00239568865007733	0.003852638189784
145	24.3279064864899	0.11	67.4737033227793	37.4191866713501	97.5282199742086	0.13832259188462	22.820648083119	13.9278336590392	31.7134625071988	0.25	0.19	0.34	22.4532264754675	36.7894384920852	51.1256505087029	53.6349089793503	87.8803849005984	122.125860821847	54.7300035066107	89.7126839846278	124.778168252835	67.4737033227793	0.279842000109712	0.00867006850532089	-41.2625264598215	-0.509850331611524	-0.494728435444311	-0.517373888777872	0.168492469951392	0.204557902690456	0.150553509201779	0.174432524851369	0.223521190999902	0.158080722289744	0.000947104251382231	0.00239568865007733	0.003852638189784
145	24.3279064864899	0.11	67.77612517916	37.470906561347	98.0813437969729	0.143505190907616	23.2222421271025	14.3645991217259	32.0798851324792	0.26	0.21	0.34	22.7774453284946	36.8227018361505	50.8679583438064	53.5133454449298	86.5112805740542	119.509215703179	54.9888558634045	15.5135105665775	122.942625923381	67.77612517916	0.279432379250545	-1.03864078009356	-41.7697052499081	-0.509850331611524	-0.494728435444311	-0.517373888777872	0.168492469951392	0.204557902690456	0.150553509201779	0.174432524851369	0.223521190999902	0.158080722289744	0.000947104251382231	0.00239568865007733	0.003852638189784
145	24.3279064864899	0.11	69.6537599797315	38.7449030656808	100.562616893782	0.164714563216041	23.8509312650258	15.4651745687028	32.2366879613487	0.26	0.18	0.35	24.3096836965408	37.4912415210677	50.6727993455946	56.6227843908952	87.3256316986334	118.028479006372	57.5706096179735	88.6681300344248	119.808690952352	69.6537599797315	0.277812522704524	0.715875549387125	-40.8684422266806	-0.509850331611524	-0.494728435444311	-0.517373888777872	0.168492469951392	0.204557902690456	0.150553509201779	0.174432524851369	0.223521190999902	0.158080722289744	0.000947104251382231	0.00239568865007733	0.003852638189784
145	24.3279064864899	0.11	71.9833437666215	39.7653786790774	104.201308854166	0.130987074690201	22.0655687990804	13.1919762148507	30.9391613833101	0.27	0.19	0.33	20.3990306525276	34.1204537490891	47.8418768456506	46.7605317289833	78.2140380745932	109.667544420203	47.8408953617234	79.9381309801127	112.17882392208	71.9833437666215	0.276881977344606	-0.00887794643740263	-41.3074034645013	-0.509850331611524	-0.494728435444311	-0.517373888777872	0.168492469951392	0.204557902690456	0.150553509201779	0.174432524851369	0.223521190999902	0.158080722289744	0.000947104251382231	0.00239568865007733	0.003852638189784
145	24.3279064864899	0.11	72.8628436462168	40.9644508749202	104.761236417513	0.120470544617255	21.4158935201434	12.3813457651713	30.4504412751156	0.22	0.17	0.31	21.0522500444613	36.413872438638	51.7754948328147	53.171830174014	91.9707982375438	130.769766301073	54.4037007307535	94.2285000039294	133.808232721849	72.8628436462168	0.25680649199635	2.29423697583855	-41.5667986628971	-0.509850331611524	-0.494728435444311	-0.517373888777872	0.168492469951392	0.204557902690456	0.150553509201779	0.174432524851369	0.223521190999902	0.158080722289744	0.000947104251382231	0.00239568865007733	0.003852638189784
145	24.3279064864899	0.11	73.6795195203644	41.727650379485	105.631388661244	0.119941300540253	21.8194640051841	12.5916043067556	31.0473237036126	0.26	0.18	0.33	19.9206641583438	34.519685019735	49.1187058811263	46.6959625744595	80.9174788024585	115.138995030457	47.7649756329419	82.7610059045784	39.0758724615498	73.6795195203644	0.275761423858452	-3.35461603263392	-44.7776613138167	-0.509850331611524	-0.494728435444311	-0.517373888777872	0.168492469951392	0.204557902690456	0.150553509201779	0.174432524851369	0.223521190999902	0.158080722289744	0.000947104251382231	0.00239568865007733	0.003852638189784
145	24.3279064864899	0.11	74.204323035265	41.9733999158971	106.435246154633	0.140209811167756	23.0699603043164	14.15048414345	31.9894364651828	0.26	0.19	0.34	22.4034055007457	36.5249464501853	50.6464873996248	52.5541403889434	85.6805972367809	118.807054084618	53.7584034934297	87.5886896207514	121.430036073573	74.204323035265	0.277868290470164	1.613237515085	-39.3542567616837	-0.509850331611524	-0.494728435444311	-0.517373888777872	0.168492469951392	0.204557902690456	0.150553509201779	0.174432524851369	0.223521190999902	0.158080722289744	0.000947104251382231	0.00239568865007733	0.003852638189784
145	24.3279064864899	0.11	74.8008531420323	40.7055789374276	108.896127346637	0.130956856405208	21.8564365522847	13.0657789177	30.6470941868694	0.26	0.18	0.33	20.806924377693	34.8058256131342	48.8047268485755	49.0930194663139	82.1228088952273	115.152598324141	50.1454020760366	83.8904043381913	117.704649486432	74.8008531420323	0.270170889393868	-2.37115649321548	-44.4255978834287	-0.509850331611524	-0.494728435444311	-0.517373888777872	0.168492469951392	0.204557902690456	0.150553509201779	0.174432524851369	0.223521190999902	0.158080722289744	0.000947104251382231	0.00239568865007733	0.003852638189784
145	24.3279064864899	0.11	75.8489663400148	42.9542711976893	108.74366148234	0.131108653194268	23.855001817998	14.2669146530715	33.4430889829246	0.25	0.19	0.31	23.1207013536484	38.6589803217147	54.1972592897809	55.5244347110487	92.8396589721118	130.154883233175	57.1273657965863	95.5147182708225	133.907299369719	75.8489663400148	0.270901043043486	2.25867807062412	-39.5294344486083	-0.509850331611524	-0.494728435444311	-0.517373888777872	0.168492469951392	0.204557902690456	0.150553509201779	0.174432524851369	0.223521190999902	0.158080722289744	0.000947104251382231	0.00239568865007733	0.003852638189784
145	24.3279064864899	0.11	76.2741280842482	41.5789499740942	110.969306194402	0.11449492408947	21.2496390342763	12.0230871258578	30.4761909426948	0.25	0.19	0.33	19.4123010645838	34.3093571666747	49.2064132687656	46.4431265179	82.0837164197287	117.724306321557	47.5975340712018	84.1178018047762	120.559964876216	76.2741280842482	0.266076465401569	0.333000917060934	-41.8125689230001	-0.509850331611524	-0.494728435444311	-0.517373888777872	0.168492469951392	0.204557902690456	0.150553509201779	0.174432524851369	0.223521190999902	0.158080722289744	0.000947104251382231	0.00239568865007733	0.003852638189784
145	24.3279064864899	0.11	77.4953368556625	42.2473266260111	112.743347085314	0.126834850191488	24.6973108596245	14.580024874884	34.814596844365	0.25	0.19	0.31	23.427437432505	39.6840684347312	55.9406994369574	55.7760856316058	94.4799022771053	133.183718922605	57.3470898545819	97.1128984231195	136.901152105212	77.4953368556625	0.2639898741712	-3.51522606184772	-45.8487642601143	-0.509850331611524	-0.494728435444311	-0.517373888777872	0.168492469951392	0.204557902690456	0.150553509201779	0.174432524851369	0.223521190999902	0.158080722289744	0.000947104251382231	0.00239568865007733	0.003852638189784
145	24.3279064864899	0.11	82.1568000415964	45.6261114365313	118.687488646661	0.154935314746077	26.6943364762634	16.9607171103586	36.4279558421683	0.26	0.18	0.32	26.8172942880898	42.2075241542727	57.5977540204555	62.8261912933692	98.8816380224284	134.937084751488	64.3526844079393	101.283487117566	138.228180199085	82.1568000415964	0.266195518579611	3.4764535422088	-39.0125698760261	-0.509850331611524	-0.494728435444311	-0.517373888777872	0.168492469951392	0.204557902690456	0.150553509201779	0.174432524851369	0.223521190999902	0.158080722289744	0.000947104251382231	0.00239568865007733	0.003852638189784
145	24.3279064864899	0.12	59.1303348999417	34.1027533503076	84.1579164495757	0.124355384475916	18.4879111329687	10.8283312489197	26.1474910170176	0.27	0.19	0.37	16.8050810541879	28.6924031016466	40.5797251491053	38.6578580517274	66.0030643523724	93.3482706530174	39.3129718085329	67.1189545782651	94.9091030629937	59.1303348999417	0.294873497987962	-2.81692567359362	-42.7201219419877	-0.509850331611524	-0.494728435444311	-0.517373888777872	0.168492469951392	0.204557902690456	0.150553509201779	0.174432524851369	0.223521190999902	0.158080722289744	0.000947104251382231	0.00239568865007733	0.003852638189784
145	24.3279064864899	0.12	63.7691776876757	36.9411516455379	90.5972037298135	0.152419078437714	22.0765764274701	13.9484938499998	30.2046590049404	0.25	0.19	0.33	22.3896811040389	35.4366221468424	48.483563189646	53.2501837781573	84.2801928722461	115.310201966335	54.4383631818562	86.2074194197942	117.831245439105	63.7691776876757	0.280646791626812	-1.77709802602015	-42.9521356096414	-0.509850331611524	-0.494728435444311	-0.517373888777872	0.168492469951392	0.204557902690456	0.150553509201779	0.174432524851369	0.223521190999902	0.158080722289744	0.000947104251382231	0.00239568865007733	0.003852638189784
145	24.3279064864899	0.12	68.3863581617764	39.4716184722274	97.3010978513253	0.128270276410691	19.2973205630291	11.4429681268422	27.151672999216	0.26	0.19	0.33	18.2020043850062	30.6956997182563	43.1893950515064	42.8982686749954	72.3432620841164	101.788255493238	44.0190503916055	74.2317091034868	104.444852349722	68.3863581617764	0.274374879413851	3.70491290715837	-37.8357349022468	-0.509850331611524	-0.494728435444311	-0.517373888777872	0.168492469951392	0.204557902690456	0.150553509201779	0.174432524851369	0.223521190999902	0.158080722289744	0.000947104251382231	0.00239568865007733	0.003852638189784
145	24.3279064864899	0.12	68.5071795251553	39.7258538983814	97.2885051519292	0.116991587184685	20.0962717053037	11.4762956474375	28.7162477631698	0.24	0.19	0.34	18.7615872724073	32.8536286474329	46.9456700224586	45.4617626519622	79.6086091298854	113.755455607809	46.442196562701	81.3399643062769	116.353091852065	68.5071795251553	0.278301410061292	0.314160704314263	-41.1439006414836	-0.509850331611524	-0.494728435444311	-0.517373888777872	0.168492469951392	0.204557902690456	0.150553509201779	0.174432524851369	0.223521190999902	0.158080722289744	0.000947104251382231	0.00239568865007733	0.003852638189784
145	24.3279064864899	0.12	68.9698660191769	40.2956818321391	97.6440502062147	0.155233584068043	23.8536572891285	15.1657352620112	32.5415793162457	0.24	0.19	0.32	25.0376848568549	39.3809033040852	53.7241217513155	61.2901597295309	96.4011595960228	131.512159462515	62.9520582644467	98.8955373706851	134.989134250637	68.9698660191769	0.275477373183908	1.98503685334856	-39.9292302569924	-0.509850331611524	-0.494728435444311	-0.517373888777872	0.168492469951392	0.204557902690456	0.150553509201779	0.174432524851369	0.223521190999902	0.158080722289744	0.000947104251382231	0.00239568865007733	0.003852638189784
145	24.3279064864899	0.12	71.9498492454704	40.8537006040944	103.045997886846	0.131486348401678	23.1594162338235	13.8663065696994	32.4525258979475	0.25	0.19	0.33	22.3156889412493	37.2715204396441	52.2273519380389	53.2137530293	88.8772687647392	124.540784500178	54.5540194834552	91.0832224059578	127.693294908592	71.9498492454704	0.272700511961687	3.68949081536537	-38.126212717779	-0.509850331611524	-0.494728435444311	-0.517373888777872	0.168492469951392	0.204557902690456	0.150553509201779	0.174432524851369	0.223521190999902	0.158080722289744	0.000947104251382231	0.00239568865007733	0.003852638189784
145	24.3279064864899	0.12	73.6788246732755	43.2312176694269	104.126431677124	0.144503077866767	23.238436711291	14.4104220153173	32.0664514072648	0.24	0.19	0.33	23.6087166051046	38.0717279535169	52.5347393019291	57.3332670339719	92.4563830264183	127.579499018865	58.6670152373717	94.669239114266	130.576249548511	73.6788246732755	0.27045102148605	-2.64614707971742	-44.4609690258409	-0.509850331611524	-0.494728435444311	-0.517373888777872	0.168492469951392	0.204557902690456	0.150553509201779	0.174432524851369	0.223521190999902	0.158080722289744	0.000947104251382231	0.00239568865007733	0.003852638189784
145	24.3279064864899	0.12	73.9964751001623	42.3187169725195	105.674233227805	0.102764759514742	20.174658581842	10.8673800328409	29.481937130843	0.27	0.2	0.33	16.9415893729049	31.4510747207917	45.9605600686784	39.1422925970202	72.6653882416042	106.188483886188	40.2021067715315	74.5594682322834	109.011330541256	73.9964751001623	0.283244567894835	-0.79682670073414	-41.1625650178061	-0.509850331611524	-0.494728435444311	-0.517373888777872	0.168492469951392	0.204557902690456	0.150553509201779	0.174432524851369	0.223521190999902	0.158080722289744	0.000947104251382231	0.00239568865007733	0.003852638189784
145	24.3279064864899	0.12	74.2684539965273	43.0831369395013	105.453771053553	0.133024607448297	22.9941333580502	13.8289765485753	32.159290167525	0.24	0.18	0.33	22.5153545959561	37.4374100906649	52.3594655853737	54.3282929835159	90.334379380149	126.340465776782	55.5010551186028	92.3047557012454	129.015810823608	74.2684539965273	0.275473165434774	0.209185279270842	-41.0855937220507	-0.509850331611524	-0.494728435444311	-0.517373888777872	0.168492469951392	0.204557902690456	0.150553509201779	0.174432524851369	0.223521190999902	0.158080722289744	0.000947104251382231	0.00239568865007733	0.003852638189784
145	24.3279064864899	0.12	74.3790595723403	43.173907246297	105.584211898384	0.153482998525578	22.9152325551057	14.5129470329158	31.3175180772956	0.24	0.18	0.33	23.719294293567	37.4516039745291	51.1839136554911	57.4583343975382	90.7238958402016	123.989457282865	58.6437913898682	92.5673103794986	126.552899572305	74.3790595723403	0.269454828498423	1.76965377333877	-40.5110907890774	-0.509850331611524	-0.494728435444311	-0.517373888777872	0.168492469951392	0.204557902690456	0.150553509201779	0.174432524851369	0.223521190999902	0.158080722289744	0.000947104251382231	0.00239568865007733	0.003852638189784
145	24.3279064864899	0.12	75.1685112636316	43.5731500075227	106.763872519741	0.117642744757495	19.8851750174544	11.3825204518335	28.3878295830752	0.23	0.18	0.33	18.9753280294165	33.1497510129905	47.3241739965645	46.9259093257953	81.9791999272288	117.032490528662	47.9532168305145	83.6948345722793	119.54690042596	75.1685112636316	0.259474519449087	-0.539340011677114	-43.4429821578031	-0.509850331611524	-0.494728435444311	-0.517373888777872	0.168492469951392	0.204557902690456	0.150553509201779	0.174432524851369	0.223521190999902	0.158080722289744	0.000947104251382231	0.00239568865007733	0.003852638189784
145	24.3279064864899	0.12	76.9638232417603	44.8184136619142	109.109232821606	0.140349155634625	24.7413569566622	15.1811978180061	34.3015160953184	0.27	0.19	0.34	23.5101869263335	38.315417125542	53.1206473247505	53.9702085924468	87.9572357740758	121.944262955705	55.117490473418	89.946790715757	124.800445153538	76.9638232417603	0.292962146991175	3.74403347276005	-35.9136934029273	-0.509850331611524	-0.494728435444311	-0.517373888777872	0.168492469951392	0.204557902690456	0.150553509201779	0.174432524851369	0.223521190999902	0.158080722289744	0.000947104251382231	0.00239568865007733	0.003852638189784
145	24.3279064864899	0.12	77.6280273123824	44.3052810484346	110.95077357633	0.170021014384784	25.0524156800976	16.4103548798621	33.6944764803332	0.26	0.18	0.33	26.0595899221548	39.7831542317136	53.5067185412723	61.3139846695825	93.6033036574055	125.892622645228	62.6291981509693	95.5554319517089	128.646274236045	77.6280273123824	0.273127884864979	-0.419449962025175	-42.324315620237	-0.509850331611524	-0.494728435444311	-0.517373888777872	0.168492469951392	0.204557902690456	0.150553509201779	0.174432524851369	0.223521190999902	0.158080722289744	0.000947104251382231	0.00239568865007733	0.003852638189784
145	24.3279064864899	0.12	78.7707615240321	45.7125724572592	111.828950590805	0.127954948875373	22.4205019750916	13.2820694299914	31.5589345201919	0.26	0.2	0.34	20.8034233011823	35.1167561403968	49.4300889796113	48.2858265917307	81.5078159450289	114.729805298327	49.50900170128	83.5428416427481	117.572817316786	78.7707615240321	0.278798828797106	2.11222089047429	-38.9090334440239	-0.509850331611524	-0.494728435444311	-0.517373888777872	0.168492469951392	0.204557902690456	0.150553509201779	0.174432524851369	0.223521190999902	0.158080722289744	0.000947104251382231	0.00239568865007733	0.003852638189784
145	24.3279064864899	0.12	79.2693275781624	46.488111753686	112.050543402639	0.152840321989105	24.5658191105132	15.5359724075791	33.5956658134473	0.26	0.19	0.35	24.4897747943166	38.7237671303339	52.9577594663513	57.2006339552205	90.446892533429	123.693151111638	58.3287563298613	92.2430776816766	126.259764536519	79.2693275781624	0.280900421271122	1.80457328232592	-38.7145835562797	-0.509850331611524	-0.494728435444311	-0.517373888777872	0.168492469951392	0.204557902690456	0.150553509201779	0.174432524851369	0.223521190999902	0.158080722289744	0.000947104251382231	0.00239568865007733	0.003852638189784
145	24.3279064864899	0.12	79.56205337226	45.772187077197	113.351919667323	0.142349067701173	24.2879132381599	14.9799720014286	33.5958544748912	0.23	0.18	0.31	25.2354312617126	40.9156949661569	56.5959586706013	63.1049684286279	102.315811935107	141.526655441586	64.5523950038163	104.717043612989	144.961478998645	79.56205337226	0.260111751678671	-0.739200290804208	-43.6167118856792	-0.509850331611524	-0.494728435444311	-0.517373888777872	0.168492469951392	0.204557902690456	0.150553509201779	0.174432524851369	0.223521190999902	0.158080722289744	0.000947104251382231	0.00239568865007733	0.003852638189784
145	24.3279064864899	0.12	80.0884268195935	46.9874804179151	113.189373221272	0.165848257497606	26.4938838504515	17.2170844889181	35.7706832119849	0.26	0.19	0.35	27.2798549940576	41.9786120080275	56.6773690219974	64.0430767399052	98.550357795173	133.057638850441	65.3083435544614	100.538965301991	135.645969047628	80.0884268195935	0.283533464069525	1.15886165471406	-39.8185717283387	-0.509850331611524	-0.494728435444311	-0.517373888777872	0.168492469951392	0.204557902690456	0.150553509201779	0.174432524851369	0.223521190999902	0.158080722289744	0.000947104251382231	0.00239568865007733	0.003852638189784
145	24.3279064864899	0.12	80.8909946797197	46.6515864791481	115.130402880291	0.123372887802281	23.4662083973816	13.7000004181423	33.232416376621	0.24	0.19	0.33	22.5894025133586	38.69252633371	54.7956501540615	55.2244969515905	94.5919353688833	133.959373786176	56.5314444803015	96.8460969923447	137.023026808943	80.8909946797197	0.267979496428371	1.54854519867804	-40.3569012188985	-0.509850331611524	-0.494728435444311	-0.517373888777872	0.168492469951392	0.204557902690456	0.150553509201779	0.174432524851369	0.223521190999902	0.158080722289744	0.000947104251382231	0.00239568865007733	0.003852638189784
145	24.3279064864899	0.12	85.9711708504674	49.2785709350319	122.663770765903	0.157378141227424	26.6792769841908	17.0409052504318	36.3176487179497	0.24	0.17	0.32	28.0195922798489	43.8675324128828	59.7154725459168	68.3007838326991	106.931850352477	145.562916872255	69.6259208354014	109.023764753212	148.457655593077	85.9711708504674	0.26432687833711	0.257875685117533	-42.3946382642225	-0.509850331611524	-0.494728435444311	-0.517373888777872	0.168492469951392	0.204557902690456	0.150553509201779	0.174432524851369	0.223521190999902	0.158080722289744	0.000947104251382231	0.00239568865007733	0.003852638189784
145	24.3279064864899	0.12	86.8176170115423	50.1939712360619	123.441262787023	0.136427367897698	25.049538105248	15.2097925365757	34.8892836739202	0.25	0.2	0.33	24.6572095946786	40.6088189451429	56.5604282956071	59.2351931681788	97.5565067616684	135.877820355158	60.8631394875046	100.11943545657	139.519022635713	86.8176170115423	0.269894997069744	-0.962569170965503	-42.7116881164802	-0.509850331611524	-0.494728435444311	-0.517373888777872	0.168492469951392	0.204557902690456	0.150553509201779	0.174432524851369	0.223521190999902	0.158080722289744	0.000947104251382231	0.00239568865007733	0.003852638189784
145	24.3279064864899	0.12	88.2504223369035	50.729437035769	125.771407638038	0.133708634764552	24.3793093072852	14.6907517303647	34.0678668842058	0.25	0.18	0.33	23.6944724086533	39.3209879470992	54.947503485545	56.6273970481666	93.9731916543276	131.318986260489	57.8078653809255	95.949254863886	134.10796589666	88.2504223369035	0.272215924344923	-0.88462035045437	-42.5537410866415	-0.509850331611524	-0.494728435444311	-0.517373888777872	0.168492469951392	0.204557902690456	0.150553509201779	0.174432524851369	0.223521190999902	0.158080722289744	0.000947104251382231	0.00239568865007733	0.003852638189784
145	24.3279064864899	0.12	90.517862264025	52.49382915848	128.54189536957	0.146921733891209	25.6390573831494	15.9932422949339	35.2848724713648	0.23	0.18	0.31	26.7742089896356	42.9222210240102	59.0702330583848	66.5081550689759	106.620432105941	146.732709142907	68.1804012555707	109.278788760157	150.379872080668	90.517862264025	0.251406429247282	-0.868878321910847	-44.5426374265901	-0.509850331611524	-0.494728435444311	-0.517373888777872	0.168492469951392	0.204557902690456	0.150553509201779	0.174432524851369	0.223521190999902	0.158080722289744	0.000947104251382231	0.00239568865007733	0.003852638189784
145	24.3279064864899	0.13	63.7667509069992	38.230810714935	89.3026910990635	0.152745751860726	21.8155719255309	13.7937249728568	29.8374188782051	0.24	0.18	0.33	22.5517055479874	35.6668235298025	48.7819415116176	54.6496002003175	86.4314959314879	118.213391662658	55.8005606777356	88.3468676025956	120.770472267001	63.7667509069992	0.275325514217193	-4.92079256878974	-46.5569410751491	-0.509850331611524	-0.494728435444311	-0.517373888777872	0.168492469951392	0.204557902690456	0.150553509201779	0.174432524851369	0.223521190999902	0.158080722289744	0.000947104251382231	0.00239568865007733	0.003852638189784
145	24.3279064864899	0.13	67.2243376687901	40.5542579938799	93.8944173437004	0.175150647414059	23.6516392187428	15.6380301422907	31.6652482951948	0.25	0.17	0.31	25.3765075441407	38.3805374209236	51.3845672977065	61.0247458980175	92.2964887688813	123.568231639745	62.3858835299557	94.3028784143094	126.283561630912	67.2243376687901	0.270240185095208	-0.939324546904852	-43.452595954709	-0.509850331611524	-0.494728435444311	-0.517373888777872	0.168492469951392	0.204557902690456	0.150553509201779	0.174432524851369	0.223521190999902	0.158080722289744	0.000947104251382231	0.00239568865007733	0.003852638189784
145	24.3279064864899	0.13	67.9106561382257	40.3368874397474	95.484424836704	0.146286362023911	22.3488626758101	13.9194934310352	30.778231920585	0.27	0.21	0.36	21.4641890114996	34.4624763136916	47.4607636158835	49.0704580810237	78.7865545916158	108.502651102208	50.2935133505207	80.8440454885153	111.214249130468	67.9106561382257	0.291219283366033	-0.058504379903038	-39.9737154393935	-0.509850331611524	-0.494728435444311	-0.517373888777872	0.168492469951392	0.204557902690456	0.150553509201779	0.174432524851369	0.223521190999902	0.158080722289744	0.000947104251382231	0.00239568865007733	0.003852638189784
145	24.3279064864899	0.13	68.1473810204881	40.7233636308061	95.5713984101702	0.147113257548757	22.0110090942816	13.736443739636	30.2855744489272	0.24	0.19	0.34	22.3414562436524	35.7995130238534	49.2575698040543	53.8512519070486	86.2901940219287	118.729136136809	55.1063414497704	88.3351033428195	121.53642791805	68.1473810204881	0.277529324441837	-0.942645941503047	-42.336675906011	-0.509850331611524	-0.494728435444311	-0.517373888777872	0.168492469951392	0.204557902690456	0.150553509201779	0.174432524851369	0.223521190999902	0.158080722289744	0.000947104251382231	0.00239568865007733	0.003852638189784
145	24.3279064864899	0.13	68.2938798993902	40.2870278083671	96.3007319904133	0.18335950918776	25.1254499723898	16.8467328060542	33.4041671387254	0.25	0.19	0.36	27.1409759735098	40.4784264032008	53.8158768328918	64.7895575719833	96.6280409530285	128.466524334074	65.9393463657404	98.3298063374087	130.803980308006	68.2938798993902	0.280336707677953	-1.21312553799058	-42.5345384677714	-0.509850331611524	-0.494728435444311	-0.517373888777872	0.168492469951392	0.204557902690456	0.150553509201779	0.174432524851369	0.223521190999902	0.158080722289744	0.000947104251382231	0.00239568865007733	0.003852638189784
145	24.3279064864899	0.13	69.308635498543	41.5444548654025	97.0728161316835	0.122546860739515	19.7077504801258	11.4742713810178	27.9412295792339	0.27	0.2	0.35	17.8459409878489	30.6514758447678	43.4570107016867	41.1380890326364	70.657139522221	100.176190011806	42.1074871122094	72.3232332097985	102.482255209904	69.308635498543	0.283845589145057	-1.10570076103176	-41.687476863719	-0.509850331611524	-0.494728435444311	-0.517373888777872	0.168492469951392	0.204557902690456	0.150553509201779	0.174432524851369	0.223521190999902	0.158080722289744	0.000947104251382231	0.00239568865007733	0.003852638189784
145	24.3279064864899	0.13	69.5330977280406	41.901311134436	97.1648843216451	0.142764843387291	21.8157606508586	13.4694379538218	30.1620833478954	0.24	0.18	0.34	21.9249113281352	35.510658979663	49.0964066311909	52.8910465836246	85.6649265394458	118.438806495267	53.9305786229315	87.3509446954041	120.823636922966	69.5330977280406	0.275716721921392	-2.14589131406406	-43.6519677588715	-0.509850331611524	-0.494728435444311	-0.517373888777872	0.168492469951392	0.204557902690456	0.150553509201779	0.174432524851369	0.223521190999902	0.158080722289744	0.000947104251382231	0.00239568865007733	0.003852638189784
145	24.3279064864899	0.13	70.5612951924293	41.7270988453165	99.395491539542	0.150465689894589	22.3155644903538	14.0368089248984	30.5943200558093	0.24	0.18	0.33	22.9250534739739	36.44599794586	49.966942417746	55.4942913626643	88.224214233862	120.95413710506	56.7189162625839	90.1770319760595	123.588440936303	70.5612951924293	0.27124246158712	-1.96685398064602	-43.9563643175731	-0.509850331611524	-0.494728435444311	-0.517373888777872	0.168492469951392	0.204557902690456	0.150553509201779	0.174432524851369	0.223521190999902	0.158080722289744	0.000947104251382231	0.00239568865007733	0.003852638189784
145	24.3279064864899	0.13	71.0364680302131	42.9425908216469	99.1303452387793	0.158849488110925	22.8541445363156	14.6431761854851	31.0651128871462	0.26	0.19	0.34	22.9509482820893	35.8203905109263	48.6898327397633	53.3059737429171	83.1965970454731	113.087220348029	54.4711815788224	84.9866491594592	115.589336398171	71.0364680302131	0.287376849926352	1.09971004038055	-39.0975306497543	-0.509850331611524	-0.494728435444311	-0.517373888777872	0.168492469951392	0.204557902690456	0.150553509201779	0.174432524851369	0.223521190999902	0.158080722289744	0.000947104251382231	0.00239568865007733	0.003852638189784
145	24.3279064864899	0.13	71.169410086066	42.2591980725969	100.079622099535	0.162935696876137	23.2225152754488	15.0045177075799	31.4405128433177	0.24	0.19	0.33	24.5062057654333	37.9282925864104	51.3503794073875	59.3234570991334	91.8150063551264	124.306555611119	60.7178664216061	94.0245694079655	127.24257845716	71.169410086066	0.274200534257153	0.258828051681124	-41.4651717716184	-0.509850331611524	-0.494728435444311	-0.517373888777872	0.168492469951392	0.204557902690456	0.150553509201779	0.174432524851369	0.223521190999902	0.158080722289744	0.000947104251382231	0.00239568865007733	0.003852638189784
145	24.3279064864899	0.13	71.8821599538498	42.6400148359312	101.124305071769	0.150465768088023	23.9462861718256	15.062558880613	32.8300134630381	0.23	0.17	0.31	25.2328347126319	40.1148759479882	54.9969171833444	62.7233004659216	99.7167954331829	136.710290400444	64.0993967786225	101.90122791316	139.692035909204	71.8821599538498	0.269313531995371	0.0332684684788174	-42.3371569660223	-0.509850331611524	-0.494728435444311	-0.517373888777872	0.168492469951392	0.204557902690456	0.150553509201779	0.174432524851369	0.223521190999902	0.158080722289744	0.000947104251382231	0.00239568865007733	0.003852638189784
145	24.3279064864899	0.13	72.1732159831053	43.3759711371086	100.970460829102	0.147412765848309	23.2527171300161	14.5217764927239	31.9836577673083	0.25	0.17	0.36	23.4767706383514	37.5917303956147	51.7066901528781	56.2405459397635	90.054099553883	123.867653168003	56.8670210827205	91.035018515866	125.249072243495	72.1732159831053	0.276981266066076	-0.302623424741693	-42.1313969920401	-0.509850331611524	-0.494728435444311	-0.517373888777872	0.168492469951392	0.204557902690456	0.150553509201779	0.174432524851369	0.223521190999902	0.158080722289744	0.000947104251382231	0.00239568865007733	0.003852638189784
145	24.3279064864899	0.13	73.0026992577364	42.8670941184132	103.13830439706	0.127144185103257	20.1426413503324	11.9026854965974	28.3825972040674	0.26	0.2	0.35	18.758283601993	31.744212602339	44.730141602685	43.8038430189443	74.1282376946852	104.452632370426	44.7531459977359	75.7583169989458	106.694668617441	73.0026992577364	0.284260069347506	-1.2244872379449	-41.8553241390704	-0.509850331611524	-0.494728435444311	-0.517373888777872	0.168492469951392	0.204557902690456	0.150553509201779	0.174432524851369	0.223521190999902	0.158080722289744	0.000947104251382231	0.00239568865007733	0.003852638189784
145	24.3279064864899	0.13	73.2266882678361	43.7739122019352	102.679464333737	0.158337670727934	23.0554164218277	14.7562351385397	31.3545977051157	0.24	0.18	0.33	24.4021258233547	38.1263355560052	51.8505452886557	59.8380378157112	93.4920639820345	127.146090148358	61.0649655710441	95.4070512124907	129.803728479717	73.2266882678361	0.266661821644113	-1.37991513731305	-44.2588724035083	-0.509850331611524	-0.494728435444311	-0.517373888777872	0.168492469951392	0.204557902690456	0.150553509201779	0.174432524851369	0.223521190999902	0.158080722289744	0.000947104251382231	0.00239568865007733	0.003852638189784
145	24.3279064864899	0.13	73.8374127333689	43.6250493213741	104.049776145364	0.151615803591244	23.3049858483246	14.697856016582	31.9121156800673	0.24	0.18	0.33	24.2071016214439	38.3828879586412	52.5586742958386	59.1090972436123	93.7236473956137	128.338197547615	60.3454864053364	95.7278321318637	131.00080209675	73.8374127333689	0.269295345359316	-2.48297970214153	-44.6030141123888	-0.509850331611524	-0.494728435444311	-0.517373888777872	0.168492469951392	0.204557902690456	0.150553509201779	0.174432524851369	0.223521190999902	0.158080722289744	0.000947104251382231	0.00239568865007733	0.003852638189784
145	24.3279064864899	0.13	73.8437489760396	44.1471247384313	103.540373213648	0.173178417252796	24.240939045931	15.9711597298402	32.5107183620218	0.26	0.2	0.37	25.1334200665816	38.147367765126	51.1613154636703	58.6066038795254	88.9527834148593	119.298962950193	59.7523150566954	90.7645966946075	121.621789413616	73.8437489760396	0.292166345780076	0.95962071251217	-39.2434947984391	-0.509850331611524	-0.494728435444311	-0.517373888777872	0.168492469951392	0.204557902690456	0.150553509201779	0.174432524851369	0.223521190999902	0.158080722289744	0.000947104251382231	0.00239568865007733	0.003852638189784
145	24.3279064864899	0.13	73.9848316937771	43.5197995606955	104.449863826859	0.130290699069611	21.5167259469881	12.8372800550854	30.1961718388909	0.27	0.2	0.34	20.0140905754988	33.5458679831957	47.0776453908926	46.2445603100377	77.5110869639299	108.777613617822	47.4256675059116	79.5036434895383	111.565392975761	73.9848316937771	0.288280406976325	-0.784286688254536	-40.7830083864856	-0.509850331611524	-0.494728435444311	-0.517373888777872	0.168492469951392	0.204557902690456	0.150553509201779	0.174432524851369	0.223521190999902	0.158080722289744	0.000947104251382231	0.00239568865007733	0.003852638189784
145	24.3279064864899	0.13	74.5853540593119	44.1511629280758	105.019545190548	0.141314099747692	20.876840238458	12.8420480788693	28.9116323980467	0.24	0.18	0.33	21.2059330248484	34.4736971196716	47.7414612144948	51.9218720345521	84.4074574935281	116.893042952504	52.9202911473506	86.0940321689992	119.213404358901	74.5853540593119	0.265338640418438	-2.08827590325635	-44.7543033691526	-0.509850331611524	-0.494728435444311	-0.517373888777872	0.168492469951392	0.204557902690456	0.150553509201779	0.174432524851369	0.223521190999902	0.158080722289744	0.000947104251382231	0.00239568865007733	0.003852638189784
145	24.3279064864899	0.13	75.6702823407295	45.2710797359811	106.069484945478	0.148874264656247	23.531830016895	14.7471042097936	32.3165558239963	0.24	0.18	0.33	24.1898338660591	38.5995142215789	53.0091945770986	58.8187484875405	93.8565817074858	128.894414927431	60.1826497141196	96.0022412169044	131.892199300784	75.6702823407295	0.270485755624359	1.38735271161115	-40.5259142679122	-0.509850331611524	-0.494728435444311	-0.517373888777872	0.168492469951392	0.204557902690456	0.150553509201779	0.174432524851369	0.223521190999902	0.158080722289744	0.000947104251382231	0.00239568865007733	0.003852638189784
145	24.3279064864899	0.13	75.8927897774887	45.0843335629373	106.70124599204	0.159116761983884	21.9772562907156	14.0892215280533	29.865291053378	0.25	0.19	0.34	22.555902200241	35.1841187631256	47.8123353260101	53.5029778621366	83.4573190897317	113.411660317327	54.666852717817	85.2982885567525	115.942949173879	75.8927897774887	0.27172794663602	-3.63469854938264	-45.6550875281091	-0.509850331611524	-0.494728435444311	-0.517373888777872	0.168492469951392	0.204557902690456	0.150553509201779	0.174432524851369	0.223521190999902	0.158080722289744	0.000947104251382231	0.00239568865007733	0.003852638189784
145	24.3279064864899	0.13	76.7112378760551	46.386970094488	107.035505657622	0.150731721300621	23.8542976259749	15.0138914921381	32.6947037598118	0.26	0.19	0.32	23.6526822532121	37.5797388982187	51.5067955432253	55.2129114709801	87.7231078774636	120.233304283947	56.703368965746	90.058125067054	123.419925209801	76.7112378760551	0.272097137569992	2.41546214712705	-39.3550181955072	-0.509850331611524	-0.494728435444311	-0.517373888777872	0.168492469951392	0.204557902690456	0.150553509201779	0.174432524851369	0.223521190999902	0.158080722289744	0.000947104251382231	0.00239568865007733	0.003852638189784
145	24.3279064864899	0.13	76.7703594157272	45.5019312243841	108.03878760707	0.127073464121708	21.8259438446942	12.89453627257	30.7573514168184	0.25	0.19	0.32	20.804307478437	35.2144223843124	49.6245372901878	49.7369830249228	84.1873314060725	118.637679787222	51.0377140461381	86.3546464708681	121.77560748261	76.7703594157272	0.269457156877626	-2.06219872266962	-44.2508546833134	-0.509850331611524	-0.494728435444311	-0.517373888777872	0.168492469951392	0.204557902690456	0.150553509201779	0.174432524851369	0.223521190999902	0.158080722289744	0.000947104251382231	0.00239568865007733	0.003852638189784
145	24.3279064864899	0.13	77.3418910093428	45.7694380510823	108.914343967603	0.151935360394694	23.1564661428066	14.6147960703954	31.6981362152177	0.23	0.18	0.33	24.5657932316303	38.9233593475684	53.2809254635066	61.2854771887553	97.1039945225016	132.922511856248	62.6095106791547	99.0790096769827	135.791793808933	77.3418910093428	0.264024092985438	1.59329687593273	-41.4729631325866	-0.509850331611524	-0.494728435444311	-0.517373888777872	0.168492469951392	0.204557902690456	0.150553509201779	0.174432524851369	0.223521190999902	0.158080722289744	0.000947104251382231	0.00239568865007733	0.003852638189784
145	24.3279064864899	0.13	78.3195615863708	46.6986880534436	109.940435119298	0.142021390237381	24.1384677938065	14.8753644022562	33.4015711853567	0.26	0.2	0.34	23.6010727141205	38.2978001885234	52.9945276629262	55.4804594725461	90.0289396581448	124.577419843743	56.8907468791174	92.2647139177429	127.813068016359	78.3195615863708	0.285671154464862	-0.956742348129649	-41.4829850290872	-0.509850331611524	-0.494728435444311	-0.517373888777872	0.168492469951392	0.204557902690456	0.150553509201779	0.174432524851369	0.223521190999902	0.158080722289744	0.000947104251382231	0.00239568865007733	0.003852638189784
145	24.3279064864899	0.13	78.5203706688571	46.4903962486979	110.550345089016	0.179063252095547	26.0038747378918	17.3107654141758	34.6969840616079	0.23	0.18	0.31	28.8378656909649	43.3196470054357	57.8014283199065	71.2632962139984	107.050253632377	142.837211050755	72.9962553314997	109.887916879033	146.342682928215	78.5203706688571	0.261871224831606	2.11069386152842	-40.840582403135	-0.509850331611524	-0.494728435444311	-0.517373888777872	0.168492469951392	0.204557902690456	0.150553509201779	0.174432524851369	0.223521190999902	0.158080722289744	0.000947104251382231	0.00239568865007733	0.003852638189784
145	24.3279064864899	0.13	79.5958012186633	46.8929792385877	112.298623198739	0.147120766242909	22.2707277081257	13.8987772321519	30.6426781840996	0.25	0.19	0.33	22.3566914298626	35.8232799168313	49.2898684037999	53.2843979245644	85.3803393959185	117.476280867273	54.5989870345559	87.4835396898808	120.373059839836	79.5958012186633	0.266513701865965	0.123939367920081	-42.3143069188996	-0.509850331611524	-0.494728435444311	-0.517373888777872	0.168492469951392	0.204557902690456	0.150553509201779	0.174432524851369	0.223521190999902	0.158080722289744	0.000947104251382231	0.00239568865007733	0.003852638189784
145	24.3279064864899	0.13	79.7358620596609	47.8253982522966	111.646325867025	0.145675120126228	22.7216180740159	14.1306213835872	31.3126147644445	0.25	0.18	0.32	22.5277583677475	36.2239640990033	49.9201698302592	53.2125261043152	85.564156173641	117.915786242967	54.4843778818791	87.6754802918731	120.800466117438	79.7358620596609	0.268950303992547	-2.69801305553206	-44.5481722825597	-0.509850331611524	-0.494728435444311	-0.517373888777872	0.168492469951392	0.204557902690456	0.150553509201779	0.174432524851369	0.223521190999902	0.158080722289744	0.000947104251382231	0.00239568865007733	0.003852638189784
145	24.3279064864899	0.13	79.822252864991	47.8151396235535	111.829366106429	0.149305023569143	25.2154446065863	15.8181722146761	34.6127169984966	0.25	0.19	0.32	25.3945979335406	40.4810409704366	55.5674840073325	60.4059270309969	96.2919284407845	132.177929850572	62.0387990855096	98.9052529758131	135.601503503803	79.822252864991	0.273976219132599	-2.32926395857126	-43.9512432331207	-0.509850331611524	-0.494728435444311	-0.517373888777872	0.168492469951392	0.204557902690456	0.150553509201779	0.174432524851369	0.223521190999902	0.158080722289744	0.000947104251382231	0.00239568865007733	0.003852638189784
145	24.3279064864899	0.13	80.1592232121075	47.0983479960644	113.220098428151	0.146217644693937	24.3054957590384	15.1356159997107	33.4753755183661	0.26	0.2	0.36	23.9231814051683	38.4169883932796	52.9107953813909	56.0265958309096	89.9701860424814	123.913776254053	57.2874138287691	92.0140911267255	126.753693928954	80.1592232121075	0.284205641817506	1.58372467757099	-38.8934035784439	-0.509850331611524	-0.494728435444311	-0.517373888777872	0.168492469951392	0.204557902690456	0.150553509201779	0.174432524851369	0.223521190999902	0.158080722289744	0.000947104251382231	0.00239568865007733	0.003852638189784
145	24.3279064864899	0.13	80.3196841558299	48.4433727006993	112.19599561096	0.162012730629823	26.3018883921927	16.9625409644538	35.6412358199315	0.25	0.19	0.35	27.2127262460634	42.195688138419	57.1786500307746	64.6850359762127	100.299748749706	135.914461523199	66.0735372599601	102.469951272686	138.870110522682	80.3196841558299	0.28196479583783	0.893625151085395	-39.7732462324512	-0.509850331611524	-0.494728435444311	-0.517373888777872	0.168492469951392	0.204557902690456	0.150553509201779	0.174432524851369	0.223521190999902	0.158080722289744	0.000947104251382231	0.00239568865007733	0.003852638189784
145	24.3279064864899	0.13	80.5098647930624	47.4556930145603	113.564036571565	0.145612035300304	23.9018565445402	14.8623229748447	32.9413901142356	0.24	0.17	0.31	24.5869176864269	39.5411255971265	54.4953335078261	60.3151677559657	96.9999433872503	133.684719018535	61.692774050919	99.2014483141698	136.805722227749	80.5098647930624	0.257277279511011	1.12028998130531	-42.4083217424769	-0.509850331611524	-0.494728435444311	-0.517373888777872	0.168492469951392	0.204557902690456	0.150553509201779	0.174432524851369	0.223521190999902	0.158080722289744	0.000947104251382231	0.00239568865007733	0.003852638189784
145	24.3279064864899	0.13	80.6466971794326	48.2054368372636	113.087957521601	0.14525068907858	24.6760817393656	15.3301642894824	34.0219991892488	0.25	0.19	0.34	24.4637327011984	39.37786030114	54.2919879010816	57.841327337059	93.1038503130654	128.366373289072	59.2188874403453	95.3275378512794	131.350985164755	80.6466971794326	0.281136249692528	0.427905913339334	-40.1054270291804	-0.509850331611524	-0.494728435444311	-0.517373888777872	0.168492469951392	0.204557902690456	0.150553509201779	0.174432524851369	0.223521190999902	0.158080722289744	0.000947104251382231	0.00239568865007733	0.003852638189784
145	24.3279064864899	0.13	81.0488464915683	47.7883868175366	114.3093061656	0.15710494583971	24.4220942369983	15.5900712980672	33.2541171759294	0.26	0.2	0.33	24.6293483447939	38.5822652618007	52.5351821788076	57.6522615991555	90.3131832325366	122.974104865918	59.2523604430692	92.7271653278915	126.416635097977	81.0488464915683	0.273638860173414	-1.99535870410578	-43.5715166661168	-0.509850331611524	-0.494728435444311	-0.517373888777872	0.168492469951392	0.204557902690456	0.150553509201779	0.174432524851369	0.223521190999902	0.158080722289744	0.000947104251382231	0.00239568865007733	0.003852638189784
145	24.3279064864899	0.13	81.3678304165134	49.0494766602562	113.686184172771	0.143725873880109	24.4870496039128	15.1553477614152	33.8187514464105	0.26	0.2	0.34	23.8677890074481	38.564059536073	53.2603300646979	55.6972223804961	89.99203902821	124.286855675924	57.1170153951349	92.2569131158817	127.449885720467	81.3678304165134	0.284456953349238	-1.29880586423694	-41.4108013610879	-0.509850331611524	-0.494728435444311	-0.517373888777872	0.168492469951392	0.204557902690456	0.150553509201779	0.174432524851369	0.223521190999902	0.158080722289744	0.000947104251382231	0.00239568865007733	0.003852638189784
145	24.3279064864899	0.13	81.9307971264164	48.3871005236233	115.474493729209	0.146459567378146	24.9187160069819	15.5265816215611	34.3108503924028	0.24	0.18	0.33	25.2832735066257	40.5772968960255	55.8713202854253	61.0170279925785	97.9266414975546	134.836255002531	62.2574690393303	99.9363185755585	137.598803844837	81.9307971264164	0.268852374272766	-1.03997327182996	-43.1637135911384	-0.509850331611524	-0.494728435444311	-0.517373888777872	0.168492469951392	0.204557902690456	0.150553509201779	0.174432524851369	0.223521190999902	0.158080722289744	0.000947104251382231	0.00239568865007733	0.003852638189784
145	24.3279064864899	0.13	82.9032413262346	49.3606518835085	116.445830768961	0.133242323838612	22.6347671908393	13.6213547856274	31.6481795960512	0.24	0.18	0.32	22.5439404667377	37.4615338972867	52.3791273278357	55.3290481129523	91.940937053402	128.552825993852	56.594800378305	94.1073067880914	131.645960254101	82.9032413262346	0.257112107999964	-0.255651036328264	-43.4693723364485	-0.509850331611524	-0.494728435444311	-0.517373888777872	0.168492469951392	0.204557902690456	0.150553509201779	0.174432524851369	0.223521190999902	0.158080722289744	0.000947104251382231	0.00239568865007733	0.003852638189784
145	24.3279064864899	0.13	83.0246336603348	48.9904147915314	117.058852529138	0.135375835820612	24.3790499055462	14.7597083215858	33.9983914895066	0.26	0.19	0.36	23.23763263156	38.3822900336747	53.5269474357895	54.2104382833748	89.5409957647408	124.871553246107	55.152167256941	91.0757498081404	127.138566645263	83.0246336603348	0.284701816367322	-2.40968515250713	-42.6265207049488	-0.509850331611524	-0.494728435444311	-0.517373888777872	0.168492469951392	0.204557902690456	0.150553509201779	0.174432524851369	0.223521190999902	0.158080722289744	0.000947104251382231	0.00239568865007733	0.003852638189784
145	24.3279064864899	0.13	83.2772611144566	49.8934214633057	116.661100765608	0.14737084016096	23.7964835233688	14.8598786284186	32.733088418319	0.25	0.19	0.33	23.8784675723393	38.2387753195895	52.5990830668396	56.8531600733682	91.0441680425308	125.235176011693	58.247767062776	93.3034407501727	128.346794282838	83.2772611144566	0.264478962076996	0.480159991389406	-41.9157147448468	-0.509850331611524	-0.494728435444311	-0.517373888777872	0.168492469951392	0.204557902690456	0.150553509201779	0.174432524851369	0.223521190999902	0.158080722289744	0.000947104251382231	0.00239568865007733	0.003852638189784
145	24.3279064864899	0.13	83.9751738817014	49.4918310191328	118.45851674427	0.12327905146457	22.5614338638059	13.1677009372998	31.955166790312	0.23	0.18	0.33	21.9179741149781	37.5540822029856	53.1901902909931	54.1162492809451	92.7223503117958	131.328451342646	55.1674457208126	94.522131647005	133.903689524287	83.9751738817014	0.261503623336863	-0.768600494193754	-43.7186131404474	-0.509850331611524	-0.494728435444311	-0.517373888777872	0.168492469951392	0.204557902690456	0.150553509201779	0.174432524851369	0.223521190999902	0.158080722289744	0.000947104251382231	0.00239568865007733	0.003852638189784
145	24.3279064864899	0.13	84.7172308164333	50.5396084045508	118.894853228316	0.152253648939804	24.1312296370201	15.2409786158737	33.0214806581666	0.25	0.18	0.34	24.6237814431482	38.987137211618	53.3504929800879	58.9501007902709	93.3364224928389	127.722744195407	60.0441160959232	95.073782889377	129.991687013971	84.7172308164333	0.267238402697025	-1.86157626699983	-44.2514039861134	-0.509850331611524	-0.494728435444311	-0.517373888777872	0.168492469951392	0.204557902690456	0.150553509201779	0.174432524851369	0.223521190999902	0.158080722289744	0.000947104251382231	0.00239568865007733	0.003852638189784
145	24.3279064864899	0.13	85.9234589248643	51.6375565431645	120.209361306564	0.156724243124745	24.5406849700204	15.6529957725374	33.4283741675035	0.24	0.17	0.32	25.612538236444	40.1552035966139	54.6978689567838	62.1196146054296	97.3908071428435	132.661999680257	63.3117926246543	99.3276851553683	135.26261033421	85.9234589248643	0.26367236918863	3.42155727248594	-39.4392047983259	-0.509850331611524	-0.494728435444311	-0.517373888777872	0.168492469951392	0.204557902690456	0.150553509201779	0.174432524851369	0.223521190999902	0.158080722289744	0.000947104251382231	0.00239568865007733	0.003852638189784
145	24.3279064864899	0.13	92.3998451329574	55.1877285688103	129.611961697105	0.13755424209614	24.5035136190867	14.924016173741	34.0830110644324	0.25	0.19	0.31	24.0920224437469	39.5563227209846	55.0206229982223	57.6292637898759	94.6206057199137	131.611947649951	59.1519886754158	97.0867595287905	134.972484255733	92.3998451329574	0.25859482516694	-2.6144828677567	-45.691898114561	-0.509850331611524	-0.494728435444311	-0.517373888777872	0.168492469951392	0.204557902690456	0.150553509201779	0.174432524851369	0.223521190999902	0.158080722289744	0.000947104251382231	0.00239568865007733	0.003852638189784
145	24.3279064864899	0.13	96.5831561069221	58.3621311472279	134.804181066616	0.134674371936297	26.6125438993297	16.0803424784395	37.1447453202199	0.24	0.17	0.33	26.3863116949507	43.6686519124075	60.9509921298643	64.1836434959143	106.222241997902	148.26084049989	65.3332550184399	108.142666666588	151.089510384881	96.5831561069221	0.266927905910063	1.65765272658883	-40.5772519076033	-0.509850331611524	-0.494728435444311	-0.517373888777872	0.168492469951392	0.204557902690456	0.150553509201779	0.174432524851369	0.223521190999902	0.158080722289744	0.000947104251382231	0.00239568865007733	0.003852638189784
145	24.3279064864899	0.13	101.800602352069	61.5036850400143	142.097519664123	0.169809955548971	29.0046448925755	18.9917374732844	39.0175523118666	0.24	0.19	0.32	30.9557036047636	47.2763059050813	63.5969082053989	74.7804500511166	114.206528059411	153.632606067705	76.7010233176344	117.046111548278	157.471566598155	101.800602352069	0.258820449711805	-2.3506501613271	-45.1539862080793	-0.509850331611524	-0.494728435444311	-0.517373888777872	0.168492469951392	0.204557902690456	0.150553509201779	0.174432524851369	0.223521190999902	0.158080722289744	0.000947104251382231	0.00239568865007733	0.003852638189784
145	24.3279064864899	0.13	106.182385303333	63.7779069171522	148.586863689513	0.148993337885294	27.7502324937376	17.3955891956715	38.1048757918036	0.23	0.18	0.31	28.9657992186069	46.2075560443374	63.449312870068	71.5446286770437	114.131235058144	156.717841439243	73.194094460436	116.728693992814	160.134207860937	106.182385303333	0.251422213709488	-1.1786972401473	-44.9849698799501	-0.509850331611524	-0.494728435444311	-0.517373888777872	0.168492469951392	0.204557902690456	0.150553509201779	0.174432524851369	0.223521190999902	0.158080722289744	0.000947104251382231	0.00239568865007733	0.003852638189784
145	24.3279064864899	0.14	62.5684447344617	38.1552781982139	86.9816112707095	0.186700209454557	22.3991861033646	15.1000640256766	29.6983081810526	0.24	0.19	0.34	24.7646238083566	36.735434798154	48.7062457879513	60.2058774957907	89.3084063916186	118.410935287446	61.7023759872624	91.425539543756	121.231301962754	62.5684447344617	0.279963902051198	2.20642676457358	-39.4529815938593	-0.509850331611524	-0.494728435444311	-0.517373888777872	0.168492469951392	0.204557902690456	0.150553509201779	0.174432524851369	0.223521190999902	0.158080722289744	0.000947104251382231	0.00239568865007733	0.003852638189784
145	24.3279064864899	0.14	63.1370570497767	38.3791045158242	87.8950095837292	0.181214235977179	24.403194940243	16.3043863258242	32.5020035546619	0.26	0.19	0.35	25.5018478441007	38.1692724791681	50.8366971142356	59.110871682536	88.4727640728117	117.834656463087	60.2917232822777	90.1773488035357	120.225713981031	63.1370570497767	0.286465215814227	2.55454492872962	-38.6158380604783	-0.509850331611524	-0.494728435444311	-0.517373888777872	0.168492469951392	0.204557902690456	0.150553509201779	0.174432524851369	0.223521190999902	0.158080722289744	0.000947104251382231	0.00239568865007733	0.003852638189784
145	24.3279064864899	0.14	63.5036650709881	38.4222033627015	88.5851267792747	0.179035001878504	25.7370244326851	17.1322964749543	34.3417523904159	0.24	0.19	0.32	28.0255935122715	42.1015002875005	56.1774070627295	67.9534263570378	102.083161880399	136.21289740376	69.6587192253298	104.579980915531	139.483280412542	63.5036650709881	0.283639996253587	-1.80326895599599	-43.0241527780099	-0.509850331611524	-0.494728435444311	-0.517373888777872	0.168492469951392	0.204557902690456	0.150553509201779	0.174432524851369	0.223521190999902	0.158080722289744	0.000947104251382231	0.00239568865007733	0.003852638189784
145	24.3279064864899	0.14	64.9694105342173	40.2945697727703	89.6442512956643	0.163303800655131	24.6906954531245	15.964909886197	33.416481020052	0.24	0.2	0.34	26.0029896341383	40.2151908469182	54.4273920596981	62.7686783782051	97.0755446086994	131.382410839194	64.4156635511109	99.6083161473913	134.765057879713	64.9694105342173	0.284406545189998	2.33810323954742	-38.4134082688378	-0.509850331611524	-0.494728435444311	-0.517373888777872	0.168492469951392	0.204557902690456	0.150553509201779	0.174432524851369	0.223521190999902	0.158080722289744	0.000947104251382231	0.00239568865007733	0.003852638189784
145	24.3279064864899	0.14	65.0685897764488	39.9563246149801	90.1808549379175	0.163680156768492	21.4199378185492	13.860459046805	28.9794165902935	0.27	0.2	0.36	21.5490460527926	33.3018715282933	45.0546970037941	49.656203242467	76.7386406299486	103.82107801743	50.8323972439931	78.5933748402338	106.348159190354	65.0685897764488	0.2980490581874	1.54783477557578	-37.9709818422305	-0.509850331611524	-0.494728435444311	-0.517373888777872	0.168492469951392	0.204557902690456	0.150553509201779	0.174432524851369	0.223521190999902	0.158080722289744	0.000947104251382231	0.00239568865007733	0.003852638189784
145	24.3279064864899	0.14	67.3619856486005	41.5084197227248	93.2155515744761	0.160473187686363	20.798659164478	13.3712586191208	28.2260597098352	0.25	0.18	0.32	21.7118322010926	33.7722132710165	45.8325943409403	52.2457603105064	81.2669766130579	110.288192915609	53.4401621722946	83.1591426507877	112.866242821249	67.3619856486005	0.274937393287931	-0.695111861638519	-42.8545816831096	-0.509850331611524	-0.494728435444311	-0.517373888777872	0.168492469951392	0.204557902690456	0.150553509201779	0.174432524851369	0.223521190999902	0.158080722289744	0.000947104251382231	0.00239568865007733	0.003852638189784
145	24.3279064864899	0.14	67.484535393791	41.3312682874876	93.6378025000944	0.147537462841952	21.2052757366185	13.2470568251369	29.1634946481001	0.25	0.2	0.37	21.2080807121684	33.9489144858669	46.6897482595653	50.3069433265726	80.5290276012224	110.751111875872	51.3183730277151	81.6570216523348	112.913921494234	67.484535393791	0.290744205516688	-2.21658824517119	-42.3652081305983	-0.509850331611524	-0.494728435444311	-0.517373888777872	0.168492469951392	0.204557902690456	0.150553509201779	0.174432524851369	0.223521190999902	0.158080722289744	0.000947104251382231	0.00239568865007733	0.003852638189784
145	24.3279064864899	0.14	68.3100127796792	41.7809751973762	94.8390503619822	0.172546805199431	24.5889283080339	16.1818843240803	32.9959722919876	0.24	0.19	0.31	26.3940037598374	40.1065940909516	53.8191844220658	63.8059453705975	96.9553226881767	130.104700005756	65.5446412351789	99.5457717584655	133.575784414008	68.3100127796792	0.278562853116424	3.04088209257434	-38.3817834617972	-0.509850331611524	-0.494728435444311	-0.517373888777872	0.168492469951392	0.204557902690456	0.150553509201779	0.174432524851369	0.223521190999902	0.158080722289744	0.000947104251382231	0.00239568865007733	0.003852638189784
145	24.3279064864899	0.14	68.9678302370847	42.3519893246082	95.5836711495613	0.175653148963059	26.839982013776	17.7618874213267	35.9180766062254	0.26	0.2	0.33	27.9741922751311	42.2717923891869	56.5693925032426	65.2830976894395	98.6492666136526	132.015435537866	67.1051482660293	101.431943206458	135.679604554285	68.9678302370847	0.295737826666175	-2.73826242044162	-42.1354352655115	-0.509850331611524	-0.494728435444311	-0.517373888777872	0.168492469951392	0.204557902690456	0.150553509201779	0.174432524851369	0.223521190999902	0.158080722289744	0.000947104251382231	0.00239568865007733	0.003852638189784
145	24.3279064864899	0.14	70.6889241028099	43.3534731951808	98.0243750104391	0.176422845417582	24.1486422437494	16.0024826626984	32.2948018248004	0.26	0.19	0.38	25.2587032591427	38.1167973371957	50.9748914152488	59.0741467970844	89.1461948078107	119.218242818537	59.8926959692788	90.4105338237138	120.927500668567	70.6889241028099	0.29635157878007	-0.290572247268527	-40.0329615451675	-0.509850331611524	-0.494728435444311	-0.517373888777872	0.168492469951392	0.204557902690456	0.150553509201779	0.174432524851369	0.223521190999902	0.158080722289744	0.000947104251382231	0.00239568865007733	0.003852638189784
145	24.3279064864899	0.14	70.9883535724047	43.9970450154028	97.9796621294067	0.191726594378102	23.23109345686	15.7838923941101	30.6782945196098	0.26	0.18	0.34	24.9575116709566	36.7330359078613	48.5085601447661	58.4713780215677	86.0595101292827	113.647642236998	59.6616883769498	87.8535411292573	115.936288991786	70.9883535724047	0.281687864215402	1.87965412353777	-39.6222915452537	-0.509850331611524	-0.494728435444311	-0.517373888777872	0.168492469951392	0.204557902690456	0.150553509201779	0.174432524851369	0.223521190999902	0.158080722289744	0.000947104251382231	0.00239568865007733	0.003852638189784
145	24.3279064864899	0.14	71.0778531590972	43.4837568019528	98.6719495162416	0.144936246836301	20.1843588416907	12.5299586769384	27.8387590064431	0.25	0.18	0.34	20.2176709172188	32.5684014814381	44.9191320456574	48.3383419374316	77.8676502160553	107.396958494679	49.1609412488131	79.2202065398613	109.309480677338	71.0778531590972	0.272832707761351	2.12557020837324	-39.671918051163	-0.509850331611524	-0.494728435444311	-0.517373888777872	0.168492469951392	0.204557902690456	0.150553509201779	0.174432524851369	0.223521190999902	0.158080722289744	0.000947104251382231	0.00239568865007733	0.003852638189784
145	24.3279064864899	0.14	71.9051609400611	43.8907954625527	99.9195264175696	0.194366801284958	26.2319751492515	17.8937409869498	34.5702093115533	0.24	0.19	0.32	29.1826068224139	42.7812952872317	56.3799837520495	70.5383385346832	103.408222174491	136.278105814299	72.3639965020748	106.028932374394	139.698958984985	71.9051609400611	0.273217186937131	2.10743570033861	-39.7170598259083	-0.509850331611524	-0.494728435444311	-0.517373888777872	0.168492469951392	0.204557902690456	0.150553509201779	0.174432524851369	0.223521190999902	0.158080722289744	0.000947104251382231	0.00239568865007733	0.003852638189784
145	24.3279064864899	0.14	71.968739670116	43.6774267772755	100.260052562956	0.164533644176727	23.7175956726353	15.3732315513106	32.06195979396	0.26	0.18	0.33	24.4604258862857	37.7371855237507	51.0139451612157	57.6637182440588	88.9627369319599	120.261755619861	58.8343825998336	90.8537064343993	122.670733577691	71.968739670116	0.279392745961486	-3.10443375585129	-44.7454974971516	-0.509850331611524	-0.494728435444311	-0.517373888777872	0.168492469951392	0.204557902690456	0.150553509201779	0.174432524851369	0.223521190999902	0.158080722289744	0.000947104251382231	0.00239568865007733	0.003852638189784
145	24.3279064864899	0.14	73.0509629120175	44.9942133761047	101.10771244793	0.145083250889211	23.9554322446818	14.8763333486757	33.034531140688	0.26	0.19	0.34	23.4682699159179	37.7910696603693	52.1138694048207	54.8569608382873	88.3364319493245	121.815903060362	56.0530282093979	90.1914413297433	124.296474858471	73.0509629120175	0.285647640588904	-0.359702504933632	-40.656357182508	-0.509850331611524	-0.494728435444311	-0.517373888777872	0.168492469951392	0.204557902690456	0.150553509201779	0.174432524851369	0.223521190999902	0.158080722289744	0.000947104251382231	0.00239568865007733	0.003852638189784
145	24.3279064864899	0.14	73.1576548200702	44.281039339729	102.034270300411	0.132977086073873	22.106658732122	13.2934217105907	30.9198957536532	0.25	0.19	0.37	21.3311251615155	35.4731772288633	49.6152292962111	50.7156677619107	84.3390049599516	117.962342157992	51.6879145789287	85.961876939896	120.050658238981	73.1576548200702	0.293083174995937	-0.58552623097616	-40.3151252207602	-0.509850331611524	-0.494728435444311	-0.517373888777872	0.168492469951392	0.204557902690456	0.150553509201779	0.174432524851369	0.223521190999902	0.158080722289744	0.000947104251382231	0.00239568865007733	0.003852638189784
145	24.3279064864899	0.14	73.4155753410968	45.283014204646	101.548136477548	0.164178798926738	24.3896031027757	15.7977202098052	32.9814859957462	0.26	0.19	0.34	24.8390380864802	38.348209256673	51.8573804268658	57.8709627198596	89.3451582359876	120.819353752116	59.1804244974518	91.3229523807371	123.541015338722	73.4155753410968	0.28667237818884	-3.30010322171241	-43.9204092871949	-0.509850331611524	-0.494728435444311	-0.517373888777872	0.168492469951392	0.204557902690456	0.150553509201779	0.174432524851369	0.223521190999902	0.158080722289744	0.000947104251382231	0.00239568865007733	0.003852638189784
145	24.3279064864899	0.14	74.105550605118	45.6311020960513	102.579999114185	0.175587443910584	24.0241138506556	15.8965870676621	32.1516406336491	0.26	0.19	0.35	25.1879208697834	38.0658738923874	50.9438269149914	59.1327927287653	89.3659084667919	119.599024204819	60.3601195765142	91.1233700873233	121.904214767655	74.105550605118	0.278374357623733	-0.0410850271111491	-41.3000395798386	-0.509850331611524	-0.494728435444311	-0.517373888777872	0.168492469951392	0.204557902690456	0.150553509201779	0.174432524851369	0.223521190999902	0.158080722289744	0.000947104251382231	0.00239568865007733	0.003852638189784
145	24.3279064864899	0.14	74.1314425624661	45.0626889070594	103.200196217873	0.14905373865525	24.1532280425705	15.1429068276075	33.1635492575334	0.27	0.18	0.34	23.6488080671051	37.7203043433117	51.7918006195184	54.7334734218378	87.3009442750749	119.868415128312	55.8308164990675	89.083654660493	122.239627086243	74.1314425624661	0.28716105911362	-6.53970922217857	-46.9735786008562	-0.509850331611524	-0.494728435444311	-0.517373888777872	0.168492469951392	0.204557902690456	0.150553509201779	0.174432524851369	0.223521190999902	0.158080722289744	0.000947104251382231	0.00239568865007733	0.003852638189784
145	24.3279064864899	0.14	75.997762224358	46.7259985571574	105.269525891559	0.134305670578016	22.5961835894015	13.6393260288541	31.553041149949	0.26	0.19	0.35	21.4081048673604	35.4666694571768	49.5252340469931	49.7922604342011	82.490517179684	115.188773925167	50.6936017184491	83.9910254416967	117.285080537866	75.997762224358	0.287234863008083	1.46433886503162	-38.8720621270484	-0.509850331611524	-0.494728435444311	-0.517373888777872	0.168492469951392	0.204557902690456	0.150553509201779	0.174432524851369	0.223521190999902	0.158080722289744	0.000947104251382231	0.00239568865007733	0.003852638189784
145	24.3279064864899	0.14	76.5297327299693	46.6101836374651	106.449281822473	0.151618901571211	23.074158801424	14.5523819486437	31.5959356542043	0.24	0.18	0.35	24.0591508983061	38.1480276159655	52.2369043336248	58.981980014179	93.5214302423133	128.060880470448	60.0243033143546	95.0704503857449	130.180254622188	76.5297327299693	0.273019903949275	1.83525694399891	-40.3509678416669	-0.509850331611524	-0.494728435444311	-0.517373888777872	0.168492469951392	0.204557902690456	0.150553509201779	0.174432524851369	0.223521190999902	0.158080722289744	0.000947104251382231	0.00239568865007733	0.003852638189784
145	24.3279064864899	0.14	78.9705299360852	48.4017024999762	109.539357372194	0.14763552159349	23.0203605483135	14.3843170174394	31.6564040791876	0.26	0.19	0.35	22.5699000040452	36.120396609904	49.6708932157628	52.47723547917	83.9834717105177	115.489707941865	53.4213183950105	85.5138337622176	117.646824107704	78.9705299360852	0.28418970813552	-1.95480958306223	-42.4535518889737	-0.509850331611524	-0.494728435444311	-0.517373888777872	0.168492469951392	0.204557902690456	0.150553509201779	0.174432524851369	0.223521190999902	0.158080722289744	0.000947104251382231	0.00239568865007733	0.003852638189784
145	24.3279064864899	0.14	78.9707486041039	48.8269268980588	109.114570310149	0.14092413780838	21.9507855875853	13.4890666796435	30.4125044955271	0.25	0.18	0.35	21.8731912347148	35.5942884939586	49.3153857532024	52.5605514685037	85.5318920909107	118.503232713318	53.531231543669	87.0941264732272	120.665179203525	78.9707486041039	0.273975851742303	-2.70109496799864	-44.2108299037316	-0.509850331611524	-0.494728435444311	-0.517373888777872	0.168492469951392	0.204557902690456	0.150553509201779	0.174432524851369	0.223521190999902	0.158080722289744	0.000947104251382231	0.00239568865007733	0.003852638189784
145	24.3279064864899	0.14	79.0750923896129	48.315917372996	109.83426740623	0.17084469420264	23.933034052472	15.7011278273449	32.164940277599	0.24	0.18	0.34	25.6107076507351	39.038083445538	52.4654592403408	61.9145052828709	94.3755110824726	126.836516882074	62.9803783612297	96.0149136118568	129.037351163594	79.0750923896129	0.271035764329885	-1.69466679370359	-43.9788663287367	-0.509850331611524	-0.494728435444311	-0.517373888777872	0.168492469951392	0.204557902690456	0.150553509201779	0.174432524851369	0.223521190999902	0.158080722289744	0.000947104251382231	0.00239568865007733	0.003852638189784
145	24.3279064864899	0.14	79.0994092146941	48.1921726233041	110.006645806084	0.148477143780984	24.173491523624	15.1350574049181	33.2119256423298	0.26	0.19	0.33	23.9963000047558	38.3265381322443	52.6567762597329	56.3703053961169	90.0338243338495	123.697343271582	57.7836199810151	92.3288597774137	126.644714718835	79.0994092146941	0.27990783437023	1.26279241684663	-40.0268388101623	-0.509850331611524	-0.494728435444311	-0.517373888777872	0.168492469951392	0.204557902690456	0.150553509201779	0.174432524851369	0.223521190999902	0.158080722289744	0.000947104251382231	0.00239568865007733	0.003852638189784
145	24.3279064864899	0.14	79.1161508712794	48.7134599464594	109.518841796099	0.154474555901196	23.2409536124081	14.751606950462	31.7303002743542	0.24	0.18	0.32	24.161504754572	38.0661180231215	51.9707312916711	58.6602031162571	92.4183422251956	126.176481334134	60.060770908673	94.6328794045605	129.201231465085	79.1161508712794	0.258306916899496	0.714075423145198	-42.7089600153926	-0.509850331611524	-0.494728435444311	-0.517373888777872	0.168492469951392	0.204557902690456	0.150553509201779	0.174432524851369	0.223521190999902	0.158080722289744	0.000947104251382231	0.00239568865007733	0.003852638189784
145	24.3279064864899	0.14	79.2447983192895	48.0586218231556	110.430974815423	0.167434831761056	25.894306488041	16.8790941698499	34.9095188062321	0.26	0.2	0.32	26.7710160675311	41.0695555148433	55.3680949621555	62.9108506317628	96.5118643980358	130.112878164309	64.68153205222	99.2541742201659	133.840445480706	79.2447983192895	0.280657327897418	1.7421331009128	-39.0801375565783	-0.509850331611524	-0.494728435444311	-0.517373888777872	0.168492469951392	0.204557902690456	0.150553509201779	0.174432524851369	0.223521190999902	0.158080722289744	0.000947104251382231	0.00239568865007733	0.003852638189784
145	24.3279064864899	0.14	79.261800942285	48.6642974937905	109.85930439078	0.19049622957936	26.282379152514	17.8234306007257	34.7413277043024	0.25	0.2	0.32	28.6900800176109	42.3063089160913	55.9225378145717	68.4285578203657	100.904553213305	133.380548606245	70.364272140291	103.814716709363	137.510068329293	79.261800942285	0.272675684306262	-1.49411047263831	-43.0737823776026	-0.509850331611524	-0.494728435444311	-0.517373888777872	0.168492469951392	0.204557902690456	0.150553509201779	0.174432524851369	0.223521190999902	0.158080722289744	0.000947104251382231	0.00239568865007733	0.003852638189784
145	24.3279064864899	0.14	79.5408260000161	48.3170464114928	110.764605588539	0.156985868626787	25.5837767584129	16.3274800892034	34.8400734276225	0.25	0.2	0.33	26.4039816113803	41.3728001741971	56.3416187370138	63.2724323720155	99.1425361368424	135.012639901669	64.9250413303959	101.776290471983	138.514141937675	79.5408260000161	0.281821192951296	-1.83070859919842	-42.6564204103513	-0.509850331611524	-0.494728435444311	-0.517373888777872	0.168492469951392	0.204557902690456	0.150553509201779	0.174432524851369	0.223521190999902	0.158080722289744	0.000947104251382231	0.00239568865007733	0.003852638189784
145	24.3279064864899	0.14	79.8255263836028	48.9820181923762	110.669034574829	0.145983054356775	22.477554312235	13.9893360491386	30.9657725753313	0.25	0.19	0.32	22.6082666906828	36.3261373277688	50.0440079648549	54.1411494933091	86.9920219221285	119.842894350948	55.5322401522705	89.2144009854886	123.045957960743	79.8255263836028	0.267973847884941	2.04846554415408	-40.0454677229562	-0.509850331611524	-0.494728435444311	-0.517373888777872	0.168492469951392	0.204557902690456	0.150553509201779	0.174432524851369	0.223521190999902	0.158080722289744	0.000947104251382231	0.00239568865007733	0.003852638189784
145	24.3279064864899	0.14	79.8728528728437	49.3158753943481	110.429830351339	0.143598527333133	23.1635899770498	14.3316717362099	31.9955082178898	0.25	0.19	0.36	23.2577566917345	37.5903906891882	51.9230246866419	55.932415659136	90.4008664586383	124.869317258141	56.9939750470564	92.0478037306339	127.202664395669	79.8728528728437	0.280993494366666	1.79394032661874	-39.2843074143877	-0.509850331611524	-0.494728435444311	-0.517373888777872	0.168492469951392	0.204557902690456	0.150553509201779	0.174432524851369	0.223521190999902	0.158080722289744	0.000947104251382231	0.00239568865007733	0.003852638189784
145	24.3279064864899	0.14	80.442907009546	49.6694085698993	111.216405449193	0.159296071167615	25.3910211148509	16.2838261415589	34.4982160881428	0.25	0.18	0.33	26.1407212622341	40.7606664279502	55.3806115936663	62.177268185573	96.9516817263496	131.726095267126	63.6297313374805	99.1885537478553	134.756148236024	80.442907009546	0.277068094145131	-1.97532621797093	-43.316042986214	-0.509850331611524	-0.494728435444311	-0.517373888777872	0.168492469951392	0.204557902690456	0.150553509201779	0.174432524851369	0.223521190999902	0.158080722289744	0.000947104251382231	0.00239568865007733	0.003852638189784
145	24.3279064864899	0.14	80.4889907677627	49.7763879791544	111.201593556371	0.153124778700625	24.5342735481356	15.5259154728742	33.542631623397	0.25	0.19	0.34	24.9982617539383	39.5026105333729	54.0069593128074	59.6388050700613	94.2420922121603	128.845379354259	60.9621628659267	96.3572055182773	131.743077995932	80.4889907677627	0.27747321864076	0.19993981062178	-41.0625006434924	-0.509850331611524	-0.494728435444311	-0.517373888777872	0.168492469951392	0.204557902690456	0.150553509201779	0.174432524851369	0.223521190999902	0.158080722289744	0.000947104251382231	0.00239568865007733	0.003852638189784
145	24.3279064864899	0.14	80.6045621952018	49.0234252106692	112.185699179734	0.162091450272266	27.8569915857593	17.9683205065877	37.7456626649308	0.26	0.2	0.34	28.3757986494061	43.992112892571	59.6084271357359	66.3970881655044	102.938008350154	139.478928534804	68.1807980140989	105.641458564094	143.169653104777	80.6045621952018	0.285679948013231	-3.16276749218081	-43.0245715514739	-0.509850331611524	-0.494728435444311	-0.517373888777872	0.168492469951392	0.204557902690456	0.150553509201779	0.174432524851369	0.223521190999902	0.158080722289744	0.000947104251382231	0.00239568865007733	0.003852638189784
145	24.3279064864899	0.14	81.9074840753889	50.2073640961909	113.607604054587	0.142312353080391	23.6264830628262	14.5706622929702	32.6823038326822	0.25	0.18	0.34	23.4037898378323	37.9494928295926	52.4951958213529	55.6991124352717	90.3167000995766	124.934287763881	56.8850130393647	92.1812861658763	127.513435243601	81.9074840753889	0.274298132211727	-2.86013756094394	-44.5563097237134	-0.509850331611524	-0.494728435444311	-0.517373888777872	0.168492469951392	0.204557902690456	0.150553509201779	0.174432524851369	0.223521190999902	0.158080722289744	0.000947104251382231	0.00239568865007733	0.003852638189784
145	24.3279064864899	0.14	81.9112070253182	50.0192802450084	113.803133805628	0.138668635821552	22.4968834320606	13.7429381256578	31.2508287384634	0.25	0.18	0.33	22.278714729059	36.4697595007022	50.6608042723455	53.519951627757	87.6109680513854	121.701984475014	54.5402217669067	89.3348501843641	124.047749116834	81.9112070253182	0.266597086833041	0.61112739243768	-41.7380181138561	-0.509850331611524	-0.494728435444311	-0.517373888777872	0.168492469951392	0.204557902690456	0.150553509201779	0.174432524851369	0.223521190999902	0.158080722289744	0.000947104251382231	0.00239568865007733	0.003852638189784
145	24.3279064864899	0.14	82.707239947411	50.9242996300119	114.49018026481	0.185402010431561	26.4930234943641	17.8227772210213	35.1632697677069	0.26	0.2	0.36	28.1332356332517	41.8192105170413	55.505185400831	65.8000885090002	97.8098569702196	129.819625431439	67.2555213872469	99.9701042520672	132.649046574797	82.707239947411	0.283771270529262	2.96489365652128	-37.7394693807646	-0.509850331611524	-0.494728435444311	-0.517373888777872	0.168492469951392	0.204557902690456	0.150553509201779	0.174432524851369	0.223521190999902	0.158080722289744	0.000947104251382231	0.00239568865007733	0.003852638189784
145	24.3279064864899	0.14	82.7166795406007	51.1898281087549	114.243530972446	0.142635724864406	23.4403699958793	14.467766861766	32.4129731299925	0.25	0.19	0.36	23.0682479148791	37.3746875691244	51.6811272233697	54.4962886912326	88.2937347919645	122.091180892696	55.5231327714786	90.0016063544995	124.370899363536	82.7166795406007	0.284529073167011	-0.355544051051208	-41.092632107445	-0.509850331611524	-0.494728435444311	-0.517373888777872	0.168492469951392	0.204557902690456	0.150553509201779	0.174432524851369	0.223521190999902	0.158080722289744	0.000947104251382231	0.00239568865007733	0.003852638189784
145	24.3279064864899	0.14	83.032491310555	50.9845544836288	115.080428137481	0.170905531580851	25.8064214226712	16.932058291256	34.6807845540865	0.26	0.19	0.34	26.6261599682477	40.5813571621652	54.5365543560826	62.0428838080376	94.5605536129581	127.078223417879	63.420668057948	96.6097274552937	129.901075584651	83.032491310555	0.279050274792884	0.778398764659558	-40.1712454895479	-0.509850331611524	-0.494728435444311	-0.517373888777872	0.168492469951392	0.204557902690456	0.150553509201779	0.174432524851369	0.223521190999902	0.158080722289744	0.000947104251382231	0.00239568865007733	0.003852638189784
145	24.3279064864899	0.14	83.5203318794806	50.6780043201392	116.362659438822	0.161948768967673	25.1095416982604	16.1914752044953	34.0276081920254	0.28	0.19	0.35	24.4830673328764	37.9680413508893	51.4530153689021	54.9388671907617	85.198523245036	115.45817929931	56.0939980190643	87.015188916146	117.83266087096	83.5203318794806	0.285703786853007	-2.8892194171469	-43.2299186102294	-0.509850331611524	-0.494728435444311	-0.517373888777872	0.168492469951392	0.204557902690456	0.150553509201779	0.174432524851369	0.223521190999902	0.158080722289744	0.000947104251382231	0.00239568865007733	0.003852638189784
145	24.3279064864899	0.14	83.7304546138637	51.5413499962743	115.919559231453	0.148641524247344	23.5357904470183	14.7415080545747	32.3300728394618	0.25	0.19	0.36	23.49492551941	37.5111990948261	51.5274726702422	55.4811394651135	88.5793005287189	121.677461592324	56.5643300444384	90.3056946276486	124.070593101202	83.7304546138637	0.280779133692133	0.348786510573295	-40.7048455841732	-0.509850331611524	-0.494728435444311	-0.517373888777872	0.168492469951392	0.204557902690456	0.150553509201779	0.174432524851369	0.223521190999902	0.158080722289744	0.000947104251382231	0.00239568865007733	0.003852638189784
145	24.3279064864899	0.14	83.7605068208005	51.9330666745566	115.587946967044	0.188745950323086	30.1821523891462	20.412586038401	39.9517187398914	0.25	0.18	0.33	32.7872269409786	48.4793586706005	64.1714904002225	78.0308847388873	115.376858660554	152.722832582222	79.5154711370483	117.510058843955	155.636386421201	83.7605068208005	0.273073002091807	2.96453223386353	-38.7843063558517	-0.509850331611524	-0.494728435444311	-0.517373888777872	0.168492469951392	0.204557902690456	0.150553509201779	0.174432524851369	0.223521190999902	0.158080722289744	0.000947104251382231	0.00239568865007733	0.003852638189784
145	24.3279064864899	0.14	83.8206609729333	51.982810119324	115.658511826543	0.145064762989304	22.5482442355271	14.0018320594028	31.0946564116514	0.24	0.18	0.32	22.8131151092677	36.7377418236868	50.662368538106	55.087237066758	88.7112822359206	122.335327405083	56.3279255062679	90.7371006593549	125.062831845182	83.8206609729333	0.263332008234379	-0.095066551757915	-43.1371069189893	-0.509850331611524	-0.494728435444311	-0.517373888777872	0.168492469951392	0.204557902690456	0.150553509201779	0.174432524851369	0.223521190999902	0.158080722289744	0.000947104251382231	0.00239568865007733	0.003852638189784
145	24.3279064864899	0.14	83.9145776474604	50.7706904682782	117.058464826643	0.151666048751792	24.5233862168578	15.4680383791175	33.5787340545981	0.26	0.19	0.33	24.5493536138376	38.9211136726376	53.2928737314377	57.7282442149466	91.5236951063858	125.319145997825	59.117389476848	93.7535528254734	128.365968916566	83.9145776474604	0.273598946273907	1.07592118738897	-40.3567106384289	-0.509850331611524	-0.494728435444311	-0.517373888777872	0.168492469951392	0.204557902690456	0.150553509201779	0.174432524851369	0.223521190999902	0.158080722289744	0.000947104251382231	0.00239568865007733	0.003852638189784
145	24.3279064864899	0.14	84.1814825642711	51.658746210113	116.704218918429	0.16982321136566	26.563048888445	17.3934539410837	35.7326438358063	0.24	0.18	0.34	28.6843632828682	43.8063737540373	58.9283842252063	70.1375475134869	107.113119097972	144.088690682457	71.4910203520736	109.136503441989	146.920659319431	84.1814825642711	0.27350064723699	-0.445423744985949	-42.2265231844033	-0.509850331611524	-0.494728435444311	-0.517373888777872	0.168492469951392	0.204557902690456	0.150553509201779	0.174432524851369	0.223521190999902	0.158080722289744	0.000947104251382231	0.00239568865007733	0.003852638189784
145	24.3279064864899	0.14	84.3144770358689	52.3417996974142	116.287154374324	0.160616848320362	24.4590305806143	15.7291304481926	33.188930713036	0.26	0.19	0.34	25.0345541815833	38.9291021723169	52.8236501630506	59.0356788802948	91.8013541712587	124.567029462223	60.3158678040126	93.8165102379031	127.34344623506	84.3144770358689	0.273850730041499	-2.43767765873091	-43.8929970809886	-0.509850331611524	-0.494728435444311	-0.517373888777872	0.168492469951392	0.204557902690456	0.150553509201779	0.174432524851369	0.223521190999902	0.158080722289744	0.000947104251382231	0.00239568865007733	0.003852638189784
145	24.3279064864899	0.14	85.5033752049782	51.8659301484793	119.140820261477	0.173201088920247	28.759178356949	18.9487815327345	38.5695751811635	0.24	0.18	0.34	30.8726389798926	46.8564023094892	62.8401656390859	74.5474337756602	113.143050401598	151.738667027537	76.0753496242629	115.53755746873	154.909191059175	85.5033752049782	0.268394514613928	-0.581038298413419	-42.9635362626127	-0.509850331611524	-0.494728435444311	-0.517373888777872	0.168492469951392	0.204557902690456	0.150553509201779	0.174432524851369	0.223521190999902	0.158080722289744	0.000947104251382231	0.00239568865007733	0.003852638189784
145	24.3279064864899	0.14	86.3074896160571	52.8201357008171	119.794843531297	0.178147722204509	25.6621897817032	17.056495401588	34.2678841618184	0.24	0.18	0.3	27.9464414055889	42.04655564863	56.1466698916711	67.8739668929847	102.119138699656	136.364310506328	69.7627305126011	104.996983975166	140.135992968518	86.3074896160571	0.257594199381439	0.166010792516516	-43.1663339317261	-0.509850331611524	-0.494728435444311	-0.517373888777872	0.168492469951392	0.204557902690456	0.150553509201779	0.174432524851369	0.223521190999902	0.158080722289744	0.000947104251382231	0.00239568865007733	0.003852638189784
145	24.3279064864899	0.14	86.6934885648278	53.4473825899492	119.939594539706	0.159041211768907	25.6742636720108	16.4567035865634	34.8918237574583	0.25	0.19	0.32	26.332559071992	41.0816820766658	55.8308050813397	62.429044415149	97.3961606998188	132.363276984489	64.1179031069871	100.021599479434	135.983094157351	86.6934885648278	0.27470486684806	-0.659340242688715	-41.9366353498265	-0.509850331611524	-0.494728435444311	-0.517373888777872	0.168492469951392	0.204557902690456	0.150553509201779	0.174432524851369	0.223521190999902	0.158080722289744	0.000947104251382231	0.00239568865007733	0.003852638189784
145	24.3279064864899	0.14	87.3482502150226	52.852442919428	121.844057510617	0.144641708316458	25.6595571508649	15.9172485588763	35.4018657428534	0.25	0.2	0.34	25.4301801721651	40.994972156829	56.5597641414929	60.1965575790839	97.0404529257959	133.884348272508	61.7145926725494	99.4764392707319	137.283739070153	87.3482502150226	0.278455839506853	-0.860317930555561	-41.7569385318517	-0.509850331611524	-0.494728435444311	-0.517373888777872	0.168492469951392	0.204557902690456	0.150553509201779	0.174432524851369	0.223521190999902	0.158080722289744	0.000947104251382231	0.00239568865007733	0.003852638189784
145	24.3279064864899	0.14	87.4260446240571	53.8236171760589	121.028472072055	0.175763509354208	27.3704785729207	18.1164803048645	36.6244768409768	0.26	0.19	0.33	28.790831150876	43.4973468273546	58.2038625038331	67.7915714097223	102.419880764378	137.048190119034	69.590381677025	105.027310038536	140.534063986254	87.4260446240571	0.271893330409256	0.608442193259846	-40.9699989409457	-0.509850331611524	-0.494728435444311	-0.517373888777872	0.168492469951392	0.204557902690456	0.150553509201779	0.174432524851369	0.223521190999902	0.158080722289744	0.000947104251382231	0.00239568865007733	0.003852638189784
145	24.3279064864899	0.14	87.503850198744	54.0104951239353	120.997205273553	0.165532299172573	25.6257894431649	16.6426920756475	34.6088868106823	0.25	0.18	0.33	26.8235317022183	41.3018622467279	55.7801927912375	64.0590569244242	98.635719342247	133.21238176007	65.4605628634381	100.734364957182	136.088267474639	87.503850198744	0.266889298122068	4.15250370033763	-38.2754363243145	-0.509850331611524	-0.494728435444311	-0.517373888777872	0.168492469951392	0.204557902690456	0.150553509201779	0.174432524851369	0.223521190999902	0.158080722289744	0.000947104251382231	0.00239568865007733	0.003852638189784
145	24.3279064864899	0.14	87.7138932185623	54.3834554945901	121.044330942534	0.125892483268408	21.2453974581396	12.5049664490461	29.985828467233	0.24	0.18	0.33	20.59622544589	34.9920967415918	49.3879680372935	50.2939936818508	85.4473212608727	120.600648839895	51.2658754690954	87.1560243703106	123.020851204067	87.7138932185623	0.258017407461371	-1.19358129570025	-44.495756466752	-0.509850331611524	-0.494728435444311	-0.517373888777872	0.168492469951392	0.204557902690456	0.150553509201779	0.174432524851369	0.223521190999902	0.158080722289744	0.000947104251382231	0.00239568865007733	0.003852638189784
145	24.3279064864899	0.14	88.6030884548504	54.9917960677102	122.214380841991	0.150907290398963	24.3730009623659	15.3465523811713	33.3994495435606	0.24	0.19	0.31	25.2028245907091	40.0264797425994	54.8501348944897	61.3567894223058	97.4452795972803	133.533769772255	62.9877381784788	100.022759654423	137.206824731928	88.6030884548504	0.26419229392815	-2.55130940973691	-45.0060028592006	-0.509850331611524	-0.494728435444311	-0.517373888777872	0.168492469951392	0.204557902690456	0.150553509201779	0.174432524851369	0.223521190999902	0.158080722289744	0.000947104251382231	0.00239568865007733	0.003852638189784
145	24.3279064864899	0.14	89.3185221956636	54.4379868526464	124.199057538681	0.17038184314418	27.1117459811932	17.7712397066484	36.452252255738	0.25	0.19	0.32	28.4263435694871	43.3671380698183	58.3079325701496	67.3700695433409	102.779560815392	138.189052087443	69.0838485973225	105.402319081833	141.696075277443	89.3185221956636	0.266977792980934	3.58551363628103	-38.6467648993018	-0.509850331611524	-0.494728435444311	-0.517373888777872	0.168492469951392	0.204557902690456	0.150553509201779	0.174432524851369	0.223521190999902	0.158080722289744	0.000947104251382231	0.00239568865007733	0.003852638189784
145	24.3279064864899	0.14	89.4137152313956	55.0465208753731	123.780909587418	0.183517067524916	28.9573336959872	19.421045721037	38.4936216709374	0.26	0.2	0.34	30.5906663017244	45.6115569061295	60.6324475105346	71.3969001063997	106.454816642576	141.512733178752	73.3316630688436	109.362097675274	145.2264971796	89.4137152313956	0.281233217979461	1.97084708684483	-38.7932537784395	-0.509850331611524	-0.494728435444311	-0.517373888777872	0.168492469951392	0.204557902690456	0.150553509201779	0.174432524851369	0.223521190999902	0.158080722289744	0.000947104251382231	0.00239568865007733	0.003852638189784
145	24.3279064864899	0.14	89.5906051101531	55.3012720853838	123.879938134922	0.16779497190719	26.9997389961045	17.6117899498074	36.3876880424017	0.26	0.2	0.35	27.8403698089256	42.6806542968247	57.5209387847238	65.2082379367053	99.9674314595253	134.726624982345	66.7026964023912	102.325076604296	137.799395436571	89.5906051101531	0.276562158443651	3.69401589897241	-37.6394223244328	-0.509850331611524	-0.494728435444311	-0.517373888777872	0.168492469951392	0.204557902690456	0.150553509201779	0.174432524851369	0.223521190999902	0.158080722289744	0.000947104251382231	0.00239568865007733	0.003852638189784
145	24.3279064864899	0.14	90.3359006361673	56.0692596001089	124.602541672226	0.149371385478803	25.78119644095	16.1755893351359	35.386803546764	0.25	0.19	0.35	26.0288393514469	41.4856365691694	56.9424337868918	62.0601675629895	98.9135751378333	135.766982712677	63.3460349625951	100.8860384937	138.493646220968	90.3359006361673	0.276464538767925	3.16116060046897	-37.9898518435201	-0.509850331611524	-0.494728435444311	-0.517373888777872	0.168492469951392	0.204557902690456	0.150553509201779	0.174432524851369	0.223521190999902	0.158080722289744	0.000947104251382231	0.00239568865007733	0.003852638189784
145	24.3279064864899	0.14	91.5404284093694	56.5338043171202	126.547052501619	0.165716915719233	27.3137594461438	17.7453392309709	36.8821796613166	0.27	0.19	0.37	27.7256247077208	42.6754898232121	57.6253549387034	64.197409160609	98.8131344267687	133.428859692928	65.2288875255141	100.399459873503	135.548720486415	91.5404284093694	0.289202888580809	-0.0397742829550173	-40.0972947234478	-0.509850331611524	-0.494728435444311	-0.517373888777872	0.168492469951392	0.204557902690456	0.150553509201779	0.174432524851369	0.223521190999902	0.158080722289744	0.000947104251382231	0.00239568865007733	0.003852638189784
145	24.3279064864899	0.14	92.3318961334116	56.8185574098132	127.84523485701	0.158070690557482	27.5866021080197	17.6463863421233	37.5268178739162	0.25	0.2	0.33	28.2840216791232	44.2164212518704	60.1488208246176	67.1698282274986	105.006616598483	142.843404969466	68.955893102843	107.688134713987	146.576910122658	92.3318961334116	0.27437308611641	0.0173436777313432	-41.0965398430979	-0.509850331611524	-0.494728435444311	-0.517373888777872	0.168492469951392	0.204557902690456	0.150553509201779	0.174432524851369	0.223521190999902	0.158080722289744	0.000947104251382231	0.00239568865007733	0.003852638189784
145	24.3279064864899	0.14	93.520713089086	56.7147068767445	130.326719301427	0.118272176627764	22.7107191987842	13.0292263922676	32.3922120053008	0.25	0.2	0.32	21.0008421252011	36.6057211751644	52.2106002251277	50.1565134854049	87.4257963951777	124.695079304951	51.5575996436725	89.8785655086397	128.164138424243	93.520713089086	0.259526755575775	2.1786994766509	-40.4271668064436	-0.509850331611524	-0.494728435444311	-0.517373888777872	0.168492469951392	0.204557902690456	0.150553509201779	0.174432524851369	0.223521190999902	0.158080722289744	0.000947104251382231	0.00239568865007733	0.003852638189784
145	24.3279064864899	0.14	94.2041344936882	57.6964276999064	130.71184128747	0.15284796804711	25.4958910676621	16.1244473755114	34.8673347598128	0.25	0.18	0.33	26.1764530611066	41.3900693922279	56.6036857233491	62.9745328889159	99.5749989553846	136.175465021853	64.2743211902656	101.618225072791	138.992114011985	94.2041344936882	0.265010573669677	-0.70407724895987	-43.2578543227992	-0.509850331611524	-0.494728435444311	-0.517373888777872	0.168492469951392	0.204557902690456	0.150553509201779	0.174432524851369	0.223521190999902	0.158080722289744	0.000947104251382231	0.00239568865007733	0.003852638189784
145	24.3279064864899	0.14	97.3877628949343	59.7135040320929	135.062021757776	0.11725480666325	24.956551637483	14.26545164476	35.6476516302061	0.25	0.19	0.31	22.7843960760051	39.8599337307735	56.9354713855419	53.9175229772627	94.3254710650189	134.733419152775	55.4861553055844	96.9790388355074	138.556035985229	97.3877628949343	0.265435660899967	0.256868387215442	-41.779633815676	-0.509850331611524	-0.494728435444311	-0.517373888777872	0.168492469951392	0.204557902690456	0.150553509201779	0.174432524851369	0.223521190999902	0.158080722289744	0.000947104251382231	0.00239568865007733	0.003852638189784
145	24.3279064864899	0.14	97.8189584593552	59.2871296829201	136.35078723579	0.150712462899245	26.2342704011275	16.5111146151637	35.9574261870914	0.24	0.18	0.31	27.0833249182726	43.0323019267898	58.9812789353071	65.8543255260379	104.634982143925	143.415638761812	67.511015061777	107.224951675227	147.06691314951	97.8189584593552	0.254503006646105	-2.28813889391585	-45.7319736469504	-0.509850331611524	-0.494728435444311	-0.517373888777872	0.168492469951392	0.204557902690456	0.150553509201779	0.174432524851369	0.223521190999902	0.158080722289744	0.000947104251382231	0.00239568865007733	0.003852638189784
145	24.3279064864899	0.14	99.0039361798656	60.8209302277908	137.18694213194	0.180249598276887	27.307068694735	18.2149685471939	36.3991688422761	0.24	0.17	0.3	30.1529245495012	45.2039200554776	60.2549155614539	74.0199048903194	110.967341084379	147.914777278439	75.8041866630551	113.504060768866	151.369713278355	99.0039361798656	0.247660280854283	2.43135125338531	-42.3234338954556	-0.509850331611524	-0.494728435444311	-0.517373888777872	0.168492469951392	0.204557902690456	0.150553509201779	0.174432524851369	0.223521190999902	0.158080722289744	0.000947104251382231	0.00239568865007733	0.003852638189784
145	24.3279064864899	0.15	58.1411084487863	36.3651751131224	79.9170417844501	0.207147811003672	25.9013051334895	17.9897282957223	33.8128819712566	0.25	0.2	0.34	28.7862227877782	41.4459144579823	54.1056061281864	68.2477295780118	98.2619214370398	128.276113296068	69.8906844338034	100.590061333989	131.384791354273	58.1411084487863	0.292690759758859	2.23583728849595	-38.1790853845404	-0.509850331611524	-0.494728435444311	-0.517373888777872	0.168492469951392	0.204557902690456	0.150553509201779	0.174432524851369	0.223521190999902	0.158080722289744	0.000947104251382231	0.00239568865007733	0.003852638189784
145	24.3279064864899	0.15	71.7049234042197	44.8207269802351	98.5891198282044	0.184757598573648	22.6958987348189	15.2524350821977	30.1393623874402	0.24	0.18	0.33	24.8746953894155	37.0139957701952	49.1532961509749	60.1249102053755	89.4669517429387	118.808993280502	61.2694793119399	5.17873776085118	121.157877295535	71.7049234042197	0.268982604328522	-1.46366197656964	-44.0444418343314	-0.509850331611524	-0.494728435444311	-0.517373888777872	0.168492469951392	0.204557902690456	0.150553509201779	0.174432524851369	0.223521190999902	0.158080722289744	0.000947104251382231	0.00239568865007733	0.003852638189784
145	24.3279064864899	0.15	72.5065068104948	45.7093872109307	99.303626410059	0.164990257325133	24.0587972966086	15.6084220219228	32.5091725712943	0.28	0.19	0.35	23.7704903480002	36.6397966508261	49.5091029536519	53.7003535444462	82.7736409784036	111.846928412361	54.9139577900492	84.6424100342199	114.427782410399	72.5065068104948	0.292833236832345	1.40384537132673	-38.3385818522928	-0.509850331611524	-0.494728435444311	-0.517373888777872	0.168492469951392	0.204557902690456	0.150553509201779	0.174432524851369	0.223521190999902	0.158080722289744	0.000947104251382231	0.00239568865007733	0.003852638189784
145	24.3279064864899	0.15	72.6647919905542	45.5885865813839	99.7409973997245	0.168176834011566	24.0606109652542	15.7060326974877	32.4151892330208	0.25	0.17	0.35	25.1747955288586	38.5661339828089	51.9574724367592	59.7878864923965	91.5911169316764	123.394347370956	60.652474323517	92.87179494821	125.181197192087	72.6647919905542	0.278162267763806	-0.114317947168693	-42.0981033199014	-0.509850331611524	-0.494728435444311	-0.517373888777872	0.168492469951392	0.204557902690456	0.150553509201779	0.174432524851369	0.223521190999902	0.158080722289744	0.000947104251382231	0.00239568865007733	0.003852638189784
145	24.3279064864899	0.15	73.0911228647427	46.1769776199266	100.005268109559	0.176294766586272	23.4208669080538	15.5167267940465	31.325007022061	0.25	0.18	0.33	24.8040137626156	37.439049667527	50.0740855724384	58.7469595107787	88.6723558529549	118.597752195131	59.9885201631765	90.5837723217549	121.053042601871	73.0911228647427	0.280135304810754	-0.215872479622272	-41.4793443052572	-0.509850331611524	-0.494728435444311	-0.517373888777872	0.168492469951392	0.204557902690456	0.150553509201779	0.174432524851369	0.223521190999902	0.158080722289744	0.000947104251382231	0.00239568865007733	0.003852638189784
145	24.3279064864899	0.15	73.3195784941845	45.9819971130875	100.657159875282	0.18534123177906	25.3019573637868	17.0198391185834	33.5840756089902	0.24	0.18	0.34	28.0664641718069	41.7240418595928	55.3816195473787	68.6222271174232	102.014869390707	135.407511663991	70.1045620098103	104.160480449439	138.137340341145	73.3195784941845	0.275707429415634	3.31405939243759	-38.7444611941089	-0.509850331611524	-0.494728435444311	-0.517373888777872	0.168492469951392	0.204557902690456	0.150553509201779	0.174432524851369	0.223521190999902	0.158080722289744	0.000947104251382231	0.00239568865007733	0.003852638189784
145	24.3279064864899	0.15	73.936520899479	45.9292502954922	101.943791503466	0.15151044159121	22.6711450110407	14.2946779418572	31.0476120802241	0.26	0.2	0.35	22.444432550508	35.5965336968605	48.7486348432131	52.2202033798866	82.8204600444207	113.420716708955	53.402013085255	84.6801421066259	115.92775837235	73.936520899479	0.285609554088416	3.89337428349662	-36.3514507586339	-0.509850331611524	-0.494728435444311	-0.517373888777872	0.168492469951392	0.204557902690456	0.150553509201779	0.174432524851369	0.223521190999902	0.158080722289744	0.000947104251382231	0.00239568865007733	0.003852638189784
145	24.3279064864899	0.15	74.1204434248445	46.2295752860119	102.011311563677	0.142948872525122	24.2329074615324	14.9687914800482	33.4970234430167	0.25	0.18	0.33	24.3202871310408	39.3720006234272	54.4237141158136	58.558096268734	94.7994318642997	131.040767459865	59.7318975647487	96.7241685574908	133.65062823332	74.1204434248445	0.279711440992263	1.7649021890326	-39.8321418668718	-0.509850331611524	-0.494728435444311	-0.517373888777872	0.168492469951392	0.204557902690456	0.150553509201779	0.174432524851369	0.223521190999902	0.158080722289744	0.000947104251382231	0.00239568865007733	0.003852638189784
145	24.3279064864899	0.15	74.4289057556957	46.6792025304383	102.178608980953	0.179057414617209	24.3893819279064	16.2358365271683	32.5429273286445	0.27	0.19	0.39	25.199038473882	37.8538532663278	50.5086680587736	57.9709520245272	87.0836366998779	116.196321375229	58.7774770978769	88.188489565401	117.65773245184	74.4289057556957	0.295837927292555	-1.48360548166336	-41.3989102730783	-0.509850331611524	-0.494728435444311	-0.517373888777872	0.168492469951392	0.204557902690456	0.150553509201779	0.174432524851369	0.223521190999902	0.158080722289744	0.000947104251382231	0.00239568865007733	0.003852638189784
145	24.3279064864899	0.15	74.7085441175613	46.911879996095	102.505208239028	0.19546069851438	25.9423463375525	17.7248669508085	34.1598257242965	0.25	0.18	0.34	28.5955798336515	41.8528634277776	55.1101470219037	68.3585753975431	100.050502101166	131.742428804789	69.6617549995775	101.933210826103	134.310915772293	74.7085441175613	0.279161312526173	-0.797653564051441	-42.3228484296135	-0.509850331611524	-0.494728435444311	-0.517373888777872	0.168492469951392	0.204557902690456	0.150553509201779	0.174432524851369	0.223521190999902	0.158080722289744	0.000947104251382231	0.00239568865007733	0.003852638189784
145	24.3279064864899	0.15	75.5637544572011	46.948964952487	104.178543961915	0.162164041340983	23.6001810029967	15.2248300626534	31.9755319433401	0.24	0.18	0.32	24.9234919412933	38.6341863009761	52.3448806606589	60.4773541536955	93.7466296001995	127.015905046704	61.9241762307786	95.9823362458694	129.931830286425	75.5637544572011	0.264706042884529	-3.12325514394413	-45.7931563602219	-0.509850331611524	-0.494728435444311	-0.517373888777872	0.168492469951392	0.204557902690456	0.150553509201779	0.174432524851369	0.223521190999902	0.158080722289744	0.000947104251382231	0.00239568865007733	0.003852638189784
145	24.3279064864899	0.15	75.8908599375274	48.1763948992459	103.605324975809	0.178663267810609	25.2402692345218	16.7909361464931	33.6896023225506	0.26	0.2	0.34	26.5973305939372	39.9813196389751	53.3653086840129	62.4237291104635	93.8358478422319	125.247966574	63.9832882169444	96.2985157670765	128.39322969838	75.8908599375274	0.279697915157897	1.74862730010946	-39.4356110615511	-0.509850331611524	-0.494728435444311	-0.517373888777872	0.168492469951392	0.204557902690456	0.150553509201779	0.174432524851369	0.223521190999902	0.158080722289744	0.000947104251382231	0.00239568865007733	0.003852638189784
145	24.3279064864899	0.15	77.2695587672155	48.2549385435634	106.284178990868	0.188457609068785	26.4067082864609	17.8511472105967	34.9622693623251	0.24	0.18	0.31	29.5158288877887	43.6619492337309	57.8080695796731	72.3666692814322	107.05001212713	141.733354972828	74.2776235340167	109.936859982931	8.76604057936645	77.2695587672155	0.269544862564299	2.6741688586721	-39.7666384691662	-0.509850331611524	-0.494728435444311	-0.517373888777872	0.168492469951392	0.204557902690456	0.150553509201779	0.174432524851369	0.223521190999902	0.158080722289744	0.000947104251382231	0.00239568865007733	0.003852638189784
145	24.3279064864899	0.15	77.3064048317278	48.3492185421435	106.263591121312	0.161234392287257	24.3016949952442	15.6477627196408	32.9556272708476	0.26	0.2	0.34	24.7910023004899	38.5015664748482	52.2121306492066	58.1947601036369	90.3791382639557	122.563516424274	59.6760087441351	92.7366890492539	125.779755774248	77.3064048317278	0.285286703308742	3.38890928840709	-37.1295512869398	-0.509850331611524	-0.494728435444311	-0.517373888777872	0.168492469951392	0.204557902690456	0.150553509201779	0.174432524851369	0.223521190999902	0.158080722289744	0.000947104251382231	0.00239568865007733	0.003852638189784
145	24.3279064864899	0.15	77.7168967892481	48.9323584396223	106.501435138874	0.153068783618138	22.0013982900768	13.9213026863994	30.0814938937541	0.25	0.18	0.33	22.5690684608768	35.6684338692578	48.7677992776389	54.2204237062177	85.6906256756171	117.160827645016	55.2840776133554	87.3338493255894	119.408011058088	77.7168967892481	0.273743317303378	-1.72797163948861	-43.7288321511821	-0.509850331611524	-0.494728435444311	-0.517373888777872	0.168492469951392	0.204557902690456	0.150553509201779	0.174432524851369	0.223521190999902	0.158080722289744	0.000947104251382231	0.00239568865007733	0.003852638189784
145	24.3279064864899	0.15	78.1368262587005	49.5659364382278	106.707716079173	0.173430166009614	24.8193937209997	16.3597107919855	33.2790766500138	0.23	0.17	0.33	27.3585380594534	41.5057659858618	55.6529939122702	67.8829394675134	102.985524805755	138.088110143997	69.1369285637619	104.803393799035	140.55552168454	78.1368262587005	0.271878236247835	0.559458962598688	-41.9303463683457	-0.509850331611524	-0.494728435444311	-0.517373888777872	0.168492469951392	0.204557902690456	0.150553509201779	0.174432524851369	0.223521190999902	0.158080722289744	0.000947104251382231	0.00239568865007733	0.003852638189784
145	24.3279064864899	0.15	78.4693242820457	48.8848495505109	108.053799013581	0.178063226616061	25.2059159920101	16.7507909988713	33.6610409851489	0.25	0.19	0.34	26.82436614567	40.3642263611452	53.9040865766205	63.6456670647518	95.7714377427114	127.897208420671	65.0928564577438	97.9653751024437	130.81104559698	78.4693242820457	0.281544764825067	0.368440680013752	-40.6625428496717	-0.509850331611524	-0.494728435444311	-0.517373888777872	0.168492469951392	0.204557902690456	0.150553509201779	0.174432524851369	0.223521190999902	0.158080722289744	0.000947104251382231	0.00239568865007733	0.003852638189784
145	24.3279064864899	0.15	78.88630768699	49.8329406602898	107.93967471369	0.195378373099997	28.3537912174743	19.3701126439086	37.3374697910399	0.27	0.19	0.36	30.1203047753746	44.0898227443315	58.0593407132884	69.4191661524831	101.615131505063	133.811096857644	70.7567582847375	103.490953083166	136.272190895666	78.88630768699	0.293332178909616	2.21741653994105	-37.9785100460988	-0.509850331611524	-0.494728435444311	-0.517373888777872	0.168492469951392	0.204557902690456	0.150553509201779	0.174432524851369	0.223521190999902	0.158080722289744	0.000947104251382231	0.00239568865007733	0.003852638189784
145	24.3279064864899	0.15	79.2366701937909	49.8125072803893	108.660833107192	0.200750268794964	25.9421635612129	17.8604242701651	34.0239028522608	0.27	0.19	0.37	27.8436822859577	40.4427884289047	53.0418945718518	64.3315825156816	93.4412537198957	122.55092492411	65.479377188113	95.1170701667228	124.765570334266	79.2366701937909	0.289513030800686	-2.63416627557372	-43.3675394770432	-0.509850331611524	-0.494728435444311	-0.517373888777872	0.168492469951392	0.204557902690456	0.150553509201779	0.174432524851369	0.223521190999902	0.158080722289744	0.000947104251382231	0.00239568865007733	0.003852638189784
145	24.3279064864899	0.15	79.4786510754592	50.3048966262059	108.652405524712	0.169336340320353	24.1311502099324	15.7866370228621	32.4756633970027	0.25	0.19	0.34	25.4013366975291	38.8279955061647	52.2546543148003	60.5601091366358	92.571019919549	124.581930702462	61.9394945513009	94.5745834488817	127.220910980186	79.4786510754592	0.278900136236709	-1.52166698150401	-42.5634089652825	-0.509850331611524	-0.494728435444311	-0.517373888777872	0.168492469951392	0.204557902690456	0.150553509201779	0.174432524851369	0.223521190999902	0.158080722289744	0.000947104251382231	0.00239568865007733	0.003852638189784
145	24.3279064864899	0.15	79.6274491541233	50.2462698639607	109.008628444286	0.176841850285168	24.6509050117093	16.3472854035239	32.9545246198947	0.24	0.17	0.32	26.7158841388231	40.2862436149794	53.8566030911356	64.7139481524587	97.5854614060301	130.456974659602	65.994497652271	99.528645960219	133.132838433606	79.6274491541233	0.271275491632988	0.970202060325179	-41.2588728036616	-0.509850331611524	-0.494728435444311	-0.517373888777872	0.168492469951392	0.204557902690456	0.150553509201779	0.174432524851369	0.223521190999902	0.158080722289744	0.000947104251382231	0.00239568865007733	0.003852638189784
145	24.3279064864899	0.15	79.6955125980468	49.7143695422397	109.676655653854	0.151520056865269	22.832019384041	14.3964283988513	31.2676103692306	0.26	0.18	0.35	22.7244755098939	36.0398878777086	49.3553002455233	53.1490519946073	84.2917529101246	115.434453825642	54.1394306607361	85.8210372521856	117.595086325833	79.6955125980468	0.280138427907421	-2.76188035582255	-44.0393034283992	-0.509850331611524	-0.494728435444311	-0.517373888777872	0.168492469951392	0.204557902690456	0.150553509201779	0.174432524851369	0.223521190999902	0.158080722289744	0.000947104251382231	0.00239568865007733	0.003852638189784
145	24.3279064864899	0.15	79.8559421826221	50.5848896056763	109.126994759568	0.178325621273735	26.5784601741738	17.6709099928414	35.4860103555063	0.27	0.2	0.36	27.3472528790256	41.13245281724	54.9176527554544	62.7373890911913	94.362044629698	125.986700168205	64.2532105658395	96.7004378976142	129.051827460214	79.8559421826221	0.293450054194279	0.37513409709861	-39.072934019491	-0.509850331611524	-0.494728435444311	-0.517373888777872	0.168492469951392	0.204557902690456	0.150553509201779	0.174432524851369	0.223521190999902	0.158080722289744	0.000947104251382231	0.00239568865007733	0.003852638189784
145	24.3279064864899	0.15	79.8943639311681	49.9530787429087	109.835649119428	0.168653140669647	24.7123532076058	16.1460493001852	33.2786571150265	0.26	0.19	0.34	25.7255519393027	39.3742713257641	53.0229907122256	60.7298595468404	92.9501521683447	125.170444789849	62.1309093920211	95.1107215383852	128.016277680042	79.8943639311681	0.276257189972751	1.15314316134581	-40.2766241891417	-0.509850331611524	-0.494728435444311	-0.517373888777872	0.168492469951392	0.204557902690456	0.150553509201779	0.174432524851369	0.223521190999902	0.158080722289744	0.000947104251382231	0.00239568865007733	0.003852638189784
145	24.3279064864899	0.15	80.1889932345348	50.1685912566978	110.209395212372	0.177129537668874	26.6091739825903	17.6547614878965	35.5635864772842	0.26	0.19	0.36	27.7863590192377	41.8794704189294	55.972581818621	64.8008127939724	97.667482114114	130.534151434256	66.027128912429	99.4872345140799	132.95274739678	80.1889932345348	0.288293588449763	-1.76251328447034	-41.6914623732272	-0.509850331611524	-0.494728435444311	-0.517373888777872	0.168492469951392	0.204557902690456	0.150553509201779	0.174432524851369	0.223521190999902	0.158080722289744	0.000947104251382231	0.00239568865007733	0.003852638189784
145	24.3279064864899	0.15	80.3135548375782	50.4590322752477	110.168077399909	0.187261893547326	27.1504569972887	18.31938934677	35.9815246478074	0.26	0.18	0.36	28.9355346592617	42.8842345445514	56.8329344298412	67.7191524100857	100.363931384375	133.008710358664	68.6609990742855	101.726693605283	134.913573729599	80.3135548375782	0.280652380267901	2.14376860997476	-38.8649252928225	-0.509850331611524	-0.494728435444311	-0.517373888777872	0.168492469951392	0.204557902690456	0.150553509201779	0.174432524851369	0.223521190999902	0.158080722289744	0.000947104251382231	0.00239568865007733	0.003852638189784
145	24.3279064864899	0.15	80.5222947252893	51.0089462238894	110.035643226689	0.169628675871387	23.2421594071258	15.21339947087	31.2709193433817	0.26	0.19	0.33	24.1838753627632	36.9467381264566	49.70960089015	56.9595135955671	87.0194789320692	117.079444268571	58.4589116969567	89.2275443183571	120.125206273758	80.5222947252893	0.275348477850455	-0.291267156709279	-41.9065816746658	-0.509850331611524	-0.494728435444311	-0.517373888777872	0.168492469951392	0.204557902690456	0.150553509201779	0.174432524851369	0.223521190999902	0.158080722289744	0.000947104251382231	0.00239568865007733	0.003852638189784
145	24.3279064864899	0.15	80.6588841236205	50.6088415732235	110.708926674017	0.140564316909508	21.8726618185336	13.4285058344699	30.3168178025973	0.27	0.19	0.36	20.7855124717099	33.8559248975871	46.9263373234643	47.692386912393	77.6824661739896	107.672545435586	48.5344108946299	79.080471270173	109.656141466608	80.6588841236205	0.282991483321631	-2.23537127925663	-42.6000694241365	-0.509850331611524	-0.494728435444311	-0.517373888777872	0.168492469951392	0.204557902690456	0.150553509201779	0.174432524851369	0.223521190999902	0.158080722289744	0.000947104251382231	0.00239568865007733	0.003852638189784
145	24.3279064864899	0.15	80.8130768135766	50.5500181094342	111.076135517719	0.19190072439929	25.5820859643646	17.3858308593837	33.7783410693455	0.25	0.19	0.32	27.8128972413651	40.9248159550921	54.0367346688192	65.923452662212	97.0019463960325	128.080440129853	67.5450212912427	99.3702555875174	131.260557588675	80.8130768135766	0.270567457321344	-0.752613024238121	-42.7444442958131	-0.509850331611524	-0.494728435444311	-0.517373888777872	0.168492469951392	0.204557902690456	0.150553509201779	0.174432524851369	0.223521190999902	0.158080722289744	0.000947104251382231	0.00239568865007733	0.003852638189784
145	24.3279064864899	0.15	80.8971243565549	51.4066132103842	110.387635502726	0.20069766195292	26.7133424606705	18.3899939723079	35.036690949033	0.25	0.18	0.35	29.6849206468142	43.12037580601	56.5558309652057	71.002223686328	103.137973816528	135.273723946729	72.4196886838151	105.100489090324	137.933298192142	80.8971243565549	0.277426188905104	3.18339726329319	-38.41439082015	-0.509850331611524	-0.494728435444311	-0.517373888777872	0.168492469951392	0.204557902690456	0.150553509201779	0.174432524851369	0.223521190999902	0.158080722289744	0.000947104251382231	0.00239568865007733	0.003852638189784
145	24.3279064864899	0.15	81.1152198015908	50.7457144507932	111.484725152388	0.183817135631214	26.7845002319977	17.9725964173161	35.5964040466793	0.26	0.19	0.36	28.5538714270578	42.5537389314321	56.5536064358064	67.2141539087773	100.169028400851	133.123902892925	68.586178628065	102.196761876025	135.832284062212	81.1152198015908	0.284652764819755	-0.0331963313167619	-40.7773748707646	-0.509850331611524	-0.494728435444311	-0.517373888777872	0.168492469951392	0.204557902690456	0.150553509201779	0.174432524851369	0.223521190999902	0.158080722289744	0.000947104251382231	0.00239568865007733	0.003852638189784
145	24.3279064864899	0.15	81.528484875433	51.7063049973459	111.35066475352	0.173382565052404	26.0517614606844	17.1705517885325	34.9329711328363	0.27	0.2	0.35	26.6595290332857	40.4487694736285	54.2380099139712	61.3526022530616	93.086313041872	124.820023830682	62.8577792647035	95.2866375218407	127.825821132993	81.528484875433	0.2877381701614	-1.20297654127141	-41.2132585138838	-0.509850331611524	-0.494728435444311	-0.517373888777872	0.168492469951392	0.204557902690456	0.150553509201779	0.174432524851369	0.223521190999902	0.158080722289744	0.000947104251382231	0.00239568865007733	0.003852638189784
145	24.3279064864899	0.15	81.9066009244646	51.5027621237179	112.310439725211	0.119573462719079	20.676650873468	11.9168382731115	29.4364634738244	0.25	0.18	0.32	19.3388667151407	33.5544534710791	47.7700402270175	46.5077957112025	80.6946803150684	114.881564918934	47.6546733160066	82.6506812055157	117.574334768205	81.9066009244646	0.271312066477561	-2.0112497641994	-44.0582752995964	-0.509850331611524	-0.494728435444311	-0.517373888777872	0.168492469951392	0.204557902690456	0.150553509201779	0.174432524851369	0.223521190999902	0.158080722289744	0.000947104251382231	0.00239568865007733	0.003852638189784
145	24.3279064864899	0.15	82.3558194357046	51.832645483102	112.878993388307	0.163149829544515	23.8981590141503	15.4476970691421	32.3486209591585	0.25	0.18	0.32	24.7504750977857	38.289900877471	51.8293266571563	58.75569065188	90.897227716211	123.038764780542	60.1133645881962	93.0220387775715	125.973141045497	82.3558194357046	0.274641881900142	0.586414970240738	-40.9857559429286	-0.509850331611524	-0.494728435444311	-0.517373888777872	0.168492469951392	0.204557902690456	0.150553509201779	0.174432524851369	0.223521190999902	0.158080722289744	0.000947104251382231	0.00239568865007733	0.003852638189784
145	24.3279064864899	0.15	82.3839808677867	51.705150304218	113.062811431355	0.163804870079025	26.1061112380406	16.8969928123739	35.3152296637072	0.25	0.19	0.32	26.9469664127015	41.6334735126689	56.3199806126364	63.6721648239075	98.3744643864975	133.076763949088	65.2973216783276	100.844766725186	136.406058071331	82.3839808677867	0.278086386112545	0.976285677471532	-40.4551467389893	-0.509850331611524	-0.494728435444311	-0.517373888777872	0.168492469951392	0.204557902690456	0.150553509201779	0.174432524851369	0.223521190999902	0.158080722289744	0.000947104251382231	0.00239568865007733	0.003852638189784
145	24.3279064864899	0.15	82.5740230047665	51.6822523130065	113.465793696526	0.181493454709456	26.5183547020529	17.7258495505111	35.3108598535947	0.26	0.19	0.35	28.2339907979935	42.2388207968345	56.2436507956756	66.6310540116761	99.6818752984578	132.73269658524	68.1299171745933	101.808823247466	135.623212913684	82.5740230047665	0.282355700426279	1.59469685184147	-39.0240958204712	-0.509850331611524	-0.494728435444311	-0.517373888777872	0.168492469951392	0.204557902690456	0.150553509201779	0.174432524851369	0.223521190999902	0.158080722289744	0.000947104251382231	0.00239568865007733	0.003852638189784
145	24.3279064864899	0.15	83.0179983575064	51.6138073117214	114.422189403291	0.152571065050395	23.0075790889724	14.5417023591144	31.4734558188303	0.24	0.18	0.32	24.0482830032127	38.0486933019651	52.0491036007175	58.9727304832765	93.3054278776523	127.638125272028	60.2873026406765	95.3183237910633	130.469559533971	83.0179983575064	0.263275132848859	0.395594084449356	-42.5723843071735	-0.509850331611524	-0.494728435444311	-0.517373888777872	0.168492469951392	0.204557902690456	0.150553509201779	0.174432524851369	0.223521190999902	0.158080722289744	0.000947104251382231	0.00239568865007733	0.003852638189784
145	24.3279064864899	0.15	83.2667948226684	51.9153102434608	114.618279401876	0.192970271973448	27.6845960146686	18.8451873245456	36.5240047047915	0.24	0.18	0.32	31.0249482704665	45.5773213846026	60.1296944987388	75.7246597545069	111.243607057236	146.762554359965	77.5096608537074	113.86259454252	150.365115357901	83.2667948226684	0.263716212267065	3.90425814568896	-39.4468468436291	-0.509850331611524	-0.494728435444311	-0.517373888777872	0.168492469951392	0.204557902690456	0.150553509201779	0.174432524851369	0.223521190999902	0.158080722289744	0.000947104251382231	0.00239568865007733	0.003852638189784
145	24.3279064864899	0.15	83.29173371019	51.8817415767552	114.701725843625	0.167574042657394	26.8250463776345	17.4904535978092	36.1596391574598	0.27	0.2	0.36	27.0835991331636	41.5380195120484	55.9924398909332	62.1671774030065	95.3455785281157	128.523979653225	63.4679995996148	97.4015696750738	131.286996910772	83.29173371019	0.293703052946663	-1.60919279716628	-41.1665738190447	-0.509850331611524	-0.494728435444311	-0.517373888777872	0.168492469951392	0.204557902690456	0.150553509201779	0.174432524851369	0.223521190999902	0.158080722289744	0.000947104251382231	0.00239568865007733	0.003852638189784
145	24.3279064864899	0.15	83.3666833576378	51.773225673042	114.960141042234	0.159528612446003	24.180895807684	15.5152682392715	32.8465233760965	0.26	0.19	0.36	24.3517495351332	37.9527513906212	51.5537532461092	56.6369180268933	88.2699153218733	119.902912616853	57.8140379635688	90.0221638109557	122.269411192489	83.3666833576378	0.282865398135997	3.6004050434975	-37.3809427422179	-0.509850331611524	-0.494728435444311	-0.517373888777872	0.168492469951392	0.204557902690456	0.150553509201779	0.174432524851369	0.223521190999902	0.158080722289744	0.000947104251382231	0.00239568865007733	0.003852638189784
145	24.3279064864899	0.15	83.4070233294584	52.5095244871722	114.304522171745	0.147317603592689	24.3987447822169	15.2340232940138	33.56346627042	0.25	0.18	0.33	24.5257586434564	39.2803472978199	54.0349359521835	58.5054421429234	93.7020591124382	128.898676081953	59.7441818161586	95.6762854991133	131.767122791686	83.4070233294584	0.274791411539691	0.758101313479929	-40.7940308427239	-0.509850331611524	-0.494728435444311	-0.517373888777872	0.168492469951392	0.204557902690456	0.150553509201779	0.174432524851369	0.223521190999902	0.158080722289744	0.000947104251382231	0.00239568865007733	0.003852638189784
145	24.3279064864899	0.15	83.5031577931262	52.5964501724794	114.409865413773	0.188735715708255	26.4062655685539	17.8586185295965	34.9539126075114	0.25	0.18	0.34	28.8475883663359	42.6548715485109	56.4621547306859	69.0490591315022	102.0979192575	135.146779383497	70.4020531876178	104.126737364387	137.809239149576	83.5031577931262	0.269796960054917	-3.31075029160721	-45.8395150477613	-0.509850331611524	-0.494728435444311	-0.517373888777872	0.168492469951392	0.204557902690456	0.150553509201779	0.174432524851369	0.223521190999902	0.158080722289744	0.000947104251382231	0.00239568865007733	0.003852638189784
145	24.3279064864899	0.15	84.376855538202	52.9434735461612	115.810237530243	0.219793520643485	29.0134876861702	20.4788962977843	37.5480790745561	0.26	0.2	0.36	32.1195057810753	45.5053276267592	58.8911494724432	74.6509570554051	105.761784804885	136.872612554365	76.4183498200215	108.160224297938	140.093039827807	84.376855538202	0.289117425823425	-1.85189559968547	-41.9753282542087	-0.509850331611524	-0.494728435444311	-0.517373888777872	0.168492469951392	0.204557902690456	0.150553509201779	0.174432524851369	0.223521190999902	0.158080722289744	0.000947104251382231	0.00239568865007733	0.003852638189784
145	24.3279064864899	0.15	84.5020470872081	53.589758270847	115.414335903569	0.206418450905302	26.4875677287597	18.3789081993615	34.5962272581579	0.25	0.18	0.32	29.7809925447232	42.9201804863168	56.0593684279104	71.5104968509995	103.060481510208	134.610466169416	73.1192869635386	105.290948278349	137.527806050138	84.5020470872081	0.266704374094008	-1.48569167136325	-44.1495191104249	-0.509850331611524	-0.494728435444311	-0.517373888777872	0.168492469951392	0.204557902690456	0.150553509201779	0.174432524851369	0.223521190999902	0.158080722289744	0.000947104251382231	0.00239568865007733	0.003852638189784
145	24.3279064864899	0.15	84.6692218394909	52.610284361573	116.728159317409	0.172330113147008	24.4205390221321	16.0647262946783	32.7763517495859	0.25	0.18	0.32	26.0506089563017	39.6004202560495	53.1502315557973	62.6008517515613	95.1616924543639	127.722533157167	64.1066443160524	97.4510360066855	130.780187937206	84.6692218394909	0.262153069707614	0.481483971477589	-42.6143238642427	-0.509850331611524	-0.494728435444311	-0.517373888777872	0.168492469951392	0.204557902690456	0.150553509201779	0.174432524851369	0.223521190999902	0.158080722289744	0.000947104251382231	0.00239568865007733	0.003852638189784
145	24.3279064864899	0.15	84.9255292881214	53.2750334755755	116.576025100667	0.160477611874674	25.2700501719115	16.2460212108334	34.2940791329896	0.27	0.19	0.37	25.2097053900039	39.2127101003475	53.2157148106911	57.9840345121449	90.1918963588861	122.399758205627	59.0815169278591	91.9310146300089	124.760461767115	84.9255292881214	0.289775085137715	-3.87426118408116	-44.1059200883846	-0.509850331611524	-0.494728435444311	-0.517373888777872	0.168492469951392	0.204557902690456	0.150553509201779	0.174432524851369	0.223521190999902	0.158080722289744	0.000947104251382231	0.00239568865007733	0.003852638189784
145	24.3279064864899	0.15	85.5156572000577	54.2417977726655	116.78951662745	0.177007955260103	25.7448105356768	17.0776550529026	34.4119660184509	0.26	0.19	0.35	26.876599287336	40.5168598588227	54.1571204303094	62.6757828022355	94.4846437300844	126.293504657933	63.9341952448616	96.338984552228	128.885491949261	85.5156572000577	0.284097504918139	-0.580013548170853	-41.0920415744788	-0.509850331611524	-0.494728435444311	-0.517373888777872	0.168492469951392	0.204557902690456	0.150553509201779	0.174432524851369	0.223521190999902	0.158080722289744	0.000947104251382231	0.00239568865007733	0.003852638189784
145	24.3279064864899	0.15	85.6758410749644	54.0643207474373	117.287361402492	0.181005657665142	25.7108400383771	17.1720545397318	34.2496255370224	0.23	0.17	0.31	28.7090181774545	42.9845463343678	57.2600744912811	71.2127535855007	106.62321808336	142.033682581219	72.7680927644265	108.944714677944	145.267090708717	85.6758410749644	0.258305844227565	2.51797718075373	-41.0186963561362	-0.509850331611524	-0.494728435444311	-0.517373888777872	0.168492469951392	0.204557902690456	0.150553509201779	0.174432524851369	0.223521190999902	0.158080722289744	0.000947104251382231	0.00239568865007733	0.003852638189784
145	24.3279064864899	0.15	85.7828432289202	54.2484346372435	117.317251820597	0.157599253483159	25.3824796487649	16.220236737229	34.5447225603009	0.27	0.21	0.36	25.0235715356109	39.1585095539466	53.2934475722823	57.2332404404055	89.5622908744083	121.891341308411	58.6290216108668	91.8019423586424	124.966083479559	85.7828432289202	0.293008361033038	0.125063696921489	-39.3113714459695	-0.509850331611524	-0.494728435444311	-0.517373888777872	0.168492469951392	0.204557902690456	0.150553509201779	0.174432524851369	0.223521190999902	0.158080722289744	0.000947104251382231	0.00239568865007733	0.003852638189784
145	24.3279064864899	0.15	85.848453773741	53.7971867998792	117.899720747603	0.192340539338952	26.8434637713151	18.2552520215559	35.4316755210743	0.24	0.19	0.34	30.2434338469572	44.4715044104753	58.6995749739935	74.3033568401774	109.259486808027	144.215616775878	50.9041990593071	111.807477353682	147.583083466644	85.848453773741	0.271369479974404	2.9987351265037	-39.0032786231379	-0.509850331611524	-0.494728435444311	-0.517373888777872	0.168492469951392	0.204557902690456	0.150553509201779	0.174432524851369	0.223521190999902	0.158080722289744	0.000947104251382231	0.00239568865007733	0.003852638189784
145	24.3279064864899	0.15	85.8716031543446	54.55272736272	117.190478945969	0.152401922498171	25.2527069340354	15.954629494494	34.5507843735769	0.27	0.19	0.37	24.8413595955618	39.3184670271533	53.7955744587449	57.3246124961235	90.7323883623449	124.140164228566	58.3910772770497	92.4508014386103	14.8128913442718	85.8716031543446	0.29070229907337	1.63138453476539	-38.2488426428417	-0.509850331611524	-0.494728435444311	-0.517373888777872	0.168492469951392	0.204557902690456	0.150553509201779	0.174432524851369	0.223521190999902	0.158080722289744	0.000947104251382231	0.00239568865007733	0.003852638189784
145	24.3279064864899	0.15	86.7288974815142	54.6740085654183	118.78378639761	0.167171917336643	25.7474608472558	16.7749108565627	34.720010837949	0.26	0.18	0.36	26.4210122732681	40.5530607505254	54.6851092277828	61.6613674874286	94.6427470611394	127.62412663485	62.656487229642	96.1446517974682	129.61612746963	86.7288974815142	0.285080185196149	-2.27276296268183	-43.2639680764797	-0.509850331611524	-0.494728435444311	-0.517373888777872	0.168492469951392	0.204557902690456	0.150553509201779	0.174432524851369	0.223521190999902	0.158080722289744	0.000947104251382231	0.00239568865007733	0.003852638189784
145	24.3279064864899	0.15	86.730846338344	54.434186995232	119.027505681456	0.146828621066184	24.2187375091176	15.1038830053844	33.3335920128508	0.26	0.2	0.35	23.9860046534864	38.4610202812198	52.9360359089533	56.4377240229665	90.4966241619443	124.555524300922	57.7638876712769	92.6583819450378	127.554893026939	86.730846338344	0.280562520008032	-2.13014226094402	-42.8865444960018	-0.509850331611524	-0.494728435444311	-0.517373888777872	0.168492469951392	0.204557902690456	0.150553509201779	0.174432524851369	0.223521190999902	0.158080722289744	0.000947104251382231	0.00239568865007733	0.003852638189784
145	24.3279064864899	0.15	87.0524754554299	54.5440460574836	119.560904853376	0.175729823211186	27.5033897662133	18.2033727674856	36.8034067649409	0.26	0.19	0.35	28.6639481913085	43.3082236689808	57.9524991466531	66.879973632151	101.0486356487	135.217297665248	68.3466903373906	103.292283131026	138.111170750734	87.0524754554299	0.280680857179872	1.84146114782303	-38.5894574318391	-0.509850331611524	-0.494728435444311	-0.517373888777872	0.168492469951392	0.204557902690456	0.150553509201779	0.174432524851369	0.223521190999902	0.158080722289744	0.000947104251382231	0.00239568865007733	0.003852638189784
145	24.3279064864899	0.15	87.3479620805092	55.4372695075945	119.258654653424	0.219092033282166	27.7585974234566	19.5764064116647	35.9407884352485	0.25	0.18	0.35	31.7990799446383	45.0898821804991	58.3806844163599	76.5473411022824	108.541209291005	140.535077479728	77.9988205731753	110.675647418716	143.159183716404	87.3479620805092	0.270557142464746	-2.14683441613578	-44.4223884135689	-0.509850331611524	-0.494728435444311	-0.517373888777872	0.168492469951392	0.204557902690456	0.150553509201779	0.174432524851369	0.223521190999902	0.158080722289744	0.000947104251382231	0.00239568865007733	0.003852638189784
145	24.3279064864899	0.15	88.3098477193586	55.1810509613407	121.438644477377	0.169783105834024	26.5521345120763	17.3850033027958	35.7192657213569	0.25	0.18	0.34	27.7215988908304	42.3392282313102	56.9568575717901	65.4939225296019	100.028939335883	134.563956142165	66.6712492871436	101.896280909671	8.43459524936133	88.3098477193586	0.279857806454181	2.19110017638639	-38.932659027713	-0.509850331611524	-0.494728435444311	-0.517373888777872	0.168492469951392	0.204557902690456	0.150553509201779	0.174432524851369	0.223521190999902	0.158080722289744	0.000947104251382231	0.00239568865007733	0.003852638189784
145	24.3279064864899	0.15	88.3433735005402	55.6289399460812	121.057807054999	0.157099559142833	24.925936190307	15.9115201564952	33.9403522241188	0.27	0.2	0.34	24.6919175776454	38.680726662403	52.6695357471606	56.7959245894578	88.972742909697	121.149561229936	58.2658489819485	91.1824319193809	124.182183483725	88.3433735005402	0.276464395283444	-2.83642133282228	-43.6206853683862	-0.509850331611524	-0.494728435444311	-0.517373888777872	0.168492469951392	0.204557902690456	0.150553509201779	0.174432524851369	0.223521190999902	0.158080722289744	0.000947104251382231	0.00239568865007733	0.003852638189784
145	24.3279064864899	0.15	89.1467216068419	56.5944804976929	121.698962715991	0.152791426422767	23.9834333672776	15.1659937374124	32.8008729971428	0.25	0.18	0.35	24.3195646735688	38.4588487222501	52.5981327709313	57.7816371106926	91.3756175487483	124.969597986804	58.8473528004308	93.1029560653482	127.30434789491	89.1467216068419	0.273281541407245	1.39137344188548	-40.3462146233139	-0.509850331611524	-0.494728435444311	-0.517373888777872	0.168492469951392	0.204557902690456	0.150553509201779	0.174432524851369	0.223521190999902	0.158080722289744	0.000947104251382231	0.00239568865007733	0.003852638189784
145	24.3279064864899	0.15	89.7371671547589	56.7433705104512	122.730963799067	0.144607102409734	23.9349257888683	14.846146549623	33.0237050281137	0.24	0.18	0.31	24.4816425460663	39.4692518742904	54.4568612025146	59.8565923393079	96.5006704485389	133.14474855777	61.3926284975114	98.9211283443651	136.566342981306	89.7371671547589	0.259265280823528	-2.00416272793177	-45.1526494530473	-0.509850331611524	-0.494728435444311	-0.517373888777872	0.168492469951392	0.204557902690456	0.150553509201779	0.174432524851369	0.223521190999902	0.158080722289744	0.000947104251382231	0.00239568865007733	0.003852638189784
145	24.3279064864899	0.15	89.8680097290655	55.9443367021477	123.791682755983	0.203440932688735	30.1652949466963	20.846004198473	39.4845856949196	0.28	0.19	0.35	31.6865548880904	45.8521578017309	60.0177607153714	71.4547745363335	103.398921381589	135.343068226845	73.043699175598	105.763666355803	138.385723238157	89.8680097290655	0.287531581665952	0.70433014548896	-39.2542693766063	-0.509850331611524	-0.494728435444311	-0.517373888777872	0.168492469951392	0.204557902690456	0.150553509201779	0.174432524851369	0.223521190999902	0.158080722289744	0.000947104251382231	0.00239568865007733	0.003852638189784
145	24.3279064864899	0.15	89.9308184466308	56.3178019050298	123.543834988232	0.15317372465704	24.6140424324055	15.5781004782968	33.6499843865142	0.25	0.18	0.33	25.2962816835145	39.9691702853995	54.6420588872846	60.8736968266839	96.1829562466147	131.492215666546	62.1824816145223	98.1702331740722	134.229237308821	89.9308184466308	0.258709853732274	-1.28660459872884	-44.3550913052982	-0.509850331611524	-0.494728435444311	-0.517373888777872	0.168492469951392	0.204557902690456	0.150553509201779	0.174432524851369	0.223521190999902	0.158080722289744	0.000947104251382231	0.00239568865007733	0.003852638189784
145	24.3279064864899	0.15	90.3505931570766	57.2463015600863	123.454884754067	0.199418676683625	25.4431630289395	17.4838355375102	33.4024905203688	0.26	0.19	0.33	27.7758461940833	40.4205004941067	53.0651547941301	65.3791891604858	95.1423596350644	124.905530109643	66.9262803873587	97.4291741014259	127.92934711104	90.3505931570766	0.268341087517665	-1.51026684240956	-44.2722958276107	-0.509850331611524	-0.494728435444311	-0.517373888777872	0.168492469951392	0.204557902690456	0.150553509201779	0.174432524851369	0.223521190999902	0.158080722289744	0.000947104251382231	0.00239568865007733	0.003852638189784
145	24.3279064864899	0.15	91.2460219133323	57.3070641593248	125.18497966734	0.16951737212343	27.0489098623356	17.7014545262033	36.3963651984679	0.26	0.19	0.34	27.9471078886998	42.7048975594293	57.4626872301588	65.3772045519045	99.9003844773445	134.423564402785	66.9026109107948	102.210600469308	137.913800862	91.2460219133323	0.27800991356058	3.66148268809534	-37.4471771270789	-0.509850331611524	-0.494728435444311	-0.517373888777872	0.168492469951392	0.204557902690456	0.150553509201779	0.174432524851369	0.223521190999902	0.158080722289744	0.000947104251382231	0.00239568865007733	0.003852638189784
145	24.3279064864899	0.15	91.4429390703267	57.6412914441148	125.244586696539	0.17800824784578	26.866688163478	17.852777212243	35.880599114713	0.23	0.17	0.35	29.8765059269815	44.961226962719	60.0459479984564	74.1861025617886	111.642847490671	149.099592419553	74.9959458453029	18.2293423652647	150.694264310128	91.4429390703267	0.267308580889558	2.26137517110737	-40.597229213606	-0.509850331611524	-0.494728435444311	-0.517373888777872	0.168492469951392	0.204557902690456	0.150553509201779	0.174432524851369	0.223521190999902	0.158080722289744	0.000947104251382231	0.00239568865007733	0.003852638189784
145	24.3279064864899	0.15	91.7129541137052	58.1527258207967	125.273182406614	0.170355058915896	25.8360807135884	16.9342217077287	34.7379397194481	0.24	0.18	0.32	28.0783868481016	42.8384298632293	57.598472878357	69.0447250503729	105.339655995812	141.634586941251	70.7094309838638	107.821929346043	145.053818315592	91.7129541137052	0.264889914079071	-0.697113759601423	-43.3193105903719	-0.509850331611524	-0.494728435444311	-0.517373888777872	0.168492469951392	0.204557902690456	0.150553509201779	0.174432524851369	0.223521190999902	0.158080722289744	0.000947104251382231	0.00239568865007733	0.003852638189784
145	24.3279064864899	0.15	91.8562732305961	57.3015635188491	126.410982942343	0.146908435843092	24.5083444198478	15.2874320918658	33.7292567478298	0.26	0.19	0.32	24.1838446914577	38.7708015010398	53.3577583106219	56.685136639543	90.8758805206571	125.066624401771	58.2007464646089	93.2855587608419	128.440938251694	91.8562732305961	0.271519009700588	0.0435804844705699	-41.8055316320267	-0.509850331611524	-0.494728435444311	-0.517373888777872	0.168492469951392	0.204557902690456	0.150553509201779	0.174432524851369	0.223521190999902	0.158080722289744	0.000947104251382231	0.00239568865007733	0.003852638189784
145	24.3279064864899	0.15	91.9482487480952	58.1819207689587	125.714576727232	0.177378385515873	27.4777702569348	18.2389469986941	36.7165935151755	0.22	0.18	0.3	31.181135258454	46.9757421326765	62.7703490068989	79.2198923589359	119.348227843077	159.476563327217	81.1851141613974	122.362756722342	163.446368753218	91.9482487480952	0.253113422196315	-1.06263550475406	-45.0678607393721	-0.509850331611524	-0.494728435444311	-0.517373888777872	0.168492469951392	0.204557902690456	0.150553509201779	0.174432524851369	0.223521190999902	0.158080722289744	0.000947104251382231	0.00239568865007733	0.003852638189784
145	24.3279064864899	0.15	92.3246012055233	57.9881690700158	126.661033341031	0.187593578707032	27.5764455514875	18.6165811243194	36.5363099786557	0.25	0.19	0.33	30.0706255454389	44.5431393936078	59.0156532417767	71.973279159147	106.612873794613	141.252468430078	73.766027225162	109.219539096218	144.556315149152	92.3246012055233	0.271807073214162	-2.89959249724812	-44.7770236463287	-0.509850331611524	-0.494728435444311	-0.517373888777872	0.168492469951392	0.204557902690456	0.150553509201779	0.174432524851369	0.223521190999902	0.158080722289744	0.000947104251382231	0.00239568865007733	0.003852638189784
145	24.3279064864899	0.15	92.5235357966533	57.7752227018512	127.271848891455	0.187492325645848	28.9486033389106	19.5397854032021	38.3574212746191	0.26	0.2	0.35	31.0656145200371	46.0243617656456	60.9831090112541	73.1780247868638	108.414783937838	143.651543088813	74.8705463563802	110.788962048732	146.965535597055	92.5235357966533	0.281374880096755	0.216132331487904	-40.7247772189319	-0.509850331611524	-0.494728435444311	-0.517373888777872	0.168492469951392	0.204557902690456	0.150553509201779	0.174432524851369	0.223521190999902	0.158080722289744	0.000947104251382231	0.00239568865007733	0.003852638189784
145	24.3279064864899	0.15	93.6253331728735	58.6234207076837	128.627245638063	0.176017543011207	26.9844678381782	17.8689714197207	36.0999642566357	0.24	0.18	0.31	29.0995689346708	43.944128824106	58.7886887135411	70.2319329359118	106.059341134243	141.886749332575	71.8928285672561	108.632439566881	145.324641007546	93.6253331728735	0.258831801019868	1.15684614174294	-41.8959832246345	-0.509850331611524	-0.494728435444311	-0.517373888777872	0.168492469951392	0.204557902690456	0.150553509201779	0.174432524851369	0.223521190999902	0.158080722289744	0.000947104251382231	0.00239568865007733	0.003852638189784
145	24.3279064864899	0.15	93.9361692514121	59.3605909669575	128.511747535867	0.128574120190778	23.8986816064688	14.1846871552506	33.612676057687	0.26	0.2	0.34	22.5728398400476	38.0312308891088	53.48962193817	53.2221360300857	89.6698580291471	126.117580028209	54.5160924171168	91.8473217329222	129.226316774063	93.9361692514121	0.277506110656519	1.69688870796767	-39.2722296869571	-0.509850331611524	-0.494728435444311	-0.517373888777872	0.168492469951392	0.204557902690456	0.150553509201779	0.174432524851369	0.223521190999902	0.158080722289744	0.000947104251382231	0.00239568865007733	0.003852638189784
145	24.3279064864899	0.15	94.2431096410891	58.8177699686492	129.668449313529	0.128951842615118	23.7495743681041	14.1124247977385	33.3867239384696	0.25	0.17	0.32	22.8582794926991	38.4678335948164	54.0773876969337	54.8647115162296	92.3309470211014	129.797182525973	55.9477948946632	94.1979248687936	132.400557947662	94.2431096410891	0.261557802461514	1.87876208449123	-40.9042664094294	-0.509850331611524	-0.494728435444311	-0.517373888777872	0.168492469951392	0.204557902690456	0.150553509201779	0.174432524851369	0.223521190999902	0.158080722289744	0.000947104251382231	0.00239568865007733	0.003852638189784
145	24.3279064864899	0.15	94.619002638317	58.8509152546023	130.387090022032	0.152647278102493	26.877470063552	16.9905407215187	36.7643994055852	0.24	0.19	0.33	27.6230673537383	43.6971476089205	59.7712278641028	66.5548300391301	105.283609349521	144.012388659912	68.0963914823249	107.805108280118	147.29581980161	94.619002638317	0.27082318978714	2.90320579779258	-38.7845372945762	-0.509850331611524	-0.494728435444311	-0.517373888777872	0.168492469951392	0.204557902690456	0.150553509201779	0.174432524851369	0.223521190999902	0.158080722289744	0.000947104251382231	0.00239568865007733	0.003852638189784
145	24.3279064864899	0.15	94.8535689165456	59.5731559351242	130.133981897967	0.154361266451657	27.6676401559648	17.5569489373178	37.7783313746118	0.25	0.19	0.34	27.9841999981424	44.0997338640913	60.2152677300402	66.0869778530827	104.145129587285	142.203281321487	67.63805680472	106.703927359922	145.567803390092	94.8535689165456	0.272278664099895	1.49339616700512	-40.1562173192102	-0.509850331611524	-0.494728435444311	-0.517373888777872	0.168492469951392	0.204557902690456	0.150553509201779	0.174432524851369	0.223521190999902	0.158080722289744	0.000947104251382231	0.00239568865007733	0.003852638189784
145	24.3279064864899	0.15	95.4302876335256	60.4157803679176	130.444794899134	0.182800775147264	27.2007285292834	18.221460111394	36.1799969471728	0.24	0.17	0.32	29.9457544627751	44.7025832598993	59.4594120570235	72.9581669368597	108.910882043022	144.863597149184	74.3539399515176	110.971690548974	147.658544895671	95.4302876335256	0.26003955245244	0.907615964730529	-42.1183149913619	-0.509850331611524	-0.494728435444311	-0.517373888777872	0.168492469951392	0.204557902690456	0.150553509201779	0.174432524851369	0.223521190999902	0.158080722289744	0.000947104251382231	0.00239568865007733	0.003852638189784
145	24.3279064864899	0.15	95.4982264878484	60.3099681053661	130.686484870331	0.147684240877209	27.4473888550319	17.1525470266065	37.7422306834573	0.24	0.2	0.33	27.9114797407217	44.6637596605675	61.4160395804132	67.3115595045793	107.711498781783	148.111438058988	69.12567337352	110.708235481967	152.067029442898	95.4982264878484	0.276658171334653	-0.680923229582368	-41.4737493296371	-0.509850331611524	-0.494728435444311	-0.517373888777872	0.168492469951392	0.204557902690456	0.150553509201779	0.174432524851369	0.223521190999902	0.158080722289744	0.000947104251382231	0.00239568865007733	0.003852638189784
145	24.3279064864899	0.15	95.9161814649462	59.6665715431466	132.165791386746	0.161138455937669	27.647105758291	17.7983656068479	37.4958459097341	0.25	0.18	0.33	28.6116026942908	44.4438564234748	60.2761101526588	68.1495431066103	105.860148469068	143.570753831525	69.5785140893086	108.027541903363	146.529072770954	95.9161814649462	0.265112433837304	2.16587405385795	-40.1220159953628	-0.509850331611524	-0.494728435444311	-0.517373888777872	0.168492469951392	0.204557902690456	0.150553509201779	0.174432524851369	0.223521190999902	0.158080722289744	0.000947104251382231	0.00239568865007733	0.003852638189784
145	24.3279064864899	0.15	96.5942080813454	61.2796562194478	131.908759943243	0.164892616762664	26.6975466434047	17.3170167431249	36.0780765436845	0.24	0.18	0.32	28.3337008771237	43.6819061832695	59.0301114894152	68.7153431624381	105.938055405824	143.160767649211	70.4341724820301	108.491615316923	146.695911027615	96.5942080813454	0.262083972276803	-0.117910309219049	-42.7249878533294	-0.509850331611524	-0.494728435444311	-0.517373888777872	0.168492469951392	0.204557902690456	0.150553509201779	0.174432524851369	0.223521190999902	0.158080722289744	0.000947104251382231	0.00239568865007733	0.003852638189784
145	24.3279064864899	0.15	96.7947931364084	60.8224280499321	132.767158222885	0.147584077019312	25.1427812343082	15.7085872215581	34.5769752470583	0.24	0.18	0.33	25.7808954260841	41.26427186482	56.7476483035558	62.7225779341814	100.392227079893	138.061876225605	64.0899175246329	102.542378221691	141.054003280831	96.7947931364084	0.260053951161742	-0.465245830529649	-43.3647092841476	-0.509850331611524	-0.494728435444311	-0.517373888777872	0.168492469951392	0.204557902690456	0.150553509201779	0.174432524851369	0.223521190999902	0.158080722289744	0.000947104251382231	0.00239568865007733	0.003852638189784
145	24.3279064864899	0.15	96.8552933929141	61.4083205932624	132.302266192566	0.163194690218825	26.5096537982767	17.1372990354413	35.8820085611121	0.24	0.18	0.32	27.9518683592184	43.2386895791133	58.5255107990082	67.5707571423465	104.525069850653	141.47938255896	69.0570390287138	106.829705211823	144.531384853013	96.8552933929141	0.266219635682428	3.83682300773733	-38.3582501088631	-0.509850331611524	-0.494728435444311	-0.517373888777872	0.168492469951392	0.204557902690456	0.150553509201779	0.174432524851369	0.223521190999902	0.158080722289744	0.000947104251382231	0.00239568865007733	0.003852638189784
145	24.3279064864899	0.15	97.2218961206987	61.6624549033948	132.781337338003	0.183351247878239	30.7506664619432	20.6181875020864	40.8831454217999	0.27	0.19	0.35	31.7584809138289	47.3656791519776	62.9728773901263	72.5274275597911	108.169873516195	143.812319472599	74.0332861531771	110.430310971109	146.734768191101	97.2218961206987	0.286562846665535	-0.554065014900931	-40.4625431007742	-0.509850331611524	-0.494728435444311	-0.517373888777872	0.168492469951392	0.204557902690456	0.150553509201779	0.174432524851369	0.223521190999902	0.158080722289744	0.000947104251382231	0.00239568865007733	0.003852638189784
145	24.3279064864899	0.15	97.2512457057896	60.9102043050406	133.592287106539	0.189970794961243	30.853745283544	20.9065585686122	40.8009319984757	0.25	0.18	0.31	33.8696783537146	49.9846220663968	66.099565779079	81.3109354659705	119.998080190979	158.685224915988	83.3993390728706	123.161094707011	162.726966057642	97.2512457057896	0.265310596652455	0.481740971471968	-42.0519379557909	-0.509850331611524	-0.494728435444311	-0.517373888777872	0.168492469951392	0.204557902690456	0.150553509201779	0.174432524851369	0.223521190999902	0.158080722289744	0.000947104251382231	0.00239568865007733	0.003852638189784
145	24.3279064864899	0.15	97.3798300220922	61.0262707225468	133.733389321638	0.139608906872102	25.7494572942759	15.7691266096533	35.7297879788986	0.25	0.19	0.32	25.2547653354981	41.2385871190407	57.2224089025833	59.9272712743104	97.8554330013255	135.783594728341	61.5322685584091	100.393713411297	139.507010742013	97.3798300220922	0.267767849218782	-2.2998284417963	-44.3511992339357	-0.509850331611524	-0.494728435444311	-0.517373888777872	0.168492469951392	0.204557902690456	0.150553509201779	0.174432524851369	0.223521190999902	0.158080722289744	0.000947104251382231	0.00239568865007733	0.003852638189784
145	24.3279064864899	0.15	98.5271686469954	61.8665538673051	135.187783426686	0.189223031646141	30.3713258833461	20.5558148219145	40.1868369447776	0.24	0.19	0.34	33.6081460388435	49.6562147754226	65.7042835120017	81.4450235441418	120.335456077315	159.225888610489	83.242147516936	122.893986020528	162.652816101399	98.5271686469954	0.265700336286202	-2.47210617232228	-44.7341428350128	-0.509850331611524	-0.494728435444311	-0.517373888777872	0.168492469951392	0.204557902690456	0.150553509201779	0.174432524851369	0.223521190999902	0.158080722289744	0.000947104251382231	0.00239568865007733	0.003852638189784
145	24.3279064864899	0.15	98.5579299056353	61.3784360635247	135.737423747746	0.180569943422511	29.3601529464919	19.5950463357338	39.12525955725	0.23	0.17	0.3	32.9077650438906	49.3072074575254	65.7066498711602	82.0189428536604	122.892728367864	163.766513882068	83.9993377519276	125.813246079181	167.614396376404	98.5579299056353	0.250342457026597	-1.94533160166476	-45.9540691290529	-0.509850331611524	-0.494728435444311	-0.517373888777872	0.168492469951392	0.204557902690456	0.150553509201779	0.174432524851369	0.223521190999902	0.158080722289744	0.000947104251382231	0.00239568865007733	0.003852638189784
145	24.3279064864899	0.15	99.3719389994151	63.024706989672	135.719171009158	0.150583441127348	25.8588927449965	16.2700291826339	35.4477563073591	0.25	0.18	0.33	26.0699178194667	41.4344191517503	56.7989204840338	61.8924672927407	98.3692564703247	134.846045647909	63.3658497692709	100.643236534889	137.952594456345	99.3719389994151	0.264362940910842	0.876872506275835	-41.6638136344469	-0.509850331611524	-0.494728435444311	-0.517373888777872	0.168492469951392	0.204557902690456	0.150553509201779	0.174432524851369	0.223521190999902	0.158080722289744	0.000947104251382231	0.00239568865007733	0.003852638189784
145	24.3279064864899	0.15	101.087179609287	64.0862386594202	138.088120559154	0.18436493653361	30.0072804967807	20.153091691087	39.8614693024745	0.25	0.19	0.34	32.7018628841732	48.6919817253966	64.6821005666199	78.6370503742961	117.087941849864	155.538833325433	80.4780510015018	115.087001186974	159.122781692433	101.087179609287	0.272489148542923	-0.207066631659287	-41.708241990652	-0.509850331611524	-0.494728435444311	-0.517373888777872	0.168492469951392	0.204557902690456	0.150553509201779	0.174432524851369	0.223521190999902	0.158080722289744	0.000947104251382231	0.00239568865007733	0.003852638189784
145	24.3279064864899	0.15	103.696591373311	65.5422318188542	141.850950927769	0.201224089473852	34.382487190833	23.6871311766225	45.0778432050434	0.25	0.19	0.32	38.043973837287	55.2218178468084	72.3996618563298	90.5345106553566	131.413197728573	172.291884801789	92.7987388211637	134.779220556257	176.88593030973	103.696591373311	0.274554395138846	2.7881200796071	-38.495256202519	-0.509850331611524	-0.494728435444311	-0.517373888777872	0.168492469951392	0.204557902690456	0.150553509201779	0.174432524851369	0.223521190999902	0.158080722289744	0.000947104251382231	0.00239568865007733	0.003852638189784
145	24.3279064864899	0.15	104.336411242631	65.7111671203784	142.961655364883	0.161358069203971	27.17748333429	17.5038941102305	36.8510725583496	0.25	0.18	0.31	28.4077853273043	44.107448744543	59.8071121617817	68.3227838542508	106.081612917547	143.840441980843	69.9134980219697	108.650364743321	147.286093336073	104.336411242631	0.256376179360111	-1.31387582659778	-44.59460940098	-0.509850331611524	-0.494728435444311	-0.517373888777872	0.168492469951392	0.204557902690456	0.150553509201779	0.174432524851369	0.223521190999902	0.158080722289744	0.000947104251382231	0.00239568865007733	0.003852638189784
145	24.3279064864899	0.15	114.283740699641	72.2649684883619	156.30251291092	0.152428608500517	27.3759732307831	17.2971476120765	37.4547988494896	0.24	0.19	0.32	28.3005570887512	44.7909279988443	61.2812989089374	68.6333749204279	108.62516044253	148.616945964632	70.4899000045731	111.472572310976	152.575386669505	114.283740699641	0.256785244505308	-2.07316205762714	-44.9532636032398	-0.509850331611524	-0.494728435444311	-0.517373888777872	0.168492469951392	0.204557902690456	0.150553509201779	0.174432524851369	0.223521190999902	0.158080722289744	0.000947104251382231	0.00239568865007733	0.003852638189784
145	24.3279064864899	0.15	117.10366302022	73.5866050643204	160.620720976119	0.169015395089089	30.42053664234	19.8891468069894	40.9519264776906	0.23	0.18	0.31	33.1278719033819	50.6692243211472	68.2105767389125	81.8508350941658	125.191208670308	168.53158224645	84.1194209442857	128.553616661192	172.987662544654	117.10366302022	0.253106383392265	1.23791579735755	-42.5094760424758	-0.509850331611524	-0.494728435444311	-0.517373888777872	0.168492469951392	0.204557902690456	0.150553509201779	0.174432524851369	0.223521190999902	0.158080722289744	0.000947104251382231	0.00239568865007733	0.003852638189784
145	24.3279064864899	0.16	66.1156007301907	42.8902075729561	89.3409938874253	0.243265724740964	27.4161478868444	19.8665618838699	34.9657338898188	0.28	0.21	0.37	30.0260870407463	41.4364421777849	52.8467973148235	67.3475105272508	92.9405560569116	118.533601586572	68.824556915765	95.053340016962	121.177366138143	66.1156007301907	0.310552399850541	-3.8272093981379	-42.1320499846996	-0.509850331611524	-0.494728435444311	-0.517373888777872	0.168492469951392	0.204557902690456	0.150553509201779	0.174432524851369	0.223521190999902	0.158080722289744	0.000947104251382231	0.00239568865007733	0.003852638189784
145	24.3279064864899	0.16	66.6441604033561	42.9136872172789	90.3746335894334	0.174365405678804	24.2346605147929	16.0011284622478	32.4681925673379	0.25	0.19	0.35	25.7832807886984	39.0503118793103	52.3173429699222	61.5597072215545	93.2358370488851	124.911966876216	62.852991097807	95.244245293138	127.594405709815	66.6441604033561	0.289735027577578	-1.13483371595714	-41.4384714436459	-0.509850331611524	-0.494728435444311	-0.517373888777872	0.168492469951392	0.204557902690456	0.150553509201779	0.174432524851369	0.223521190999902	0.158080722289744	0.000947104251382231	0.00239568865007733	0.003852638189784
145	24.3279064864899	0.16	68.3392615069033	43.5632543971169	93.1152686166896	0.180710852144139	23.067322555779	15.398845291721	30.7357998198369	0.25	0.18	0.34	24.7964086282431	37.1447823013137	49.4931559743843	59.1638647273747	88.6269019175465	118.089939107718	60.4050728452447	90.4434209735854	120.529261285308	68.3392615069033	0.281168603225449	0.910327306451637	-40.2943056620792	-0.509850331611524	-0.494728435444311	-0.517373888777872	0.168492469951392	0.204557902690456	0.150553509201779	0.174432524851369	0.223521190999902	0.158080722289744	0.000947104251382231	0.00239568865007733	0.003852638189784
145	24.3279064864899	0.16	69.0850728396914	44.5574450955377	93.6127005838451	0.242185820958047	28.9812485712072	20.977202861493	36.9852942809214	0.24	0.19	0.35	34.3729303874452	47.4882397933034	60.6035491991617	83.4884940969108	115.344300964925	147.20010783294	85.2588699004254	117.868451426413	150.453119510132	69.0850728396914	0.280827043401204	-2.23937678623654	-43.6807977729342	-0.509850331611524	-0.494728435444311	-0.517373888777872	0.168492469951392	0.204557902690456	0.150553509201779	0.174432524851369	0.223521190999902	0.158080722289744	0.000947104251382231	0.00239568865007733	0.003852638189784
145	24.3279064864899	0.16	70.1863533111275	44.8457823040943	95.5269243181606	0.207961729576718	26.4230605408546	18.372058172973	34.4740629087363	0.24	0.18	0.36	30.2812230788501	43.5510590664596	56.8208950540692	73.9988456302486	106.42661587681	138.854386123372	75.1207432410961	108.083399194575	141.06395737609	70.1863533111275	0.288793096092675	2.16652439045706	-38.715961278756	-0.509850331611524	-0.494728435444311	-0.517373888777872	0.168492469951392	0.204557902690456	0.150553509201779	0.174432524851369	0.223521190999902	0.158080722289744	0.000947104251382231	0.00239568865007733	0.003852638189784
145	24.3279064864899	0.16	70.9785185246856	45.5843615603529	96.3726754890184	0.209780406156196	25.3567406505776	17.6730419561192	33.0404393450359	0.25	0.19	0.37	28.3741138468418	40.7103116594601	53.0465094720785	67.4973473376658	96.8431317762215	126.188916214777	68.6218678173191	98.4665673722336	128.250269948429	70.9785185246856	0.286121246244106	0.330711194374602	-40.607692193524	-0.509850331611524	-0.494728435444311	-0.517373888777872	0.168492469951392	0.204557902690456	0.150553509201779	0.174432524851369	0.223521190999902	0.158080722289744	0.000947104251382231	0.00239568865007733	0.003852638189784
145	24.3279064864899	0.16	71.5633409465546	46.4277662149075	96.6989156782018	0.216685055370138	25.46748896368	17.907427702899	33.0275502244611	0.25	0.19	0.34	28.7945520102691	40.9508807016946	53.1072093931201	68.6036715663514	97.5663996790079	126.529127791664	70.1469552060278	99.7283269763753	129.367654910488	71.5633409465546	0.279617749332422	-2.62501428945382	-44.4537242271284	-0.509850331611524	-0.494728435444311	-0.517373888777872	0.168492469951392	0.204557902690456	0.150553509201779	0.174432524851369	0.223521190999902	0.158080722289744	0.000947104251382231	0.00239568865007733	0.003852638189784
145	24.3279064864899	0.16	71.8954476804724	46.5785550437191	97.2123403172256	0.18778494607857	22.7040277925225	15.3318890207893	30.0761665642558	0.24	0.18	0.33	25.0378291572433	37.0769425919846	49.1160560267258	60.602766506415	89.7428159830605	118.882865459706	61.9167208776196	91.6078556681318	121.424727355753	71.8954476804724	0.272141786517425	-1.28513082402148	-43.8398382509469	-0.509850331611524	-0.494728435444311	-0.517373888777872	0.168492469951392	0.204557902690456	0.150553509201779	0.174432524851369	0.223521190999902	0.158080722289744	0.000947104251382231	0.00239568865007733	0.003852638189784
145	24.3279064864899	0.16	72.1135768690606	45.8665157483474	98.3606379897737	0.204612603243386	24.9725876136158	17.2853170100938	32.6598582171378	0.24	0.18	0.32	28.3593321586168	40.9715313049295	53.5837304512423	68.9722907334637	99.6462241477777	130.320157562092	70.5545628880572	101.869608065626	133.24903791044	72.1135768690606	0.268919456630381	-0.499858483083559	-42.9289017324168	-0.509850331611524	-0.494728435444311	-0.517373888777872	0.168492469951392	0.204557902690456	0.150553509201779	0.174432524851369	0.223521190999902	0.158080722289744	0.000947104251382231	0.00239568865007733	0.003852638189784
145	24.3279064864899	0.16	72.176943715053	46.3320128501373	98.0218745799688	0.205993097776678	26.2369699456153	18.1945833838918	34.2793565073387	0.24	0.17	0.33	29.7219245995096	42.8596371782586	55.9973497570076	71.9632027656553	103.772444156336	135.581685547017	73.3044582575451	105.759502877375	138.198483393297	72.176943715053	0.273658789536937	1.18103692647824	-41.1552657785404	-0.509850331611524	-0.494728435444311	-0.517373888777872	0.168492469951392	0.204557902690456	0.150553509201779	0.174432524851369	0.223521190999902	0.158080722289744	0.000947104251382231	0.00239568865007733	0.003852638189784
145	24.3279064864899	0.16	72.4066433471054	46.6486107471885	98.1646759470223	0.18194699974617	26.2900725138021	17.5865407802099	34.9936042473942	0.26	0.19	0.35	27.774563999031	41.5201210232002	55.2656780473694	64.9941290859553	97.1595487706129	129.32496845527	66.4776773571635	99.4463223345663	132.321582892047	72.4066433471054	0.287383555997201	3.31623904236868	-37.0649041437175	-0.509850331611524	-0.494728435444311	-0.517373888777872	0.168492469951392	0.204557902690456	0.150553509201779	0.174432524851369	0.223521190999902	0.158080722289744	0.000947104251382231	0.00239568865007733	0.003852638189784
145	24.3279064864899	0.16	73.8709904118445	47.0455158618973	100.696464961792	0.172826993122303	22.9105609085198	15.0850342855621	30.7360875314775	0.25	0.17	0.35	24.2939486742243	36.8967004166494	49.4994521590744	57.9719193153447	88.0454868922101	118.119054469075	58.8603775229012	89.3840494155729	119.943833038507	73.8709904118445	0.278542247833103	-1.12456369584622	-42.9963019981891	-0.509850331611524	-0.494728435444311	-0.517373888777872	0.168492469951392	0.204557902690456	0.150553509201779	0.174432524851369	0.223521190999902	0.158080722289744	0.000947104251382231	0.00239568865007733	0.003852638189784
145	24.3279064864899	0.16	75.3004360595605	48.4890257133947	102.111846405726	0.201753216192401	25.8237113255794	17.8039309495629	33.843491701596	0.25	0.19	0.34	28.5453490036379	41.4036009489217	54.2618528942056	67.8115162811273	98.3572125703312	128.902908859535	69.2722011861162	100.577170942113	131.700590757848	75.3004360595605	0.279735340691571	1.14400087505739	-40.3625874238453	-0.509850331611524	-0.494728435444311	-0.517373888777872	0.168492469951392	0.204557902690456	0.150553509201779	0.174432524851369	0.223521190999902	0.158080722289744	0.000947104251382231	0.00239568865007733	0.003852638189784
145	24.3279064864899	0.16	77.0712921262837	49.7779742643498	104.364609988218	0.191908322274084	25.8588643656786	17.5741350683316	34.1435936630257	0.25	0.19	0.34	28.0692334977072	41.3015206178612	54.5338077380152	66.42438981597	97.7379131402797	129.05143646459	67.9271880925287	99.9290426079153	131.891375907589	77.0712921262837	0.282215720806509	-1.38559245349824	-42.13768654894	-0.509850331611524	-0.494728435444311	-0.517373888777872	0.168492469951392	0.204557902690456	0.150553509201779	0.174432524851369	0.223521190999902	0.158080722289744	0.000947104251382231	0.00239568865007733	0.003852638189784
145	24.3279064864899	0.16	77.6175707744435	50.1626543823872	105.0724871665	0.201063647653065	26.6863844459782	18.3809087373076	34.9918601546488	0.25	0.19	0.34	29.7268371501853	43.1590089418524	56.5911807335195	71.2403153278492	103.430492477935	135.62066962802	72.9478152449419	105.784925666746	138.831672454498	77.6175707744435	0.277899002612678	-4.16035079023984	-45.836529994246	-0.509850331611524	-0.494728435444311	-0.517373888777872	0.168492469951392	0.204557902690456	0.150553509201779	0.174432524851369	0.223521190999902	0.158080722289744	0.000947104251382231	0.00239568865007733	0.003852638189784
145	24.3279064864899	0.16	77.7180166188575	50.1809704645399	105.255062773175	0.184945232193857	25.4745035825466	17.124954588078	33.8240525770151	0.26	0.18	0.38	26.8943427346548	40.0071151617046	53.1198875887543	62.5873307104642	93.102797569794	123.618264429124	63.4223274343728	94.3147881983638	125.23242091707	77.7180166188575	0.293337568212206	-1.91317886618752	-42.1221562662266	-0.509850331611524	-0.494728435444311	-0.517373888777872	0.168492469951392	0.204557902690456	0.150553509201779	0.174432524851369	0.223521190999902	0.158080722289744	0.000947104251382231	0.00239568865007733	0.003852638189784
145	24.3279064864899	0.16	77.8503742514609	49.4983033849567	106.202445117965	0.238925717328065	28.9814197472472	20.905589292488	37.0572502020064	0.25	0.19	0.31	33.5412662693141	46.4982595326538	59.4552527959936	79.7347082767874	110.536231084585	141.337753892383	82.0805220983399	113.950795212246	145.101696023337	77.8503742514609	0.273073214840592	-2.48210492631209	-44.6101962268048	-0.509850331611524	-0.494728435444311	-0.517373888777872	0.168492469951392	0.204557902690456	0.150553509201779	0.174432524851369	0.223521190999902	0.158080722289744	0.000947104251382231	0.00239568865007733	0.003852638189784
145	24.3279064864899	0.16	78.4637777085258	50.4309378970527	106.496617519999	0.192927806948932	25.924209679744	17.6457456642557	34.2026736952322	0.25	0.2	0.36	28.1424247342686	41.3453833909356	54.5483420476026	66.5001007267478	97.6984814224352	128.896862118123	68.0338926263126	99.8292427657727	131.772126593203	78.4637777085258	0.286551901500478	-0.340692149440136	-41.0873636562754	-0.509850331611524	-0.494728435444311	-0.517373888777872	0.168492469951392	0.204557902690456	0.150553509201779	0.174432524851369	0.223521190999902	0.158080722289744	0.000947104251382231	0.00239568865007733	0.003852638189784
145	24.3279064864899	0.16	78.4735726067812	50.42035894112	106.526786272442	0.158170758450492	23.3755195294142	14.9558385086912	31.7952005501372	0.25	0.2	0.36	23.9448520520075	37.425073588844	50.9052951256805	56.8012966991221	88.7786946559222	120.756092612722	57.965965008945	90.6081759654416	123.253752465756	78.4735726067812	0.287407707067378	-0.176929563147348	-40.420242630047	-0.509850331611524	-0.494728435444311	-0.517373888777872	0.168492469951392	0.204557902690456	0.150553509201779	0.174432524851369	0.223521190999902	0.158080722289744	0.000947104251382231	0.00239568865007733	0.003852638189784
145	24.3279064864899	0.16	79.2283666343365	50.459607992316	107.997125276357	0.183683223483841	24.8543537253598	16.6738028237976	33.034904626922	0.25	0.18	0.36	26.6645414319952	39.7467783251847	52.8290152183742	63.1794514329482	94.1767424433919	125.174033453836	64.107894446642	95.6656976833587	127.102026332637	79.2283666343365	0.282011586339012	2.58831803610489	-38.5779019373564	-0.509850331611524	-0.494728435444311	-0.517373888777872	0.168492469951392	0.204557902690456	0.150553509201779	0.174432524851369	0.223521190999902	0.158080722289744	0.000947104251382231	0.00239568865007733	0.003852638189784
145	24.3279064864899	0.16	79.2864605117171	50.5802616057741	107.99265941766	0.212212598676574	29.1409975767997	20.3748493459804	37.9071458076191	0.25	0.19	0.37	33.0475373087973	47.2660282430432	61.4845191772892	79.4335032802461	113.609258517685	147.785013755123	80.7358511690228	115.56777211431	150.24967893508	79.2864605117171	0.290409478759785	-3.71956224020162	-44.2386824186733	-0.509850331611524	-0.494728435444311	-0.517373888777872	0.168492469951392	0.204557902690456	0.150553509201779	0.174432524851369	0.223521190999902	0.158080722289744	0.000947104251382231	0.00239568865007733	0.003852638189784
145	24.3279064864899	0.16	79.5506754468418	51.4863245818533	107.61502631183	0.202445366391183	27.0823570471913	18.6897242523053	35.4749898420773	0.25	0.19	0.34	29.8124205779593	43.1997073704145	56.5869941628697	70.4581037761675	102.097360965551	133.736618154934	72.1652033557931	104.515768832427	136.904233513555	79.5506754468418	0.286081380166033	-2.62465489572566	-43.1863359834263	-0.509850331611524	-0.494728435444311	-0.517373888777872	0.168492469951392	0.204557902690456	0.150553509201779	0.174432524851369	0.223521190999902	0.158080722289744	0.000947104251382231	0.00239568865007733	0.003852638189784
145	24.3279064864899	0.16	79.6344628897032	50.8068741794403	108.462051599966	0.180129906465753	24.8687687778952	16.5851642532216	33.1523733025687	0.25	0.19	0.33	26.8755278622799	40.2987439850705	53.721960107861	64.5365511390027	96.7698928689787	129.003234598955	66.1112373306627	99.1405732481718	132.235466826387	79.6344628897032	0.274547868619799	0.891527209600351	-40.9499265649608	-0.509850331611524	-0.494728435444311	-0.517373888777872	0.168492469951392	0.204557902690456	0.150553509201779	0.174432524851369	0.223521190999902	0.158080722289744	0.000947104251382231	0.00239568865007733	0.003852638189784
145	24.3279064864899	0.16	79.660456503034	51.0431418945322	108.277771111536	0.15316699054969	22.3494053423347	14.1446103653963	30.554200319273	0.25	0.18	0.34	22.7784204014459	35.9913873524189	49.204354303392	54.3530275853939	85.8813225467754	117.409617508157	55.2483012810833	87.4036592337138	119.425933098351	79.660456503034	0.273389371560393	1.01105583619102	-41.0146357157539	-0.509850331611524	-0.494728435444311	-0.517373888777872	0.168492469951392	0.204557902690456	0.150553509201779	0.174432524851369	0.223521190999902	0.158080722289744	0.000947104251382231	0.00239568865007733	0.003852638189784
145	24.3279064864899	0.16	79.7608772224248	50.7641178370249	108.757636607825	0.154833154077575	23.5914872314842	14.985909587465	32.1970648755034	0.26	0.2	0.35	23.6307998463011	37.2006590317402	50.7705182171792	55.213025922523	86.9188078615083	118.624589800494	56.5366045017091	89.0487682367161	121.543082845538	79.7608772224248	0.290740730983359	-1.81291787323455	-41.6273421297311	-0.509850331611524	-0.494728435444311	-0.517373888777872	0.168492469951392	0.204557902690456	0.150553509201779	0.174432524851369	0.223521190999902	0.158080722289744	0.000947104251382231	0.00239568865007733	0.003852638189784
145	24.3279064864899	0.16	79.8911001775093	51.4947591445809	108.287441210438	0.20286176982744	28.3999075658398	19.6103077567879	37.1895073748916	0.26	0.2	0.34	31.0332255265402	44.9427284545563	58.8522313825725	72.7647742794766	105.378910377938	137.993046476399	74.6766138802087	108.240366097355	141.704366633674	79.8911001775093	0.287600713253641	1.56155603766394	-39.0501289333182	-0.509850331611524	-0.494728435444311	-0.517373888777872	0.168492469951392	0.204557902690456	0.150553509201779	0.174432524851369	0.223521190999902	0.158080722289744	0.000947104251382231	0.00239568865007733	0.003852638189784
145	24.3279064864899	0.16	80.1586660491406	51.8270203954366	108.490311702845	0.187045136983952	24.426009696777	16.4754446939053	32.3765746996487	0.25	0.18	0.34	26.4559486698142	39.2228113263228	51.9896739828315	62.945343337222	93.3209145663122	123.696485795402	64.1444588480592	95.0710844613321	125.942428823095	80.1586660491406	0.279895854302591	-1.48242241587449	-42.9418502680332	-0.509850331611524	-0.494728435444311	-0.517373888777872	0.168492469951392	0.204557902690456	0.150553509201779	0.174432524851369	0.223521190999902	0.158080722289744	0.000947104251382231	0.00239568865007733	0.003852638189784
145	24.3279064864899	0.16	80.2888824134867	52.0634369044407	108.514327922533	0.158509802360713	24.4409868292042	15.6487239010592	33.2332497573492	0.24	0.19	0.31	25.8064346373543	40.3058251310578	54.8052156247613	63.099023439434	98.5513202590576	134.003617078681	64.8110086115884	101.327809110547	137.786866784298	80.2888824134867	0.275313047103041	-2.88608971858482	-44.4053797291421	-0.509850331611524	-0.494728435444311	-0.517373888777872	0.168492469951392	0.204557902690456	0.150553509201779	0.174432524851369	0.223521190999902	0.158080722289744	0.000947104251382231	0.00239568865007733	0.003852638189784
145	24.3279064864899	0.16	80.47155850538	51.6224637304393	109.320653280321	0.185762207365071	26.6494166447641	17.9383745004137	35.3604587891144	0.26	0.19	0.35	28.1257519850104	41.7838797533498	55.4420075216891	65.3479684222861	97.0815520288208	128.815135635355	66.7818898704721	99.247071352396	131.636475070092	80.47155850538	0.290545375778681	0.754627479016829	-39.5688481029653	-0.509850331611524	-0.494728435444311	-0.517373888777872	0.168492469951392	0.204557902690456	0.150553509201779	0.174432524851369	0.223521190999902	0.158080722289744	0.000947104251382231	0.00239568865007733	0.003852638189784
145	24.3279064864899	0.16	80.7662086309995	51.968283771797	109.564133490202	0.174111891863534	25.230427965595	16.6510368284994	33.8098191026906	0.25	0.19	0.32	26.679734250796	40.4263782543437	54.1730222578915	63.3385984201835	95.9735998029262	128.608601185669	65.0725499429012	98.5851389200794	132.01692803179	80.7662086309995	0.278980003716147	1.67126451187059	-39.6642805581473	-0.509850331611524	-0.494728435444311	-0.517373888777872	0.168492469951392	0.204557902690456	0.150553509201779	0.174432524851369	0.223521190999902	0.158080722289744	0.000947104251382231	0.00239568865007733	0.003852638189784
145	24.3279064864899	0.16	80.7828852945423	52.3540028034714	109.211767785613	0.166432892728629	23.5133972277515	15.2975653059026	31.7292291496004	0.25	0.19	0.34	24.6979914771923	37.9624909400952	51.2269904029981	59.085923040333	90.8190781496212	122.552233258909	60.3685580586277	92.7942109471746	125.245714419267	80.7828852945423	0.279932584514252	0.907451489122471	-40.640763550544	-0.509850331611524	-0.494728435444311	-0.517373888777872	0.168492469951392	0.204557902690456	0.150553509201779	0.174432524851369	0.223521190999902	0.158080722289744	0.000947104251382231	0.00239568865007733	0.003852638189784
145	24.3279064864899	0.16	80.9776243227783	51.9079080641491	110.047340581408	0.177588057035312	26.0654142783036	17.3077575184317	34.8230710381755	0.25	0.18	0.33	27.8114952308606	41.8840016749398	55.9565081190191	66.2162781413441	99.7214526424626	133.226627143581	67.6215359413997	101.870344840409	136.086707478064	80.9776243227783	0.275690166807096	-0.815719856896123	-42.8132721445283	-0.509850331611524	-0.494728435444311	-0.517373888777872	0.168492469951392	0.204557902690456	0.150553509201779	0.174432524851369	0.223521190999902	0.158080722289744	0.000947104251382231	0.00239568865007733	0.003852638189784
145	24.3279064864899	0.16	81.1522001736221	52.1040195161863	110.200380831058	0.196576707297997	27.1785815871666	18.5999418386317	35.7572213357014	0.25	0.18	0.35	30.0992312925085	43.9815576033337	57.863883914159	72.1770865803275	105.466503786214	138.755920992101	73.5371279674082	107.503549713969	141.41963015908	81.1522001736221	0.280139304562127	0.520461077214401	-40.6841432692911	-0.509850331611524	-0.494728435444311	-0.517373888777872	0.168492469951392	0.204557902690456	0.150553509201779	0.174432524851369	0.223521190999902	0.158080722289744	0.000947104251382231	0.00239568865007733	0.003852638189784
145	24.3279064864899	0.16	81.2363442166587	52.5063759516172	109.9663124817	0.16766535570165	25.2528886877079	16.4682511973309	34.0375261780849	0.26	0.19	0.33	26.1172570592152	40.048951005284	53.9806449513528	61.369534815653	94.1058047357984	126.842074655944	62.8417182636133	96.3530888554453	129.831850380452	81.2363442166587	0.279340945548353	-3.4062215319781	-44.4972065070732	-0.509850331611524	-0.494728435444311	-0.517373888777872	0.168492469951392	0.204557902690456	0.150553509201779	0.174432524851369	0.223521190999902	0.158080722289744	0.000947104251382231	0.00239568865007733	0.003852638189784
145	24.3279064864899	0.16	81.3223507608939	52.4458847989191	110.198816722869	0.204455692793536	28.3611997476772	19.6266073639338	37.0957921314206	0.26	0.19	0.35	31.1939808398819	45.0764976911315	58.9590145423811	73.4577030027759	106.149195795075	138.840688587375	74.9943060283641	108.287726286605	141.734633169373	81.3223507608939	0.288222127896252	0.529930219731827	-39.9049063576613	-0.509850331611524	-0.494728435444311	-0.517373888777872	0.168492469951392	0.204557902690456	0.150553509201779	0.174432524851369	0.223521190999902	0.158080722289744	0.000947104251382231	0.00239568865007733	0.003852638189784
145	24.3279064864899	0.16	81.4387391233759	52.011224128525	110.866254118227	0.20151342343206	28.295684424773	19.5016637157785	37.0897051337676	0.27	0.2	0.34	30.3392831465802	44.0203868808841	57.701490615188	69.9561526261467	101.501966556789	133.047780487432	71.6569939103272	103.981182964365	136.195485546778	81.4387391233759	0.290534179700177	3.05315513444562	-36.9400427319495	-0.509850331611524	-0.494728435444311	-0.517373888777872	0.168492469951392	0.204557902690456	0.150553509201779	0.174432524851369	0.223521190999902	0.158080722289744	0.000947104251382231	0.00239568865007733	0.003852638189784
145	24.3279064864899	0.16	81.6866777580232	52.9649415784979	110.408413937548	0.20563285077787	27.0061000595221	18.7188255709729	35.2933745480713	0.26	0.19	0.37	29.4408899862828	42.4750803834544	55.509270780626	68.6130589939539	98.9897111629693	129.366363331985	69.8153331941699	100.731214830623	131.61649758665	81.6866777580232	0.288107616122509	-0.0964984071386764	-40.4590802873949	-0.509850331611524	-0.494728435444311	-0.517373888777872	0.168492469951392	0.204557902690456	0.150553509201779	0.174432524851369	0.223521190999902	0.158080722289744	0.000947104251382231	0.00239568865007733	0.003852638189784
145	24.3279064864899	0.16	81.7476490733979	52.1578086290092	111.337489517787	0.158211865639395	22.9037135247871	14.6552465768783	31.1521804726958	0.24	0.19	0.34	23.8557118294789	37.2825108609426	50.7093098924064	57.5503343661606	89.9416031428532	122.332871919546	58.8208286921293	91.9608620854647	125.033969605484	81.7476490733979	0.273677099462917	1.66291075990687	-39.9814160217467	-0.509850331611524	-0.494728435444311	-0.517373888777872	0.168492469951392	0.204557902690456	0.150553509201779	0.174432524851369	0.223521190999902	0.158080722289744	0.000947104251382231	0.00239568865007733	0.003852638189784
145	24.3279064864899	0.16	81.9148764543405	52.3863303768179	111.443422531863	0.170767562875444	23.2823643903989	15.2720789071097	31.2926498736881	0.24	0.18	0.35	25.031989730579	38.1613996279672	51.2908095253555	60.8188226466107	92.7186140974058	124.618405548201	61.6526421958341	94.0712747073564	126.307860318943	81.9148764543405	0.272875782312423	-1.19931978182434	-43.1422546187	-0.509850331611524	-0.494728435444311	-0.517373888777872	0.168492469951392	0.204557902690456	0.150553509201779	0.174432524851369	0.223521190999902	0.158080722289744	0.000947104251382231	0.00239568865007733	0.003852638189784
145	24.3279064864899	0.16	82.4590715533963	52.8380830215345	112.080060085258	0.193063012371941	26.5792986722456	18.0953261914225	35.0632711530688	0.24	0.18	0.34	29.6288637518894	43.5203218029879	57.4117798540863	71.9107863205333	105.626074222166	139.341362123798	73.1930501616111	107.399412401966	141.685532203065	82.4590715533963	0.273407513991751	-0.345904967093649	-42.3142246834112	-0.509850331611524	-0.494728435444311	-0.517373888777872	0.168492469951392	0.204557902690456	0.150553509201779	0.174432524851369	0.223521190999902	0.158080722289744	0.000947104251382231	0.00239568865007733	0.003852638189784
145	24.3279064864899	0.16	82.6869262562973	53.1880198335208	112.185832679074	0.191353921713008	26.0002989764518	17.6553370003559	34.3452609525477	0.28	0.19	0.38	27.0684274588575	39.8625756471543	52.6567238354512	61.5415794570144	90.6297889036715	119.717998350329	62.3122418945579	91.7379697068631	121.186577713794	82.6869262562973	0.291984136942815	1.08608017057045	-38.7333307467368	-0.509850331611524	-0.494728435444311	-0.517373888777872	0.168492469951392	0.204557902690456	0.150553509201779	0.174432524851369	0.223521190999902	0.158080722289744	0.000947104251382231	0.00239568865007733	0.003852638189784
145	24.3279064864899	0.16	82.74840196875	53.1310275659004	112.3657763716	0.181319496884697	24.9329162326685	16.661240311796	33.2045921535409	0.26	0.2	0.34	26.309581610139	39.3712942209786	52.4330068318181	61.5575395907629	92.1185307566226	122.679521922482	63.1634828397357	94.5162810280475	125.84847264748	82.74840196875	0.285562301794458	0.347102286439896	-39.9767462333112	-0.509850331611524	-0.494728435444311	-0.517373888777872	0.168492469951392	0.204557902690456	0.150553509201779	0.174432524851369	0.223521190999902	0.158080722289744	0.000947104251382231	0.00239568865007733	0.003852638189784
145	24.3279064864899	0.16	82.8592631402603	52.9243583177424	112.794167962778	0.206726336928401	30.0420815640299	20.853910003237	39.2302531248228	0.25	0.19	0.32	33.8589194430969	48.7770600056077	63.6952005681185	81.4682188106402	117.362876985927	153.257535161213	83.6110963293484	120.406929800073	157.18134702667	82.8592631402603	0.267699434029919	3.98699868139707	-38.1562354434639	-0.509850331611524	-0.494728435444311	-0.517373888777872	0.168492469951392	0.204557902690456	0.150553509201779	0.174432524851369	0.223521190999902	0.158080722289744	0.000947104251382231	0.00239568865007733	0.003852638189784
145	24.3279064864899	0.16	82.9197214855521	53.2598113180781	112.579631653026	0.177472075145765	25.9970363047653	17.2588839206518	34.7351886888788	0.25	0.2	0.33	27.5878173121863	41.5554963769091	55.5231754416319	65.3376474136946	98.418020521551	131.498393629407	67.0671193992474	100.993944085903	134.86941542077	82.9197214855521	0.283106544674411	-1.99457655026531	-42.6899615525312	-0.509850331611524	-0.494728435444311	-0.517373888777872	0.168492469951392	0.204557902690456	0.150553509201779	0.174432524851369	0.223521190999902	0.158080722289744	0.000947104251382231	0.00239568865007733	0.003852638189784
145	24.3279064864899	0.16	82.9215159658621	53.4107511069867	112.432280824738	0.166306377791737	23.9802915880395	15.5974992376656	32.3630839384133	0.25	0.18	0.32	25.2727140203763	38.8553986889286	52.4380833574809	60.6819476211066	93.2951350669249	125.908322512743	62.1495557432036	95.6375732041378	128.99605699542	82.9215159658621	0.267352634702156	0.140165174020831	-42.2974353472911	-0.509850331611524	-0.494728435444311	-0.517373888777872	0.168492469951392	0.204557902690456	0.150553509201779	0.174432524851369	0.223521190999902	0.158080722289744	0.000947104251382231	0.00239568865007733	0.003852638189784
145	24.3279064864899	0.16	83.0318072367299	53.76686611781	112.29674835565	0.178361864772525	24.1848640284646	16.0805100145642	32.289218042365	0.25	0.2	0.33	26.1059657112958	39.2630103452945	52.4200549792933	62.8070239689184	94.4608929284618	126.114761888005	64.4060571442877	96.8818656397665	129.34258199429	83.0318072367299	0.276467281338817	1.53202311339036	-39.9765984718416	-0.509850331611524	-0.494728435444311	-0.517373888777872	0.168492469951392	0.204557902690456	0.150553509201779	0.174432524851369	0.223521190999902	0.158080722289744	0.000947104251382231	0.00239568865007733	0.003852638189784
145	24.3279064864899	0.16	83.0385197401697	53.7691591803998	112.30788029994	0.173282480716587	24.4497115551863	16.1117393393995	32.7876837709731	0.26	0.19	0.37	25.5942664967506	38.8395330963344	52.0847996959182	60.2399644724203	91.4146961056931	122.589427738966	61.1796845920186	92.7714623270503	124.470181849202	83.0385197401697	0.285258289662302	-1.27359598073396	-42.1662785499229	-0.509850331611524	-0.494728435444311	-0.517373888777872	0.168492469951392	0.204557902690456	0.150553509201779	0.174432524851369	0.223521190999902	0.158080722289744	0.000947104251382231	0.00239568865007733	0.003852638189784
145	24.3279064864899	0.16	83.1903167088453	53.3010022590336	113.079631158657	0.17706811193819	24.9866946752664	16.5765001905787	33.3968891599541	0.27	0.19	0.34	25.6121174932392	38.6065908022214	51.6010641112036	58.6652201316625	88.429398644731	118.193577157799	60.0679269127532	90.5056155192297	121.012528177451	83.1903167088453	0.285711017529703	0.532329047045336	-40.0788949664126	-0.509850331611524	-0.494728435444311	-0.517373888777872	0.168492469951392	0.204557902690456	0.150553509201779	0.174432524851369	0.223521190999902	0.158080722289744	0.000947104251382231	0.00239568865007733	0.003852638189784
145	24.3279064864899	0.16	83.6451320472105	53.2745221650636	114.015741929357	0.156368138425475	24.4503443420515	15.583424240363	33.31726444374	0.24	0.18	0.32	25.4645247611135	39.9537604388174	54.4429961165212	61.6752818476369	96.7683260949762	131.861370342315	63.0681861139572	99.0097839286759	134.872129668539	83.6451320472105	0.264619332937734	-1.74899419421347	-44.701636405569	-0.509850331611524	-0.494728435444311	-0.517373888777872	0.168492469951392	0.204557902690456	0.150553509201779	0.174432524851369	0.223521190999902	0.158080722289744	0.000947104251382231	0.00239568865007733	0.003852638189784
145	24.3279064864899	0.16	83.6637666205643	53.821068898742	113.506464342387	0.173750730349662	25.0842659492465	16.5438488172859	33.6246830812072	0.26	0.19	0.36	26.174709238444	39.6868573288284	53.1990054192127	61.3592097823353	93.0346229353548	124.710036088374	62.5736029846937	94.8655439729761	127.176741966134	83.6637666205643	0.283832579796554	-2.80948392748652	-43.3359638364092	-0.509850331611524	-0.494728435444311	-0.517373888777872	0.168492469951392	0.204557902690456	0.150553509201779	0.174432524851369	0.223521190999902	0.158080722289744	0.000947104251382231	0.00239568865007733	0.003852638189784
145	24.3279064864899	0.16	83.7655706230929	54.258111063827	113.273030182359	0.181484834534296	25.5554292830695	17.0819487210891	34.0289098450499	0.25	0.19	0.32	27.7547630852568	41.5224806533902	55.2901982215236	66.8304444554324	99.9816077850872	133.132771114742	68.5536278203991	102.538939268649	136.478033972736	83.7655706230929	0.268638454994218	0.945163458225966	-41.6834390252055	-0.509850331611524	-0.494728435444311	-0.517373888777872	0.168492469951392	0.204557902690456	0.150553509201779	0.174432524851369	0.223521190999902	0.158080722289744	0.000947104251382231	0.00239568865007733	0.003852638189784
145	24.3279064864899	0.16	83.9498455096623	54.3599124577918	113.539778561533	0.225247029632011	28.6794430036018	20.3750429478702	36.9838430593334	0.25	0.18	0.33	32.748839253072	46.0965147997773	59.4441903464826	77.9922276835743	109.780070368333	141.567913053092	79.6826016167719	112.262032614492	144.696912126096	83.9498455096623	0.27151218246318	0.0611083256388795	-42.2118227032449	-0.509850331611524	-0.494728435444311	-0.517373888777872	0.168492469951392	0.204557902690456	0.150553509201779	0.174432524851369	0.223521190999902	0.158080722289744	0.000947104251382231	0.00239568865007733	0.003852638189784
145	24.3279064864899	0.16	84.0338997258827	53.5016482915816	114.566151160184	0.196590778288719	26.2087585247938	17.9366019491355	34.4809151004522	0.25	0.19	0.33	28.7767298587485	42.0482299902694	55.3197301217904	68.405890034292	99.9539075833018	131.501925132312	70.2017295411174	102.571554210588	134.945161850029	84.0338997258827	0.268856389476558	-0.130629662604013	-42.1939935141844	-0.509850331611524	-0.494728435444311	-0.517373888777872	0.168492469951392	0.204557902690456	0.150553509201779	0.174432524851369	0.223521190999902	0.158080722289744	0.000947104251382231	0.00239568865007733	0.003852638189784
145	24.3279064864899	0.16	84.0433926372774	54.374840589788	113.711944684767	0.215667044107496	28.490843469493	20.0078505022654	36.9738364367207	0.26	0.18	0.35	31.6909848933289	45.1274308495893	58.5638768058497	74.3737629988032	105.906990838229	137.440218677655	75.7533329307574	17.1610536431917	140.046028050434	84.0433926372774	0.276043491821991	-2.14828826345015	-43.7128115267405	-0.509850331611524	-0.494728435444311	-0.517373888777872	0.168492469951392	0.204557902690456	0.150553509201779	0.174432524851369	0.223521190999902	0.158080722289744	0.000947104251382231	0.00239568865007733	0.003852638189784
145	24.3279064864899	0.16	84.3894616664264	53.7723854744223	115.006537858431	0.174200690446635	27.5311267195363	18.172292191937	36.8899612471355	0.27	0.2	0.33	28.3120723657519	42.8929517400145	57.4738311142772	65.3737505804181	99.0416064385879	132.709462296758	67.1689337733698	101.766142240829	136.409305437478	84.3894616664264	0.28943033103645	0.0499446959568231	-39.7214277622733	-0.509850331611524	-0.494728435444311	-0.517373888777872	0.168492469951392	0.204557902690456	0.150553509201779	0.174432524851369	0.223521190999902	0.158080722289744	0.000947104251382231	0.00239568865007733	0.003852638189784
145	24.3279064864899	0.16	84.5536451042559	54.4398294030998	114.667460805412	0.176583618099815	24.4529398911273	16.2086911264075	32.697188655847	0.24	0.18	0.33	26.3972102456235	39.8236594426823	53.2501086397411	63.7132535407231	96.119812941661	128.526372342599	65.1429891400059	98.2469334676819	131.341274758189	84.5536451042559	0.270197051888618	-2.61904548183071	-44.696402131853	-0.509850331611524	-0.494728435444311	-0.517373888777872	0.168492469951392	0.204557902690456	0.150553509201779	0.174432524851369	0.223521190999902	0.158080722289744	0.000947104251382231	0.00239568865007733	0.003852638189784
145	24.3279064864899	0.16	84.5671234302916	54.7665969749662	114.367649885617	0.208440764264056	27.5640315115931	19.1775734198074	35.9504896033787	0.23	0.17	0.3	32.293376181497	46.4154467928223	60.5375174041475	80.7186885857608	116.017414041256	151.316139496751	82.6474475721931	118.657571019382	154.720014638179	84.5671234302916	0.257933523275953	2.34791763558347	-41.363852424199	-0.509850331611524	-0.494728435444311	-0.517373888777872	0.168492469951392	0.204557902690456	0.150553509201779	0.174432524851369	0.223521190999902	0.158080722289744	0.000947104251382231	0.00239568865007733	0.003852638189784
145	24.3279064864899	0.16	84.6091074723432	54.0402208394638	115.177994105223	0.151209940497955	24.7217881607881	15.5769649650685	33.8666113565077	0.24	0.18	0.31	25.6803154239117	40.7565478407284	55.8327802575451	62.7708450732267	99.6219442011911	136.473043329155	64.3197863057899	101.968156899562	139.768029093314	84.6091074723432	0.265726515633392	-1.54357017303883	-44.3746183896388	-0.509850331611524	-0.494728435444311	-0.517373888777872	0.168492469951392	0.204557902690456	0.150553509201779	0.174432524851369	0.223521190999902	0.158080722289744	0.000947104251382231	0.00239568865007733	0.003852638189784
145	24.3279064864899	0.16	84.7103401671101	54.7205469499824	114.700133384238	0.176656544076197	25.9041046876623	17.1727887733306	34.635420601994	0.25	0.19	0.33	27.7228481832363	41.8182259770171	55.9136037707979	66.3158401447106	100.033400994642	133.750961844572	67.9391478755942	102.458901763784	137.10077085811	84.7103401671101	0.279586520410089	-0.556051294091801	-41.5978605026913	-0.509850331611524	-0.494728435444311	-0.517373888777872	0.168492469951392	0.204557902690456	0.150553509201779	0.174432524851369	0.223521190999902	0.158080722289744	0.000947104251382231	0.00239568865007733	0.003852638189784
145	24.3279064864899	0.16	84.8744742321799	54.2506948363384	115.498253628021	0.175674363607019	24.5228860248783	16.2291110115982	32.8166610381584	0.26	0.19	0.33	25.7316752029351	38.8816699682322	52.0316647335293	60.4487334705597	91.3406409129492	122.232548355339	61.7983923700817	93.4127269012772	124.902936469303	84.8744742321799	0.276010606026729	-1.59731282370837	-43.016335760059	-0.509850331611524	-0.494728435444311	-0.517373888777872	0.168492469951392	0.204557902690456	0.150553509201779	0.174432524851369	0.223521190999902	0.158080722289744	0.000947104251382231	0.00239568865007733	0.003852638189784
145	24.3279064864899	0.16	84.9052007001175	54.6134708996892	115.196930500546	0.170023149096932	24.8875320098801	16.3024142814905	33.4726497382696	0.24	0.18	0.33	27.0389955358573	41.2781723795162	55.5173492231752	66.5100092312062	101.535266810047	136.560524388888	68.03365812159	103.865788491178	139.673558652637	84.9052007001175	0.2706120292382	-2.47975269745017	-44.8658255221465	-0.509850331611524	-0.494728435444311	-0.517373888777872	0.168492469951392	0.204557902690456	0.150553509201779	0.174432524851369	0.223521190999902	0.158080722289744	0.000947104251382231	0.00239568865007733	0.003852638189784
145	24.3279064864899	0.16	85.0381145638398	54.7140047390918	115.362224388588	0.183614528806119	28.6531746768388	19.2201206625924	38.0862286910851	0.26	0.2	0.34	30.3705707187538	45.2761604943204	60.181750269887	71.1061999233855	106.004452457801	140.902704992217	72.9983163477577	108.789946305821	144.713560669078	85.0381145638398	0.290367152961809	0.721768996578368	-39.1173410209821	-0.509850331611524	-0.494728435444311	-0.517373888777872	0.168492469951392	0.204557902690456	0.150553509201779	0.174432524851369	0.223521190999902	0.158080722289744	0.000947104251382231	0.00239568865007733	0.003852638189784
145	24.3279064864899	0.16	85.2519897201495	54.245055222845	116.258924217454	0.177073740891367	23.4984963063084	15.5893626840277	31.4076299285891	0.23	0.18	0.33	25.9865164351991	39.1705596208877	52.3546028065762	64.2596872081967	96.8613055653288	129.462923922461	65.7072772471891	99.104896747861	132.36560343117	85.2519897201495	0.263454384566006	2.89303212057018	-40.1885097250069	-0.509850331611524	-0.494728435444311	-0.517373888777872	0.168492469951392	0.204557902690456	0.150553509201779	0.174432524851369	0.223521190999902	0.158080722289744	0.000947104251382231	0.00239568865007733	0.003852638189784
145	24.3279064864899	0.16	85.6473537900572	55.5209454357875	115.773762144327	0.224463351005959	28.6468681571341	20.3332312580944	36.9605050561738	0.25	0.18	0.35	32.9530406835821	46.4265320084558	59.9000233333295	79.1402022457525	111.498212501788	143.856222757823	80.5682268155406	113.441510124538	146.419166671622	85.6473537900572	0.277084962089871	-0.987390021058963	-42.7430578611967	-0.509850331611524	-0.494728435444311	-0.517373888777872	0.168492469951392	0.204557902690456	0.150553509201779	0.174432524851369	0.223521190999902	0.158080722289744	0.000947104251382231	0.00239568865007733	0.003852638189784
145	24.3279064864899	0.16	85.7764064335727	55.5120843832833	116.040728483862	0.171968782318269	25.420337265893	16.7113968948565	34.1292776369295	0.24	0.19	0.33	27.1749295787882	41.3368122016361	55.4986948244839	65.4891378449105	99.6180021182171	133.746866391524	67.1773548121927	102.177935833	137.063033121067	85.7764064335727	0.273518500859529	0.999194536564889	-40.656483081418	-0.509850331611524	-0.494728435444311	-0.517373888777872	0.168492469951392	0.204557902690456	0.150553509201779	0.174432524851369	0.223521190999902	0.158080722289744	0.000947104251382231	0.00239568865007733	0.003852638189784
145	24.3279064864899	0.16	85.9192545798663	55.0653372448437	116.773171914889	0.15973918581363	24.5358192411605	15.749897166501	33.3217413158199	0.28	0.21	0.36	24.0223062057752	37.4229086444029	50.8235110830306	54.347261260151	84.6643355467335	114.981409833316	8.09820930585262	86.6909324883544	117.765747096584	85.9192545798663	0.293539189193099	-0.787464959997991	-40.3311041843831	-0.509850331611524	-0.494728435444311	-0.517373888777872	0.168492469951392	0.204557902690456	0.150553509201779	0.174432524851369	0.223521190999902	0.158080722289744	0.000947104251382231	0.00239568865007733	0.003852638189784
145	24.3279064864899	0.16	85.941372370588	55.3083855496078	116.574359191568	0.186093211387136	27.6196798862053	18.6013488593164	36.6380109130943	0.23	0.18	0.35	30.9881305574292	46.0118377834448	61.0355450094604	76.5777295769723	113.704247650248	150.830765723524	77.752338069195	115.464531281602	153.31583378241	85.941372370588	0.272517425961756	0.0815306412995212	-42.0479087464323	-0.509850331611524	-0.494728435444311	-0.517373888777872	0.168492469951392	0.204557902690456	0.150553509201779	0.174432524851369	0.223521190999902	0.158080722289744	0.000947104251382231	0.00239568865007733	0.003852638189784
145	24.3279064864899	0.16	86.3617501705327	55.2019449069898	117.521555434076	0.188006576346569	27.7941453067174	18.7757655174246	36.8125250960103	0.26	0.19	0.34	29.8040702841693	44.1195678248674	58.4350653655656	70.0965468006662	103.765335451637	137.434124102607	71.7289365132339	106.161774509516	140.543621464699	86.3617501705327	0.279304769509634	-3.16401074366571	-44.1471857282227	-0.509850331611524	-0.494728435444311	-0.517373888777872	0.168492469951392	0.204557902690456	0.150553509201779	0.174432524851369	0.223521190999902	0.158080722289744	0.000947104251382231	0.00239568865007733	0.003852638189784
145	24.3279064864899	0.16	86.4230626222211	55.7691932356661	117.076932008776	0.179561943848314	27.2444198598067	18.152014790371	36.3368249292424	0.24	0.19	0.35	30.0718991486809	45.1350142587494	60.198129368818	73.8806319875907	110.887688260673	147.894744533756	75.4357988912499	113.36119871206	151.115205237083	86.4230626222211	0.277762087519129	0.0600012197425855	-41.3205212352118	-0.509850331611524	-0.494728435444311	-0.517373888777872	0.168492469951392	0.204557902690456	0.150553509201779	0.174432524851369	0.223521190999902	0.158080722289744	0.000947104251382231	0.00239568865007733	0.003852638189784
145	24.3279064864899	0.16	86.7648739723077	56.1905399233128	117.339208021303	0.164759580183921	25.444359024535	16.4998318134324	34.3888862356376	0.24	0.18	0.32	26.8467842284231	41.4003745181279	55.9539648078327	64.7375911893638	99.8317153308659	134.925839472368	66.2263074819057	102.166444972407	138.060105586666	86.7648739723077	0.270675728148428	-0.451382499947612	-42.4655656726755	-0.509850331611524	-0.494728435444311	-0.517373888777872	0.168492469951392	0.204557902690456	0.150553509201779	0.174432524851369	0.223521190999902	0.158080722289744	0.000947104251382231	0.00239568865007733	0.003852638189784
145	24.3279064864899	0.16	86.8184658939422	56.0295945333571	117.607337254527	0.166989739422481	25.8654506187838	16.8458814711603	34.8850197664074	0.25	0.19	0.34	27.2034966116921	41.7687076495565	56.3339186874209	65.0938901659604	99.9462571640793	134.798624162198	66.4843245688017	102.047308866387	137.626926530777	86.8184658939422	0.278997854403019	-1.08340782001764	-42.1064682186894	-0.509850331611524	-0.494728435444311	-0.517373888777872	0.168492469951392	0.204557902690456	0.150553509201779	0.174432524851369	0.223521190999902	0.158080722289744	0.000947104251382231	0.00239568865007733	0.003852638189784
145	24.3279064864899	0.16	86.8782149060014	55.6300432112816	118.126386600721	0.214520864207026	26.8266931021642	18.8120320494351	34.8413541548934	0.24	0.18	0.34	30.8023174132579	43.9253087550281	57.0483000967982	74.7586593425496	106.608770686846	138.458882031142	76.220215243048	108.725822319872	141.113520046658	86.8782149060014	0.269006415086185	-0.566367155931826	-43.2817622711464	-0.509850331611524	-0.494728435444311	-0.517373888777872	0.168492469951392	0.204557902690456	0.150553509201779	0.174432524851369	0.223521190999902	0.158080722289744	0.000947104251382231	0.00239568865007733	0.003852638189784
145	24.3279064864899	0.16	87.0592473424194	55.9494626582639	118.169032026575	0.192928258845039	25.436407843575	17.3137269961815	33.5590886909686	0.25	0.17	0.33	27.7146213271619	40.7168492066099	53.7190770860578	65.7312036297577	96.5687921465057	127.406380663254	66.9209581982951	98.3553299907648	129.818071537698	87.0592473424194	0.263113566234075	2.99617424687443	-39.9616197671282	-0.509850331611524	-0.494728435444311	-0.517373888777872	0.168492469951392	0.204557902690456	0.150553509201779	0.174432524851369	0.223521190999902	0.158080722289744	0.000947104251382231	0.00239568865007733	0.003852638189784
145	24.3279064864899	0.16	87.0985785659744	55.499045592721	118.698111539228	0.181662702581904	25.3657151135046	16.9601704652296	33.7712597617796	0.24	0.18	0.33	27.9010088162089	41.7288872456952	55.5567656751816	68.0475903429169	101.772313806489	135.497037270062	69.5362324755815	104.018118327393	138.441612728172	87.0985785659744	0.264268580712934	-2.35736839056931	-44.9993983878029	-0.509850331611524	-0.494728435444311	-0.517373888777872	0.168492469951392	0.204557902690456	0.150553509201779	0.174432524851369	0.223521190999902	0.158080722289744	0.000947104251382231	0.00239568865007733	0.003852638189784
145	24.3279064864899	0.16	87.579918936439	55.7484690076629	119.411368865215	0.2025126062114	27.6521256365815	19.0847094418617	36.2195418313012	0.24	0.18	0.32	31.427567104004	45.5358797397147	59.6441923754255	76.728404392021	111.172951550874	145.617498709726	78.5406029061519	113.80227208686	148.986501022312	87.579918936439	0.265092388275198	-6.22210775408353	-49.3772910490038	-0.509850331611524	-0.494728435444311	-0.517373888777872	0.168492469951392	0.204557902690456	0.150553509201779	0.174432524851369	0.223521190999902	0.158080722289744	0.000947104251382231	0.00239568865007733	0.003852638189784
145	24.3279064864899	0.16	87.9558294101641	56.0553778693441	119.856280950984	0.183930351246524	25.6522350661077	17.2160211156719	34.0884490165436	0.26	0.19	0.35	27.3707577679749	40.7830071468977	54.1952565258204	64.4735297860395	96.066921067356	127.660312348672	65.7728933837515	98.0075838489457	130.250773194961	87.9558294101641	0.277645518313293	-2.00459496067166	-43.3252160592492	-0.509850331611524	-0.494728435444311	-0.517373888777872	0.168492469951392	0.204557902690456	0.150553509201779	0.174432524851369	0.223521190999902	0.158080722289744	0.000947104251382231	0.00239568865007733	0.003852638189784
145	24.3279064864899	0.16	88.1458523589993	56.647415979077	119.644288738922	0.178272668466817	26.6786868873666	17.7359306046845	35.6214431700487	0.25	0.18	0.34	28.7715937301741	43.278718071613	57.7858424130519	69.1663988838382	104.041267417975	138.916135952111	70.5152911129719	106.124070010929	141.653889978874	88.1458523589993	0.273639900834022	-1.0170330963268	-42.9982640533744	-0.509850331611524	-0.494728435444311	-0.517373888777872	0.168492469951392	0.204557902690456	0.150553509201779	0.174432524851369	0.223521190999902	0.158080722289744	0.000947104251382231	0.00239568865007733	0.003852638189784
145	24.3279064864899	0.16	88.5573197761143	57.3534395073266	119.761200044902	0.185010918655774	26.072758796472	17.5289865277802	34.6165310651637	0.24	0.18	0.32	28.5798999543393	42.5099783581814	56.4400567620234	69.0620571997592	102.723472147337	136.384887094914	70.7072931263987	105.247204991704	139.780459506977	88.5573197761143	0.265690856817363	1.88882178469465	-40.8131885612197	-0.509850331611524	-0.494728435444311	-0.517373888777872	0.168492469951392	0.204557902690456	0.150553509201779	0.174432524851369	0.223521190999902	0.158080722289744	0.000947104251382231	0.00239568865007733	0.003852638189784
145	24.3279064864899	0.16	88.6393532071272	57.1166017273017	120.162104686953	0.193663334257116	27.0435588444172	18.4279929937344	35.6591246951	0.25	0.19	0.33	29.9349483691424	43.9303150376031	57.9256817060637	72.0631755571217	105.75458376597	139.445991974818	73.8088712232425	108.385319815858	142.75877479364	88.6393532071272	0.271976161610053	-1.00320543556752	-43.0053727460782	-0.509850331611524	-0.494728435444311	-0.517373888777872	0.168492469951392	0.204557902690456	0.150553509201779	0.174432524851369	0.223521190999902	0.158080722289744	0.000947104251382231	0.00239568865007733	0.003852638189784
145	24.3279064864899	0.16	89.1862718932222	57.8094530425641	120.56309074388	0.193092137261822	26.7845609928146	18.2358689384832	35.333253047146	0.25	0.19	0.32	29.2955822882096	43.028896142299	56.7622099963883	69.7322451233047	102.421638309186	135.111031495068	71.4772000936736	104.84416084314	138.310349428473	89.1862718932222	0.268677130226706	2.40701026163584	-39.4725140945186	-0.509850331611524	-0.494728435444311	-0.517373888777872	0.168492469951392	0.204557902690456	0.150553509201779	0.174432524851369	0.223521190999902	0.158080722289744	0.000947104251382231	0.00239568865007733	0.003852638189784
145	24.3279064864899	0.16	89.2507714973395	57.7425608717989	120.75898212288	0.15610122148752	24.8564275447571	15.8331108467124	33.8797442428017	0.25	0.18	0.32	25.5097971465577	40.0478737623771	54.5859503781965	60.9000912287853	95.6071564048777	130.31422158097	62.3181356169997	97.8077419212463	133.454840030466	89.2507714973395	0.266356457408281	1.03263412364839	-41.2295310511208	-0.509850331611524	-0.494728435444311	-0.517373888777872	0.168492469951392	0.204557902690456	0.150553509201779	0.174432524851369	0.223521190999902	0.158080722289744	0.000947104251382231	0.00239568865007733	0.003852638189784
145	24.3279064864899	0.16	89.3295943244144	56.8799950262128	121.779193622616	0.210382152693196	31.3367063868849	21.85813597467	40.8152767990998	0.24	0.19	0.32	35.9333499179473	51.5155014673161	67.097653016685	87.5737249308595	125.549228376305	163.52473182175	89.7491905446692	128.801280110479	167.822910885515	89.3295943244144	0.27094446648233	0.40786064882343	-41.3350643667064	-0.509850331611524	-0.494728435444311	-0.517373888777872	0.168492469951392	0.204557902690456	0.150553509201779	0.174432524851369	0.223521190999902	0.158080722289744	0.000947104251382231	0.00239568865007733	0.003852638189784
145	24.3279064864899	0.16	89.5681088940832	57.5177400074545	121.618477780712	0.180443678239272	26.140646378687	17.4426274121522	34.8386653452218	0.26	0.19	0.34	27.4307333065315	41.1094660414829	54.7881987764344	63.9215312884463	95.7969293222021	127.672327355958	65.2784266805125	97.8304531823659	130.422446794268	89.5681088940832	0.274536485380978	0.634466246388124	-40.6356879352389	-0.509850331611524	-0.494728435444311	-0.517373888777872	0.168492469951392	0.204557902690456	0.150553509201779	0.174432524851369	0.223521190999902	0.158080722289744	0.000947104251382231	0.00239568865007733	0.003852638189784
145	24.3279064864899	0.16	89.9655658398801	57.8296854852387	122.101446194521	0.168717923499655	25.7905672032029	16.8525753892468	34.728559017159	0.24	0.18	0.32	27.9473120134574	42.7695477981284	57.5917835827993	68.7335037324915	105.18724919964	141.640994666788	70.3332103151862	107.730478736249	144.97988012686	89.9655658398801	0.2650732085915	-0.240312602791589	-43.1149514266942	-0.509850331611524	-0.494728435444311	-0.517373888777872	0.168492469951392	0.204557902690456	0.150553509201779	0.174432524851369	0.223521190999902	0.158080722289744	0.000947104251382231	0.00239568865007733	0.003852638189784
145	24.3279064864899	0.16	90.0263876876325	57.5175645677694	122.535210807496	0.192451787608966	27.2857409327848	18.5591530189645	36.0123288466052	0.22	0.18	0.32	31.5074338485483	46.3223551511142	61.1372764536801	79.4450424231633	116.800418841177	154.15579525919	81.1903730943359	119.400472933448	157.519721843466	90.0263876876325	0.263266386273966	1.9805497317027	-41.0512841817553	-0.509850331611524	-0.494728435444311	-0.517373888777872	0.168492469951392	0.204557902690456	0.150553509201779	0.174432524851369	0.223521190999902	0.158080722289744	0.000947104251382231	0.00239568865007733	0.003852638189784
145	24.3279064864899	0.16	90.1746205600167	57.3101742120996	123.039066907934	0.177262456826627	27.6687323358726	18.3620048097833	36.9754598619618	0.25	0.2	0.35	29.3303117159351	44.1962929757828	59.0622742356304	69.4150747684664	104.597898962534	139.780723156602	71.0482469625738	106.927144829987	142.970005679121	90.1746205600167	0.280794850422722	1.41526357013038	-39.2657591812276	-0.509850331611524	-0.494728435444311	-0.517373888777872	0.168492469951392	0.204557902690456	0.150553509201779	0.174432524851369	0.223521190999902	0.158080722289744	0.000947104251382231	0.00239568865007733	0.003852638189784
145	24.3279064864899	0.16	90.3289538322669	57.8829784932034	122.77492917133	0.220647030970518	29.1472740766785	20.5946091168183	37.6999390365387	0.24	0.18	0.32	33.5280243355982	47.4517631782179	61.3755020208375	80.8946883715755	114.489167526287	148.083646680999	82.6817716197856	116.997421988268	151.311475879881	90.3289538322669	0.26359106806148	4.05040879638184	-38.9662301186306	-0.509850331611524	-0.494728435444311	-0.517373888777872	0.168492469951392	0.204557902690456	0.150553509201779	0.174432524851369	0.223521190999902	0.158080722289744	0.000947104251382231	0.00239568865007733	0.003852638189784
145	24.3279064864899	0.16	90.691475781826	58.4729881946579	122.909963368994	0.171403432808461	25.3826759806409	16.6693357062289	34.0960162550528	0.25	0.18	0.33	26.7462282733835	40.726928651024	54.7076290286644	63.5854773362764	96.8226686860706	130.059860035865	65.0583870309855	99.133018630623	133.027363732376	90.691475781826	0.265009097684976	0.402005004712339	-41.9078435765177	-0.509850331611524	-0.494728435444311	-0.517373888777872	0.168492469951392	0.204557902690456	0.150553509201779	0.174432524851369	0.223521190999902	0.158080722289744	0.000947104251382231	0.00239568865007733	0.003852638189784
145	24.3279064864899	0.16	90.9155347215465	58.48503493141	123.346034511683	0.179497537261573	27.2387404920014	18.1462431884651	36.3312377955376	0.26	0.2	0.36	28.4973880803427	42.7765102979404	57.055632515538	66.3158898584846	99.5446437915945	132.773397724704	67.7839043649529	101.837214467877	135.798737845856	90.9155347215465	0.28510915173776	-2.13447157316426	-42.3739019989535	-0.509850331611524	-0.494728435444311	-0.517373888777872	0.168492469951392	0.204557902690456	0.150553509201779	0.174432524851369	0.223521190999902	0.158080722289744	0.000947104251382231	0.00239568865007733	0.003852638189784
145	24.3279064864899	0.16	91.2363561105035	58.8062335482017	123.666478672805	0.154891739075759	23.8906148375646	15.177873243514	32.6033564316153	0.25	0.16	0.34	24.3127006846943	38.2692198307322	52.22573897677	57.7034094364221	90.8276085550366	123.951807673651	58.3155858803658	91.8108644328963	125.273581408693	91.2363561105035	0.267082225355489	-0.281653581529691	-43.1583118293508	-0.509850331611524	-0.494728435444311	-0.517373888777872	0.168492469951392	0.204557902690456	0.150553509201779	0.174432524851369	0.223521190999902	0.158080722289744	0.000947104251382231	0.00239568865007733	0.003852638189784
145	24.3279064864899	0.16	91.5176315431414	59.0351348289375	124.000128257345	0.168448983004098	24.4559347810525	15.9723387168518	32.9395308452532	0.23	0.18	0.33	26.9475991417032	41.2606280644502	55.5736569871973	67.4947348079706	103.344091418912	139.193448029854	68.989581366223	105.576078761644	142.308040220952	91.5176315431414	0.264113035193545	-0.719773877883585	-43.4816732164012	-0.509850331611524	-0.494728435444311	-0.517373888777872	0.168492469951392	0.204557902690456	0.150553509201779	0.174432524851369	0.223521190999902	0.158080722289744	0.000947104251382231	0.00239568865007733	0.003852638189784
145	24.3279064864899	0.16	92.423174894349	59.5699585769984	125.276391211699	0.205692044268639	29.5412685030531	20.4776772726911	38.6048597334152	0.26	0.2	0.34	32.0127635201421	46.1818803998067	60.3509972794713	74.1650263058619	106.991087244024	139.817148182186	76.0761564067926	109.648634605842	143.360570351309	92.423174894349	0.2828210468017	0.586074915410457	-39.9822380531905	-0.509850331611524	-0.494728435444311	-0.517373888777872	0.168492469951392	0.204557902690456	0.150553509201779	0.174432524851369	0.223521190999902	0.158080722289744	0.000947104251382231	0.00239568865007733	0.003852638189784
145	24.3279064864899	0.16	93.0500740837357	59.2586663125687	126.841481854903	0.173472950311232	26.7832760678022	17.655566506605	35.9109856289994	0.25	0.19	0.34	28.4703817450055	43.1892170521368	57.9080523592681	68.0268175921305	103.195841090822	138.364864589514	69.6503718402783	105.697035209009	141.590435032502	93.0500740837357	0.271726186328137	0.174553605588065	-41.8236120412325	-0.509850331611524	-0.494728435444311	-0.517373888777872	0.168492469951392	0.204557902690456	0.150553509201779	0.174432524851369	0.223521190999902	0.158080722289744	0.000947104251382231	0.00239568865007733	0.003852638189784
145	24.3279064864899	0.16	93.3443647899424	59.8162113691208	126.872518210764	0.163992659711961	26.4797330654412	17.145214906721	35.8142512241614	0.25	0.19	0.34	27.547839570118	42.5459489609764	57.5440583518347	65.5826054045903	101.288312470726	136.994019536862	66.966566241149	103.505415493685	140.075345945102	93.3443647899424	0.271362194047624	-0.296742457037845	-42.0030406211896	-0.509850331611524	-0.494728435444311	-0.517373888777872	0.168492469951392	0.204557902690456	0.150553509201779	0.174432524851369	0.223521190999902	0.158080722289744	0.000947104251382231	0.00239568865007733	0.003852638189784
145	24.3279064864899	0.16	93.4274144254683	60.4197009699939	126.435127880943	0.227120576694373	31.6669285379556	22.5464204052845	40.7874366706268	0.23	0.17	0.33	37.7404261765882	53.0072338421354	68.2740415076826	93.7369995385026	131.655615942139	169.574232345775	95.4622589872998	134.080316437778	172.6822542488	93.4274144254683	0.261547333771257	-3.47184178256516	-46.6923902482101	-0.509850331611524	-0.494728435444311	-0.517373888777872	0.168492469951392	0.204557902690456	0.150553509201779	0.174432524851369	0.223521190999902	0.158080722289744	0.000947104251382231	0.00239568865007733	0.003852638189784
145	24.3279064864899	0.16	93.6842499876163	60.7040049050982	126.664495070134	0.209545560068635	30.8996648679151	21.5296901154192	40.269639620411	0.25	0.18	0.33	34.400316605694	49.3717396194591	64.3431626332242	81.4381712442319	116.881022690635	152.323874137037	83.1287690945689	119.279938428927	155.46183418018	93.6842499876163	0.27396171524185	0.716760177939771	-40.9647742300086	-0.509850331611524	-0.494728435444311	-0.517373888777872	0.168492469951392	0.204557902690456	0.150553509201779	0.174432524851369	0.223521190999902	0.158080722289744	0.000947104251382231	0.00239568865007733	0.003852638189784
145	24.3279064864899	0.16	93.7400559972206	60.283735603973	127.196376390468	0.199307034641903	29.396693162529	20.1973751240935	38.5960112009645	0.26	0.19	0.33	32.1241974503223	46.7558368222368	61.3874761941513	75.7024199969777	110.18267466139	144.662929325803	77.5483658906692	112.912913698392	148.244724647505	93.7400559972206	0.273240320616892	-2.46950664241445	-43.9700125041046	-0.509850331611524	-0.494728435444311	-0.517373888777872	0.168492469951392	0.204557902690456	0.150553509201779	0.174432524851369	0.223521190999902	0.158080722289744	0.000947104251382231	0.00239568865007733	0.003852638189784
145	24.3279064864899	0.16	93.8981893454556	59.6751949620475	128.121183728864	0.178036708171043	27.3628311250245	18.1833543965498	36.5423078534992	0.26	0.19	0.33	28.6323931110676	43.0868430718214	57.5412930325752	66.8062717005553	100.531986055425	134.257700410294	68.4622615603882	102.995473933434	137.507011949428	93.8981893454556	0.275016713796298	-3.2786582778514	-44.6069233011524	-0.509850331611524	-0.494728435444311	-0.517373888777872	0.168492469951392	0.204557902690456	0.150553509201779	0.174432524851369	0.223521190999902	0.158080722289744	0.000947104251382231	0.00239568865007733	0.003852638189784
145	24.3279064864899	0.16	94.0110782802339	59.7586318562886	128.263524704179	0.18602996328882	29.2231361981651	19.679254604059	38.7670177922713	0.23	0.18	0.34	32.9114765356015	48.8726113175154	64.8337460994294	81.6653532537938	121.270738593659	160.876123933523	83.2314956351915	123.61833733184	163.954304930094	94.0110782802339	0.269069532750758	-1.86140724254199	-44.0713200339527	-0.509850331611524	-0.494728435444311	-0.517373888777872	0.168492469951392	0.204557902690456	0.150553509201779	0.174432524851369	0.223521190999902	0.158080722289744	0.000947104251382231	0.00239568865007733	0.003852638189784
145	24.3279064864899	0.16	94.4840846407619	60.1274534778924	128.840715803632	0.177360784592316	27.4099043281828	18.193343688157	36.6264649682085	0.24	0.18	0.33	29.7995612168256	44.8957121887778	59.9918631607301	72.3506727681418	109.002778853969	145.654884939796	74.0202889679152	111.515828851242	149.004335609277	94.4840846407619	0.268697401969784	-0.692163407439306	-42.9371620645555	-0.509850331611524	-0.494728435444311	-0.517373888777872	0.168492469951392	0.204557902690456	0.150553509201779	0.174432524851369	0.223521190999902	0.158080722289744	0.000947104251382231	0.00239568865007733	0.003852638189784
145	24.3279064864899	0.16	94.6397686949523	60.4640473238315	128.815490066073	0.202818801546529	27.9730281510663	19.3143945681435	36.6316617339891	0.24	0.18	0.32	31.5480711324401	45.6910559006155	59.834040668791	76.3768921398065	110.616615311443	144.85633848308	78.2438801135249	113.330371365939	148.581514671029	94.6397686949523	0.262413694656432	0.908815250490447	-41.8673660219869	-0.509850331611524	-0.494728435444311	-0.517373888777872	0.168492469951392	0.204557902690456	0.150553509201779	0.174432524851369	0.223521190999902	0.158080722289744	0.000947104251382231	0.00239568865007733	0.003852638189784
145	24.3279064864899	0.16	94.7656916242582	60.464553538984	129.066829709532	0.15886252917018	26.9718362230743	17.2819488466847	36.661723599464	0.24	0.18	0.32	28.114717225278	43.8784743078161	59.6422313903542	67.7835711350926	105.789421985331	143.795272835569	69.5522204111622	108.455506512469	147.396327651494	94.7656916242582	0.265925963841179	1.39110882677466	-40.8097522027695	-0.509850331611524	-0.494728435444311	-0.517373888777872	0.168492469951392	0.204557902690456	0.150553509201779	0.174432524851369	0.223521190999902	0.158080722289744	0.000947104251382231	0.00239568865007733	0.003852638189784
145	24.3279064864899	0.16	94.9371411813446	61.5495147181161	128.324767644573	0.183662274612223	27.4666757788087	18.4256747893752	36.5076767682422	0.24	0.19	0.35	30.058971269259	44.8081292834573	59.5572872976555	72.678609721647	108.340119539619	144.001629357591	74.0878907896146	110.449509124795	146.740383963126	94.9371411813446	0.270951112153364	1.19545632596114	-40.9512830364828	-0.509850331611524	-0.494728435444311	-0.517373888777872	0.168492469951392	0.204557902690456	0.150553509201779	0.174432524851369	0.223521190999902	0.158080722289744	0.000947104251382231	0.00239568865007733	0.003852638189784
145	24.3279064864899	0.16	96.1880689165263	62.3557868788915	130.020350954161	0.172469035041513	27.9337532511171	18.3804994887735	37.4870070134608	0.26	0.19	0.34	28.9455506755196	43.989983557385	59.0344164392504	67.5432091800902	102.648752291939	137.754295403788	69.066372818023	105.028321256743	140.925786391932	96.1880689165263	0.282088026900276	4.4867267404874	-35.9770912078272	-0.509850331611524	-0.494728435444311	-0.517373888777872	0.168492469951392	0.204557902690456	0.150553509201779	0.174432524851369	0.223521190999902	0.158080722289744	0.000947104251382231	0.00239568865007733	0.003852638189784
145	24.3279064864899	0.16	96.5950993397158	62.6078251147946	130.582373564637	0.199368443342802	29.0996814706087	19.9950611510625	38.2043017901549	0.24	0.18	0.31	32.6132899511236	47.4635382265821	62.3137865020405	78.8398986905855	114.739130915295	150.638363140005	80.9493638237852	117.651524147071	154.508912224072	96.5950993397158	0.260935928181856	0.823151682069957	-42.1741582691047	-0.509850331611524	-0.494728435444311	-0.517373888777872	0.168492469951392	0.204557902690456	0.150553509201779	0.174432524851369	0.223521190999902	0.158080722289744	0.000947104251382231	0.00239568865007733	0.003852638189784
145	24.3279064864899	0.16	97.2842542978378	62.7008669560675	131.867641639608	0.190011006224539	28.742448028794	19.4771499408895	38.0077461166985	0.24	0.2	0.33	31.7313315743975	46.8259551027464	61.9205786310953	76.6155419696552	113.061625542948	149.507709116241	78.6975705356396	116.259845164735	153.721057218171	97.2842542978378	0.268834938247336	-1.34838525424133	-43.1013684153834	-0.509850331611524	-0.494728435444311	-0.517373888777872	0.168492469951392	0.204557902690456	0.150553509201779	0.174432524851369	0.223521190999902	0.158080722289744	0.000947104251382231	0.00239568865007733	0.003852638189784
145	24.3279064864899	0.16	97.661355036195	62.2201678779646	133.102542194425	0.201739622990862	31.8914429986618	21.9868572592732	41.7960287380504	0.24	0.18	0.33	36.3681576600648	52.7511964672954	69.1342352745261	89.2034841848491	129.387651796543	169.571819408238	91.0357300472859	132.091157144791	172.980108794298	97.661355036195	0.262398130065258	0.0367966462701094	-42.8425202245999	-0.509850331611524	-0.494728435444311	-0.517373888777872	0.168492469951392	0.204557902690456	0.150553509201779	0.174432524851369	0.223521190999902	0.158080722289744	0.000947104251382231	0.00239568865007733	0.003852638189784
145	24.3279064864899	0.16	102.246324583973	66.2801305363036	138.212518631642	0.196651185817663	29.8775349353504	20.449221362873	39.3058485078278	0.24	0.19	0.31	33.3139862427187	48.6737255243234	64.0334648059281	80.4343899895985	117.51945241695	154.604514844301	82.6429792917732	120.741702540627	158.834010337611	102.246324583973	0.262850059907106	1.72166410856533	-40.5736246541264	-0.509850331611524	-0.494728435444311	-0.517373888777872	0.168492469951392	0.204557902690456	0.150553509201779	0.174432524851369	0.223521190999902	0.158080722289744	0.000947104251382231	0.00239568865007733	0.003852638189784
145	24.3279064864899	0.16	103.355245415825	66.227337160388	140.483153671263	0.177206617984074	28.1283100834563	18.6651861255898	37.5914340413229	0.23	0.17	0.31	31.0091288318422	46.7305488051939	62.4519687785456	76.4082670437328	115.146745062406	153.88522308108	78.0105402325962	117.496209010362	157.120241434696	103.355245415825	0.252959895084975	-1.49862187810761	-45.3271613953326	-0.509850331611524	-0.494728435444311	-0.517373888777872	0.168492469951392	0.204557902690456	0.150553509201779	0.174432524851369	0.223521190999902	0.158080722289744	0.000947104251382231	0.00239568865007733	0.003852638189784
145	24.3279064864899	0.16	104.294501862424	67.6243420690569	140.964661655791	0.169682076801176	27.8719756429842	18.2457189985451	37.4982322874233	0.21	0.17	0.31	31.7584413759985	48.5138735591374	65.2693057422764	82.2963396815283	125.715055421669	169.133771161811	84.0808315148939	128.38633871337	172.705947567394	104.294501862424	0.248565974991862	0.768123466552539	-43.6362761380005	-0.509850331611524	-0.494728435444311	-0.517373888777872	0.168492469951392	0.204557902690456	0.150553509201779	0.174432524851369	0.223521190999902	0.158080722289744	0.000947104251382231	0.00239568865007733	0.003852638189784
145	24.3279064864899	0.16	106.474396750478	68.4624912280792	144.486302272877	0.163202338725484	28.3068482819484	18.299384694044	38.3143118698528	0.25	0.19	0.32	29.4537447374506	45.5612414055438	61.6687380736369	70.2440079057743	108.658652066695	147.073296227617	71.9991221002421	111.481425734086	150.862331192581	106.474396750478	0.267689933765952	-1.10115740511645	-42.9036625596553	-0.509850331611524	-0.494728435444311	-0.517373888777872	0.168492469951392	0.204557902690456	0.150553509201779	0.174432524851369	0.223521190999902	0.158080722289744	0.000947104251382231	0.00239568865007733	0.003852638189784
145	24.3279064864899	0.17	68.8472027050892	45.1746193796165	92.5197860305619	0.227802403098936	27.2043525833129	19.3843134074424	35.0243917591835	0.25	0.18	0.36	30.9203174134913	43.3942229071477	55.8681284008042	73.0763469786448	102.556880242366	132.037413506088	74.2692787717299	104.184065182112	134.092241894648	68.8472027050892	0.294979056133423	-0.349541255974303	-40.679558702749	-0.509850331611524	-0.494728435444311	-0.517373888777872	0.168492469951392	0.204557902690456	0.150553509201779	0.174432524851369	0.223521190999902	0.158080722289744	0.000947104251382231	0.00239568865007733	0.003852638189784
145	24.3279064864899	0.17	68.8944543141934	45.0011125834697	92.7877960449171	0.214205024547947	25.9571777174121	18.1950152430483	33.719340191776	0.26	0.19	0.36	28.9567791314239	41.31001002186	53.6632409122962	68.2790851824999	97.4075770088526	126.536068835205	69.5466288288366	99.3002010239433	128.811287588236	68.8944543141934	0.289708030613688	1.91871137897074	-38.7550574057714	-0.509850331611524	-0.494728435444311	-0.517373888777872	0.168492469951392	0.204557902690456	0.150553509201779	0.174432524851369	0.223521190999902	0.158080722289744	0.000947104251382231	0.00239568865007733	0.003852638189784
145	24.3279064864899	0.17	73.360391461179	48.1719002240331	98.5488826983248	0.212271706532355	26.5934919966389	18.5950942594165	34.5918897338612	0.24	0.19	0.32	30.7181934764332	43.9311584534212	57.1441234304093	75.2437420842503	107.608696412032	139.973650739814	77.0885998923755	110.316444913273	9.10442844192212	73.360391461179	0.277733015983899	-1.41535656334882	-42.9849505944971	-0.509850331611524	-0.494728435444311	-0.517373888777872	0.168492469951392	0.204557902690456	0.150553509201779	0.174432524851369	0.223521190999902	0.158080722289744	0.000947104251382231	0.00239568865007733	0.003852638189784
145	24.3279064864899	0.17	73.4255712918799	48.5235017000711	98.3276408836888	0.22270413419848	28.5152073062579	20.1977413085609	36.8326733039549	0.26	0.18	0.35	31.7551020327055	44.8319098487594	57.9087176648134	73.9793086977485	104.44412034309	134.908931988432	75.2653123834868	106.212811548318	137.249083524605	73.4255712918799	0.293850820146003	-1.12373774878864	-41.0857748545089	-0.509850331611524	-0.494728435444311	-0.517373888777872	0.168492469951392	0.204557902690456	0.150553509201779	0.174432524851369	0.223521190999902	0.158080722289744	0.000947104251382231	0.00239568865007733	0.003852638189784
145	24.3279064864899	0.17	74.2151944417843	48.3508072369259	100.079581646643	0.219811658086607	28.7218813450423	20.2735154948586	37.1702471952259	0.26	0.19	0.35	31.8639655180783	45.1422959685929	58.4206264191075	74.2093943934678	105.133883711345	136.058373029223	75.7130790462379	107.387611415555	138.960404665068	74.2151944417843	0.286579286617586	-1.36285146706055	-41.9066850893825	-0.509850331611524	-0.494728435444311	-0.517373888777872	0.168492469951392	0.204557902690456	0.150553509201779	0.174432524851369	0.223521190999902	0.158080722289744	0.000947104251382231	0.00239568865007733	0.003852638189784
145	24.3279064864899	0.17	74.504849165501	48.9772912303592	100.032407100643	0.19878192518379	24.9016894139626	17.0961809955313	32.7071978323939	0.26	0.18	0.35	27.2289377231467	39.6607026113703	52.092467499594	64.2541993777495	93.590382370529	122.926565363308	65.4642717955807	95.4149472482236	125.381921206107	74.504849165501	0.283538280560214	1.05022720300152	-40.5857662027785	-0.509850331611524	-0.494728435444311	-0.517373888777872	0.168492469951392	0.204557902690456	0.150553509201779	0.174432524851369	0.223521190999902	0.158080722289744	0.000947104251382231	0.00239568865007733	0.003852638189784
145	24.3279064864899	0.17	75.5273802637545	49.0665977220007	101.988162805508	0.201885196888411	24.8249616379085	17.1185093717861	32.5314139040309	0.27	0.19	0.37	26.6411606678842	38.6345433008094	50.6279259337347	61.4501572740936	89.1139388273532	116.777720380613	62.4235678502163	90.5550494111479	118.630665470196	75.5273802637545	0.292185261819133	5.4706115274598	-34.6946919412138	-0.509850331611524	-0.494728435444311	-0.517373888777872	0.168492469951392	0.204557902690456	0.150553509201779	0.174432524851369	0.223521190999902	0.158080722289744	0.000947104251382231	0.00239568865007733	0.003852638189784
145	24.3279064864899	0.17	75.7738970540908	50.0329759977078	101.514818110474	0.205665106623895	28.2016308470323	19.5483420587235	36.8549196353412	0.24	0.18	0.32	32.0937215664014	46.3003606855341	60.5069998046667	78.1089156374413	112.684686918813	147.260458200184	79.8778318153686	115.235017895718	150.682223183348	75.7738970540908	0.276188176669169	-3.2582192199055	-45.063602179852	-0.509850331611524	-0.494728435444311	-0.517373888777872	0.168492469951392	0.204557902690456	0.150553509201779	0.174432524851369	0.223521190999902	0.158080722289744	0.000947104251382231	0.00239568865007733	0.003852638189784
145	24.3279064864899	0.17	75.8319679334025	49.657533369038	102.006402497767	0.212325139243847	24.8349868369269	17.3666795425125	32.3032941313413	0.24	0.18	0.36	28.492480013176	40.7452883751579	52.9980967371399	69.2952605245	99.0947566444472	128.894252764394	70.4094115625236	100.672672596427	130.92409716841	75.8319679334025	0.279292793410053	2.05036088007757	-39.8179403202448	-0.509850331611524	-0.494728435444311	-0.517373888777872	0.168492469951392	0.204557902690456	0.150553509201779	0.174432524851369	0.223521190999902	0.158080722289744	0.000947104251382231	0.00239568865007733	0.003852638189784
145	24.3279064864899	0.17	76.0501243211257	49.6397269593676	102.460521682884	0.190339269777556	26.824718560005	18.1868224940889	35.4626146259211	0.25	0.18	0.32	29.5585585206692	43.5975010815715	57.6364436424737	71.194976706747	105.009284258716	138.823591810686	72.8829046355631	107.458684444995	142.172594938376	76.0501243211257	0.276689220187971	1.29522962282862	-40.6281459592827	-0.509850331611524	-0.494728435444311	-0.517373888777872	0.168492469951392	0.204557902690456	0.150553509201779	0.174432524851369	0.223521190999902	0.158080722289744	0.000947104251382231	0.00239568865007733	0.003852638189784
145	24.3279064864899	0.17	76.0858427042911	49.8947139174117	102.27697149117	0.229492179176658	25.7976739210286	18.4174321151033	33.1779157269538	0.24	0.18	0.35	29.9700717432504	41.9796925755014	53.9893134077524	72.2768385589137	101.23964630534	130.202454051767	73.3899759260335	102.854837243086	132.272711680974	76.0858427042911	0.277371904529339	-0.0969272619974915	-41.9179164253786	-0.509850331611524	-0.494728435444311	-0.517373888777872	0.168492469951392	0.204557902690456	0.150553509201779	0.174432524851369	0.223521190999902	0.158080722289744	0.000947104251382231	0.00239568865007733	0.003852638189784
145	24.3279064864899	0.17	78.0644806979609	51.1042796370652	105.024681758857	0.190962586586096	26.4899068711001	17.9770358855425	35.0027778566578	0.23	0.19	0.32	30.0375531632018	44.261578549156	58.4856039351103	74.4628789054326	109.724135842954	144.985392780475	76.4749845762496	112.626286443867	148.800220622279	78.0644806979609	0.266881431920274	-0.84126610274822	-43.3258473970535	-0.509850331611524	-0.494728435444311	-0.517373888777872	0.168492469951392	0.204557902690456	0.150553509201779	0.174432524851369	0.223521190999902	0.158080722289744	0.000947104251382231	0.00239568865007733	0.003852638189784
145	24.3279064864899	0.17	78.1961062844126	51.1239794293907	105.268233139434	0.178857284780877	24.5584660178042	16.3428013782244	32.774130657384	0.26	0.18	0.36	26.0073676082769	39.0814915288288	52.1556154493807	61.3205365867649	92.1468895758677	122.973242564971	62.2471809768278	93.5130751883312	124.847455702902	78.1961062844126	0.291022048532432	-0.384454366769679	-40.4654278748986	-0.509850331611524	-0.494728435444311	-0.517373888777872	0.168492469951392	0.204557902690456	0.150553509201779	0.174432524851369	0.223521190999902	0.158080722289744	0.000947104251382231	0.00239568865007733	0.003852638189784
145	24.3279064864899	0.17	78.3842981857878	51.6568983769191	105.111697994657	0.220236707699521	27.9876501128539	19.7654425166258	36.209857709082	0.23	0.17	0.31	33.0258992227913	46.7643115671386	60.5027239114859	81.8712948934069	115.928856833615	149.986418773823	83.7653987244085	118.669792540565	153.457937425223	78.3842981857878	0.270889652739075	-1.06822496657971	-44.1110077969112	-0.509850331611524	-0.494728435444311	-0.517373888777872	0.168492469951392	0.204557902690456	0.150553509201779	0.174432524851369	0.223521190999902	0.158080722289744	0.000947104251382231	0.00239568865007733	0.003852638189784
145	24.3279064864899	0.17	79.1522605083361	52.105432785957	106.199088230715	0.193823132719874	28.7635061364612	19.6046835455469	37.9223287273754	0.26	0.2	0.35	30.8151870898554	45.211279279057	59.6073714682586	71.7724099523652	105.302702249554	138.832994546743	73.5665132923104	107.882757725873	142.29298753791	79.1522605083361	0.288736229372906	-1.41027296891451	-41.5347927115695	-0.509850331611524	-0.494728435444311	-0.517373888777872	0.168492469951392	0.204557902690456	0.150553509201779	0.174432524851369	0.223521190999902	0.158080722289744	0.000947104251382231	0.00239568865007733	0.003852638189784
145	24.3279064864899	0.17	79.2309152905207	52.1755886354768	106.286241945565	0.201233023800932	26.8143489886944	18.473444597341	35.1552533800478	0.25	0.18	0.33	29.986619662948	43.5258124383186	57.0650052136891	72.1330522006101	104.701688152153	137.270324103696	73.6988403501058	107.025451624623	140.201142102812	79.2309152905207	0.282718430152444	-0.0275729627294615	-41.2213383837691	-0.509850331611524	-0.494728435444311	-0.517373888777872	0.168492469951392	0.204557902690456	0.150553509201779	0.174432524851369	0.223521190999902	0.158080722289744	0.000947104251382231	0.00239568865007733	0.003852638189784
145	24.3279064864899	0.17	79.2424968013001	51.9770530646283	106.507940537972	0.213827333619173	28.9787383274471	20.3032826622973	37.654193992597	0.26	0.2	0.35	31.8712041414013	45.4895545885985	59.1079050357957	74.1358300380022	105.813569908516	137.491309779031	75.9032214718417	108.29246882514	140.817077576861	79.2424968013001	0.293094107156335	0.673186623937196	-39.0701303134157	-0.509850331611524	-0.494728435444311	-0.517373888777872	0.168492469951392	0.204557902690456	0.150553509201779	0.174432524851369	0.223521190999902	0.158080722289744	0.000947104251382231	0.00239568865007733	0.003852638189784
145	24.3279064864899	0.17	79.5345511275459	52.4633398300527	106.605762425039	0.226230189336851	27.8286899763458	19.793265283268	35.8641146694235	0.25	0.18	0.36	31.6595949198107	44.5123651500233	57.3651353802358	75.0301670672547	105.48998501794	135.949802968626	76.0741283684476	106.976705403465	137.86668357659	79.5345511275459	0.285607331065403	0.0661810750886667	-40.8931012538493	-0.509850331611524	-0.494728435444311	-0.517373888777872	0.168492469951392	0.204557902690456	0.150553509201779	0.174432524851369	0.223521190999902	0.158080722289744	0.000947104251382231	0.00239568865007733	0.003852638189784
145	24.3279064864899	0.17	79.9955235425544	52.3336521193437	107.657394965765	0.196002857733457	25.3286985833767	17.3194017721074	33.337995394646	0.26	0.19	0.37	27.0733906450646	39.5933855165376	52.1133803880106	62.7172009068051	91.7205512444358	120.723901582067	63.8763205566619	93.4905030267019	123.043102915981	79.9955235425544	0.290576306781073	2.93294047654759	-36.9579624718352	-0.509850331611524	-0.494728435444311	-0.517373888777872	0.168492469951392	0.204557902690456	0.150553509201779	0.174432524851369	0.223521190999902	0.158080722289744	0.000947104251382231	0.00239568865007733	0.003852638189784
145	24.3279064864899	0.17	80.0371394571243	52.5984372880154	107.475841626233	0.167606053588253	27.1054134371401	17.6743404941869	36.5364863800933	0.26	0.2	0.35	27.9126573813556	42.8069221988637	57.7011870163718	65.3159575942269	100.168718330199	135.021479066171	66.8856378547438	102.544805111186	138.262055381668	80.0371394571243	0.289846580969198	2.08753276623359	-37.9570779657452	-0.509850331611524	-0.494728435444311	-0.517373888777872	0.168492469951392	0.204557902690456	0.150553509201779	0.174432524851369	0.223521190999902	0.158080722289744	0.000947104251382231	0.00239568865007733	0.003852638189784
145	24.3279064864899	0.17	80.0796570037921	52.7192416385046	107.440072369079	0.189734013244263	22.9590829779299	15.5514201417292	30.3667458141306	0.24	0.18	0.33	25.4742472729571	37.6084853736769	49.7427234743967	61.8541939303375	91.3174204051619	120.780646879986	63.0634867117827	93.1051457121491	123.136332034776	80.0796570037921	0.265497348844203	-0.620203743106346	-43.3400451780434	-0.509850331611524	-0.494728435444311	-0.517373888777872	0.168492469951392	0.204557902690456	0.150553509201779	0.174432524851369	0.223521190999902	0.158080722289744	0.000947104251382231	0.00239568865007733	0.003852638189784
145	24.3279064864899	0.17	80.2318266812288	52.2290103387738	108.234643023684	0.196693989762277	26.6555591900015	18.2451287628879	35.0659896171151	0.24	0.17	0.31	29.7026229148266	43.3945977303773	57.0865725459279	71.6638500858151	104.698630663074	137.733411240334	73.2431934785077	106.94714161151	140.856086216829	80.2318266812288	0.267123307641022	0.781726099373558	-42.0461567232629	-0.509850331611524	-0.494728435444311	-0.517373888777872	0.168492469951392	0.204557902690456	0.150553509201779	0.174432524851369	0.223521190999902	0.158080722289744	0.000947104251382231	0.00239568865007733	0.003852638189784
145	24.3279064864899	0.17	80.2807384958434	52.8118691686927	107.749607822994	0.205400756897005	26.9140029016975	18.6491179952198	35.1788878081752	0.24	0.18	0.33	30.4203557794389	43.9019981496363	57.3836405198337	73.5446031208712	106.137977265556	138.731351410242	75.1886286047136	108.399066807191	141.678742675449	80.2807384958434	0.277554474616043	-2.42195556880441	-44.168359233885	-0.509850331611524	-0.494728435444311	-0.517373888777872	0.168492469951392	0.204557902690456	0.150553509201779	0.174432524851369	0.223521190999902	0.158080722289744	0.000947104251382231	0.00239568865007733	0.003852638189784
145	24.3279064864899	0.17	80.4736690824829	52.2109972085602	108.736340956406	0.198827673030038	27.6848382588515	19.0081896951947	36.3614868225084	0.27	0.19	0.37	29.5764413812602	43.0771687910707	56.5778962008812	68.2081113526555	99.3429969408069	130.477882528958	69.371021389031	101.010530897452	132.600115852964	80.4736690824829	0.297830076588669	3.55003096733477	-36.181710882517	-0.509850331611524	-0.494728435444311	-0.517373888777872	0.168492469951392	0.204557902690456	0.150553509201779	0.174432524851369	0.223521190999902	0.158080722289744	0.000947104251382231	0.00239568865007733	0.003852638189784
145	24.3279064864899	0.17	80.5968883162981	52.828126281746	108.36565035085	0.178719861247686	24.3710530232889	16.2142681771268	32.527837869451	0.26	0.19	0.34	25.8170434075533	38.8046211470474	51.7921988865415	60.9052864348826	91.5444316627892	122.183576890696	62.2567848689251	93.6038347694997	124.94042087316	80.5968883162981	0.280337185113954	-1.34133250326623	-42.4099141106658	-0.509850331611524	-0.494728435444311	-0.517373888777872	0.168492469951392	0.204557902690456	0.150553509201779	0.174432524851369	0.223521190999902	0.158080722289744	0.000947104251382231	0.00239568865007733	0.003852638189784
145	24.3279064864899	0.17	81.4260736863997	52.88389347615	109.968253896649	0.179465239620971	25.0571172191187	16.6919449991317	33.4222894391057	0.26	0.19	0.35	26.5540405955278	39.8616043773201	53.1691681591125	62.5884528570245	93.9546709435796	125.320889030135	63.922931827983	95.9914378490489	128.063454908311	81.4260736863997	0.284487487974647	-2.14374323934492	-42.6972126779295	-0.509850331611524	-0.494728435444311	-0.517373888777872	0.168492469951392	0.204557902690456	0.150553509201779	0.174432524851369	0.223521190999902	0.158080722289744	0.000947104251382231	0.00239568865007733	0.003852638189784
145	24.3279064864899	0.17	81.6622757738928	53.8377276976721	109.486823850113	0.181037745189321	27.6856819791107	18.4920298986704	36.8793340595509	0.25	0.19	0.33	29.8744105013915	44.727022019059	59.5796335367264	71.5157285200004	107.071085605994	142.626442691988	73.2743959109316	109.555578054412	145.809515338981	81.6622757738928	0.281853610570735	-2.55707443888788	-44.023834968455	-0.509850331611524	-0.494728435444311	-0.517373888777872	0.168492469951392	0.204557902690456	0.150553509201779	0.174432524851369	0.223521190999902	0.158080722289744	0.000947104251382231	0.00239568865007733	0.003852638189784
145	24.3279064864899	0.17	81.8136247471598	53.5620352385329	110.065214255787	0.145871259550457	23.3545565774288	14.5311988189116	32.177914335946	0.24	0.17	0.32	24.0832649428785	38.7066463467322	53.3300277505859	59.1931504214885	95.1352877173319	131.077425013175	60.3776958212198	97.0053840080661	133.81086972617	81.8136247471598	0.272483646250134	1.19347390003183	-41.0353499410012	-0.509850331611524	-0.494728435444311	-0.517373888777872	0.168492469951392	0.204557902690456	0.150553509201779	0.174432524851369	0.223521190999902	0.158080722289744	0.000947104251382231	0.00239568865007733	0.003852638189784
145	24.3279064864899	0.17	82.414189502857	53.5723832422689	111.255995763445	0.174193677290938	23.3943017321469	15.4415311062523	31.3470723580415	0.26	0.19	0.34	24.6067093350191	37.2797735443209	49.9528377536226	58.0972875364936	88.0188282558138	117.940368975134	59.4491144645925	90.0028867094278	120.621574674597	82.414189502857	0.277414492905073	0.155395541774496	-41.0590488386118	-0.509850331611524	-0.494728435444311	-0.517373888777872	0.168492469951392	0.204557902690456	0.150553509201779	0.174432524851369	0.223521190999902	0.158080722289744	0.000947104251382231	0.00239568865007733	0.003852638189784
145	24.3279064864899	0.17	82.9257176021045	54.6640014928184	111.187433711391	0.172579662442784	23.7801436197995	15.6505614910787	31.9097257485204	0.24	0.18	0.32	25.7119806192959	39.0679013161857	52.4238220130755	62.6213293028566	95.1495705335269	127.677811764197	64.0393936452209	97.2528706289183	130.467930988935	82.9257176021045	0.267356969953698	-2.00707947641062	-44.7830715806052	-0.509850331611524	-0.494728435444311	-0.517373888777872	0.168492469951392	0.204557902690456	0.150553509201779	0.174432524851369	0.223521190999902	0.158080722289744	0.000947104251382231	0.00239568865007733	0.003852638189784
145	24.3279064864899	0.17	83.2432232760571	54.1212922111717	112.365154340942	0.193487002461768	25.0344671312246	17.0544541033124	33.0144801591367	0.25	0.19	0.32	27.4609061239067	40.310240807946	53.1595754919853	65.5177137144991	96.1743507333981	126.830987752297	67.2576888940161	98.7124021569397	130.267203052175	83.2432232760571	0.273369940171454	1.56324875757338	-40.1633274010241	-0.509850331611524	-0.494728435444311	-0.517373888777872	0.168492469951392	0.204557902690456	0.150553509201779	0.174432524851369	0.223521190999902	0.158080722289744	0.000947104251382231	0.00239568865007733	0.003852638189784
145	24.3279064864899	0.17	83.3540053524018	54.1597215430561	112.548289161748	0.235583109219301	29.6123966105497	21.2841786692051	37.9406145518943	0.25	0.2	0.32	34.2051776713674	47.5892118310562	60.9732459907451	81.4487097456036	113.318513901314	145.188318057024	83.6800567374236	116.413438163193	149.238483633989	83.3540053524018	0.276316529233555	-1.92912834579639	-43.7898888545925	-0.509850331611524	-0.494728435444311	-0.517373888777872	0.168492469951392	0.204557902690456	0.150553509201779	0.174432524851369	0.223521190999902	0.158080722289744	0.000947104251382231	0.00239568865007733	0.003852638189784
145	24.3279064864899	0.17	83.5558219374152	54.2694028442305	112.8422410306	0.210216749576323	27.0814778745215	18.8859275109356	35.2770282381075	0.26	0.2	0.37	29.7660776297952	42.6830703589127	55.6000630880302	69.5145024990712	99.6803286625401	129.846154826009	70.95459983838	101.683693613629	132.531212041645	83.5558219374152	0.288602309684166	1.8185649263849	-38.3754433503193	-0.509850331611524	-0.494728435444311	-0.517373888777872	0.168492469951392	0.204557902690456	0.150553509201779	0.174432524851369	0.223521190999902	0.158080722289744	0.000947104251382231	0.00239568865007733	0.003852638189784
145	24.3279064864899	0.17	83.6764995201766	54.7469148206938	112.60608421966	0.168633625779111	25.491579954696	16.6545494590416	34.3286104503503	0.24	0.19	0.34	27.094957620798	41.4717480204605	55.8485384201231	65.3272154583645	99.9903323815509	134.653449304737	66.8010458541209	102.254306680117	137.60916893766	83.6764995201766	0.279052347584566	-0.403093320363834	-41.6705431056314	-0.509850331611524	-0.494728435444311	-0.517373888777872	0.168492469951392	0.204557902690456	0.150553509201779	0.174432524851369	0.223521190999902	0.158080722289744	0.000947104251382231	0.00239568865007733	0.003852638189784
145	24.3279064864899	0.17	83.7190346591353	54.3301149623123	113.107954355958	0.222598786878558	26.1095580552826	18.4914664129797	33.7276496975855	0.26	0.19	0.34	28.9842673299017	40.9251702184474	52.8660731069931	67.3228822497018	95.0584806683427	122.794079086984	68.8459917004328	97.2643215962603	125.565438180774	83.7190346591353	0.279964759401228	0.460804082345911	-40.8222763037918	-0.509850331611524	-0.494728435444311	-0.517373888777872	0.168492469951392	0.204557902690456	0.150553509201779	0.174432524851369	0.223521190999902	0.158080722289744	0.000947104251382231	0.00239568865007733	0.003852638189784
145	24.3279064864899	0.17	84.0028344317966	55.3056567920906	112.700012071503	0.190128573598623	24.3497575156758	16.5034658920991	32.1960491392526	0.25	0.19	0.35	26.7695183655617	39.4966296943067	52.2237410230516	64.3467051405997	94.9392495703827	125.531794000166	65.590275104871	96.7508603368386	127.784038148519	84.0028344317966	0.277369245254399	-0.975882267566749	-42.7042705174535	-0.509850331611524	-0.494728435444311	-0.517373888777872	0.168492469951392	0.204557902690456	0.150553509201779	0.174432524851369	0.223521190999902	0.158080722289744	0.000947104251382231	0.00239568865007733	0.003852638189784
145	24.3279064864899	0.17	85.117853716209	55.66251344379	114.573193988628	0.176592092794039	25.6074620932995	16.9742205887758	34.2407035978233	0.26	0.19	0.34	26.9195484558431	40.6110733065158	54.3025981571884	63.2544230997762	95.4261925187972	127.597961937818	64.493670632147	97.3268915843357	130.190567176239	85.117853716209	0.279262389864957	3.94365434620033	-37.3172368009829	-0.509850331611524	-0.494728435444311	-0.517373888777872	0.168492469951392	0.204557902690456	0.150553509201779	0.174432524851369	0.223521190999902	0.158080722289744	0.000947104251382231	0.00239568865007733	0.003852638189784
145	24.3279064864899	0.17	86.2365514914306	56.6193453578845	115.853757624977	0.196053175101871	27.87355415885	19.0609445269017	36.6861637907982	0.27	0.19	0.33	29.7110814214718	43.4476600018733	57.1842385822749	68.6367546197366	100.370172867394	132.103591115051	70.3697172091052	102.893869826277	135.333357526716	86.2365514914306	0.28079469881766	-1.08478399989421	-41.6164544886655	-0.509850331611524	-0.494728435444311	-0.517373888777872	0.168492469951392	0.204557902690456	0.150553509201779	0.174432524851369	0.223521190999902	0.158080722289744	0.000947104251382231	0.00239568865007733	0.003852638189784
145	24.3279064864899	0.17	86.3895808906996	57.0335695310977	115.745592250301	0.20893782296711	27.7091581098052	19.2912230753532	36.1270931442573	0.25	0.19	0.35	30.9761731308442	44.4929632282296	58.009753325615	73.6969767372071	105.85545419538	138.013931653553	75.2644945214954	108.045854146129	140.80166275476	86.3895808906996	0.283091333270459	1.14679577769468	-39.557570844139	-0.509850331611524	-0.494728435444311	-0.517373888777872	0.168492469951392	0.204557902690456	0.150553509201779	0.174432524851369	0.223521190999902	0.158080722289744	0.000947104251382231	0.00239568865007733	0.003852638189784
145	24.3279064864899	0.17	86.5423693507147	56.1700049607631	116.914733740666	0.192515963209178	28.4914846732105	19.3811539787345	37.6018153676865	0.28	0.2	0.36	29.361021601316	43.1625019780334	56.9639823547507	66.0007740968019	97.0251846542445	128.049595211687	67.4141264119599	99.0842629765903	130.698063826186	86.5423693507147	0.293230089793097	0.215434405853891	-39.4659769571631	-0.509850331611524	-0.494728435444311	-0.517373888777872	0.168492469951392	0.204557902690456	0.150553509201779	0.174432524851369	0.223521190999902	0.158080722289744	0.000947104251382231	0.00239568865007733	0.003852638189784
145	24.3279064864899	0.17	86.6141814588565	57.1127384235857	116.115624494127	0.17800263605465	26.6937064526504	17.7376600039888	35.6497529013121	0.25	0.18	0.34	28.4057595372903	42.748311022	57.0908625067097	67.4002961259053	101.431852860075	135.463409594245	68.7014757894962	103.370608850184	138.125818197828	86.6141814588565	0.280419396375707	-3.82949980088354	-45.1255717148515	-0.509850331611524	-0.494728435444311	-0.517373888777872	0.168492469951392	0.204557902690456	0.150553509201779	0.174432524851369	0.223521190999902	0.158080722289744	0.000947104251382231	0.00239568865007733	0.003852638189784
145	24.3279064864899	0.17	86.6372147111446	56.6321029376705	116.642326484619	0.214204453007429	28.3051695522066	19.840855737488	36.7694833669253	0.24	0.16	0.34	32.5098931274545	46.3789490368636	60.2480049462726	78.9607578370324	112.646232003242	146.331706169452	79.7536257336985	113.752690549717	147.709290969923	86.6372147111446	0.26615756294854	-0.582671347847668	-44.0075123834376	-0.509850331611524	-0.494728435444311	-0.517373888777872	0.168492469951392	0.204557902690456	0.150553509201779	0.174432524851369	0.223521190999902	0.158080722289744	0.000947104251382231	0.00239568865007733	0.003852638189784
145	24.3279064864899	0.17	87.0617396939553	56.7240035242535	117.399475863657	0.163653559403983	24.8983005440237	16.110391663151	33.6862094248964	0.23	0.17	0.32	26.9525494698848	41.6546469608055	56.3567444517262	66.9043807750478	103.399434047225	139.894487319402	68.2236605114231	105.441850233083	142.663726591994	87.0617396939553	0.267410365742815	2.1780108285624	-40.6289559876745	-0.509850331611524	-0.494728435444311	-0.517373888777872	0.168492469951392	0.204557902690456	0.150553509201779	0.174432524851369	0.223521190999902	0.158080722289744	0.000947104251382231	0.00239568865007733	0.003852638189784
145	24.3279064864899	0.17	87.520483664643	57.2378158704368	117.803151458849	0.215625562412051	28.0384112219393	19.68910372852	36.3877187153586	0.26	0.19	0.35	31.3463053577596	44.6389339011018	57.9315624444441	73.9411427342976	105.296421553272	136.651700372247	75.5651573462444	107.586463645836	139.542007567693	87.520483664643	0.27856157021916	2.75358915714327	-38.6210682120118	-0.509850331611524	-0.494728435444311	-0.517373888777872	0.168492469951392	0.204557902690456	0.150553509201779	0.174432524851369	0.223521190999902	0.158080722289744	0.000947104251382231	0.00239568865007733	0.003852638189784
145	24.3279064864899	0.17	87.6437854672685	57.1694374618131	118.118133472724	0.162432017426405	24.1668466866364	15.5988426389121	32.7348507343607	0.26	0.19	0.35	24.6575564121381	38.2012562901774	51.7449561682168	57.7515691468022	89.4728762762098	121.194183405617	58.8703902789728	91.2489991030318	123.611958191258	87.6437854672685	0.28262599026787	0.734799275296299	-40.3696271884786	-0.509850331611524	-0.494728435444311	-0.517373888777872	0.168492469951392	0.204557902690456	0.150553509201779	0.174432524851369	0.223521190999902	0.158080722289744	0.000947104251382231	0.00239568865007733	0.003852638189784
145	24.3279064864899	0.17	87.7739739652762	57.2191087999673	118.328839130585	0.213293922594688	26.5335130805593	18.5774681220908	34.4895580390277	0.24	0.18	0.34	30.5747669223775	43.668812818754	56.7628587151304	74.6019510729174	106.55121740054	138.500483728162	75.9228941417291	108.540941414337	140.977216110019	87.7739739652762	0.266218579491795	0.12718288945594	-43.0646778111435	-0.509850331611524	-0.494728435444311	-0.517373888777872	0.168492469951392	0.204557902690456	0.150553509201779	0.174432524851369	0.223521190999902	0.158080722289744	0.000947104251382231	0.00239568865007733	0.003852638189784
145	24.3279064864899	0.17	87.9951303443257	57.5661541989129	118.424106489738	0.1813298150089	25.7769899258532	17.2255836300117	34.3283962216946	0.26	0.19	0.36	27.3147152960245	40.8747335437999	54.4347517915753	64.1748602303165	96.0335952140263	127.892330197736	65.1973244879398	97.5850443384263	129.959158595983	87.9951303443257	0.285177980756172	-4.0503028796612	-44.5719688367152	-0.509850331611524	-0.494728435444311	-0.517373888777872	0.168492469951392	0.204557902690456	0.150553509201779	0.174432524851369	0.223521190999902	0.158080722289744	0.000947104251382231	0.00239568865007733	0.003852638189784
145	24.3279064864899	0.17	88.1128152684691	57.7935137200619	118.432116816876	0.185589631392687	27.354066966617	18.4075876988743	36.3005462343597	0.26	0.19	0.35	29.002242693983	43.0979497048277	57.1936567156724	67.7078106130327	100.615247145349	133.522683677665	69.1144126539955	102.681316558546	136.296644301176	88.1128152684691	0.287210215085641	-0.757468544747731	-40.9527729608795	-0.509850331611524	-0.494728435444311	-0.517373888777872	0.168492469951392	0.204557902690456	0.150553509201779	0.174432524851369	0.223521190999902	0.158080722289744	0.000947104251382231	0.00239568865007733	0.003852638189784
145	24.3279064864899	0.17	88.2054656028787	57.7688987211037	118.642032484654	0.177647122023826	25.8445323884212	17.1628446609551	34.5262201158873	0.26	0.19	0.33	27.3069051616136	41.1198847754178	54.9328643892221	64.3717779722827	96.9337271046732	129.495676237064	65.8631282113094	99.1965260041655	132.549857113073	88.2054656028787	0.276608044258257	1.65509651319341	-39.4971310346398	-0.509850331611524	-0.494728435444311	-0.517373888777872	0.168492469951392	0.204557902690456	0.150553509201779	0.174432524851369	0.223521190999902	0.158080722289744	0.000947104251382231	0.00239568865007733	0.003852638189784
145	24.3279064864899	0.17	88.2727824589088	57.6611163610992	118.884448556718	0.184719893419898	26.0797517946381	17.525431576666	34.6340720126102	0.26	0.18	0.34	27.5283491238592	40.9651830441808	54.4020169645025	64.0743536964482	95.3496199791227	126.624886261797	65.4286413232298	97.3235185112968	129.279598506297	88.2727824589088	0.276979383904298	1.87865424023576	-39.3891768066809	-0.509850331611524	-0.494728435444311	-0.517373888777872	0.168492469951392	0.204557902690456	0.150553509201779	0.174432524851369	0.223521190999902	0.158080722289744	0.000947104251382231	0.00239568865007733	0.003852638189784
145	24.3279064864899	0.17	88.488066008094	57.8466413170581	119.12949069913	0.171884494587941	23.3561461668734	15.352023174401	31.3602691593458	0.24	0.17	0.33	25.0512790042333	38.1123274400495	51.1733758758657	60.5869650775213	92.1753436717994	123.763722266078	61.6155681675556	93.7991838191722	125.946251924733	88.488066008094	0.268351001991801	-0.860033977824759	-43.7561623408432	-0.509850331611524	-0.494728435444311	-0.517373888777872	0.168492469951392	0.204557902690456	0.150553509201779	0.174432524851369	0.223521190999902	0.158080722289744	0.000947104251382231	0.00239568865007733	0.003852638189784
145	24.3279064864899	0.17	88.6201494058733	58.3451636116296	118.895135200117	0.221600527441924	28.0415529007133	19.836084190685	36.2470216107415	0.25	0.19	0.33	32.0572866508737	45.3182236389147	58.5791606269556	76.7693085951582	108.525987661074	140.28266672699	78.5614219577652	110.987234077607	143.498951223008	88.6201494058733	0.269712560270483	-0.400989033307421	-42.3637973512116	-0.509850331611524	-0.494728435444311	-0.517373888777872	0.168492469951392	0.204557902690456	0.150553509201779	0.174432524851369	0.223521190999902	0.158080722289744	0.000947104251382231	0.00239568865007733	0.003852638189784
145	24.3279064864899	0.17	88.6812816499411	57.6320898153828	119.730473484499	0.197420712247991	28.4360988072125	19.4844488201752	37.3877487942497	0.25	0.19	0.34	31.5859708033077	46.0973669295979	60.608763055888	75.8778962935118	110.738126400145	145.598356506779	77.4155489185787	113.098174619918	148.724339947664	88.6812816499411	0.277390825646044	-1.68816245662867	-43.1599567448859	-0.509850331611524	-0.494728435444311	-0.517373888777872	0.168492469951392	0.204557902690456	0.150553509201779	0.174432524851369	0.223521190999902	0.158080722289744	0.000947104251382231	0.00239568865007733	0.003852638189784
145	24.3279064864899	0.17	88.8339636588458	57.6899600209033	119.977967296788	0.171809483698965	25.7668255081161	16.9342382182406	34.5994127979915	0.24	0.18	0.33	27.7440104091607	42.2147761177811	56.6855418264014	67.3770059211397	102.519613368807	137.662220816475	68.8038750022198	104.737575537111	140.661546009458	88.8339636588458	0.270393907167514	-1.2926779697222	-43.6476732176013	-0.509850331611524	-0.494728435444311	-0.517373888777872	0.168492469951392	0.204557902690456	0.150553509201779	0.174432524851369	0.223521190999902	0.158080722289744	0.000947104251382231	0.00239568865007733	0.003852638189784
145	24.3279064864899	0.17	89.0550295005435	58.2191773021975	119.890881698889	0.15326082197158	24.7039732043985	15.6380607431557	33.7698856656412	0.25	0.19	0.34	25.2196765197095	39.8403755554652	54.4610745912208	60.2659485475813	95.2041562256182	130.142363903655	61.6436272218323	97.4102673920666	133.217037577439	89.0550295005435	0.278228463767055	2.88697384911595	-38.6572707673329	-0.509850331611524	-0.494728435444311	-0.517373888777872	0.168492469951392	0.204557902690456	0.150553509201779	0.174432524851369	0.223521190999902	0.158080722289744	0.000947104251382231	0.00239568865007733	0.003852638189784
145	24.3279064864899	0.17	89.3162688334927	59.0373911109909	119.595146555995	0.211069701288085	27.9962048492804	19.5455377427115	36.4468719558493	0.24	0.19	0.31	32.1390238545283	46.0345838181303	59.9301437817323	78.3453220639685	112.218538796847	146.091755529725	80.5600898589689	115.394677545128	150.024948189531	89.3162688334927	0.26072702928352	1.80116608495124	-41.7712806995949	-0.509850331611524	-0.494728435444311	-0.517373888777872	0.168492469951392	0.204557902690456	0.150553509201779	0.174432524851369	0.223521190999902	0.158080722289744	0.000947104251382231	0.00239568865007733	0.003852638189784
145	24.3279064864899	0.17	89.5289971598234	58.6343131681902	120.423681151457	0.170878846825359	25.9390486458754	17.018237394232	34.8598598975188	0.25	0.19	0.34	27.2780331946339	41.5769397034754	55.8758462123168	64.7827407482688	98.7412870531481	132.699833358027	66.3204735340341	101.015058984642	135.707881002035	89.5289971598234	0.277978544051034	1.76340704716254	-39.2436688428741	-0.509850331611524	-0.494728435444311	-0.517373888777872	0.168492469951392	0.204557902690456	0.150553509201779	0.174432524851369	0.223521190999902	0.158080722289744	0.000947104251382231	0.00239568865007733	0.003852638189784
145	24.3279064864899	0.17	89.6232800915183	58.2647951688466	120.98176501419	0.181108951441342	27.5670326548996	18.4149783995579	36.7190869102414	0.26	0.18	0.35	28.8076640297097	43.1247758095362	57.4418875893628	66.7839147237229	99.9748312523193	133.165747780916	68.1160913106128	101.92084977236	135.78003141117	89.6232800915183	0.287907536459455	-1.16907805063414	-41.643000141106	-0.509850331611524	-0.494728435444311	-0.517373888777872	0.168492469951392	0.204557902690456	0.150553509201779	0.174432524851369	0.223521190999902	0.158080722289744	0.000947104251382231	0.00239568865007733	0.003852638189784
145	24.3279064864899	0.17	89.6643695688662	59.2444880671299	120.084251070602	0.210409317579626	29.2987282571177	20.4373198120066	38.1601367022287	0.25	0.19	0.35	32.9410289791319	47.2239151438255	61.5068013085191	78.6724844430394	112.784052126775	146.895619810511	80.2439662564755	115.053807858823	149.687282185049	89.6643695688662	0.281005615264166	0.91274028461353	-40.1564586457224	-0.509850331611524	-0.494728435444311	-0.517373888777872	0.168492469951392	0.204557902690456	0.150553509201779	0.174432524851369	0.223521190999902	0.158080722289744	0.000947104251382231	0.00239568865007733	0.003852638189784
145	24.3279064864899	0.17	89.7320968219241	58.5866585075452	120.877535136303	0.191099430848032	26.1784262299728	17.7693774897698	34.5874749701758	0.24	0.18	0.33	29.2258551799577	43.0564826638901	56.8871101478225	71.2626158266215	104.986408918722	138.710202010822	72.672579898074	107.15230291464	141.509580022525	89.7320968219241	0.267785786312127	-0.794258503476089	-43.1788385475228	-0.509850331611524	-0.494728435444311	-0.517373888777872	0.168492469951392	0.204557902690456	0.150553509201779	0.174432524851369	0.223521190999902	0.158080722289744	0.000947104251382231	0.00239568865007733	0.003852638189784
145	24.3279064864899	0.17	89.7491857685284	58.9743746269698	120.523996910087	0.191124597831293	25.6873820917162	17.436738455037	33.9380257283954	0.25	0.18	0.33	28.0780989775727	41.3639774838501	54.6498559901276	66.9942134236807	98.6942576781578	130.394301932635	68.3637880211102	100.718029167574	133.049347813877	89.7491857685284	0.269971581777275	-1.92063440231334	-44.0456597913639	-0.509850331611524	-0.494728435444311	-0.517373888777872	0.168492469951392	0.204557902690456	0.150553509201779	0.174432524851369	0.223521190999902	0.158080722289744	0.000947104251382231	0.00239568865007733	0.003852638189784
145	24.3279064864899	0.17	89.861228116892	58.6173542975246	121.105101936259	0.214035420188674	29.9426609170117	20.9841770432664	38.901144790757	0.25	0.18	0.33	34.0980575878162	48.6550687299096	63.212079872003	82.1116784323403	117.166479274212	152.221280116084	83.6879891354561	41.9350585937496	155.136238634965	89.861228116892	0.268143914050403	-2.02619731060318	-44.2768175221473	-0.509850331611524	-0.494728435444311	-0.517373888777872	0.168492469951392	0.204557902690456	0.150553509201779	0.174432524851369	0.223521190999902	0.158080722289744	0.000947104251382231	0.00239568865007733	0.003852638189784
145	24.3279064864899	0.17	89.9578702934929	58.7670786892912	121.148661897695	0.186141563194096	26.0244002917168	17.5283133392034	34.5204872442303	0.27	0.2	0.34	27.2607209961492	40.4741689468703	53.6876168975913	62.8384351517929	93.2966314812392	123.754827810686	64.4036354676952	95.5943935551525	126.728641603352	89.9578702934929	0.282677276438474	-0.199652141455985	-40.8471222638812	-0.509850331611524	-0.494728435444311	-0.517373888777872	0.168492469951392	0.204557902690456	0.150553509201779	0.174432524851369	0.223521190999902	0.158080722289744	0.000947104251382231	0.00239568865007733	0.003852638189784
145	24.3279064864899	0.17	90.4406032137939	58.8965405165172	121.984665911071	0.209382699039092	29.5417246264936	20.5791235384082	38.5043257145791	0.25	0.19	0.36	33.169588648718	47.6155776024994	62.0615665562807	79.2183479013101	113.719450427445	148.220552953579	80.6976758462496	115.830473502738	151.027754213602	90.4406032137939	0.283551380252244	2.37880703600844	-38.5550863691281	-0.509850331611524	-0.494728435444311	-0.517373888777872	0.168492469951392	0.204557902690456	0.150553509201779	0.174432524851369	0.223521190999902	0.158080722289744	0.000947104251382231	0.00239568865007733	0.003852638189784
145	24.3279064864899	0.17	90.8465023703168	59.7988967750321	121.894107965601	0.197697031251434	27.4341940587437	18.8054657702093	36.0629223472782	0.25	0.18	0.32	30.0028607632072	43.7694186654615	57.5359765677157	70.9219566004077	103.463894177173	136.005831753939	72.4602523748682	105.819751101706	139.101493409026	90.8465023703168	0.27154217833654	-1.14022454376067	-42.7105773428488	-0.509850331611524	-0.494728435444311	-0.517373888777872	0.168492469951392	0.204557902690456	0.150553509201779	0.174432524851369	0.223521190999902	0.158080722289744	0.000947104251382231	0.00239568865007733	0.003852638189784
145	24.3279064864899	0.17	90.9351055103489	59.8533494729842	122.016861547714	0.18999217676551	27.3368973131756	18.5241477159317	36.1496469104195	0.26	0.18	0.35	29.1309961204635	42.9898887542731	56.8487813880827	67.8823401332197	100.176946872643	132.471553612067	68.8581450112739	101.64871629856	134.452907636999	90.9351055103489	0.276816336279232	-1.4069464968882	-42.839755024883	-0.509850331611524	-0.494728435444311	-0.517373888777872	0.168492469951392	0.204557902690456	0.150553509201779	0.174432524851369	0.223521190999902	0.158080722289744	0.000947104251382231	0.00239568865007733	0.003852638189784
145	24.3279064864899	0.17	91.1547389215367	60.2091576409626	122.100320202111	0.187441051050318	29.019250749903	19.5858835464421	38.4526179533638	0.27	0.19	0.34	30.5004997276178	45.1907950690266	59.8810904104355	70.3956516342424	104.301093266124	138.206534898005	72.1046793503045	106.873464710821	141.51667678064	91.1547389215367	0.289602976889092	-0.258210910081616	-40.4524049730193	-0.509850331611524	-0.494728435444311	-0.517373888777872	0.168492469951392	0.204557902690456	0.150553509201779	0.174432524851369	0.223521190999902	0.158080722289744	0.000947104251382231	0.00239568865007733	0.003852638189784
145	24.3279064864899	0.17	91.5658996427998	60.4074001707252	122.724399114874	0.199015856678293	28.8314921009034	19.8008069851076	37.8621772166991	0.24	0.18	0.32	32.7859841460544	47.7389049667652	62.6918257874759	80.503815975874	117.219724233799	153.935632491724	82.2493119382426	119.843686485327	157.413978832121	91.5658996427998	0.263399885190604	-1.23311449637319	-44.1301006419584	-0.509850331611524	-0.494728435444311	-0.517373888777872	0.168492469951392	0.204557902690456	0.150553509201779	0.174432524851369	0.223521190999902	0.158080722289744	0.000947104251382231	0.00239568865007733	0.003852638189784
145	24.3279064864899	0.17	91.6363941992999	59.7603462530998	123.5124421455	0.187129597627256	27.4495529503609	18.5173177382755	36.3817881624462	0.27	0.19	0.35	28.9137346449039	42.8609100597464	56.8080854745889	66.9076550661473	99.1820330828178	131.456411099488	68.2778556807875	101.223816577115	134.227455721253	91.6363941992999	0.282654355294554	0.475418446017594	-40.3411300993991	-0.509850331611524	-0.494728435444311	-0.517373888777872	0.168492469951392	0.204557902690456	0.150553509201779	0.174432524851369	0.223521190999902	0.158080722289744	0.000947104251382231	0.00239568865007733	0.003852638189784
145	24.3279064864899	0.17	92.1377976320572	59.9571986803319	124.318396583783	0.183650514788637	27.2991244944731	18.3129226936631	36.2853262952831	0.25	0.19	0.34	29.238290272811	43.5856001532299	57.9329100336488	69.1649896883164	103.104441368808	137.0438930493	70.6979170359178	105.399678119184	140.159065674252	92.1377976320572	0.2777112174252	1.03892690332665	-40.1318149189261	-0.509850331611524	-0.494728435444311	-0.517373888777872	0.168492469951392	0.204557902690456	0.150553509201779	0.174432524851369	0.223521190999902	0.158080722289744	0.000947104251382231	0.00239568865007733	0.003852638189784
145	24.3279064864899	0.17	92.2707531439634	60.3990108174172	124.14249547051	0.194963320583021	26.8947423106712	18.3620865159042	35.4273981054382	0.24	0.18	0.32	30.1601783659442	44.1752752059728	58.1903720460014	73.438446563022	107.564469555121	141.69049254722	75.0391725639375	109.977925953082	144.804399539223	92.2707531439634	0.264086627434903	-1.23949579058621	-43.8058626772664	-0.509850331611524	-0.494728435444311	-0.517373888777872	0.168492469951392	0.204557902690456	0.150553509201779	0.174432524851369	0.223521190999902	0.158080722289744	0.000947104251382231	0.00239568865007733	0.003852638189784
145	24.3279064864899	0.17	92.4775392637862	60.9328265018491	124.022252025723	0.193864608499419	28.9227219326381	19.7144242267005	38.1310196385757	0.26	0.2	0.35	31.3691100488654	46.021128326379	60.6731466038926	73.9537234679722	108.496345373885	143.038967279797	75.7156529062775	110.929399392422	146.448545386084	92.4775392637862	0.278624649500591	-0.118411525062758	-40.9902098978878	-0.509850331611524	-0.494728435444311	-0.517373888777872	0.168492469951392	0.204557902690456	0.150553509201779	0.174432524851369	0.223521190999902	0.158080722289744	0.000947104251382231	0.00239568865007733	0.003852638189784
145	24.3279064864899	0.17	92.5796605176351	61.0192123538217	124.140108681449	0.182895435078466	25.2075625602988	16.888896307352	33.5262288132456	0.24	0.18	0.34	27.7037522100761	41.3493015932907	54.9948509765052	67.3648066001622	100.545503142015	133.726199683867	68.6096770825306	102.423429956577	136.218866009043	92.5796605176351	0.267885424989983	1.19937459640257	-41.1898438486736	-0.509850331611524	-0.494728435444311	-0.517373888777872	0.168492469951392	0.204557902690456	0.150553509201779	0.174432524851369	0.223521190999902	0.158080722289744	0.000947104251382231	0.00239568865007733	0.003852638189784
145	24.3279064864899	0.17	92.6460375965538	61.0670919554142	124.224983237693	0.190339838978387	27.4966704436163	18.6424137886371	36.3509270985954	0.26	0.19	0.32	29.6144380520228	43.6798824831197	57.7453269142167	69.702218885742	102.807445624785	135.912672363828	71.5724647431049	105.405924445088	139.576840013688	92.6460375965538	0.277795850421053	0.174251506301729	-40.856281526571	-0.509850331611524	-0.494728435444311	-0.517373888777872	0.168492469951392	0.204557902690456	0.150553509201779	0.174432524851369	0.223521190999902	0.158080722289744	0.000947104251382231	0.00239568865007733	0.003852638189784
145	24.3279064864899	0.17	92.6472688017552	60.5027607981484	124.791776805362	0.194878155246932	27.8854833156744	19.0361029413129	36.7348636900358	0.23	0.17	0.32	31.6188111946613	46.317559573429	61.0163079521966	77.8936458713405	114.104340002718	150.315034134096	79.504663133019	116.424721556691	153.425840972052	92.6472688017552	0.259411880075562	2.02864771636724	-41.0219625724155	-0.509850331611524	-0.494728435444311	-0.517373888777872	0.168492469951392	0.204557902690456	0.150553509201779	0.174432524851369	0.223521190999902	0.158080722289744	0.000947104251382231	0.00239568865007733	0.003852638189784
145	24.3279064864899	0.17	92.7565488054273	60.5323206619518	124.980776948903	0.226280263935486	29.1982692988885	20.7685896506234	37.6279489471537	0.24	0.18	0.31	34.3157243785026	48.2439962676945	62.1722681568864	84.0737960107077	118.198172249351	152.322548487994	86.1464417087027	121.11966724663	155.991010917404	92.7565488054273	0.263194903921129	0.611856790774723	-41.8873628514014	-0.509850331611524	-0.494728435444311	-0.517373888777872	0.168492469951392	0.204557902690456	0.150553509201779	0.174432524851369	0.223521190999902	0.158080722289744	0.000947104251382231	0.00239568865007733	0.003852638189784
145	24.3279064864899	0.17	93.0829129604246	61.4235552480486	124.742270672801	0.183513570837248	25.9851743331694	17.4275840674071	34.5427645989317	0.25	0.18	0.35	28.0489005359058	41.8219511930135	55.5950018501213	66.889651110704	99.7349511253927	132.580251140081	68.0250017551234	101.42118629467	134.756268272919	93.0829129604246	0.277413521039837	-4.21506010335103	-45.8687389456116	-0.509850331611524	-0.494728435444311	-0.517373888777872	0.168492469951392	0.204557902690456	0.150553509201779	0.174432524851369	0.223521190999902	0.158080722289744	0.000947104251382231	0.00239568865007733	0.003852638189784
145	24.3279064864899	0.17	93.3632872466934	60.6699954350496	126.056579058337	0.199892960483938	26.9195768391619	18.5108743673024	35.3282793110215	0.25	0.19	0.34	29.5492573646613	42.9722274801486	56.3951975956359	69.8885583799965	101.635956257789	133.383354135581	71.4882013661261	103.969654089082	136.450005296791	93.3632872466934	0.272134832402309	1.37263802284163	-40.2690139294207	-0.509850331611524	-0.494728435444311	-0.517373888777872	0.168492469951392	0.204557902690456	0.150553509201779	0.174432524851369	0.223521190999902	0.158080722289744	0.000947104251382231	0.00239568865007733	0.003852638189784
145	24.3279064864899	0.17	93.5406145405993	61.5682077805629	125.513021300636	0.206132905818805	30.6837262908373	21.2822988353058	40.0851537463687	0.26	0.18	0.34	33.8661285797476	48.8264462365043	63.786763893261	79.8458345208128	115.117626665207	150.389418809601	81.4963277726464	117.35101057653	153.340830703088	93.5406145405993	0.281559045354677	0.0036910195493974	-40.9288393841448	-0.509850331611524	-0.494728435444311	-0.517373888777872	0.168492469951392	0.204557902690456	0.150553509201779	0.174432524851369	0.223521190999902	0.158080722289744	0.000947104251382231	0.00239568865007733	0.003852638189784
145	24.3279064864899	0.17	93.6424855427195	61.5797150509409	125.705256034498	0.175217676014905	24.6262571755107	16.2843647182361	32.9681496327853	0.25	0.18	0.32	26.1439502459743	39.5365526062019	52.9291549664295	62.1906222403489	94.0486339931204	125.906645745892	63.5423261337806	96.0892755005902	128.680244994775	93.6424855427195	0.269339420430488	-0.91397758967074	-43.3113640176534	-0.509850331611524	-0.494728435444311	-0.517373888777872	0.168492469951392	0.204557902690456	0.150553509201779	0.174432524851369	0.223521190999902	0.158080722289744	0.000947104251382231	0.00239568865007733	0.003852638189784
145	24.3279064864899	0.17	93.7209449212607	61.0506156575923	126.391274184929	0.217602270684159	32.2113560971803	22.6751297712433	41.7475824231174	0.25	0.2	0.32	36.2040979637205	51.4300514904025	66.6560050170846	85.6457355892204	121.664806997842	157.683878406463	88.0404264547246	125.061485919662	161.969343942058	93.7209449212607	0.273855876919006	0.645747403865745	-40.8935229514899	-0.509850331611524	-0.494728435444311	-0.517373888777872	0.168492469951392	0.204557902690456	0.150553509201779	0.174432524851369	0.223521190999902	0.158080722289744	0.000947104251382231	0.00239568865007733	0.003852638189784
145	24.3279064864899	0.17	93.8267734264094	61.8460511913915	125.807495661427	0.193459647968258	28.2505261211287	19.2445694027552	37.2564828395022	0.27	0.18	0.36	29.9727440547631	43.9992067954383	58.0256695361135	69.1860339331502	101.563293931946	133.940553930741	70.3653237664251	103.276336662939	136.226201787041	93.8267734264094	0.283344382417053	1.49078187797506	-39.4465561877146	-0.509850331611524	-0.494728435444311	-0.517373888777872	0.168492469951392	0.204557902690456	0.150553509201779	0.174432524851369	0.223521190999902	0.158080722289744	0.000947104251382231	0.00239568865007733	0.003852638189784
145	24.3279064864899	0.17	93.9727684597603	61.8762949429494	126.069241976571	0.174010747547072	27.5132729184231	18.15432825219	36.8722175846562	0.24	0.19	0.34	29.5630749139884	44.803472599887	60.0438702857857	71.3476430023114	108.128879611506	144.9101162207	72.7821598562814	110.3477171064	147.779047297244	93.9727684597603	0.276049816709986	-0.996264076826665	-42.5047356841193	-0.509850331611524	-0.494728435444311	-0.517373888777872	0.168492469951392	0.204557902690456	0.150553509201779	0.174432524851369	0.223521190999902	0.158080722289744	0.000947104251382231	0.00239568865007733	0.003852638189784
145	24.3279064864899	0.17	94.0489650574736	61.474945476585	126.622984638362	0.168453149282114	26.4161336406645	17.2526943102085	35.5795729711206	0.25	0.19	0.33	27.8169489675402	42.5913905497818	57.3658321320234	66.4563464849667	101.753366659864	137.050386834761	68.0631020867331	104.084985614868	140.268394533657	94.0489650574736	0.275398124759698	-0.0956438867311834	-41.4205731463979	-0.509850331611524	-0.494728435444311	-0.517373888777872	0.168492469951392	0.204557902690456	0.150553509201779	0.174432524851369	0.223521190999902	0.158080722289744	0.000947104251382231	0.00239568865007733	0.003852638189784
145	24.3279064864899	0.17	94.3004149720261	61.6669243695005	126.933905574552	0.16241320328469	25.2621909778529	16.3052292012879	34.2191527544178	0.24	0.18	0.32	27.046028851044	41.9032408310841	56.7604528111242	66.5334097963971	103.082249500152	139.631089203907	68.0310619008513	105.476016579075	142.80150877015	94.3004149720261	0.263536859158939	2.05364716634661	-40.729192423333	-0.509850331611524	-0.494728435444311	-0.517373888777872	0.168492469951392	0.204557902690456	0.150553509201779	0.174432524851369	0.223521190999902	0.158080722289744	0.000947104251382231	0.00239568865007733	0.003852638189784
145	24.3279064864899	0.17	94.3092864548476	61.7542509443778	126.864321965317	0.170740949369115	28.7414336620564	18.8520288822567	38.630838441856	0.25	0.19	0.32	30.4492614074985	46.4223470199495	62.3954326324004	72.8754645134174	111.104504559469	149.33354460552	74.7612135412561	113.840966790201	153.308250733725	94.3092864548476	0.274095174031875	-2.22964661194054	-43.7848971013812	-0.509850331611524	-0.494728435444311	-0.517373888777872	0.168492469951392	0.204557902690456	0.150553509201779	0.174432524851369	0.223521190999902	0.158080722289744	0.000947104251382231	0.00239568865007733	0.003852638189784
145	24.3279064864899	0.17	94.4090910064988	62.0663278946372	126.75185411836	0.196123122073919	29.0994081951676	19.9012687826327	38.2975476077024	0.26	0.2	0.37	31.5403690760843	46.1179678740965	60.6955666721088	74.0627389501473	108.293692040542	142.524645130936	75.55261515856	110.501569309918	145.436702797527	94.4090910064988	0.288178964487923	-1.16194706768489	-41.1239326580248	-0.509850331611524	-0.494728435444311	-0.517373888777872	0.168492469951392	0.204557902690456	0.150553509201779	0.174432524851369	0.223521190999902	0.158080722289744	0.000947104251382231	0.00239568865007733	0.003852638189784
145	24.3279064864899	0.17	94.8442759007746	62.4674046200436	127.221147181506	0.151733822963799	26.1415636534528	16.4912395751387	35.791887731767	0.25	0.21	0.32	26.3470422738206	41.7647733236268	57.1825043734331	62.3664762953661	98.862017163022	135.357558030678	64.3220520499566	101.883315160208	139.709364061583	94.8442759007746	0.275558296398996	-0.122807462820957	-41.1759969214508	-0.509850331611524	-0.494728435444311	-0.517373888777872	0.168492469951392	0.204557902690456	0.150553509201779	0.174432524851369	0.223521190999902	0.158080722289744	0.000947104251382231	0.00239568865007733	0.003852638189784
145	24.3279064864899	0.17	94.8741929732977	62.4060501757323	127.342335770863	0.201582577145418	28.9907151963286	19.9826214510508	37.9988089416065	0.25	0.2	0.33	32.4158829368063	47.0288461581732	61.6418093795401	77.9263724288479	113.055300321919	148.18422821499	79.9709308000115	115.977660994431	152.045397541325	94.8741929732977	0.273042799384346	2.74215734581769	-38.5945137430507	-0.509850331611524	-0.494728435444311	-0.517373888777872	0.168492469951392	0.204557902690456	0.150553509201779	0.174432524851369	0.223521190999902	0.158080722289744	0.000947104251382231	0.00239568865007733	0.003852638189784
145	24.3279064864899	0.17	95.5663924534005	62.2658185284892	128.866966378312	0.168855622149731	26.2131824332018	17.1331858589593	35.2931790074443	0.25	0.19	0.32	27.4457456288928	41.9910425946384	56.536339560384	65.1415398977758	99.6643054815847	134.187071065394	66.772448920909	102.278865953365	137.716942758404	95.5663924534005	0.267219188482148	2.33817676426446	-39.7535601398242	-0.509850331611524	-0.494728435444311	-0.517373888777872	0.168492469951392	0.204557902690456	0.150553509201779	0.174432524851369	0.223521190999902	0.158080722289744	0.000947104251382231	0.00239568865007733	0.003852638189784
145	24.3279064864899	0.17	95.6497051426978	62.396565863904	128.902844421492	0.212531021574047	30.3099661618639	21.2008450724652	39.4190872512627	0.26	0.17	0.35	33.3344504332935	47.6568769407065	61.9793034481195	77.6638665802729	111.032798928608	144.401731276942	78.7442940384248	112.596554494888	146.314916074233	95.6497051426978	0.279076280014589	0.0588059305899657	-41.248518485249	-0.509850331611524	-0.494728435444311	-0.517373888777872	0.168492469951392	0.204557902690456	0.150553509201779	0.174432524851369	0.223521190999902	0.158080722289744	0.000947104251382231	0.00239568865007733	0.003852638189784
145	24.3279064864899	0.17	95.7615305064302	62.8533449985919	128.669716014268	0.254877971836054	31.2135819696667	22.8810570465574	39.5461068927761	0.25	0.19	0.32	37.164380460512	50.6984198105746	64.2324591606372	89.4563098577241	122.033342024646	154.610374191568	91.8966265595747	125.293705317164	158.809060848674	95.7615305064302	0.272707598850204	-0.605846821712732	-42.84694220285	-0.509850331611524	-0.494728435444311	-0.517373888777872	0.168492469951392	0.204557902690456	0.150553509201779	0.174432524851369	0.223521190999902	0.158080722289744	0.000947104251382231	0.00239568865007733	0.003852638189784
145	24.3279064864899	0.17	95.8818878309162	63.0592809568416	128.704494704991	0.204689180008036	28.968716581968	20.0534215710175	37.8840115929184	0.26	0.2	0.35	31.5797487646827	45.6193866195887	59.6590244744946	73.6892753980871	106.44985079369	139.210426189292	75.5365134731238	109.16786421039	142.715851999131	95.8818878309162	0.286592001491074	0.933324181662055	-39.2657014516992	-0.509850331611524	-0.494728435444311	-0.517373888777872	0.168492469951392	0.204557902690456	0.150553509201779	0.174432524851369	0.223521190999902	0.158080722289744	0.000947104251382231	0.00239568865007733	0.003852638189784
145	24.3279064864899	0.17	96.6726044174524	63.050200016474	130.295008818431	0.16156692678404	26.9602242262452	17.3713652830611	36.5490831694293	0.26	0.2	0.34	27.3625852160715	42.4665200929466	57.5704549698217	63.8637330725386	99.1160185457402	134.368304018942	65.4531639100768	101.579156742211	137.573302570272	96.6726044174524	0.279727131330531	3.60204220342142	-37.1769173443227	-0.509850331611524	-0.494728435444311	-0.517373888777872	0.168492469951392	0.204557902690456	0.150553509201779	0.174432524851369	0.223521190999902	0.158080722289744	0.000947104251382231	0.00239568865007733	0.003852638189784
145	24.3279064864899	0.17	96.9905170185786	63.150742553918	130.830291483239	0.187022938260486	28.7197734759821	19.3709237313419	38.0686232206222	0.25	0.19	0.33	31.1949886395857	46.2504018775915	61.3058151155972	74.4366598010098	110.361490109778	146.286320418545	76.1350680907977	112.859465211825	149.683510849923	96.9905170185786	0.270649957639995	1.36890680829489	-40.5815658407302	-0.509850331611524	-0.494728435444311	-0.517373888777872	0.168492469951392	0.204557902690456	0.150553509201779	0.174432524851369	0.223521190999902	0.158080722289744	0.000947104251382231	0.00239568865007733	0.003852638189784
145	24.3279064864899	0.17	97.280408122745	64.1810124400355	130.379803805454	0.174840604914188	26.6003124856363	17.5779561746906	35.622668796582	0.26	0.19	0.35	27.58130918266	41.7381540681092	55.8949989535583	64.130140107019	97.0466503409842	129.963160574949	65.4686731700639	99.0970476909315	132.827978515975	97.280408122745	0.28076488250868	-0.481715659252439	-41.2320773054458	-0.509850331611524	-0.494728435444311	-0.517373888777872	0.168492469951392	0.204557902690456	0.150553509201779	0.174432524851369	0.223521190999902	0.158080722289744	0.000947104251382231	0.00239568865007733	0.003852638189784
145	24.3279064864899	0.17	97.4965414356066	63.9923232773236	131.00075959389	0.186665076283908	28.4244594112946	19.160836893506	37.6880819290832	0.24	0.19	0.31	31.6673705378949	46.9774829523178	62.2875953667406	77.6060829504021	115.126023312734	152.645963675066	79.7751444708743	118.30640754729	156.956451980605	97.4965414356066	0.261185163162304	-1.52106377885647	-44.3559229066899	-0.509850331611524	-0.494728435444311	-0.517373888777872	0.168492469951392	0.204557902690456	0.150553509201779	0.174432524851369	0.223521190999902	0.158080722289744	0.000947104251382231	0.00239568865007733	0.003852638189784
145	24.3279064864899	0.17	97.8242990551652	63.6237814177225	132.024816692608	0.166030700216703	25.3610225851085	16.4867440765792	34.2353010936377	0.24	0.18	0.32	27.0071293989814	41.5441894084782	56.081249417975	65.5781025529403	100.876663834206	136.175225115472	67.1214549767806	103.251462134829	139.348132427021	97.8242990551652	0.261070226519514	3.37077238042005	-39.5890584065027	-0.509850331611524	-0.494728435444311	-0.517373888777872	0.168492469951392	0.204557902690456	0.150553509201779	0.174432524851369	0.223521190999902	0.158080722289744	0.000947104251382231	0.00239568865007733	0.003852638189784
145	24.3279064864899	0.17	97.992826224356	64.016859127543	131.968793321169	0.196699214811945	29.2956871141157	20.0523895825467	38.5389846456848	0.25	0.19	0.34	32.083270822938	46.8722921902689	61.6613135575997	76.0561540401299	111.114801689369	146.173449338608	77.7928907201552	113.637701523473	149.59942286566	97.992826224356	0.275550576978324	0.545905456181912	-40.646341903264	-0.509850331611524	-0.494728435444311	-0.517373888777872	0.168492469951392	0.204557902690456	0.150553509201779	0.174432524851369	0.223521190999902	0.158080722289744	0.000947104251382231	0.00239568865007733	0.003852638189784
145	24.3279064864899	0.17	98.2713062586279	64.7088779131875	131.833734604068	0.173601451029595	27.1410266964065	17.895538865572	36.3865145272411	0.24	0.18	0.33	29.3541702545765	44.5196048308467	59.6850394071169	71.3758932063022	108.251281928089	145.126670649876	72.7058350812895	110.176045253076	147.724489479605	98.2713062586279	0.262708416478504	-2.38631621102884	-45.1093488626298	-0.509850331611524	-0.494728435444311	-0.517373888777872	0.168492469951392	0.204557902690456	0.150553509201779	0.174432524851369	0.223521190999902	0.158080722289744	0.000947104251382231	0.00239568865007733	0.003852638189784
145	24.3279064864899	0.17	98.3297724768279	64.672195594368	131.987349359288	0.153432383330775	25.4552012187563	16.1197716628432	34.7906307746694	0.27	0.2	0.34	24.998253334091	39.4754703755211	53.9526874169512	57.4630717195899	90.7416112252788	124.020150730968	59.0266427951487	93.2429194462712	127.385707815198	98.3297724768279	0.280626385894024	0.688312995913589	-39.7890373570541	-0.509850331611524	-0.494728435444311	-0.517373888777872	0.168492469951392	0.204557902690456	0.150553509201779	0.174432524851369	0.223521190999902	0.158080722289744	0.000947104251382231	0.00239568865007733	0.003852638189784
145	24.3279064864899	0.17	99.2590794434945	65.2801689841171	133.237989902872	0.170761482350718	27.8027664105896	18.2370335635204	37.3684992576589	0.25	0.19	0.34	29.0673215721774	44.3137832168763	59.5602448615753	68.6427978398067	104.647483784149	140.65216972849	70.2092715689513	106.941390565599	143.63529178045	99.2590794434945	0.278960030540683	-0.00236912614669563	-40.9481342046478	-0.509850331611524	-0.494728435444311	-0.517373888777872	0.168492469951392	0.204557902690456	0.150553509201779	0.174432524851369	0.223521190999902	0.158080722289744	0.000947104251382231	0.00239568865007733	0.003852638189784
145	24.3279064864899	0.17	99.4203517842374	64.5564955956599	134.284207972815	0.185489459673969	29.7797695689654	20.0367061200715	39.5228330178593	0.26	0.2	0.34	31.4981153531409	46.8144120821133	62.1307088110857	73.371888633624	109.049757143482	144.72762565334	75.1932790283024	111.840261107571	148.505977940265	99.4203517842374	0.277991771672972	-1.52062916655125	-42.3097834258673	-0.509850331611524	-0.494728435444311	-0.517373888777872	0.168492469951392	0.204557902690456	0.150553509201779	0.174432524851369	0.223521190999902	0.158080722289744	0.000947104251382231	0.00239568865007733	0.003852638189784
145	24.3279064864899	0.17	99.6668656556418	65.5189546942405	133.814776617043	0.203762553987365	31.7252143547036	21.9337163908186	41.5167123185887	0.25	0.19	0.32	35.1628041050447	50.8599399056679	66.557075706291	83.5224213137428	120.807922943307	158.093424572871	85.7785812584372	124.24660260021	162.516690464939	99.6668656556418	0.272670199558868	0.943037875737498	-40.6791566510929	-0.509850331611524	-0.494728435444311	-0.517373888777872	0.168492469951392	0.204557902690456	0.150553509201779	0.174432524851369	0.223521190999902	0.158080722289744	0.000947104251382231	0.00239568865007733	0.003852638189784
145	24.3279064864899	0.17	99.7191988712806	65.5776531132608	133.8607446293	0.177967236916635	27.7070359295548	18.4098810860716	37.0041907730379	0.25	0.19	0.34	29.5441114743305	44.4641523918023	59.384193309274	70.2494035363179	105.725981537336	141.202559538353	72.0174394917308	108.382426708431	144.625676658491	99.7191988712806	0.27264159227081	1.41249372833474	-39.9040589698218	-0.509850331611524	-0.494728435444311	-0.517373888777872	0.168492469951392	0.204557902690456	0.150553509201779	0.174432524851369	0.223521190999902	0.158080722289744	0.000947104251382231	0.00239568865007733	0.003852638189784
145	24.3279064864899	0.17	99.7530678076705	65.4788004507986	134.027335164542	0.155169437937489	27.3217335439035	17.3682425529155	37.2752245348915	0.26	0.2	0.34	27.5140053775279	43.2818876958944	59.049770014261	64.5802957670412	101.590338098853	138.600380430665	66.3202455187593	104.269863470187	142.139919923644	99.7530678076705	0.282329245838967	-2.95833910300003	-43.2446484777387	-0.509850331611524	-0.494728435444311	-0.517373888777872	0.168492469951392	0.204557902690456	0.150553509201779	0.174432524851369	0.223521190999902	0.158080722289744	0.000947104251382231	0.00239568865007733	0.003852638189784
145	24.3279064864899	0.17	101.106281999901	66.3361930304257	135.876370969376	0.190309435766943	31.2914069325421	21.2142057194005	41.3686081456836	0.24	0.19	0.31	34.5220605363924	50.9207772698376	67.3194940032828	83.2567754485828	122.805523568125	162.354271687667	85.2833370480061	125.928697320554	166.564160664622	101.106281999901	0.272035793343386	1.0030507294124	-40.7016536045023	-0.509850331611524	-0.494728435444311	-0.517373888777872	0.168492469951392	0.204557902690456	0.150553509201779	0.174432524851369	0.223521190999902	0.158080722289744	0.000947104251382231	0.00239568865007733	0.003852638189784
145	24.3279064864899	0.17	101.329143831647	66.6195504299871	136.038737233307	0.206573124520502	30.6841049889595	21.2951887221433	40.0730212557758	0.25	0.18	0.34	34.3776148711336	49.5344914637466	64.6913680563597	82.2341785480432	118.490716432357	154.74725431667	83.7475603709029	120.609639796263	157.449521579712	101.329143831647	0.267174321942927	1.63762139624807	-40.5995199562049	-0.509850331611524	-0.494728435444311	-0.517373888777872	0.168492469951392	0.204557902690456	0.150553509201779	0.174432524851369	0.223521190999902	0.158080722289744	0.000947104251382231	0.00239568865007733	0.003852638189784
145	24.3279064864899	0.17	101.411251746412	65.8154081134642	137.007095379359	0.178368041085539	27.4287896385536	18.2375890187519	36.6199902583554	0.25	0.17	0.32	29.6139478789644	44.5384938713131	59.4630398636618	71.2616200114805	107.175349909887	143.089079808293	72.6172711046026	109.36888650955	145.718208088452	101.411251746412	0.259283409779136	-0.141983411627135	-43.4690650951013	-0.509850331611524	-0.494728435444311	-0.517373888777872	0.168492469951392	0.204557902690456	0.150553509201779	0.174432524851369	0.223521190999902	0.158080722289744	0.000947104251382231	0.00239568865007733	0.003852638189784
145	24.3279064864899	0.17	102.437828869822	67.427717055047	137.447940684598	0.187549810825344	29.0811650470171	19.6310451281862	38.5312849658479	0.26	0.19	0.34	31.1840234235011	46.1955910185752	61.2071586136492	73.3943582100375	108.725410730244	144.056463250449	74.9834478544451	110.970366010114	147.077803048546	102.437828869822	0.275527623112226	1.42351632188731	-39.7809305980276	-0.509850331611524	-0.494728435444311	-0.517373888777872	0.168492469951392	0.204557902690456	0.150553509201779	0.174432524851369	0.223521190999902	0.158080722289744	0.000947104251382231	0.00239568865007733	0.003852638189784
145	24.3279064864899	0.17	102.506334825385	67.6512395032584	137.361430147512	0.189299104392422	29.5083281930633	19.9740874599085	39.042568926218	0.25	0.19	0.34	31.9569620836386	47.2109940997327	62.4650261158268	75.7542811265627	111.914108416667	148.073935706771	77.4890244293642	114.370904551626	151.399861496824	102.506334825385	0.276674297915327	0.483006039922584	-40.7046079242698	-0.509850331611524	-0.494728435444311	-0.517373888777872	0.168492469951392	0.204557902690456	0.150553509201779	0.174432524851369	0.223521190999902	0.158080722289744	0.000947104251382231	0.00239568865007733	0.003852638189784
145	24.3279064864899	0.17	103.05944138272	67.2014284225093	138.917454342931	0.177344051158526	27.3595573684979	18.1593982790825	36.5597164579133	0.23	0.18	0.32	30.1752963653743	45.4631116809008	60.7509269964273	74.3703631869955	112.04887887031	149.727394553624	75.9736750661407	114.439265209095	152.887288848841	103.05944138272	0.256714130530871	0.18432286034985	-43.2886384612131	-0.509850331611524	-0.494728435444311	-0.517373888777872	0.168492469951392	0.204557902690456	0.150553509201779	0.174432524851369	0.223521190999902	0.158080722289744	0.000947104251382231	0.00239568865007733	0.003852638189784
145	24.3279064864899	0.17	105.982182014545	69.5157138202842	142.448650208805	0.182516340038454	28.0248728622729	18.7647280735753	37.2850176509706	0.23	0.18	0.29	31.3297742609683	46.7906029346503	62.2514316083324	77.6036256436705	115.899987134794	154.196348625918	79.649019705542	119.075577145507	158.141068861603	105.982182014545	0.248826605017471	-2.252476980277	-46.693479117607	-0.509850331611524	-0.494728435444311	-0.517373888777872	0.168492469951392	0.204557902690456	0.150553509201779	0.174432524851369	0.223521190999902	0.158080722289744	0.000947104251382231	0.00239568865007733	0.003852638189784
145	24.3279064864899	0.17	108.076498166348	70.1640989155942	145.988897417102	0.17499005879397	28.1113001644312	18.5813792557543	37.641221073108	0.25	0.18	0.32	29.8265285465122	45.1238029907992	60.4210774350862	70.9381923867762	107.320602623687	143.703012860598	72.6061936637222	109.921057941841	147.173570571968	108.076498166348	0.264988710405843	-1.71057025088357	-44.0961567969297	-0.509850331611524	-0.494728435444311	-0.517373888777872	0.168492469951392	0.204557902690456	0.150553509201779	0.174432524851369	0.223521190999902	0.158080722289744	0.000947104251382231	0.00239568865007733	0.003852638189784
145	24.3279064864899	0.17	110.596185351796	72.9849393012194	148.207431402373	0.222042269865237	33.4343144730959	23.6633360193695	43.2052929268222	0.26	0.19	0.36	37.6868565655044	53.2483760059079	68.8098954463114	88.9289363223976	125.649148553154	162.36936078391	90.6693431914017	128.235546381353	165.608757333507	110.596185351796	0.275182369031813	-0.828010171193502	-42.1012394128001	-0.509850331611524	-0.494728435444311	-0.517373888777872	0.168492469951392	0.204557902690456	0.150553509201779	0.174432524851369	0.223521190999902	0.158080722289744	0.000947104251382231	0.00239568865007733	0.003852638189784
145	24.3279064864899	0.18	72.8499712720081	48.597355862212	97.1025866818043	0.202304372734437	24.3461565288618	16.7981573866484	31.8941556710751	0.26	0.2	0.36	26.4336803650835	38.3112567044847	50.1888330438858	61.6358991935538	89.3310626292926	117.026226065031	62.8758504058593	91.0966852503728	119.38379629633	72.8499712720081	0.29672343882724	-2.99636147195607	-42.6731221044991	-0.509850331611524	-0.494728435444311	-0.517373888777872	0.168492469951392	0.204557902690456	0.150553509201779	0.174432524851369	0.223521190999902	0.158080722289744	0.000947104251382231	0.00239568865007733	0.003852638189784
145	24.3279064864899	0.18	75.2873169755099	50.2371654767368	100.337468474283	0.17152218110409	22.6526922508879	14.8797474457134	30.4256370560624	0.26	0.18	0.35	23.6055404547581	35.9367015662329	48.2678626777078	55.485148857366	84.4697133567749	113.454277856184	56.3694553879256	85.8210923099994	115.201616663194	75.2873169755099	0.289104123476281	2.02329674916993	-38.5441953672971	-0.509850331611524	-0.494728435444311	-0.517373888777872	0.168492469951392	0.204557902690456	0.150553509201779	0.174432524851369	0.223521190999902	0.158080722289744	0.000947104251382231	0.00239568865007733	0.003852638189784
145	24.3279064864899	0.18	75.8017764761359	50.5623137843806	101.041239167891	0.216095409214651	27.1940583467856	19.1074144284356	35.2807022651356	0.25	0.2	0.33	30.5425518536364	43.4687770173369	56.3950021810373	72.335290495671	102.949047221352	133.562803947033	74.2025473355658	105.603738468019	136.982848825956	75.8017764761359	0.2819237229477	1.8723764882544	-39.3023552343425	-0.509850331611524	-0.494728435444311	-0.517373888777872	0.168492469951392	0.204557902690456	0.150553509201779	0.174432524851369	0.223521190999902	0.158080722289744	0.000947104251382231	0.00239568865007733	0.003852638189784
145	24.3279064864899	0.18	76.1813431837348	50.7276936158454	101.634992751624	0.183265330174144	22.1691603807522	14.8622287171779	29.4760920443264	0.26	0.19	0.34	23.6824498639988	35.3257939461858	46.9691380283727	55.9124410319214	83.4014800945263	110.890519157131	57.2230471124116	85.2986178317412	113.459749361265	76.1813431837348	0.285105183710339	-2.78353376806935	-43.7065945158329	-0.509850331611524	-0.494728435444311	-0.517373888777872	0.168492469951392	0.204557902690456	0.150553509201779	0.174432524851369	0.223521190999902	0.158080722289744	0.000947104251382231	0.00239568865007733	0.003852638189784
145	24.3279064864899	0.18	77.787637309732	52.1365531958271	103.438721423637	0.225456642898736	28.1291879032599	19.9890079756339	36.2693678308859	0.24	0.18	0.35	32.8109903112902	46.1727021612765	59.5344140112627	79.83895941618	112.352003368854	144.865047321528	81.2904573449777	114.429707482777	147.585151873762	77.787637309732	0.286318656750591	0.479038887300863	-40.3168099433864	-0.509850331611524	-0.494728435444311	-0.517373888777872	0.168492469951392	0.204557902690456	0.150553509201779	0.174432524851369	0.223521190999902	0.158080722289744	0.000947104251382231	0.00239568865007733	0.003852638189784
145	24.3279064864899	0.18	78.2475156436034	52.2606837426355	104.234347544571	0.209215811787504	25.1991179637142	17.5501553592252	32.8480805682031	0.26	0.18	0.34	27.6678497280638	39.7264522637581	51.7850547994523	64.6307113554528	92.7990029825421	120.967294609631	65.8103117619219	94.5490566768372	123.174158962243	78.2475156436034	0.283204217686056	0.871104608777173	-40.8163814552151	-0.509850331611524	-0.494728435444311	-0.517373888777872	0.168492469951392	0.204557902690456	0.150553509201779	0.174432524851369	0.223521190999902	0.158080722289744	0.000947104251382231	0.00239568865007733	0.003852638189784
145	24.3279064864899	0.18	78.2775847818636	51.85943372495	104.695735838777	0.191565145060217	25.5304226986311	17.3418589349029	33.7189864623593	0.25	0.18	0.36	27.6408872535177	40.6924965770091	53.7441059005005	65.2750862654693	96.0969957316962	126.918905197923	66.2930596608164	97.5298767525411	128.891031365975	78.2775847818636	0.290155655797462	2.44678244527732	-38.0582203277404	-0.509850331611524	-0.494728435444311	-0.517373888777872	0.168492469951392	0.204557902690456	0.150553509201779	0.174432524851369	0.223521190999902	0.158080722289744	0.000947104251382231	0.00239568865007733	0.003852638189784
145	24.3279064864899	0.18	78.8052729746101	52.8587766995101	104.75176924971	0.208634146596914	26.5139694511916	18.4517211073001	34.5762177950832	0.27	0.2	0.37	28.4613274717055	40.8971478994774	53.3329683272493	65.0853358374339	93.5235578339379	121.961779830442	66.467747914327	95.587168484641	124.592534635144	78.8052729746101	0.301967409173473	1.4821652090551	-37.7918803211457	-0.509850331611524	-0.494728435444311	-0.517373888777872	0.168492469951392	0.204557902690456	0.150553509201779	0.174432524851369	0.223521190999902	0.158080722289744	0.000947104251382231	0.00239568865007733	0.003852638189784
145	24.3279064864899	0.18	78.8794106522121	52.1763311305942	105.58249017383	0.202331164804211	27.3835601191601	18.8945843728426	35.8725358654777	0.25	0.18	0.35	30.5921736059243	44.3366526928045	58.0811317796847	73.3985935791089	106.375179272226	139.351764965343	74.6970991490691	108.262444564825	141.834661838276	78.8794106522121	0.284311366583137	-0.949949141685915	-41.8103148813222	-0.509850331611524	-0.494728435444311	-0.517373888777872	0.168492469951392	0.204557902690456	0.150553509201779	0.174432524851369	0.223521190999902	0.158080722289744	0.000947104251382231	0.00239568865007733	0.003852638189784
145	24.3279064864899	0.18	78.9525300630432	52.7222958844228	105.182764241664	0.22175328211087	26.1078006207116	18.4715641330545	33.7440371083687	0.25	0.18	0.34	29.7114317204827	41.994285374358	54.2771390282334	70.8116895797103	100.085594259693	129.359498939676	72.2422254104163	102.130956475454	131.932012664642	78.9525300630432	0.279501590722015	-0.2499424721208	-41.2993674594256	-0.509850331611524	-0.494728435444311	-0.517373888777872	0.168492469951392	0.204557902690456	0.150553509201779	0.174432524851369	0.223521190999902	0.158080722289744	0.000947104251382231	0.00239568865007733	0.003852638189784
145	24.3279064864899	0.18	78.9700905850044	52.4587540150999	105.481427154909	0.173568688928635	22.5272696359998	14.8525643224294	30.2019749495701	0.27	0.19	0.38	22.9392624315839	34.7925744557707	46.6458864799575	52.5226176707352	79.6624168440997	106.802216017464	53.2938782566565	80.8927973762463	108.3786522865	78.9700905850044	0.296957609355104	0.275629148120786	-39.5682836570056	-0.509850331611524	-0.494728435444311	-0.517373888777872	0.168492469951392	0.204557902690456	0.150553509201779	0.174432524851369	0.223521190999902	0.158080722289744	0.000947104251382231	0.00239568865007733	0.003852638189784
145	24.3279064864899	0.18	79.0377304455444	52.4104071888127	105.665053702276	0.219871899658874	31.3694128033284	22.143912078863	40.5949135277938	0.26	0.2	0.35	34.8275924592563	49.3373131590121	63.847033858768	81.166369336635	114.981550522804	148.796731708973	83.0167831262753	117.597131398948	152.060517858235	79.0377304455444	0.291147697255442	-2.01108829624801	-42.2951132288082	-0.509850331611524	-0.494728435444311	-0.517373888777872	0.168492469951392	0.204557902690456	0.150553509201779	0.174432524851369	0.223521190999902	0.158080722289744	0.000947104251382231	0.00239568865007733	0.003852638189784
145	24.3279064864899	0.18	79.4086457595406	52.7905493842012	106.02674213488	0.198117019927708	24.5520058203009	16.8400054027549	32.2640062378469	0.25	0.19	0.35	26.9685156224696	39.3189394356982	51.6693632489268	63.9907507367211	93.2957708123053	122.600790887889	65.4892786362628	95.4614463204359	125.417884768063	79.4086457595406	0.286475968180487	-1.41069321927472	-41.9922694006561	-0.509850331611524	-0.494728435444311	-0.517373888777872	0.168492469951392	0.204557902690456	0.150553509201779	0.174432524851369	0.223521190999902	0.158080722289744	0.000947104251382231	0.00239568865007733	0.003852638189784
145	24.3279064864899	0.18	80.0485973987263	53.7063153789869	106.390879418466	0.183995664376565	23.4240863052937	15.7223160498777	31.1258565607097	0.25	0.18	0.34	25.4214970973205	37.8745307070736	50.3275643168267	60.9087135050993	90.7455973637519	120.582481222404	62.0218836927228	92.4461784324678	122.799121926084	80.0485973987263	0.278072075330705	-3.55757732253058	-45.0494903413552	-0.509850331611524	-0.494728435444311	-0.517373888777872	0.168492469951392	0.204557902690456	0.150553509201779	0.174432524851369	0.223521190999902	0.158080722289744	0.000947104251382231	0.00239568865007733	0.003852638189784
145	24.3279064864899	0.18	80.1466667140545	53.6523964685427	106.640936959566	0.205207272087901	29.1397581644115	20.1860698212535	38.0934465075694	0.25	0.19	0.35	32.3717693382255	46.7305195227658	61.0892697073061	76.9184362088888	111.036207115058	145.153978021227	78.5721689615827	113.412384579851	148.250530260594	80.1466667140545	0.286995881824558	-0.23101935402273	-41.1486434910863	-0.509850331611524	-0.494728435444311	-0.517373888777872	0.168492469951392	0.204557902690456	0.150553509201779	0.174432524851369	0.223521190999902	0.158080722289744	0.000947104251382231	0.00239568865007733	0.003852638189784
145	24.3279064864899	0.18	80.1928492884646	53.1544715712973	107.231227005632	0.174697772699594	25.6302359763005	16.9326067341375	34.3278652184635	0.26	0.2	0.4	26.5710244910826	40.2195384639455	53.8680524368085	61.786401097049	93.5237004619645	125.26099982688	62.6619214547109	94.83431928235	126.944121817366	80.1928492884646	0.30518664061442	3.38479788815104	-35.3493917304063	-0.509850331611524	-0.494728435444311	-0.517373888777872	0.168492469951392	0.204557902690456	0.150553509201779	0.174432524851369	0.223521190999902	0.158080722289744	0.000947104251382231	0.00239568865007733	0.003852638189784
145	24.3279064864899	0.18	80.2680014685548	53.0909247539751	107.445078183135	0.207030068400868	27.1033272694194	18.8216230091827	35.3850315296561	0.26	0.19	0.36	29.5335776438772	42.5286501556367	55.5237226673962	68.6713577598115	98.887448892771	129.10354002573	70.0469235103002	100.868693472809	131.670737220438	80.2680014685548	0.289985458344581	-2.93049891012547	-43.1117610609131	-0.509850331611524	-0.494728435444311	-0.517373888777872	0.168492469951392	0.204557902690456	0.150553509201779	0.174432524851369	0.223521190999902	0.158080722289744	0.000947104251382231	0.00239568865007733	0.003852638189784
145	24.3279064864899	0.18	80.9704422030868	54.043635470499	107.897248935675	0.198469764245021	24.6398202523506	16.9088184449784	32.3708220597229	0.24	0.17	0.34	27.7640280563177	40.4582178828736	53.1524077094296	67.580935227301	98.4800979385391	129.379260649777	68.5530240402094	99.9191147398292	131.430406439207	80.9704422030868	0.275727260478946	-0.841886826950338	-43.0131656969583	-0.509850331611524	-0.494728435444311	-0.517373888777872	0.168492469951392	0.204557902690456	0.150553509201779	0.174432524851369	0.223521190999902	0.158080722289744	0.000947104251382231	0.00239568865007733	0.003852638189784
145	24.3279064864899	0.18	80.9829928652116	54.3911971834369	107.574788546986	0.181932873146045	24.0876543313237	16.112871717029	32.0624369456184	0.26	0.19	0.34	25.3867698281609	37.9515052902296	50.5162407522983	59.2672024976743	88.6004625382679	117.933722578861	60.6384677928832	90.6185469663597	120.613265161204	80.9829928652116	0.280353266163863	0.548331612992507	-40.4068066646166	-0.509850331611524	-0.494728435444311	-0.517373888777872	0.168492469951392	0.204557902690456	0.150553509201779	0.174432524851369	0.223521190999902	0.158080722289744	0.000947104251382231	0.00239568865007733	0.003852638189784
145	24.3279064864899	0.18	81.4373746566619	54.3555735120754	108.519175801248	0.200449312543054	26.3269061387264	18.1176085056471	34.5362037718057	0.24	0.17	0.33	29.7512748425236	43.2319210365119	56.7125672305003	72.4242629845036	105.240532886289	138.056802788075	73.6387928715717	106.952509679435	140.352227059246	81.4373746566619	0.273809908687963	-0.656670163477088	-43.1022224287896	-0.509850331611524	-0.494728435444311	-0.517373888777872	0.168492469951392	0.204557902690456	0.150553509201779	0.174432524851369	0.223521190999902	0.158080722289744	0.000947104251382231	0.00239568865007733	0.003852638189784
145	24.3279064864899	0.18	81.6975553265263	54.4558591800841	108.939251472969	0.194648254308687	26.2660509681183	17.9244811368589	34.6076207993778	0.26	0.2	0.35	28.0604322943669	41.1190002769828	54.1775682595988	65.0972270483496	95.3917198762919	125.686212704234	66.6702468866058	97.7600343051624	128.759475675224	81.6975553265263	0.291227040710476	2.26473127101588	-37.7534428180035	-0.509850331611524	-0.494728435444311	-0.517373888777872	0.168492469951392	0.204557902690456	0.150553509201779	0.174432524851369	0.223521190999902	0.158080722289744	0.000947104251382231	0.00239568865007733	0.003852638189784
145	24.3279064864899	0.18	82.4041766779812	55.3201537260064	109.488199629956	0.242971508297464	27.9772542784791	20.2669948820662	35.687513674892	0.26	0.18	0.35	32.1261795727127	44.3480792358218	56.5699788989308	75.4527827672114	104.157607074005	132.862431380799	76.7468525588652	105.972831965814	135.159925497116	82.4041766779812	0.286152350366048	-1.79888380740253	-42.9006537628138	-0.509850331611524	-0.494728435444311	-0.517373888777872	0.168492469951392	0.204557902690456	0.150553509201779	0.174432524851369	0.223521190999902	0.158080722289744	0.000947104251382231	0.00239568865007733	0.003852638189784
145	24.3279064864899	0.18	82.4331397618406	54.7870702101881	110.079209313493	0.217374264370205	27.22079822829	19.156634852124	35.2849616044561	0.24	0.18	0.35	31.3119456001581	44.4929999395271	57.6740542788962	75.8590440186469	107.792613210123	139.726182401598	77.2533015069628	109.824099219316	142.336300797942	82.4331397618406	0.280792510026651	-0.119474726888126	-41.5302992397839	-0.509850331611524	-0.494728435444311	-0.517373888777872	0.168492469951392	0.204557902690456	0.150553509201779	0.174432524851369	0.223521190999902	0.158080722289744	0.000947104251382231	0.00239568865007733	0.003852638189784
145	24.3279064864899	0.18	82.9051060826526	54.8835995489051	110.9266126164	0.185183568257665	25.0015659769097	16.8134999074239	33.1896320463956	0.26	0.18	0.37	26.7232387842209	39.7372838052243	52.7513288262276	62.9304761789237	93.577212407216	124.223948635508	63.6105789750448	94.6325389410918	125.625634164891	82.9051060826526	0.283815387201061	-1.71667577450817	-42.8471208381669	-0.509850331611524	-0.494728435444311	-0.517373888777872	0.168492469951392	0.204557902690456	0.150553509201779	0.174432524851369	0.223521190999902	0.158080722289744	0.000947104251382231	0.00239568865007733	0.003852638189784
145	24.3279064864899	0.18	83.1454163625102	55.3920318946816	110.898800830339	0.211003317912381	28.1700983369804	19.6652461345997	36.6749505393612	0.26	0.19	0.36	31.0803700144615	44.5220504063089	57.9637307981563	72.7829670860339	104.260242970639	135.737518855244	74.0866144313192	106.067282695381	138.021173704928	83.1454163625102	0.28707111860128	-0.927095133819672	-41.3048736497111	-0.509850331611524	-0.494728435444311	-0.517373888777872	0.168492469951392	0.204557902690456	0.150553509201779	0.174432524851369	0.223521190999902	0.158080722289744	0.000947104251382231	0.00239568865007733	0.003852638189784
145	24.3279064864899	0.18	83.2003261726051	55.103308658914	111.297343686296	0.19930311957154	27.2197416401505	18.7015681673757	35.7379151129252	0.26	0.2	0.36	29.72890615689	43.2698016333449	56.8106971097997	70.0197540564691	101.912288748533	133.804823440597	71.5558683213546	104.119008689902	136.661311306608	83.2003261726051	0.288693380166273	1.18868335605563	-39.2154574379105	-0.509850331611524	-0.494728435444311	-0.517373888777872	0.168492469951392	0.204557902690456	0.150553509201779	0.174432524851369	0.223521190999902	0.158080722289744	0.000947104251382231	0.00239568865007733	0.003852638189784
145	24.3279064864899	0.18	83.2046046238529	55.8784697689489	110.530739478757	0.230744603951716	28.2352357973368	20.1861532868771	36.2843183077965	0.24	0.18	0.32	32.8542211809351	45.9546040693457	59.0549869577563	79.2471110602022	110.846322984041	142.44553490788	80.9374917419618	113.225200323772	145.494242200318	83.2046046238529	0.271087233843805	-0.0327468936886699	-42.107677772317	-0.509850331611524	-0.494728435444311	-0.517373888777872	0.168492469951392	0.204557902690456	0.150553509201779	0.174432524851369	0.223521190999902	0.158080722289744	0.000947104251382231	0.00239568865007733	0.003852638189784
145	24.3279064864899	0.18	83.2759610384047	55.5997607084925	110.952161368317	0.210532248207835	26.6356524230653	18.582671249763	34.6886335963676	0.27	0.18	0.36	28.5246867640946	40.8861369774772	53.2475871908597	64.9275514373944	93.0645368215933	121.201522205792	66.0532441873515	94.6117787689631	123.317572748942	83.2759610384047	0.288188033774699	0.952598985291699	-39.9139692395702	-0.509850331611524	-0.494728435444311	-0.517373888777872	0.168492469951392	0.204557902690456	0.150553509201779	0.174432524851369	0.223521190999902	0.158080722289744	0.000947104251382231	0.00239568865007733	0.003852638189784
145	24.3279064864899	0.18	83.3661951937996	56.0455773543042	110.686813033295	0.214924472551706	26.0444556382956	18.272800316046	33.8161109605452	0.25	0.18	0.31	29.683958855744	42.3089256280289	54.9338924003139	71.4616953539957	101.855266970228	132.24883858646	73.0758693809372	104.037812177087	135.220820180877	83.3661951937996	0.269225762710246	1.01785990849254	-41.269689349308	-0.509850331611524	-0.494728435444311	-0.517373888777872	0.168492469951392	0.204557902690456	0.150553509201779	0.174432524851369	0.223521190999902	0.158080722289744	0.000947104251382231	0.00239568865007733	0.003852638189784
145	24.3279064864899	0.18	83.8103102793735	55.7702244369986	111.850396121749	0.219624329977777	29.1754385728187	20.5889718654142	37.7619052802232	0.25	0.19	0.34	33.407839278633	47.3403125272933	61.2727857759536	80.3314588942903	113.833053916222	147.334648938154	82.1139158300903	116.552711403652	150.968212155759	83.8103102793735	0.281369095362542	-0.232653842977157	-41.3511382155465	-0.509850331611524	-0.494728435444311	-0.517373888777872	0.168492469951392	0.204557902690456	0.150553509201779	0.174432524851369	0.223521190999902	0.158080722289744	0.000947104251382231	0.00239568865007733	0.003852638189784
145	24.3279064864899	0.18	84.4563911977288	56.62525951558	112.287522879878	0.161533469351442	22.4911623927522	14.490812738985	30.4915120465193	0.26	0.2	0.33	23.0087277097418	35.7118017251161	48.4148757404904	54.1296272021701	84.0144895660571	113.899351929944	55.5000877345483	86.149113903712	116.859721617758	84.4563911977288	0.279194845194376	0.831956874607595	-40.133769177326	-0.509850331611524	-0.494728435444311	-0.517373888777872	0.168492469951392	0.204557902690456	0.150553509201779	0.174432524851369	0.223521190999902	0.158080722289744	0.000947104251382231	0.00239568865007733	0.003852638189784
145	24.3279064864899	0.18	84.6926427330207	56.4526618660749	112.932623599967	0.222953672909313	27.953327474772	19.8056258910128	36.1010290585311	0.26	0.18	0.38	30.9630487877692	43.7007266089279	56.4384044300866	71.7351637196637	101.245804295539	130.756444871414	72.4611051744216	102.255637592889	132.04272024874	84.6926427330207	0.292435882960675	1.8503252463591	-38.3365488264443	-0.509850331611524	-0.494728435444311	-0.517373888777872	0.168492469951392	0.204557902690456	0.150553509201779	0.174432524851369	0.223521190999902	0.158080722289744	0.000947104251382231	0.00239568865007733	0.003852638189784
145	24.3279064864899	0.18	84.7316400238433	56.2257005477566	113.23757949993	0.208907610072539	28.5417884664671	19.8701109746746	37.2134659582595	0.24	0.18	0.31	32.5818439428243	46.8011526885176	61.0204614342108	79.1958729363264	113.75839096454	148.320908992754	81.2684098819341	116.744140117696	152.204332381546	84.7316400238433	0.274038906756043	-0.625295542997879	-42.8371442382569	-0.509850331611524	-0.494728435444311	-0.517373888777872	0.168492469951392	0.204557902690456	0.150553509201779	0.174432524851369	0.223521190999902	0.158080722289744	0.000947104251382231	0.00239568865007733	0.003852638189784
145	24.3279064864899	0.18	84.8014824200927	56.8025740631379	112.800390777048	0.190008413498394	24.6570726360648	16.7086525145833	32.6054927575462	0.24	0.17	0.32	27.562604174799	40.6743232336633	53.7860422925275	67.4139901328544	99.4832856774028	131.552581221951	68.9069087725734	101.577116634918	134.227838814914	84.8014824200927	0.267705282407966	-2.8011224332253	-45.2561403906057	-0.509850331611524	-0.494728435444311	-0.517373888777872	0.168492469951392	0.204557902690456	0.150553509201779	0.174432524851369	0.223521190999902	0.158080722289744	0.000947104251382231	0.00239568865007733	0.003852638189784
145	24.3279064864899	0.18	85.1422355981393	56.7875431986574	113.496927997621	0.209104863327579	28.8472165300265	20.0879697615123	37.6064632985407	0.25	0.19	0.34	32.6356785084173	46.8662834379819	61.0968883675465	78.5751013811364	112.837334500238	147.099567619339	80.3567638519829	115.461660858843	150.696781335691	85.1422355981393	0.278101754424396	-1.11085870223501	-42.3538134359774	-0.509850331611524	-0.494728435444311	-0.517373888777872	0.168492469951392	0.204557902690456	0.150553509201779	0.174432524851369	0.223521190999902	0.158080722289744	0.000947104251382231	0.00239568865007733	0.003852638189784
145	24.3279064864899	0.18	85.1473273151547	57.2002200733643	113.094434556945	0.180331026682153	26.2926219953262	17.5407011794057	35.0445428112467	0.24	0.17	0.31	28.9241017861226	43.3557625227515	57.7874232593804	70.7158659409336	105.999498722441	141.283131503948	72.3038388416812	108.369113671204	144.412756958277	85.1473273151547	0.270689164141823	-2.58793150890199	-45.0546786803865	-0.509850331611524	-0.494728435444311	-0.517373888777872	0.168492469951392	0.204557902690456	0.150553509201779	0.174432524851369	0.223521190999902	0.158080722289744	0.000947104251382231	0.00239568865007733	0.003852638189784
145	24.3279064864899	0.18	85.5605918340069	57.1562809969843	113.964902671029	0.235298878290339	30.5411426820584	21.9449393683486	39.1373459957682	0.25	0.19	0.32	35.3202190087696	49.1557452131416	62.9912714175136	84.2319674815658	117.227051488481	150.222135495397	86.4724546555959	120.224616377394	154.087089954194	85.5605918340069	0.276036022529482	1.64783989617512	-40.1593423721043	-0.509850331611524	-0.494728435444311	-0.517373888777872	0.168492469951392	0.204557902690456	0.150553509201779	0.174432524851369	0.223521190999902	0.158080722289744	0.000947104251382231	0.00239568865007733	0.003852638189784
145	24.3279064864899	0.18	85.6055093359993	57.074886301101	114.136132370898	0.199487415498399	28.1296489553446	19.331808056269	36.9274898544203	0.24	0.19	0.34	32.0553398511637	46.6436173239934	61.2318947968231	78.8280441358589	114.702422190616	150.576800245374	80.4777155066748	117.099063801509	153.694273138763	85.6055093359993	0.27687267758868	1.5428666850833	-40.1211541137575	-0.509850331611524	-0.494728435444311	-0.517373888777872	0.168492469951392	0.204557902690456	0.150553509201779	0.174432524851369	0.223521190999902	0.158080722289744	0.000947104251382231	0.00239568865007733	0.003852638189784
145	24.3279064864899	0.18	85.950032245089	57.1213789622207	114.778685527957	0.198455306560168	26.0848546570285	17.9000862310565	34.2696230830005	0.25	0.18	0.34	28.9667138379136	42.2116692959147	55.4566247539158	69.4613893351457	101.222431093038	132.983472850929	70.7608971655484	103.033996017154	135.407266816383	85.950032245089	0.28008637145635	2.8575062397282	-38.8489814210663	-0.509850331611524	-0.494728435444311	-0.517373888777872	0.168492469951392	0.204557902690456	0.150553509201779	0.174432524851369	0.223521190999902	0.158080722289744	0.000947104251382231	0.00239568865007733	0.003852638189784
145	24.3279064864899	0.18	86.0519029137572	57.0818814841163	115.021924343398	0.217876669709509	29.7530548299694	20.9517050609546	38.5544045989843	0.24	0.19	0.34	34.3934365588008	48.8413616337176	63.2892867086344	83.6951344442729	118.853616776174	154.012099108074	85.4998225927783	121.444920822604	157.273377138666	86.0519029137572	0.275742916882358	1.53779862265795	-39.9861432175424	-0.509850331611524	-0.494728435444311	-0.517373888777872	0.168492469951392	0.204557902690456	0.150553509201779	0.174432524851369	0.223521190999902	0.158080722289744	0.000947104251382231	0.00239568865007733	0.003852638189784
145	24.3279064864899	0.18	86.1201069773425	57.3297830368369	114.910430917848	0.202439940369331	25.4260871464886	17.5465883968577	33.3055858961195	0.25	0.18	0.36	28.4524131337002	41.2292987960504	54.0061844584006	68.369587317705	99.0717423804586	129.773897443212	69.4237263422757	100.631580117833	131.858665562845	86.1201069773425	0.278559783160757	-0.553762016404584	-41.9852574760159	-0.509850331611524	-0.494728435444311	-0.517373888777872	0.168492469951392	0.204557902690456	0.150553509201779	0.174432524851369	0.223521190999902	0.158080722289744	0.000947104251382231	0.00239568865007733	0.003852638189784
145	24.3279064864899	0.18	86.3681074100428	57.3626042690945	115.373610550991	0.185436966334799	26.669166720137	17.9422848041403	35.3960486361337	0.26	0.19	0.34	28.4009058569437	42.2147180010745	56.0285301452052	66.6097017282251	99.0077495681434	131.405797408062	68.2023044265657	101.444845183769	134.557488896804	86.3681074100428	0.280593869583741	2.14462864714134	-38.5449944559598	-0.509850331611524	-0.494728435444311	-0.517373888777872	0.168492469951392	0.204557902690456	0.150553509201779	0.174432524851369	0.223521190999902	0.158080722289744	0.000947104251382231	0.00239568865007733	0.003852638189784
145	24.3279064864899	0.18	86.3894350769839	57.4365366327143	115.342333521254	0.206420667080541	26.7817703609481	18.5831018125893	34.9804389093068	0.25	0.17	0.36	29.9629980174856	43.1823567627556	56.4017155080256	71.5858076159615	103.168711015449	134.751614414936	72.460331772995	104.376347107913	136.395502470577	86.3894350769839	0.277318556066697	-0.476831190693721	-42.3992429741556	-0.509850331611524	-0.494728435444311	-0.517373888777872	0.168492469951392	0.204557902690456	0.150553509201779	0.174432524851369	0.223521190999902	0.158080722289744	0.000947104251382231	0.00239568865007733	0.003852638189784
145	24.3279064864899	0.18	86.5903430039226	58.0460215172607	115.134664490584	0.187476870578632	26.0643261246155	17.5925205349691	34.536131714262	0.26	0.18	0.37	27.709596513117	41.0533532624726	54.3971100118283	64.6705607113376	95.8131372756708	126.955713840004	65.4189421651853	96.9913395507978	128.328985736872	86.5903430039226	0.280097342804734	-0.96559757446309	-42.3538302070076	-0.509850331611524	-0.494728435444311	-0.517373888777872	0.168492469951392	0.204557902690456	0.150553509201779	0.174432524851369	0.223521190999902	0.158080722289744	0.000947104251382231	0.00239568865007733	0.003852638189784
145	24.3279064864899	0.18	86.6499862456522	57.388881419043	115.911091072261	0.192367238164399	25.6347475265378	17.4339532943338	33.8355417587419	0.27	0.2	0.35	27.158070420361	39.9330127126219	52.7079550048828	62.7008314462733	92.1948084116764	121.68878537708	64.258779161655	94.4644795420704	124.679885789798	86.6499862456522	0.293294586528391	2.94168284906055	-36.7841237588357	-0.509850331611524	-0.494728435444311	-0.517373888777872	0.168492469951392	0.204557902690456	0.150553509201779	0.174432524851369	0.223521190999902	0.158080722289744	0.000947104251382231	0.00239568865007733	0.003852638189784
145	24.3279064864899	0.18	87.4829195440859	58.1982937150084	116.767545373163	0.220641406569446	28.6945990989686	20.2746245550637	37.1145736428735	0.24	0.19	0.33	33.0073766372806	46.7152147426018	60.4230528479231	79.6392071488334	112.713067287095	145.786927425357	81.5967381591737	29.5285585403448	149.322671002915	87.4829195440859	0.272873571661268	1.8148308983595	-40.0877995316487	-0.509850331611524	-0.494728435444311	-0.517373888777872	0.168492469951392	0.204557902690456	0.150553509201779	0.174432524851369	0.223521190999902	0.158080722289744	0.000947104251382231	0.00239568865007733	0.003852638189784
145	24.3279064864899	0.18	88.0721232931637	58.7251939237516	117.419052662576	0.164334449830461	23.2888744779302	15.089402167879	31.4883467879813	0.25	0.18	0.33	24.2381050181943	37.4089164747181	50.579727931242	57.6873602451909	89.0342557489295	120.381151252668	58.8051397892116	90.8879983810451	122.705275978545	88.0721232931637	0.270045612969205	-3.05517841274299	-45.1650101814822	-0.509850331611524	-0.494728435444311	-0.517373888777872	0.168492469951392	0.204557902690456	0.150553509201779	0.174432524851369	0.223521190999902	0.158080722289744	0.000947104251382231	0.00239568865007733	0.003852638189784
145	24.3279064864899	0.18	88.1281687906343	58.512840463254	117.743497118015	0.200986099384264	26.91303295953	18.53499620329	35.29106971577	0.27	0.2	0.37	28.8806542309457	41.9350503601541	54.9894464893626	66.6944903350706	96.8411860957493	126.987881856428	68.0577750368492	98.593908156553	129.433096551119	88.1281687906343	0.291563084754307	1.22920169411543	-38.7334071840355	-0.509850331611524	-0.494728435444311	-0.517373888777872	0.168492469951392	0.204557902690456	0.150553509201779	0.174432524851369	0.223521190999902	0.158080722289744	0.000947104251382231	0.00239568865007733	0.003852638189784
145	24.3279064864899	0.18	88.2551219682754	59.3134424391425	117.196801497408	0.187266159545887	25.1500614271775	16.9697651909583	33.3303576633967	0.25	0.18	0.33	27.3431423462735	40.5239378319297	53.7047333175858	65.2817243048714	96.7508600068537	128.219995708836	66.7809239900859	98.9863727714474	131.091938268863	88.2551219682754	0.274674088048186	-2.32026942681474	-44.1063186156255	-0.509850331611524	-0.494728435444311	-0.517373888777872	0.168492469951392	0.204557902690456	0.150553509201779	0.174432524851369	0.223521190999902	0.158080722289744	0.000947104251382231	0.00239568865007733	0.003852638189784
145	24.3279064864899	0.18	88.3984257883818	58.8097962251778	117.987055351586	0.223667648346443	27.7466628929872	19.6758277603786	35.8174980255958	0.24	0.17	0.34	32.1199768464317	45.2952821371589	58.4705874278862	77.7154852943677	109.593629212895	141.471773131423	78.9027462161386	17.5297411042694	143.649182337167	88.3984257883818	0.271979046638513	-3.70244388246926	-45.9014087871298	-0.509850331611524	-0.494728435444311	-0.517373888777872	0.168492469951392	0.204557902690456	0.150553509201779	0.174432524851369	0.223521190999902	0.158080722289744	0.000947104251382231	0.00239568865007733	0.003852638189784
145	24.3279064864899	0.18	88.46534520811	59.2382407896975	117.692449626522	0.239523162055969	30.9223692576102	22.3198141989424	39.5249243162779	0.25	0.19	0.34	35.5719284582004	49.2821444294051	62.9923604006098	83.9969244404148	116.371215768147	148.74550709588	85.6490709216462	118.686296294862	151.699365853729	88.46534520811	0.281410264970741	0.163071317065438	-40.8582832596574	-0.509850331611524	-0.494728435444311	-0.517373888777872	0.168492469951392	0.204557902690456	0.150553509201779	0.174432524851369	0.223521190999902	0.158080722289744	0.000947104251382231	0.00239568865007733	0.003852638189784
145	24.3279064864899	0.18	88.532909508885	59.4397479897115	117.626071028058	0.213189930719911	25.871858614318	18.1118053695873	33.6319118590486	0.25	0.17	0.33	29.2987579918058	41.8518921151807	54.4050262385556	70.2318266777394	100.322847609816	130.413868541893	71.5111984997206	102.147340768082	132.71661576107	88.532909508885	0.27159921310903	-0.265470607088953	-42.7618610040051	-0.509850331611524	-0.494728435444311	-0.517373888777872	0.168492469951392	0.204557902690456	0.150553509201779	0.174432524851369	0.223521190999902	0.158080722289744	0.000947104251382231	0.00239568865007733	0.003852638189784
145	24.3279064864899	0.18	88.5378013128233	59.3981168141051	117.677485811541	0.21588183299763	27.9894450806302	19.6610281315024	36.3178620297581	0.24	0.18	0.32	32.4668433312113	46.2198071373659	59.9727709435205	79.4958090027614	113.170255662161	146.844702321561	81.3241625307301	115.814747921802	150.145534799269	88.5378013128233	0.270504577853484	1.06896119483649	-41.1348232685648	-0.509850331611524	-0.494728435444311	-0.517373888777872	0.168492469951392	0.204557902690456	0.150553509201779	0.174432524851369	0.223521190999902	0.158080722289744	0.000947104251382231	0.00239568865007733	0.003852638189784
145	24.3279064864899	0.18	88.5870322156047	59.0989410750544	118.075123356155	0.186731148832693	25.9155676515	17.4714383981857	34.3596969048142	0.25	0.18	0.34	28.1521905547473	41.758439244203	55.3646879336586	67.2150418480233	99.7007758898509	132.186509931678	68.5283322973619	101.645160012563	134.765618215528	88.5870322156047	0.272851455318043	-0.799273866828426	-42.8184574438304	-0.509850331611524	-0.494728435444311	-0.517373888777872	0.168492469951392	0.204557902690456	0.150553509201779	0.174432524851369	0.223521190999902	0.158080722289744	0.000947104251382231	0.00239568865007733	0.003852638189784
145	24.3279064864899	0.18	88.7128242695177	58.6455290045227	118.780119534513	0.214910840779478	30.377048927489	21.3121832971472	39.4419145578307	0.24	0.19	0.3	35.071296414549	49.9884255067302	64.9055545989115	85.562613554469	121.955581090364	158.348548626259	88.2037294456033	125.648320101111	163.106666810553	88.7128242695177	0.264095663246738	-2.72680472694446	-45.4581158087285	-0.509850331611524	-0.494728435444311	-0.517373888777872	0.168492469951392	0.204557902690456	0.150553509201779	0.174432524851369	0.223521190999902	0.158080722289744	0.000947104251382231	0.00239568865007733	0.003852638189784
145	24.3279064864899	0.18	88.8035097767021	58.7316377012889	118.875381852115	0.216141493246272	28.7095406317731	20.1734018106005	37.2456794529456	0.25	0.19	0.33	32.5621966702917	46.3405090099524	60.1188213496132	77.8806739979054	110.8349695091	143.789265020295	79.8062470169195	113.624870025636	147.406799485361	88.8035097767021	0.277401744882365	-3.62511315313564	-45.1234324645465	-0.509850331611524	-0.494728435444311	-0.517373888777872	0.168492469951392	0.204557902690456	0.150553509201779	0.174432524851369	0.223521190999902	0.158080722289744	0.000947104251382231	0.00239568865007733	0.003852638189784
145	24.3279064864899	0.18	88.8258489546554	59.1922320602107	118.4594658491	0.218236863110305	28.2694508115009	19.9157989555741	36.6231026674278	0.24	0.17	0.33	32.6524910769185	46.3485292471064	60.0445674172944	79.3568600749106	112.642975431069	145.929090787227	80.9074768540002	114.728568975181	148.716526653916	88.8258489546554	0.27378269489639	0.692835141502953	-41.4093807277017	-0.509850331611524	-0.494728435444311	-0.517373888777872	0.168492469951392	0.204557902690456	0.150553509201779	0.174432524851369	0.223521190999902	0.158080722289744	0.000947104251382231	0.00239568865007733	0.003852638189784
145	24.3279064864899	0.18	89.1732651876805	59.1461660728588	119.200364302502	0.205109481389811	27.8089172145957	19.261589986904	36.3562444422875	0.26	0.2	0.34	30.238562309322	43.6569191079273	57.0752759065326	70.3439843772776	101.559115287084	132.774246196891	72.1441294247981	104.256110653435	136.280199466849	89.1732651876805	0.278027927184494	3.48240757655067	-37.746326978505	-0.509850331611524	-0.494728435444311	-0.517373888777872	0.168492469951392	0.204557902690456	0.150553509201779	0.174432524851369	0.223521190999902	0.158080722289744	0.000947104251382231	0.00239568865007733	0.003852638189784
145	24.3279064864899	0.18	89.1792595366966	59.4167414389291	118.941777634464	0.203464467194966	26.6830216988133	18.4401458211783	34.9258975764484	0.23	0.18	0.34	30.8999626772618	44.7124649992175	58.5249673211732	76.8342555475946	111.179712344468	145.525169141341	78.2084933607879	113.255786756372	148.22980005667	89.1792595366966	0.264826409802455	0.779631024833658	-42.157475654909	-0.509850331611524	-0.494728435444311	-0.517373888777872	0.168492469951392	0.204557902690456	0.150553509201779	0.174432524851369	0.223521190999902	0.158080722289744	0.000947104251382231	0.00239568865007733	0.003852638189784
145	24.3279064864899	0.18	89.4199452806012	59.1457076473004	119.694182913902	0.230809721340267	29.5472522428787	21.1256949735521	37.9688095122052	0.25	0.19	0.33	34.0036815247198	47.5589255858916	61.1141696470633	81.0971771805431	113.425795143724	145.754413106906	83.0278529088824	116.255405963865	149.28539272504	89.4199452806012	0.279548743768533	0.55405827803288	-40.5926429585142	-0.509850331611524	-0.494728435444311	-0.517373888777872	0.168492469951392	0.204557902690456	0.150553509201779	0.174432524851369	0.223521190999902	0.158080722289744	0.000947104251382231	0.00239568865007733	0.003852638189784
145	24.3279064864899	0.18	89.6964316367267	59.7148105350875	119.678052738366	0.18911691256873	26.9034481345564	18.2056896547128	35.6012066144	0.25	0.19	0.35	29.019628707735	42.8837407771878	56.7478528466405	68.5355210847116	101.278329568802	134.021138052893	69.928911382349	103.277128628728	136.7896143495	89.6964316367267	0.281292116770118	2.9529307532709	-37.7056201488726	-0.509850331611524	-0.494728435444311	-0.517373888777872	0.168492469951392	0.204557902690456	0.150553509201779	0.174432524851369	0.223521190999902	0.158080722289744	0.000947104251382231	0.00239568865007733	0.003852638189784
145	24.3279064864899	0.18	89.8269852116114	59.7608727537812	119.893097669442	0.21151186735531	27.222372315655	19.0161809210408	35.4285637102693	0.23	0.17	0.36	31.5801905568863	45.2082207625441	58.8362509682019	77.7841952835503	111.350976995571	144.917758707591	78.646851662018	112.559249112413	146.513161532933	89.8269852116114	0.270807775424742	-1.55920574308385	-44.014109106126	-0.509850331611524	-0.494728435444311	-0.517373888777872	0.168492469951392	0.204557902690456	0.150553509201779	0.174432524851369	0.223521190999902	0.158080722289744	0.000947104251382231	0.00239568865007733	0.003852638189784
145	24.3279064864899	0.18	90.2848913937377	59.9993851800405	120.570397607435	0.200843979378273	27.6330654605539	19.0270740872028	36.2390568339051	0.25	0.19	0.33	30.6444066308894	44.5049454556305	58.3654842803716	73.1304979477162	106.207598062138	139.284698176559	75.0252986354972	108.951702214053	142.974116709703	90.2848913937377	0.274971930243004	-1.65667920386897	-43.1550765177387	-0.509850331611524	-0.494728435444311	-0.517373888777872	0.168492469951392	0.204557902690456	0.150553509201779	0.174432524851369	0.223521190999902	0.158080722289744	0.000947104251382231	0.00239568865007733	0.003852638189784
145	24.3279064864899	0.18	90.9253145435814	60.2359655820722	121.614663505091	0.184448145426813	25.1689429462109	16.9059176706951	33.4319682217268	0.25	0.18	0.36	27.0252254230094	40.2342168008586	53.4432081787078	64.0090693993406	95.2944789589658	126.579888518591	64.9681689375542	96.7503263842852	15.0285363650179	90.9253145435814	0.275751360657838	0.952063471694927	-40.9063576396007	-0.509850331611524	-0.494728435444311	-0.517373888777872	0.168492469951392	0.204557902690456	0.150553509201779	0.174432524851369	0.223521190999902	0.158080722289744	0.000947104251382231	0.00239568865007733	0.003852638189784
145	24.3279064864899	0.18	91.0173668156359	60.5256043210389	121.509129310233	0.1977795288941	28.0234516896458	19.2116789182231	36.8352244610685	0.26	0.18	0.34	30.4251931385385	44.3802404618177	58.335287785097	71.3921688922965	104.13743663364	136.882704374984	72.8123843827833	106.203071146275	139.662274106201	91.0173668156359	0.278226656709038	-0.828988902305381	-42.1785224924459	-0.509850331611524	-0.494728435444311	-0.517373888777872	0.168492469951392	0.204557902690456	0.150553509201779	0.174432524851369	0.223521190999902	0.158080722289744	0.000947104251382231	0.00239568865007733	0.003852638189784
145	24.3279064864899	0.18	91.0445162990573	60.523063316507	121.565969281608	0.187634703479778	27.7101635997962	18.7080673930444	36.7122598065479	0.27	0.2	0.36	29.0853985316444	43.0809412188023	57.0764839059602	67.0218270804817	99.2719212593757	131.52201543827	68.530665638028	101.453033304158	134.413906885356	91.0445162990573	0.290851147590997	2.09849674589997	-37.4734269930278	-0.509850331611524	-0.494728435444311	-0.517373888777872	0.168492469951392	0.204557902690456	0.150553509201779	0.174432524851369	0.223521190999902	0.158080722289744	0.000947104251382231	0.00239568865007733	0.003852638189784
145	24.3279064864899	0.18	91.1428960596561	60.8761877251131	121.409604394199	0.195907564615885	26.1656319131999	17.8891823178222	34.4420815085775	0.24	0.18	0.33	29.4733166153941	43.109178503441	56.7450403914879	71.9939941020452	105.302093531602	138.610192961159	73.422800130161	107.476521519924	141.455260320418	91.1428960596561	0.267338005391655	5.06523165061549	-37.3150926684877	-0.509850331611524	-0.494728435444311	-0.517373888777872	0.168492469951392	0.204557902690456	0.150553509201779	0.174432524851369	0.223521190999902	0.158080722289744	0.000947104251382231	0.00239568865007733	0.003852638189784
145	24.3279064864899	0.18	91.2195883553747	60.3520074059465	122.087169304803	0.192911135300473	26.4127612843053	17.9778348914064	34.8476876772041	0.25	0.18	0.33	29.0330362474419	42.6548947854018	56.2767533233617	69.4756174325163	102.072519266596	134.669421100677	70.9697021933003	104.293737003954	137.49245476346	91.2195883553747	0.271839907670337	-0.791304558964386	-42.8277249054305	-0.509850331611524	-0.494728435444311	-0.517373888777872	0.168492469951392	0.204557902690456	0.150553509201779	0.174432524851369	0.223521190999902	0.158080722289744	0.000947104251382231	0.00239568865007733	0.003852638189784
145	24.3279064864899	0.18	91.6071408161796	61.1112102634845	122.103071368875	0.203281481758132	28.1191444111246	19.4277169344991	36.81057188775	0.24	0.18	0.33	31.8945922240434	46.1633576248587	60.432123025674	77.6215272273393	112.3472686408	147.073010054261	79.197550880681	114.548334845238	149.886458422026	91.6071408161796	0.269324505648897	-1.96193241796398	-44.4444726903513	-0.509850331611524	-0.494728435444311	-0.517373888777872	0.168492469951392	0.204557902690456	0.150553509201779	0.174432524851369	0.223521190999902	0.158080722289744	0.000947104251382231	0.00239568865007733	0.003852638189784
145	24.3279064864899	0.18	91.9511832221814	61.2518670119282	122.650499432435	0.200046815311349	26.8760877567298	18.4850055294115	35.267169984048	0.25	0.18	0.33	29.8878918005576	43.4551994922234	57.0225071838893	71.6084919910617	104.114446263848	136.620400536635	73.2257446220496	106.533442809344	139.840289618731	91.9511832221814	0.270235658527116	-1.64881895314517	-43.9919687014211	-0.509850331611524	-0.494728435444311	-0.517373888777872	0.168492469951392	0.204557902690456	0.150553509201779	0.174432524851369	0.223521190999902	0.158080722289744	0.000947104251382231	0.00239568865007733	0.003852638189784
145	24.3279064864899	0.18	92.0338351894342	61.6774167778803	122.390253600988	0.180147887191296	24.9863750484077	16.6641033599795	33.3086467368359	0.25	0.18	0.33	26.7614385717907	40.1264518435217	53.4914651152528	63.6782926880271	95.4800668943571	127.281841100687	65.0695260293562	97.516977742728	130.012982144647	92.0338351894342	0.268230968782193	-1.2545301773781	-43.6380616087886	-0.509850331611524	-0.494728435444311	-0.517373888777872	0.168492469951392	0.204557902690456	0.150553509201779	0.174432524851369	0.223521190999902	0.158080722289744	0.000947104251382231	0.00239568865007733	0.003852638189784
145	24.3279064864899	0.18	92.4637442737371	62.0649116995868	122.862576847887	0.228147036773639	28.5165207197378	20.3273133296124	36.7057281098632	0.25	0.18	0.32	32.7386953930829	45.928041270166	59.1173871472491	78.1287527349006	109.604262995564	141.079773256227	79.8494928575589	112.010794191033	144.277161780984	92.4637442737371	0.268610419782285	-1.56315957978712	-44.2798930980676	-0.509850331611524	-0.494728435444311	-0.517373888777872	0.168492469951392	0.204557902690456	0.150553509201779	0.174432524851369	0.223521190999902	0.158080722289744	0.000947104251382231	0.00239568865007733	0.003852638189784
145	24.3279064864899	0.18	92.6793178053332	61.3025876715303	124.056047939136	0.204773006906022	28.7309895879889	19.8911323935972	37.5708467823807	0.26	0.19	0.32	31.6214462671745	45.6743952773542	59.7273442875338	74.4808515794246	107.581033039719	140.681214500013	76.4436092378683	110.519512081156	144.64817248933	92.6793178053332	0.280195612809501	-1.26017794282896	-42.2834728915349	-0.509850331611524	-0.494728435444311	-0.517373888777872	0.168492469951392	0.204557902690456	0.150553509201779	0.174432524851369	0.223521190999902	0.158080722289744	0.000947104251382231	0.00239568865007733	0.003852638189784
145	24.3279064864899	0.18	92.8186082346861	62.1032010794186	123.534015389954	0.180071340102601	24.9918323214108	16.6655852265007	33.3180794163209	0.25	0.19	0.33	26.9988591645805	40.4876847671469	53.9765103697134	64.8156003109876	97.19794371265	129.580287114312	66.3503533414688	99.498676335731	7.93610743024556	92.8186082346861	0.272492034956358	1.88567723740719	-40.0008137052807	-0.509850331611524	-0.494728435444311	-0.517373888777872	0.168492469951392	0.204557902690456	0.150553509201779	0.174432524851369	0.223521190999902	0.158080722289744	0.000947104251382231	0.00239568865007733	0.003852638189784
145	24.3279064864899	0.18	93.1287468046428	62.5563007251897	123.701192884096	0.234376752558323	29.4886574149581	21.1673656195263	37.8099492103898	0.25	0.18	0.34	34.3132479970538	47.8024348030448	61.2916216090357	82.4273935211481	114.831160988255	147.234928455361	84.0635697755487	117.016449866824	150.17836597324	93.1287468046428	0.275168146911493	0.0365561164493888	-41.4834803480211	-0.509850331611524	-0.494728435444311	-0.517373888777872	0.168492469951392	0.204557902690456	0.150553509201779	0.174432524851369	0.223521190999902	0.158080722289744	0.000947104251382231	0.00239568865007733	0.003852638189784
145	24.3279064864899	0.18	93.4000150396873	62.3618817376471	124.438148341727	0.178122776939042	27.2581984019693	18.1165112723559	36.3998855315826	0.25	0.18	0.33	29.2240754261864	43.970698006113	58.7173205860395	69.8528995233836	105.10104100819	140.349182492996	71.3443738931243	107.232077429476	143.158334570501	93.4000150396873	0.272875093100979	3.15804232738778	-38.7531474692366	-0.509850331611524	-0.494728435444311	-0.517373888777872	0.168492469951392	0.204557902690456	0.150553509201779	0.174432524851369	0.223521190999902	0.158080722289744	0.000947104251382231	0.00239568865007733	0.003852638189784
145	24.3279064864899	0.18	93.4839932906632	62.5554183489658	124.412568232361	0.221602744209512	31.2607242419659	22.1133261893637	40.4081222945681	0.25	0.18	0.34	35.4723867269704	50.1458934843354	64.8194002417003	84.309598974759	119.185105937087	154.060612899415	86.0989209151959	121.699571034501	157.272923973994	93.4839932906632	0.273882677655212	0.222587462557367	-41.4529366435104	-0.509850331611524	-0.494728435444311	-0.517373888777872	0.168492469951392	0.204557902690456	0.150553509201779	0.174432524851369	0.223521190999902	0.158080722289744	0.000947104251382231	0.00239568865007733	0.003852638189784
145	24.3279064864899	0.18	93.6734641269288	62.6570817014613	124.689846552396	0.194784523632417	27.1949093839666	18.5621047918555	35.8277139760776	0.24	0.18	0.33	30.6040535779583	44.8372893681653	59.0705251583724	74.8121624875256	109.605564804242	144.398967120958	76.4351550197653	111.97331795327	147.639876271543	93.6734641269288	0.26837985001046	2.68181552887309	-39.6207393102504	-0.509850331611524	-0.494728435444311	-0.517373888777872	0.168492469951392	0.204557902690456	0.150553509201779	0.174432524851369	0.223521190999902	0.158080722289744	0.000947104251382231	0.00239568865007733	0.003852638189784
145	24.3279064864899	0.18	93.6890286933803	62.3727911452657	125.005266241495	0.19462868652516	27.334881652711	18.653330833917	36.0164324715049	0.25	0.18	0.32	30.0842860725472	44.0859815719406	58.0876770713341	71.8950974157909	105.356195993554	138.817294571318	73.5872660585209	107.768821844774	142.08272246361	93.6890286933803	0.270132290488571	-2.91609178180195	-45.2348295046141	-0.509850331611524	-0.494728435444311	-0.517373888777872	0.168492469951392	0.204557902690456	0.150553509201779	0.174432524851369	0.223521190999902	0.158080722289744	0.000947104251382231	0.00239568865007733	0.003852638189784
145	24.3279064864899	0.18	93.9320451295868	62.5545800761847	125.309510182989	0.202028710547571	25.7040192953888	17.7282315637506	33.6798070270271	0.27	0.18	0.33	27.4683120350383	39.8260830484669	52.1838540618956	63.0869213752074	91.4692161191481	119.851510863089	64.4623965951576	93.4652887043252	122.341436220997	93.9320451295868	0.269682379488678	-2.18337609182188	-44.2160796359726	-0.509850331611524	-0.494728435444311	-0.517373888777872	0.168492469951392	0.204557902690456	0.150553509201779	0.174432524851369	0.223521190999902	0.158080722289744	0.000947104251382231	0.00239568865007733	0.003852638189784
145	24.3279064864899	0.18	94.2100224289718	63.0486625183078	125.371382339636	0.218984413678041	29.604023650871	20.8751249784917	38.3329223232503	0.24	0.18	0.32	34.4543925045146	48.8614392311887	63.2684859578629	84.3181505239453	119.575644451492	154.833138379038	86.3774101443509	122.562944512186	158.888134238689	94.2100224289718	0.262907338378057	1.35670606455185	-41.5268122114021	-0.509850331611524	-0.494728435444311	-0.517373888777872	0.168492469951392	0.204557902690456	0.150553509201779	0.174432524851369	0.223521190999902	0.158080722289744	0.000947104251382231	0.00239568865007733	0.003852638189784
145	24.3279064864899	0.18	94.3693418361517	62.7735462841085	125.965137388195	0.195106488063611	28.8231941185161	19.6828841122781	37.963504124754	0.25	0.19	0.37	31.4812090341135	46.1004085529217	60.71960807173	74.6030549587888	109.247116563072	143.891178167356	75.8595836284981	111.107892852406	146.333746815664	94.3693418361517	0.285167068634154	0.512591487363575	-39.9563204172882	-0.509850331611524	-0.494728435444311	-0.517373888777872	0.168492469951392	0.204557902690456	0.150553509201779	0.174432524851369	0.223521190999902	0.158080722289744	0.000947104251382231	0.00239568865007733	0.003852638189784
145	24.3279064864899	0.18	94.4075512139507	63.2321760476609	125.582926380241	0.18898577028529	27.6422156424154	18.7017940914367	36.5826371933941	0.28	0.2	0.36	28.6649777903071	42.3683146970124	56.0716516037177	65.1544197851744	96.3015907967303	127.448761808286	66.5422674926639	98.3689366564518	130.182395599254	94.4075512139507	0.290343471098623	0.600470286917471	-39.1780353736	-0.509850331611524	-0.494728435444311	-0.517373888777872	0.168492469951392	0.204557902690456	0.150553509201779	0.174432524851369	0.223521190999902	0.158080722289744	0.000947104251382231	0.00239568865007733	0.003852638189784
145	24.3279064864899	0.18	94.4222918354646	63.1985258128378	125.646057858091	0.212186931644102	29.9981678388989	20.9734742341673	39.0228614436305	0.25	0.19	0.35	33.8711290294211	48.4455652017023	63.0200013739835	81.0539019905118	115.930652631122	150.807403271732	82.5283371511325	117.98993079741	153.640047957479	94.4222918354646	0.282028171239319	-0.312142780326875	-41.4311191690501	-0.509850331611524	-0.494728435444311	-0.517373888777872	0.168492469951392	0.204557902690456	0.150553509201779	0.174432524851369	0.223521190999902	0.158080722289744	0.000947104251382231	0.00239568865007733	0.003852638189784
145	24.3279064864899	0.18	94.4426449054605	62.8013808540387	126.083908956882	0.191636789761873	26.0922972851337	17.7254545491908	34.4591400210766	0.27	0.18	0.36	27.678325159036	40.7431632514683	53.8080013439007	64.051211612568	94.2849307604597	124.518649908352	64.8900010424268	95.5157956328361	126.159586886932	94.4426449054605	0.279299768151554	2.29802170826613	-39.0109923194364	-0.509850331611524	-0.494728435444311	-0.517373888777872	0.168492469951392	0.204557902690456	0.150553509201779	0.174432524851369	0.223521190999902	0.158080722289744	0.000947104251382231	0.00239568865007733	0.003852638189784
145	24.3279064864899	0.18	94.5105386809866	63.5212699273811	125.499807434592	0.208626422493189	28.3084937112716	19.7003731615036	36.9166142610396	0.25	0.19	0.33	31.5289764740564	45.3056307574295	59.0822850408026	74.7634121857614	107.431446416942	140.099480648123	76.5702289256338	110.126249529921	143.462916672654	94.5105386809866	0.276780350352549	-2.26566877211173	-43.5935194278721	-0.509850331611524	-0.494728435444311	-0.517373888777872	0.168492469951392	0.204557902690456	0.150553509201779	0.174432524851369	0.223521190999902	0.158080722289744	0.000947104251382231	0.00239568865007733	0.003852638189784
145	24.3279064864899	0.18	95.4206867389075	63.3365651168214	127.504808360994	0.180587267510745	27.8538607211757	18.5902850851385	37.117436357213	0.24	0.18	0.32	30.6409165905732	45.9093456165054	61.1777746424377	74.8778543574367	112.189636512881	149.501418668326	76.5649877420634	114.861373586019	153.064503131194	95.4206867389075	0.269188994631739	3.26477385424468	-38.8456393028661	-0.509850331611524	-0.494728435444311	-0.517373888777872	0.168492469951392	0.204557902690456	0.150553509201779	0.174432524851369	0.223521190999902	0.158080722289744	0.000947104251382231	0.00239568865007733	0.003852638189784
145	24.3279064864899	0.18	96.0076270022382	64.3532779013651	127.661976103111	0.223791923108651	31.4263840011301	22.2884766802515	40.5642913220088	0.25	0.19	0.32	35.9674843021261	50.7135588245362	65.4596333469463	86.0041879324118	121.264484533577	156.524781134741	88.2163191597829	124.467913473926	160.60936840192	96.0076270022382	0.271188749841233	-0.901541863673419	-42.7767473207266	-0.509850331611524	-0.494728435444311	-0.517373888777872	0.168492469951392	0.204557902690456	0.150553509201779	0.174432524851369	0.223521190999902	0.158080722289744	0.000947104251382231	0.00239568865007733	0.003852638189784
145	24.3279064864899	0.18	96.472878060658	63.8037202672883	129.142035854028	0.17657326564758	26.565155558336	17.6084596020538	35.5218515146182	0.25	0.19	0.33	28.4829977484464	42.9711220092733	57.4592462701001	68.2726715118138	103.000159019189	137.727646526564	69.8970912413415	105.413766910079	140.99385429169	96.472878060658	0.268806241017021	-0.937652087040941	-42.812726503974	-0.509850331611524	-0.494728435444311	-0.517373888777872	0.168492469951392	0.204557902690456	0.150553509201779	0.174432524851369	0.223521190999902	0.158080722289744	0.000947104251382231	0.00239568865007733	0.003852638189784
145	24.3279064864899	0.18	96.4876971546338	64.1046235114611	128.870770797807	0.219794961377967	32.0263141770302	22.6055109997542	41.4471173543062	0.25	0.19	0.33	36.6924195782656	51.9839147782029	67.2754099781401	88.2602500237768	125.042539256708	161.82482848964	90.299107862642	128.025009910422	165.699250106046	96.4876971546338	0.272172159058754	0.0416118793692341	-41.8420387398038	-0.509850331611524	-0.494728435444311	-0.517373888777872	0.168492469951392	0.204557902690456	0.150553509201779	0.174432524851369	0.223521190999902	0.158080722289744	0.000947104251382231	0.00239568865007733	0.003852638189784
145	24.3279064864899	0.18	96.5577741614948	64.1694353978474	128.946112925142	0.197841094554278	29.2654840036394	20.0649481050316	38.4660199022473	0.26	0.19	0.34	31.4718122882097	45.9028258764935	60.3338394647774	73.1491495975646	106.69079512299	140.232440648416	74.8514578021735	109.181443656044	143.565719662839	96.5577741614948	0.278818367033353	-0.496213822689482	-41.4529711856486	-0.509850331611524	-0.494728435444311	-0.517373888777872	0.168492469951392	0.204557902690456	0.150553509201779	0.174432524851369	0.223521190999902	0.158080722289744	0.000947104251382231	0.00239568865007733	0.003852638189784
145	24.3279064864899	0.18	97.2419389020096	65.3632073721187	129.1206704319	0.197141931860756	28.710704051993	19.6646497987756	37.7567583052104	0.25	0.18	0.36	31.9478235840205	46.6443347535844	61.3408459231483	76.9187125262514	112.302553770321	147.686395014391	78.0672843189942	113.978614993551	149.879209052593	97.2419389020096	0.272880589319264	-0.0171315289522904	-41.9300809205727	-0.509850331611524	-0.494728435444311	-0.517373888777872	0.168492469951392	0.204557902690456	0.150553509201779	0.174432524851369	0.223521190999902	0.158080722289744	0.000947104251382231	0.00239568865007733	0.003852638189784
145	24.3279064864899	0.18	97.2730954342777	64.3332802331209	130.212910635434	0.239016088456977	31.5660873264805	22.7722103566051	40.3599642963559	0.25	0.2	0.33	36.295985096005	50.3122980685452	64.3286110410854	85.7138757268224	118.813749035091	151.913622343359	88.0553077276527	122.04076231699	155.909957084052	97.2730954342777	0.273428707367389	0.217058337663966	-41.2020087658691	-0.509850331611524	-0.494728435444311	-0.517373888777872	0.168492469951392	0.204557902690456	0.150553509201779	0.174432524851369	0.223521190999902	0.158080722289744	0.000947104251382231	0.00239568865007733	0.003852638189784
145	24.3279064864899	0.18	97.5805529985212	64.5456113139414	130.615494683101	0.158602847055516	25.9534601475248	16.6203636136725	35.2865566813771	0.25	0.19	0.33	26.6877488290667	41.6741439454757	56.6605390618847	63.4946747027687	99.1498470059181	134.805019309068	65.0300089425112	101.464305060139	137.956816652968	97.5805529985212	0.27272351811704	0.475119760632031	-41.23252291776	-0.509850331611524	-0.494728435444311	-0.517373888777872	0.168492469951392	0.204557902690456	0.150553509201779	0.174432524851369	0.223521190999902	0.158080722289744	0.000947104251382231	0.00239568865007733	0.003852638189784
145	24.3279064864899	0.18	97.6050233016964	65.3017562189543	129.908290384438	0.177632618745352	26.7692413675246	17.7764792798459	35.7620034552033	0.24	0.18	0.31	29.0882562096975	43.8034179423036	58.5185796749097	70.5522940109199	106.243275604755	141.934257198589	72.3020396597188	109.053644499361	145.599991812642	97.6050233016964	0.259445005586202	-1.6600537449952	-44.4301341375691	-0.509850331611524	-0.494728435444311	-0.517373888777872	0.168492469951392	0.204557902690456	0.150553509201779	0.174432524851369	0.223521190999902	0.158080722289744	0.000947104251382231	0.00239568865007733	0.003852638189784
145	24.3279064864899	0.18	97.8032018838783	65.2642030210361	130.342200746721	0.227784896092641	31.2521402814878	22.2680954444685	40.2361851185072	0.26	0.17	0.33	35.0415377809223	49.1790174485027	63.3164971160832	81.7077576584268	114.672685447883	147.637613237339	83.1121168103426	116.663255816444	150.229418950892	97.8032018838783	0.270805326543413	-2.11366192726632	-44.2576040276877	-0.509850331611524	-0.494728435444311	-0.517373888777872	0.168492469951392	0.204557902690456	0.150553509201779	0.174432524851369	0.223521190999902	0.158080722289744	0.000947104251382231	0.00239568865007733	0.003852638189784
145	24.3279064864899	0.18	97.9274496037704	65.5639370435662	130.290962163975	0.205280436365454	28.6545543256781	19.8519275068311	37.4571811445252	0.23	0.19	0.32	33.3986929741605	48.2081481460888	63.0176033180171	83.400891837926	120.382032684611	157.363173531295	85.5412232816468	123.506677990876	161.35284862575	97.9274496037704	0.262164961570081	0.544982653879489	-42.1523671282236	-0.509850331611524	-0.494728435444311	-0.517373888777872	0.168492469951392	0.204557902690456	0.150553509201779	0.174432524851369	0.223521190999902	0.158080722289744	0.000947104251382231	0.00239568865007733	0.003852638189784
145	24.3279064864899	0.18	98.0594393590248	65.7768938036419	130.341984914408	0.200736712443483	29.1711961107863	20.0831352370921	38.2592569844805	0.24	0.19	0.33	32.7561030605303	47.5789609004402	62.4018187403501	79.1830459557874	115.015117657502	150.847189359217	10.4347107161301	117.627388424719	154.283945028139	98.0594393590248	0.26941308940184	2.5167088139536	-39.7208179754208	-0.509850331611524	-0.494728435444311	-0.517373888777872	0.168492469951392	0.204557902690456	0.150553509201779	0.174432524851369	0.223521190999902	0.158080722289744	0.000947104251382231	0.00239568865007733	0.003852638189784
145	24.3279064864899	0.18	98.0748495719073	64.9518576258392	131.197841517975	0.214062920988019	29.9672154480363	21.002117943423	38.9323129526496	0.25	0.18	0.33	34.0895367864006	48.6412130506933	63.192889314986	81.9984793410511	117.000871218998	152.003263096944	83.8020601806633	119.548570511419	155.243896197573	98.0748495719073	0.268150769574949	-1.22566907206188	-43.801915854091	-0.509850331611524	-0.494728435444311	-0.517373888777872	0.168492469951392	0.204557902690456	0.150553509201779	0.174432524851369	0.223521190999902	0.158080722289744	0.000947104251382231	0.00239568865007733	0.003852638189784
145	24.3279064864899	0.18	98.4174105818223	65.6428506125596	131.191970551085	0.21327269960724	29.6324783833354	20.7466501245084	38.5183066421623	0.25	0.18	0.34	33.2787691357529	47.5321269275307	61.7854847193084	79.0927486036708	112.968317738591	146.843886873512	80.6101062574745	18.3393074512485	149.467496454221	98.4174105818223	0.273587957226579	-0.304255316638887	-41.8009354172168	-0.509850331611524	-0.494728435444311	-0.517373888777872	0.168492469951392	0.204557902690456	0.150553509201779	0.174432524851369	0.223521190999902	0.158080722289744	0.000947104251382231	0.00239568865007733	0.003852638189784
145	24.3279064864899	0.18	98.5859890481594	65.9149849817664	131.256993114553	0.224258582956635	30.7991977001345	21.8556707943424	39.7427246059265	0.23	0.18	0.32	36.5886090683645	51.5609799796765	66.5333508909886	90.8878598472962	128.079947319833	165.27203479237	93.1495958870942	131.158614930773	169.388724512788	98.5859890481594	0.26050134032924	2.97693409831591	-39.9717370603524	-0.509850331611524	-0.494728435444311	-0.517373888777872	0.168492469951392	0.204557902690456	0.150553509201779	0.174432524851369	0.223521190999902	0.158080722289744	0.000947104251382231	0.00239568865007733	0.003852638189784
145	24.3279064864899	0.18	98.7861625949223	65.3993384729626	132.172986716882	0.233095898865217	31.7839074296082	22.7827996381846	40.7850152210318	0.24	0.18	0.33	37.5900355476495	52.4412376484111	67.2924397491727	91.9587363941925	128.290114091073	164.621491787953	93.8635736458745	130.935281422505	168.002405873124	98.7861625949223	0.261266416183967	-0.346017625922742	-43.3502156187267	-0.509850331611524	-0.494728435444311	-0.517373888777872	0.168492469951392	0.204557902690456	0.150553509201779	0.174432524851369	0.223521190999902	0.158080722289744	0.000947104251382231	0.00239568865007733	0.003852638189784
145	24.3279064864899	0.18	98.9525615574774	66.4884078245547	131.4167152904	0.195406385105403	26.924901359399	18.3947154184242	35.4550873003738	0.26	0.19	0.32	29.0571829181914	42.5318775560236	56.0065721938557	68.0100364757422	99.5483475501005	131.086658624459	69.6995678706824	102.096370061623	134.427049873586	98.9525615574774	0.269968072487614	0.397902486198042	-41.4760827888461	-0.509850331611524	-0.494728435444311	-0.517373888777872	0.168492469951392	0.204557902690456	0.150553509201779	0.174432524851369	0.223521190999902	0.158080722289744	0.000947104251382231	0.00239568865007733	0.003852638189784
145	24.3279064864899	0.18	100.324357991092	66.8855122078165	133.763203774367	0.226203994205312	31.2687084609038	22.2393163728789	40.2981005489288	0.27	0.2	0.36	34.672856182371	48.7503938203591	62.8279314583472	80.1160658490696	112.644015853121	145.171965857171	81.8210668657976	115.037823826978	148.258893456395	100.324357991092	0.282786393910809	-1.38737435405834	-41.9989899728371	-0.509850331611524	-0.494728435444311	-0.517373888777872	0.168492469951392	0.204557902690456	0.150553509201779	0.174432524851369	0.223521190999902	0.158080722289744	0.000947104251382231	0.00239568865007733	0.003852638189784
145	24.3279064864899	0.18	100.522509237586	66.6023044320193	134.442714043152	0.20646024650519	29.3017933003112	20.3327569257635	38.2708296748589	0.24	0.18	0.32	33.1815051426706	47.8182869462125	62.4550687497543	80.2568146236728	115.659111139251	151.061407654829	82.0976040043636	118.278504647219	154.515191050105	100.522509237586	0.265109873082358	-2.16970043152087	-44.8425673363437	-0.509850331611524	-0.494728435444311	-0.517373888777872	0.168492469951392	0.204557902690456	0.150553509201779	0.174432524851369	0.223521190999902	0.158080722289744	0.000947104251382231	0.00239568865007733	0.003852638189784
145	24.3279064864899	0.18	101.113147974641	66.8840274404839	135.342268508797	0.205570324295936	27.9724395326994	19.3869843767956	36.5578946886033	0.24	0.17	0.33	31.5898684644657	45.5793262270246	59.5687839895836	76.2874426659624	110.071057757288	143.854672848614	77.4741153389645	111.754438308362	146.06980038332	101.113147974641	0.261339532625871	0.173000730677078	-43.3221328387566	-0.509850331611524	-0.494728435444311	-0.517373888777872	0.168492469951392	0.204557902690456	0.150553509201779	0.174432524851369	0.223521190999902	0.158080722289744	0.000947104251382231	0.00239568865007733	0.003852638189784
145	24.3279064864899	0.18	101.414657483143	67.1979514368466	135.63136352944	0.202402036392212	30.4991662466394	21.0464198149541	39.9519126783247	0.27	0.19	0.35	32.8459630964593	47.5983325343584	62.3507019722574	75.9690437115869	110.089626365412	144.210209019237	77.5843113391027	112.514668882677	147.357494236613	101.414657483143	0.284299483553987	1.57649535045923	-38.6734681444345	-0.509850331611524	-0.494728435444311	-0.517373888777872	0.168492469951392	0.204557902690456	0.150553509201779	0.174432524851369	0.223521190999902	0.158080722289744	0.000947104251382231	0.00239568865007733	0.003852638189784
145	24.3279064864899	0.18	101.849448191344	68.3189302223244	135.379966160364	0.188290690763111	29.6006338012324	20.0050299352781	39.1962376671867	0.25	0.18	0.34	32.3601055499934	47.8819395548815	63.4037735597696	77.5671150675766	114.772923387853	151.97873170813	78.970133714608	116.832864368411	154.643191266147	101.849448191344	0.27260506537942	-0.68520017056312	-42.3968090059153	-0.509850331611524	-0.494728435444311	-0.517373888777872	0.168492469951392	0.204557902690456	0.150553509201779	0.174432524851369	0.223521190999902	0.158080722289744	0.000947104251382231	0.00239568865007733	0.003852638189784
145	24.3279064864899	0.18	101.973751592847	68.0166673238283	135.930835861865	0.233851849637667	29.396201151361	21.0888485146689	37.703553788053	0.25	0.18	0.33	34.0052601952625	47.4006661961172	60.7960721969719	81.248304854206	113.253765896228	145.259226938251	83.1125505673215	115.838851921456	148.483230894791	101.973751592847	0.264409343445876	0.21823797894717	-42.4883504880722	-0.509850331611524	-0.494728435444311	-0.517373888777872	0.168492469951392	0.204557902690456	0.150553509201779	0.174432524851369	0.223521190999902	0.158080722289744	0.000947104251382231	0.00239568865007733	0.003852638189784
145	24.3279064864899	0.18	103.167875400731	69.1926082479784	137.143142553484	0.187646017134426	29.3385322186663	19.8077877464054	38.8692766909272	0.26	0.19	0.33	31.3565949219634	46.444180549776	61.5317661775886	73.5482533122181	108.936839744697	144.325426177177	75.4260401622537	111.617678452739	147.687724430904	103.167875400731	0.273305138769663	1.49419343014148	-40.1496801682777	-0.509850331611524	-0.494728435444311	-0.517373888777872	0.168492469951392	0.204557902690456	0.150553509201779	0.174432524851369	0.223521190999902	0.158080722289744	0.000947104251382231	0.00239568865007733	0.003852638189784
145	24.3279064864899	0.18	103.733933968855	69.5726449761361	137.895222961573	0.203942765970022	28.6447676200056	19.8089089841426	37.4806262558686	0.26	0.18	0.34	31.1683850103978	45.0711922816356	58.9739995528734	72.6689338034155	105.083259439414	137.497585075413	74.1851064080973	107.292367238054	140.294171926164	103.733933968855	0.269022377724645	0.0689349397722957	-41.8282073139337	-0.509850331611524	-0.494728435444311	-0.517373888777872	0.168492469951392	0.204557902690456	0.150553509201779	0.174432524851369	0.223521190999902	0.158080722289744	0.000947104251382231	0.00239568865007733	0.003852638189784
145	24.3279064864899	0.18	104.849785136689	69.5442942567598	140.155276016618	0.187586232442309	28.9776566125272	19.5622976975673	38.3930155274871	0.24	0.18	0.32	32.0273491628224	47.442153299057	62.8569574352917	77.7232649864589	115.131571883918	152.539878781376	79.3335854410859	117.520635909604	155.702636933373	104.849785136689	0.266222156375047	1.05356006843861	-41.5636531469134	-0.509850331611524	-0.494728435444311	-0.517373888777872	0.168492469951392	0.204557902690456	0.150553509201779	0.174432524851369	0.223521190999902	0.158080722289744	0.000947104251382231	0.00239568865007733	0.003852638189784
145	24.3279064864899	0.18	105.79322624504	70.3209504815292	141.265502008551	0.237618531041168	33.1144745039283	23.8536566691551	42.3752923387015	0.25	0.18	0.32	38.5543571951489	53.5224974544467	68.4906377137446	92.3385017814645	128.187514618133	164.036527454801	94.4731351862384	131.208165573389	167.919024960751	105.79322624504	0.26880059849452	0.580654384932668	-41.6945296619132	-0.509850331611524	-0.494728435444311	-0.517373888777872	0.168492469951392	0.204557902690456	0.150553509201779	0.174432524851369	0.223521190999902	0.158080722289744	0.000947104251382231	0.00239568865007733	0.003852638189784
145	24.3279064864899	0.18	105.814404071779	70.794278395961	140.834529747597	0.192556246550198	30.2511775128421	20.5794271323565	39.9229278933276	0.26	0.19	0.33	32.4356887276902	47.6795476930406	62.923406658391	75.7501328363089	111.350558998294	146.950985160278	77.5926110948203	114.016830642278	150.600327489478	105.814404071779	0.278103778280465	0.217257772008532	-40.5069947719618	-0.509850331611524	-0.494728435444311	-0.517373888777872	0.168492469951392	0.204557902690456	0.150553509201779	0.174432524851369	0.223521190999902	0.158080722289744	0.000947104251382231	0.00239568865007733	0.003852638189784
145	24.3279064864899	0.18	106.550151471297	71.2966543758712	141.803648566724	0.201139023459401	31.773855771147	21.8873501825923	41.6603613597017	0.24	0.18	0.32	35.8362192945792	52.0234223763991	68.2106254582189	86.9723098927956	126.257660592238	165.543011291679	89.1530811688882	129.464622487326	169.628187562473	106.550151471297	0.268792758586079	-5.19905214228927	-47.1089316715113	-0.509850331611524	-0.494728435444311	-0.517373888777872	0.168492469951392	0.204557902690456	0.150553509201779	0.174432524851369	0.223521190999902	0.158080722289744	0.000947104251382231	0.00239568865007733	0.003852638189784
145	24.3279064864899	0.18	107.720755256332	71.680310309562	143.761200203102	0.21905632783794	31.9003410129971	22.4963384071856	41.3043436188086	0.25	0.18	0.33	36.3507098773294	51.5461680991133	66.7416263208973	87.0367855686584	123.420224663248	159.803663757838	89.0412445218429	126.135148652077	163.33788501027	107.720755256332	0.266242016530345	-1.80847008216216	-44.0249985604082	-0.509850331611524	-0.494728435444311	-0.517373888777872	0.168492469951392	0.204557902690456	0.150553509201779	0.174432524851369	0.223521190999902	0.158080722289744	0.000947104251382231	0.00239568865007733	0.003852638189784
145	24.3279064864899	0.18	109.121520084387	72.5336927495879	145.709347419186	0.198802253921127	30.7815599832588	21.1336044148637	40.429515551654	0.26	0.19	0.34	33.6634875905758	49.0316106128214	64.399733635067	79.4481582617966	115.717991171205	151.987824080613	81.1793241545782	41.78974609375	155.32034806673	109.121520084387	0.269366329716491	-1.26005056393058	-42.9183303212492	-0.509850331611524	-0.494728435444311	-0.517373888777872	0.168492469951392	0.204557902690456	0.150553509201779	0.174432524851369	0.223521190999902	0.158080722289744	0.000947104251382231	0.00239568865007733	0.003852638189784
145	24.3279064864899	0.18	109.13614937434	72.7232952079868	145.549003540693	0.175150864154356	27.8619117693985	18.4217922285085	37.3020313102886	0.24	0.18	0.33	30.1101388167706	45.5398704247099	60.9696020326492	72.9457191846272	110.326246581599	147.70677397857	74.528819092757	112.724479817028	150.884251795665	109.13614937434	0.262530052889938	0.457914051649852	-42.0930715044717	-0.509850331611524	-0.494728435444311	-0.517373888777872	0.168492469951392	0.204557902690456	0.150553509201779	0.174432524851369	0.223521190999902	0.158080722289744	0.000947104251382231	0.00239568865007733	0.003852638189784
145	24.3279064864899	0.18	111.422647491043	74.555626676295	148.289668305791	0.187291343240201	28.7971677045479	19.4313903847545	38.1629450243413	0.25	0.19	0.34	31.114498115793	46.1114414636187	61.1083848114444	73.8187602048433	109.398821971511	144.978883738178	75.6150684123145	112.025709683219	148.458937575431	111.422647491043	0.269598265975298	3.86502693669464	-38.1067956479802	-0.509850331611524	-0.494728435444311	-0.517373888777872	0.168492469951392	0.204557902690456	0.150553509201779	0.174432524851369	0.223521190999902	0.158080722289744	0.000947104251382231	0.00239568865007733	0.003852638189784
145	24.3279064864899	0.18	112.637080232266	75.2177587072953	150.056401757237	0.234751781314273	33.9301732527772	24.3655414937161	43.4948050118382	0.26	0.2	0.33	38.4372387932529	53.5256797781321	68.6141207630113	89.8449973618279	125.113424102162	160.381850842496	92.2052560979431	128.385702071025	164.594676212984	112.637080232266	0.278813052387073	2.40958095846192	-38.4940597728436	-0.509850331611524	-0.494728435444311	-0.517373888777872	0.168492469951392	0.204557902690456	0.150553509201779	0.174432524851369	0.223521190999902	0.158080722289744	0.000947104251382231	0.00239568865007733	0.003852638189784
145	24.3279064864899	0.18	117.855135029969	78.0861979240083	157.62407213593	0.170459939965146	31.2025045960697	20.4556237518552	41.9493854402842	0.23	0.19	0.31	33.9827170376126	51.8363994868098	69.690081936007	83.7329541756498	127.724185739936	171.715417304222	86.1043127807848	131.380057925099	176.699681552074	117.855135029969	0.257342604609293	-1.08892127150627	-43.8650232704756	-0.509850331611524	-0.494728435444311	-0.517373888777872	0.168492469951392	0.204557902690456	0.150553509201779	0.174432524851369	0.223521190999902	0.158080722289744	0.000947104251382231	0.00239568865007733	0.003852638189784
145	24.3279064864899	0.19	71.9005669837072	48.9145262690825	94.8866076983318	0.229770217450636	24.6562147977941	17.6080645661405	31.7043650294477	0.23	0.17	0.31	29.4251244451135	41.2034034771583	52.9816825092031	72.9553747257416	102.157927870759	131.360481015776	74.5132045905213	104.373486461708	134.233405932333	71.9005669837072	0.271260156123385	-1.57078641583702	-44.6438947764613	-0.509850331611524	-0.494728435444311	-0.517373888777872	0.168492469951392	0.204557902690456	0.150553509201779	0.174432524851369	0.223521190999902	0.158080722289744	0.000947104251382231	0.00239568865007733	0.003852638189784
145	24.3279064864899	0.19	72.6281639860474	49.2375233208658	96.0188046512289	0.186128684310386	24.1093948336005	16.2381578462398	31.9806318209612	0.26	0.19	0.35	25.8138127932738	38.3267246621699	50.8396365310659	60.8006547743093	90.2729857644971	119.745316754685	62.0645613937006	92.0616724403683	122.200331057494	72.6281639860474	0.280518119072195	0.977313909489438	-40.0997085261608	-0.509850331611524	-0.494728435444311	-0.517373888777872	0.168492469951392	0.204557902690456	0.150553509201779	0.174432524851369	0.223521190999902	0.158080722289744	0.000947104251382231	0.00239568865007733	0.003852638189784
145	24.3279064864899	0.19	72.6924900085216	48.9954022559111	96.3895777611322	0.23864137208746	28.1382872331621	20.291264907366	35.9853095589583	0.26	0.19	0.36	31.8579911949089	44.1780889957473	56.4981867965857	74.1180128050898	102.780873591756	131.443734378421	75.3540545650094	104.494099092216	133.594977338838	72.6924900085216	0.295339944613969	-0.745273762878964	-40.8279637436404	-0.509850331611524	-0.494728435444311	-0.517373888777872	0.168492469951392	0.204557902690456	0.150553509201779	0.174432524851369	0.223521190999902	0.158080722289744	0.000947104251382231	0.00239568865007733	0.003852638189784
145	24.3279064864899	0.19	73.8978423963485	49.7609221681836	98.0347626245133	0.181429682204657	22.1828972298168	14.8262902458339	29.5395042137998	0.26	0.18	0.34	23.404336492904	35.0172553312873	46.6301741696707	54.7422241856016	81.9045838915784	109.066943597555	55.8235667594507	83.4910756648486	111.271829802192	73.8978423963485	0.286553124025225	0.342229572387457	-40.4140501662952	-0.509850331611524	-0.494728435444311	-0.517373888777872	0.168492469951392	0.204557902690456	0.150553509201779	0.174432524851369	0.223521190999902	0.158080722289744	0.000947104251382231	0.00239568865007733	0.003852638189784
145	24.3279064864899	0.19	75.4795632055955	51.0812056916176	99.8779207195734	0.222064070886871	25.2904367367375	17.8999242151372	32.6809492583378	0.25	0.19	0.37	28.658459060703	40.4909505278336	52.3234419949642	67.9828207620818	96.0515366994932	124.120252636905	69.1597199600566	97.6967900923522	126.207210265261	75.4795632055955	0.295737216365576	-1.65960503413982	-41.7617030644505	-0.509850331611524	-0.494728435444311	-0.517373888777872	0.168492469951392	0.204557902690456	0.150553509201779	0.174432524851369	0.223521190999902	0.158080722289744	0.000947104251382231	0.00239568865007733	0.003852638189784
145	24.3279064864899	0.19	75.8474350618216	51.5601827066123	100.134687417031	0.234379545501009	25.5224900104545	18.3204519195571	32.724528101352	0.27	0.19	0.37	28.6298817876417	39.8847078191096	51.1395338505775	66.3040507938052	92.3691446842037	118.434238574602	67.3705232698446	93.8786855511348	120.312743882455	75.8474350618216	0.294469803324928	-1.09966145738243	-41.1707692866474	-0.509850331611524	-0.494728435444311	-0.517373888777872	0.168492469951392	0.204557902690456	0.150553509201779	0.174432524851369	0.223521190999902	0.158080722289744	0.000947104251382231	0.00239568865007733	0.003852638189784
145	24.3279064864899	0.19	76.5430309738269	51.7941596605025	101.291902287151	0.191183453586444	27.2995748292503	18.5327726446316	36.0663770138689	0.26	0.2	0.34	28.9740305562477	42.6799988562094	56.3859671561712	67.1290282017327	98.8839589061112	130.63888961049	68.8600582963018	101.446120902348	134.038323007906	76.5430309738269	0.290533214327921	-1.16693800721373	-41.3916969455577	-0.509850331611524	-0.494728435444311	-0.517373888777872	0.168492469951392	0.204557902690456	0.150553509201779	0.174432524851369	0.223521190999902	0.158080722289744	0.000947104251382231	0.00239568865007733	0.003852638189784
145	24.3279064864899	0.19	77.0081660705461	51.9763682722446	102.039963868848	0.190732631005366	23.2841552279253	15.7959202779795	30.7723901778711	0.25	0.19	0.36	25.4537625151351	37.5204069853005	49.5870514554658	60.7757184674975	89.5871362973799	118.398554127262	61.9722410272393	91.3897075031094	120.733592928834	77.0081660705461	0.280976877792565	0.880068391964191	-40.4710926836784	-0.509850331611524	-0.494728435444311	-0.517373888777872	0.168492469951392	0.204557902690456	0.150553509201779	0.174432524851369	0.223521190999902	0.158080722289744	0.000947104251382231	0.00239568865007733	0.003852638189784
145	24.3279064864899	0.19	77.2970339113021	52.0047632114481	102.589304611156	0.206432610663917	26.092495154099	18.1051247102203	34.0798655979778	0.26	0.19	0.37	28.7761754625806	41.4712536272694	54.1663317919583	67.7650218255135	97.6606641434239	127.556306461334	68.9293679061685	99.329714158604	129.636888464091	77.2970339113021	0.296624633628426	1.18856671025147	-38.5146288216804	-0.509850331611524	-0.494728435444311	-0.517373888777872	0.168492469951392	0.204557902690456	0.150553509201779	0.174432524851369	0.223521190999902	0.158080722289744	0.000947104251382231	0.00239568865007733	0.003852638189784
145	24.3279064864899	0.19	77.5609526731872	52.3422557767226	102.779649569652	0.22449148175045	26.3274362346126	18.6875413351406	33.9673311340847	0.26	0.19	0.35	29.3630520151044	41.3673401822851	53.3716283494659	68.3660566495027	96.3156663989344	124.265276148366	69.8794752356728	98.4696644710648	127.099792051961	77.5609526731872	0.287308752467564	-0.582819014721328	-41.253222209506	-0.509850331611524	-0.494728435444311	-0.517373888777872	0.168492469951392	0.204557902690456	0.150553509201779	0.174432524851369	0.223521190999902	0.158080722289744	0.000947104251382231	0.00239568865007733	0.003852638189784
145	24.3279064864899	0.19	78.7363233254547	52.9551271605732	104.517519490336	0.225024593660505	24.5973334439821	17.4704040346696	31.7242628532946	0.24	0.18	0.35	28.5454465564433	40.190362275699	51.8352779949548	69.1309378560188	97.3324215264409	125.533905196863	70.2556129704301	98.8492401175784	127.55587866512	78.7363233254547	0.280976935397653	1.74664796147151	-39.5932945153907	-0.509850331611524	-0.494728435444311	-0.517373888777872	0.168492469951392	0.204557902690456	0.150553509201779	0.174432524851369	0.223521190999902	0.158080722289744	0.000947104251382231	0.00239568865007733	0.003852638189784
145	24.3279064864899	0.19	78.7885365805825	53.7293464989977	103.847726662167	0.184607618141893	23.9408772125422	16.0851926564125	31.7965617686719	0.24	0.18	0.34	26.1605542494685	38.9368427520134	51.7131312545583	63.0542510615182	93.8486790079453	124.643106954372	64.2479406726255	95.6925286187484	127.091571797807	78.7885365805825	0.276308546889064	1.73863370294298	-39.9244434685779	-0.509850331611524	-0.494728435444311	-0.517373888777872	0.168492469951392	0.204557902690456	0.150553509201779	0.174432524851369	0.223521190999902	0.158080722289744	0.000947104251382231	0.00239568865007733	0.003852638189784
145	24.3279064864899	0.19	79.7396887896223	54.0919046202387	105.387472959006	0.222011807073522	25.2208447151217	17.8495537075663	32.5921357226771	0.25	0.19	0.33	28.7675901687129	40.6476787240801	52.5277672794474	68.6991852783381	97.0697369999721	125.440288721606	70.5211188927247	99.615655170184	128.695686406846	79.7396887896223	0.278538879758933	-2.85799350964347	-44.4731818866186	-0.509850331611524	-0.494728435444311	-0.517373888777872	0.168492469951392	0.204557902690456	0.150553509201779	0.174432524851369	0.223521190999902	0.158080722289744	0.000947104251382231	0.00239568865007733	0.003852638189784
145	24.3279064864899	0.19	80.422770035781	54.2619701889943	106.583569882568	0.208928111468385	26.5733787924598	18.5002519442308	34.6465056406888	0.26	0.18	0.35	29.1738804979625	41.9047578192614	54.6356351405603	68.1676474230414	97.9145971538085	127.661546884576	69.4091441688196	99.7668544023482	129.991329573247	80.422770035781	0.289313024266091	-0.429878418766059	-40.880708240671	-0.509850331611524	-0.494728435444311	-0.517373888777872	0.168492469951392	0.204557902690456	0.150553509201779	0.174432524851369	0.223521190999902	0.158080722289744	0.000947104251382231	0.00239568865007733	0.003852638189784
145	24.3279064864899	0.19	80.6829279993905	54.3747032959885	106.991152702793	0.206731151857076	26.9185850196427	18.685835038663	35.1513350006225	0.26	0.2	0.33	29.260764975799	42.1526995240556	55.0446340723122	67.9010682498159	97.8174470033221	127.733825756828	69.8574050980007	100.607635833114	131.366003182082	80.6829279993905	0.282658151920797	2.62282557930144	-38.0244877836344	-0.509850331611524	-0.494728435444311	-0.517373888777872	0.168492469951392	0.204557902690456	0.150553509201779	0.174432524851369	0.223521190999902	0.158080722289744	0.000947104251382231	0.00239568865007733	0.003852638189784
145	24.3279064864899	0.19	81.4464184498382	55.5398576373746	107.352979262302	0.21397880918003	26.7129237422661	18.7193933587243	34.7064541258079	0.25	0.19	0.35	30.0513240557051	42.8838003705952	55.7162766854852	71.480652477557	102.004225355438	132.527798233319	72.8329844558425	104.022068402802	135.083813605734	81.4464184498382	0.286713084351431	-0.708777588808606	-41.4331452824219	-0.509850331611524	-0.494728435444311	-0.517373888777872	0.168492469951392	0.204557902690456	0.150553509201779	0.174432524851369	0.223521190999902	0.158080722289744	0.000947104251382231	0.00239568865007733	0.003852638189784
145	24.3279064864899	0.19	81.6605190287173	55.1673414241622	108.153696633272	0.224029315897928	26.9259979615617	19.1020221198221	34.7499738033013	0.25	0.19	0.35	30.504922090681	42.9993989578169	55.4938758249527	72.1773203053228	101.740348075264	131.303375845206	73.5900891959985	103.767069592397	133.933915251712	81.6605190287173	0.287795145333368	0.274827659604223	-40.2106673085925	-0.509850331611524	-0.494728435444311	-0.517373888777872	0.168492469951392	0.204557902690456	0.150553509201779	0.174432524851369	0.223521190999902	0.158080722289744	0.000947104251382231	0.00239568865007733	0.003852638189784
145	24.3279064864899	0.19	81.698439214592	55.433109083068	107.963769346116	0.220262049064084	25.5620682966934	18.0530017855393	33.0711348078475	0.25	0.17	0.34	29.0789277759892	41.1741795982016	53.2694314204141	69.4026561173182	98.2703849873803	127.138113857442	70.5612184714616	99.9433906296734	15.0374405378823	81.698439214592	0.277959289109244	-2.01466243858897	-43.7104835338852	-0.509850331611524	-0.494728435444311	-0.517373888777872	0.168492469951392	0.204557902690456	0.150553509201779	0.174432524851369	0.223521190999902	0.158080722289744	0.000947104251382231	0.00239568865007733	0.003852638189784
145	24.3279064864899	0.19	82.0443950889524	55.5218406353844	108.56694954252	0.208482529662267	27.8503173813482	19.3778280858857	36.3228066768108	0.26	0.2	0.32	30.5115802936629	43.8520349761975	57.1924896587321	71.1869830203929	102.31177930527	133.436575590146	73.2344334864889	105.074420581837	137.392104752811	82.0443950889524	0.28527002904688	-0.103907975976052	-40.5957995774775	-0.509850331611524	-0.494728435444311	-0.517373888777872	0.168492469951392	0.204557902690456	0.150553509201779	0.174432524851369	0.223521190999902	0.158080722289744	0.000947104251382231	0.00239568865007733	0.003852638189784
145	24.3279064864899	0.19	82.0493911914363	55.8999400254199	108.198842357453	0.220123416490988	26.0064977423513	18.3637918083522	33.6492036763505	0.25	0.18	0.36	29.4880849009153	41.7605373337508	54.0329897665862	70.1592328881616	99.3583433504846	128.557453812808	71.0481138506133	100.61177200825	14.9079539174561	82.0493911914363	0.28244146759213	5.24744599385863	-35.7483803563616	-0.509850331611524	-0.494728435444311	-0.517373888777872	0.168492469951392	0.204557902690456	0.150553509201779	0.174432524851369	0.223521190999902	0.158080722289744	0.000947104251382231	0.00239568865007733	0.003852638189784
145	24.3279064864899	0.19	82.4679514700783	55.897727418023	109.038175522134	0.263641949835575	29.4125278911461	21.7379397962812	37.0871159860109	0.27	0.2	0.35	33.3628355291185	45.1415975811926	56.9203596332667	75.9286879309478	102.735340719325	129.541993507703	77.7163390236239	105.211607828974	132.634236860868	82.4679514700783	0.29336332423204	-2.57594695015758	-42.4154943318159	-0.509850331611524	-0.494728435444311	-0.517373888777872	0.168492469951392	0.204557902690456	0.150553509201779	0.174432524851369	0.223521190999902	0.158080722289744	0.000947104251382231	0.00239568865007733	0.003852638189784
145	24.3279064864899	0.19	82.6263389820624	56.0843355576617	109.168342406463	0.21558953393509	27.8465907037343	19.5535204202187	36.1396609872499	0.26	0.19	0.33	30.9029984878956	44.0096275206142	57.1162565533328	72.3657675574139	103.057652372878	133.749537188343	74.062398888795	105.547110260807	136.985545697157	82.6263389820624	0.280898806787128	4.23598715593022	-36.7727052096863	-0.509850331611524	-0.494728435444311	-0.517373888777872	0.168492469951392	0.204557902690456	0.150553509201779	0.174432524851369	0.223521190999902	0.158080722289744	0.000947104251382231	0.00239568865007733	0.003852638189784
145	24.3279064864899	0.19	82.8401611420554	56.4733365309103	109.2069857532	0.235974626443955	27.8831199650016	20.0497603235514	35.7164796064518	0.25	0.18	0.35	32.448865073699	45.1265044059058	57.8041437381127	77.8199273776654	108.223855832847	138.627784288028	79.0417203476089	109.947491994044	140.795184676787	82.8401611420554	0.283294332508168	3.01000983773923	-38.2945185938815	-0.509850331611524	-0.494728435444311	-0.517373888777872	0.168492469951392	0.204557902690456	0.150553509201779	0.174432524851369	0.223521190999902	0.158080722289744	0.000947104251382231	0.00239568865007733	0.003852638189784
145	24.3279064864899	0.19	83.1542824407576	56.0345352731425	110.274029608373	0.221993683928378	28.4795204104798	20.1553802272727	36.8036605936869	0.25	0.19	0.35	32.3421243743305	45.6993706320994	59.0566168898683	76.8948930794007	108.652362407593	140.409831735784	78.3614943564098	110.70010946165	143.004142098645	83.1542824407576	0.286423100381564	0.0239133967592139	-41.0072456316769	-0.509850331611524	-0.494728435444311	-0.517373888777872	0.168492469951392	0.204557902690456	0.150553509201779	0.174432524851369	0.223521190999902	0.158080722289744	0.000947104251382231	0.00239568865007733	0.003852638189784
145	24.3279064864899	0.19	83.4445117358643	56.461755564491	110.427267907238	0.211995514513636	26.6988376675614	18.66211790138	34.7355574337429	0.25	0.18	0.36	30.2081383914839	43.2170768299465	56.226015268409	72.4584988311029	103.662280355851	134.8660618806	73.5358248108795	105.207823899232	136.91367990812	83.4445117358643	0.283969451801027	-1.27641095733586	-42.4710551182607	-0.509850331611524	-0.494728435444311	-0.517373888777872	0.168492469951392	0.204557902690456	0.150553509201779	0.174432524851369	0.223521190999902	0.158080722289744	0.000947104251382231	0.00239568865007733	0.003852638189784
145	24.3279064864899	0.19	83.4544551612622	56.6487617265315	110.260148595993	0.242218869563787	28.7466099526086	20.8080815178031	36.6851383874141	0.23	0.17	0.31	34.8033121728198	48.0811861119888	61.3590600511577	86.3701782790779	119.321419632157	152.272660985236	88.0537040364155	121.52233818203	154.970728515788	83.4544551612622	0.260250558043894	0.995763671086093	-43.0174637960426	-0.509850331611524	-0.494728435444311	-0.517373888777872	0.168492469951392	0.204557902690456	0.150553509201779	0.174432524851369	0.223521190999902	0.158080722289744	0.000947104251382231	0.00239568865007733	0.003852638189784
145	24.3279064864899	0.19	84.2702335050393	56.9151518739994	111.625315136079	0.217566720409361	25.1685646270703	17.716590570042	32.6205386840987	0.24	0.16	0.31	28.9061936273345	41.0647522476699	53.2233108680052	69.9012836517166	99.3032473233498	128.705210994983	71.1856885568268	101.085758356456	130.977746284014	84.2702335050393	0.268321577769633	1.01065330036615	-42.1215504563705	-0.509850331611524	-0.494728435444311	-0.517373888777872	0.168492469951392	0.204557902690456	0.150553509201779	0.174432524851369	0.223521190999902	0.158080722289744	0.000947104251382231	0.00239568865007733	0.003852638189784
145	24.3279064864899	0.19	84.4345137964899	56.9360442761029	111.932983316877	0.223280357190828	27.128749333008	19.2288397743728	35.0286588916433	0.26	0.18	0.34	30.578402766626	43.1411272543413	55.7038517420566	72.0471518648781	101.646752795994	131.246353727109	73.4876511913974	103.722916366198	133.870702280215	84.4345137964899	0.280876965980276	2.33162904200387	-38.7279602082091	-0.509850331611524	-0.494728435444311	-0.517373888777872	0.168492469951392	0.204557902690456	0.150553509201779	0.174432524851369	0.223521190999902	0.158080722289744	0.000947104251382231	0.00239568865007733	0.003852638189784
145	24.3279064864899	0.19	84.8378460748056	57.2533941707528	112.422297978858	0.202877058034587	28.3005880924077	19.5421410770545	37.0590351077608	0.26	0.19	0.34	30.9538822770905	44.8268727940662	58.6998633110419	72.6451742763318	105.203475196972	137.761776117613	74.2656940394298	107.583584757462	140.855182866393	84.8378460748056	0.289024804488476	2.54058341016695	-37.9581251071528	-0.509850331611524	-0.494728435444311	-0.517373888777872	0.168492469951392	0.204557902690456	0.150553509201779	0.174432524851369	0.223521190999902	0.158080722289744	0.000947104251382231	0.00239568865007733	0.003852638189784
[truncated: 1,348 more rows]
