# Supplementary material for: Re-expressing coefficients from regression models for inclusion in a meta-analysis
Source: BMC Med Res Methodol. 2024 Jan 8;24:6. doi: 10.1186/s12874-023-02132-y (PMC10773134; doi:10.1186/s12874-023-02132-y)
Supplement: Supplementary file 2 — Additional file 2. [file 12874_2023_2132_MOESM2_ESM.zip › Supp_Files_R1/simdata/simdata_scenario_146.csv]

ex_no	errsd	rsquare	beta	b_low_ci	b_hi_ci	lrsquare	lbeta	lb_low_ci	lb_hi_ci	x_median	x_25	x_75	rbl	rb	rbu	altl	alt	altu	dzl	dz	dzu	observed_beta	xlog	error	ylog	RelBias_rb	RelBias_rbl	RelBias_rbu	RelBias_alt	RelBias_altl	RelBias_altu	RelBias_dz	RelBias_dzl	RelBias_dzu	MC_SE_RelBias_rb	MC_SE_RelBias_alt	MC_SE_RelBias_dz
146	24.3279064864899	0.18	91.0023226765797	86.9268770790829	95.0777682740765	0.209755041194764	28.1915170148176	27.0261565577456	29.3568774718896	0.25	0.19	0.34	43.5140672233026	45.3903818653813	47.26669650746	103.810553895618	108.286836502736	112.763119109854	105.916478722692	110.592198378421	115.066716643819	91.0023226765797	0.27782871466272	-0.160464223194666	-41.6277910855938	-0.506650761247601	-0.505301287208699	-0.507893745039616	0.176560351226509	0.179778665257047	0.173596001914301	0.178180938796492	0.199879053822059	0.189472049538709	0.000140855223596167	0.000353572559988908	0.00306753737323489
146	24.3279064864899	0.19	90.6064099561676	86.6805891004225	94.5322308119128	0.2196398427151	28.3095276105789	27.1731000120211	29.4459552091367	0.25	0.19	0.34	43.8015612773494	45.6334208396916	47.4652804020338	104.619583095006	108.994961006476	113.370338917947	106.894285921255	111.218428816472	115.833314181413	90.6064099561676	0.277265004959625	-0.463128657049219	-42.0131748449394	-0.506650761247601	-0.505301287208699	-0.507893745039616	0.176560351226509	0.179778665257047	0.173596001914301	0.178180938796492	0.199879053822059	0.189472049538709	0.000140855223596167	0.000353572559988908	0.00306753737323489
146	24.3279064864899	0.19	90.9083065564279	86.9677648887531	94.8488482241028	0.218787807798603	28.2223786403625	27.0866260657508	29.3581312149742	0.25	0.19	0.34	43.4706708773071	45.293412707506	47.1161545377049	103.368856132205	107.703151743694	112.037447355183	105.527443010166	109.959402575289	114.3309919588	90.9083065564279	0.277994784928398	-0.17984638546696	-41.6194679624586	-0.506650761247601	-0.505301287208699	-0.507893745039616	0.176560351226509	0.179778665257047	0.173596001914301	0.178180938796492	0.199879053822059	0.189472049538709	0.000140855223596167	0.000353572559988908	0.00306753737323489
146	24.3279064864899	0.19	91.2059600142755	87.1765867145154	95.2353333140356	0.21325731465629	28.4448121127872	27.2812632498298	29.6083609757446	0.25	0.18	0.34	43.7177307412686	45.5822967413566	47.4468627414445	103.800112128416	108.2271982694	112.654284410385	106.01692093191	110.460657383233	115.042198980215	91.2059600142755	0.277359172659807	0.170317860981367	-41.3302133711537	-0.506650761247601	-0.505301287208699	-0.507893745039616	0.176560351226509	0.179778665257047	0.173596001914301	0.178180938796492	0.199879053822059	0.189472049538709	0.000140855223596167	0.000353572559988908	0.00306753737323489
146	24.3279064864899	0.19	91.7485972538965	87.7076783615912	95.7895161462017	0.211549209745722	28.2426661227555	27.0814730066398	29.4038592388712	0.25	0.18	0.34	43.7301170063647	45.6051668170701	47.4802166277756	104.634076620577	109.120552280639	113.607027940702	106.775827159489	111.381631080606	115.978047710465	91.7485972538965	0.275638167810796	0.0411554679241176	-41.6463184537918	-0.506650761247601	-0.505301287208699	-0.507893745039616	0.176560351226509	0.179778665257047	0.173596001914301	0.178180938796492	0.199879053822059	0.189472049538709	0.000140855223596167	0.000353572559988908	0.00306753737323489
146	24.3279064864899	0.19	91.819902060612	87.8465881319503	95.7932159892737	0.219280354738039	28.909680408981	27.7479425304039	30.071418287558	0.25	0.18	0.34	44.834411897035	46.7115180827437	48.5886242684525	107.344727525625	111.838986366453	116.333245207281	109.564689090636	114.151447381866	118.713158361926	91.819902060612	0.276889977448403	0.14129822297505	-41.4436545521391	-0.506650761247601	-0.505301287208699	-0.507893745039616	0.176560351226509	0.179778665257047	0.173596001914301	0.178180938796492	0.199879053822059	0.189472049538709	0.000140855223596167	0.000353572559988908	0.00306753737323489
146	24.3279064864899	0.19	92.4590654984459	88.394891520633	96.5232394762587	0.215599889354848	29.0005384537189	27.82247743498	30.1785994724579	0.25	0.18	0.34	44.9144298641643	46.8161993642208	48.7179688642772	107.438092040469	111.987242217924	116.536392395378	109.732480426665	114.324463294257	119.030574662752	92.4590654984459	0.274804238374703	0.248467187570212	-41.4446609623286	-0.506650761247601	-0.505301287208699	-0.507893745039616	0.176560351226509	0.179778665257047	0.173596001914301	0.178180938796492	0.199879053822059	0.189472049538709	0.000140855223596167	0.000353572559988908	0.00306753737323489
146	24.3279064864899	0.19	92.5937121038664	88.5326447603088	96.654779447424	0.220156583348523	29.1426670897363	27.9745555083567	30.3107786711159	0.25	0.19	0.34	44.860922991695	46.7341453806021	48.6073677695092	106.59147832018	111.042335109128	115.493191898076	108.774427739538	113.363735537524	117.908305820218	92.5937121038664	0.279064645688171	0.376585643657611	-40.9039901212882	-0.506650761247601	-0.505301287208699	-0.507893745039616	0.176560351226509	0.179778665257047	0.173596001914301	0.178180938796492	0.199879053822059	0.189472049538709	0.000140855223596167	0.000353572559988908	0.00306753737323489
146	24.3279064864899	0.19	92.952207675221	88.9225919884636	96.9818233619785	0.216018684672772	28.5681329456512	27.4090721309056	29.7271937603968	0.25	0.18	0.34	44.2080323783562	46.077479026606	47.9469256748557	105.653679200048	110.121507914192	114.589336628335	107.909473000212	112.39673869657	116.970590756929	92.952207675221	0.276545380226541	-0.149846022051999	-41.7271562084832	-0.506650761247601	-0.505301287208699	-0.507893745039616	0.176560351226509	0.179778665257047	0.173596001914301	0.178180938796492	0.199879053822059	0.189472049538709	0.000140855223596167	0.000353572559988908	0.00306753737323489
146	24.3279064864899	0.19	93.2279891109638	89.1752964570157	97.2806817649119	0.214150112310958	28.3963667058903	27.2378812434999	29.5548521682806	0.25	0.18	0.34	43.7928045166793	45.6554063444915	47.5180081723038	104.325770637508	108.762969241752	113.200167845997	106.49804469818	111.003667913484	115.606376518462	93.2279891109638	0.276300268467742	0.0841593897903408	-41.5526867921179	-0.506650761247601	-0.505301287208699	-0.507893745039616	0.176560351226509	0.179778665257047	0.173596001914301	0.178180938796492	0.199879053822059	0.189472049538709	0.000140855223596167	0.000353572559988908	0.00306753737323489
146	24.3279064864899	0.19	93.2376639815887	89.1938636491292	97.2814643140482	0.218534988813416	28.8895172762234	27.7260565389908	30.052978013456	0.25	0.19	0.34	44.5575516347511	46.4273076817873	48.2970637288235	106.099153692195	110.551362732484	115.003571772774	108.368596898399	112.986063136267	117.630414593505	93.2376639815887	0.276529468878741	-0.230049607359142	-41.8085209667797	-0.506650761247601	-0.505301287208699	-0.507893745039616	0.176560351226509	0.179778665257047	0.173596001914301	0.178180938796492	0.199879053822059	0.189472049538709	0.000140855223596167	0.000353572559988908	0.00306753737323489
146	24.3279064864899	0.19	93.5439624662282	89.4639863019336	97.6239386305227	0.214499606848748	28.7236627736403	27.5530400767102	29.8942854705704	0.25	0.18	0.33	44.4841709032042	46.3741322275601	48.264093551916	106.420303387372	110.941692759021	115.46308213067	108.735236601561	113.321937942175	117.890559977899	93.5439624662282	0.273623072222749	0.0652379459477903	-41.8043406313624	-0.506650761247601	-0.505301287208699	-0.507893745039616	0.176560351226509	0.179778665257047	0.173596001914301	0.178180938796492	0.199879053822059	0.189472049538709	0.000140855223596167	0.000353572559988908	0.00306753737323489
146	24.3279064864899	0.19	93.6552265430566	89.5743298454528	97.7361232406603	0.215665431720988	28.8773128963596	27.7044848171013	30.0501409756178	0.25	0.19	0.34	44.512826921027	46.3972111153116	48.2815953095962	105.968476359009	110.454493890486	114.940511421963	108.166758280152	112.835129303592	117.462607128228	93.6552265430566	0.276474936315401	-0.0282758841282196	-41.5657978745121	-0.506650761247601	-0.505301287208699	-0.507893745039616	0.176560351226509	0.179778665257047	0.173596001914301	0.178180938796492	0.199879053822059	0.189472049538709	0.000140855223596167	0.000353572559988908	0.00306753737323489
146	24.3279064864899	0.19	94.1103197036902	89.9739951048934	98.2466443024869	0.21062946829695	28.257786499694	27.0927589470916	29.4228140522965	0.25	0.19	0.34	43.8317830691557	45.7166127040771	47.6014423389985	105.08075908577	109.599382671592	114.118006257413	107.31327266587	111.951235448951	7.30954523898961	94.1103197036902	0.273453673802291	-0.0628301764227289	-41.929622806323	-0.506650761247601	-0.505301287208699	-0.507893745039616	0.176560351226509	0.179778665257047	0.173596001914301	0.178180938796492	0.199879053822059	0.189472049538709	0.000140855223596167	0.000353572559988908	0.00306753737323489
146	24.3279064864899	0.19	94.2112947710724	90.035965648265	98.3866238938798	0.213832868368048	28.7937705734039	27.6179639065811	29.9695772402266	0.25	0.19	0.34	44.3993697670972	46.289627685873	48.1798856046489	105.759866616343	110.262485153698	114.765103691053	108.127695944225	112.626092941537	117.335965033824	94.2112947710724	0.274729598954156	-0.392864240000145	-42.0832929031085	-0.506650761247601	-0.505301287208699	-0.507893745039616	0.176560351226509	0.179778665257047	0.173596001914301	0.178180938796492	0.199879053822059	0.189472049538709	0.000140855223596167	0.000353572559988908	0.00306753737323489
146	24.3279064864899	0.19	94.4900241179351	90.3542017226705	98.6258465131997	0.214456178327981	28.8178019040619	27.6431912196912	29.9924125884326	0.25	0.18	0.34	44.6159896985462	46.5118062045781	48.4076227106099	106.702315389237	111.236295518638	115.770275648038	108.947790628912	113.596464325694	118.126052231983	94.4900241179351	0.274616771143449	0.72406798346925	-41.02123798675	-0.506650761247601	-0.505301287208699	-0.507893745039616	0.176560351226509	0.179778665257047	0.173596001914301	0.178180938796492	0.199879053822059	0.189472049538709	0.000140855223596167	0.000353572559988908	0.00306753737323489
146	24.3279064864899	0.19	94.6741782086418	90.5247124081987	98.8236440090849	0.211643272767873	28.7378684698457	27.5566482426182	29.9190886970731	0.25	0.18	0.33	44.4944790688599	46.4017421805906	48.3090052923214	106.455856899106	111.019104590514	115.582352281921	108.779588332233	113.289201666974	7.00238480799603	94.6741782086418	0.273506144150836	-0.0294660846108099	-41.8774695562768	-0.506650761247601	-0.505301287208699	-0.507893745039616	0.176560351226509	0.179778665257047	0.173596001914301	0.178180938796492	0.199879053822059	0.189472049538709	0.000140855223596167	0.000353572559988908	0.00306753737323489
146	24.3279064864899	0.19	94.7778108889294	90.6566663332352	98.8989554446235	0.215936869187396	28.8072426027663	27.6381982886049	29.9762869169277	0.25	0.19	0.34	44.3408850332848	46.2164218896223	48.0919587459599	105.402211134227	109.860528363874	114.318845593522	107.699373321741	112.220214722857	116.838517728731	94.7778108889294	0.276700467523076	0.0996633201167953	-41.3958146877836	-0.506650761247601	-0.505301287208699	-0.507893745039616	0.176560351226509	0.179778665257047	0.173596001914301	0.178180938796492	0.199879053822059	0.189472049538709	0.000140855223596167	0.000353572559988908	0.00306753737323489
146	24.3279064864899	0.19	95.2362061753939	91.111993066204	99.3604192845838	0.217060517674079	28.9574962751872	27.7862401988124	30.1287523515621	0.25	0.18	0.34	44.7028454573805	46.587176658672	48.4715078599635	106.562150908451	111.053998883207	115.545846857962	108.831039133603	113.386188502047	117.984379176017	95.2362061753939	0.2753683238594	-0.0182642531431277	-41.7338542521505	-0.506650761247601	-0.505301287208699	-0.507893745039616	0.176560351226509	0.179778665257047	0.173596001914301	0.178180938796492	0.199879053822059	0.189472049538709	0.000140855223596167	0.000353572559988908	0.00306753737323489
146	24.3279064864899	0.19	95.8079625801947	91.60584687874	100.010078281649	0.210051915366094	28.9032886955446	27.7095744385395	30.0970029525497	0.25	0.19	0.34	44.615375161687	46.5373826443449	48.4593901270027	106.440228114709	111.025618558045	115.611009001382	108.670240697596	113.348385226334	118.089944148198	95.8079625801947	0.275780658510002	0.293863889465546	-41.279687533953	-0.506650761247601	-0.505301287208699	-0.507893745039616	0.176560351226509	0.179778665257047	0.173596001914301	0.178180938796492	0.199879053822059	0.189472049538709	0.000140855223596167	0.000353572559988908	0.00306753737323489
146	24.3279064864899	0.19	95.8822254454554	91.7215037107487	100.042947180162	0.215479863684922	29.0986298487731	27.9161645367265	30.2810951608197	0.25	0.18	0.34	45.0606963856605	46.9693651192398	48.8780338528191	107.775889362381	112.341031199052	116.906173035722	109.930836870847	114.596939751609	119.372655886574	95.8822254454554	0.274525777142366	0.357810513201454	-41.4330168976414	-0.506650761247601	-0.505301287208699	-0.507893745039616	0.176560351226509	0.179778665257047	0.173596001914301	0.178180938796492	0.199879053822059	0.189472049538709	0.000140855223596167	0.000353572559988908	0.00306753737323489
146	24.3279064864899	0.19	96.198015159449	91.9834402694365	100.412590049461	0.21995619406854	29.855992421672	28.6585901498417	31.0533946935023	0.25	0.18	0.34	46.1621129187062	48.0908406960443	50.0195684733823	110.175568426819	114.778881961947	119.382195497076	112.47347081181	117.210863615429	121.918941224382	96.198015159449	0.273849422471227	0.00772796125772629	-41.773640975808	-0.506650761247601	-0.505301287208699	-0.507893745039616	0.176560351226509	0.179778665257047	0.173596001914301	0.178180938796492	0.199879053822059	0.189472049538709	0.000140855223596167	0.000353572559988908	0.00306753737323489
146	24.3279064864899	0.2	91.233256781486	87.2862956042967	95.1802179586753	0.221540306288703	28.6689751742806	27.5244613940798	29.8134889544814	0.25	0.19	0.35	43.9779055835415	45.806581474564	47.6352573655865	104.1096868758	108.438744203235	112.76780153067	106.340208535641	110.776412257584	115.143086696378	91.233256781486	0.281732806308475	0.125581167297774	-40.9801026337833	-0.506650761247601	-0.505301287208699	-0.507893745039616	0.176560351226509	0.179778665257047	0.173596001914301	0.178180938796492	0.199879053822059	0.189472049538709	0.000140855223596167	0.000353572559988908	0.00306753737323489
146	24.3279064864899	0.2	91.3663815940502	87.4233817142651	95.3093814738354	0.224068450209493	28.9182723841007	27.7722031287953	30.0643416394062	0.25	0.19	0.34	44.6989339923512	46.5435148401863	48.3880956880214	106.597870217492	110.996820533776	115.39577085006	108.714117834427	113.315610250344	117.791709715385	91.3663815940502	0.278547057833193	0.104121562016799	-41.3155077069958	-0.506650761247601	-0.505301287208699	-0.507893745039616	0.176560351226509	0.179778665257047	0.173596001914301	0.178180938796492	0.199879053822059	0.189472049538709	0.000140855223596167	0.000353572559988908	0.00306753737323489
146	24.3279064864899	0.2	91.5414694333738	87.5838515540283	95.4990873127193	0.227366312886123	28.7845561541856	27.6544988535515	29.9146134548197	0.25	0.18	0.34	44.6355959922931	46.4595589354064	48.2835218785197	106.752497240111	111.114768981355	115.477040722599	108.872039305427	113.348255422871	117.793077966012	91.5414694333738	0.276207085197245	-0.0277861212496569	-41.7671063006573	-0.506650761247601	-0.505301287208699	-0.507893745039616	0.176560351226509	0.179778665257047	0.173596001914301	0.178180938796492	0.199879053822059	0.189472049538709	0.000140855223596167	0.000353572559988908	0.00306753737323489
146	24.3279064864899	0.2	91.8500245541643	87.8850015994867	95.815047508842	0.221790202987541	28.3039926430118	27.1748676038389	29.4331176821848	0.25	0.18	0.34	43.840474347423	45.6620610442392	47.4836477410554	104.79995736415	109.154431420443	113.508905476736	107.004278653836	111.479090447677	115.832405212503	91.8500245541643	0.275684613760294	-0.0159061913774	-41.7227234196019	-0.506650761247601	-0.505301287208699	-0.507893745039616	0.176560351226509	0.179778665257047	0.173596001914301	0.178180938796492	0.199879053822059	0.189472049538709	0.000140855223596167	0.000353572559988908	0.00306753737323489
146	24.3279064864899	0.2	91.9799392379612	88.0912610958648	95.8686173800575	0.224720859426565	28.4609364716919	27.3351041576522	29.5867687857317	0.25	0.18	0.34	44.1218113684738	45.9390263571604	47.7562413458469	105.527914212893	109.874220529082	114.220526845271	107.698057045811	112.132129885385	116.654424794415	91.9799392379612	0.276112011597426	0.584181386883839	-41.0846461958372	-0.506650761247601	-0.505301287208699	-0.507893745039616	0.176560351226509	0.179778665257047	0.173596001914301	0.178180938796492	0.199879053822059	0.189472049538709	0.000140855223596167	0.000353572559988908	0.00306753737323489
146	24.3279064864899	0.2	92.0612053771789	88.1072310591823	96.0151796951755	0.220303465667771	28.7658672369475	27.6133517315559	29.918382742339	0.25	0.18	0.34	44.4828904622938	46.3395003183091	48.1961101743245	106.178403334194	110.61003689212	115.041670450046	108.370360185833	112.756225520685	117.349110335008	92.0612053771789	0.277725169350872	0.535184977969345	-41.0261255585164	-0.506650761247601	-0.505301287208699	-0.507893745039616	0.176560351226509	0.179778665257047	0.173596001914301	0.178180938796492	0.199879053822059	0.189472049538709	0.000140855223596167	0.000353572559988908	0.00306753737323489
146	24.3279064864899	0.2	92.0785194800695	88.1507003829122	96.0063385772269	0.223254311782835	28.9305308275618	27.7812846496218	30.0797770055017	0.25	0.18	0.34	44.7963098490731	46.6494274614928	48.5025450739126	107.030383191445	111.457977536254	115.885571881064	109.235940309519	113.759372326085	118.319821713951	92.0785194800695	0.278692420704574	-0.443357316796853	-41.8437616790527	-0.506650761247601	-0.505301287208699	-0.507893745039616	0.176560351226509	0.179778665257047	0.173596001914301	0.178180938796492	0.199879053822059	0.189472049538709	0.000140855223596167	0.000353572559988908	0.00306753737323489
146	24.3279064864899	0.2	92.211599931255	88.2356115930865	96.1875882694235	0.228507695900279	29.2613781620256	28.1163205763807	30.4064357476704	0.25	0.18	0.34	45.4418277199969	47.2924791733048	49.1431306266127	108.828737684021	113.260867104466	117.692996524911	111.07042877654	115.606554303153	120.133024124308	92.211599931255	0.276586038348779	0.526686947493971	-41.0727133962952	-0.506650761247601	-0.505301287208699	-0.507893745039616	0.176560351226509	0.179778665257047	0.173596001914301	0.178180938796492	0.199879053822059	0.189472049538709	0.000140855223596167	0.000353572559988908	0.00306753737323489
146	24.3279064864899	0.2	92.2730230854402	88.3282564214909	96.2177897493894	0.224412500137449	29.0072864205382	27.8588256910639	30.1557471500124	0.25	0.18	0.34	44.6617790150636	46.5029298186207	48.3440806221777	106.085869843539	110.459186106704	114.83250236987	108.243451311549	112.688859038888	117.215202556052	92.2730230854402	0.278684762285643	-0.251929371842553	-41.6655540791264	-0.506650761247601	-0.505301287208699	-0.507893745039616	0.176560351226509	0.179778665257047	0.173596001914301	0.178180938796492	0.199879053822059	0.189472049538709	0.000140855223596167	0.000353572559988908	0.00306753737323489
146	24.3279064864899	0.2	92.3383938606246	88.3672155327743	96.309572188475	0.215945303726071	28.2928645587084	27.1447231330762	29.4410059843406	0.25	0.18	0.34	43.670213088462	45.5173338149192	47.3644545413765	104.099242953677	108.502332741188	112.905422528699	106.29391745391	110.791067041794	115.285740834354	92.3383938606246	0.276131027189173	0.50789089042824	-41.1165231778413	-0.506650761247601	-0.505301287208699	-0.507893745039616	0.176560351226509	0.179778665257047	0.173596001914301	0.178180938796492	0.199879053822059	0.189472049538709	0.000140855223596167	0.000353572559988908	0.00306753737323489
146	24.3279064864899	0.2	92.3764725372041	88.4128316074566	96.3401134669516	0.222843732270051	28.8454948011951	27.6982684179978	29.9927211843924	0.25	0.19	0.34	44.5337492692675	46.3782794519269	48.2228096345862	106.092670730523	110.486891664812	114.881112599101	108.327369456893	112.801568652858	117.251322172381	92.3764725372041	0.27872296963432	0.426961399906513	-40.9985103715458	-0.506650761247601	-0.505301287208699	-0.507893745039616	0.176560351226509	0.179778665257047	0.173596001914301	0.178180938796492	0.199879053822059	0.189472049538709	0.000140855223596167	0.000353572559988908	0.00306753737323489
146	24.3279064864899	0.2	92.430699327325	88.4410544506267	96.4203442040234	0.218384641522761	28.4857709175438	27.33806494569	29.6334768893975	0.25	0.18	0.34	43.9128779517091	45.7564273165447	47.5999766813802	104.513256770488	108.900929752159	113.28860273383	106.599367047085	111.18168074226	115.601974978741	92.430699327325	0.277900304244439	-0.246033041287883	-41.7395816072329	-0.506650761247601	-0.505301287208699	-0.507893745039616	0.176560351226509	0.179778665257047	0.173596001914301	0.178180938796492	0.199879053822059	0.189472049538709	0.000140855223596167	0.000353572559988908	0.00306753737323489
146	24.3279064864899	0.2	92.4368867809072	88.5054098867304	96.3683636750841	0.218938490735254	28.3550262900569	27.2144383367232	29.4956142433907	0.25	0.18	0.34	43.8701951713466	45.7088447699061	47.5474943684656	104.788354089388	109.180152767914	113.571951446439	106.904448947754	111.360816849399	115.952503597514	92.4368867809072	0.277167928947998	0.391117453136375	-41.1455973057541	-0.506650761247601	-0.505301287208699	-0.507893745039616	0.176560351226509	0.179778665257047	0.173596001914301	0.178180938796492	0.199879053822059	0.189472049538709	0.000140855223596167	0.000353572559988908	0.00306753737323489
146	24.3279064864899	0.2	92.63401086073	88.6369213948129	96.631100326647	0.220579726576537	28.6509083739442	27.5039210570014	29.797895690887	0.25	0.19	0.34	44.1920384116604	46.0349650061257	47.877891600591	105.208302107942	109.59577064033	113.983239172719	107.434933884635	111.926415200605	116.490507613065	92.63401086073	0.277106201837612	-0.307332302910621	-41.8634177044457	-0.506650761247601	-0.505301287208699	-0.507893745039616	0.176560351226509	0.179778665257047	0.173596001914301	0.178180938796492	0.199879053822059	0.189472049538709	0.000140855223596167	0.000353572559988908	0.00306753737323489
146	24.3279064864899	0.2	92.6441083946957	88.6966650312674	96.591551758124	0.229591230508724	29.3831963934611	28.2368940856326	30.5294987012896	0.25	0.18	0.34	45.4446979760409	47.2895666790408	49.1344353820407	108.371180606472	112.770606905079	117.170033203685	110.556269146202	115.051613956698	119.535004874279	92.6441083946957	0.277490169498348	-0.115770690671861	-41.6601934287439	-0.506650761247601	-0.505301287208699	-0.507893745039616	0.176560351226509	0.179778665257047	0.173596001914301	0.178180938796492	0.199879053822059	0.189472049538709	0.000140855223596167	0.000353572559988908	0.00306753737323489
146	24.3279064864899	0.2	92.6871666749146	88.7111337561236	96.6631995937055	0.220376566399057	28.920292362838	27.7618362566578	30.0787484690182	0.25	0.18	0.34	44.6724138083957	46.5365207095282	48.4006276106606	106.510901663185	110.955427712029	115.399953760874	108.683814073282	113.214903043333	117.746765648931	92.6871666749146	0.276678286589435	-0.325218840122418	-41.9881556059904	-0.506650761247601	-0.505301287208699	-0.507893745039616	0.176560351226509	0.179778665257047	0.173596001914301	0.178180938796492	0.199879053822059	0.189472049538709	0.000140855223596167	0.000353572559988908	0.00306753737323489
146	24.3279064864899	0.2	92.7270971865128	88.7363767605712	96.7178176124544	0.222217528696617	28.758604941221	27.6127625064826	29.9044473759594	0.25	0.19	0.34	44.3303858879416	46.1699568938056	48.0095278996695	105.449954082531	109.825794134775	114.20163418702	107.672779636093	112.182997158332	116.601740773214	92.7270971865128	0.277298788356787	0.332906435064752	-41.1874299482222	-0.506650761247601	-0.505301287208699	-0.507893745039616	0.176560351226509	0.179778665257047	0.173596001914301	0.178180938796492	0.199879053822059	0.189472049538709	0.000140855223596167	0.000353572559988908	0.00306753737323489
146	24.3279064864899	0.2	92.7674211841206	88.8335834106246	96.7012589576167	0.228685176303395	29.1659419947529	28.0251932287426	30.3066907607633	0.25	0.18	0.34	45.1507227631398	46.9885559889855	48.8263892148311	107.783097714438	112.170344386066	116.557591057693	110.088964564391	114.534528355025	118.97345622452	92.7674211841206	0.276804080030162	-0.195896870449622	-41.7740466823152	-0.506650761247601	-0.505301287208699	-0.507893745039616	0.176560351226509	0.179778665257047	0.173596001914301	0.178180938796492	0.199879053822059	0.189472049538709	0.000140855223596167	0.000353572559988908	0.00306753737323489
146	24.3279064864899	0.2	92.8291131200058	88.8969960802572	96.7612301597543	0.226486048656217	29.3152507617881	28.1614677784721	30.4690337451041	0.25	0.18	0.34	45.3260200443514	47.1830393957572	49.040058747163	108.094719815601	112.523389844118	116.952059872634	110.246434548646	114.81936800429	119.391031480891	92.8291131200058	0.278415729145483	0.353225679614099	-41.1021338527628	-0.506650761247601	-0.505301287208699	-0.507893745039616	0.176560351226509	0.179778665257047	0.173596001914301	0.178180938796492	0.199879053822059	0.189472049538709	0.000140855223596167	0.000353572559988908	0.00306753737323489
146	24.3279064864899	0.2	92.8545186099524	88.8459356755881	96.8631015443166	0.219327777263361	28.8461067975418	27.6870841567497	30.0051294383339	0.25	0.19	0.34	44.3932046841848	46.2515704490659	48.1099362139471	105.464077901578	109.878961512512	114.293845123446	107.628249620887	112.225287942467	116.704968831114	92.8545186099524	0.277381845274774	0.204197531002448	-41.2883966424688	-0.506650761247601	-0.505301287208699	-0.507893745039616	0.176560351226509	0.179778665257047	0.173596001914301	0.178180938796492	0.199879053822059	0.189472049538709	0.000140855223596167	0.000353572559988908	0.00306753737323489
146	24.3279064864899	0.2	92.862033326727	88.9261366560097	96.7979299974443	0.226685498359486	29.1405228673771	27.9942692584171	30.2867764763371	0.25	0.18	0.34	45.2533118607991	47.106254388393	48.9591969159868	108.398562439979	112.837050984043	117.275539528106	110.667398035457	115.194458334085	119.663157175562	92.862033326727	0.276702169182306	0.25966166050046	-41.3426499652232	-0.506650761247601	-0.505301287208699	-0.507893745039616	0.176560351226509	0.179778665257047	0.173596001914301	0.178180938796492	0.199879053822059	0.189472049538709	0.000140855223596167	0.000353572559988908	0.00306753737323489
146	24.3279064864899	0.2	92.9749402542217	89.0214971812961	96.9283833271472	0.222712747974559	28.8359771545968	27.6886954319066	29.983258877287	0.25	0.19	0.34	44.3127284020508	46.1488273075855	47.9849262131201	105.074725015253	109.428498627417	113.782272239582	107.132086905696	111.697654667841	116.171745851721	92.9749402542217	0.279753206303204	0.0132141581414013	-41.2613563686832	-0.506650761247601	-0.505301287208699	-0.507893745039616	0.176560351226509	0.179778665257047	0.173596001914301	0.178180938796492	0.199879053822059	0.189472049538709	0.000140855223596167	0.000353572559988908	0.00306753737323489
146	24.3279064864899	0.2	92.9804150470307	89.0076862573667	96.9531438366947	0.233440263988597	29.5988934566494	28.4565998069808	30.741187106318	0.25	0.18	0.34	45.8873843258411	47.7293776796097	49.5713710333782	109.642470083698	114.043695042411	118.444920001124	111.83418602059	116.305485078082	120.845651824814	92.9804150470307	0.27706990542218	-0.0458006000518754	-41.6710053661632	-0.506650761247601	-0.505301287208699	-0.507893745039616	0.176560351226509	0.179778665257047	0.173596001914301	0.178180938796492	0.199879053822059	0.189472049538709	0.000140855223596167	0.000353572559988908	0.00306753737323489
146	24.3279064864899	0.2	93.1172076361745	89.1348250529217	97.0995902194274	0.227646755072916	29.4895623096551	28.3327504023559	30.6463742169543	0.25	0.19	0.34	45.4761968626946	47.3329670414582	49.1897372202217	108.151347356339	112.567112315108	116.982877273877	110.388705110691	114.869361724752	119.370252141023	93.1172076361745	0.278050139533562	-0.0685790509285845	-41.50054076912	-0.506650761247601	-0.505301287208699	-0.507893745039616	0.176560351226509	0.179778665257047	0.173596001914301	0.178180938796492	0.199879053822059	0.189472049538709	0.000140855223596167	0.000353572559988908	0.00306753737323489
146	24.3279064864899	0.2	93.1201086500201	89.2086075861044	97.0316097139358	0.224072869260712	28.7712617897074	27.6310332486562	29.9114903307586	0.25	0.18	0.34	44.4307568281956	46.2642466068841	48.0977363855727	105.859615295181	110.228042404585	114.596469513989	108.088483517018	112.485282193807	116.893558969471	93.1201086500201	0.276642797180773	-0.24035039063804	-41.8660781094279	-0.506650761247601	-0.505301287208699	-0.507893745039616	0.176560351226509	0.179778665257047	0.173596001914301	0.178180938796492	0.199879053822059	0.189472049538709	0.000140855223596167	0.000353572559988908	0.00306753737323489
146	24.3279064864899	0.2	93.15776681764	89.1811480917347	97.1343855435453	0.224143255894976	28.985308929391	27.8368299966685	30.1337878621135	0.25	0.18	0.34	44.8414491392989	46.6914967077683	48.5415442762377	107.030766771507	111.446592165596	115.862417559684	109.382403627664	113.787818627592	118.383706541917	93.15776681764	0.276003761918935	-0.663712805425812	-42.3162488480206	-0.506650761247601	-0.505301287208699	-0.507893745039616	0.176560351226509	0.179778665257047	0.173596001914301	0.178180938796492	0.199879053822059	0.189472049538709	0.000140855223596167	0.000353572559988908	0.00306753737323489
146	24.3279064864899	0.2	93.235891691312	89.3001462761633	97.1716371064607	0.227251776732156	29.2022586686877	28.0554288530829	30.3490884842926	0.25	0.19	0.34	45.3473419577746	47.2010182671955	49.0546945766164	108.612020460167	113.051785186241	117.491549912315	110.962174228924	115.524843532352	120.050857211186	93.235891691312	0.276257871065355	-0.0070703655898173	-41.6447245699559	-0.506650761247601	-0.505301287208699	-0.507893745039616	0.176560351226509	0.179778665257047	0.173596001914301	0.178180938796492	0.199879053822059	0.189472049538709	0.000140855223596167	0.000353572559988908	0.00306753737323489
146	24.3279064864899	0.2	93.2405596606748	89.2957811499805	97.1853381713691	0.225169869741308	29.1764738338136	28.0238221653969	30.3291255022304	0.25	0.19	0.34	44.9889656935867	46.8394130044851	48.6898603153836	107.013301749825	111.414880523652	115.816459297479	109.260094083706	113.737185674368	118.263212460052	93.2405596606748	0.278364642482828	0.0116827652958699	-41.4366342143659	-0.506650761247601	-0.505301287208699	-0.507893745039616	0.176560351226509	0.179778665257047	0.173596001914301	0.178180938796492	0.199879053822059	0.189472049538709	0.000140855223596167	0.000353572559988908	0.00306753737323489
146	24.3279064864899	0.2	93.286640710189	89.3269333462526	97.2463480741255	0.225207093132466	29.1723117664238	28.0199474551373	30.3246760777103	0.25	0.19	0.34	44.9992424013781	46.8499068632335	48.700571325089	107.077354769119	111.481079022366	115.884803275613	109.263838149682	113.805278607361	118.292218514105	93.286640710189	0.278060447438071	0.389025172453952	-41.0540421858018	-0.506650761247601	-0.505301287208699	-0.507893745039616	0.176560351226509	0.179778665257047	0.173596001914301	0.178180938796492	0.199879053822059	0.189472049538709	0.000140855223596167	0.000353572559988908	0.00306753737323489
146	24.3279064864899	0.2	93.3039351842654	89.2791473465418	97.3287230219891	0.22053774326753	29.0715758024347	27.9076057058305	30.2355458990388	0.25	0.18	0.34	45.1031394577074	46.9843006775239	48.8654618973403	108.014296728077	112.519355769059	117.024414810041	7.09115645277279	114.903243522638	119.428109149379	93.3039351842654	0.276910557152083	0.239251467317908	-41.3127114615598	-0.506650761247601	-0.505301287208699	-0.507893745039616	0.176560351226509	0.179778665257047	0.173596001914301	0.178180938796492	0.199879053822059	0.189472049538709	0.000140855223596167	0.000353572559988908	0.00306753737323489
146	24.3279064864899	0.2	93.3175575718198	89.3375121431471	97.2976030004924	0.221500181981646	28.591667135072	27.4501068243627	29.7332274457813	0.25	0.19	0.34	44.0824807297682	45.9157271619476	47.7489735941271	104.892011491751	109.254127748551	113.61624400535	107.03402571471	111.529279302914	116.02023921236	93.3175575718198	0.278073946786634	-0.0306230200043718	-41.4380122251739	-0.506650761247601	-0.505301287208699	-0.507893745039616	0.176560351226509	0.179778665257047	0.173596001914301	0.178180938796492	0.199879053822059	0.189472049538709	0.000140855223596167	0.000353572559988908	0.00306753737323489
146	24.3279064864899	0.2	93.3363448732834	89.3748825368193	97.2978072097475	0.221250589830434	28.6422268549998	27.4978196198838	29.7866340901159	0.25	0.19	0.34	44.2976136676731	46.1411965509866	47.9847794343001	105.738178692679	110.138801665578	114.539424638477	108.094831799264	112.483180534812	117.002971791616	93.3363448732834	0.277438134612715	0.0958110730422105	-41.4136616060289	-0.506650761247601	-0.505301287208699	-0.507893745039616	0.176560351226509	0.179778665257047	0.173596001914301	0.178180938796492	0.199879053822059	0.189472049538709	0.000140855223596167	0.000353572559988908	0.00306753737323489
146	24.3279064864899	0.2	93.3555783531619	89.4154515516829	97.295705154641	0.22839180309005	29.1713269053913	28.0294178636856	30.313235947097	0.25	0.18	0.34	45.12247264145	46.9607469767919	48.7990213121339	107.63098913298	112.015839373409	116.400689613839	109.928050258441	114.365015302391	41.8866210937505	93.3555783531619	0.276781451488149	-0.204798001936715	-41.8159559184412	-0.506650761247601	-0.505301287208699	-0.507893745039616	0.176560351226509	0.179778665257047	0.173596001914301	0.178180938796492	0.199879053822059	0.189472049538709	0.000140855223596167	0.000353572559988908	0.00306753737323489
146	24.3279064864899	0.2	93.3817154046609	89.457501570138	97.3059292391838	0.229450064546715	29.0424578246003	27.9089961571106	30.1759194920899	0.25	0.18	0.34	44.8852228262489	46.7081360985102	48.5310493707714	106.960483069425	111.304444665639	115.648406261853	109.047101526735	113.531540420974	117.942466224151	93.3817154046609	0.279229748000662	0.393586836510086	-41.036137880003	-0.506650761247601	-0.505301287208699	-0.507893745039616	0.176560351226509	0.179778665257047	0.173596001914301	0.178180938796492	0.199879053822059	0.189472049538709	0.000140855223596167	0.000353572559988908	0.00306753737323489
146	24.3279064864899	0.2	93.4317309824501	89.4119602815629	97.4515016833374	0.220766223831905	28.8623447238749	27.7075192713674	30.0171701763824	0.25	0.19	0.34	44.4778799085187	46.3316794958751	48.1854790832315	105.789690247294	110.198913090881	114.608135934469	107.950357528677	112.482988712758	116.962568311815	93.4317309824501	0.278417140599299	-0.0109775533279565	-41.389324623768	-0.506650761247601	-0.505301287208699	-0.507893745039616	0.176560351226509	0.179778665257047	0.173596001914301	0.178180938796492	0.199879053822059	0.189472049538709	0.000140855223596167	0.000353572559988908	0.00306753737323489
146	24.3279064864899	0.2	93.4672178921988	89.5290868498689	97.4053489345287	0.228123983711013	29.2032432049771	28.059215470777	30.3472709391772	0.25	0.19	0.34	45.0999598863755	46.9387712734957	48.777582660616	107.407561146351	111.786772280824	116.165983415298	109.658366234101	114.138100524571	118.679890752248	93.4672178921988	0.278727399327926	0.517245973395354	-40.8706601714916	-0.506650761247601	-0.505301287208699	-0.507893745039616	0.176560351226509	0.179778665257047	0.173596001914301	0.178180938796492	0.199879053822059	0.189472049538709	0.000140855223596167	0.000353572559988908	0.00306753737323489
146	24.3279064864899	0.2	93.4737806064305	89.4807252007364	97.4668360121246	0.225291601195201	29.2334477782998	28.0789480420441	30.3879475145556	0.25	0.19	0.34	45.0276526288689	46.8790187486539	48.730384868439	106.986012907901	111.384871565294	115.783730222686	109.212462010776	113.675891055276	118.223692982063	93.4737806064305	0.278105265711908	-0.12200130497577	-41.5288117630507	-0.506650761247601	-0.505301287208699	-0.507893745039616	0.176560351226509	0.179778665257047	0.173596001914301	0.178180938796492	0.199879053822059	0.189472049538709	0.000140855223596167	0.000353572559988908	0.00306753737323489
146	24.3279064864899	0.2	93.4781090479265	89.4779426490796	97.4782754467734	0.222118324450353	28.9671390231256	27.8126565402874	30.1216215059638	0.25	0.18	0.33	44.8289744803047	46.6897915398383	48.5506085993718	107.065034535373	111.509223702147	115.953412868922	109.430206983375	113.962316790846	118.569398133067	93.4781090479265	0.275701251355154	-0.178562557928931	-41.857101155157	-0.506650761247601	-0.505301287208699	-0.507893745039616	0.176560351226509	0.179778665257047	0.173596001914301	0.178180938796492	0.199879053822059	0.189472049538709	0.000140855223596167	0.000353572559988908	0.00306753737323489
146	24.3279064864899	0.2	93.5353452685046	89.5350977845552	97.5355927524539	0.222576021647564	29.1499291972198	27.9896982372359	30.3101601572037	0.25	0.18	0.33	45.0391849320161	46.9061524258295	48.7731199196429	107.385650353729	111.837007961889	116.288365570048	109.633286239972	114.195011893275	118.667320819937	93.5353452685046	0.275795588469941	-0.209301314538339	-41.9211067987074	-0.506650761247601	-0.505301287208699	-0.507893745039616	0.176560351226509	0.179778665257047	0.173596001914301	0.178180938796492	0.199879053822059	0.189472049538709	0.000140855223596167	0.000353572559988908	0.00306753737323489
146	24.3279064864899	0.2	93.5403470577417	89.5429690250108	97.5377250904726	0.222549555752044	29.0987433499389	27.9404611184981	30.2570255813797	0.25	0.19	0.34	44.8003862406182	46.6576029531168	48.5148196656154	106.433611359352	110.845856395065	115.258101430777	108.66403547955	113.149727436359	117.701927323055	93.5403470577417	0.278077254836538	0.22279447737273	-41.1619485861524	-0.506650761247601	-0.505301287208699	-0.507893745039616	0.176560351226509	0.179778665257047	0.173596001914301	0.178180938796492	0.199879053822059	0.189472049538709	0.000140855223596167	0.000353572559988908	0.00306753737323489
146	24.3279064864899	0.2	93.5468784124001	89.5512195368069	97.5425372879934	0.22242241149498	28.8916010335177	27.7411414352511	30.0420606317843	0.25	0.18	0.34	44.6290477755541	46.4798698296763	48.3306918837985	106.383238161897	110.795083208854	115.20692825581	108.653200992123	113.181066323501	117.634334839307	93.5468784124001	0.275944985041576	0.571485451809364	-41.0536449734248	-0.506650761247601	-0.505301287208699	-0.507893745039616	0.176560351226509	0.179778665257047	0.173596001914301	0.178180938796492	0.199879053822059	0.189472049538709	0.000140855223596167	0.000353572559988908	0.00306753737323489
146	24.3279064864899	0.2	93.5962091479938	89.6498605685387	97.5425577274488	0.22888483762575	29.4537896003396	28.3024340540127	30.6051451466665	0.25	0.18	0.34	45.5466196211255	47.3994762700323	49.2523329189392	108.605645577442	113.023771317418	117.441897057393	110.933999149251	115.398335261477	119.941256618354	93.5962091479938	0.276980837711648	-0.119160016502407	-41.7264500899494	-0.506650761247601	-0.505301287208699	-0.507893745039616	0.176560351226509	0.179778665257047	0.173596001914301	0.178180938796492	0.199879053822059	0.189472049538709	0.000140855223596167	0.000353572559988908	0.00306753737323489
146	24.3279064864899	0.2	93.5969094657582	89.655159591666	97.5386593398504	0.22724637997199	29.2522911407508	28.1034787995674	30.4011034819343	0.25	0.19	0.34	45.0366324676666	46.8776372611726	48.7186420546786	106.934759639978	111.30603240845	115.677305176922	109.198725441386	113.577105404325	118.114396198617	93.5969094657582	0.27831164465075	0.588845143455234	-40.8058106915298	-0.506650761247601	-0.505301287208699	-0.507893745039616	0.176560351226509	0.179778665257047	0.173596001914301	0.178180938796492	0.199879053822059	0.189472049538709	0.000140855223596167	0.000353572559988908	0.00306753737323489
146	24.3279064864899	0.2	93.598755229391	89.6250603982808	97.5724500605011	0.218187841066074	28.4096145892475	27.2643167335992	29.5549124448958	0.25	0.19	0.34	43.8381555570858	45.6796741267858	47.5211926964858	104.440666357742	108.827927274301	113.215188190859	106.66181049772	111.124183261249	115.657220854351	93.598755229391	0.277029604520423	0.33902005292937	-41.2052988565152	-0.506650761247601	-0.505301287208699	-0.507893745039616	0.176560351226509	0.179778665257047	0.173596001914301	0.178180938796492	0.199879053822059	0.189472049538709	0.000140855223596167	0.000353572559988908	0.00306753737323489
146	24.3279064864899	0.2	93.610258110387	89.6502501496135	97.5702660711605	0.220211192914272	28.8503030108418	27.6940939978413	30.0065120238423	0.25	0.19	0.34	44.4460817114413	46.3016744696421	48.1572672278429	105.689483921811	110.101945795426	114.514407669041	107.876021654842	112.369192961647	116.820467704645	93.610258110387	0.279122981508503	0.26600010498759	-41.1127154837417	-0.506650761247601	-0.505301287208699	-0.507893745039616	0.176560351226509	0.179778665257047	0.173596001914301	0.178180938796492	0.199879053822059	0.189472049538709	0.000140855223596167	0.000353572559988908	0.00306753737323489
146	24.3279064864899	0.2	93.6500357340392	89.6989569265992	97.6011145414793	0.227630471838754	29.1243481718652	27.9818099212678	30.2668864224626	0.25	0.19	0.33	45.1449657484638	46.9883007698459	48.831635791228	107.924808183972	112.331536050594	116.738263917216	110.337934826195	114.914050446042	119.41627234058	93.6500357340392	0.275118566378702	-0.0850502130457327	-41.832346357564	-0.506650761247601	-0.505301287208699	-0.507893745039616	0.176560351226509	0.179778665257047	0.173596001914301	0.178180938796492	0.199879053822059	0.189472049538709	0.000140855223596167	0.000353572559988908	0.00306753737323489
146	24.3279064864899	0.2	93.6503141427497	89.6831227320562	97.6175055534431	0.224845848744369	29.1068944100409	27.9559227242227	30.2578660958592	0.25	0.19	0.34	45.0108331035389	46.8639715231974	48.717109942856	107.380812219152	111.801781460039	116.222750700927	109.741836850138	114.257968169576	118.841324927984	93.6503141427497	0.277394662994455	-0.545193283931498	-42.0347100091318	-0.506650761247601	-0.505301287208699	-0.507893745039616	0.176560351226509	0.179778665257047	0.173596001914301	0.178180938796492	0.199879053822059	0.189472049538709	0.000140855223596167	0.000353572559988908	0.00306753737323489
146	24.3279064864899	0.2	93.6550473400044	89.7215783115164	97.5885163684923	0.231285665690687	29.257127655264	28.1211834890791	30.393071821449	0.25	0.18	0.34	45.1968808449056	47.0225911015691	48.8483013582326	107.631933018477	111.979682694625	116.327432370773	109.770599811304	114.284843758801	41.8866210937505	93.6550473400044	0.277394631679828	-0.291832088247708	-41.8632915849733	-0.506650761247601	-0.505301287208699	-0.507893745039616	0.176560351226509	0.179778665257047	0.173596001914301	0.178180938796492	0.199879053822059	0.189472049538709	0.000140855223596167	0.000353572559988908	0.00306753737323489
146	24.3279064864899	0.2	93.7040727350499	89.7725335497656	97.6356119203343	0.227732910350607	29.0006299625161	27.8632764702765	30.1379834547556	0.25	0.18	0.34	44.7249259519866	46.5505565728475	48.3761871937083	106.370122509411	110.712053740474	115.053984971536	108.456214718178	112.9141369691	117.305949039866	93.7040727350499	0.27859597310177	-0.326106331385834	-41.7515985273492	-0.506650761247601	-0.505301287208699	-0.507893745039616	0.176560351226509	0.179778665257047	0.173596001914301	0.178180938796492	0.199879053822059	0.189472049538709	0.000140855223596167	0.000353572559988908	0.00306753737323489
146	24.3279064864899	0.2	93.8038077912578	89.809106548362	97.7985090341536	0.222052832808303	28.9635418496986	27.8089839162559	30.1180997831413	0.25	0.18	0.34	44.6833120883878	46.538448997363	48.3935859063382	106.380555858271	110.797204632641	115.213853407011	108.545611111196	113.026213855589	117.4987893498	93.8038077912578	0.277203257832267	0.20235759137084	-41.2951283164874	-0.506650761247601	-0.505301287208699	-0.507893745039616	0.176560351226509	0.179778665257047	0.173596001914301	0.178180938796492	0.199879053822059	0.189472049538709	0.000140855223596167	0.000353572559988908	0.00306753737323489
146	24.3279064864899	0.2	93.8502699841488	89.8723868422609	97.8281531260366	0.229797440459007	29.4987246126011	28.3485857120778	30.6488635131244	0.25	0.18	0.34	45.4543014554227	47.2984414358423	49.1425814162618	107.985985510771	112.36711703912	116.748248567469	110.166174761145	114.770023047053	119.206468466019	93.8502699841488	0.277121237024706	-0.196153106528642	-41.7350641426815	-0.506650761247601	-0.505301287208699	-0.507893745039616	0.176560351226509	0.179778665257047	0.173596001914301	0.178180938796492	0.199879053822059	0.189472049538709	0.000140855223596167	0.000353572559988908	0.00306753737323489
146	24.3279064864899	0.2	93.8514827255864	89.9121829948557	97.7907824563172	0.227307290110631	29.1551938789555	28.0103933357324	30.2999944221786	0.25	0.19	0.34	44.8450540660726	46.6778966699005	48.5107392737285	106.378671973279	110.726428179438	115.074184385596	108.593659283877	113.068796930517	117.40358161006	93.8514827255864	0.279736378225898	-0.30360707639633	-41.5698349935792	-0.506650761247601	-0.505301287208699	-0.507893745039616	0.176560351226509	0.179778665257047	0.173596001914301	0.178180938796492	0.199879053822059	0.189472049538709	0.000140855223596167	0.000353572559988908	0.00306753737323489
146	24.3279064864899	0.2	93.8849565806504	89.887258516938	97.8826546443629	0.228132611954075	29.7150138543732	28.5509661879313	30.8790615208151	0.25	0.19	0.34	46.111963013818	47.9919877593196	49.8720125048212	110.354971768967	114.85423972797	119.353507686973	112.730392377854	117.416208373969	122.025512642193	93.8849565806504	0.275190239700869	-0.0844147159070004	-41.7832067095301	-0.506650761247601	-0.505301287208699	-0.507893745039616	0.176560351226509	0.179778665257047	0.173596001914301	0.178180938796492	0.199879053822059	0.189472049538709	0.000140855223596167	0.000353572559988908	0.00306753737323489
146	24.3279064864899	0.2	93.9088608410693	89.9019247619234	97.9157969202152	0.222385228159282	28.7126441401012	27.5691876620404	29.856100618162	0.25	0.18	0.34	44.3220742983311	46.1603715887261	47.998668879121	105.578440069086	109.95739938847	114.336358707854	107.688492339243	112.266444149301	116.68791946359	93.9088608410693	0.276639428623296	0.0990242897417226	-41.482481233778	-0.506650761247601	-0.505301287208699	-0.507893745039616	0.176560351226509	0.179778665257047	0.173596001914301	0.178180938796492	0.199879053822059	0.189472049538709	0.000140855223596167	0.000353572559988908	0.00306753737323489
146	24.3279064864899	0.2	93.9148814192639	89.913828083077	97.9159347554509	0.224999718341663	29.2084257868591	28.0539488490322	30.3629027246859	0.25	0.18	0.34	45.1846293107093	47.0440685206467	48.9035077305841	107.834014909571	112.271603499909	116.709192090246	110.145665882139	114.545753908809	119.119199600997	93.9148814192639	0.276852148423705	0.151268187119709	-41.4074591088949	-0.506650761247601	-0.505301287208699	-0.507893745039616	0.176560351226509	0.179778665257047	0.173596001914301	0.178180938796492	0.199879053822059	0.189472049538709	0.000140855223596167	0.000353572559988908	0.00306753737323489
146	24.3279064864899	0.2	93.9163567421489	89.9596502437432	97.8730632405547	0.228875984797076	29.2812733334782	28.1366327816612	30.4259138852951	0.25	0.18	0.34	45.4120886745832	47.2595207622463	49.1069528499094	108.605481500735	113.023715880094	117.441950259454	110.77571181642	115.349000588359	119.859809534014	93.9163567421489	0.275514410672496	-0.0946006866392711	-41.8382848112565	-0.506650761247601	-0.505301287208699	-0.507893745039616	0.176560351226509	0.179778665257047	0.173596001914301	0.178180938796492	0.199879053822059	0.189472049538709	0.000140855223596167	0.000353572559988908	0.00306753737323489
146	24.3279064864899	0.2	93.921150731064	89.9640764896092	97.8782249725188	0.226187289180121	29.2354355695008	28.0838119374256	30.3870592015761	0.25	0.19	0.34	45.1789374700243	47.0315752877984	48.8842131055725	107.690677687456	112.106713860017	116.522750032578	110.008104022615	114.532261496236	119.014684248199	93.921150731064	0.27788231645986	0.201640796557	-41.3058610603416	-0.506650761247601	-0.505301287208699	-0.507893745039616	0.176560351226509	0.179778665257047	0.173596001914301	0.178180938796492	0.199879053822059	0.189472049538709	0.000140855223596167	0.000353572559988908	0.00306753737323489
146	24.3279064864899	0.2	93.9296449339398	89.9055511663911	97.9537387014885	0.221466779134545	29.0000826151206	27.8421036171813	30.1580616130599	0.25	0.18	0.34	44.6939573467794	46.552820622844	48.4116838989087	106.303707520984	110.724977637816	115.146247754648	108.465071797054	113.001447842544	117.520637869785	93.9296449339398	0.276488023852416	-0.259527262067573	-41.80815716251	-0.506650761247601	-0.505301287208699	-0.507893745039616	0.176560351226509	0.179778665257047	0.173596001914301	0.178180938796492	0.199879053822059	0.189472049538709	0.000140855223596167	0.000353572559988908	0.00306753737323489
146	24.3279064864899	0.2	93.9342257838294	89.8866270122052	97.9818245554536	0.222874007232222	29.2489988439147	28.0858261992691	30.4121714885604	0.25	0.18	0.34	45.192275199502	47.0639103042841	48.9355454090661	107.746818371847	112.209145767471	116.671473163096	110.017456041471	114.666312488134	119.187587019336	93.9342257838294	0.275400496544872	-0.128843486020782	-41.8265184556392	-0.506650761247601	-0.505301287208699	-0.507893745039616	0.176560351226509	0.179778665257047	0.173596001914301	0.178180938796492	0.199879053822059	0.189472049538709	0.000140855223596167	0.000353572559988908	0.00306753737323489
146	24.3279064864899	0.2	93.9526189808699	89.9835858127136	97.9216521490261	0.228909402870714	29.2048816119974	28.0633353787694	30.3464278452254	0.25	0.18	0.34	45.2595834495472	47.1006300075192	48.9416765654913	108.157812804444	112.557401881604	116.956990958763	110.270770411068	114.820378042786	119.396491726925	93.9526189808699	0.27577752566318	-0.0349703794656503	-41.7763266191348	-0.506650761247601	-0.505301287208699	-0.507893745039616	0.176560351226509	0.179778665257047	0.173596001914301	0.178180938796492	0.199879053822059	0.189472049538709	0.000140855223596167	0.000353572559988908	0.00306753737323489
146	24.3279064864899	0.2	93.9578509753561	89.9686267649767	97.9470751857355	0.233917315201436	29.9176012994557	28.7645448323449	31.0706577665665	0.25	0.19	0.34	46.2378831878649	48.0913764569581	49.9448697260513	110.12777316252	114.542358611158	118.956944059795	112.382691750107	116.993139717252	121.537868084073	93.9578509753561	0.277739803634421	-0.211524093536637	-41.7318604740723	-0.506650761247601	-0.505301287208699	-0.507893745039616	0.176560351226509	0.179778665257047	0.173596001914301	0.178180938796492	0.199879053822059	0.189472049538709	0.000140855223596167	0.000353572559988908	0.00306753737323489
146	24.3279064864899	0.2	93.9598038891942	90.0123861754475	97.9072216029408	0.226311710004598	29.0083038834989	27.8660332729418	30.1505744940559	0.25	0.18	0.34	45.0467047063134	46.8932368763022	48.7397690462909	107.905339782207	112.328541934739	116.75174408727	110.222978105277	114.848317424845	41.9350585937505	93.9598038891942	0.276257535191747	-0.0336569915702522	-41.6931189430263	-0.506650761247601	-0.505301287208699	-0.507893745039616	0.176560351226509	0.179778665257047	0.173596001914301	0.178180938796492	0.199879053822059	0.189472049538709	0.000140855223596167	0.000353572559988908	0.00306753737323489
146	24.3279064864899	0.2	93.9654704207648	90.0047711705556	97.926169670974	0.224643278012554	29.022637377293	27.8743301247784	30.1709446298076	0.25	0.19	0.34	44.7525009482367	46.5961191150943	48.4397372819519	106.459298010799	110.844981306368	115.230664601937	108.794419821979	113.221387491177	117.712489914831	93.9654704207648	0.278160292458857	-0.136107578302527	-41.5999811758669	-0.506650761247601	-0.505301287208699	-0.507893745039616	0.176560351226509	0.179778665257047	0.173596001914301	0.178180938796492	0.199879053822059	0.189472049538709	0.000140855223596167	0.000353572559988908	0.00306753737323489
146	24.3279064864899	0.2	93.973014830786	89.9653963777664	97.9806332838057	0.224723039669227	29.3127894071428	28.1532675104927	30.4723113037929	0.25	0.19	0.34	45.2924903714649	47.1579091659247	49.0233279603846	107.965731478087	112.412413544034	116.85909560998	110.242721381419	114.774767521664	119.357868185724	93.973014830786	0.276953337812407	-0.114408588704072	-41.6498728958128	-0.506650761247601	-0.505301287208699	-0.507893745039616	0.176560351226509	0.179778665257047	0.173596001914301	0.178180938796492	0.199879053822059	0.189472049538709	0.000140855223596167	0.000353572559988908	0.00306753737323489
146	24.3279064864899	0.2	93.9770893875991	90.0318538510205	97.9223249241777	0.231848057876118	29.2832368165927	28.14807419355	30.4183994396354	0.25	0.19	0.34	45.1239019904662	46.9436700709823	48.7634381514984	107.179767470419	111.502140118091	115.824512765763	109.378526279014	113.78596154211	118.192563905674	93.9770893875991	0.279555249804225	-0.0837603684731941	-41.4198109681815	-0.506650761247601	-0.505301287208699	-0.507893745039616	0.176560351226509	0.179778665257047	0.173596001914301	0.178180938796492	0.199879053822059	0.189472049538709	0.000140855223596167	0.000353572559988908	0.00306753737323489
146	24.3279064864899	0.2	94.0006234624981	90.0218527418633	97.979394183133	0.232650969363121	29.7846267250819	28.6326243598267	30.9366290903371	0.25	0.18	0.34	46.2770830085703	48.1389908942402	50.0008987799101	110.83104291965	115.290208869044	119.749374818438	113.083394756294	117.614473503823	122.172941759319	94.0006234624981	0.275930477705463	0.116468687265606	-41.6111219424174	-0.506650761247601	-0.505301287208699	-0.507893745039616	0.176560351226509	0.179778665257047	0.173596001914301	0.178180938796492	0.199879053822059	0.189472049538709	0.000140855223596167	0.000353572559988908	0.00306753737323489
146	24.3279064864899	0.2	94.0154416422682	90.0088412118207	98.0220420727157	0.224125376962588	29.4116308436025	28.2461999363799	30.5770617508251	0.25	0.19	0.34	45.226632880886	47.0926720616505	48.9587112424151	107.2934886971	111.720390303439	116.147291909778	109.551845528557	114.06971558171	118.487844544743	94.0154416422682	0.279682559133975	0.151969993787872	-41.0826325954905	-0.506650761247601	-0.505301287208699	-0.507893745039616	0.176560351226509	0.179778665257047	0.173596001914301	0.178180938796492	0.199879053822059	0.189472049538709	0.000140855223596167	0.000353572559988908	0.00306753737323489
146	24.3279064864899	0.2	94.0361916045016	90.0320460229592	98.040337186044	0.223761283094568	29.0026914427384	27.8522602504785	30.1531226349983	0.25	0.18	0.34	44.8954004602898	46.7497946320386	48.6041888037874	107.229954694946	111.659063266971	116.088171838997	109.380494775714	114.008994243353	118.484799876732	94.0361916045016	0.275870902948091	0.147998341400349	-41.5446122215914	-0.506650761247601	-0.505301287208699	-0.507893745039616	0.176560351226509	0.179778665257047	0.173596001914301	0.178180938796492	0.199879053822059	0.189472049538709	0.000140855223596167	0.000353572559988908	0.00306753737323489
146	24.3279064864899	0.2	94.0533475139554	90.098469467619	98.0082255602918	0.227526382924904	29.3694881090483	28.2169919374907	30.521984280606	0.25	0.19	0.34	45.3376823961776	47.1894568696808	49.041231343184	107.935539183719	112.344063521104	116.75258785849	110.281457449729	114.83921277962	119.257739731939	94.0533475139554	0.278489248038126	0.115445252805169	-41.2950450969626	-0.506650761247601	-0.505301287208699	-0.507893745039616	0.176560351226509	0.179778665257047	0.173596001914301	0.178180938796492	0.199879053822059	0.189472049538709	0.000140855223596167	0.000353572559988908	0.00306753737323489
146	24.3279064864899	0.2	94.061984166826	90.0437325213032	98.0802358123488	0.21634667909853	28.6820719698449	27.5195141502436	29.8446297894461	0.25	0.18	0.34	44.3128189880836	46.1848074956538	48.056796003224	105.72677091353	110.193182769338	114.659594625145	107.960702447664	112.487714918122	117.119480983297	94.061984166826	0.276413416496104	-0.0174211083124521	-41.6231256823666	-0.506650761247601	-0.505301287208699	-0.507893745039616	0.176560351226509	0.179778665257047	0.173596001914301	0.178180938796492	0.199879053822059	0.189472049538709	0.000140855223596167	0.000353572559988908	0.00306753737323489
146	24.3279064864899	0.2	94.0630686695847	90.0488923690473	98.077244970122	0.221686840796012	28.8711611735512	27.7190652273921	30.0232571197104	0.25	0.18	0.33	44.7690240011901	46.6297725741363	48.4905211470826	107.14262065943	111.595822017772	116.049023376114	109.41820003927	114.068535780657	118.546006853983	94.0630686695847	0.275378564801439	-0.0545871847316186	-41.7926550992289	-0.506650761247601	-0.505301287208699	-0.507893745039616	0.176560351226509	0.179778665257047	0.173596001914301	0.178180938796492	0.199879053822059	0.189472049538709	0.000140855223596167	0.000353572559988908	0.00306753737323489
146	24.3279064864899	0.2	94.0711022137819	90.0718864295016	98.0703179980623	0.224924511960158	29.3335322379727	28.1738603270968	30.4932041488487	0.25	0.19	0.34	45.4336036761681	47.303708567064	49.1738134579599	108.563419858321	113.032028245551	117.500636632782	110.840907158653	115.460028701133	119.924505468481	94.0711022137819	0.277571697029171	-0.0887306525250462	-41.6148431569167	-0.506650761247601	-0.505301287208699	-0.507893745039616	0.176560351226509	0.179778665257047	0.173596001914301	0.178180938796492	0.199879053822059	0.189472049538709	0.000140855223596167	0.000353572559988908	0.00306753737323489
146	24.3279064864899	0.2	94.0729373647819	90.1218798997928	98.023994829771	0.23055826406081	29.6133075691811	28.4611772430661	30.7654378952961	0.25	0.18	0.34	45.939951569185	47.7996361117845	49.6593206543839	109.877736402339	114.325671608703	118.773606815068	112.059490530979	116.630481266569	121.204656608509	94.0729373647819	0.276801115372796	-0.26257449438173	-41.8809072298866	-0.506650761247601	-0.505301287208699	-0.507893745039616	0.176560351226509	0.179778665257047	0.173596001914301	0.178180938796492	0.199879053822059	0.189472049538709	0.000140855223596167	0.000353572559988908	0.00306753737323489
146	24.3279064864899	0.2	94.0873055756748	90.0238009824802	98.1508101688694	0.21862575947103	28.8977307542986	27.7342484361812	30.061213072416	0.25	0.19	0.34	44.5263169010821	46.394245016189	48.2621731312958	105.918165507357	110.361549398534	114.804933289711	108.234017226696	112.702331273877	117.199002314174	94.0873055756748	0.27661075208052	0.0019956970402847	-41.4917820603392	-0.506650761247601	-0.505301287208699	-0.507893745039616	0.176560351226509	0.179778665257047	0.173596001914301	0.178180938796492	0.199879053822059	0.189472049538709	0.000140855223596167	0.000353572559988908	0.00306753737323489
146	24.3279064864899	0.2	94.0922831890726	90.1116369663163	98.0729294118288	0.226714173757686	28.9813531630239	27.841453787121	30.1212525389267	0.25	0.18	0.34	44.9672054961263	46.8082763637992	48.6493472314721	107.618159533322	112.024318558847	116.430477584372	109.840606453262	114.358500189392	118.784005723254	94.0922831890726	0.276290139150145	0.213635377706497	-41.4522626416063	-0.506650761247601	-0.505301287208699	-0.507893745039616	0.176560351226509	0.179778665257047	0.173596001914301	0.178180938796492	0.199879053822059	0.189472049538709	0.000140855223596167	0.000353572559988908	0.00306753737323489
146	24.3279064864899	0.2	94.0970624660624	90.0928411034557	98.1012838286692	0.224566866529248	28.8306047114222	27.6896451373953	29.971564285449	0.25	0.18	0.34	44.7249985398146	46.567904616405	48.4108106929953	107.045747021546	111.45659697347	115.867446925395	109.277797165645	113.804441351797	118.241738155333	94.0970624660624	0.275110480006226	-0.162042988893578	-41.9226899716274	-0.506650761247601	-0.505301287208699	-0.507893745039616	0.176560351226509	0.179778665257047	0.173596001914301	0.178180938796492	0.199879053822059	0.189472049538709	0.000140855223596167	0.000353572559988908	0.00306753737323489
146	24.3279064864899	0.2	94.0981696639595	90.0944426695404	98.1018966583786	0.231638961855317	29.571173134454	28.4241753361348	30.7181709327732	0.25	0.18	0.34	45.7806006749287	47.6279805042079	49.4753603334872	109.25552015385	113.664296823314	118.073073492777	111.519121166704	116.054874473533	120.559497334811	94.0981696639595	0.277144582563843	-0.125920315514212	-41.7037525270073	-0.506650761247601	-0.505301287208699	-0.507893745039616	0.176560351226509	0.179778665257047	0.173596001914301	0.178180938796492	0.199879053822059	0.189472049538709	0.000140855223596167	0.000353572559988908	0.00306753737323489
146	24.3279064864899	0.2	94.1182916202327	90.16797560255	98.0686076379154	0.228741142239071	29.3357152585218	28.1885082562906	30.482922260753	0.25	0.19	0.34	45.4176796595686	47.2660740356323	49.1144684116959	108.429669966359	112.842506413895	117.255342861431	110.728673513847	115.26609180693	119.876020258515	94.1182916202327	0.277184301167148	-0.327088343290364	-41.8766231429547	-0.506650761247601	-0.505301287208699	-0.507893745039616	0.176560351226509	0.179778665257047	0.173596001914301	0.178180938796492	0.199879053822059	0.189472049538709	0.000140855223596167	0.000353572559988908	0.00306753737323489
146	24.3279064864899	0.2	94.1255292763689	90.1038129860149	98.1472455667228	0.219731388611178	28.6876771131607	27.536376939616	29.8389772867054	0.25	0.19	0.34	44.2928080101478	46.1446971552118	47.9965863002759	105.565296375722	109.978997724458	114.392699073193	107.793924130168	112.285352262514	116.879052132197	94.1255292763689	0.276930106029656	-0.0681652213801126	-41.6104426430369	-0.506650761247601	-0.505301287208699	-0.507893745039616	0.176560351226509	0.179778665257047	0.173596001914301	0.178180938796492	0.199879053822059	0.189472049538709	0.000140855223596167	0.000353572559988908	0.00306753737323489
146	24.3279064864899	0.2	94.1462314008946	90.1761971780706	98.1162656237186	0.22682900566945	29.1750078673904	28.0278673176622	30.3221484171186	0.25	0.19	0.34	45.1888091807425	47.0383225531886	48.8878359256346	107.955799774153	112.374276360177	116.7927529462	110.230459817962	114.806471777723	119.301168976502	94.1462314008946	0.276673823796108	0.300517143805895	-41.284842599567	-0.506650761247601	-0.505301287208699	-0.507893745039616	0.176560351226509	0.179778665257047	0.173596001914301	0.178180938796492	0.199879053822059	0.189472049538709	0.000140855223596167	0.000353572559988908	0.00306753737323489
146	24.3279064864899	0.2	94.1550818682346	90.1979664756925	98.1121972607767	0.230271812569134	29.4591685744969	28.3121090402585	30.6062281087354	0.25	0.19	0.34	45.4614210982776	47.3032816405868	49.145142182896	108.160261095719	112.542352819763	116.924444543808	110.361772835344	114.886204691967	119.396514675537	94.1550818682346	0.278143290870196	0.309997761918778	-41.1304622034147	-0.506650761247601	-0.505301287208699	-0.507893745039616	0.176560351226509	0.179778665257047	0.173596001914301	0.178180938796492	0.199879053822059	0.189472049538709	0.000140855223596167	0.000353572559988908	0.00306753737323489
146	24.3279064864899	0.2	94.1562382656768	90.0887636317748	98.2237128995787	0.210893254739553	28.6636690461723	27.4828442024588	29.8444938898857	0.25	0.19	0.34	44.2097611098295	46.10927281497	48.0087845201105	105.374745172397	109.902264816394	114.42978446039	107.640917442092	112.256890238469	116.95888965207	94.1562382656768	0.276858111441824	0.166655528678378	-41.3209795664432	-0.506650761247601	-0.505301287208699	-0.507893745039616	0.176560351226509	0.179778665257047	0.173596001914301	0.178180938796492	0.199879053822059	0.189472049538709	0.000140855223596167	0.000353572559988908	0.00306753737323489
146	24.3279064864899	0.2	94.1825150765829	90.1800702901726	98.1849598629931	0.222393039121746	29.0212527042644	27.8655322552238	30.176973153305	0.25	0.18	0.34	44.8182344642916	46.6770667157576	48.5358989672237	106.807870354463	111.237717190207	115.667564025951	108.921914820547	113.499662207553	117.984857606026	94.1825150765829	0.276247775041162	-0.155941848887832	-41.7873370677213	-0.506650761247601	-0.505301287208699	-0.507893745039616	0.176560351226509	0.179778665257047	0.173596001914301	0.178180938796492	0.199879053822059	0.189472049538709	0.000140855223596167	0.000353572559988908	0.00306753737323489
146	24.3279064864899	0.2	94.185570592227	90.1637867922659	98.2073543921882	0.218232659204392	28.7448952836093	27.5862332190435	29.903557348175	0.25	0.18	0.34	44.5892053711231	46.4620170863879	48.3348288016528	106.796798930098	111.282420383191	115.768041836284	109.048526990921	113.720677198877	118.230637311248	94.185570592227	0.274899253596009	0.422854150654492	-41.345759211199	-0.506650761247601	-0.505301287208699	-0.507893745039616	0.176560351226509	0.179778665257047	0.173596001914301	0.178180938796492	0.199879053822059	0.189472049538709	0.000140855223596167	0.000353572559988908	0.00306753737323489
146	24.3279064864899	0.2	94.203907761699	90.1869644277088	98.2208510956893	0.216488930203127	28.5380516606929	27.3818164017643	29.6942869196216	0.25	0.19	0.34	44.178116328967	46.0435986995708	47.9090810701747	105.616247947396	110.076040826026	114.535833704655	107.793438526885	112.385373437494	116.877357378378	94.203907761699	0.27631713397369	0.278438185343249	-41.3012025257248	-0.506650761247601	-0.505301287208699	-0.507893745039616	0.176560351226509	0.179778665257047	0.173596001914301	0.178180938796492	0.199879053822059	0.189472049538709	0.000140855223596167	0.000353572559988908	0.00306753737323489
146	24.3279064864899	0.2	94.2338279576714	90.2504386301375	98.2172172852053	0.229265289082341	29.4695479040807	28.318816549307	30.6202792588545	0.25	0.19	0.34	45.5442816222923	47.3949674658255	49.2456533093587	108.530900992486	112.941039760695	117.351178528904	110.751432771497	115.350521965511	119.726560821786	94.2338279576714	0.27842708434989	-0.0846766001296735	-41.5618813630761	-0.506650761247601	-0.505301287208699	-0.507893745039616	0.176560351226509	0.179778665257047	0.173596001914301	0.178180938796492	0.199879053822059	0.189472049538709	0.000140855223596167	0.000353572559988908	0.00306753737323489
146	24.3279064864899	0.2	94.237926355179	90.2766284819728	98.1992242283852	0.232107223942061	29.4157067684793	28.2762380219734	30.5551755149851	0.25	0.18	0.34	45.5669946291301	47.4032419478769	49.2394892666236	108.805410150895	113.190023274513	117.574636398131	111.171299831243	115.609653898604	120.106234092384	94.237926355179	0.276466539373088	-0.299793455032404	-41.9694581604141	-0.506650761247601	-0.505301287208699	-0.507893745039616	0.176560351226509	0.179778665257047	0.173596001914301	0.178180938796492	0.199879053822059	0.189472049538709	0.000140855223596167	0.000353572559988908	0.00306753737323489
146	24.3279064864899	0.2	94.2465290678725	90.2845611952331	98.2084969405118	0.228165023457641	29.2456573575305	28.1001015590415	30.3912131560195	0.25	0.18	0.34	45.2430692275199	47.0874917534004	48.9319142792808	107.935088942347	112.335274711731	116.735460481115	110.098678325981	114.651800975493	119.157231494155	94.2465290678725	0.278205021682783	0.00460448533923392	-41.4835637876755	-0.506650761247601	-0.505301287208699	-0.507893745039616	0.176560351226509	0.179778665257047	0.173596001914301	0.178180938796492	0.199879053822059	0.189472049538709	0.000140855223596167	0.000353572559988908	0.00306753737323489
146	24.3279064864899	0.2	94.2480285814997	90.2813854048227	98.2146717581766	0.229040303773976	29.6397490381424	28.4816343441587	30.797863732126	0.25	0.19	0.34	45.9250689095025	47.7924651580332	49.6598614065639	109.726008491308	114.187666176062	118.649323860815	112.093113348831	116.639609882554	121.275845212702	94.2480285814997	0.276335600418418	0.150530121052565	-41.4315903133097	-0.506650761247601	-0.505301287208699	-0.507893745039616	0.176560351226509	0.179778665257047	0.173596001914301	0.178180938796492	0.199879053822059	0.189472049538709	0.000140855223596167	0.000353572559988908	0.00306753737323489
146	24.3279064864899	0.2	94.2579039030276	90.2771079406171	98.2386998654381	0.219481917633792	28.7484111592259	27.5938335610359	29.902988757416	0.25	0.18	0.34	44.4376403965986	46.2969943716399	48.1563483466812	106.037026339711	110.473813816874	114.910601294037	108.236539085287	112.655815307879	117.189341510818	94.2579039030276	0.277725920880661	0.184638098652749	-41.2924200426754	-0.506650761247601	-0.505301287208699	-0.507893745039616	0.176560351226509	0.179778665257047	0.173596001914301	0.178180938796492	0.199879053822059	0.189472049538709	0.000140855223596167	0.000353572559988908	0.00306753737323489
146	24.3279064864899	0.2	94.2616215542406	90.2910264003279	98.2322167081533	0.22902806637364	29.2659317244051	28.1223835790288	30.4094798697813	0.25	0.19	0.34	45.1253701726943	46.9603153943675	48.7952606160408	107.285433799784	111.648010624144	116.010587448504	109.474351953901	113.90607213284	118.286226601013	94.2616215542406	0.279583577210743	0.254999687920032	-41.0580666724106	-0.506650761247601	-0.505301287208699	-0.507893745039616	0.176560351226509	0.179778665257047	0.173596001914301	0.178180938796492	0.199879053822059	0.189472049538709	0.000140855223596167	0.000353572559988908	0.00306753737323489
146	24.3279064864899	0.2	94.2624910071149	90.1913798654391	98.3336021487907	0.218785003387026	28.8734825042814	27.7115180382951	30.0354469702676	0.25	0.18	0.34	44.607231631776	46.4776458765141	48.3480601212521	106.393585965881	110.854747787848	115.315909609816	108.647521223518	113.219060602783	117.755226803116	94.2624910071149	0.275650512793113	-0.474813668180355	-42.1227235917769	-0.506650761247601	-0.505301287208699	-0.507893745039616	0.176560351226509	0.179778665257047	0.173596001914301	0.178180938796492	0.199879053822059	0.189472049538709	0.000140855223596167	0.000353572559988908	0.00306753737323489
146	24.3279064864899	0.2	94.3060529201824	90.3018055086845	98.3103003316803	0.220558544702113	28.9583663478048	27.7989990867741	30.1177336088356	0.25	0.19	0.34	44.869118422149	46.7404011531412	48.6116838841335	107.311710448079	111.787183950933	116.262657453787	109.54089391541	114.14340142794	118.646133164636	94.3060529201824	0.277087004462497	0.0427373799238424	-41.4811668230784	-0.506650761247601	-0.505301287208699	-0.507893745039616	0.176560351226509	0.179778665257047	0.173596001914301	0.178180938796492	0.199879053822059	0.189472049538709	0.000140855223596167	0.000353572559988908	0.00306753737323489
146	24.3279064864899	0.2	94.3063112251033	90.3424338825025	98.2701885677041	0.227475648696823	28.980549369993	27.8431514892767	30.1179472507093	0.25	0.18	0.34	44.7594648254641	46.5878972302544	48.4163296350448	106.612990816504	110.968151181818	115.323311547131	108.754244844556	113.250789420526	117.691686024992	94.3063112251033	0.276889594760415	0.2880812357219	-41.3505870444503	-0.506650761247601	-0.505301287208699	-0.507893745039616	0.176560351226509	0.179778665257047	0.173596001914301	0.178180938796492	0.199879053822059	0.189472049538709	0.000140855223596167	0.000353572559988908	0.00306753737323489
146	24.3279064864899	0.2	94.3086899111909	90.2929570089912	98.3244228133906	0.223283817508793	28.8250427732945	27.6800844443609	29.970001102228	0.25	0.18	0.34	44.7614081062656	46.612917885041	48.4644276638163	107.259230041217	111.69589818208	116.132566322943	109.446637601468	113.91383573452	118.456389992296	94.3086899111909	0.274384322336457	0.566588640008716	-41.3083888546742	-0.506650761247601	-0.505301287208699	-0.507893745039616	0.176560351226509	0.179778665257047	0.173596001914301	0.178180938796492	0.199879053822059	0.189472049538709	0.000140855223596167	0.000353572559988908	0.00306753737323489
146	24.3279064864899	0.2	94.3261369236752	90.3484450578554	98.303828789495	0.227404545699569	29.2946116749184	28.1446551634538	30.4445681863829	0.25	0.18	0.34	45.3327699937593	47.1850120530169	49.0372541122744	108.19250086911	112.613115374546	117.033729879982	110.395724189229	114.948606655541	119.474564476764	94.3261369236752	0.277667356789763	-0.156976298247531	-41.6708229416668	-0.506650761247601	-0.505301287208699	-0.507893745039616	0.176560351226509	0.179778665257047	0.173596001914301	0.178180938796492	0.199879053822059	0.189472049538709	0.000140855223596167	0.000353572559988908	0.00306753737323489
146	24.3279064864899	0.2	94.352037725486	90.3619551716893	98.3421202792827	0.226923037678666	29.2091431544314	28.0609682334973	30.3573180753656	0.25	0.18	0.34	45.3560774056253	47.2119189487878	49.0677604919503	108.632411568158	113.077340535871	117.522269503584	110.933638753964	115.486364893107	120.028732491817	94.352037725486	0.275692752451483	0.328695155771259	-41.3541525843491	-0.506650761247601	-0.505301287208699	-0.507893745039616	0.176560351226509	0.179778665257047	0.173596001914301	0.178180938796492	0.199879053822059	0.189472049538709	0.000140855223596167	0.000353572559988908	0.00306753737323489
146	24.3279064864899	0.2	94.3722129842224	90.4088599203457	98.3355660480991	0.227546807670185	29.2069871304635	28.060934295439	30.353039965488	0.25	0.19	0.34	45.1080815237444	46.9503667509047	48.792651978065	107.439798523236	111.827809428205	116.215820333174	109.664251519275	114.253809961758	118.693711765134	94.3722129842224	0.277469085424532	-0.310950175359845	-41.8147544697325	-0.506650761247601	-0.505301287208699	-0.507893745039616	0.176560351226509	0.179778665257047	0.173596001914301	0.178180938796492	0.199879053822059	0.189472049538709	0.000140855223596167	0.000353572559988908	0.00306753737323489
146	24.3279064864899	0.2	94.3730667870082	90.3144907521125	98.4316428219039	0.219104453776628	29.0140531122917	27.8475216952599	30.1805845293235	0.25	0.18	0.34	44.7306543306897	46.6044194058067	48.4781844809236	106.458232335691	110.917762845453	115.377293355214	108.668870677024	113.306361071101	117.76634529863	94.3730667870082	0.276684154754955	0.197776162088591	-41.3646940931381	-0.506650761247601	-0.505301287208699	-0.507893745039616	0.176560351226509	0.179778665257047	0.173596001914301	0.178180938796492	0.199879053822059	0.189472049538709	0.000140855223596167	0.000353572559988908	0.00306753737323489
146	24.3279064864899	0.2	94.3852414481736	90.37319416286	98.3972887334871	0.22537174890858	29.1473263971351	27.9964920352635	30.2981607590067	0.25	0.18	0.34	45.069025596568	46.9216499627662	48.7742743289644	107.502433947398	111.921469547132	116.340505146866	109.7160883184	114.313227993427	118.813845803018	94.3852414481736	0.27637791669499	0.275920758112498	-41.3935434603126	-0.506650761247601	-0.505301287208699	-0.507893745039616	0.176560351226509	0.179778665257047	0.173596001914301	0.178180938796492	0.199879053822059	0.189472049538709	0.000140855223596167	0.000353572559988908	0.00306753737323489
146	24.3279064864899	0.2	94.4061860682506	90.4291981405501	98.3831739959511	0.227818257119799	29.7576799056369	28.5909193521904	30.9244404590834	0.25	0.19	0.34	45.7383059182113	47.6048304069647	49.4713548957182	108.411403630111	112.835540809515	117.25967798892	110.847315204743	115.248142884554	119.777597093644	94.4061860682506	0.280273409714983	0.0794447535896662	-41.0710508474659	-0.506650761247601	-0.505301287208699	-0.507893745039616	0.176560351226509	0.179778665257047	0.173596001914301	0.178180938796492	0.199879053822059	0.189472049538709	0.000140855223596167	0.000353572559988908	0.00306753737323489
146	24.3279064864899	0.2	94.4309818582091	90.419929958453	98.4420337579652	0.229211272756947	29.4368028484516	28.2871744112451	30.5864312856581	0.25	0.19	0.34	45.5101165509608	47.3597082919715	49.2093000329822	108.489798428811	112.898968309384	117.308138189957	110.807001280108	115.318792527062	119.847710561118	94.4309818582091	0.276191912215367	-0.12361144140655	-41.7501617565455	-0.506650761247601	-0.505301287208699	-0.507893745039616	0.176560351226509	0.179778665257047	0.173596001914301	0.178180938796492	0.199879053822059	0.189472049538709	0.000140855223596167	0.000353572559988908	0.00306753737323489
146	24.3279064864899	0.2	94.4577706216958	90.4488088446744	98.4667323987171	0.223829835244802	29.4882222326288	28.3187625778964	30.6576818873613	0.25	0.19	0.34	45.4530554085842	47.3300976818277	49.2071399550712	108.094657631421	112.558565284319	117.022472937217	110.353175588644	114.918844005913	119.442731083487	94.4577706216958	0.278908277919053	0.0931142552573186	-41.2193257261231	-0.506650761247601	-0.505301287208699	-0.507893745039616	0.176560351226509	0.179778665257047	0.173596001914301	0.178180938796492	0.199879053822059	0.189472049538709	0.000140855223596167	0.000353572559988908	0.00306753737323489
146	24.3279064864899	0.2	94.4787659068037	90.4726991802714	98.4848326333359	0.224147561857166	29.1263978279673	27.97234284644	30.2804528094947	0.25	0.19	0.34	44.8006398887811	46.6489799410639	48.4973199933467	106.312706944729	110.698850419473	115.084993894217	108.506956612629	113.070204424572	117.462264493376	94.4787659068037	0.278861375241318	0.0806110987583778	-41.255215319223	-0.506650761247601	-0.505301287208699	-0.507893745039616	0.176560351226509	0.179778665257047	0.173596001914301	0.178180938796492	0.199879053822059	0.189472049538709	0.000140855223596167	0.000353572559988908	0.00306753737323489
146	24.3279064864899	0.2	94.4903504125418	90.4066876437624	98.5740131813212	0.218651541237645	29.0577863911346	27.8879481792229	30.2276246030464	0.25	0.18	0.34	45.0348624318286	46.9239760590617	48.8130896862948	107.762000807596	112.282380203264	116.802759598931	110.008965293378	114.709675262829	119.329425813537	94.4903504125418	0.27524592831407	-0.111737785135469	-41.8150504603838	-0.506650761247601	-0.505301287208699	-0.507893745039616	0.176560351226509	0.179778665257047	0.173596001914301	0.178180938796492	0.199879053822059	0.189472049538709	0.000140855223596167	0.000353572559988908	0.00306753737323489
146	24.3279064864899	0.2	94.4959753492967	90.490602009355	98.5013486892384	0.228882599472036	29.7695272431298	28.6058220597865	30.9332324264732	0.25	0.19	0.34	45.7586408289724	47.6201348774262	49.48162892588	108.45125624906	112.863130474291	117.275004699523	110.788914481764	115.337313136771	119.803919761222	94.4959753492967	0.280136585362347	0.145917843214903	-41.0644375170501	-0.506650761247601	-0.505301287208699	-0.507893745039616	0.176560351226509	0.179778665257047	0.173596001914301	0.178180938796492	0.199879053822059	0.189472049538709	0.000140855223596167	0.000353572559988908	0.00306753737323489
146	24.3279064864899	0.2	94.5428003044221	90.5355952377861	98.550005371058	0.226423928612989	29.4397960986182	28.2809058231012	30.5986863741351	0.25	0.19	0.34	45.4161630413974	47.2772190496168	49.1382750578362	108.064219372788	112.492457058872	116.920694744956	110.356104276552	114.760114222565	119.42308892674	94.5428003044221	0.27703563516305	-0.303802458451176	-41.8739980700233	-0.506650761247601	-0.505301287208699	-0.507893745039616	0.176560351226509	0.179778665257047	0.173596001914301	0.178180938796492	0.199879053822059	0.189472049538709	0.000140855223596167	0.000353572559988908	0.00306753737323489
146	24.3279064864899	0.2	94.5485221455131	90.5743737159798	98.5226705750464	0.226185131567479	29.1895078157658	28.0396862533501	30.3393293781814	0.25	0.18	0.34	45.0465231719062	46.8937429726886	48.740962773471	107.227298352678	111.624361094804	116.021423836929	109.404182087642	113.933966934339	118.419504691179	94.5485221455131	0.276634555479341	0.5004808283299	-41.0924671358945	-0.506650761247601	-0.505301287208699	-0.507893745039616	0.176560351226509	0.179778665257047	0.173596001914301	0.178180938796492	0.199879053822059	0.189472049538709	0.000140855223596167	0.000353572559988908	0.00306753737323489
146	24.3279064864899	0.2	94.550537962972	90.5510602314089	98.5500156945351	0.224970869345786	29.2525637801886	28.0962466148083	30.4088809455688	0.25	0.18	0.34	45.2080597829519	47.0686234467479	48.9291871105439	107.782081958871	112.217915442186	116.653748925502	110.076929863189	114.522729353175	119.179234779622	94.550537962972	0.276397121020313	-0.0419479485699142	-41.6702590483565	-0.506650761247601	-0.505301287208699	-0.507893745039616	0.176560351226509	0.179778665257047	0.173596001914301	0.178180938796492	0.199879053822059	0.189472049538709	0.000140855223596167	0.000353572559988908	0.00306753737323489
146	24.3279064864899	0.2	94.5926579175839	90.5446794699359	98.6406363652319	0.220731510183823	29.0580159148916	27.8952440476239	30.2207877821593	0.25	0.18	0.34	44.7750689219267	46.6414512489105	48.5078335758944	106.486572014232	110.925306802447	115.364041590661	108.724933108235	113.271021403066	117.598290631672	94.5926579175839	0.276988035708771	-0.11266724124081	-41.6525670380854	-0.506650761247601	-0.505301287208699	-0.507893745039616	0.176560351226509	0.179778665257047	0.173596001914301	0.178180938796492	0.199879053822059	0.189472049538709	0.000140855223596167	0.000353572559988908	0.00306753737323489
146	24.3279064864899	0.2	94.5944779217136	90.6205355017875	98.5684203416397	0.230381320516369	29.3561394549543	28.2134445831817	30.498834326727	0.25	0.18	0.34	45.333789262928	47.1698886571739	49.0059880514197	107.930614111763	112.301996659157	116.673379206551	110.195929413893	114.696677328831	119.190562374923	94.5944779217136	0.276593901610907	0.264289298922592	-41.3218936001705	-0.506650761247601	-0.505301287208699	-0.507893745039616	0.176560351226509	0.179778665257047	0.173596001914301	0.178180938796492	0.199879053822059	0.189472049538709	0.000140855223596167	0.000353572559988908	0.00306753737323489
146	24.3279064864899	0.2	94.5975430642334	90.6162110580413	98.5788750704255	0.229082371895829	29.7120577860376	28.5512560428213	30.872859529254	0.25	0.18	0.34	46.1524927102627	48.0289038184642	49.9053149266656	110.549513167999	115.044098884461	119.538684600924	112.888022478294	117.438807939288	122.096498635887	94.5975430642334	0.27618712181871	-0.0496682528454681	-41.7121202223572	-0.506650761247601	-0.505301287208699	-0.507893745039616	0.176560351226509	0.179778665257047	0.173596001914301	0.178180938796492	0.199879053822059	0.189472049538709	0.000140855223596167	0.000353572559988908	0.00306753737323489
146	24.3279064864899	0.2	94.6051588313355	90.6164577797577	98.5938598829134	0.229768689316115	29.3813977717224	28.2357403264356	30.5270552170092	0.25	0.18	0.34	45.3841718173688	47.2256221827436	49.0670725481185	108.085582038082	112.471124983246	116.856667928411	110.384950968042	114.75064184467	119.268469620253	94.6051588313355	0.277079913260551	-0.0326091775351812	-41.5906864102801	-0.506650761247601	-0.505301287208699	-0.507893745039616	0.176560351226509	0.179778665257047	0.173596001914301	0.178180938796492	0.199879053822059	0.189472049538709	0.000140855223596167	0.000353572559988908	0.00306753737323489
146	24.3279064864899	0.2	94.6070681105802	90.574740918786	98.6393953023743	0.227655571925081	29.2793500882699	28.130813150117	30.4278870264228	0.25	0.18	0.34	45.1284677477645	46.9709922383989	48.8135167290332	107.267810543728	111.647386847719	116.02696315171	109.376901678975	113.938380115729	118.325172618833	94.6070681105802	0.27672160043936	-0.140043756594766	-41.7576153723296	-0.506650761247601	-0.505301287208699	-0.507893745039616	0.176560351226509	0.179778665257047	0.173596001914301	0.178180938796492	0.199879053822059	0.189472049538709	0.000140855223596167	0.000353572559988908	0.00306753737323489
146	24.3279064864899	0.2	94.6183413636251	90.6274050878415	98.6092776394088	0.223025025080596	28.8995256140636	27.7507516110009	30.0482996171264	0.25	0.18	0.34	44.7947030994878	46.6490309071429	48.503358714798	107.142133607757	111.577404386963	116.012675166169	109.370510589979	113.914706200345	118.359488502574	94.6183413636251	0.27627180768408	0.0211394357707209	-41.6048502462755	-0.506650761247601	-0.505301287208699	-0.507893745039616	0.176560351226509	0.179778665257047	0.173596001914301	0.178180938796492	0.199879053822059	0.189472049538709	0.000140855223596167	0.000353572559988908	0.00306753737323489
146	24.3279064864899	0.2	94.6290070495328	90.5962879524819	98.6617261465838	0.224887381440813	29.1426344925361	27.9903868267027	30.2948821583695	0.25	0.19	0.34	44.9867567748928	46.8386742138413	48.6905916527898	107.131771035767	111.541939922565	115.952108809363	109.404865289762	113.849304489867	118.372222794139	94.6290070495328	0.277610882727049	0.252022605587784	-41.2285976185676	-0.506650761247601	-0.505301287208699	-0.507893745039616	0.176560351226509	0.179778665257047	0.173596001914301	0.178180938796492	0.199879053822059	0.189472049538709	0.000140855223596167	0.000353572559988908	0.00306753737323489
146	24.3279064864899	0.2	94.6513779048464	90.5798417571513	98.7229140525415	0.221683152949116	28.9955528520252	27.8384807238544	30.152624980196	0.25	0.18	0.34	44.9494544982118	46.8177231545468	48.6859918108817	107.544203502714	112.014145725987	116.48408794926	109.7230634261	114.210081031639	118.848100969586	94.6513779048464	0.274283508273052	0.287023125634791	-41.5425295787597	-0.506650761247601	-0.505301287208699	-0.507893745039616	0.176560351226509	0.179778665257047	0.173596001914301	0.178180938796492	0.199879053822059	0.189472049538709	0.000140855223596167	0.000353572559988908	0.00306753737323489
146	24.3279064864899	0.2	94.6535603519397	90.642173074535	98.6649476293444	0.226287153319434	29.3528159284005	28.1968982829822	30.5087335738189	0.25	0.18	0.34	45.4239230262226	47.2860538756227	49.1481847250227	108.426984240473	112.871893856603	117.316803472733	110.629963393068	115.232525966308	119.714760595347	94.6535603519397	0.277119271654102	-0.245725042105436	-41.8404411932554	-0.506650761247601	-0.505301287208699	-0.507893745039616	0.176560351226509	0.179778665257047	0.173596001914301	0.178180938796492	0.199879053822059	0.189472049538709	0.000140855223596167	0.000353572559988908	0.00306753737323489
146	24.3279064864899	0.2	94.6546973871724	90.6761977596365	98.6331970147083	0.230564774467816	29.572988247947	28.4224476902178	30.7235288056762	0.25	0.18	0.34	45.7756112488268	47.6286077912304	49.4816043336341	109.238279862459	113.66024495175	118.082210041041	111.400467399327	116.008732528824	120.59055866383	94.6546973871724	0.275999861158596	-0.227286473089471	-41.9041101752264	-0.506650761247601	-0.505301287208699	-0.507893745039616	0.176560351226509	0.179778665257047	0.173596001914301	0.178180938796492	0.199879053822059	0.189472049538709	0.000140855223596167	0.000353572559988908	0.00306753737323489
146	24.3279064864899	0.2	94.6776371921425	90.670051900323	98.6852224839619	0.223582676037145	29.0597734502235	27.9064850452477	30.2130618551993	0.25	0.18	0.34	44.9893789892297	46.8486503754761	48.7079217617225	107.470333709569	111.911749013042	116.353164316516	109.66966257727	114.247578360996	118.819524228215	94.6776371921425	0.275318771272354	-0.470346555156181	-42.2382892255333	-0.506650761247601	-0.505301287208699	-0.507893745039616	0.176560351226509	0.179778665257047	0.173596001914301	0.178180938796492	0.199879053822059	0.189472049538709	0.000140855223596167	0.000353572559988908	0.00306753737323489
146	24.3279064864899	0.2	94.6861475916912	90.6831054708305	98.689189712552	0.22642521214093	29.6750577310968	28.5069107197728	30.8432047424208	0.25	0.19	0.34	45.5789669785431	47.4466872158781	49.3144074532131	107.97438296615	112.398922475231	116.823461984311	110.244469838694	114.838287269474	119.261169116919	94.6861475916912	0.278978139922841	0.215407412235195	-41.1469946893956	-0.506650761247601	-0.505301287208699	-0.507893745039616	0.176560351226509	0.179778665257047	0.173596001914301	0.178180938796492	0.199879053822059	0.189472049538709	0.000140855223596167	0.000353572559988908	0.00306753737323489
146	24.3279064864899	0.2	94.7021936332212	90.6826474876135	98.721739778829	0.223098243562852	29.345985469742	28.1797108031593	30.5122601363247	0.25	0.18	0.34	45.4505372310864	47.331600188952	49.2126631468176	108.622060066821	113.117605027267	117.613149987712	110.911525082887	115.428635488004	120.082815940347	94.7021936332212	0.276719675392386	0.116185027846733	-41.470553249966	-0.506650761247601	-0.505301287208699	-0.507893745039616	0.176560351226509	0.179778665257047	0.173596001914301	0.178180938796492	0.199879053822059	0.189472049538709	0.000140855223596167	0.000353572559988908	0.00306753737323489
146	24.3279064864899	0.2	94.7060725843663	90.7136686612269	98.6984765075058	0.231302704441309	29.5118273396509	28.3660490459298	30.657605633372	0.25	0.18	0.34	45.610633412643	47.4529651960527	49.2952969794625	108.665871026519	113.055167402933	117.444463779347	110.875880810092	115.343327663155	119.83277886686	94.7060725843663	0.277993055252277	0.115313041531622	-41.34114851957	-0.506650761247601	-0.505301287208699	-0.507893745039616	0.176560351226509	0.179778665257047	0.173596001914301	0.178180938796492	0.199879053822059	0.189472049538709	0.000140855223596167	0.000353572559988908	0.00306753737323489
146	24.3279064864899	0.2	94.7108964982983	90.7279184064499	98.6938745901466	0.226065816675052	28.9803143901373	27.8383440453805	30.1222847348942	0.25	0.18	0.34	44.7065825147589	46.5405131308924	48.3744437470258	106.378534529413	110.742340492629	115.106146455844	108.331183169153	112.993829987931	117.483618970922	94.7108964982983	0.277680481604599	-0.32495412114683	-41.8048354211918	-0.506650761247601	-0.505301287208699	-0.507893745039616	0.176560351226509	0.179778665257047	0.173596001914301	0.178180938796492	0.199879053822059	0.189472049538709	0.000140855223596167	0.000353572559988908	0.00306753737323489
146	24.3279064864899	0.2	94.7141209055438	90.685285768531	98.7429560425566	0.225196443562555	29.1715248432289	28.0191564506981	30.3238932357597	0.25	0.18	0.33	45.0626113358447	46.9159408277479	48.769270319651	107.383728149347	111.800192806632	116.216657463916	109.718444703888	114.321578229646	118.728688440329	94.7141209055438	0.275684608023157	-0.246014111070305	-41.9095342750775	-0.506650761247601	-0.505301287208699	-0.507893745039616	0.176560351226509	0.179778665257047	0.173596001914301	0.178180938796492	0.199879053822059	0.189472049538709	0.000140855223596167	0.000353572559988908	0.00306753737323489
146	24.3279064864899	0.2	94.7307832958069	90.7450228172156	98.7165437743981	0.223641889100618	28.883741412228	27.7376346172615	30.0298482071945	0.25	0.18	0.34	44.7206544891334	46.5684921541897	48.416329819246	106.836853143387	111.251304664941	115.665756186495	109.159437961476	113.576365170139	118.166293373495	94.7307832958069	0.275909792282333	0.153263935658599	-41.5041170499703	-0.506650761247601	-0.505301287208699	-0.507893745039616	0.176560351226509	0.179778665257047	0.173596001914301	0.178180938796492	0.199879053822059	0.189472049538709	0.000140855223596167	0.000353572559988908	0.00306753737323489
146	24.3279064864899	0.2	94.7361454406963	90.7530538474864	98.7192370339063	0.232434778692366	29.5426750281596	28.3993385134212	30.6860115428981	0.25	0.18	0.34	45.8492584570307	47.6951159351134	49.5409734131962	109.682979163266	114.098735363481	118.514491563697	111.997304840321	116.603976273953	121.018270386521	94.7361454406963	0.274928950901652	0.263045167911396	-41.4787881856481	-0.506650761247601	-0.505301287208699	-0.507893745039616	0.176560351226509	0.179778665257047	0.173596001914301	0.178180938796492	0.199879053822059	0.189472049538709	0.000140855223596167	0.000353572559988908	0.00306753737323489
146	24.3279064864899	0.2	94.7908422431188	90.7915436704597	98.790140815778	0.23032507455408	29.7601038168214	28.6015007634333	30.9187068702094	0.25	0.18	0.34	46.0581739209535	47.923920106081	49.7896662912084	109.898545812485	114.350367826805	118.802189841126	112.082071166365	116.63759443991	121.29211867454	94.7908422431188	0.277727572149723	0.733696018342806	-40.8102102216303	-0.506650761247601	-0.505301287208699	-0.507893745039616	0.176560351226509	0.179778665257047	0.173596001914301	0.178180938796492	0.199879053822059	0.189472049538709	0.000140855223596167	0.000353572559988908	0.00306753737323489
146	24.3279064864899	0.2	94.8153959388502	90.7513249859202	98.8794668917802	0.216315566843118	28.7722853282159	27.6059639143232	29.9386067421086	0.25	0.19	0.34	44.4065467952548	46.282674236596	48.1588016779371	105.840730060015	110.3123837329	114.784037405786	108.183471883325	112.684771819171	117.202502420821	94.8153959388502	0.276518696173603	-0.367990543594886	-41.8985878003798	-0.506650761247601	-0.505301287208699	-0.507893745039616	0.176560351226509	0.179778665257047	0.173596001914301	0.178180938796492	0.199879053822059	0.189472049538709	0.000140855223596167	0.000353572559988908	0.00306753737323489
146	24.3279064864899	0.2	94.819234913652	90.8355711700917	98.8028986572122	0.225112619523549	29.3411190082549	28.1817726182858	30.500465398224	0.25	0.19	0.34	45.1003079869683	46.9556518632885	48.8109957396088	106.938578958521	111.337835781122	115.737092603723	109.2457801013	113.776948563584	118.275923879446	94.819234913652	0.27871625696969	-0.12150566412062	-41.4407562193958	-0.506650761247601	-0.505301287208699	-0.507893745039616	0.176560351226509	0.179778665257047	0.173596001914301	0.178180938796492	0.199879053822059	0.189472049538709	0.000140855223596167	0.000353572559988908	0.00306753737323489
146	24.3279064864899	0.2	94.8218950192098	90.787542009887	98.8562480285326	0.218330124590091	29.2377069856476	28.0595169823948	30.4158969889005	0.25	0.19	0.34	44.9860179259973	46.8749341407638	48.7638503555303	106.862024205038	111.349049720293	115.836075235548	109.135007615368	113.673371932433	118.306053575209	94.8218950192098	0.278168610268628	0.301795631390522	-41.0526385389697	-0.506650761247601	-0.505301287208699	-0.507893745039616	0.176560351226509	0.179778665257047	0.173596001914301	0.178180938796492	0.199879053822059	0.189472049538709	0.000140855223596167	0.000353572559988908	0.00306753737323489
146	24.3279064864899	0.2	94.8426932625022	90.8091656136391	98.8762209113654	0.223446655351934	28.9943976398919	27.8432527851567	30.1455424946271	0.25	0.18	0.33	45.0695618270459	46.9329071266308	48.7962524262156	108.105812235313	112.575313355814	117.044814476316	110.389631622007	114.934420324649	119.536547335957	94.8426932625022	0.273144660966903	-0.0397099651653722	-42.0247208385849	-0.506650761247601	-0.505301287208699	-0.507893745039616	0.176560351226509	0.179778665257047	0.173596001914301	0.178180938796492	0.199879053822059	0.189472049538709	0.000140855223596167	0.000353572559988908	0.00306753737323489
146	24.3279064864899	0.2	94.8759958875705	90.8285381044069	98.923453670734	0.224836809659775	29.3542568316353	28.1934736121509	30.5150400511197	0.25	0.18	0.34	45.5954834371181	47.4727431457364	49.3500028543548	109.267326418819	113.766086688296	118.264846957773	111.582887227872	116.188299606363	120.733712129623	94.8759958875705	0.274430419468958	0.034059921232552	-41.7262448766753	-0.506650761247601	-0.505301287208699	-0.507893745039616	0.176560351226509	0.179778665257047	0.173596001914301	0.178180938796492	0.199879053822059	0.189472049538709	0.000140855223596167	0.000353572559988908	0.00306753737323489
146	24.3279064864899	0.2	94.887130541185	90.8931098161821	98.8811512661879	0.225327226462677	29.5257540620061	28.3598294325787	30.6916786914336	0.25	0.18	0.34	45.5906036669092	47.4649170442898	49.3392304216704	108.594010446801	113.058509490747	117.523008534693	110.731241170653	115.281676054	119.835729920437	94.887130541185	0.278183988618175	0.205295984731796	-41.2569592125864	-0.506650761247601	-0.505301287208699	-0.507893745039616	0.176560351226509	0.179778665257047	0.173596001914301	0.178180938796492	0.199879053822059	0.189472049538709	0.000140855223596167	0.000353572559988908	0.00306753737323489
146	24.3279064864899	0.2	94.8946909282564	90.8240410147531	98.9653408417597	0.219484423438739	28.9456268299816	27.7831372684713	30.108116391492	0.25	0.18	0.34	44.774473470563	46.647906896338	48.5213403221131	106.918119409203	111.3917393805	115.865359351797	109.156787359552	113.685352740172	118.321852201049	94.8946909282564	0.275182667813281	0.057626553000496	-41.6159233056795	-0.506650761247601	-0.505301287208699	-0.507893745039616	0.176560351226509	0.179778665257047	0.173596001914301	0.178180938796492	0.199879053822059	0.189472049538709	0.000140855223596167	0.000353572559988908	0.00306753737323489
146	24.3279064864899	0.2	94.8971514119681	90.8849460339425	98.9093567899938	0.22435893118836	28.7047888675541	27.5681297456801	29.8414479894281	0.25	0.18	0.34	44.4069442331317	46.2378830274127	48.0688218216938	105.989636006085	110.359685323968	114.729734641851	108.140501598265	112.657465519155	117.136380004793	94.8971514119681	0.274970987255205	0.343414619566147	-41.4747039488731	-0.506650761247601	-0.505301287208699	-0.507893745039616	0.176560351226509	0.179778665257047	0.173596001914301	0.178180938796492	0.199879053822059	0.189472049538709	0.000140855223596167	0.000353572559988908	0.00306753737323489
146	24.3279064864899	0.2	94.9040931170878	90.8193293359606	98.9888568982149	0.218482010413061	28.9430972469945	27.7772978679004	30.1088966260886	0.25	0.18	0.34	44.8275963922881	46.7089883220914	48.5903802518947	107.19663664125	111.695626176937	116.194615712624	109.463981705673	114.017169842113	118.593566042909	94.9040931170878	0.275379209242185	0.148696198050332	-41.5190849908317	-0.506650761247601	-0.505301287208699	-0.507893745039616	0.176560351226509	0.179778665257047	0.173596001914301	0.178180938796492	0.199879053822059	0.189472049538709	0.000140855223596167	0.000353572559988908	0.00306753737323489
146	24.3279064864899	0.2	94.9082816859283	90.8755421421625	98.941021229694	0.222550481048917	28.9040267628357	27.7534983467722	30.0545551788992	0.25	0.18	0.34	44.6413051400953	46.491921932692	48.3425387252886	106.394087273256	110.804681540672	115.215275808089	108.619195645847	113.092910891935	117.633395793047	94.9082816859283	0.274237454247902	0.589370170148335	-41.2693661063879	-0.506650761247601	-0.505301287208699	-0.507893745039616	0.176560351226509	0.179778665257047	0.173596001914301	0.178180938796492	0.199879053822059	0.189472049538709	0.000140855223596167	0.000353572559988908	0.00306753737323489
146	24.3279064864899	0.2	94.9143525900802	90.9284620851136	98.9002430950469	0.227488518289247	29.3508078394005	28.198920625836	30.502695052965	0.25	0.18	0.34	45.3382930043799	47.1903000613003	49.0423071182207	108.008338473068	112.420330892788	116.832323312508	110.153366850649	114.650053874847	119.21137551152	94.9143525900802	0.277480045216849	0.326554388797718	-41.1789844544438	-0.506650761247601	-0.505301287208699	-0.507893745039616	0.176560351226509	0.179778665257047	0.173596001914301	0.178180938796492	0.199879053822059	0.189472049538709	0.000140855223596167	0.000353572559988908	0.00306753737323489
146	24.3279064864899	0.2	94.9203236910612	90.8944284502734	98.9462189318489	0.220088937987024	28.9422722949574	27.7819644574941	30.1025801324207	0.25	0.19	0.34	44.5120283526293	46.3710637508627	48.2300991490961	105.666758377506	110.079908070083	114.493057762659	107.930995453102	112.373135613695	116.9056292902	94.9203236910612	0.27841626618298	-0.463755509150863	-41.8479649660519	-0.506650761247601	-0.505301287208699	-0.507893745039616	0.176560351226509	0.179778665257047	0.173596001914301	0.178180938796492	0.199879053822059	0.189472049538709	0.000140855223596167	0.000353572559988908	0.00306753737323489
146	24.3279064864899	0.2	94.9297487712526	90.9443507749727	98.9151467675325	0.223831842616907	29.2751262312125	28.1141243588544	30.4361281035706	0.25	0.19	0.34	45.2035496195619	47.0702770009899	48.9370043824179	107.691176040826	112.138394649663	116.5856132585	109.942635988511	114.501003411611	119.120432091767	94.9297487712526	0.278053205200888	-0.217537566614614	-41.6407948605187	-0.506650761247601	-0.505301287208699	-0.507893745039616	0.176560351226509	0.179778665257047	0.173596001914301	0.178180938796492	0.199879053822059	0.189472049538709	0.000140855223596167	0.000353572559988908	0.00306753737323489
146	24.3279064864899	0.2	94.9547279760629	90.9275833263259	98.9818726258	0.223012006981867	28.9317008935459	27.7816047024201	30.0817970846716	0.25	0.18	0.34	44.9659843381241	46.8274753452649	48.6889663524058	107.848110873932	112.31278103481	116.777451195689	110.034459283883	114.68052690612	41.9350585937497	94.9547279760629	0.274664748005958	-0.294905171524624	-42.137733640762	-0.506650761247601	-0.505301287208699	-0.507893745039616	0.176560351226509	0.179778665257047	0.173596001914301	0.178180938796492	0.199879053822059	0.189472049538709	0.000140855223596167	0.000353572559988908	0.00306753737323489
146	24.3279064864899	0.2	94.9622593960833	90.9665820919564	98.9579367002103	0.229952739652133	29.5366801777323	28.3855664203808	30.6877939350838	0.25	0.19	0.34	45.3157329813754	47.1534121344634	48.9910912875514	107.186574762811	111.533288828177	115.880002893544	109.408384972943	113.872145083417	118.365263422573	94.9622593960833	0.278874157614741	0.0650588010394808	-41.2976129026359	-0.506650761247601	-0.505301287208699	-0.507893745039616	0.176560351226509	0.179778665257047	0.173596001914301	0.178180938796492	0.199879053822059	0.189472049538709	0.000140855223596167	0.000353572559988908	0.00306753737323489
146	24.3279064864899	0.2	94.9635539335637	90.9258476971185	99.0012601700089	0.224334164488594	29.2673766645716	28.1083575803005	30.4263957488426	0.25	0.18	0.34	45.3489105186728	47.2188259910332	49.0887414633936	108.411822731847	112.882072234966	117.352321738085	110.669824422781	115.238926106867	119.803024772491	94.9635539335637	0.2756733655782	0.176326246374301	-41.5330736105465	-0.506650761247601	-0.505301287208699	-0.507893745039616	0.176560351226509	0.179778665257047	0.173596001914301	0.178180938796492	0.199879053822059	0.189472049538709	0.000140855223596167	0.000353572559988908	0.00306753737323489
146	24.3279064864899	0.2	94.9674369234791	90.9208148189431	99.014059028015	0.225999733853886	29.2281587144955	28.0762045052492	30.3801129237419	0.25	0.18	0.34	45.2085221677457	47.0634077665168	48.918293365288	107.862160188336	112.287696746318	116.7132333043	110.192917987827	114.662154663652	119.201534361951	94.9674369234791	0.275440437645135	-0.10625486449532	-41.8221582991332	-0.506650761247601	-0.505301287208699	-0.507893745039616	0.176560351226509	0.179778665257047	0.173596001914301	0.178180938796492	0.199879053822059	0.189472049538709	0.000140855223596167	0.000353572559988908	0.00306753737323489
146	24.3279064864899	0.2	94.9743076351784	90.8916365076609	99.0569787626959	0.220449826209253	29.3461240692437	28.1708610438919	30.5213870945955	0.25	0.19	0.34	45.2615295197525	47.1497998865175	49.0380702532825	107.749357199662	112.244563623239	116.739770046815	110.053484340525	114.72072908297	119.301795298613	94.9743076351784	0.277793636212485	-0.227547374135178	-41.5886636084187	-0.506650761247601	-0.505301287208699	-0.507893745039616	0.176560351226509	0.179778665257047	0.173596001914301	0.178180938796492	0.199879053822059	0.189472049538709	0.000140855223596167	0.000353572559988908	0.00306753737323489
146	24.3279064864899	0.2	95.0126738959875	90.9844151245958	99.0409326673793	0.219268397244016	29.037906966284	27.8709755397936	30.2048383927744	0.25	0.19	0.34	44.6338686781311	46.5026466106434	48.3714245431558	105.906404445736	110.340605589427	114.774806733118	108.200022584032	112.756065260808	117.185691646733	95.0126738959875	0.27804039419346	-0.333136963354278	-41.6815569498585	-0.506650761247601	-0.505301287208699	-0.507893745039616	0.176560351226509	0.179778665257047	0.173596001914301	0.178180938796492	0.199879053822059	0.189472049538709	0.000140855223596167	0.000353572559988908	0.00306753737323489
146	24.3279064864899	0.2	95.0128703380332	90.9838877897237	99.0418528863428	0.227196563547872	29.4858644728749	28.3277148339295	30.6440141118202	0.25	0.18	0.34	45.6146188261419	47.4795258486049	49.344432871068	108.833746452265	113.283302828333	117.732859204402	111.16981553926	115.690429972388	120.248348924763	95.0128703380332	0.276988623507396	-0.114621421102465	-41.672672701954	-0.506650761247601	-0.505301287208699	-0.507893745039616	0.176560351226509	0.179778665257047	0.173596001914301	0.178180938796492	0.199879053822059	0.189472049538709	0.000140855223596167	0.000353572559988908	0.00306753737323489
146	24.3279064864899	0.2	95.0167788340348	91.0150683442952	99.0184893237744	0.226729203559933	28.8093041273663	27.6762203823197	29.9423878724129	0.25	0.18	0.34	44.5698819044697	46.394603922396	48.2193259403224	106.351527860736	110.705633508661	115.059739156586	108.550417688848	112.949057675112	117.481035925107	95.0167788340348	0.275541528690979	0.288281919632678	-41.4674856333198	-0.506650761247601	-0.505301287208699	-0.507893745039616	0.176560351226509	0.179778665257047	0.173596001914301	0.178180938796492	0.199879053822059	0.189472049538709	0.000140855223596167	0.000353572559988908	0.00306753737323489
146	24.3279064864899	0.2	95.0291696518858	90.9788552310577	99.0794840727139	0.222813123957032	29.2885263595002	28.1235770346127	30.4534756843877	0.25	0.19	0.34	45.2840644386818	47.1598443308014	49.0356242229211	108.040614134901	112.515928222508	116.991242310114	110.367478847494	114.92375764215	119.45687173941	95.0291696518858	0.276707634965118	0.0930513031266366	-41.4663007292534	-0.506650761247601	-0.505301287208699	-0.507893745039616	0.176560351226509	0.179778665257047	0.173596001914301	0.178180938796492	0.199879053822059	0.189472049538709	0.000140855223596167	0.000353572559988908	0.00306753737323489
146	24.3279064864899	0.2	95.0378239742878	91.0491787317261	99.0264692168495	0.226838593979445	29.2804702116714	28.1292144285113	30.4317259948316	0.25	0.18	0.34	45.2656017165619	47.1182053819382	48.9708090473145	107.930112080531	112.347411611793	116.764711143055	110.219750842462	114.698119109747	119.193808087847	95.0378239742878	0.277248907172652	-0.0523115683925455	-41.5387469190736	-0.506650761247601	-0.505301287208699	-0.507893745039616	0.176560351226509	0.179778665257047	0.173596001914301	0.178180938796492	0.199879053822059	0.189472049538709	0.000140855223596167	0.000353572559988908	0.00306753737323489
146	24.3279064864899	0.2	95.0587199523107	90.9941327983224	99.1233071062991	0.219156474381798	28.892484422321	27.7310173289675	30.0539515156745	0.25	0.19	0.34	44.5616044982089	46.4279924722858	48.2943804463628	106.099379154926	110.543173482838	114.98696781075	108.416890914958	112.928866015884	117.471668670686	95.0587199523107	0.275310288694509	-0.0600874841149785	-41.704752060717	-0.506650761247601	-0.505301287208699	-0.507893745039616	0.176560351226509	0.179778665257047	0.173596001914301	0.178180938796492	0.199879053822059	0.189472049538709	0.000140855223596167	0.000353572559988908	0.00306753737323489
146	24.3279064864899	0.2	95.0764025480221	91.0606755096252	99.0921295864191	0.224719686630051	29.4058153383848	28.2426024345883	30.5690282421812	0.25	0.18	0.34	45.6273524408933	47.506581709805	49.3858109787168	109.227850249447	113.72655907624	118.225267903034	111.421451692989	116.072758515752	120.54164040334	95.0764025480221	0.275848906726623	0.0133360041440805	-41.6522957284191	-0.506650761247601	-0.505301287208699	-0.507893745039616	0.176560351226509	0.179778665257047	0.173596001914301	0.178180938796492	0.199879053822059	0.189472049538709	0.000140855223596167	0.000353572559988908	0.00306753737323489
146	24.3279064864899	0.2	95.0778057291183	91.0309520741357	99.1246593841008	0.226475875935109	29.7433710575962	28.5727042244279	30.9140378907645	0.25	0.19	0.34	45.5933606255266	47.461389450441	49.3294182753554	107.793217972522	112.209668866695	116.626119760868	110.056107865956	114.55033217526	119.095390332273	95.0778057291183	0.279644406547865	0.285442419108704	-40.9279745194808	-0.506650761247601	-0.505301287208699	-0.507893745039616	0.176560351226509	0.179778665257047	0.173596001914301	0.178180938796492	0.199879053822059	0.189472049538709	0.000140855223596167	0.000353572559988908	0.00306753737323489
146	24.3279064864899	0.2	95.1094600164702	91.0997954012817	99.1191246316586	0.226778162419389	29.2149947109971	28.0661153716537	30.3638740503405	0.25	0.19	0.34	45.1590517450901	47.0076261148325	48.856200484575	107.66397277237	112.071170286947	116.478367801525	109.880289455368	114.382391942829	118.917793240369	95.1094600164702	0.277266600689779	-0.0428955757652126	-41.5473112784342	-0.506650761247601	-0.505301287208699	-0.507893745039616	0.176560351226509	0.179778665257047	0.173596001914301	0.178180938796492	0.199879053822059	0.189472049538709	0.000140855223596167	0.000353572559988908	0.00306753737323489
146	24.3279064864899	0.2	95.1311058094766	91.0388996977594	99.2233119211939	0.221741454801498	29.3460916774965	28.1752290596295	30.5169542953636	0.25	0.18	0.33	45.5817602981014	47.4759766353198	49.3701929725383	109.272949856503	113.81394619979	118.354942543076	111.61020959435	116.306431338811	120.896620262038	95.1311058094766	0.274135307290395	-0.511793070422355	-42.3198436246892	-0.506650761247601	-0.505301287208699	-0.507893745039616	0.176560351226509	0.179778665257047	0.173596001914301	0.178180938796492	0.199879053822059	0.189472049538709	0.000140855223596167	0.000353572559988908	0.00306753737323489
146	24.3279064864899	0.2	95.1370646140895	91.1156947132133	99.1584345149656	0.22272408949314	29.0686135035133	27.9121138861492	30.2251131208775	0.25	0.18	0.34	44.9241276390726	46.7854963851633	48.6468651312541	107.134934046203	111.573921029996	116.012908013789	109.427713803854	113.911657082176	118.508618263913	95.1370646140895	0.27583250659569	-0.380189903377493	-42.0262762145066	-0.506650761247601	-0.505301287208699	-0.507893745039616	0.176560351226509	0.179778665257047	0.173596001914301	0.178180938796492	0.199879053822059	0.189472049538709	0.000140855223596167	0.000353572559988908	0.00306753737323489
146	24.3279064864899	0.2	95.1555633597677	91.135601726879	99.1755249926564	0.22335004240989	29.1432010073265	27.9858261024602	30.3005759121928	0.25	0.18	0.34	45.2499707554357	47.121317358053	48.9926639606703	108.415680555397	112.899292634934	117.382904714471	110.678125237008	115.31945003813	119.910544552891	95.1555633597677	0.27592946208882	-0.147333916571336	-41.7958037757921	-0.506650761247601	-0.505301287208699	-0.507893745039616	0.176560351226509	0.179778665257047	0.173596001914301	0.178180938796492	0.199879053822059	0.189472049538709	0.000140855223596167	0.000353572559988908	0.00306753737323489
146	24.3279064864899	0.2	95.1609567495818	91.13610273138	99.1858107677836	0.224349244876451	29.2898162936792	28.1299588356114	30.4496737517469	0.25	0.18	0.34	45.2279285822313	47.092771349532	48.9576141168327	107.746653810515	112.1892753136	116.631896816684	109.949538415321	114.525374380808	118.888638967555	95.1609567495818	0.275452652209994	0.272049263665914	-41.4499734538686	-0.506650761247601	-0.505301287208699	-0.507893745039616	0.176560351226509	0.179778665257047	0.173596001914301	0.178180938796492	0.199879053822059	0.189472049538709	0.000140855223596167	0.000353572559988908	0.00306753737323489
146	24.3279064864899	0.2	95.1638398968463	91.0522950504785	99.2753847432142	0.21883257176638	29.1044840344551	27.933386265838	30.2755818030721	0.25	0.19	0.34	44.9708246748407	46.8562112845545	48.7415978942683	107.276375210612	111.773900946979	116.271426683345	109.549663293507	114.141342071101	118.730941683034	95.1638398968463	0.276166288451289	0.116830214093087	-41.4467711785389	-0.506650761247601	-0.505301287208699	-0.507893745039616	0.176560351226509	0.179778665257047	0.173596001914301	0.178180938796492	0.199879053822059	0.189472049538709	0.000140855223596167	0.000353572559988908	0.00306753737323489
146	24.3279064864899	0.2	95.1641350572589	91.125274052204	99.2029960623138	0.225076985740367	29.2293587170388	28.0743102996326	30.384407134445	0.25	0.19	0.34	45.1672019117155	47.0254952955952	48.8837886794749	107.671262309825	112.101131460795	116.531000611764	109.927018278099	114.519880330991	119.073840724308	95.1641350572589	0.2768785332685	0.106793832011137	-41.4277492095954	-0.506650761247601	-0.505301287208699	-0.507893745039616	0.176560351226509	0.179778665257047	0.173596001914301	0.178180938796492	0.199879053822059	0.189472049538709	0.000140855223596167	0.000353572559988908	0.00306753737323489
146	24.3279064864899	0.2	95.1913585676499	91.1750365170268	99.207680618273	0.231077987274522	29.7643060565434	28.6079947068566	30.9206174062301	0.25	0.18	0.34	45.8976481879559	47.7527929496733	49.6079377113907	109.10489887693	113.514828135187	117.924757393443	111.337058249352	115.861716077629	120.396000931413	95.1913585676499	0.276403094236549	0.210410066116856	-41.4054303707707	-0.506650761247601	-0.505301287208699	-0.507893745039616	0.176560351226509	0.179778665257047	0.173596001914301	0.178180938796492	0.199879053822059	0.189472049538709	0.000140855223596167	0.000353572559988908	0.00306753737323489
146	24.3279064864899	0.2	95.1913666281249	91.138739924853	99.2439933313968	0.221345636974941	29.0506980066506	27.890290265416	30.2111057478852	0.25	0.18	0.34	44.928753367957	46.7980660468876	48.6673787258182	107.242020057932	111.703948172576	116.165876287221	109.487386018991	114.058108091221	118.52623196937	95.1913666281249	0.276456148820214	-0.306783873268945	-41.8970715860558	-0.506650761247601	-0.505301287208699	-0.507893745039616	0.176560351226509	0.179778665257047	0.173596001914301	0.178180938796492	0.199879053822059	0.189472049538709	0.000140855223596167	0.000353572559988908	0.00306753737323489
146	24.3279064864899	0.2	95.193477379412	91.1067219990682	99.2802327597559	0.218213790646726	29.3064611426142	28.1250979032856	30.4878243819429	0.25	0.19	0.34	45.2457532648098	47.1462504586893	49.0467476525688	107.850903155478	112.381059557223	116.911215958968	110.104325070981	114.733605574693	119.376333644279	95.193477379412	0.276971244328778	-0.0675696377840353	-41.6049365120688	-0.506650761247601	-0.505301287208699	-0.507893745039616	0.176560351226509	0.179778665257047	0.173596001914301	0.178180938796492	0.199879053822059	0.189472049538709	0.000140855223596167	0.000353572559988908	0.00306753737323489
146	24.3279064864899	0.2	95.1974031934165	91.1084609732677	99.2863454135652	0.21829845715324	28.7592749471051	27.6002567567873	29.9182931374229	0.25	0.18	0.34	44.3647939723443	46.2278057434577	48.0908175145712	105.662805418166	110.099905934978	114.537006451789	107.797922341249	112.387477853482	116.897021918743	95.1974031934165	0.275301650195918	0.0176531418370609	-41.6594646876061	-0.506650761247601	-0.505301287208699	-0.507893745039616	0.176560351226509	0.179778665257047	0.173596001914301	0.178180938796492	0.199879053822059	0.189472049538709	0.000140855223596167	0.000353572559988908	0.00306753737323489
146	24.3279064864899	0.2	95.2265149037628	91.2066050118028	99.2464247957228	0.218362465245553	28.4476176263643	27.3013744098853	29.5938608428434	0.25	0.18	0.34	43.8952629597542	45.7381975551995	47.5811321506447	104.570755279958	108.961139334701	113.351523389445	106.787160103567	111.170622757651	115.649720014166	95.2265149037628	0.27639759339854	0.117011439218152	-41.4531861691431	-0.506650761247601	-0.505301287208699	-0.507893745039616	0.176560351226509	0.179778665257047	0.173596001914301	0.178180938796492	0.199879053822059	0.189472049538709	0.000140855223596167	0.000353572559988908	0.00306753737323489
146	24.3279064864899	0.2	95.2344970969045	91.2057866565065	99.2632075373026	0.229455933109378	29.5829259372921	28.4283901786487	30.7374616959355	0.25	0.18	0.34	45.8487253134822	47.7107369339077	49.5727485543333	109.566653017319	114.016381548144	118.466110078969	111.864057043643	116.420169167456	120.857100054035	95.2344970969045	0.276647166786496	-0.0848744831156924	-41.6427311073628	-0.506650761247601	-0.505301287208699	-0.507893745039616	0.176560351226509	0.179778665257047	0.173596001914301	0.178180938796492	0.199879053822059	0.189472049538709	0.000140855223596167	0.000353572559988908	0.00306753737323489
146	24.3279064864899	0.2	95.2375863124913	91.2104583680111	99.2647142569715	0.222753633313375	28.9224351213921	27.7718494125736	30.0730208302105	0.25	0.19	0.34	44.6453780130326	46.4950327891144	48.3446875651962	106.342534844381	110.748298357417	115.154061870454	108.693762560323	113.221584468276	117.72339718475	95.2375863124913	0.276360209062445	0.0891619139409053	-41.457886262489	-0.506650761247601	-0.505301287208699	-0.507893745039616	0.176560351226509	0.179778665257047	0.173596001914301	0.178180938796492	0.199879053822059	0.189472049538709	0.000140855223596167	0.000353572559988908	0.00306753737323489
146	24.3279064864899	0.2	95.2453752633749	91.22382378606	99.2669267406899	0.232530969786983	29.9036519131496	28.7466570657105	31.0606467605888	0.25	0.19	0.34	46.1642335673513	48.0222506665678	49.8802677657843	109.844490148822	114.265508872191	118.686527595559	112.174160158926	116.633143561059	121.166255881814	95.2453752633749	0.278997404867627	0.0781326448772123	-41.2265426372783	-0.506650761247601	-0.505301287208699	-0.507893745039616	0.176560351226509	0.179778665257047	0.173596001914301	0.178180938796492	0.199879053822059	0.189472049538709	0.000140855223596167	0.000353572559988908	0.00306753737323489
146	24.3279064864899	0.2	95.2768374633976	91.1935790555492	99.3600958712461	0.220610078214887	29.0556534918582	27.8925656015271	30.2187413821894	0.25	0.19	0.34	44.9501325690747	46.8245013742523	48.6988701794299	107.335904965393	111.811688693805	116.287472422217	109.547605707465	114.108899915081	118.788826698564	95.2768374633976	0.276594421092878	0.430995879863687	-41.143060908989	-0.506650761247601	-0.505301287208699	-0.507893745039616	0.176560351226509	0.179778665257047	0.173596001914301	0.178180938796492	0.199879053822059	0.189472049538709	0.000140855223596167	0.000353572559988908	0.00306753737323489
146	24.3279064864899	0.2	95.2840160945074	91.2599463660929	99.308085822922	0.22106702945994	28.8233175710192	27.671061008307	29.9755741337314	0.25	0.18	0.34	44.6116646439719	46.4693485016346	48.3270323592973	106.572469836889	111.010276820045	115.448083803201	108.861497704694	113.296985931341	117.882075415551	95.2840160945074	0.27636874722008	0.00328369239331362	-41.6039431543759	-0.506650761247601	-0.505301287208699	-0.507893745039616	0.176560351226509	0.179778665257047	0.173596001914301	0.178180938796492	0.199879053822059	0.189472049538709	0.000140855223596167	0.000353572559988908	0.00306753737323489
146	24.3279064864899	0.2	95.3163126497682	91.2525085942541	99.3801167052824	0.220162883111739	29.3659424907908	28.1889030629645	30.5429819186171	0.25	0.19	0.34	45.2376534683497	47.1265705942008	49.0154877200519	107.565682412735	112.057132434683	116.548582456631	109.83817297149	114.361618972614	119.095797318823	95.3163126497682	0.27824152933622	-0.0255381788082836	-41.3891965244473	-0.506650761247601	-0.505301287208699	-0.507893745039616	0.176560351226509	0.179778665257047	0.173596001914301	0.178180938796492	0.199879053822059	0.189472049538709	0.000140855223596167	0.000353572559988908	0.00306753737323489
146	24.3279064864899	0.2	95.3204888591786	91.2922731580773	99.3487045602799	0.224675785467045	29.1456286659578	27.9925627498158	30.2986945820999	0.25	0.19	0.34	44.9984256853518	46.8519948423299	48.7055639993079	107.179222725328	111.594134991408	116.009047257488	109.41123424363	113.982432516163	118.496645940316	95.3204888591786	0.276429959637818	0.0279795427843227	-41.5223990392684	-0.506650761247601	-0.505301287208699	-0.507893745039616	0.176560351226509	0.179778665257047	0.173596001914301	0.178180938796492	0.199879053822059	0.189472049538709	0.000140855223596167	0.000353572559988908	0.00306753737323489
146	24.3279064864899	0.2	95.3235654498288	91.2563442710961	99.3907866285615	0.219128056989819	29.1184148615413	27.9477682493508	30.2890614737317	0.25	0.19	0.34	44.953617509491	46.8365871825493	48.7195568556077	107.138016409634	111.625700536242	116.11338466285	109.402587019913	114.032998842931	118.604399787065	95.3235654498288	0.276651623963067	0.321681188005188	-41.2214335998371	-0.506650761247601	-0.505301287208699	-0.507893745039616	0.176560351226509	0.179778665257047	0.173596001914301	0.178180938796492	0.199879053822059	0.189472049538709	0.000140855223596167	0.000353572559988908	0.00306753737323489
146	24.3279064864899	0.2	95.3451434486727	91.2781681715188	99.4121187258266	0.229830531919152	29.9338721548264	28.7668761878067	31.100868121846	0.25	0.18	0.34	46.3757242821372	48.2570645726693	50.1384048632014	110.780252544248	115.274313946694	119.76837534914	113.083292285339	117.668551679552	122.222179375334	95.3451434486727	0.276215239204083	-0.493179079804084	-42.1447110926786	-0.506650761247601	-0.505301287208699	-0.507893745039616	0.176560351226509	0.179778665257047	0.173596001914301	0.178180938796492	0.199879053822059	0.189472049538709	0.000140855223596167	0.000353572559988908	0.00306753737323489
146	24.3279064864899	0.2	95.3477694645744	91.2975749331536	99.3979639959953	0.221733396200798	28.9350425829953	27.7805532178932	30.0895319480974	0.25	0.18	0.34	44.7811065950798	46.6420958603412	48.5030851256026	106.960097801018	111.405088310495	115.850078819972	109.244402650728	113.769947442937	118.331129391771	95.3477694645744	0.275269997077913	-0.168574771883755	-41.8562513350537	-0.506650761247601	-0.505301287208699	-0.507893745039616	0.176560351226509	0.179778665257047	0.173596001914301	0.178180938796492	0.199879053822059	0.189472049538709	0.000140855223596167	0.000353572559988908	0.00306753737323489
146	24.3279064864899	0.2	95.3523290917342	91.2677273518289	99.4369308316395	0.221760973138969	29.3941315301117	28.2214185162968	30.5668445439267	0.25	0.18	0.34	45.3903538955379	47.2765049649544	49.1626560343708	108.170634971692	112.665558260919	117.160481550146	110.38406651306	115.081957445673	119.658014127364	95.3523290917342	0.275951686141409	0.253797576691243	-41.3729252470218	-0.506650761247601	-0.505301287208699	-0.507893745039616	0.176560351226509	0.179778665257047	0.173596001914301	0.178180938796492	0.199879053822059	0.189472049538709	0.000140855223596167	0.000353572559988908	0.00306753737323489
146	24.3279064864899	0.2	95.3698171002075	91.346325051691	99.3933091487239	0.224284244504191	29.1996419695773	28.0431393593815	30.3561445797731	0.25	0.19	0.34	45.0987984652452	46.958678611806	48.8185587583668	107.464218863602	111.896056826738	116.327894789873	109.795605305371	114.237063572571	41.88662109375	95.3698171002075	0.277050855093369	-0.172666075519005	-41.6713293630397	-0.506650761247601	-0.505301287208699	-0.507893745039616	0.176560351226509	0.179778665257047	0.173596001914301	0.178180938796492	0.199879053822059	0.189472049538709	0.000140855223596167	0.000353572559988908	0.00306753737323489
146	24.3279064864899	0.2	95.3717880575171	91.3535946715703	99.3899814434638	0.227400079618857	29.7623196396599	28.593988457949	30.9306508213709	0.25	0.19	0.34	46.0067215862389	47.8865253595581	49.7663291328772	109.680831025544	114.16231618497	118.643801344397	112.060693701691	116.701116785945	121.287776314868	95.3717880575171	0.277953819045631	0.0179051297911617	-41.4184852997364	-0.506650761247601	-0.505301287208699	-0.507893745039616	0.176560351226509	0.179778665257047	0.173596001914301	0.178180938796492	0.199879053822059	0.189472049538709	0.000140855223596167	0.000353572559988908	0.00306753737323489
146	24.3279064864899	0.2	95.381577949832	91.2628733465638	99.5002825531002	0.218372465100592	28.7039561075706	27.5474180940861	29.8604941210552	0.25	0.18	0.34	44.4668432996042	46.3337186067566	48.200593913909	106.358809852588	110.824128752652	115.289447652717	108.612101743853	113.201041828816	117.630131509282	95.381577949832	0.274083868571003	0.652961321930932	-41.1797193370139	-0.506650761247601	-0.505301287208699	-0.507893745039616	0.176560351226509	0.179778665257047	0.173596001914301	0.178180938796492	0.199879053822059	0.189472049538709	0.000140855223596167	0.000353572559988908	0.00306753737323489
146	24.3279064864899	0.2	95.385004589023	91.3571466283045	99.4128625497415	0.226133807174639	29.1289810179086	27.9813754403	30.2765865955171	0.25	0.19	0.34	44.9224030569576	46.7648142857314	48.6072255145052	106.858765006965	111.241384260261	115.624003513557	109.156843742954	113.638757989225	118.127515515353	95.385004589023	0.277098174583544	0.125888645614706	-41.417794593705	-0.506650761247601	-0.505301287208699	-0.507893745039616	0.176560351226509	0.179778665257047	0.173596001914301	0.178180938796492	0.199879053822059	0.189472049538709	0.000140855223596167	0.000353572559988908	0.00306753737323489
146	24.3279064864899	0.2	95.4148403468139	91.3812414542195	99.4484392394083	0.226940243493498	29.3737709534939	28.2191813395739	30.5283605674139	0.25	0.19	0.34	45.3940813250374	47.2513830731157	49.1086848211939	108.197172254451	112.624066494835	117.050960735219	110.505598083089	114.93948716345	119.445928698317	95.4148403468139	0.277982117434389	0.1750267689193	-41.2881722537415	-0.506650761247601	-0.505301287208699	-0.507893745039616	0.176560351226509	0.179778665257047	0.173596001914301	0.178180938796492	0.199879053822059	0.189472049538709	0.000140855223596167	0.000353572559988908	0.00306753737323489
146	24.3279064864899	0.2	95.4215675096466	91.3791413274445	99.4639936918486	0.224719770245537	29.6449823838159	28.4723089731359	30.8176557944959	0.25	0.19	0.34	45.6695183210089	47.5504837834215	49.4314492458341	108.537595296385	113.007873846091	117.478152395797	110.925489640561	115.371692739374	119.946959260986	95.4215675096466	0.275836914618168	-0.291747395922515	-41.9049586021602	-0.506650761247601	-0.505301287208699	-0.507893745039616	0.176560351226509	0.179778665257047	0.173596001914301	0.178180938796492	0.199879053822059	0.189472049538709	0.000140855223596167	0.000353572559988908	0.00306753737323489
146	24.3279064864899	0.2	95.4545362974418	91.3789875989813	99.5300849959024	0.213585126572841	28.4727984382733	27.3092413995069	29.6363554770397	0.25	0.18	0.34	44.1102268333916	45.9896186540118	47.869010474632	105.573526802246	110.071667868163	114.569808934079	107.760454246667	112.415840058655	116.958040182269	95.4545362974418	0.275433162313913	0.0796016837295037	-41.5676115450887	-0.506650761247601	-0.505301287208699	-0.507893745039616	0.176560351226509	0.179778665257047	0.173596001914301	0.178180938796492	0.199879053822059	0.189472049538709	0.000140855223596167	0.000353572559988908	0.00306753737323489
146	24.3279064864899	0.2	95.4678581897274	91.3654600787053	99.5702563007495	0.220540271796005	28.9305280681745	27.7722137710801	30.0888423652689	0.25	0.19	0.34	44.5904873729359	46.450252657195	48.3100179414542	106.078537363585	110.50282587929	114.927114394995	108.353534342741	112.890234150926	117.531092500472	95.4678581897274	0.276479060379957	0.0469743080213824	-41.4577249336873	-0.506650761247601	-0.505301287208699	-0.507893745039616	0.176560351226509	0.179778665257047	0.173596001914301	0.178180938796492	0.199879053822059	0.189472049538709	0.000140855223596167	0.000353572559988908	0.00306753737323489
146	24.3279064864899	0.2	95.4772160312474	91.400145957737	99.5542861047577	0.222731368443136	29.2198669711113	28.0573741485626	30.3823597936599	0.25	0.18	0.34	45.0612801743187	46.9282907684011	48.7953013624834	107.229614802989	111.672427480794	116.115240158598	109.507927703329	113.972543659224	118.57703592214	95.4772160312474	0.276726994295388	-0.0417363474408373	-41.623995052847	-0.506650761247601	-0.505301287208699	-0.507893745039616	0.176560351226509	0.179778665257047	0.173596001914301	0.178180938796492	0.199879053822059	0.189472049538709	0.000140855223596167	0.000353572559988908	0.00306753737323489
146	24.3279064864899	0.2	95.4803746175203	91.4488617617084	99.5118874733323	0.224729499465077	29.5062541386911	28.3391010225396	30.6734072548427	0.25	0.19	0.34	45.5888563340172	47.4664450299223	49.3440337258275	108.665925534716	113.141359441616	117.616793348516	111.006660564077	115.575427724481	120.1796889351	95.4803746175203	0.275904472071812	-0.137669026772877	-41.7846331414461	-0.506650761247601	-0.505301287208699	-0.507893745039616	0.176560351226509	0.179778665257047	0.173596001914301	0.178180938796492	0.199879053822059	0.189472049538709	0.000140855223596167	0.000353572559988908	0.00306753737323489
146	24.3279064864899	0.2	95.4819229282079	91.4594936212911	99.5043522351248	0.222849813619382	29.2029730156464	28.0415496066737	30.3643964246191	0.25	0.18	0.34	45.1261921426542	46.9952263667759	48.8642605908975	107.601713959161	112.058356020341	116.51499808152	109.767154268474	114.352525438717	118.797310704567	95.4819229282079	0.277882243978308	-0.414656866206507	-41.9476063577437	-0.506650761247601	-0.505301287208699	-0.507893745039616	0.176560351226509	0.179778665257047	0.173596001914301	0.178180938796492	0.199879053822059	0.189472049538709	0.000140855223596167	0.000353572559988908	0.00306753737323489
146	24.3279064864899	0.2	95.4851373392359	91.4623501365758	99.507924541896	0.224812052557148	28.5592576538673	27.4298316234956	29.6886836842389	0.25	0.18	0.34	44.0294428325573	45.8423594964444	47.6552761603314	104.716674876749	109.028394323049	113.340113769349	106.920923572248	111.212060071893	115.564571769317	95.4851373392359	0.277000932668872	0.0648867019835687	-41.496316107371	-0.506650761247601	-0.505301287208699	-0.507893745039616	0.176560351226509	0.179778665257047	0.173596001914301	0.178180938796492	0.199879053822059	0.189472049538709	0.000140855223596167	0.000353572559988908	0.00306753737323489
146	24.3279064864899	0.2	95.4865817465492	91.4058400653288	99.5673234277696	0.219938144326006	29.1880949459607	28.0174177441383	30.3587721477831	0.25	0.18	0.34	45.1192773797852	47.0045371090572	48.8897968383293	107.662312489668	112.160864635984	116.6594167823	109.972268261148	114.574643360245	119.100523081696	95.4865817465492	0.275399224754588	-0.0217137071383959	-41.6941885003329	-0.506650761247601	-0.505301287208699	-0.507893745039616	0.176560351226509	0.179778665257047	0.173596001914301	0.178180938796492	0.199879053822059	0.189472049538709	0.000140855223596167	0.000353572559988908	0.00306753737323489
146	24.3279064864899	0.2	95.5096748793726	91.4813401671274	99.5380095916179	0.226314799259833	29.5542766957174	28.390517379986	30.7180360114487	0.25	0.19	0.34	45.5513139793956	47.4185136953365	49.2857134112773	108.287795264376	112.72663407919	117.165472894003	110.587135773099	115.075514580508	119.563798860981	95.5096748793726	0.278719666845538	0.274325076184876	-41.1057650346471	-0.506650761247601	-0.505301287208699	-0.507893745039616	0.176560351226509	0.179778665257047	0.173596001914301	0.178180938796492	0.199879053822059	0.189472049538709	0.000140855223596167	0.000353572559988908	0.00306753737323489
146	24.3279064864899	0.2	95.522741456964	91.4693500736477	99.5761328402803	0.224916363537796	29.4187301045262	28.255662799889	30.5817974091633	0.25	0.19	0.34	45.5074099391295	47.3805983684284	49.2537867977272	108.599246385374	113.06943820758	117.539630029786	110.801368218396	115.53992963904	120.003259304477	95.522741456964	0.275751615268136	0.0409799363657767	-41.6044069661593	-0.506650761247601	-0.505301287208699	-0.507893745039616	0.176560351226509	0.179778665257047	0.173596001914301	0.178180938796492	0.199879053822059	0.189472049538709	0.000140855223596167	0.000353572559988908	0.00306753737323489
146	24.3279064864899	0.2	95.5297370139227	91.4981228218579	99.5613512059875	0.226914243034391	29.1944207749867	28.0467958058647	30.3420457441087	0.25	0.18	0.34	45.2033769180606	47.0530186524991	48.9026603869375	107.951988122171	112.369191352547	116.786394582924	110.209419052752	114.837766864674	119.224001806107	95.5297370139227	0.275412008729986	0.270757319188041	-41.4213595129724	-0.506650761247601	-0.505301287208699	-0.507893745039616	0.176560351226509	0.179778665257047	0.173596001914301	0.178180938796492	0.199879053822059	0.189472049538709	0.000140855223596167	0.000353572559988908	0.00306753737323489
146	24.3279064864899	0.2	95.5363390467103	91.4698234443725	99.6028546490481	0.225839728696569	29.1453109858595	27.9960963985892	30.2945255731298	0.25	0.18	0.34	45.0938229393725	46.9448838294301	48.7959447194878	107.623038594871	112.040867570692	116.458696546514	109.911423494657	114.363893055751	39.0480551981661	95.5363390467103	0.275066904906963	-0.000556004968874462	-41.6910801738438	-0.506650761247601	-0.505301287208699	-0.507893745039616	0.176560351226509	0.179778665257047	0.173596001914301	0.178180938796492	0.199879053822059	0.189472049538709	0.000140855223596167	0.000353572559988908	0.00306753737323489
146	24.3279064864899	0.2	95.546583223511	91.537339644219	99.5558268028029	0.232578228515065	30.0645047562117	28.901440387899	31.2275691245243	0.25	0.18	0.34	46.5104640331405	48.3821584104657	50.253852787791	110.903622538584	115.36665448302	119.829686427457	113.373714429976	117.909082908983	122.372247684786	95.546583223511	0.276653909563165	-0.451064930585548	-42.0322997029417	-0.506650761247601	-0.505301287208699	-0.507893745039616	0.176560351226509	0.179778665257047	0.173596001914301	0.178180938796492	0.199879053822059	0.189472049538709	0.000140855223596167	0.000353572559988908	0.00306753737323489
146	24.3279064864899	0.2	95.5531198457077	91.536276176788	99.5699635146273	0.224887773225564	29.6062082829456	28.4356330537175	30.7767835121737	0.25	0.18	0.34	45.9646107678667	47.856780169699	49.7489495715313	110.097090697795	114.629324143678	119.161557589561	112.441999834741	117.039145232888	121.663535308263	95.5531198457077	0.276819782455537	-0.190929351100939	-41.7465958978434	-0.506650761247601	-0.505301287208699	-0.507893745039616	0.176560351226509	0.179778665257047	0.173596001914301	0.178180938796492	0.199879053822059	0.189472049538709	0.000140855223596167	0.000353572559988908	0.00306753737323489
146	24.3279064864899	0.2	95.5629943770052	91.532414502414	99.5935742515964	0.223709607131358	29.1299903067964	27.9743377188772	30.2856428947156	0.25	0.18	0.34	45.1066956856873	46.9701060057276	48.8335163257679	107.769784975847	112.221880755858	116.67397653587	110.038821583851	114.612390878721	119.164442587608	95.5629943770052	0.274726923899428	0.323262392869208	-41.4710778709295	-0.506650761247601	-0.505301287208699	-0.507893745039616	0.176560351226509	0.179778665257047	0.173596001914301	0.178180938796492	0.199879053822059	0.189472049538709	0.000140855223596167	0.000353572559988908	0.00306753737323489
146	24.3279064864899	0.2	95.5638060736648	91.4709453134789	99.6566668338507	0.220853055392294	29.0663012847488	27.9036086569179	30.2289939125798	0.25	0.19	0.34	44.6775239583435	46.5391551321031	48.4007863058627	105.989458576328	110.405846565053	114.822234553778	108.268006179453	112.663913769151	117.210496131677	95.5638060736648	0.277052000676943	-0.589893999545303	-42.0796940595659	-0.506650761247601	-0.505301287208699	-0.507893745039616	0.176560351226509	0.179778665257047	0.173596001914301	0.178180938796492	0.199879053822059	0.189472049538709	0.000140855223596167	0.000353572559988908	0.00306753737323489
146	24.3279064864899	0.2	95.5689465305541	91.5016338633187	99.6362591977895	0.218887019060566	29.0118236981785	27.8446402459706	30.1790071503864	0.25	0.18	0.34	44.8811589903348	46.7624742318564	48.643789473378	107.191198079088	111.684407239453	116.177616399817	109.410358549768	114.041577185302	118.640683232677	95.5689465305541	0.275782455201116	-0.323579176856866	-41.9657254516195	-0.506650761247601	-0.505301287208699	-0.507893745039616	0.176560351226509	0.179778665257047	0.173596001914301	0.178180938796492	0.199879053822059	0.189472049538709	0.000140855223596167	0.000353572559988908	0.00306753737323489
146	24.3279064864899	0.2	95.5726951866975	91.5604084851198	99.5849818882753	0.223880462216456	29.0006491498763	27.8506934826789	30.1506048170737	0.25	0.18	0.34	44.8733921559563	46.7262153773317	48.579038598707	107.130253425133	111.553663640435	115.977073855737	109.384360630776	113.967553501018	118.439935468461	95.5726951866975	0.275378559878797	0.187398856138289	-41.445073864884	-0.506650761247601	-0.505301287208699	-0.507893745039616	0.176560351226509	0.179778665257047	0.173596001914301	0.178180938796492	0.199879053822059	0.189472049538709	0.000140855223596167	0.000353572559988908	0.00306753737323489
146	24.3279064864899	0.2	95.5737260894398	91.504126048479	99.6433261304005	0.2252112330054	29.7898141011189	28.6130711795012	30.9665570227365	0.25	0.19	0.34	45.9945661873467	47.8861415395448	49.7777168917428	109.548660690729	114.053965634466	118.559270578203	111.980759375558	116.551844314687	121.110485651037	95.5737260894398	0.27656395776458	-0.289827707866424	-41.8303624779122	-0.506650761247601	-0.505301287208699	-0.507893745039616	0.176560351226509	0.179778665257047	0.173596001914301	0.178180938796492	0.199879053822059	0.189472049538709	0.000140855223596167	0.000353572559988908	0.00306753737323489
146	24.3279064864899	0.2	95.6145856462045	91.5469399916575	99.6822313007515	0.223355878427238	29.1627911521527	28.00465773849	30.3209245658155	0.25	0.18	0.34	45.0925598958016	46.9573639869846	48.8221680781676	107.583659308312	112.032784584991	116.48190986167	6.65255823947789	114.37040866148	41.8866210937501	95.6145856462045	0.276056833233979	-0.302174805932729	-41.9573781995961	-0.506650761247601	-0.505301287208699	-0.507893745039616	0.176560351226509	0.179778665257047	0.173596001914301	0.178180938796492	0.199879053822059	0.189472049538709	0.000140855223596167	0.000353572559988908	0.00306753737323489
146	24.3279064864899	0.2	95.6412987772275	91.5861509195997	99.6964466348554	0.223648439856121	28.9295599221007	27.7816567034054	30.0774631407959	0.25	0.18	0.34	44.8595090919647	46.7130477569012	48.5665864218377	107.333391943173	111.768273109563	116.203154275953	109.568493715991	114.177380745681	118.622520587907	95.6412987772275	0.27467677798433	-0.426705677604176	-42.2403772099653	-0.506650761247601	-0.505301287208699	-0.507893745039616	0.176560351226509	0.179778665257047	0.173596001914301	0.178180938796492	0.199879053822059	0.189472049538709	0.000140855223596167	0.000353572559988908	0.00306753737323489
146	24.3279064864899	0.2	95.6580355134079	91.5579501886887	99.758120838127	0.219904798264341	29.0214127604476	27.8573077234564	30.1855177974388	0.25	0.18	0.33	45.0232488814176	46.9046866472228	48.7861244130279	107.826379323684	112.332243010774	116.838106697865	110.1118373314	114.692772013893	119.261186725297	95.6580355134079	0.27282780398096	-0.0868401086336238	-42.0541669893444	-0.506650761247601	-0.505301287208699	-0.507893745039616	0.176560351226509	0.179778665257047	0.173596001914301	0.178180938796492	0.199879053822059	0.189472049538709	0.000140855223596167	0.000353572559988908	0.00306753737323489
146	24.3279064864899	0.2	95.678781652707	91.6300076767309	99.7275556286831	0.22550309445456	29.5004177486265	28.3360801432839	30.6647553539691	0.25	0.19	0.34	45.6309481928899	47.5059368532751	49.3809255136603	108.87961440365	113.353508776631	117.827403149612	111.199249497041	115.754000884998	120.354839617214	95.678781652707	0.277475307371857	0.556582399260695	-40.88068064347	-0.506650761247601	-0.505301287208699	-0.507893745039616	0.176560351226509	0.179778665257047	0.173596001914301	0.178180938796492	0.199879053822059	0.189472049538709	0.000140855223596167	0.000353572559988908	0.00306753737323489
146	24.3279064864899	0.2	95.6821755097658	91.5973253393894	99.7670256801422	0.220763011997905	29.1208411067463	27.955661951322	30.2860202621705	0.25	0.18	0.34	44.9324725224302	46.8052373482452	48.6780021740601	107.006169998342	111.466138036336	115.926106074329	109.115403134401	113.729826626172	118.244050635131	95.6821755097658	0.275326354155933	-0.0679507803469679	-41.7525209341197	-0.506650761247601	-0.505301287208699	-0.507893745039616	0.176560351226509	0.179778665257047	0.173596001914301	0.178180938796492	0.199879053822059	0.189472049538709	0.000140855223596167	0.000353572559988908	0.00306753737323489
146	24.3279064864899	0.2	95.7175454999052	91.6640872275669	99.7710037722435	0.223141109257747	29.0722639069069	27.9170103972904	30.2275174165234	0.25	0.18	0.34	44.9693126716336	46.830219536288	48.6911264009424	107.332826359966	111.774441797464	116.216057234963	109.561186228916	114.071402601265	118.557827315312	95.7175454999052	0.276614975841626	-0.219418436156588	-41.8358435493308	-0.506650761247601	-0.505301287208699	-0.507893745039616	0.176560351226509	0.179778665257047	0.173596001914301	0.178180938796492	0.199879053822059	0.189472049538709	0.000140855223596167	0.000353572559988908	0.00306753737323489
146	24.3279064864899	0.2	95.7356896335103	91.7200151237629	99.7513641432577	0.225435981207757	29.4406642427947	28.2784617177727	30.6028667678166	0.25	0.18	0.34	45.5326130999567	47.4039354669141	49.2752578338715	108.6315739512	113.09616933136	117.560764711519	110.910154464557	115.505539504147	120.044882149802	95.7356896335103	0.276401141117057	0.633980123160222	-40.9894810453713	-0.506650761247601	-0.505301287208699	-0.507893745039616	0.176560351226509	0.179778665257047	0.173596001914301	0.178180938796492	0.199879053822059	0.189472049538709	0.000140855223596167	0.000353572559988908	0.00306753737323489
146	24.3279064864899	0.2	95.7502894585417	91.7100787611938	99.7905001558895	0.225650386909544	29.6860430135823	28.5148728986571	30.8572131285075	0.25	0.18	0.34	45.9888399686457	47.8777053050889	49.766570641532	109.903035273534	114.417000701659	118.930966129785	112.187305010342	116.715195859301	121.413781528404	95.7502894585417	0.275772075601433	-0.0181487856039103	-41.6707522370348	-0.506650761247601	-0.505301287208699	-0.507893745039616	0.176560351226509	0.179778665257047	0.173596001914301	0.178180938796492	0.199879053822059	0.189472049538709	0.000140855223596167	0.000353572559988908	0.00306753737323489
146	24.3279064864899	0.2	95.7545072103891	91.7075216017929	99.8014928189853	0.2239219226058	29.3330841321651	28.170085252392	30.4960830119382	0.25	0.19	0.34	45.1167887083256	46.979430381456	48.8420720545864	107.061605537786	111.481632179224	115.901658820662	109.319495707858	113.839056531234	118.467048796836	95.7545072103891	0.278515264782722	-0.0279199745497399	-41.3539665416415	-0.506650761247601	-0.505301287208699	-0.507893745039616	0.176560351226509	0.179778665257047	0.173596001914301	0.178180938796492	0.199879053822059	0.189472049538709	0.000140855223596167	0.000353572559988908	0.00306753737323489
146	24.3279064864899	0.2	95.7627425802078	91.7347949873653	99.7906901730503	0.231840407426004	29.5279450899118	28.3832717817794	30.6726183980441	0.25	0.18	0.34	45.7315920144153	47.5759083821607	49.420224749906	109.179359460276	113.582470543945	117.985581627615	111.465716574657	115.930447022546	120.465021532381	95.7627425802078	0.275933222203379	-0.0266802804858999	-41.6993782854892	-0.506650761247601	-0.505301287208699	-0.507893745039616	0.176560351226509	0.179778665257047	0.173596001914301	0.178180938796492	0.199879053822059	0.189472049538709	0.000140855223596167	0.000353572559988908	0.00306753737323489
146	24.3279064864899	0.2	95.7665084691551	91.7266785097058	99.8063384286045	0.228768933624431	29.4108726031207	28.2608170705247	30.5609281357168	0.25	0.18	0.34	45.5666749888037	47.4209811308415	49.2752872728792	108.864054881479	113.294206646195	117.72435841091	111.098938878668	7.13823681690099	120.179563441014	95.7665084691551	0.275880265526017	0.390651964011654	-41.2836469992004	-0.506650761247601	-0.505301287208699	-0.507893745039616	0.176560351226509	0.179778665257047	0.173596001914301	0.178180938796492	0.199879053822059	0.189472049538709	0.000140855223596167	0.000353572559988908	0.00306753737323489
146	24.3279064864899	0.2	95.7719180195962	91.6811280566451	99.8627079825474	0.225194157791035	29.6836704252708	28.5110629659483	30.8562778845932	0.25	0.19	0.34	46.0124009450635	47.9048061715525	49.7972113980415	110.031421039134	114.556810542304	119.082200045475	112.503088440991	117.062282744218	121.804723110442	95.7719180195962	0.276879313299292	0.00877568617701937	-41.5498048224969	-0.506650761247601	-0.505301287208699	-0.507893745039616	0.176560351226509	0.179778665257047	0.173596001914301	0.178180938796492	0.199879053822059	0.189472049538709	0.000140855223596167	0.000353572559988908	0.00306753737323489
146	24.3279064864899	0.2	95.7746290278264	91.7264503799864	99.8228076756663	0.221746005619819	28.9402666941561	27.7856110753318	30.0949223129805	0.25	0.18	0.33	44.8786932623663	46.7436670144424	48.6086407665184	107.410412952383	111.873947567457	116.33748218253	109.537504868719	114.275104180343	118.871482383893	95.7746290278264	0.274256582801088	0.124913733967691	-41.683397415515	-0.506650761247601	-0.505301287208699	-0.507893745039616	0.176560351226509	0.179778665257047	0.173596001914301	0.178180938796492	0.199879053822059	0.189472049538709	0.000140855223596167	0.000353572559988908	0.00306753737323489
146	24.3279064864899	0.2	95.8033546534442	91.6785151099697	99.9281941969188	0.214934664875726	28.491037692181	27.3313925754398	29.6506828089221	0.25	0.18	0.34	43.9485334868128	45.8132281636481	47.6779228404835	104.709717431252	109.152451630007	113.595185828762	106.870055770257	111.353329599361	115.952362986173	95.8033546534442	0.274959807965838	-0.254025634003041	-41.9965080388014	-0.506650761247601	-0.505301287208699	-0.507893745039616	0.176560351226509	0.179778665257047	0.173596001914301	0.178180938796492	0.199879053822059	0.189472049538709	0.000140855223596167	0.000353572559988908	0.00306753737323489
146	24.3279064864899	0.2	95.8312918796806	91.8098274021456	99.8527563572156	0.226865846421819	29.6435040455942	28.4780649680675	30.8089431231209	0.25	0.19	0.34	45.7959505795855	47.670108478227	49.5442663768686	109.119914632348	113.585548543624	118.0511824549	111.394956947051	116.10359260077	120.655939852591	95.8312918796806	0.277400776950586	0.195250889677757	-41.2958497886014	-0.506650761247601	-0.505301287208699	-0.507893745039616	0.176560351226509	0.179778665257047	0.173596001914301	0.178180938796492	0.199879053822059	0.189472049538709	0.000140855223596167	0.000353572559988908	0.00306753737323489
146	24.3279064864899	0.2	95.8429211550292	91.7828349700291	99.9030073400293	0.224279336724403	29.0371240315296	27.8870420057604	30.1872060572988	0.25	0.18	0.34	44.7706156478367	46.616988609464	48.4633615710912	106.496884267136	110.888893730555	115.280903193973	108.657442904237	113.172208425124	117.60707745208	95.8429211550292	0.277111577730757	-0.34329201055987	-41.8405803544643	-0.506650761247601	-0.505301287208699	-0.507893745039616	0.176560351226509	0.179778665257047	0.173596001914301	0.178180938796492	0.199879053822059	0.189472049538709	0.000140855223596167	0.000353572559988908	0.00306753737323489
146	24.3279064864899	0.2	95.8450945522051	91.7663938825401	99.92379522187	0.221351900930125	29.4172157558901	28.2421890982269	30.5922424135533	0.25	0.18	0.34	45.5200190453437	47.4138961683098	49.3077732912759	108.712347467425	113.235364640318	117.75838181321	110.979506286015	115.663714338389	120.240758749774	95.8450945522051	0.27596052336629	0.0874427206768878	-41.5527517861475	-0.506650761247601	-0.505301287208699	-0.507893745039616	0.176560351226509	0.179778665257047	0.173596001914301	0.178180938796492	0.199879053822059	0.189472049538709	0.000140855223596167	0.000353572559988908	0.00306753737323489
146	24.3279064864899	0.2	95.8535645102974	91.7881073462897	99.9190216743051	0.232121075488623	29.9594276930773	28.7989420614389	31.1199133247157	0.25	0.18	0.34	46.3211379483951	48.1877000920868	50.0542622357786	110.393419066946	114.841845553632	119.290272040317	112.69685694446	117.159620239208	121.793314428582	95.8535645102974	0.276207163995352	-0.287676336761855	-41.8474030533617	-0.506650761247601	-0.505301287208699	-0.507893745039616	0.176560351226509	0.179778665257047	0.173596001914301	0.178180938796492	0.199879053822059	0.189472049538709	0.000140855223596167	0.000353572559988908	0.00306753737323489
146	24.3279064864899	0.2	95.8617893768035	91.7745215602619	99.949057193345	0.216477452195673	28.993677691754	27.8189427409112	30.1684126425969	0.25	0.19	0.34	44.8031437720186	46.695085510668	48.5870272493174	106.916398435131	111.431251182403	115.946103929674	109.182750522809	113.707578062318	118.459059007533	95.8617893768035	0.275914635214202	-0.0127065780845027	-41.6261214645799	-0.506650761247601	-0.505301287208699	-0.507893745039616	0.176560351226509	0.179778665257047	0.173596001914301	0.178180938796492	0.199879053822059	0.189472049538709	0.000140855223596167	0.000353572559988908	0.00306753737323489
146	24.3279064864899	0.2	95.8912764322362	91.8411374086582	99.9414154558142	0.232421486719346	29.8467098516289	28.6915637982058	31.001855905052	0.25	0.19	0.34	46.1272376839064	47.9843583672065	49.8414790505066	109.880292389692	114.304163705861	118.728035022031	112.270184894959	116.856555657538	121.264428373021	95.8912764322362	0.276778433048359	0.170294653196976	-41.3980732833038	-0.506650761247601	-0.505301287208699	-0.507893745039616	0.176560351226509	0.179778665257047	0.173596001914301	0.178180938796492	0.199879053822059	0.189472049538709	0.000140855223596167	0.000353572559988908	0.00306753737323489
146	24.3279064864899	0.2	95.9014233001793	91.8748184256553	99.9280281747033	0.232590228426215	29.7990580971224	28.6463014515055	30.9518147427394	0.25	0.18	0.34	46.1443590064325	48.0012554924395	49.8581519784466	110.138127038711	114.570198595823	119.002270152936	112.48932444852	116.976520417476	121.493205117178	95.9014233001793	0.276708683326037	-0.319292717621495	-41.922049194865	-0.506650761247601	-0.505301287208699	-0.507893745039616	0.176560351226509	0.179778665257047	0.173596001914301	0.178180938796492	0.199879053822059	0.189472049538709	0.000140855223596167	0.000353572559988908	0.00306753737323489
146	24.3279064864899	0.2	95.956204271752	91.9285342277687	99.9838743157354	0.225831782089358	29.5724686384522	28.4063845051569	30.7385527717474	0.25	0.18	0.34	45.7091719365361	47.5855367421869	49.4619015478376	108.981834003065	113.455546151309	117.929258299552	111.291615307795	115.764293839775	120.297001438896	95.956204271752	0.276441093164174	-0.344616560161603	-41.962791577832	-0.506650761247601	-0.505301287208699	-0.507893745039616	0.176560351226509	0.179778665257047	0.173596001914301	0.178180938796492	0.199879053822059	0.189472049538709	0.000140855223596167	0.000353572559988908	0.00306753737323489
146	24.3279064864899	0.2	95.9773489725629	91.8921096653651	100.062588279761	0.218605927203334	29.3902490833718	28.2068682679039	30.5736298988398	0.25	0.19	0.34	45.1764290186476	47.0717446880177	48.9670603573879	107.204871940073	111.702506614495	116.200141288917	109.610981040774	114.080673774927	118.708315037322	95.9773489725629	0.278019962567575	-0.184433615006516	-41.5724161721757	-0.506650761247601	-0.505301287208699	-0.507893745039616	0.176560351226509	0.179778665257047	0.173596001914301	0.178180938796492	0.199879053822059	0.189472049538709	0.000140855223596167	0.000353572559988908	0.00306753737323489
146	24.3279064864899	0.2	95.9933549665677	91.8938444214585	100.092865511677	0.22067991127765	29.1594980948373	27.9924903247733	30.3265058649013	0.25	0.18	0.34	44.9230606634844	46.7959044241178	48.6687481847512	106.819111627016	111.272403628326	115.725695629636	109.046052070025	113.599977289406	118.073438261952	95.9933549665677	0.276244800404399	-0.413771774243895	-42.0070051287426	-0.506650761247601	-0.505301287208699	-0.507893745039616	0.176560351226509	0.179778665257047	0.173596001914301	0.178180938796492	0.199879053822059	0.189472049538709	0.000140855223596167	0.000353572559988908	0.00306753737323489
146	24.3279064864899	0.2	96.0085298597964	91.9330975514295	100.083962168163	0.221405872598024	29.1621650592714	27.997508369819	30.3268217487238	0.25	0.19	0.34	45.0056673268397	46.8778393366881	48.7500113465366	107.194766183959	111.653916614824	116.113067045689	109.505872072684	113.943549187065	118.50135158169	96.0085298597964	0.276112742192276	0.525127455882845	-41.0313272170889	-0.506650761247601	-0.505301287208699	-0.507893745039616	0.176560351226509	0.179778665257047	0.173596001914301	0.178180938796492	0.199879053822059	0.189472049538709	0.000140855223596167	0.000353572559988908	0.00306753737323489
146	24.3279064864899	0.2	96.0109061523203	91.888526996783	100.133285307858	0.221876146400651	29.595559076389	28.4152037242398	30.7759144285383	0.25	0.19	0.33	45.814666081745	47.7177876233439	49.6209091649427	109.454266574291	114.000949773199	118.547632972106	111.841125370416	116.637797741883	121.153245049674	96.0109061523203	0.275564430493013	0.0991645290676075	-41.4814558977496	-0.506650761247601	-0.505301287208699	-0.507893745039616	0.176560351226509	0.179778665257047	0.173596001914301	0.178180938796492	0.199879053822059	0.189472049538709	0.000140855223596167	0.000353572559988908	0.00306753737323489
146	24.3279064864899	0.2	96.0129801672588	91.9749875732438	100.050972761274	0.230830411173842	29.4104269586095	28.2670668466305	30.5537870705885	0.25	0.18	0.34	45.6788375520336	47.526477461117	49.3741173702004	109.380216976326	113.804481361764	118.228745747201	111.557692044151	116.171457358197	120.580786163789	96.0129801672588	0.274321313920542	0.32102142747794	-41.5646623570022	-0.506650761247601	-0.505301287208699	-0.507893745039616	0.176560351226509	0.179778665257047	0.173596001914301	0.178180938796492	0.199879053822059	0.189472049538709	0.000140855223596167	0.000353572559988908	0.00306753737323489
146	24.3279064864899	0.2	96.032328058962	91.9804192354167	100.084236882507	0.22436256267465	29.4336157004546	28.2681084795327	30.5991229213765	0.25	0.19	0.34	45.3013843706055	47.1691814550807	49.0369785395558	107.565603663344	112.000583382034	116.435563100724	109.833900029207	114.293012976165	118.942362098126	96.032328058962	0.277788810275694	-0.303126423295279	-41.7167422576025	-0.506650761247601	-0.505301287208699	-0.507893745039616	0.176560351226509	0.179778665257047	0.173596001914301	0.178180938796492	0.199879053822059	0.189472049538709	0.000140855223596167	0.000353572559988908	0.00306753737323489
146	24.3279064864899	0.2	96.035932883441	92.0050730934645	100.066792673418	0.223779517409478	29.1780181881268	28.0206931703038	30.3353432059498	0.25	0.18	0.34	45.1291819284088	46.9931305096304	48.8570790908519	107.697134046519	112.145296225175	116.593458403831	109.907269145862	114.475400981736	119.011863000667	96.035932883441	0.277581212324274	-0.579046264997911	-42.0602837659603	-0.506650761247601	-0.505301287208699	-0.507893745039616	0.176560351226509	0.179778665257047	0.173596001914301	0.178180938796492	0.199879053822059	0.189472049538709	0.000140855223596167	0.000353572559988908	0.00306753737323489
146	24.3279064864899	0.2	96.0497227384105	91.9691594630493	100.130286013772	0.22409885124637	29.6039570898528	28.4308158115863	30.7770983681193	0.25	0.19	0.34	45.5027197045444	47.3802992686537	49.2578788327631	107.901945416261	112.35430538412	116.806665351979	110.231968223434	114.853464119086	119.37385502873	96.0497227384105	0.277397810462539	-0.00584875760404963	-41.37201975147	-0.506650761247601	-0.505301287208699	-0.507893745039616	0.176560351226509	0.179778665257047	0.173596001914301	0.178180938796492	0.199879053822059	0.189472049538709	0.000140855223596167	0.000353572559988908	0.00306753737323489
146	24.3279064864899	0.2	96.0632676391225	91.9757136185914	100.150821659654	0.220992606150958	29.2400118032592	28.0708445858247	30.4091790206936	0.25	0.19	0.34	45.1803578351267	47.0621463609861	48.9439348868455	107.747814235375	112.235574187487	116.723334139599	110.128169322215	114.7692016086	119.322946348158	96.0632676391225	0.276649457890801	-0.047531365080279	-41.5847055784549	-0.506650761247601	-0.505301287208699	-0.507893745039616	0.176560351226509	0.179778665257047	0.173596001914301	0.178180938796492	0.199879053822059	0.189472049538709	0.000140855223596167	0.000353572559988908	0.00306753737323489
146	24.3279064864899	0.2	96.0719649357723	92.0042641832623	100.139665688282	0.226643697561716	29.4370997684873	28.2790421211968	30.5951574157777	0.25	0.18	0.34	45.5816253788962	47.4482426999402	49.3148600209842	108.864821730986	113.322955029355	117.781088327724	111.115526896301	115.68176373895	120.307690524098	96.0719649357723	0.275623205592934	-0.0548722684416978	-41.6993678326256	-0.506650761247601	-0.505301287208699	-0.507893745039616	0.176560351226509	0.179778665257047	0.173596001914301	0.178180938796492	0.199879053822059	0.189472049538709	0.000140855223596167	0.000353572559988908	0.00306753737323489
146	24.3279064864899	0.2	96.0732370914552	91.9687214896601	100.17775269325	0.222852579445995	29.1638080262366	28.0039514987975	30.3236645536757	0.25	0.18	0.33	45.2786854732397	47.1540200631548	49.0293546530699	108.483035882135	112.976143124151	117.469250366167	110.789346566546	115.443670239063	120.037742294354	96.0732370914552	0.273603219152256	0.0215837026551358	-41.8335445082544	-0.506650761247601	-0.505301287208699	-0.507893745039616	0.176560351226509	0.179778665257047	0.173596001914301	0.178180938796492	0.199879053822059	0.189472049538709	0.000140855223596167	0.000353572559988908	0.00306753737323489
146	24.3279064864899	0.2	96.0767314169397	92.0209610645055	100.132501769374	0.225670540163897	29.5523983473386	28.3865679973558	30.7182286973215	0.25	0.19	0.34	45.7003864688542	47.5772916853037	49.4541969017531	109.016648803711	113.493939536448	117.971230269186	111.350161627294	115.979790708794	120.518858687424	96.0767314169397	0.276799888254885	0.24901042364322	-41.299776919531	-0.506650761247601	-0.505301287208699	-0.507893745039616	0.176560351226509	0.179778665257047	0.173596001914301	0.178180938796492	0.199879053822059	0.189472049538709	0.000140855223596167	0.000353572559988908	0.00306753737323489
146	24.3279064864899	0.2	96.092809816451	92.0578253048865	100.127794328015	0.224039885546361	29.0279034840886	27.877394891826	30.1784120763511	0.25	0.19	0.34	44.747660592911	46.594410197584	48.4411598022571	106.424366307537	110.816532373915	115.208698440294	108.69104046548	113.262001289996	117.699171091459	96.092809816451	0.276741649352561	-0.218908828821406	-41.7145100067736	-0.506650761247601	-0.505301287208699	-0.507893745039616	0.176560351226509	0.179778665257047	0.173596001914301	0.178180938796492	0.199879053822059	0.189472049538709	0.000140855223596167	0.000353572559988908	0.00306753737323489
146	24.3279064864899	0.2	96.1081172116981	92.0623716093969	100.153862813999	0.223956206038055	29.2607367294101	28.100720704519	30.4207527543011	0.25	0.19	0.34	45.102637339846	46.9645035399772	48.8263697401084	107.260228541129	111.688000527816	116.115772514503	109.600903823018	113.974464733519	118.582726974419	96.1081172116981	0.278401509858372	0.126706327517187	-41.2172957582464	-0.506650761247601	-0.505301287208699	-0.507893745039616	0.176560351226509	0.179778665257047	0.173596001914301	0.178180938796492	0.199879053822059	0.189472049538709	0.000140855223596167	0.000353572559988908	0.00306753737323489
146	24.3279064864899	0.2	96.1097894996521	92.0639403694645	100.15563862984	0.227680013311727	29.3748810581159	28.2226768220309	30.5270852942009	0.25	0.18	0.34	45.4285465466332	47.2831886169188	49.1378306872045	108.348906213774	112.772301964004	117.195697714234	110.532151530265	115.030795598731	119.6617833983	96.1097894996521	0.27596305667497	0.131339679847256	-41.5814885789637	-0.506650761247601	-0.505301287208699	-0.507893745039616	0.176560351226509	0.179778665257047	0.173596001914301	0.178180938796492	0.199879053822059	0.189472049538709	0.000140855223596167	0.000353572559988908	0.00306753737323489
146	24.3279064864899	0.2	96.112829163114	92.0693287506466	100.156329575581	0.229315741450835	29.6177149310734	28.4613630083726	30.7740668537743	0.25	0.18	0.34	46.036831522262	47.9072541942248	49.7776768661875	110.344773511511	114.827952724414	119.311131937317	112.561709796468	117.161664441188	121.758609718622	96.112829163114	0.275088721960511	-0.318293075606176	-42.0692318064849	-0.506650761247601	-0.505301287208699	-0.507893745039616	0.176560351226509	0.179778665257047	0.173596001914301	0.178180938796492	0.199879053822059	0.189472049538709	0.000140855223596167	0.000353572559988908	0.00306753737323489
146	24.3279064864899	0.2	96.1464578814966	92.0819321330314	100.210983629962	0.228213577108843	29.5988837534069	28.4396518393564	30.7581156674574	0.25	0.18	0.34	45.7292272783652	47.5932015620655	49.4571758457657	108.949008718354	113.389891772193	117.830774826032	111.248930614765	115.818941044808	120.308776274921	96.1464578814966	0.275853979602652	-0.610425846128501	-42.2326793019681	-0.506650761247601	-0.505301287208699	-0.507893745039616	0.176560351226509	0.179778665257047	0.173596001914301	0.178180938796492	0.199879053822059	0.189472049538709	0.000140855223596167	0.000353572559988908	0.00306753737323489
146	24.3279064864899	0.2	96.1473911619542	92.0749408152154	100.219841508693	0.223419352082007	29.399053806342	28.2317513244856	30.5663562881983	0.25	0.19	0.34	45.3650516149599	47.2407672491422	49.1164828833245	108.009483884304	112.475368311843	116.941252739382	110.364635353739	114.90825815579	119.435535202485	96.1473911619542	0.27726345845363	-0.097137974621676	-41.5542426526401	-0.506650761247601	-0.505301287208699	-0.507893745039616	0.176560351226509	0.179778665257047	0.173596001914301	0.178180938796492	0.199879053822059	0.189472049538709	0.000140855223596167	0.000353572559988908	0.00306753737323489
146	24.3279064864899	0.2	96.1501841094894	92.071201413659	100.22916680532	0.219747042217869	28.7387185580788	27.585422626741	29.8920144894165	0.25	0.18	0.34	44.479177532784	46.3387703754212	48.1983632180583	106.269490657316	110.712423174927	115.155355692539	108.556951793487	113.032011212951	117.627924168319	96.1501841094894	0.274634977649568	-0.211435683964863	-41.9009912493051	-0.506650761247601	-0.505301287208699	-0.507893745039616	0.176560351226509	0.179778665257047	0.173596001914301	0.178180938796492	0.199879053822059	0.189472049538709	0.000140855223596167	0.000353572559988908	0.00306753737323489
146	24.3279064864899	0.2	96.1895206178159	92.1475561506041	100.231485085028	0.2333144506995	30.0824041417827	28.9210423629991	31.2437659205663	0.25	0.18	0.34	46.7689887915288	48.6470578919817	50.5251269924347	112.071906262406	116.572298287525	121.072690312644	114.41901631798	119.123063329075	123.635529835021	96.1895206178159	0.274632886569659	-0.261186455974263	-42.061294438058	-0.506650761247601	-0.505301287208699	-0.507893745039616	0.176560351226509	0.179778665257047	0.173596001914301	0.178180938796492	0.199879053822059	0.189472049538709	0.000140855223596167	0.000353572559988908	0.00306753737323489
146	24.3279064864899	0.2	96.2040237644893	92.1283036155211	100.279743913458	0.220234698057056	29.2029976220423	28.0327340613205	30.3732611827641	0.25	0.19	0.34	44.920247733986	46.7955028891445	48.670758044303	106.651212516674	111.103508444786	115.555804372898	108.830354636905	113.460199394475	117.945179682394	96.2040237644893	0.278942419864268	-0.0341044901424677	-41.3351099656038	-0.506650761247601	-0.505301287208699	-0.507893745039616	0.176560351226509	0.179778665257047	0.173596001914301	0.178180938796492	0.199879053822059	0.189472049538709	0.000140855223596167	0.000353572559988908	0.00306753737323489
146	24.3279064864899	0.2	96.2238162203177	92.1840309528643	100.263601487771	0.229337060145394	29.6216139785103	28.4651795763003	30.7780483807202	0.25	0.18	0.34	45.8255701345289	47.6872926528219	49.5490151711149	109.311949099382	113.752887129381	118.19382515938	111.64255216905	116.173718011752	120.7260116471	96.2238162203177	0.276614525263527	-0.691009490031843	-42.3136639060632	-0.506650761247601	-0.505301287208699	-0.507893745039616	0.176560351226509	0.179778665257047	0.173596001914301	0.178180938796492	0.199879053822059	0.189472049538709	0.000140855223596167	0.000353572559988908	0.00306753737323489
146	24.3279064864899	0.2	96.227967197735	92.1863241523571	100.269610243113	0.233098593993156	30.1137429012616	28.9504693707183	31.2770164318049	0.25	0.18	0.34	46.5999734218997	48.4724306491579	50.344887876416	111.142656180432	115.608535762327	120.074415344222	113.387369832806	118.030869809881	122.5421340647	96.227967197735	0.276132021229868	-0.0266016641307549	-41.6491871192927	-0.506650761247601	-0.505301287208699	-0.507893745039616	0.176560351226509	0.179778665257047	0.173596001914301	0.178180938796492	0.199879053822059	0.189472049538709	0.000140855223596167	0.000353572559988908	0.00306753737323489
146	24.3279064864899	0.2	96.2343647551853	92.1849007841919	100.283828726179	0.227500264149657	29.385650793131	28.2324346893271	30.5388668969348	0.25	0.18	0.34	45.66023921172	47.5253324543654	49.3904256970108	109.426769975017	113.896547899275	118.366325823534	111.841779738773	116.346346819738	120.884942558066	96.2343647551853	0.274977007345675	-0.154248327431497	-41.9246448243288	-0.506650761247601	-0.505301287208699	-0.507893745039616	0.176560351226509	0.179778665257047	0.173596001914301	0.178180938796492	0.199879053822059	0.189472049538709	0.000140855223596167	0.000353572559988908	0.00306753737323489
146	24.3279064864899	0.2	96.2466770307808	92.1822405300826	100.311113531479	0.222619044582087	28.8590851623409	27.710573210932	30.0075971137498	0.25	0.18	0.34	44.6732479929042	46.5248069208828	48.3763658488613	106.714454507968	111.137417016088	115.560379524209	108.879446752857	113.386312498224	117.84739102343	96.2466770307808	0.274782020249522	0.152867968609998	-41.586266277881	-0.506650761247601	-0.505301287208699	-0.507893745039616	0.176560351226509	0.179778665257047	0.173596001914301	0.178180938796492	0.199879053822059	0.189472049538709	0.000140855223596167	0.000353572559988908	0.00306753737323489
146	24.3279064864899	0.2	96.2799448225149	92.1804961951793	100.379393449851	0.224306230354951	29.395234811335	28.2310589642845	30.5594106583855	0.25	0.18	0.34	45.5382291792014	47.4161079578525	49.2939867365036	108.843451133857	113.331873515744	117.820295897631	111.137001922148	115.70215319894	120.394138620657	96.2799448225149	0.274877850080634	0.0269539229948777	-41.6915628984039	-0.506650761247601	-0.505301287208699	-0.507893745039616	0.176560351226509	0.179778665257047	0.173596001914301	0.178180938796492	0.199879053822059	0.189472049538709	0.000140855223596167	0.000353572559988908	0.00306753737323489
146	24.3279064864899	0.2	96.2846907818277	92.2127005721755	100.35668099148	0.228209230059201	29.5467198997045	28.3895166879851	30.7039231114239	0.25	0.18	0.34	45.5626379244428	47.4198456930726	49.2770534617025	108.345714598768	112.762063432307	117.178412265846	110.54859185144	115.050018200825	119.497592926865	96.2846907818277	0.276687927555419	0.13399074935795	-41.423652016981	-0.506650761247601	-0.505301287208699	-0.507893745039616	0.176560351226509	0.179778665257047	0.173596001914301	0.178180938796492	0.199879053822059	0.189472049538709	0.000140855223596167	0.000353572559988908	0.00306753737323489
146	24.3279064864899	0.2	96.2893988433084	92.2294840632356	100.349313623381	0.227534629576952	29.5675577458178	28.4073162885954	30.7277992030402	0.25	0.18	0.34	45.8870232233807	47.7611892358057	49.6353552482308	109.833831139583	114.319779864873	118.805728590162	112.162075220686	116.747935651234	121.316714066574	96.2893988433084	0.274954006071329	-0.102178351584802	-41.7858369519275	-0.506650761247601	-0.505301287208699	-0.507893745039616	0.176560351226509	0.179778665257047	0.173596001914301	0.178180938796492	0.199879053822059	0.189472049538709	0.000140855223596167	0.000353572559988908	0.00306753737323489
146	24.3279064864899	0.2	96.2906595743132	92.2440475880581	100.337271560568	0.22810953827727	29.5762077325861	28.4175217041225	30.7348937610498	0.25	0.18	0.34	45.7315390781375	47.5961807573691	49.4608224366008	109.045887489512	113.492086127488	117.938284765464	111.20987038891	115.749697383463	120.288848811842	96.2906595743132	0.276373586145909	0.550732229280374	-41.0678834953756	-0.506650761247601	-0.505301287208699	-0.507893745039616	0.176560351226509	0.179778665257047	0.173596001914301	0.178180938796492	0.199879053822059	0.189472049538709	0.000140855223596167	0.000353572559988908	0.00306753737323489
146	24.3279064864899	0.2	96.2974234995723	92.2569412222136	100.337905776931	0.228303805042448	29.4626287365484	28.3090286881316	30.6162287849652	0.25	0.18	0.34	45.8708932278317	47.7401436790397	49.6093941302476	110.14389985475	114.632291512586	119.120683170422	112.364758045469	116.981491843295	121.580341257019	96.2974234995723	0.275137995163526	-0.177003746140696	-41.9138791202529	-0.506650761247601	-0.505301287208699	-0.507893745039616	0.176560351226509	0.179778665257047	0.173596001914301	0.178180938796492	0.199879053822059	0.189472049538709	0.000140855223596167	0.000353572559988908	0.00306753737323489
146	24.3279064864899	0.2	96.3320435446663	92.2760154617375	100.388071627595	0.230547888193649	29.7774892342775	28.6189374033001	30.9360410652549	0.25	0.19	0.34	45.8547496142186	47.7110415993444	49.5673335844702	108.858367960213	113.265172438669	117.671976917125	111.182152650472	6.87348109104039	120.192220888067	96.3320435446663	0.276510695653218	-0.283831515679381	-41.828784730229	-0.506650761247601	-0.505301287208699	-0.507893745039616	0.176560351226509	0.179778665257047	0.173596001914301	0.178180938796492	0.199879053822059	0.189472049538709	0.000140855223596167	0.000353572559988908	0.00306753737323489
146	24.3279064864899	0.2	96.3521534129515	92.2934371900839	100.410869635819	0.227214959607001	29.4843327342178	28.3263039246795	30.642361543756	0.25	0.19	0.34	45.2642691420895	47.1147515717285	48.9652340013674	107.167267294239	111.548452474495	115.92963765475	109.429610800309	113.936222296851	41.8381835937508	96.3521534129515	0.27928383250188	-0.0164340538853219	-41.2525998071377	-0.506650761247601	-0.505301287208699	-0.507893745039616	0.176560351226509	0.179778665257047	0.173596001914301	0.178180938796492	0.199879053822059	0.189472049538709	0.000140855223596167	0.000353572559988908	0.00306753737323489
146	24.3279064864899	0.2	96.3534548782522	92.1952984917212	100.511611264783	0.214576446355675	28.9651574986735	27.7849618790666	30.1453531182805	0.25	0.19	0.34	44.6945154634578	46.5929622419711	48.4914090204844	106.527173417256	111.052027688547	115.576881959838	108.830061406673	113.424757092007	118.090069470285	96.3534548782522	0.275857551853845	-0.927389917472824	-42.4936508376531	-0.506650761247601	-0.505301287208699	-0.507893745039616	0.176560351226509	0.179778665257047	0.173596001914301	0.178180938796492	0.199879053822059	0.189472049538709	0.000140855223596167	0.000353572559988908	0.00306753737323489
146	24.3279064864899	0.2	96.3584234852531	92.3094777180449	100.407369252461	0.224779990824729	29.5573138283559	28.3883103781132	30.7263172785986	0.25	0.18	0.34	45.6719217297533	47.5526477529005	49.4333737760477	108.87332927188	113.356628766039	117.839928260199	111.12970871913	115.620882836788	120.207590487027	96.3584234852531	0.277058859391643	0.310088815514461	-41.2251683034089	-0.506650761247601	-0.505301287208699	-0.507893745039616	0.176560351226509	0.179778665257047	0.173596001914301	0.178180938796492	0.199879053822059	0.189472049538709	0.000140855223596167	0.000353572559988908	0.00306753737323489
146	24.3279064864899	0.2	96.3614056104156	92.3127382795851	100.410072941246	0.226291551454161	29.6107350046391	28.4446751190244	30.7767948902537	0.25	0.19	0.34	45.7748234472633	47.6513147472904	49.5278060473175	109.14810217578	113.622515154856	118.096928133931	111.441601326363	116.096840154925	120.66230887613	96.3614056104156	0.276443170342915	0.204855571899427	-41.3359907639754	-0.506650761247601	-0.505301287208699	-0.507893745039616	0.176560351226509	0.179778665257047	0.173596001914301	0.178180938796492	0.199879053822059	0.189472049538709	0.000140855223596167	0.000353572559988908	0.00306753737323489
146	24.3279064864899	0.2	96.3779690395179	92.3093320996037	100.446605979432	0.226406387994212	29.2160671778143	28.0659263465289	30.3662080090997	0.25	0.19	0.34	45.1241375811331	46.973323404106	48.8225092270789	107.497374106352	111.902613316672	116.307852526992	109.748198197028	114.289093361274	41.88662109375	96.3779690395179	0.276209034010926	0.364623232161025	-41.2256352624766	-0.506650761247601	-0.505301287208699	-0.507893745039616	0.176560351226509	0.179778665257047	0.173596001914301	0.178180938796492	0.199879053822059	0.189472049538709	0.000140855223596167	0.000353572559988908	0.00306753737323489
146	24.3279064864899	0.2	96.3918695633097	92.272982068765	100.510757057854	0.214591790588256	28.6359873829102	27.4692570291559	29.8027177366646	0.25	0.18	0.34	44.2464087561614	46.1257325429549	48.0050563297483	105.603401687348	110.088804917496	114.574208147644	107.716482714349	112.369126909051	116.99130915666	96.3918695633097	0.275271050582368	0.103488578884553	-41.5877866994972	-0.506650761247601	-0.505301287208699	-0.507893745039616	0.176560351226509	0.179778665257047	0.173596001914301	0.178180938796492	0.199879053822059	0.189472049538709	0.000140855223596167	0.000353572559988908	0.00306753737323489
146	24.3279064864899	0.2	96.4068524479928	92.3585591967801	100.455145699205	0.221497385317944	29.146379727212	27.9826623421959	30.310097112228	0.25	0.19	0.34	44.9375801406453	46.8064031500759	48.6752261595064	106.926344615769	111.373099703756	115.819854791743	109.200961856235	113.81553407952	118.319626864605	96.4068524479928	0.275455694374135	-0.135614735763137	-41.7396182981811	-0.506650761247601	-0.505301287208699	-0.507893745039616	0.176560351226509	0.179778665257047	0.173596001914301	0.178180938796492	0.199879053822059	0.189472049538709	0.000140855223596167	0.000353572559988908	0.00306753737323489
146	24.3279064864899	0.2	96.4142390022959	92.3110745340815	100.51740347051	0.226446488384981	29.7204538826556	28.5505909208604	30.8903168444509	0.25	0.18	0.34	46.0621628080377	47.9495639605628	49.8369651130878	110.11637830561	114.62840654432	119.140434783029	112.490887974277	117.122876684042	121.686406705252	96.4142390022959	0.275302490765184	-0.358345636848896	-42.0415703244214	-0.506650761247601	-0.505301287208699	-0.507893745039616	0.176560351226509	0.179778665257047	0.173596001914301	0.178180938796492	0.199879053822059	0.189472049538709	0.000140855223596167	0.000353572559988908	0.00306753737323489
146	24.3279064864899	0.2	96.4520116702281	92.3813316526001	100.522691687856	0.231193253561206	30.0752841559827	28.9072704967347	31.2432978152308	0.25	0.18	0.34	46.6106589042432	48.4939874001957	50.3773158961482	111.362291263023	115.861943948498	120.361596633972	113.64765525945	118.294472860386	122.850441708908	96.4520116702281	0.275724226102616	-0.292257221770039	-41.9620208293544	-0.506650761247601	-0.505301287208699	-0.507893745039616	0.176560351226509	0.179778665257047	0.173596001914301	0.178180938796492	0.199879053822059	0.189472049538709	0.000140855223596167	0.000353572559988908	0.00306753737323489
146	24.3279064864899	0.2	96.4608327432342	92.3785274696112	100.543138016857	0.226499262850881	29.5145043490293	28.3529229959184	30.6760857021401	0.25	0.18	0.34	45.8948440009334	47.775094407676	49.6553448144185	110.086065662717	114.59614461047	119.106223558223	112.330175932017	116.991900466814	121.504230752194	96.4608327432342	0.273854937485874	-0.0779217675104743	-41.9537220098849	-0.506650761247601	-0.505301287208699	-0.507893745039616	0.176560351226509	0.179778665257047	0.173596001914301	0.178180938796492	0.199879053822059	0.189472049538709	0.000140855223596167	0.000353572559988908	0.00306753737323489
146	24.3279064864899	0.2	96.4969602869912	92.4247366542092	100.569183919773	0.223796626815506	28.9475318709755	27.7994054706584	30.0956582712926	0.25	0.18	0.33	45.0853622868988	46.9474055152724	48.809448743646	108.356407323217	112.831569643598	117.30673196398	110.617945024577	115.136903174689	119.725146541419	96.4969602869912	0.272611427739877	0.418641508390065	-41.6066522619801	-0.506650761247601	-0.505301287208699	-0.507893745039616	0.176560351226509	0.179778665257047	0.173596001914301	0.178180938796492	0.199879053822059	0.189472049538709	0.000140855223596167	0.000353572559988908	0.00306753737323489
146	24.3279064864899	0.2	96.5350153588692	92.4228278598431	100.647202857895	0.221356348019591	29.4031076409266	28.2286596622743	30.5775556195789	0.25	0.18	0.34	45.8017352099353	47.7073076310009	49.6128800520665	110.127725064362	114.709567973052	119.291410881742	112.508220736107	117.095465893894	121.854443060761	96.5350153588692	0.27326325955579	-0.528661007085569	-42.4814556788727	-0.506650761247601	-0.505301287208699	-0.507893745039616	0.176560351226509	0.179778665257047	0.173596001914301	0.178180938796492	0.199879053822059	0.189472049538709	0.000140855223596167	0.000353572559988908	0.00306753737323489
146	24.3279064864899	0.2	96.5459015754207	92.387719012224	100.704084138617	0.216619422285929	28.8610878729458	27.6922142232229	30.0299615226687	0.25	0.18	0.33	44.7107496117149	46.597966598382	48.4851835850492	106.966927315277	111.481944486631	115.996961657984	109.291825956452	113.769589620225	118.418966348608	96.5459015754207	0.27246203124349	-0.449527805001712	-42.3710995847304	-0.506650761247601	-0.505301287208699	-0.507893745039616	0.176560351226509	0.179778665257047	0.173596001914301	0.178180938796492	0.199879053822059	0.189472049538709	0.000140855223596167	0.000353572559988908	0.00306753737323489
146	24.3279064864899	0.2	96.5802730983945	92.4888057977924	100.671740398997	0.226729647694324	29.6968206954464	28.528831977618	30.8648094132748	0.25	0.19	0.34	45.8442068716551	47.7210981669556	49.5979894622562	109.154588171744	113.62344716968	118.092306167617	111.538171954138	116.157323233913	120.719630618061	96.5802730983945	0.276570769518286	0.075802694932327	-41.4372918094221	-0.506650761247601	-0.505301287208699	-0.507893745039616	0.176560351226509	0.179778665257047	0.173596001914301	0.178180938796492	0.199879053822059	0.189472049538709	0.000140855223596167	0.000353572559988908	0.00306753737323489
146	24.3279064864899	0.2	96.5911472965066	92.4311273017617	100.751167291251	0.220428724097791	29.3688938702031	28.1926467350664	30.5451410053397	0.25	0.18	0.33	45.7217153315351	47.6293062426559	49.5368971537767	109.882334354542	114.466819883739	119.051305412935	112.280510764726	116.886110602789	121.643113892464	96.5911472965066	0.273267191485935	-0.177382284877844	-42.1036702967603	-0.506650761247601	-0.505301287208699	-0.507893745039616	0.176560351226509	0.179778665257047	0.173596001914301	0.178180938796492	0.199879053822059	0.189472049538709	0.000140855223596167	0.000353572559988908	0.00306753737323489
146	24.3279064864899	0.2	96.6464634673822	92.5352727122077	100.757654222557	0.232685127898638	30.0894315127593	28.9257513117362	31.2531117137825	0.25	0.18	0.34	46.5187843804255	48.3902306144669	50.2616768485083	110.849234546941	115.308688621294	119.768142695647	113.219211814137	117.716679118093	122.327671895185	96.6464634673822	0.274816237265783	-0.612923205540256	-42.331158875358	-0.506650761247601	-0.505301287208699	-0.507893745039616	0.176560351226509	0.179778665257047	0.173596001914301	0.178180938796492	0.199879053822059	0.189472049538709	0.000140855223596167	0.000353572559988908	0.00306753737323489
146	24.3279064864899	0.2	96.6490672715773	92.5789809757879	100.719153567367	0.225463728961858	29.8019405608719	28.6255697241117	30.9783113976322	0.25	0.19	0.34	46.1078112673069	48.0026166823417	49.8974220973765	110.043274260816	114.565514337421	119.087754414026	112.453898872077	116.888325246599	121.68352811951	96.6490672715773	0.277219129522651	-0.0803575240558242	-41.5373161694313	-0.506650761247601	-0.505301287208699	-0.507893745039616	0.176560351226509	0.179778665257047	0.173596001914301	0.178180938796492	0.199879053822059	0.189472049538709	0.000140855223596167	0.000353572559988908	0.00306753737323489
146	24.3279064864899	0.2	96.6505772141838	92.5928596965764	100.708294731791	0.225534889156389	29.3798586217902	28.2203848445037	30.5393323990768	0.25	0.18	0.34	45.4912823006174	47.3603549306803	49.2294275607432	108.659229051165	113.123644665593	117.588060280022	110.843469837295	115.491388043329	119.93402600079	96.6505772141838	0.275514301948056	0.347893931075584	-41.3379327926107	-0.506650761247601	-0.505301287208699	-0.507893745039616	0.176560351226509	0.179778665257047	0.173596001914301	0.178180938796492	0.199879053822059	0.189472049538709	0.000140855223596167	0.000353572559988908	0.00306753737323489
146	24.3279064864899	0.2	96.6559643086363	92.5778558063619	100.734072810911	0.220915841489189	29.1611068234859	27.9948346096147	30.3273790373571	0.25	0.18	0.34	45.1547048992046	47.0358618477585	48.9170187963125	107.920751600602	112.416758655013	116.912765709423	110.292173413338	114.84907253426	119.456449186153	96.6559643086363	0.274984810656941	-0.249066608440682	-41.9395869961636	-0.506650761247601	-0.505301287208699	-0.507893745039616	0.176560351226509	0.179778665257047	0.173596001914301	0.178180938796492	0.199879053822059	0.189472049538709	0.000140855223596167	0.000353572559988908	0.00306753737323489
146	24.3279064864899	0.2	96.6582958976119	92.5965439509281	100.720047844296	0.227963669710865	29.695155430838	28.5313273817835	30.8589834798924	0.25	0.18	0.34	46.2094519555288	48.094392519199	49.9793330828693	110.903864382738	115.427769856535	119.951675330333	113.352022621015	117.951728020771	122.573062524859	96.6582958976119	0.274360934014254	0.231750590055103	-41.6069251567382	-0.506650761247601	-0.505301287208699	-0.507893745039616	0.176560351226509	0.179778665257047	0.173596001914301	0.178180938796492	0.199879053822059	0.189472049538709	0.000140855223596167	0.000353572559988908	0.00306753737323489
146	24.3279064864899	0.2	96.6726929980079	92.562069233228	100.783316762788	0.222924154947699	29.328828645959	28.1626501570711	30.495007134847	0.25	0.19	0.34	45.3254648174647	47.2023330018925	49.0792011863202	108.087464202811	112.563224650381	117.03898509795	110.389513342731	115.063510740039	119.611527043259	96.6726929980079	0.276312723579199	-0.198780830551691	-41.7843804352555	-0.506650761247601	-0.505301287208699	-0.507893745039616	0.176560351226509	0.179778665257047	0.173596001914301	0.178180938796492	0.199879053822059	0.189472049538709	0.000140855223596167	0.000353572559988908	0.00306753737323489
146	24.3279064864899	0.2	96.6741711445289	92.573492714764	100.774849574294	0.224564215433341	29.4264098060069	28.2618626205658	30.5909569914481	0.25	0.18	0.34	45.0933022568134	46.9513991179596	48.8094959791058	106.601377205976	110.99395158991	115.386525973844	108.66029170818	113.178242584887	117.680853782631	96.6741711445289	0.277076754856194	0.224019125130242	-41.2851350263428	-0.506650761247601	-0.505301287208699	-0.507893745039616	0.176560351226509	0.179778665257047	0.173596001914301	0.178180938796492	0.199879053822059	0.189472049538709	0.000140855223596167	0.000353572559988908	0.00306753737323489
146	24.3279064864899	0.2	96.6865847067168	92.6164747040917	100.756694709342	0.222221827586407	29.1857519793491	28.0229049885218	30.3485989701764	0.25	0.19	0.34	44.7828886659437	46.6412130383482	48.4995374107527	106.035723688071	110.435814337537	114.835904987003	108.270391671341	112.701065465954	117.255120891603	96.6865847067168	0.278437300344811	-0.339869972753745	-41.6741945994944	-0.506650761247601	-0.505301287208699	-0.507893745039616	0.176560351226509	0.179778665257047	0.173596001914301	0.178180938796492	0.199879053822059	0.189472049538709	0.000140855223596167	0.000353572559988908	0.00306753737323489
146	24.3279064864899	0.2	96.7069105041354	92.630260825818	100.783560182453	0.226427456887155	29.708446798669	28.5389929334378	30.8779006639002	0.25	0.18	0.34	45.9709109904304	47.8546796178429	49.7384482452554	109.722707076653	114.21885885726	118.715010637868	112.074904765625	116.579501501792	121.362500116327	96.7069105041354	0.275550432638888	0.200306875267604	-41.4646600489795	-0.506650761247601	-0.505301287208699	-0.507893745039616	0.176560351226509	0.179778665257047	0.173596001914301	0.178180938796492	0.199879053822059	0.189472049538709	0.000140855223596167	0.000353572559988908	0.00306753737323489
146	24.3279064864899	0.2	96.7117535524514	92.5630282855069	100.860478819396	0.22686763600106	30.2173912036297	29.0293957217298	31.4053866855295	0.25	0.19	0.34	46.7460599013371	48.6590900068119	50.5721201122866	111.537069107363	116.101598642668	120.666128177973	114.018171553521	118.636129315613	123.29997853267	96.7117535524514	0.276070520350449	0.0189806246037557	-41.5682269993568	-0.506650761247601	-0.505301287208699	-0.507893745039616	0.176560351226509	0.179778665257047	0.173596001914301	0.178180938796492	0.199879053822059	0.189472049538709	0.000140855223596167	0.000353572559988908	0.00306753737323489
146	24.3279064864899	0.2	96.7452937352221	92.6833859599954	100.807201510449	0.228489259826512	29.4761403151467	28.3226183310787	30.6296622992148	0.25	0.18	0.34	45.7647365176049	47.6286400963998	49.4925436751947	109.576484152906	114.039308950025	118.502133747143	111.851621409904	116.392705269112	120.896130856043	96.7452937352221	0.274468265397381	-0.577689962895842	-42.4072651662767	-0.506650761247601	-0.505301287208699	-0.507893745039616	0.176560351226509	0.179778665257047	0.173596001914301	0.178180938796492	0.199879053822059	0.189472049538709	0.000140855223596167	0.000353572559988908	0.00306753737323489
146	24.3279064864899	0.2	96.7498480353177	92.6348130225197	100.864883048116	0.2272371540334	30.0455774634511	28.8655797407184	31.2255751861838	0.25	0.19	0.34	46.6010865726761	48.506095116643	50.4111036606099	111.47936923997	116.036540896192	120.593712552415	113.861632340922	118.408919902402	123.199685347587	96.7498480353177	0.276081520553136	0.249541300628663	-41.3316996699975	-0.506650761247601	-0.505301287208699	-0.507893745039616	0.176560351226509	0.179778665257047	0.173596001914301	0.178180938796492	0.199879053822059	0.189472049538709	0.000140855223596167	0.000353572559988908	0.00306753737323489
146	24.3279064864899	0.2	96.7630527182466	92.7018264113349	100.824279025158	0.231453643660513	30.0643005032177	28.8975680060328	31.2310330004025	0.25	0.19	0.34	46.4359747316914	48.3108162666817	50.1856578016721	110.561730067113	115.025633859548	119.489537651983	112.840395162979	117.383413304548	121.983635590488	96.7630527182466	0.276837674135479	0.137258442786158	-41.4121108172706	-0.506650761247601	-0.505301287208699	-0.507893745039616	0.176560351226509	0.179778665257047	0.173596001914301	0.178180938796492	0.199879053822059	0.189472049538709	0.000140855223596167	0.000353572559988908	0.00306753737323489
146	24.3279064864899	0.2	96.8023274233359	92.7153480613681	100.889306785304	0.225313143566813	29.6626586324152	28.4912806084356	30.8340366563947	0.25	0.18	0.34	45.8845846337981	47.7710633364629	49.6575420391278	109.493777410431	113.99545658673	118.497135763029	111.707279110913	116.382089817012	120.877693532508	96.8023274233359	0.27693661788597	-0.146924285867545	-41.6966593148586	-0.506650761247601	-0.505301287208699	-0.507893745039616	0.176560351226509	0.179778665257047	0.173596001914301	0.178180938796492	0.199879053822059	0.189472049538709	0.000140855223596167	0.000353572559988908	0.00306753737323489
146	24.3279064864899	0.2	96.8388613742584	92.7567382728098	100.920984475707	0.227623865182016	29.38404182549	28.2312942227663	30.5367894282136	0.25	0.19	0.34	45.379561740311	47.2325118954126	49.0854620505142	108.08070544812	112.493885131732	116.907064815345	110.438125564722	114.898808918683	119.392509158205	96.8388613742584	0.276352130962292	-0.323450916981351	-41.8898479477631	-0.506650761247601	-0.505301287208699	-0.507893745039616	0.176560351226509	0.179778665257047	0.173596001914301	0.178180938796492	0.199879053822059	0.189472049538709	0.000140855223596167	0.000353572559988908	0.00306753737323489
146	24.3279064864899	0.2	96.8647945299719	92.7395459092807	100.990043150663	0.224895868040714	29.6834093413483	28.5098089737066	30.85700970899	0.25	0.18	0.34	45.9109046798474	47.8008175396888	49.6907303995303	109.548081532611	114.057605566241	118.56712959987	111.762180893193	116.405550666945	120.999400093802	96.8647945299719	0.276417002805198	0.525216604236258	-41.0570428156522	-0.506650761247601	-0.505301287208699	-0.507893745039616	0.176560351226509	0.179778665257047	0.173596001914301	0.178180938796492	0.199879053822059	0.189472049538709	0.000140855223596167	0.000353572559988908	0.00306753737323489
146	24.3279064864899	0.2	96.9016490905008	92.8270304179616	100.97626776304	0.237629062881876	29.9919130899157	28.8478374854544	31.135988694377	0.25	0.18	0.34	46.5054806064095	48.3498402005166	50.1941997946237	111.088360439444	115.494010713315	119.899660987186	113.509108457885	117.950751854611	122.533102370026	96.9016490905008	0.275112343697562	-0.0872815995500019	-41.8350689486978	-0.506650761247601	-0.505301287208699	-0.507893745039616	0.176560351226509	0.179778665257047	0.173596001914301	0.178180938796492	0.199879053822059	0.189472049538709	0.000140855223596167	0.000353572559988908	0.00306753737323489
146	24.3279064864899	0.2	96.90351489106	92.8119404276998	100.99508935442	0.221570157270268	29.4216058229995	28.2471474020169	30.5960642439821	0.25	0.19	0.34	45.1834427236201	47.0620775478909	48.9407123721617	107.084537798213	111.536893124017	115.989248449821	109.25324994987	113.757078433029	41.8381835937501	96.90351489106	0.279660930151374	-0.309919833099788	-41.506444984081	-0.506650761247601	-0.505301287208699	-0.507893745039616	0.176560351226509	0.179778665257047	0.173596001914301	0.178180938796492	0.199879053822059	0.189472049538709	0.000140855223596167	0.000353572559988908	0.00306753737323489
146	24.3279064864899	0.2	96.9042637886109	92.8100193420455	100.998508235176	0.227008471871374	29.8481051778399	28.6750990828654	31.0211112728145	0.25	0.19	0.34	46.0241233290298	47.9068222178741	49.7895211067184	109.450661454476	113.927936061761	118.405210669046	111.898376348033	116.488391134911	121.071457508738	96.9042637886109	0.276841750116843	-0.172647231639666	-41.6893684569186	-0.506650761247601	-0.505301287208699	-0.507893745039616	0.176560351226509	0.179778665257047	0.173596001914301	0.178180938796492	0.199879053822059	0.189472049538709	0.000140855223596167	0.000353572559988908	0.00306753737323489
146	24.3279064864899	0.2	96.9376039108616	92.8510246553513	101.024183166372	0.226837910417256	29.6473171062447	28.4816352868641	30.8129989256253	0.25	0.19	0.34	45.6054692040601	47.4719865504153	49.3385038967705	108.196676347391	112.624894645437	117.053112943483	110.571630666465	115.129560805427	119.657550890027	96.9376039108616	0.277097705065124	-0.164899949458762	-41.6512799153814	-0.506650761247601	-0.505301287208699	-0.507893745039616	0.176560351226509	0.179778665257047	0.173596001914301	0.178180938796492	0.199879053822059	0.189472049538709	0.000140855223596167	0.000353572559988908	0.00306753737323489
146	24.3279064864899	0.2	96.9400300084354	92.8248011986907	101.05525881818	0.218315029629168	28.9182039550081	27.7528374067518	30.0835705032644	0.25	0.18	0.33	44.6813337245603	46.5575430249258	48.4337523252913	106.588654212646	111.064407456272	115.540160699897	108.976992984772	113.507940495264	117.960170692639	96.9400300084354	0.273945356503194	0.269879784737587	-41.5453032794513	-0.506650761247601	-0.505301287208699	-0.507893745039616	0.176560351226509	0.179778665257047	0.173596001914301	0.178180938796492	0.199879053822059	0.189472049538709	0.000140855223596167	0.000353572559988908	0.00306753737323489
146	24.3279064864899	0.2	96.9696675413943	92.8805349152729	101.058800167516	0.226184704940097	29.636912630825	28.4694656518176	30.8043596098324	0.25	0.18	0.34	45.944446481842	47.8284897548484	49.7125330278548	109.86692115934	114.372232455625	118.87754375191	112.139271101424	116.808829454716	121.382462199921	96.9696675413943	0.27570928095257	0.0657866168259475	-41.6189144475526	-0.506650761247601	-0.505301287208699	-0.507893745039616	0.176560351226509	0.179778665257047	0.173596001914301	0.178180938796492	0.199879053822059	0.189472049538709	0.000140855223596167	0.000353572559988908	0.00306753737323489
146	24.3279064864899	0.2	96.9708467474636	92.8991325330402	101.042560961887	0.227835636216293	29.5970172469367	28.4366133896015	30.7574211042719	0.25	0.18	0.34	45.7071874991934	47.5723461928585	49.4375048865237	108.855218347493	113.297238693969	117.739259040446	111.123451110195	115.698452527441	120.153999152334	96.9708467474636	0.275994305621482	-0.176540693322291	-41.7347560824117	-0.506650761247601	-0.505301287208699	-0.507893745039616	0.176560351226509	0.179778665257047	0.173596001914301	0.178180938796492	0.199879053822059	0.189472049538709	0.000140855223596167	0.000353572559988908	0.00306753737323489
146	24.3279064864899	0.2	96.9866193648544	92.9152606784212	101.057978051288	0.229718665877006	29.7445309689194	28.5845500717735	30.9045118660653	0.25	0.18	0.34	45.9522741660996	47.8170493708605	49.6818245756213	109.456485664269	113.898305882551	118.340126100832	111.825672450325	116.311713889633	120.848262456497	96.9866193648544	0.274661388483155	-0.22848109637505	-41.9933652468426	-0.506650761247601	-0.505301287208699	-0.507893745039616	0.176560351226509	0.179778665257047	0.173596001914301	0.178180938796492	0.199879053822059	0.189472049538709	0.000140855223596167	0.000353572559988908	0.00306753737323489
146	24.3279064864899	0.2	97.0259400853393	92.9501313646482	101.101748806031	0.227124929181562	29.6846520322416	28.518456488676	30.8508475758073	0.25	0.18	0.34	45.9038610445066	47.780992024713	49.6581230049194	109.480652519903	113.957607614793	118.434562709683	111.791571228746	116.345944960563	120.915452177673	97.0259400853393	0.2764634036306	0.191613023227921	-41.3931034104752	-0.506650761247601	-0.505301287208699	-0.507893745039616	0.176560351226509	0.179778665257047	0.173596001914301	0.178180938796492	0.199879053822059	0.189472049538709	0.000140855223596167	0.000353572559988908	0.00306753737323489
146	24.3279064864899	0.2	97.0333593182974	92.9446964237981	101.122022212797	0.233665786694021	30.300654008026	29.1320140972365	31.4692939188155	0.25	0.19	0.34	46.8102747017126	48.6880835984422	50.5658924951717	111.447064249975	115.917798294938	120.3885323399	113.920878814019	118.447523213315	123.007601715329	97.0333593182974	0.275478593868584	-0.21940617468309	-41.8129805219162	-0.506650761247601	-0.505301287208699	-0.507893745039616	0.176560351226509	0.179778665257047	0.173596001914301	0.178180938796492	0.199879053822059	0.189472049538709	0.000140855223596167	0.000353572559988908	0.00306753737323489
146	24.3279064864899	0.2	97.0536709676858	92.9746942980577	101.132647637314	0.226320976343436	29.6427277803514	28.4755061132914	30.8099494474113	0.25	0.18	0.34	45.7326543312915	47.6072529710934	49.4818516108953	108.826852638026	113.287706111593	117.74855958516	111.099087728217	115.794866377934	120.290916805055	97.0536709676858	0.275813223804285	0.282194984049325	-41.3022806891505	-0.506650761247601	-0.505301287208699	-0.507893745039616	0.176560351226509	0.179778665257047	0.173596001914301	0.178180938796492	0.199879053822059	0.189472049538709	0.000140855223596167	0.000353572559988908	0.00306753737323489
146	24.3279064864899	0.2	97.1994717672809	93.1051461113788	101.293797423183	0.220586262263819	29.4334282512891	28.255136562126	30.6117199404522	0.25	0.19	0.34	45.2544584842629	47.1416534802007	49.0288484761385	107.391762559115	111.870198578341	116.348634597568	109.679043286747	114.247959615548	118.78866696126	97.1994717672809	0.276815193626872	0.0700015480315005	-41.460734280403	-0.506650761247601	-0.505301287208699	-0.507893745039616	0.176560351226509	0.179778665257047	0.173596001914301	0.178180938796492	0.199879053822059	0.189472049538709	0.000140855223596167	0.000353572559988908	0.00306753737323489
146	24.3279064864899	0.2	97.2092317548761	93.1285311592545	101.289932350498	0.226126724138862	29.4312009024871	28.2716651865996	30.5907366183746	0.25	0.19	0.34	45.5092448232985	47.3757636302875	49.2422824372765	108.545826448663	112.997731270931	117.449636093198	110.948156473286	115.420787172329	119.936726802655	97.2092317548761	0.27505678127243	0.270618384978558	-41.3993060003031	-0.506650761247601	-0.505301287208699	-0.507893745039616	0.176560351226509	0.179778665257047	0.173596001914301	0.178180938796492	0.199879053822059	0.189472049538709	0.000140855223596167	0.000353572559988908	0.00306753737323489
146	24.3279064864899	0.2	97.2352328096545	93.1307645616612	101.339701057648	0.224752374638613	29.2957273814406	28.1369779575466	30.4544768053346	0.25	0.19	0.34	45.2849494944536	47.1498942378778	49.0148389813019	107.992782500256	112.440188852697	116.887595205138	110.299261102158	114.832000037932	119.377243080868	97.2352328096545	0.275328168759069	0.169831985553313	-41.4237893172886	-0.506650761247601	-0.505301287208699	-0.507893745039616	0.176560351226509	0.179778665257047	0.173596001914301	0.178180938796492	0.199879053822059	0.189472049538709	0.000140855223596167	0.000353572559988908	0.00306753737323489
146	24.3279064864899	0.2	97.244522670301	93.1601424593149	101.328902881287	0.224988736124905	29.7509470438591	28.5749896637528	30.9269044239655	0.25	0.18	0.34	46.1494931031689	48.0487006843943	49.9479082656198	110.441701634462	114.986750841367	119.531800048271	112.741829105224	117.502642513855	122.175826037824	97.244522670301	0.274938219554941	0.195648748754584	-41.5322472116259	-0.506650761247601	-0.505301287208699	-0.507893745039616	0.176560351226509	0.179778665257047	0.173596001914301	0.178180938796492	0.199879053822059	0.189472049538709	0.000140855223596167	0.000353572559988908	0.00306753737323489
146	24.3279064864899	0.2	97.2733268566586	93.186579001955	101.360074711362	0.22850471952036	29.8142306818271	28.6475289972876	30.9809323663665	0.25	0.19	0.34	45.9338734154112	47.8045802221399	49.6752870288686	109.125891622732	113.570161898021	118.014432173309	111.480109960819	116.010516317369	120.538198307297	97.2733268566586	0.277479114262027	-0.0924160009275841	-41.4966632606797	-0.506650761247601	-0.505301287208699	-0.507893745039616	0.176560351226509	0.179778665257047	0.173596001914301	0.178180938796492	0.199879053822059	0.189472049538709	0.000140855223596167	0.000353572559988908	0.00306753737323489
146	24.3279064864899	0.2	97.2748518173554	93.1705565982087	101.379147036502	0.228711635318163	29.7630529537434	28.5990370735811	30.9270688339057	0.25	0.18	0.34	45.9376513959482	47.8073701415363	49.6770888871244	109.330529536299	113.780416161481	118.230302786662	111.617557455395	116.173860955876	120.681675883206	97.2748518173554	0.275975997083095	-0.301537994800992	-41.9077592644326	-0.506650761247601	-0.505301287208699	-0.507893745039616	0.176560351226509	0.179778665257047	0.173596001914301	0.178180938796492	0.199879053822059	0.189472049538709	0.000140855223596167	0.000353572559988908	0.00306753737323489
146	24.3279064864899	0.2	97.3590674055581	93.2435315700174	101.474603241099	0.226802982738195	29.9670646711041	28.7886935864444	31.1454357557638	0.25	0.18	0.34	46.1917697235245	48.0824788530659	49.9731879826074	109.814166019146	114.309050010128	118.803934001109	112.095968071015	116.741694959308	121.234036900447	97.3590674055581	0.276036264783542	0.188886463000373	-41.4281405062763	-0.506650761247601	-0.505301287208699	-0.507893745039616	0.176560351226509	0.179778665257047	0.173596001914301	0.178180938796492	0.199879053822059	0.189472049538709	0.000140855223596167	0.000353572559988908	0.00306753737323489
146	24.3279064864899	0.2	97.3827722516134	93.2367599315487	101.528784571678	0.221663885455292	29.4250341748695	28.2507579606416	30.5993103890973	0.25	0.18	0.34	45.5132906541859	47.4051044851956	49.2969183162053	108.646597111932	113.162621599597	117.678646087261	110.866633335081	115.44827671403	120.159504787404	97.3827722516134	0.275053158330837	-0.311804635975214	-42.0512057283548	-0.506650761247601	-0.505301287208699	-0.507893745039616	0.176560351226509	0.179778665257047	0.173596001914301	0.178180938796492	0.199879053822059	0.189472049538709	0.000140855223596167	0.000353572559988908	0.00306753737323489
146	24.3279064864899	0.2	97.3956631756356	93.2794601536426	101.511866197629	0.230715024460278	30.0959506967471	28.9255598375603	31.2663415559339	0.25	0.18	0.33	46.801705695366	48.6954041699269	50.5891026444877	112.212321126489	116.752674906057	121.293028685625	114.60685949083	119.266766032761	123.95332394313	97.3956631756356	0.273948051896728	0.309663016453207	-41.5107416419593	-0.506650761247601	-0.505301287208699	-0.507893745039616	0.176560351226509	0.179778665257047	0.173596001914301	0.178180938796492	0.199879053822059	0.189472049538709	0.000140855223596167	0.000353572559988908	0.00306753737323489
146	24.3279064864899	0.2	97.472637352421	93.3443840677519	101.60089063709	0.225355849714721	29.7655475672533	28.59025023863	30.9408448958767	0.25	0.19	0.34	45.5892833978999	47.4633825241471	49.3374816503942	107.707712992715	112.135396776379	116.563080560043	109.9276248666	114.458663415002	118.950575644948	97.472637352421	0.279019798399811	-0.218040712066359	-41.4666100998592	-0.506650761247601	-0.505301287208699	-0.507893745039616	0.176560351226509	0.179778665257047	0.173596001914301	0.178180938796492	0.199879053822059	0.189472049538709	0.000140855223596167	0.000353572559988908	0.00306753737323489
146	24.3279064864899	0.2	97.5797729530055	93.4795386491755	101.680007256835	0.22903881152232	29.9105968573204	28.7418943811282	31.0792993335125	0.25	0.19	0.34	46.3419839677568	48.2263410214914	50.110698075226	110.715480917514	115.217392134127	119.71930335074	113.11167754245	117.794544520266	122.406128738556	97.5797729530055	0.275565851900199	-0.124020972824494	-41.6909486063824	-0.506650761247601	-0.505301287208699	-0.507893745039616	0.176560351226509	0.179778665257047	0.173596001914301	0.178180938796492	0.199879053822059	0.189472049538709	0.000140855223596167	0.000353572559988908	0.00306753737323489
146	24.3279064864899	0.2	97.5865438696013	93.4685115609756	101.704576178227	0.228328357947568	29.686532085661	28.5242461601875	30.8488180111345	0.25	0.18	0.34	46.0587553556373	47.9355251322705	49.8122949089037	110.203200437321	114.693682958441	119.184165479561	112.531553960995	117.123409477327	121.66416757983	97.5865438696013	0.273383201817696	-0.224358257236698	-42.0987764970476	-0.506650761247601	-0.505301287208699	-0.507893745039616	0.176560351226509	0.179778665257047	0.173596001914301	0.178180938796492	0.199879053822059	0.189472049538709	0.000140855223596167	0.000353572559988908	0.00306753737323489
146	24.3279064864899	0.2	97.6921753362229	93.593785350357	101.790565322089	0.229705211152361	29.9449956465916	28.7771526030182	31.112838690165	0.25	0.18	0.34	46.4118446549834	48.295344063957	50.1788434729307	110.913920574615	115.415062587009	119.916204599403	113.004758725702	117.788851571928	122.317291118411	97.6921753362229	0.275237343680064	0.14177668142216	-41.5942449665891	-0.506650761247601	-0.505301287208699	-0.507893745039616	0.176560351226509	0.179778665257047	0.173596001914301	0.178180938796492	0.199879053822059	0.189472049538709	0.000140855223596167	0.000353572559988908	0.00306753737323489
146	24.3279064864899	0.2	97.6990092775709	93.5787747582148	101.819243796927	0.222005730555012	29.6634883279293	28.4808675752403	30.8461090806183	0.25	0.18	0.34	46.0181213839693	47.9289474922215	49.8397736004736	110.17752764178	114.752466601238	119.327405560696	112.581796282149	117.234025303127	121.81272055527	97.6990092775709	0.2753058054982	-0.260387183882901	-41.9511542137459	-0.506650761247601	-0.505301287208699	-0.507893745039616	0.176560351226509	0.179778665257047	0.173596001914301	0.178180938796492	0.199879053822059	0.189472049538709	0.000140855223596167	0.000353572559988908	0.00306753737323489
146	24.3279064864899	0.2	97.7127252960271	93.6028981913541	101.8225524007	0.225645604591117	29.448079769699	28.2862818525125	30.6098776868856	0.25	0.18	0.34	45.7706149132688	47.6505440376355	49.5304731620022	109.748135637334	114.255803207903	118.763470778473	111.992397119601	116.653014775722	121.189175807101	97.7127252960271	0.273891296820026	-0.195639161256289	-42.0622807267191	-0.506650761247601	-0.505301287208699	-0.507893745039616	0.176560351226509	0.179778665257047	0.173596001914301	0.178180938796492	0.199879053822059	0.189472049538709	0.000140855223596167	0.000353572559988908	0.00306753737323489
146	24.3279064864899	0.2	97.737991475509	93.6349691065145	101.841013844503	0.223891069792464	29.5578473261679	28.3858329900925	30.7298616622434	0.25	0.19	0.34	45.3088424416335	47.1795859534097	49.0503294651858	107.152939605744	111.577145913672	116.0013522216	109.524424358944	113.96453864114	118.53678734094	97.737991475509	0.278675712036051	0.101857569742869	-41.1966594583788	-0.506650761247601	-0.505301287208699	-0.507893745039616	0.176560351226509	0.179778665257047	0.173596001914301	0.178180938796492	0.199879053822059	0.189472049538709	0.000140855223596167	0.000353572559988908	0.00306753737323489
146	24.3279064864899	0.2	97.7424996795261	93.620247147681	101.864752211371	0.225075273178535	29.6424874988283	28.47110783581	30.8138671618466	0.25	0.19	0.33	45.7402229030008	47.6221014445554	49.50397998611	108.88002293136	113.359646460808	117.839269990257	111.220866430624	115.935827458804	120.493166597696	97.7424996795261	0.274787511550755	0.0680057508827499	-41.5982742171625	-0.506650761247601	-0.505301287208699	-0.507893745039616	0.176560351226509	0.179778665257047	0.173596001914301	0.178180938796492	0.199879053822059	0.189472049538709	0.000140855223596167	0.000353572559988908	0.00306753737323489
146	24.3279064864899	0.2	97.8618503971912	93.7047877245099	102.018913069873	0.223929546926402	29.8717944714485	28.6874627703537	31.0561261725434	0.25	0.18	0.34	46.1701640718589	48.0762506920937	49.9823373123284	110.101951873623	114.647395052066	119.192838230509	112.425201208912	117.02650582869	121.738853668167	97.8618503971912	0.275094258451539	-0.209066070184626	-41.892241115246	-0.506650761247601	-0.505301287208699	-0.507893745039616	0.176560351226509	0.179778665257047	0.173596001914301	0.178180938796492	0.199879053822059	0.189472049538709	0.000140855223596167	0.000353572559988908	0.00306753737323489
146	24.3279064864899	0.2	97.8778491794232	93.7494385068079	102.006259852039	0.223569009941689	29.6183760942031	28.4428722865733	30.7938799018329	0.25	0.18	0.34	45.9287874831536	47.82695951101	49.7251315388665	109.895702429145	114.437536859439	118.979371289733	112.225736950563	116.787576113838	121.545340963357	97.8778491794232	0.274614679832484	-0.278905973839519	-42.0771660614952	-0.506650761247601	-0.505301287208699	-0.507893745039616	0.176560351226509	0.179778665257047	0.173596001914301	0.178180938796492	0.199879053822059	0.189472049538709	0.000140855223596167	0.000353572559988908	0.00306753737323489
146	24.3279064864899	0.2	97.9082398205198	93.7859227654521	102.030556875587	0.222874382040669	29.5797557216614	28.403430827719	30.7560806156037	0.25	0.19	0.34	45.7409465766058	47.6353027357934	49.529658894981	109.145802075154	113.666063195335	118.186324315517	111.499191246099	115.989812945078	120.661932982845	97.9082398205198	0.276645905710943	0.209187940808554	-41.3176387503259	-0.506650761247601	-0.505301287208699	-0.507893745039616	0.176560351226509	0.179778665257047	0.173596001914301	0.178180938796492	0.199879053822059	0.189472049538709	0.000140855223596167	0.000353572559988908	0.00306753737323489
146	24.3279064864899	0.2	97.9182237121625	93.7822644754296	102.054182948895	0.224712033464956	29.779623487931	28.6015978911642	30.9576490846977	0.25	0.19	0.34	46.0173141484383	47.9126479045311	49.8079816606239	109.702103658625	114.220448634342	118.738793610059	111.980454206975	116.610418513293	121.330008139258	97.9182237121625	0.27628356312017	-0.207047160211028	-41.7782298688264	-0.506650761247601	-0.505301287208699	-0.507893745039616	0.176560351226509	0.179778665257047	0.173596001914301	0.178180938796492	0.199879053822059	0.189472049538709	0.000140855223596167	0.000353572559988908	0.00306753737323489
146	24.3279064864899	0.2	97.9349642499369	93.7984946115031	102.071433888371	0.224341108291051	29.4670287627401	28.3001265267169	30.6339309987634	0.25	0.18	0.34	45.453548474492	47.3277396481605	49.201930821829	108.16883209663	112.628969471719	117.089106846809	110.343787778004	114.935486246194	119.475237005209	97.9349642499369	0.275703489233835	-0.278525359622813	-41.9270013869371	-0.506650761247601	-0.505301287208699	-0.507893745039616	0.176560351226509	0.179778665257047	0.173596001914301	0.178180938796492	0.199879053822059	0.189472049538709	0.000140855223596167	0.000353572559988908	0.00306753737323489
146	24.3279064864899	0.2	98.0115860204621	93.8610903598274	102.162081681097	0.222309302129391	29.3338004933888	28.165350484393	30.5022505023845	0.25	0.18	0.34	45.3496646214682	47.2310122746518	49.1123599278355	108.193110195994	112.681541492166	117.169972788337	110.512546773664	115.032939459117	119.653445667517	98.0115860204621	0.273845104138873	0.355794424925168	-41.4459843710946	-0.506650761247601	-0.505301287208699	-0.507893745039616	0.176560351226509	0.179778665257047	0.173596001914301	0.178180938796492	0.199879053822059	0.189472049538709	0.000140855223596167	0.000353572559988908	0.00306753737323489
146	24.3279064864899	0.2	98.0552207159063	93.9384771056373	102.171964326175	0.227293284640098	29.77472267038	28.6055492495776	30.9438960911823	0.25	0.18	0.34	46.2695736647733	48.1607156683308	50.0518576718883	110.901452614997	115.434245521525	119.967038428053	113.218930709683	117.813134963587	122.481483997012	98.0552207159063	0.275533114529319	0.320250626084328	-41.391071044955	-0.506650761247601	-0.505301287208699	-0.507893745039616	0.176560351226509	0.179778665257047	0.173596001914301	0.178180938796492	0.199879053822059	0.189472049538709	0.000140855223596167	0.000353572559988908	0.00306753737323489
146	24.3279064864899	0.2	98.1239453044052	93.971644159609	102.276246449201	0.223465237821449	29.4416604889554	28.2728208481296	30.6105001297811	0.25	0.18	0.34	45.446706724798	47.3255398504442	49.2043729760904	108.241573584218	112.716438072278	117.191302560339	110.538973043621	115.078689724381	119.641126264085	98.1239453044052	0.275585101702358	0.0537868227267111	-41.5747977546648	-0.506650761247601	-0.505301287208699	-0.507893745039616	0.176560351226509	0.179778665257047	0.173596001914301	0.178180938796492	0.199879053822059	0.189472049538709	0.000140855223596167	0.000353572559988908	0.00306753737323489
146	24.3279064864899	0.2	98.1453855855135	94.0074599370802	102.283311233947	0.223034840760686	29.3581037701575	28.1911340533	30.525073487015	0.25	0.19	0.34	45.2480558519987	47.1210954688557	48.9941350857128	107.606777767988	112.061151641222	116.515525514456	109.889782968498	114.476970818644	119.062891171477	98.1453855855135	0.276959095932538	0.0341366486167064	-41.46788861646	-0.506650761247601	-0.505301287208699	-0.507893745039616	0.176560351226509	0.179778665257047	0.173596001914301	0.178180938796492	0.199879053822059	0.189472049538709	0.000140855223596167	0.000353572559988908	0.00306753737323489
146	24.3279064864899	0.2	98.3621753471646	94.1621690505222	102.562181643807	0.21973445340929	29.7953974986134	28.5996527341382	30.9911422630886	0.25	0.18	0.34	46.1809222700602	48.111735785049	50.0425493000378	110.49649220305	115.116324593076	119.736156983102	112.82918818538	117.652054136167	122.272265547732	98.3621753471646	0.274023946348497	-0.0869001570780533	-41.8400841747181	-0.506650761247601	-0.505301287208699	-0.507893745039616	0.176560351226509	0.179778665257047	0.173596001914301	0.178180938796492	0.199879053822059	0.189472049538709	0.000140855223596167	0.000353572559988908	0.00306753737323489
146	24.3279064864899	0.2	98.4127717927719	94.2756198187105	102.549923766833	0.228719774199935	30.0264013746459	28.8521131789165	31.2006895703753	0.25	0.19	0.34	46.2601919033438	48.1429932408891	50.0257945784345	109.897028614871	114.369865063554	118.842701512236	112.200272150409	116.821752741066	121.324911181366	98.4127717927719	0.276761822794593	-0.159289276772942	-41.6321018547634	-0.506650761247601	-0.505301287208699	-0.507893745039616	0.176560351226509	0.179778665257047	0.173596001914301	0.178180938796492	0.199879053822059	0.189472049538709	0.000140855223596167	0.000353572559988908	0.00306753737323489
146	24.3279064864899	0.2	98.4257045906512	94.2765789187195	102.574830262583	0.225458617142641	29.6176044177053	28.4484927630173	30.7867160723933	0.25	0.19	0.33	45.7639526736261	47.6446558406101	49.5253590075941	109.081162530293	113.563932829705	118.046703129116	111.484985257011	116.082381633604	120.569463714499	98.4257045906512	0.274334530157988	0.210819338423637	-41.5476451572124	-0.506650761247601	-0.505301287208699	-0.507893745039616	0.176560351226509	0.179778665257047	0.173596001914301	0.178180938796492	0.199879053822059	0.189472049538709	0.000140855223596167	0.000353572559988908	0.00306753737323489
146	24.3279064864899	0.2	98.4581062932802	94.300841366876	102.615371219684	0.22482676982791	29.8232561091644	28.6438928373116	31.0026193810171	0.25	0.19	0.34	46.3143301856322	48.2212434774683	50.1281567693043	110.966634802763	115.535496103522	120.104357404281	113.39695786563	118.089891111201	122.744858823351	98.4581062932802	0.273819169836399	0.868574372776451	-40.9516221154714	-0.506650761247601	-0.505301287208699	-0.507893745039616	0.176560351226509	0.179778665257047	0.173596001914301	0.178180938796492	0.199879053822059	0.189472049538709	0.000140855223596167	0.000353572559988908	0.00306753737323489
146	24.3279064864899	0.2	98.7074517976663	94.5668032545367	102.848100340796	0.229786086977798	29.9607258555663	28.7925363147999	31.1289153963328	0.25	0.18	0.34	46.0875953332722	47.9574912757055	49.8273872181387	109.303067790409	113.7377830642	118.172498337992	111.631473382	116.177808137046	120.652348150481	98.7074517976663	0.275973857099538	0.672006018976177	-40.8829589812837	-0.506650761247601	-0.505301287208699	-0.507893745039616	0.176560351226509	0.179778665257047	0.173596001914301	0.178180938796492	0.199879053822059	0.189472049538709	0.000140855223596167	0.000353572559988908	0.00306753737323489
146	24.3279064864899	0.2	98.7126990844773	94.5678952331116	102.857502935843	0.228245210790915	29.9307049157966	28.758582577071	31.1028272545223	0.25	0.19	0.34	46.0812217571706	47.9593681947635	49.8375146323565	109.40252108675	113.861473072128	118.320425057505	111.741119332676	116.219791846572	120.836238930307	98.7126990844773	0.276588486194738	0.028063328265723	-41.4929807891851	-0.506650761247601	-0.505301287208699	-0.507893745039616	0.176560351226509	0.179778665257047	0.173596001914301	0.178180938796492	0.199879053822059	0.189472049538709	0.000140855223596167	0.000353572559988908	0.00306753737323489
146	24.3279064864899	0.2	98.7163178675346	94.5715603371571	102.861075397912	0.227947402289869	29.8715445735093	28.7007492802912	31.0423398667275	0.25	0.18	0.34	46.2307281379669	48.116627296117	50.0025264542671	110.341042003808	114.842205766649	119.343369529491	112.65062619907	117.294965634502	121.807752293124	98.7163178675346	0.275275011646887	0.157340911533459	-41.4974897992358	-0.506650761247601	-0.505301287208699	-0.507893745039616	0.176560351226509	0.179778665257047	0.173596001914301	0.178180938796492	0.199879053822059	0.189472049538709	0.000140855223596167	0.000353572559988908	0.00306753737323489
146	24.3279064864899	0.2	98.7629676374219	94.5689491297343	102.95698614511	0.214272632785929	28.7975345413264	27.6231101488593	29.9719589337935	0.25	0.18	0.34	44.4399302731595	46.3293387369813	48.2187472008031	105.934284614023	110.438187584356	114.942090554688	108.228595591265	112.806530025658	117.422654330909	98.7629676374219	0.273914043817489	-0.154093314943024	-41.9087999851512	-0.506650761247601	-0.505301287208699	-0.507893745039616	0.176560351226509	0.179778665257047	0.173596001914301	0.178180938796492	0.199879053822059	0.189472049538709	0.000140855223596167	0.000353572559988908	0.00306753737323489
146	24.3279064864899	0.2	98.7993697153202	94.6527559494741	102.945983481166	0.226663478857788	29.7457502709774	28.5756163196364	30.9158842223185	0.25	0.19	0.34	45.8307940567456	47.7075048700086	49.5842156832717	108.910275440744	113.370008155434	117.829740870125	111.239694180959	115.689721189244	120.195640955959	98.7993697153202	0.276750992031387	-0.393707137027632	-41.9318962067452	-0.506650761247601	-0.505301287208699	-0.507893745039616	0.176560351226509	0.179778665257047	0.173596001914301	0.178180938796492	0.199879053822059	0.189472049538709	0.000140855223596167	0.000353572559988908	0.00306753737323489
146	24.3279064864899	0.2	98.8508436953858	94.6986752194296	103.003012171342	0.224086581510811	29.6145411877042	28.4409390766811	30.7881432987272	0.25	0.19	0.34	45.6738703022096	47.5585812978889	49.4432922935682	108.679120214387	113.163713517155	117.648306819924	110.993858537785	115.532920747971	120.175751824525	98.8508436953858	0.275182934834943	0.0315302743858718	-41.6427255313364	-0.506650761247601	-0.505301287208699	-0.507893745039616	0.176560351226509	0.179778665257047	0.173596001914301	0.178180938796492	0.199879053822059	0.189472049538709	0.000140855223596167	0.000353572559988908	0.00306753737323489
146	24.3279064864899	0.2	98.9043616007109	94.7226737599914	103.08604944143	0.226518346413532	29.9197043639516	28.7422399702188	31.0971687576843	0.25	0.18	0.33	46.5926285572615	48.5013580506286	50.4100875439957	111.9253770023	116.510550124224	121.095723246147	114.255722755111	118.956165172696	123.686752727599	98.9043616007109	0.272392128422537	0.0460939383438681	-41.9482748773672	-0.506650761247601	-0.505301287208699	-0.507893745039616	0.176560351226509	0.179778665257047	0.173596001914301	0.178180938796492	0.199879053822059	0.189472049538709	0.000140855223596167	0.000353572559988908	0.00306753737323489
146	24.3279064864899	0.2	98.9192638495086	94.760998634685	103.077529064332	0.23282209471932	30.4841087059484	29.30561676574	31.6626006461567	0.25	0.18	0.34	47.4666557458941	49.3754731467474	51.2842905476007	113.928921534576	118.510443119957	123.091964705337	116.240403575828	120.955903947241	125.991758773547	98.9192638495086	0.273446606215424	-0.222369307239928	-42.07584942906	-0.506650761247601	-0.505301287208699	-0.507893745039616	0.176560351226509	0.179778665257047	0.173596001914301	0.178180938796492	0.199879053822059	0.189472049538709	0.000140855223596167	0.000353572559988908	0.00306753737323489
146	24.3279064864899	0.2	99.1247105859591	94.960358056392	103.289063115526	0.228521855364739	29.8931201319883	28.7233881660924	31.0628520978841	0.25	0.18	0.34	46.330958521742	48.2177416157174	50.1045247096928	110.734743932822	115.24430836737	119.753872801917	113.101581353799	117.718788162124	122.318223924923	99.1247105859591	0.274685894148805	-0.648037725009884	-42.3708637907107	-0.506650761247601	-0.505301287208699	-0.507893745039616	0.176560351226509	0.179778665257047	0.173596001914301	0.178180938796492	0.199879053822059	0.189472049538709	0.000140855223596167	0.000353572559988908	0.00306753737323489
146	24.3279064864899	0.2	99.1733531779041	94.9952822638682	103.35142409194	0.225512285056848	29.7896602332072	28.6139375919735	30.965382874441	0.25	0.19	0.34	45.8700256456514	47.7547864386117	49.639547231572	108.950316646665	113.42699356816	117.903670489654	111.26927237071	115.880280088068	120.490450677046	99.1733531779041	0.275301671584894	0.208694960178418	-41.3709777343629	-0.506650761247601	-0.505301287208699	-0.507893745039616	0.176560351226509	0.179778665257047	0.173596001914301	0.178180938796492	0.199879053822059	0.189472049538709	0.000140855223596167	0.000353572559988908	0.00306753737323489
146	24.3279064864899	0.2	99.577017931221	95.3393279651675	103.814707897274	0.221067264004073	29.9605839204734	28.7628641975764	31.1583036433703	0.25	0.19	0.34	46.160630885837	48.0828142140881	50.0049975423392	109.764843589669	114.335581647777	118.906319705885	112.094742050635	116.686081961734	121.508157967989	99.577017931221	0.275804235460916	0.0674684512472663	-41.4748981022906	-0.506650761247601	-0.505301287208699	-0.507893745039616	0.176560351226509	0.179778665257047	0.173596001914301	0.178180938796492	0.199879053822059	0.189472049538709	0.000140855223596167	0.000353572559988908	0.00306753737323489
146	24.3279064864899	0.21	92.8375101345504	88.9469863400599	96.7280339290409	0.231534948086621	29.2164885084157	28.0829168750398	30.3500601417917	0.25	0.18	0.34	45.233228463619	47.0590752907321	48.8849221178451	107.954692190794	112.312301384377	116.66991057796	110.117961826786	114.572324697355	118.992531794517	92.8375101345504	0.27794303481367	0.45507939995218	-41.1368376220526	-0.506650761247601	-0.505301287208699	-0.507893745039616	0.176560351226509	0.179778665257047	0.173596001914301	0.178180938796492	0.199879053822059	0.189472049538709	0.000140855223596167	0.000353572559988908	0.00306753737323489
146	24.3279064864899	0.21	93.5778137579532	89.6908356310696	97.4647918848369	0.230115257395827	29.1214514255085	27.9870406749511	30.255862176066	0.25	0.18	0.34	44.9940119325345	46.8177735599172	48.6415351873	107.179451996769	111.523802798132	115.868153599494	109.257518935742	113.735402571022	118.150350630481	93.5778137579532	0.279237068594098	0.0148638180238978	-41.3936478330432	-0.506650761247601	-0.505301287208699	-0.507893745039616	0.176560351226509	0.179778665257047	0.173596001914301	0.178180938796492	0.199879053822059	0.189472049538709	0.000140855223596167	0.000353572559988908	0.00306753737323489
146	24.3279064864899	0.21	93.5954835361356	89.6808008384977	97.5101662337736	0.233166793584701	29.4749107579753	28.3365320296247	30.6132894863259	0.25	0.19	0.34	45.2210192248629	47.0377075304784	48.8543958360939	106.923616158264	111.21911604744	115.514615936616	109.132466729319	113.5048537111	117.951547685056	93.5954835361356	0.280857956339078	0.0448523193045165	-41.1288233058732	-0.506650761247601	-0.505301287208699	-0.507893745039616	0.176560351226509	0.179778665257047	0.173596001914301	0.178180938796492	0.199879053822059	0.189472049538709	0.000140855223596167	0.000353572559988908	0.00306753737323489
146	24.3279064864899	0.21	93.6265390941479	89.7853387741371	97.4677394141587	0.237051895725044	29.1721313317152	28.0575516785209	30.2867109849095	0.25	0.19	0.34	45.00463906206	46.7924377827988	48.5802365035377	106.958386948764	111.20728375906	115.456180569355	109.104813570443	113.498041217854	117.823036276192	93.6265390941479	0.278919689716981	-0.630711631905188	-42.0917543856598	-0.506650761247601	-0.505301287208699	-0.507893745039616	0.176560351226509	0.179778665257047	0.173596001914301	0.178180938796492	0.199879053822059	0.189472049538709	0.000140855223596167	0.000353572559988908	0.00306753737323489
146	24.3279064864899	0.21	93.6634991892279	89.7425284516809	97.5844699267749	0.226544457728024	28.7841384850907	27.6514477184599	29.9168292517215	0.25	0.18	0.34	44.35968116053	46.1767940210503	47.9939068815706	105.440996479824	109.7601932305	114.079389981175	107.58913724699	111.932747265334	116.26615537156	93.6634991892279	0.278143413207211	0.229041371175755	-41.2223693852586	-0.506650761247601	-0.505301287208699	-0.507893745039616	0.176560351226509	0.179778665257047	0.173596001914301	0.178180938796492	0.199879053822059	0.189472049538709	0.000140855223596167	0.000353572559988908	0.00306753737323489
146	24.3279064864899	0.21	93.6849044088315	89.7616788751531	97.6081299425098	0.22752200517101	28.9000736366408	27.7659837638088	30.0341635094728	0.25	0.18	0.34	44.6678456328314	46.4922849109183	48.3167241890052	106.472906727068	110.821747606516	115.170588485965	108.648137355137	113.131905984109	117.550920319716	93.6849044088315	0.276976120664697	0.154940007096613	-41.3945091652884	-0.506650761247601	-0.505301287208699	-0.507893745039616	0.176560351226509	0.179778665257047	0.173596001914301	0.178180938796492	0.199879053822059	0.189472049538709	0.000140855223596167	0.000353572559988908	0.00306753737323489
146	24.3279064864899	0.21	93.9082376096906	90.0713275166137	97.7451477027675	0.234397394620285	29.0743023830384	27.9552464809558	30.1933582851211	0.25	0.18	0.34	45.0690236946634	46.8731486198711	48.6772735450788	107.663092858801	111.972874909272	116.282656959743	109.861294626986	114.282683862899	118.616870188088	93.9082376096906	0.275989741479181	-0.0453832477645768	-41.7730282104824	-0.506650761247601	-0.505301287208699	-0.507893745039616	0.176560351226509	0.179778665257047	0.173596001914301	0.178180938796492	0.199879053822059	0.189472049538709	0.000140855223596167	0.000353572559988908	0.00306753737323489
146	24.3279064864899	0.21	94.0267640449191	90.1060294375143	97.9474986523238	0.231588826474914	29.175962369412	28.0441344761313	30.3077902626928	0.25	0.19	0.34	45.101362633106	46.9215999556935	48.741837278281	107.472650629419	111.810118910022	116.147587190625	109.740105293401	114.043623369593	118.583441266837	94.0267640449191	0.279003375390186	0.106446759089637	-41.2749680587496	-0.506650761247601	-0.505301287208699	-0.507893745039616	0.176560351226509	0.179778665257047	0.173596001914301	0.178180938796492	0.199879053822059	0.189472049538709	0.000140855223596167	0.000353572559988908	0.00306753737323489
146	24.3279064864899	0.21	94.0423009942742	90.1246123434411	97.9599896451072	0.234902343468044	29.4591531721859	28.32687747062	30.5914288737518	0.25	0.19	0.34	45.3076497043618	47.1186770902259	48.92970447609	107.37098805101	111.662797515339	115.954606979667	109.612523157194	113.945822262108	41.83818359375	94.0423009942742	0.279923889730321	-0.582537685027236	-41.893903653871	-0.506650761247601	-0.505301287208699	-0.507893745039616	0.176560351226509	0.179778665257047	0.173596001914301	0.178180938796492	0.199879053822059	0.189472049538709	0.000140855223596167	0.000353572559988908	0.00306753737323489
146	24.3279064864899	0.21	94.104172798426	90.2072807590138	98.0010648378383	0.23199943528167	29.5006020825425	28.3574991120198	30.6437050530652	0.25	0.19	0.34	45.3527041542556	47.180891140533	49.0090781268104	107.468421683487	111.800519925948	116.13261816841	109.649019392113	114.133344644643	118.59740108072	94.104172798426	0.280815936143007	-0.351490017019774	-41.5393623580153	-0.506650761247601	-0.505301287208699	-0.507893745039616	0.176560351226509	0.179778665257047	0.173596001914301	0.178180938796492	0.199879053822059	0.189472049538709	0.000140855223596167	0.000353572559988908	0.00306753737323489
146	24.3279064864899	0.21	94.1284777031559	90.2380314818407	98.0189239244712	0.235729028984814	29.2970293250223	28.1735685803399	30.4204900697048	0.25	0.18	0.34	45.2327816251139	47.0365025269832	48.8402234288525	107.601452891654	111.892212439911	116.182971988168	109.746547686002	114.071460668938	41.8866210937497	94.1284777031559	0.278115910300216	0.353988966495447	-41.1644966218925	-0.506650761247601	-0.505301287208699	-0.507893745039616	0.176560351226509	0.179778665257047	0.173596001914301	0.178180938796492	0.199879053822059	0.189472049538709	0.000140855223596167	0.000353572559988908	0.00306753737323489
146	24.3279064864899	0.21	94.1947157065386	90.2595052137866	98.1299261992906	0.228284901781166	29.1453906776848	28.004150762127	30.2866305932426	0.25	0.19	0.34	44.9749334429843	46.8077756412953	48.6406178396064	107.022056539732	111.383475809529	115.744895079325	109.365496392706	113.831435832118	118.294678120851	94.1947157065386	0.277177401446278	0.439921939203715	-41.0562641919775	-0.506650761247601	-0.505301287208699	-0.507893745039616	0.176560351226509	0.179778665257047	0.173596001914301	0.178180938796492	0.199879053822059	0.189472049538709	0.000140855223596167	0.000353572559988908	0.00306753737323489
146	24.3279064864899	0.21	94.2305640041322	90.2926579685894	98.168470039675	0.22847247123189	29.0369709248074	27.9005813226349	30.17336052698	0.25	0.18	0.34	44.8498034501759	46.6765342164956	48.5032649828153	106.82339684685	111.174309684176	115.525222521502	109.039911561342	113.461986810062	117.904108338012	94.2305640041322	0.277985003683591	0.21418636793225	-41.27725515638	-0.506650761247601	-0.505301287208699	-0.507893745039616	0.176560351226509	0.179778665257047	0.173596001914301	0.178180938796492	0.199879053822059	0.189472049538709	0.000140855223596167	0.000353572559988908	0.00306753737323489
146	24.3279064864899	0.21	94.3524450993538	90.4170238419408	98.2878663567667	0.227885116829931	29.0941417353939	27.9536143993058	30.2346690714819	0.25	0.18	0.34	44.8961028929132	46.7278958017565	48.5596887105998	106.84007120812	111.199222052151	115.558372896182	108.933928492519	113.558257659547	117.932987069033	94.3524450993538	0.277541800553119	-0.0238308218623518	-41.5385660021848	-0.506650761247601	-0.505301287208699	-0.507893745039616	0.176560351226509	0.179778665257047	0.173596001914301	0.178180938796492	0.199879053822059	0.189472049538709	0.000140855223596167	0.000353572559988908	0.00306753737323489
146	24.3279064864899	0.21	94.3530649073105	90.4274347918307	98.2786950227902	0.234044428792773	29.5425926745985	28.404393122615	30.6807922265819	0.25	0.18	0.34	45.6752711778908	47.5055364107011	49.3358016435114	108.827052300863	113.187888374276	117.54872444769	111.109642890587	115.595632871614	119.961511651104	94.3530649073105	0.277881209588523	-0.332947968283923	-41.8762643911917	-0.506650761247601	-0.505301287208699	-0.507893745039616	0.176560351226509	0.179778665257047	0.173596001914301	0.178180938796492	0.199879053822059	0.189472049538709	0.000140855223596167	0.000353572559988908	0.00306753737323489
146	24.3279064864899	0.21	94.35359824825	90.4176622522348	98.2895342442651	0.227952165880504	29.2073561148649	28.0626087387768	30.352103490953	0.25	0.18	0.34	45.2791800593554	47.1262365125476	48.9732929657399	108.255020146197	112.671026206585	117.087032266972	110.554902910714	115.06272598817	119.581409002903	94.35359824825	0.276935748314464	0.140946419792788	-41.4793743173786	-0.506650761247601	-0.505301287208699	-0.507893745039616	0.176560351226509	0.179778665257047	0.173596001914301	0.178180938796492	0.199879053822059	0.189472049538709	0.000140855223596167	0.000353572559988908	0.00306753737323489
146	24.3279064864899	0.21	94.3966083211424	90.4539713327745	98.3392453095103	0.231619082594607	29.2157397736378	28.0824651287987	30.349014418477	0.25	0.18	0.34	45.3176540532074	47.1464588987416	48.9752637442758	108.362623380523	112.735623149673	117.108622918823	110.612768543271	114.984340433527	119.474752479401	94.3966083211424	0.276574726590539	0.6710079921284	-40.9808874279871	-0.506650761247601	-0.505301287208699	-0.507893745039616	0.176560351226509	0.179778665257047	0.173596001914301	0.178180938796492	0.199879053822059	0.189472049538709	0.000140855223596167	0.000353572559988908	0.00306753737323489
146	24.3279064864899	0.21	94.4049078401818	90.4864462380411	98.3233694423225	0.234476213904579	29.9089551096863	28.7580265762733	31.0598836430993	0.25	0.19	0.34	46.2609169731017	48.1123308448075	49.9637447165132	110.26336834655	114.676232229393	119.089096112236	112.497366801682	116.972743716403	121.628298671793	94.4049078401818	0.278671207815876	0.154730561376847	-41.2463889875302	-0.506650761247601	-0.505301287208699	-0.507893745039616	0.176560351226509	0.179778665257047	0.173596001914301	0.178180938796492	0.199879053822059	0.189472049538709	0.000140855223596167	0.000353572559988908	0.00306753737323489
146	24.3279064864899	0.21	94.4555748218329	90.5057461371736	98.4054035064922	0.23060768256802	29.2502860086611	28.112437821769	30.3881341955532	0.25	0.18	0.34	45.3046245365741	47.138324808802	48.97202508103	108.182774419324	112.561461693135	116.940148966946	110.50091597551	114.869004642437	119.377640606706	94.4555748218329	0.27731947328993	0.143364010670876	-41.456609955987	-0.506650761247601	-0.505301287208699	-0.507893745039616	0.176560351226509	0.179778665257047	0.173596001914301	0.178180938796492	0.199879053822059	0.189472049538709	0.000140855223596167	0.000353572559988908	0.00306753737323489
146	24.3279064864899	0.21	94.4572963871594	90.5821955883698	98.3323971859489	0.240113174540167	29.9167577529587	28.7833187441658	31.0501967617516	0.25	0.19	0.34	46.3067165427836	48.1301976835519	49.9536788243201	110.384859766228	114.731631142776	119.078402519323	112.718252198237	117.108648634739	121.537699682813	94.4572963871594	0.278773610377137	-0.0124016904885775	-41.3658786649371	-0.506650761247601	-0.505301287208699	-0.507893745039616	0.176560351226509	0.179778665257047	0.173596001914301	0.178180938796492	0.199879053822059	0.189472049538709	0.000140855223596167	0.000353572559988908	0.00306753737323489
146	24.3279064864899	0.21	94.4984401895824	90.5534867228516	98.4433936563132	0.226004829086949	29.2094140488031	28.0582153795247	30.3606127180815	0.25	0.18	0.34	45.1291170684729	46.9807166378755	48.8323162072781	107.551096526324	111.9638033762	116.376510226076	109.717920992394	114.286843970991	41.8866210937502	94.4984401895824	0.277975549824982	0.320068874740534	-41.1707835572524	-0.506650761247601	-0.505301287208699	-0.507893745039616	0.176560351226509	0.179778665257047	0.173596001914301	0.178180938796492	0.199879053822059	0.189472049538709	0.000140855223596167	0.000353572559988908	0.00306753737323489
146	24.3279064864899	0.21	94.5078485128702	90.5799804024471	98.4357166232933	0.230233325129449	29.5436132195901	28.3931407339704	30.6940857052098	0.25	0.18	0.34	45.593260513558	47.4406712048234	49.2880818960888	108.478070069632	112.873534314943	117.268998560253	110.632616030023	115.144133399632	119.706162057523	94.5078485128702	0.277535458055396	0.175995204461298	-41.3489373400493	-0.506650761247601	-0.505301287208699	-0.507893745039616	0.176560351226509	0.179778665257047	0.173596001914301	0.178180938796492	0.199879053822059	0.189472049538709	0.000140855223596167	0.000353572559988908	0.00306753737323489
146	24.3279064864899	0.21	94.5183147896243	90.601272407947	98.4353571713015	0.229352094298327	29.3391054995009	28.1937490047797	30.4844619942222	0.25	0.19	0.34	45.149097815849	46.9832566006711	48.8174153854933	107.124932606555	111.476827676867	115.828722747178	109.535871807857	113.900633208149	118.394377407275	94.5183147896243	0.279075364519863	0.312357761132386	-41.0086805573196	-0.506650761247601	-0.505301287208699	-0.507893745039616	0.176560351226509	0.179778665257047	0.173596001914301	0.178180938796492	0.199879053822059	0.189472049538709	0.000140855223596167	0.000353572559988908	0.00306753737323489
146	24.3279064864899	0.21	94.5206432645817	90.6172897353867	98.4239967937767	0.226487440719788	29.0583139744198	27.9146479946359	30.2019799542038	0.25	0.19	0.34	44.6725143840363	46.5027518615875	48.3329893391387	105.923500362086	110.263196991864	114.602893621642	108.049483008817	112.595246772389	117.043283216613	94.5206432645817	0.279411739168499	-0.183062822201429	-41.5001545962885	-0.506650761247601	-0.505301287208699	-0.507893745039616	0.176560351226509	0.179778665257047	0.173596001914301	0.178180938796492	0.199879053822059	0.189472049538709	0.000140855223596167	0.000353572559988908	0.00306753737323489
146	24.3279064864899	0.21	94.5625244894471	90.6229319330216	98.5021170458726	0.231347187361103	29.2613395081214	28.1254283402423	30.3972506760005	0.25	0.18	0.34	45.3168517052658	47.1470786914084	48.977305677551	108.190906863888	112.56044953833	116.929992212773	110.323488546788	114.742073324567	119.354687923828	94.5625244894471	0.276443293063704	-0.223069856063095	-41.854824045854	-0.506650761247601	-0.505301287208699	-0.507893745039616	0.176560351226509	0.179778665257047	0.173596001914301	0.178180938796492	0.199879053822059	0.189472049538709	0.000140855223596167	0.000353572559988908	0.00306753737323489
146	24.3279064864899	0.21	94.593761894446	90.6487264534601	98.5387973354319	0.22762881372955	28.8791012002916	27.7461785624909	30.0120238380924	0.25	0.18	0.34	44.6602069101445	46.4837574687704	48.3073080273964	106.513137712723	110.862246353618	115.211354994512	108.697924518499	113.166106946873	117.640745983186	94.593761894446	0.27641370724259	-0.208155604505939	-41.886818027073	-0.506650761247601	-0.505301287208699	-0.507893745039616	0.176560351226509	0.179778665257047	0.173596001914301	0.178180938796492	0.199879053822059	0.189472049538709	0.000140855223596167	0.000353572559988908	0.00306753737323489
146	24.3279064864899	0.21	94.6222743600907	90.6927106609161	98.5518380592654	0.22567166717172	29.0107792127333	27.8663192125907	30.1552392128759	0.25	0.19	0.34	44.7300686170255	46.5671169169922	48.4041652169589	106.382973701767	110.752085286582	115.121196871398	108.623240852594	113.026219577601	117.466081411302	94.6222743600907	0.277944351699027	-0.0290910069529568	-41.4784335830466	-0.506650761247601	-0.505301287208699	-0.507893745039616	0.176560351226509	0.179778665257047	0.173596001914301	0.178180938796492	0.199879053822059	0.189472049538709	0.000140855223596167	0.000353572559988908	0.00306753737323489
146	24.3279064864899	0.21	94.6696009010137	90.71257524037	98.6266265616574	0.230540633424894	29.6717867720848	28.5173238969822	30.8262496471874	0.25	0.18	0.34	45.9003352448671	47.7585121616909	49.6166890785148	109.468134199351	113.899717520297	118.331300841244	111.728884632634	116.21993178065	120.824401753458	94.6696009010137	0.277173466811084	-0.101444193645347	-41.6738777920353	-0.506650761247601	-0.505301287208699	-0.507893745039616	0.176560351226509	0.179778665257047	0.173596001914301	0.178180938796492	0.199879053822059	0.189472049538709	0.000140855223596167	0.000353572559988908	0.00306753737323489
146	24.3279064864899	0.21	94.6781388690154	90.729573037127	98.6267047009039	0.230901539322497	29.590531415565	28.4403999383053	30.7406628928246	0.25	0.19	0.34	45.8019447250619	47.6541781135611	49.5064115020604	109.294889078471	113.714780940239	118.134672802008	111.558162184085	116.081140199896	120.602292036422	94.6781388690154	0.27775296663512	-0.224538227655977	-41.7173012991585	-0.506650761247601	-0.505301287208699	-0.507893745039616	0.176560351226509	0.179778665257047	0.173596001914301	0.178180938796492	0.199879053822059	0.189472049538709	0.000140855223596167	0.000353572559988908	0.00306753737323489
146	24.3279064864899	0.21	94.7421217297663	90.8307151126439	98.6535283468888	0.229592080289281	29.1684613721403	28.0305390773311	30.3063836669496	0.25	0.18	0.34	45.1759170331062	47.0098697458457	48.8438224585852	107.883363665587	112.26297564577	116.642587625954	110.153354258623	114.548899958688	119.048932348188	94.7421217297663	0.277553378976645	-0.0514876269942464	-41.5626493588356	-0.506650761247601	-0.505301287208699	-0.507893745039616	0.176560351226509	0.179778665257047	0.173596001914301	0.178180938796492	0.199879053822059	0.189472049538709	0.000140855223596167	0.000353572559988908	0.00306753737323489
146	24.3279064864899	0.21	94.7432554197849	90.770684507929	98.7158263316409	0.227716051427341	29.2076076254497	28.0620819297427	30.3531333211567	0.25	0.19	0.34	45.2622153776614	47.1098698350017	48.957524292342	108.175383528552	112.591224155956	117.007064783361	110.445716854441	115.014356678984	119.515645229486	94.7432554197849	0.277712382717228	-0.0246902099267297	-41.4996113325687	-0.506650761247601	-0.505301287208699	-0.507893745039616	0.176560351226509	0.179778665257047	0.173596001914301	0.178180938796492	0.199879053822059	0.189472049538709	0.000140855223596167	0.000353572559988908	0.00306753737323489
146	24.3279064864899	0.21	94.7458258638998	90.7930088606516	98.698642867148	0.231697636559111	29.094464985802	27.9661435836318	30.2227863879721	0.25	0.18	0.34	44.9028975570096	46.714548855356	48.5262001537023	106.824243061079	111.134171577179	115.444100093279	6.48124981738927	113.40455555189	117.731702419955	94.7458258638998	0.276293731293514	0.335910419269556	-41.3184774313666	-0.506650761247601	-0.505301287208699	-0.507893745039616	0.176560351226509	0.179778665257047	0.173596001914301	0.178180938796492	0.199879053822059	0.189472049538709	0.000140855223596167	0.000353572559988908	0.00306753737323489
146	24.3279064864899	0.21	94.7486795158102	90.8182534015574	98.6791056300629	0.230693895572057	29.3374213366481	28.1964607460556	30.4783819272406	0.25	0.18	0.34	45.6015745060305	47.446827349958	49.2920801938854	109.284996667591	113.707178425215	118.129360182838	111.461311719836	115.994681015109	120.556690497405	94.7486795158102	0.277098323357647	0.167212082087434	-41.420684347862	-0.506650761247601	-0.505301287208699	-0.507893745039616	0.176560351226509	0.179778665257047	0.173596001914301	0.178180938796492	0.199879053822059	0.189472049538709	0.000140855223596167	0.000353572559988908	0.00306753737323489
146	24.3279064864899	0.21	94.7724665954813	90.8436525044177	98.7012806865449	0.230575141908719	29.7226918796365	28.566360872321	30.8790228869519	0.25	0.19	0.34	45.7258557138955	47.5767818796166	49.4277080453377	108.445854827583	112.835609095284	117.225363362985	110.653925273216	115.133887963561	119.677283237047	94.7724665954813	0.279564173800897	0.138223326469604	-41.1129215913869	-0.506650761247601	-0.505301287208699	-0.507893745039616	0.176560351226509	0.179778665257047	0.173596001914301	0.178180938796492	0.199879053822059	0.189472049538709	0.000140855223596167	0.000353572559988908	0.00306753737323489
146	24.3279064864899	0.21	94.7799760911286	90.8384197739705	98.7215324082868	0.232869993804101	29.571797449737	28.4287280199529	30.714866879521	0.25	0.19	0.34	45.4704660627337	47.2987539719875	49.1270418812413	107.756620985334	112.089326241042	116.422031496751	109.976220641347	114.397303262735	118.842568835196	94.7799760911286	0.279651441998848	0.371621326095774	-40.8986185443819	-0.506650761247601	-0.505301287208699	-0.507893745039616	0.176560351226509	0.179778665257047	0.173596001914301	0.178180938796492	0.199879053822059	0.189472049538709	0.000140855223596167	0.000353572559988908	0.00306753737323489
146	24.3279064864899	0.21	94.8131508428877	90.8368814825324	98.7894202032429	0.226549692906359	29.4065427873753	28.2493769429648	30.5637086317859	0.25	0.19	0.34	45.4267412779922	47.2875353597838	49.1483294415754	108.236684724328	112.670332762941	117.103980801554	110.562501229589	115.008404421158	119.536060871783	94.8131508428877	0.278412155021822	0.0656300645411531	-41.3167722699133	-0.506650761247601	-0.505301287208699	-0.507893745039616	0.176560351226509	0.179778665257047	0.173596001914301	0.178180938796492	0.199879053822059	0.189472049538709	0.000140855223596167	0.000353572559988908	0.00306753737323489
146	24.3279064864899	0.21	94.8177661333866	90.8924694483467	98.7430628184266	0.232508252365783	29.8241909429839	28.6701970504059	30.9781848355619	0.25	0.19	0.34	46.0245127054028	47.8770289778768	49.7295452503508	109.471396666788	113.877690873394	118.28398508	111.712953336876	116.207352102041	120.718692411815	94.8177661333866	0.279617123735602	0.303209403913278	-41.0274594320594	-0.506650761247601	-0.505301287208699	-0.507893745039616	0.176560351226509	0.179778665257047	0.173596001914301	0.178180938796492	0.199879053822059	0.189472049538709	0.000140855223596167	0.000353572559988908	0.00306753737323489
146	24.3279064864899	0.21	94.8213808181985	90.8555582992148	98.7872033371822	0.230864055159364	29.5339150654006	28.3858630016012	30.6819671292001	0.25	0.18	0.34	45.8241482436819	47.6774830519294	49.5308178601769	109.6147601488	114.048074422339	118.481388695878	111.780722681105	116.370426514184	120.944703540629	94.8213808181985	0.276406657291327	-0.072306092796553	-41.7212744594381	-0.506650761247601	-0.505301287208699	-0.507893745039616	0.176560351226509	0.179778665257047	0.173596001914301	0.178180938796492	0.199879053822059	0.189472049538709	0.000140855223596167	0.000353572559988908	0.00306753737323489
146	24.3279064864899	0.21	94.828532269922	90.8989433832595	98.7581211565844	0.231896219567726	29.2931113677231	28.1577194783404	30.4285032571059	0.25	0.18	0.34	45.2692068145817	47.0945780168058	48.9199492190298	107.836912609587	112.185175118814	116.533437628041	110.034623398385	114.44456260606	118.897845864576	94.828532269922	0.27780033794649	0.548317613687917	-40.9143930756388	-0.506650761247601	-0.505301287208699	-0.507893745039616	0.176560351226509	0.179778665257047	0.173596001914301	0.178180938796492	0.199879053822059	0.189472049538709	0.000140855223596167	0.000353572559988908	0.00306753737323489
146	24.3279064864899	0.21	94.8512121429714	90.8854922479612	98.8169320379815	0.234263996118593	29.8999710464065	28.7487076527537	31.0512344400593	0.25	0.18	0.34	46.33873170947	48.1944007075267	50.0500697055834	110.673237534337	115.105229697927	119.537221861516	112.993730670511	117.5010572482	122.03420355303	94.8512121429714	0.276866254460122	0.405257466309213	-41.2474446119393	-0.506650761247601	-0.505301287208699	-0.507893745039616	0.176560351226509	0.179778665257047	0.173596001914301	0.178180938796492	0.199879053822059	0.189472049538709	0.000140855223596167	0.000353572559988908	0.00306753737323489
146	24.3279064864899	0.21	94.8514991398622	90.9047559954743	98.7982422842502	0.236692303635706	29.8120626940508	28.671899686751	30.9522257013505	0.25	0.18	0.34	46.3773468947259	48.2215823965162	50.0658178983064	111.160870091914	115.58127869137	120.001687290826	113.468287032133	118.029556805987	122.430416224694	94.8514991398622	0.275302365524453	0.104009772368363	-41.657403253647	-0.506650761247601	-0.505301287208699	-0.507893745039616	0.176560351226509	0.179778665257047	0.173596001914301	0.178180938796492	0.199879053822059	0.189472049538709	0.000140855223596167	0.000353572559988908	0.00306753737323489
146	24.3279064864899	0.21	94.8997607026817	90.9367343850071	98.8627870203563	0.230664305197416	29.409645132499	28.2657803299672	30.5535099350309	0.25	0.18	0.34	45.5191678919155	47.3612459589023	49.2033240258891	108.61634365325	113.011849846049	117.407356038847	110.895396106979	115.321929551744	119.820662236855	94.8997607026817	0.276529885311281	-0.228139898914264	-41.88663546226	-0.506650761247601	-0.505301287208699	-0.507893745039616	0.176560351226509	0.179778665257047	0.173596001914301	0.178180938796492	0.199879053822059	0.189472049538709	0.000140855223596167	0.000353572559988908	0.00306753737323489
146	24.3279064864899	0.21	94.9031428118914	90.9672909256028	98.8389946981799	0.232950624371253	29.5034181913599	28.3632492040185	30.6435871787014	0.25	0.19	0.34	45.629450540615	47.4637003489363	49.2979501572576	108.766897989779	113.139198322694	117.511498655609	111.02778426089	115.588602899532	119.988572280946	94.9031428118914	0.277943541478679	-0.137947385646757	-41.6050098511665	-0.506650761247601	-0.505301287208699	-0.507893745039616	0.176560351226509	0.179778665257047	0.173596001914301	0.178180938796492	0.199879053822059	0.189472049538709	0.000140855223596167	0.000353572559988908	0.00306753737323489
146	24.3279064864899	0.21	94.9215107336774	91.0016341543054	98.8413873130494	0.232021603849759	29.5510060635191	28.4060212454132	30.6959908816249	0.25	0.18	0.34	45.6660150140264	47.5067125704608	49.3474101268951	108.776414216989	113.160954444232	117.545494671476	110.915547035441	115.429917871714	119.874057065969	94.9215107336774	0.278132828761993	-0.0412571827615424	-41.5292962068604	-0.506650761247601	-0.505301287208699	-0.507893745039616	0.176560351226509	0.179778665257047	0.173596001914301	0.178180938796492	0.199879053822059	0.189472049538709	0.000140855223596167	0.000353572559988908	0.00306753737323489
146	24.3279064864899	0.21	94.9513427862647	90.9721770640076	98.9305085085219	0.223191596976592	29.1503741787716	27.9921854363861	30.3085629211572	0.25	0.19	0.34	44.9603879577644	46.820643395994	48.6808988342236	106.99866367377	111.425779520044	115.852895366317	109.315403004866	113.763565817246	118.262284762556	94.9513427862647	0.278011642661211	-0.241900319886264	-41.6528757901801	-0.506650761247601	-0.505301287208699	-0.507893745039616	0.176560351226509	0.179778665257047	0.173596001914301	0.178180938796492	0.199879053822059	0.189472049538709	0.000140855223596167	0.000353572559988908	0.00306753737323489
146	24.3279064864899	0.21	94.9547726099855	90.9774588137849	98.9320864061861	0.228150269475828	29.3686720236766	28.2182495356427	30.5190945117106	0.25	0.18	0.34	45.341706269869	47.1902305191425	49.0387547684161	107.949934949653	112.350917816823	116.751900683992	110.13891362098	114.734967330698	119.128027460655	94.9547726099855	0.277218218911961	0.0854963067069384	-41.4561364012451	-0.506650761247601	-0.505301287208699	-0.507893745039616	0.176560351226509	0.179778665257047	0.173596001914301	0.178180938796492	0.199879053822059	0.189472049538709	0.000140855223596167	0.000353572559988908	0.00306753737323489
146	24.3279064864899	0.21	94.9562858967221	91.0296704833669	98.8829013100773	0.23676889164005	29.7024415115955	28.566711692976	30.838171330215	0.25	0.18	0.34	45.848819030427	47.6716354427952	49.4944518551634	109.030553308603	113.365292702624	117.700032096644	111.168542200121	18.2546364595237	120.050905713694	94.9562858967221	0.277954607496629	-0.252873418698781	-41.7277902486625	-0.506650761247601	-0.505301287208699	-0.507893745039616	0.176560351226509	0.179778665257047	0.173596001914301	0.178180938796492	0.199879053822059	0.189472049538709	0.000140855223596167	0.000353572559988908	0.00306753737323489
146	24.3279064864899	0.21	94.9724210330414	91.004073793155	98.9407682729278	0.230672549188963	29.7283216239826	28.5720890091876	30.8845542387775	0.25	0.19	0.34	46.0900124760937	47.9551465103615	49.8202805446294	110.16638106286	114.62450671121	119.082632359561	112.550030418531	117.03649018955	121.562285865263	94.9724210330414	0.276985354637322	0.0998420866442377	-41.4161973726228	-0.506650761247601	-0.505301287208699	-0.507893745039616	0.176560351226509	0.179778665257047	0.173596001914301	0.178180938796492	0.199879053822059	0.189472049538709	0.000140855223596167	0.000353572559988908	0.00306753737323489
146	24.3279064864899	0.21	94.9766532670727	91.0436894606915	98.9096170734539	0.233444981242584	29.6798822036523	28.5344780974562	30.8252863098484	0.25	0.19	0.34	45.7715063608697	47.6088229977279	49.4461396345861	108.785413168327	113.152174617815	117.518936067304	111.093630683912	115.522576682122	120.046559384815	94.9766532670727	0.279138345523689	0.0407733448125624	-41.3420498343918	-0.506650761247601	-0.505301287208699	-0.507893745039616	0.176560351226509	0.179778665257047	0.173596001914301	0.178180938796492	0.199879053822059	0.189472049538709	0.000140855223596167	0.000353572559988908	0.00306753737323489
146	24.3279064864899	0.21	95.0091274361946	91.0452896269648	98.9729652454244	0.231059238286844	29.6634694663632	28.5110147060568	30.8159242266696	0.25	0.19	0.34	45.9268636832881	47.7832912157148	49.6397187481416	109.62004219199	114.051036344657	118.482030497324	111.893449694518	116.520502825146	120.919953578667	95.0091274361946	0.277891088457594	-0.0514262131999171	-41.5020847377619	-0.506650761247601	-0.505301287208699	-0.507893745039616	0.176560351226509	0.179778665257047	0.173596001914301	0.178180938796492	0.199879053822059	0.189472049538709	0.000140855223596167	0.000353572559988908	0.00306753737323489
146	24.3279064864899	0.21	95.0208715783623	91.0987411540039	98.9430020027206	0.231083328121763	29.1558631436221	28.0232061712242	30.2885201160201	0.25	0.18	0.34	45.0760228821019	46.8979297436305	48.719836605159	107.432310468551	111.774567195691	116.116823922831	109.58594850596	113.976578242903	118.429963254681	95.0208715783623	0.276819136459139	-0.407037308383143	-42.019771452782	-0.506650761247601	-0.505301287208699	-0.507893745039616	0.176560351226509	0.179778665257047	0.173596001914301	0.178180938796492	0.199879053822059	0.189472049538709	0.000140855223596167	0.000353572559988908	0.00306753737323489
146	24.3279064864899	0.21	95.0297469385005	91.1249059631687	98.9345879138324	0.240265048437646	29.9054998053054	28.772958664651	31.0380409459598	0.25	0.19	0.34	46.1914361510071	48.0095912596506	49.8277463682942	109.873132997035	114.197882662929	118.522632328823	112.110770911945	116.480663785401	120.859087054057	95.0297469385005	0.278894049704361	0.203877198727542	-41.1959731098213	-0.506650761247601	-0.505301287208699	-0.507893745039616	0.176560351226509	0.179778665257047	0.173596001914301	0.178180938796492	0.199879053822059	0.189472049538709	0.000140855223596167	0.000353572559988908	0.00306753737323489
146	24.3279064864899	0.21	95.0368638456986	91.1102072185773	98.96352047282	0.232252298358559	29.5117977104116	28.3690717718188	30.6545236490045	0.25	0.18	0.34	45.7168424097487	47.5583486131374	49.399854816526	109.163815458471	113.561009856776	117.958204255082	111.428267529463	115.966885426626	120.391343244324	95.0368638456986	0.278352418852835	-0.208996392735896	-41.684987443896	-0.506650761247601	-0.505301287208699	-0.507893745039616	0.176560351226509	0.179778665257047	0.173596001914301	0.178180938796492	0.199879053822059	0.189472049538709	0.000140855223596167	0.000353572559988908	0.00306753737323489
146	24.3279064864899	0.21	95.0502519674057	91.1126935596561	98.9878103751553	0.236275770855884	30.0836792810767	28.931800420911	31.2355581412423	0.25	0.19	0.34	46.4366984862254	48.2855101932047	50.134321900184	110.433165898633	114.829906765401	119.226647632169	112.786318616865	117.363155702496	121.812484932199	95.0502519674057	0.278741077459474	0.157409740835139	-41.2442716031849	-0.506650761247601	-0.505301287208699	-0.507893745039616	0.176560351226509	0.179778665257047	0.173596001914301	0.178180938796492	0.199879053822059	0.189472049538709	0.000140855223596167	0.000353572559988908	0.00306753737323489
146	24.3279064864899	0.21	95.0638366038029	91.1039341022371	99.0237391053687	0.223922074976881	28.9403204458939	27.7928943739633	30.0877465178246	0.25	0.19	0.34	44.5889264609773	46.4297745587794	48.2706226565815	105.991485729127	110.367330594072	114.743175459017	108.208085991797	112.653277868252	117.101855044929	95.0638366038029	0.27858864063565	-0.0298963172193505	-41.4297767363565	-0.506650761247601	-0.505301287208699	-0.507893745039616	0.176560351226509	0.179778665257047	0.173596001914301	0.178180938796492	0.199879053822059	0.189472049538709	0.000140855223596167	0.000353572559988908	0.00306753737323489
146	24.3279064864899	0.21	95.0697238344425	91.1400705519662	98.9993771169189	0.23486250778189	29.7636816473691	28.6195744617258	30.9077888330124	0.25	0.18	0.34	46.278559186127	48.1286087798719	49.9786583736168	110.889582419964	115.322547285649	119.755512151333	113.21469721751	117.793984574859	122.279974437373	95.0697238344425	0.276472388355028	-0.118477148186982	-41.7506222131966	-0.506650761247601	-0.505301287208699	-0.507893745039616	0.176560351226509	0.179778665257047	0.173596001914301	0.178180938796492	0.199879053822059	0.189472049538709	0.000140855223596167	0.000353572559988908	0.00306753737323489
146	24.3279064864899	0.21	95.0758457406744	91.1638646133124	98.9878268680364	0.233395662578906	29.3529562243328	28.2200127026706	30.485899745995	0.25	0.18	0.34	45.3355308469058	47.1556078438681	48.9756848408305	107.913580644083	112.245966790689	116.578352937294	110.116687143285	114.578861332145	118.997786246547	95.0758457406744	0.277849808197342	-0.201885814201701	-41.6565335507707	-0.506650761247601	-0.505301287208699	-0.507893745039616	0.176560351226509	0.179778665257047	0.173596001914301	0.178180938796492	0.199879053822059	0.189472049538709	0.000140855223596167	0.000353572559988908	0.00306753737323489
146	24.3279064864899	0.21	95.0900602339211	91.1294204728285	99.0506999950136	0.233966371301931	29.3834858046869	28.2511697074523	30.5158019019216	0.25	0.18	0.34	45.4042402757175	47.2240570365556	49.0438737973938	108.121994389693	112.45555919357	116.789123997447	110.299826805649	114.734736746445	119.159958163088	95.0900602339211	0.277388105065819	-0.0866268844002188	-41.6125751939656	-0.506650761247601	-0.505301287208699	-0.507893745039616	0.176560351226509	0.179778665257047	0.173596001914301	0.178180938796492	0.199879053822059	0.189472049538709	0.000140855223596167	0.000353572559988908	0.00306753737323489
146	24.3279064864899	0.21	95.1001119360445	91.1622376231395	99.0379862489495	0.230412601529968	29.7015720754604	28.5455331311	30.8576110198209	0.25	0.18	0.34	45.8643841822488	47.72180313569	49.5792220891312	109.186617760756	113.608464841163	118.030311921571	111.544177124075	115.889644195656	120.56336959285	95.1001119360445	0.277813026870631	-0.197085249849388	-41.6892336830248	-0.506650761247601	-0.505301287208699	-0.507893745039616	0.176560351226509	0.179778665257047	0.173596001914301	0.178180938796492	0.199879053822059	0.189472049538709	0.000140855223596167	0.000353572559988908	0.00306753737323489
146	24.3279064864899	0.21	95.1460171912021	91.1754312575022	99.1166031249021	0.233433222919842	29.5416532356967	28.4015461958935	30.6817602755	0.25	0.19	0.34	45.4975741954436	47.3239573182644	49.1503404410852	107.989277792105	112.324229663558	116.659181535011	110.232059815793	114.704872397423	119.079028424218	95.1460171912021	0.278138377265236	-0.0684440545791309	-41.516373241766	-0.506650761247601	-0.505301287208699	-0.507893745039616	0.176560351226509	0.179778665257047	0.173596001914301	0.178180938796492	0.199879053822059	0.189472049538709	0.000140855223596167	0.000353572559988908	0.00306753737323489
146	24.3279064864899	0.21	95.1714839785502	91.2092896927826	99.1336782643177	0.234274573382309	29.7844761586389	28.6376935700292	30.9312587472487	0.25	0.18	0.34	45.9408376145751	47.7805162379151	49.620194861255	109.196884593363	113.569621024664	117.942357455965	111.492902475398	115.994697642549	120.360447614678	95.1714839785502	0.277879803611227	0.444519072681838	-41.0554234535481	-0.506650761247601	-0.505301287208699	-0.507893745039616	0.176560351226509	0.179778665257047	0.173596001914301	0.178180938796492	0.199879053822059	0.189472049538709	0.000140855223596167	0.000353572559988908	0.00306753737323489
146	24.3279064864899	0.21	95.1796857798823	91.2154312307897	99.1439403289748	0.231783201690451	29.5612847357179	28.4151349081168	30.707434563319	0.25	0.18	0.34	45.6866077369004	47.5294178361891	49.3722279354778	108.839769266297	113.229918501348	117.620067736398	111.073321512158	115.632115431723	119.992023876737	95.1796857798823	0.275833510375174	0.162135482210886	-41.5642949966755	-0.506650761247601	-0.505301287208699	-0.507893745039616	0.176560351226509	0.179778665257047	0.173596001914301	0.178180938796492	0.199879053822059	0.189472049538709	0.000140855223596167	0.000353572559988908	0.00306753737323489
146	24.3279064864899	0.21	95.1820801337715	91.2054102908224	99.1587499767206	0.230376785670331	29.2453402815604	28.1069437365149	30.3837368266059	0.25	0.18	0.34	45.5220007099392	47.3657475369708	49.2094943640024	109.253675646447	113.678703428029	118.103731209611	111.408279596161	115.963846352774	120.523233630974	95.1820801337715	0.274522436387004	-0.0930544783742148	-42.0233643971103	-0.506650761247601	-0.505301287208699	-0.507893745039616	0.176560351226509	0.179778665257047	0.173596001914301	0.178180938796492	0.199879053822059	0.189472049538709	0.000140855223596167	0.000353572559988908	0.00306753737323489
146	24.3279064864899	0.21	95.2112588653403	91.3291133757712	99.0934043549094	0.240367118677503	29.4918244994746	28.3752616917772	30.6083873071719	0.25	0.18	0.34	45.6970669839861	47.495240546909	49.293414109832	109.044683487197	113.335577410273	117.626471333348	111.155384285122	115.596552379024	119.956554258727	95.2112588653403	0.278200229620166	-0.0854377889469913	-41.6020541114175	-0.506650761247601	-0.505301287208699	-0.507893745039616	0.176560351226509	0.179778665257047	0.173596001914301	0.178180938796492	0.199879053822059	0.189472049538709	0.000140855223596167	0.000353572559988908	0.00306753737323489
146	24.3279064864899	0.21	95.2298088820065	91.2599836922731	99.1996340717399	0.23279530232479	29.638099925312	28.4922280861564	30.7839717644675	0.25	0.18	0.34	46.0742439665306	47.9272116780056	49.7801793894807	110.403934092924	114.844048731433	119.284163369941	112.558874028629	117.090442318925	121.594369627025	95.2298088820065	0.276615731308575	-0.123337596938924	-41.7806016718763	-0.506650761247601	-0.505301287208699	-0.507893745039616	0.176560351226509	0.179778665257047	0.173596001914301	0.178180938796492	0.199879053822059	0.189472049538709	0.000140855223596167	0.000353572559988908	0.00306753737323489
146	24.3279064864899	0.21	95.2315554278425	91.2684813035304	99.1946295521546	0.236374582524276	29.9497791401338	28.8033410885754	31.0962171916923	0.25	0.18	0.34	46.3875146665429	48.2338425549434	50.080170443344	110.694790910108	115.100693684317	119.506596458527	112.840505640592	117.319891704144	121.810485706538	95.2315554278425	0.275632103858685	-0.0768979393322861	-41.8050274845472	-0.506650761247601	-0.505301287208699	-0.507893745039616	0.176560351226509	0.179778665257047	0.173596001914301	0.178180938796492	0.199879053822059	0.189472049538709	0.000140855223596167	0.000353572559988908	0.00306753737323489
146	24.3279064864899	0.21	95.2634338022844	91.3043926299384	99.2224749746303	0.233773830248964	29.6810465243128	28.536648968239	30.8254440803866	0.25	0.18	0.34	45.993368278062	47.8378279520622	49.6822876260624	109.839781105739	114.24465629613	118.64953148652	111.95559949912	116.544285407272	121.059616284084	95.2634338022844	0.276530476727577	0.018548002057757	-41.5936489144927	-0.506650761247601	-0.505301287208699	-0.507893745039616	0.176560351226509	0.179778665257047	0.173596001914301	0.178180938796492	0.199879053822059	0.189472049538709	0.000140855223596167	0.000353572559988908	0.00306753737323489
146	24.3279064864899	0.21	95.2677503544353	91.273099610966	99.2624010979045	0.226020102130174	29.539450371546	28.3752951636165	30.7036055794755	0.25	0.19	0.34	45.5252947188186	47.3930641511307	49.2608335834429	108.222116139489	112.662152424238	117.102188708988	110.498076914302	115.058681030831	119.565175808198	95.2677503544353	0.279808740831619	-0.0637137694420179	-41.3336859017385	-0.506650761247601	-0.505301287208699	-0.507893745039616	0.176560351226509	0.179778665257047	0.173596001914301	0.178180938796492	0.199879053822059	0.189472049538709	0.000140855223596167	0.000353572559988908	0.00306753737323489
146	24.3279064864899	0.21	95.2886539504992	91.3747604847779	99.2025474162205	0.236834557160965	29.9576470606898	28.8123670512833	31.1029270700963	0.25	0.19	0.34	46.4282355320214	48.2737392329911	50.1192429339607	110.855291355397	115.261744629447	119.668197903497	113.237036117422	117.695610572002	122.283790014966	95.2886539504992	0.277586045328562	0.0679828416708106	-41.4362081871757	-0.506650761247601	-0.505301287208699	-0.507893745039616	0.176560351226509	0.179778665257047	0.173596001914301	0.178180938796492	0.199879053822059	0.189472049538709	0.000140855223596167	0.000353572559988908	0.00306753737323489
146	24.3279064864899	0.21	95.2914661891422	91.331769271328	99.2511631069564	0.228365857596393	29.0477512471134	27.9105958540469	30.1849066401799	0.25	0.18	0.34	44.9358502344709	46.7666618983769	48.5974735622829	107.197089712449	111.564597641158	115.932105569867	109.405912855364	113.814562470793	118.221428035052	95.2914661891422	0.277503713274121	0.071785073459596	-41.4401363773092	-0.506650761247601	-0.505301287208699	-0.507893745039616	0.176560351226509	0.179778665257047	0.173596001914301	0.178180938796492	0.199879053822059	0.189472049538709	0.000140855223596167	0.000353572559988908	0.00306753737323489
146	24.3279064864899	0.21	95.2924711083784	91.2992900526422	99.2856521641146	0.223523817247987	29.1061255050324	27.9508016725059	30.2614493375588	0.25	0.19	0.34	44.9847027271524	46.8441091144446	48.7035155017368	107.275309992754	111.709448366617	116.14358674048	109.515827512696	114.047369110463	118.634667790275	95.2924711083784	0.277409252708863	0.480808427562288	-41.0194272811459	-0.506650761247601	-0.505301287208699	-0.507893745039616	0.176560351226509	0.179778665257047	0.173596001914301	0.178180938796492	0.199879053822059	0.189472049538709	0.000140855223596167	0.000353572559988908	0.00306753737323489
146	24.3279064864899	0.21	95.3002741671594	91.4210053020836	99.1795430322351	0.245030775976501	29.9989876067424	28.877542364302	31.1204328491829	0.25	0.19	0.34	46.1637351846255	47.9564812757914	49.7492273669572	109.341065708937	113.587272550079	117.833479391221	111.569803299506	115.916832600773	120.257888869114	95.3002741671594	0.280217346593304	-0.148414823863402	-41.432105793924	-0.506650761247601	-0.505301287208699	-0.507893745039616	0.176560351226509	0.179778665257047	0.173596001914301	0.178180938796492	0.199879053822059	0.189472049538709	0.000140855223596167	0.000353572559988908	0.00306753737323489
146	24.3279064864899	0.21	95.3068988599774	91.3233203123119	99.2904774076429	0.232002788697328	29.5355351412629	28.3910893381379	30.6799809443879	0.25	0.18	0.34	45.8796105027833	47.7290192050548	49.5784279073263	109.861844010268	114.290378780585	118.718913550902	112.075155932459	116.827973201984	121.102539810918	95.3068988599774	0.275607808913717	-0.546495785688343	-42.297361049004	-0.506650761247601	-0.505301287208699	-0.507893745039616	0.176560351226509	0.179778665257047	0.173596001914301	0.178180938796492	0.199879053822059	0.189472049538709	0.000140855223596167	0.000353572559988908	0.00306753737323489
146	24.3279064864899	0.21	95.311887656457	91.3588153378622	99.2649599750518	0.232206806673223	29.6648288167277	28.5160308182754	30.8136268151801	0.25	0.18	0.34	45.9581836357725	47.8096569249458	49.6611302141192	109.751025747965	114.172460116262	118.59389448456	112.068487438781	116.620515051021	121.119906478316	95.311887656457	0.275913612287742	-0.106274761535313	-41.7686516935988	-0.506650761247601	-0.505301287208699	-0.507893745039616	0.176560351226509	0.179778665257047	0.173596001914301	0.178180938796492	0.199879053822059	0.189472049538709	0.000140855223596167	0.000353572559988908	0.00306753737323489
146	24.3279064864899	0.21	95.3148013279783	91.4093486427932	99.2202540131634	0.235988487038004	29.8586829025064	28.7145081560311	31.0028576489816	0.25	0.18	0.34	46.1655548310865	48.0050939834802	49.8446331358739	109.97500967276	114.357136927986	118.739264183212	112.289233597376	116.702116477172	121.174798096446	95.3148013279783	0.277504978260598	0.292244434460462	-41.2371910704878	-0.506650761247601	-0.505301287208699	-0.507893745039616	0.176560351226509	0.179778665257047	0.173596001914301	0.178180938796492	0.199879053822059	0.189472049538709	0.000140855223596167	0.000353572559988908	0.00306753737323489
146	24.3279064864899	0.21	95.3223026806569	91.3794135802421	99.2651917810718	0.234735732473406	29.4182341747514	28.2870068581017	30.5494614914011	0.25	0.18	0.34	45.5455153470168	47.3669286683304	49.1883419896439	108.660286980626	113.00572676095	117.351166541274	110.921662769587	115.347450631764	119.80659255522	95.3223026806569	0.277148780801336	-0.204889454989084	-41.8328317459185	-0.506650761247601	-0.505301287208699	-0.507893745039616	0.176560351226509	0.179778665257047	0.173596001914301	0.178180938796492	0.199879053822059	0.189472049538709	0.000140855223596167	0.000353572559988908	0.00306753737323489
146	24.3279064864899	0.21	95.340048482153	91.3784945956411	99.3016023686649	0.233557551280735	29.6860301144481	28.5407489723891	30.8313112565071	0.25	0.19	0.34	45.8636095626027	47.7040212206717	49.5444328787407	109.201393582494	113.583419326724	117.965445070953	111.532234960742	116.003924002162	120.423946068123	95.340048482153	0.278072547886418	0.390551958830067	-41.0789861818661	-0.506650761247601	-0.505301287208699	-0.507893745039616	0.176560351226509	0.179778665257047	0.173596001914301	0.178180938796492	0.199879053822059	0.189472049538709	0.000140855223596167	0.000353572559988908	0.00306753737323489
146	24.3279064864899	0.21	95.3443926742197	91.4347563273373	99.2540290211022	0.238741283652116	29.8507502679171	28.7155439595101	30.9859565763242	0.25	0.19	0.34	46.0304322039882	47.8501447990326	49.669857394077	109.325393899904	113.647334553344	117.969275206785	111.661327783814	116.019875644354	120.424355067718	95.3443926742197	0.279646913376349	0.16252576682004	-41.1610958946184	-0.506650761247601	-0.505301287208699	-0.507893745039616	0.176560351226509	0.179778665257047	0.173596001914301	0.178180938796492	0.199879053822059	0.189472049538709	0.000140855223596167	0.000353572559988908	0.00306753737323489
146	24.3279064864899	0.21	95.3509033342396	91.3828546494888	99.3189520189904	0.229285320843089	29.4051366225576	28.2569854886874	30.5532877564278	0.25	0.19	0.34	45.3535452723615	47.1963718700658	49.03919846777	107.857155700278	112.239658414974	116.622161129669	110.095055706227	114.513385114098	119.114076448735	95.3509033342396	0.278410511382966	0.274944735192181	-41.1510740964251	-0.506650761247601	-0.505301287208699	-0.507893745039616	0.176560351226509	0.179778665257047	0.173596001914301	0.178180938796492	0.199879053822059	0.189472049538709	0.000140855223596167	0.000353572559988908	0.00306753737323489
146	24.3279064864899	0.21	95.3766915168043	91.3799367654171	99.3734462681916	0.22819462414077	29.5041215858376	28.3485388310192	30.659704340656	0.25	0.19	0.34	45.4351578644689	47.2872492616164	49.1393406587639	107.89490522101	112.293068122787	116.691231024564	110.188441309036	114.736997080715	119.15979023139	95.3766915168043	0.277258467167279	-0.444427926912248	-41.9456835012507	-0.506650761247601	-0.505301287208699	-0.507893745039616	0.176560351226509	0.179778665257047	0.173596001914301	0.178180938796492	0.199879053822059	0.189472049538709	0.000140855223596167	0.000353572559988908	0.00306753737323489
146	24.3279064864899	0.21	95.390660031154	91.4952176464333	99.2861024158746	0.240289752782055	29.8233172912976	28.6939648792354	30.9526697033598	0.25	0.18	0.34	46.4272718601489	48.2545812501688	50.0818906401887	111.315277256617	115.696483457929	120.077689659241	113.583031726459	118.107290168493	122.584253045718	95.390660031154	0.275973649448723	0.275613174167175	-41.4208000517717	-0.506650761247601	-0.505301287208699	-0.507893745039616	0.176560351226509	0.179778665257047	0.173596001914301	0.178180938796492	0.199879053822059	0.189472049538709	0.000140855223596167	0.000353572559988908	0.00306753737323489
146	24.3279064864899	0.21	95.4043564853822	91.4394677489116	99.3692452218527	0.233287912335464	29.4589274239174	28.3215512268793	30.5963036209554	0.25	0.18	0.34	45.6364658055866	47.4691983952816	49.3019309849765	108.962703643742	113.338579262154	117.714454880566	111.126524251344	115.707956101227	120.019915273307	95.4043564853822	0.276996840133897	-0.0192404289103728	-41.6090810112189	-0.506650761247601	-0.505301287208699	-0.507893745039616	0.176560351226509	0.179778665257047	0.173596001914301	0.178180938796492	0.199879053822059	0.189472049538709	0.000140855223596167	0.000353572559988908	0.00306753737323489
146	24.3279064864899	0.21	95.4073609832416	91.4103052293846	99.4044167370986	0.231358139414787	29.4990900949775	28.3539848260649	30.6441953638901	0.25	0.18	0.34	45.8209440127471	47.6714706578524	49.5219973029577	109.724513286721	114.155852270086	118.587191253452	111.903552782653	116.529793075037	121.051335082883	95.4073609832416	0.276133859916964	0.0990292707296418	-41.6053187251761	-0.506650761247601	-0.505301287208699	-0.507893745039616	0.176560351226509	0.179778665257047	0.173596001914301	0.178180938796492	0.199879053822059	0.189472049538709	0.000140855223596167	0.000353572559988908	0.00306753737323489
146	24.3279064864899	0.21	95.4412777274987	91.5338043127536	99.3487511422439	0.234657512676737	29.3077312120275	28.1805076762409	30.4349547478141	0.25	0.18	0.34	45.4811089396503	47.3003585081621	49.119608076674	108.766193955536	113.116854175471	117.467514395406	111.033248634682	115.425588357511	119.884992661915	95.4412777274987	0.275637447815139	0.234947858808764	-41.5204444513843	-0.506650761247601	-0.505301287208699	-0.507893745039616	0.176560351226509	0.179778665257047	0.173596001914301	0.178180938796492	0.199879053822059	0.189472049538709	0.000140855223596167	0.000353572559988908	0.00306753737323489
146	24.3279064864899	0.21	95.4488277066045	91.4803222717174	99.4173331414916	0.233606530913327	29.6617242888667	28.5175373941509	30.8059111835825	0.25	0.18	0.34	45.9672720146034	47.8115809918482	49.6558899690929	109.788852357361	114.193824789481	118.598797221601	111.989787955714	116.430676310098	120.939647542243	95.4488277066045	0.276792955082094	0.507043746500892	-41.1318877670578	-0.506650761247601	-0.505301287208699	-0.507893745039616	0.176560351226509	0.179778665257047	0.173596001914301	0.178180938796492	0.199879053822059	0.189472049538709	0.000140855223596167	0.000353572559988908	0.00306753737323489
146	24.3279064864899	0.21	95.4587254314676	91.4763010050296	99.4411498579055	0.230085658937882	29.366124453449	28.2220870270191	30.510161879879	0.25	0.18	0.34	45.6136009171646	47.4626373315701	49.3116737459755	109.242145361566	113.670489116494	118.098832871422	111.527529608688	116.011778790475	120.459499758494	95.4587254314676	0.275194601937112	-0.206227487169856	-41.9496844218391	-0.506650761247601	-0.505301287208699	-0.507893745039616	0.176560351226509	0.179778665257047	0.173596001914301	0.178180938796492	0.199879053822059	0.189472049538709	0.000140855223596167	0.000353572559988908	0.00306753737323489
146	24.3279064864899	0.21	95.4846928602627	91.5339296339219	99.4354560866034	0.230108481713153	29.2229074425127	28.0845227572871	30.3612921277382	0.25	0.18	0.34	45.2286300448156	47.0619380280673	48.8952460113191	107.926355473296	112.301067882149	116.675780291002	110.225859506761	114.614058922689	119.093231829285	95.4846928602627	0.275835064171189	-0.53869672331402	-42.2490653988414	-0.506650761247601	-0.505301287208699	-0.507893745039616	0.176560351226509	0.179778665257047	0.173596001914301	0.178180938796492	0.199879053822059	0.189472049538709	0.000140855223596167	0.000353572559988908	0.00306753737323489
146	24.3279064864899	0.21	95.4915436145665	91.5041368801601	99.478950348973	0.236531516577981	29.8734391239494	28.730420150799	31.0164580970999	0.25	0.19	0.34	45.9956707354975	47.8255752080916	49.6554796806856	109.102949587553	113.443531477783	117.784113368013	111.286857943233	115.772462391897	120.210810307326	95.4915436145665	0.278837996524208	0.507325548526829	-40.8946736601207	-0.506650761247601	-0.505301287208699	-0.507893745039616	0.176560351226509	0.179778665257047	0.173596001914301	0.178180938796492	0.199879053822059	0.189472049538709	0.000140855223596167	0.000353572559988908	0.00306753737323489
146	24.3279064864899	0.21	95.5073412381933	91.5592986474559	99.4553838289307	0.236416350792636	29.6494903910202	28.5146782947358	30.7843024873046	0.25	0.18	0.34	45.8867841372698	47.7129621204238	49.5391401035778	109.413397214264	113.767773769767	118.12215032527	111.612645456143	116.055765336443	120.560269912958	95.5073412381933	0.276708326564998	0.248986510200123	-41.3571878188097	-0.506650761247601	-0.505301287208699	-0.507893745039616	0.176560351226509	0.179778665257047	0.173596001914301	0.178180938796492	0.199879053822059	0.189472049538709	0.000140855223596167	0.000353572559988908	0.00306753737323489
146	24.3279064864899	0.21	95.5121643605985	91.5315261946311	99.4928025265658	0.228131837359454	29.6926851776605	28.529509650225	30.8558607050959	0.25	0.19	0.34	45.6130239157579	47.472710738336	49.3323975609141	108.050125593621	112.455433058338	116.860740523054	110.342699596038	114.912962627455	119.384767671764	95.5121643605985	0.279317898884804	-0.0476422314960311	-41.3206391357373	-0.506650761247601	-0.505301287208699	-0.507893745039616	0.176560351226509	0.179778665257047	0.173596001914301	0.178180938796492	0.199879053822059	0.189472049538709	0.000140855223596167	0.000353572559988908	0.00306753737323489
146	24.3279064864899	0.21	95.5192908403667	91.5853980104289	99.4531836703045	0.232202118113246	29.1192941493306	27.9916076587702	30.246980639891	0.25	0.19	0.34	44.9563137404298	46.7674504314156	48.5785871224013	106.98141095438	111.291327460249	115.601243966118	109.280175706546	113.546821814344	117.85158026954	95.5192908403667	0.278438552522357	0.324431298638118	-41.1100069491716	-0.506650761247601	-0.505301287208699	-0.507893745039616	0.176560351226509	0.179778665257047	0.173596001914301	0.178180938796492	0.199879053822059	0.189472049538709	0.000140855223596167	0.000353572559988908	0.00306753737323489
146	24.3279064864899	0.21	95.5193921855162	91.5197112723071	99.5190730987252	0.228629636224143	29.3569578936773	28.2085572434675	30.5053585438872	0.25	0.18	0.34	45.2897401830057	47.1335341291156	48.9773280752254	107.738829921901	112.124993356893	116.511156791884	109.940721062404	114.400325469144	118.923327469913	95.5193921855162	0.277016019715946	-0.0476732271788869	-41.6078667024869	-0.506650761247601	-0.505301287208699	-0.507893745039616	0.176560351226509	0.179778665257047	0.173596001914301	0.178180938796492	0.199879053822059	0.189472049538709	0.000140855223596167	0.000353572559988908	0.00306753737323489
146	24.3279064864899	0.21	95.5199833278669	91.5433973736946	99.4965692820392	0.231008802140159	29.6168062242343	28.4660010337211	30.7676114147476	0.25	0.18	0.34	46.0519070921644	47.9136639877647	49.775420883365	110.399389257294	114.862544796293	119.325700335291	112.640136551191	117.176093588061	121.736648271866	95.5199833278669	0.276025842271431	-0.298989595870644	-41.9926992391797	-0.506650761247601	-0.505301287208699	-0.507893745039616	0.176560351226509	0.179778665257047	0.173596001914301	0.178180938796492	0.199879053822059	0.189472049538709	0.000140855223596167	0.000353572559988908	0.00306753737323489
146	24.3279064864899	0.21	95.5292133390286	91.5882804558646	99.4701462221925	0.22953725732987	29.1354674861036	27.9986561756682	30.272278796539	0.25	0.19	0.34	44.7983092063494	46.617225952733	48.4361426991166	106.201178178627	110.513195861816	114.825213545006	108.465403937815	112.812668222041	117.30908931002	95.5292133390286	0.277368983115219	-0.580445806047492	-42.0725822212701	-0.506650761247601	-0.505301287208699	-0.507893745039616	0.176560351226509	0.179778665257047	0.173596001914301	0.178180938796492	0.199879053822059	0.189472049538709	0.000140855223596167	0.000353572559988908	0.00306753737323489
146	24.3279064864899	0.21	95.532825017982	91.5943854553349	99.4712645806291	0.232134796489851	29.5035292866494	28.3607469750358	30.646311598263	0.25	0.19	0.34	45.4571678481328	47.2888420067374	49.120516165342	107.953015031731	112.30292852915	116.65284202657	110.119369481644	114.662286613066	119.060463160837	95.532825017982	0.2792458885503	-0.106362438227726	-41.4856535442904	-0.506650761247601	-0.505301287208699	-0.507893745039616	0.176560351226509	0.179778665257047	0.173596001914301	0.178180938796492	0.199879053822059	0.189472049538709	0.000140855223596167	0.000353572559988908	0.00306753737323489
146	24.3279064864899	0.21	95.5454504407491	91.5750514250513	99.5158494564468	0.234723020699154	29.4663593672899	28.333241387278	30.5994773473018	0.25	0.18	0.34	45.9140518878834	47.7502709430291	49.5864899981748	110.257146061044	114.666608180781	119.076070300518	112.562498648528	117.065649057587	121.544679474582	95.5454504407491	0.274011582454167	-0.147324275251803	-42.0127932768493	-0.506650761247601	-0.505301287208699	-0.507893745039616	0.176560351226509	0.179778665257047	0.173596001914301	0.178180938796492	0.199879053822059	0.189472049538709	0.000140855223596167	0.000353572559988908	0.00306753737323489
146	24.3279064864899	0.21	95.5609209016395	91.580098190694	99.541743612585	0.228442097512551	29.4158359632231	28.2645199232628	30.5671520031834	0.25	0.19	0.34	45.3214857801657	47.1675936806431	49.0137015811206	107.675183544155	112.06118289092	116.447182237685	109.817084386483	114.522261924507	118.984920660017	95.5609209016395	0.278526493072023	0.299799020077425	-41.0485485007052	-0.506650761247601	-0.505301287208699	-0.507893745039616	0.176560351226509	0.179778665257047	0.173596001914301	0.178180938796492	0.199879053822059	0.189472049538709	0.000140855223596167	0.000353572559988908	0.00306753737323489
146	24.3279064864899	0.21	95.5761234481595	91.5965365322996	99.5557103640194	0.230741513246257	29.8622963815685	28.7010786755493	31.0235140875876	0.25	0.19	0.34	46.1585706528062	48.0261014913679	49.8936323299297	109.993552876477	114.443784959807	118.894017043138	112.199002602523	116.733377724521	121.308711562707	95.5761234481595	0.278716000973866	-0.41150016034076	-41.7999232929177	-0.506650761247601	-0.505301287208699	-0.507893745039616	0.176560351226509	0.179778665257047	0.173596001914301	0.178180938796492	0.199879053822059	0.189472049538709	0.000140855223596167	0.000353572559988908	0.00306753737323489
146	24.3279064864899	0.21	95.5774885410009	91.5837527876087	99.5712242943931	0.232946326523679	29.382810032159	28.2472883293348	30.5183317349832	0.25	0.19	0.34	45.3167114108642	47.1384122661006	48.9601131213369	107.718585247481	112.048798821256	116.379012395031	109.958051855783	114.340916388251	118.72940115736	95.5774885410009	0.277002416884098	-0.355780501877538	-41.8869500128349	-0.506650761247601	-0.505301287208699	-0.507893745039616	0.176560351226509	0.179778665257047	0.173596001914301	0.178180938796492	0.199879053822059	0.189472049538709	0.000140855223596167	0.000353572559988908	0.00306753737323489
146	24.3279064864899	0.21	95.6035484313783	91.6438715110939	99.5632253516626	0.228161010502755	29.2015703846171	28.0577284455046	30.3454123237297	0.25	0.19	0.34	45.1825716696695	47.02454973618	48.8665278026905	107.80942465064	112.204539586139	116.599654521637	110.164138697605	114.569681915966	119.043739686994	95.6035484313783	0.277618968593743	-0.276662909371822	-41.7614428112994	-0.506650761247601	-0.505301287208699	-0.507893745039616	0.176560351226509	0.179778665257047	0.173596001914301	0.178180938796492	0.199879053822059	0.189472049538709	0.000140855223596167	0.000353572559988908	0.00306753737323489
146	24.3279064864899	0.21	95.6040482542116	91.6619809063053	99.5461156021179	0.23306185208289	29.8831291505081	28.7286454303228	31.0376128706933	0.25	0.18	0.34	46.3673327087913	48.2306412622886	50.0939498157859	110.889380017379	115.345558930582	119.801737843785	113.166150508982	117.72304550074	122.233975271157	95.6040482542116	0.276795526904034	-0.401435236246664	-42.0319394752489	-0.506650761247601	-0.505301287208699	-0.507893745039616	0.176560351226509	0.179778665257047	0.173596001914301	0.178180938796492	0.199879053822059	0.189472049538709	0.000140855223596167	0.000353572559988908	0.00306753737323489
146	24.3279064864899	0.21	95.6129329601601	91.6822337429819	99.5436321773382	0.235313189842943	29.7747720613232	28.6316719226943	30.9178721999521	0.25	0.18	0.34	46.0429484710954	47.8811820511077	49.7194156311199	109.708399877005	114.088433549044	118.468467221082	111.933908723894	116.471361061292	120.962843417664	95.6129329601601	0.277183985631246	0.112643907785401	-41.4832167552088	-0.506650761247601	-0.505301287208699	-0.507893745039616	0.176560351226509	0.179778665257047	0.173596001914301	0.178180938796492	0.199879053822059	0.189472049538709	0.000140855223596167	0.000353572559988908	0.00306753737323489
146	24.3279064864899	0.21	95.6185014329471	91.685965982969	99.5510368829252	0.228011015247954	28.8127419374389	27.6836497693053	29.9418341055725	0.25	0.18	0.34	44.8037294839747	46.6310730779405	48.4584166719063	107.44989094451	111.832291073946	116.214691203381	109.731375827447	114.201746468214	118.603656392301	95.6185014329471	0.276288278163672	0.142307444796957	-41.5090053369591	-0.506650761247601	-0.505301287208699	-0.507893745039616	0.176560351226509	0.179778665257047	0.173596001914301	0.178180938796492	0.199879053822059	0.189472049538709	0.000140855223596167	0.000353572559988908	0.00306753737323489
146	24.3279064864899	0.21	95.6300032711124	91.6490646718424	99.6109418703823	0.229725493265638	29.790004385734	28.6282725228577	30.9517362486103	0.25	0.19	0.34	45.9039147262737	47.7666900762599	49.6294654262462	109.056913781181	113.482430252892	117.907946724603	111.308158258989	115.711163416722	120.277735923356	95.6300032711124	0.279965923461889	0.0102281764899214	-41.2666822859489	-0.506650761247601	-0.505301287208699	-0.507893745039616	0.176560351226509	0.179778665257047	0.173596001914301	0.178180938796492	0.199879053822059	0.189472049538709	0.000140855223596167	0.000353572559988908	0.00306753737323489
146	24.3279064864899	0.21	95.6349116338642	91.7287910136064	99.541032254122	0.237212106271847	29.8063048453265	28.6679994934274	30.9446101972256	0.25	0.18	0.34	46.2938859963179	48.1320532602004	49.9702205240828	110.773102695704	115.171512695463	119.569922695223	113.056381839505	117.489798921996	122.107603269408	95.6349116338642	0.276139470541642	0.261170217193548	-41.4306687771236	-0.506650761247601	-0.505301287208699	-0.507893745039616	0.176560351226509	0.179778665257047	0.173596001914301	0.178180938796492	0.199879053822059	0.189472049538709	0.000140855223596167	0.000353572559988908	0.00306753737323489
146	24.3279064864899	0.21	95.6420975612478	91.6480168287502	99.6361782937454	0.231047859054741	29.4938720254937	28.3479695957293	30.6397744552581	0.25	0.18	0.34	45.533204110404	47.3737807008675	49.2143572913309	108.36515289297	112.74556862548	117.125984357989	110.551898743369	115.120546098692	119.604895552469	95.6420975612478	0.277234604110648	-0.0606772997669499	-41.5975262084098	-0.506650761247601	-0.505301287208699	-0.507893745039616	0.176560351226509	0.179778665257047	0.173596001914301	0.178180938796492	0.199879053822059	0.189472049538709	0.000140855223596167	0.000353572559988908	0.00306753737323489
146	24.3279064864899	0.21	95.6500948142196	91.6828385762255	99.6173510522136	0.231394827043891	29.8866138093697	28.7265851786254	31.0466424401139	0.25	0.18	0.34	46.2068845699973	48.0727975807291	49.9387105914608	110.126255503438	114.573342011851	119.020428520265	112.419653750324	117.009903056241	121.557160540758	95.6500948142196	0.277961823414587	-0.186650803809834	-41.6803829326482	-0.506650761247601	-0.505301287208699	-0.507893745039616	0.176560351226509	0.179778665257047	0.173596001914301	0.178180938796492	0.199879053822059	0.189472049538709	0.000140855223596167	0.000353572559988908	0.00306753737323489
146	24.3279064864899	0.21	95.6803488561331	91.7253580097023	99.6353397025639	0.235062850508141	30.0070522058706	28.8542325329748	31.1598718787663	0.25	0.18	0.34	46.6829265992874	48.5480601151591	50.4131936310308	111.919306091476	116.390843419376	120.862380747276	114.169468773801	118.793859719756	123.37571116057	95.6803488561331	0.276460158769604	-0.0997793101351027	-41.7480544444176	-0.506650761247601	-0.505301287208699	-0.507893745039616	0.176560351226509	0.179778665257047	0.173596001914301	0.178180938796492	0.199879053822059	0.189472049538709	0.000140855223596167	0.000353572559988908	0.00306753737323489
146	24.3279064864899	0.21	95.6900889819217	91.7641387549158	99.6160392089275	0.237038108428808	29.5427712252943	28.4139875081913	30.6715549423972	0.25	0.19	0.34	45.6629856400096	47.4770089146341	49.2910321892586	108.731104133129	113.050592900861	117.370081668593	111.023931584218	115.462899407077	119.916023556196	95.6900889819217	0.277847813405563	-0.130619949446904	-41.6417386815799	-0.506650761247601	-0.505301287208699	-0.507893745039616	0.176560351226509	0.179778665257047	0.173596001914301	0.178180938796492	0.199879053822059	0.189472049538709	0.000140855223596167	0.000353572559988908	0.00306753737323489
146	24.3279064864899	0.21	95.691313911231	91.7043753564597	99.6782524660024	0.229901855921577	29.2852088534437	28.1437315167246	30.4266861901628	0.25	0.18	0.34	45.2124608956608	47.0462262376528	48.8799915796447	107.619374122139	111.984291989527	116.349209856915	109.843958634453	114.294831129758	118.699198867352	95.691313911231	0.277020645603721	0.134080128806831	-41.4538490413445	-0.506650761247601	-0.505301287208699	-0.507893745039616	0.176560351226509	0.179778665257047	0.173596001914301	0.178180938796492	0.199879053822059	0.189472049538709	0.000140855223596167	0.000353572559988908	0.00306753737323489
146	24.3279064864899	0.21	95.7012434162763	91.7097814548156	99.692705377737	0.22507729058414	29.2690860635904	28.1124687624674	30.4257033647134	0.25	0.18	0.34	45.250248474286	47.1119569107698	48.9736653472535	107.921481200169	112.36164095183	116.80180070349	110.179905500299	114.827880638579	119.309731209926	95.7012434162763	0.276424741943106	0.239695283891195	-41.3733863046735	-0.506650761247601	-0.505301287208699	-0.507893745039616	0.176560351226509	0.179778665257047	0.173596001914301	0.178180938796492	0.199879053822059	0.189472049538709	0.000140855223596167	0.000353572559988908	0.00306753737323489
146	24.3279064864899	0.21	95.70234040612	91.7195995887967	99.6850812234433	0.229203070405177	29.4122805131258	28.2635831090566	30.560977917195	0.25	0.19	0.34	45.1274351599319	46.9615185251052	48.7956018902786	106.756458397275	111.095287842763	115.434117288251	109.207361276781	113.416278946778	117.826659683245	95.70234040612	0.278291929095821	-0.6673632065503	-42.0538568114721	-0.506650761247601	-0.505301287208699	-0.507893745039616	0.176560351226509	0.179778665257047	0.173596001914301	0.178180938796492	0.199879053822059	0.189472049538709	0.000140855223596167	0.000353572559988908	0.00306753737323489
146	24.3279064864899	0.21	95.7129392084991	91.7481262543503	99.6777521626479	0.230245400688605	29.3767426148176	28.2328072919619	30.5206779376734	0.25	0.18	0.34	45.4616412413554	47.3036535043651	49.1456657673747	108.468381538003	112.863297416228	117.258213294453	110.725577542089	115.242221042188	119.677002013245	95.7129392084991	0.276976815341685	0.159458315306465	-41.4091984512477	-0.506650761247601	-0.505301287208699	-0.507893745039616	0.176560351226509	0.179778665257047	0.173596001914301	0.178180938796492	0.199879053822059	0.189472049538709	0.000140855223596167	0.000353572559988908	0.00306753737323489
146	24.3279064864899	0.21	95.7170256675416	91.7863629844093	99.6476883506738	0.23866193660406	30.2904614479618	29.1382816697669	31.4426412261566	0.25	0.18	0.34	46.7600600808676	48.6090364983154	50.4580129157633	111.182866882202	115.579236316585	119.975605750968	113.451573019537	117.927905653488	122.423526931199	95.7170256675416	0.27976988270843	-0.354283136742461	-41.6989426011802	-0.506650761247601	-0.505301287208699	-0.507893745039616	0.176560351226509	0.179778665257047	0.173596001914301	0.178180938796492	0.199879053822059	0.189472049538709	0.000140855223596167	0.000353572559988908	0.00306753737323489
146	24.3279064864899	0.21	95.7171566868855	91.7839612630602	99.6503521107108	0.230900526554939	29.3965875175422	28.2539910375423	30.539183997542	0.25	0.18	0.34	45.6082305383926	47.4526355855574	49.2970406327221	109.090902867275	113.502558602939	117.914214338602	111.291994407081	115.894822707057	120.423409529901	95.7171566868855	0.277154489251833	0.114256117741868	-41.5068897681038	-0.506650761247601	-0.505301287208699	-0.507893745039616	0.176560351226509	0.179778665257047	0.173596001914301	0.178180938796492	0.199879053822059	0.189472049538709	0.000140855223596167	0.000353572559988908	0.00306753737323489
146	24.3279064864899	0.21	95.7190103508695	91.744159327059	99.69386137468	0.229304011946159	29.3940648030653	28.2464066728927	30.5417229332379	0.25	0.19	0.34	45.2417867959456	47.0799712079023	48.9181556198591	107.364820255618	111.727078092086	116.089335928553	109.599209140322	114.06378431437	40.2305877972393	95.7190103508695	0.278098582260544	-0.19423476191207	-41.6634609271507	-0.506650761247601	-0.505301287208699	-0.507893745039616	0.176560351226509	0.179778665257047	0.173596001914301	0.178180938796492	0.199879053822059	0.189472049538709	0.000140855223596167	0.000353572559988908	0.00306753737323489
146	24.3279064864899	0.21	95.7206238261356	91.8240262876211	99.61722136465	0.234061935162871	29.4858638751564	28.3499054027252	30.6218223475876	0.25	0.19	0.34	45.5615703418186	47.3871867278996	49.2128031139805	108.493390058165	112.840635097914	117.187880137663	110.780740533374	115.130328353645	119.575619966295	95.7206238261356	0.278741570632001	-0.249462507507343	-41.6411361539763	-0.506650761247601	-0.505301287208699	-0.507893745039616	0.176560351226509	0.179778665257047	0.173596001914301	0.178180938796492	0.199879053822059	0.189472049538709	0.000140855223596167	0.000353572559988908	0.00306753737323489
146	24.3279064864899	0.21	95.7231725772837	91.7355109547521	99.7108341998154	0.230722703051676	29.4932396371436	28.3463122065692	30.640167067718	0.25	0.19	0.34	45.569305403239	47.4130967923384	49.2568881814378	108.54431833099	112.936157919138	117.327997507286	110.898253670202	115.348882819878	119.913554599163	95.7231725772837	0.277191956221726	0.213485648430844	-41.3533828074646	-0.506650761247601	-0.505301287208699	-0.507893745039616	0.176560351226509	0.179778665257047	0.173596001914301	0.178180938796492	0.199879053822059	0.189472049538709	0.000140855223596167	0.000353572559988908	0.00306753737323489
146	24.3279064864899	0.21	95.7240202723757	91.7431212362249	99.7049193085264	0.231601362292518	29.4105242159759	28.2696371105429	30.551411321409	0.25	0.19	0.34	45.4446359406052	47.2786601607605	49.1126843809158	108.243973879698	112.612411775002	116.980849670306	110.561780573954	115.119456761658	119.414506939807	95.7240202723757	0.277115254106361	0.0408214701476005	-41.4940673528725	-0.506650761247601	-0.505301287208699	-0.507893745039616	0.176560351226509	0.179778665257047	0.173596001914301	0.178180938796492	0.199879053822059	0.189472049538709	0.000140855223596167	0.000353572559988908	0.00306753737323489
146	24.3279064864899	0.21	95.7260178334842	91.8202889178638	99.6317467491045	0.243610364142227	30.0224662886669	28.8958178012701	31.1491147760638	0.25	0.19	0.34	46.3206900724461	48.1267346621585	49.932779251871	110.01784357292	114.307441392943	118.597039212966	112.38536356572	116.743741518007	121.161457910349	95.7260178334842	0.277915591669774	-0.140379853404618	-41.6530145448211	-0.506650761247601	-0.505301287208699	-0.507893745039616	0.176560351226509	0.179778665257047	0.173596001914301	0.178180938796492	0.199879053822059	0.189472049538709	0.000140855223596167	0.000353572559988908	0.00306753737323489
146	24.3279064864899	0.21	95.7375193824175	91.7639877308081	99.7110510340269	0.231617255388681	29.7681685106826	28.6134593012899	30.9228777200753	0.25	0.19	0.34	46.0756070851217	47.9350092381201	49.7944113911185	109.935736153829	114.372242961395	118.808749768961	112.384020184545	116.852443523836	121.371795413397	95.7375193824175	0.278139489028976	-0.606742949097551	-42.0586479888942	-0.506650761247601	-0.505301287208699	-0.507893745039616	0.176560351226509	0.179778665257047	0.173596001914301	0.178180938796492	0.199879053822059	0.189472049538709	0.000140855223596167	0.000353572559988908	0.00306753737323489
146	24.3279064864899	0.21	95.7398686659604	91.7482642505988	99.731473081322	0.237033371908904	29.7556152372598	28.618684190569	30.8925462839507	0.25	0.18	0.34	46.1106549006753	47.9424873773446	49.774319854014	110.083757880248	114.457042173721	118.830326467193	112.41842646486	116.832536251381	121.392053355204	95.7398686659604	0.275902782048051	-0.0764192559727763	-41.7521358657671	-0.506650761247601	-0.505301287208699	-0.507893745039616	0.176560351226509	0.179778665257047	0.173596001914301	0.178180938796492	0.199879053822059	0.189472049538709	0.000140855223596167	0.000353572559988908	0.00306753737323489
146	24.3279064864899	0.21	95.7411667333511	91.810113558713	99.6722199079893	0.235099068741163	29.5158596843617	28.3820249809164	30.6496943878071	0.25	0.19	0.34	45.6603412053779	47.4844280865861	49.3085149677943	108.842183557825	113.190324502652	117.538465447479	111.098396218991	115.474193582748	119.913239036579	95.7411667333511	0.278759832803324	-0.622107101003026	-42.0501342581029	-0.506650761247601	-0.505301287208699	-0.507893745039616	0.176560351226509	0.179778665257047	0.173596001914301	0.178180938796492	0.199879053822059	0.189472049538709	0.000140855223596167	0.000353572559988908	0.00306753737323489
146	24.3279064864899	0.21	95.7606893261853	91.7751102912893	99.7462683610813	0.225978571208	29.0925528222504	27.9458738134785	30.2392318310224	0.25	0.19	0.34	44.7800485143516	46.61746973746	48.4548909605685	106.315927029576	110.678297039426	115.040667049275	108.588244931533	113.028347635572	117.461109356662	95.7606893261853	0.277668771843566	0.297836489658529	-41.1521155568186	-0.506650761247601	-0.505301287208699	-0.507893745039616	0.176560351226509	0.179778665257047	0.173596001914301	0.178180938796492	0.199879053822059	0.189472049538709	0.000140855223596167	0.000353572559988908	0.00306753737323489
146	24.3279064864899	0.21	95.7615088864627	91.8474954075034	99.675522365422	0.238094607434883	29.7327995656384	28.6000635345699	30.865535596707	0.25	0.18	0.34	46.1482663722481	47.9760176997236	49.8037690271991	110.337471670544	114.707504960406	119.077538250268	112.571485526106	116.911488208915	121.497388803402	95.7615088864627	0.276781894368952	0.136883032634831	-41.5815446622382	-0.506650761247601	-0.505301287208699	-0.507893745039616	0.176560351226509	0.179778665257047	0.173596001914301	0.178180938796492	0.199879053822059	0.189472049538709	0.000140855223596167	0.000353572559988908	0.00306753737323489
146	24.3279064864899	0.21	95.7632922597022	91.7951753468152	99.7314091725893	0.237800887928025	29.8993315494503	28.7593281924737	31.0393349064269	0.25	0.18	0.34	46.2918362051732	48.1268181741998	49.9618001432265	110.406608494404	114.783063447513	119.159518400621	112.720834903575	117.119110777041	121.539233437231	95.7632922597022	0.27738363411508	-0.0289026754754901	-41.6128142594364	-0.506650761247601	-0.505301287208699	-0.507893745039616	0.176560351226509	0.179778665257047	0.173596001914301	0.178180938796492	0.199879053822059	0.189472049538709	0.000140855223596167	0.000353572559988908	0.00306753737323489
146	24.3279064864899	0.21	95.7647256746506	91.796530248668	99.7329211006333	0.232000190210053	29.639460932164	28.4909798277785	30.7879420365495	0.25	0.18	0.34	46.0169136179645	47.8718710849184	49.7268285518723	110.131957410128	114.571414137805	119.010870865481	112.432134733015	116.90862933857	121.527043809995	95.7647256746506	0.275850669230005	-0.367366991784246	-42.092141829156	-0.506650761247601	-0.505301287208699	-0.507893745039616	0.176560351226509	0.179778665257047	0.173596001914301	0.178180938796492	0.199879053822059	0.189472049538709	0.000140855223596167	0.000353572559988908	0.00306753737323489
146	24.3279064864899	0.21	95.7891215744003	91.8200144498536	99.7582286989471	0.23000639665144	29.1358738805299	28.0005524965348	30.271195264525	0.25	0.18	0.34	45.0313586373267	46.8572177669862	48.6830768966457	107.306043752099	111.656916690008	116.007789627917	109.578534771043	113.967331816161	118.581540826702	95.7891215744003	0.276590690428771	0.0633420343983009	-41.5473483662559	-0.506650761247601	-0.505301287208699	-0.507893745039616	0.176560351226509	0.179778665257047	0.173596001914301	0.178180938796492	0.199879053822059	0.189472049538709	0.000140855223596167	0.000353572559988908	0.00306753737323489
146	24.3279064864899	0.21	95.7980165329473	91.7841506628589	99.8118824030357	0.226921952794826	29.6243146997321	28.4598163033712	30.7888130960929	0.25	0.19	0.34	45.6501537527484	47.5180340746747	49.3859143966009	108.493187109209	112.932433696678	117.371680284148	110.785662843651	115.234237351242	119.845955484965	95.7980165329473	0.278335083157155	0.114501702240065	-41.315582125642	-0.506650761247601	-0.505301287208699	-0.507893745039616	0.176560351226509	0.179778665257047	0.173596001914301	0.178180938796492	0.199879053822059	0.189472049538709	0.000140855223596167	0.000353572559988908	0.00306753737323489
146	24.3279064864899	0.21	95.8183649539177	91.8535010480304	99.7832288598049	0.234170118846919	29.9352398534178	28.7823167933755	31.0881629134601	0.25	0.18	0.34	46.4944852228763	48.3568983344778	50.2193114460792	111.292005170182	115.749989566649	120.207973963117	113.651137589842	118.213314575687	122.754838444735	95.8183649539177	0.277327381730156	-0.353567316589759	-41.9536954524095	-0.506650761247601	-0.505301287208699	-0.507893745039616	0.176560351226509	0.179778665257047	0.173596001914301	0.178180938796492	0.199879053822059	0.189472049538709	0.000140855223596167	0.000353572559988908	0.00306753737323489
146	24.3279064864899	0.21	95.8200091660882	91.8171621596165	99.8228561725599	0.232190673363679	30.0529675862073	28.8890858937025	31.2168492787122	0.25	0.19	0.34	46.2784232855475	48.1428855194246	50.0073477533017	109.842253814676	114.267571692465	118.692889570254	112.167693322074	116.619508928169	121.123566183382	95.8200091660882	0.278437087454537	-0.433713158489942	-41.8061176901407	-0.506650761247601	-0.505301287208699	-0.507893745039616	0.176560351226509	0.179778665257047	0.173596001914301	0.178180938796492	0.199879053822059	0.189472049538709	0.000140855223596167	0.000353572559988908	0.00306753737323489
146	24.3279064864899	0.21	95.8343648053164	91.825351008004	99.8433786026288	0.232329564033923	29.7380385182375	28.5868017369003	30.8892752995746	0.25	0.19	0.34	45.9198002920696	47.7690649833221	49.6183296745747	109.292373987189	113.693754806622	118.095135626054	111.545945747539	116.01705420999	120.705862025487	95.8343648053164	0.27825788931735	-0.48607965644368	-41.8919875785817	-0.506650761247601	-0.505301287208699	-0.507893745039616	0.176560351226509	0.179778665257047	0.173596001914301	0.178180938796492	0.199879053822059	0.189472049538709	0.000140855223596167	0.000353572559988908	0.00306753737323489
146	24.3279064864899	0.21	95.8351341634396	91.8890726888705	99.7811956380088	0.235956115917799	29.7573108646937	28.6169182861528	30.8977034432347	0.25	0.18	0.34	46.0228518125261	47.8568759420807	49.6909000716353	109.669255906829	114.039607888118	118.409959869406	112.020311635776	116.450795607978	120.9202548963	95.8351341634396	0.276505838387099	-0.24343453944727	-41.9175091868327	-0.506650761247601	-0.505301287208699	-0.507893745039616	0.176560351226509	0.179778665257047	0.173596001914301	0.178180938796492	0.199879053822059	0.189472049538709	0.000140855223596167	0.000353572559988908	0.00306753737323489
146	24.3279064864899	0.21	95.8352331875767	91.8752357803403	99.7952305948131	0.23382622662788	29.6026309595678	28.4614237433938	30.7438381757417	0.25	0.18	0.34	45.8529562265949	47.6915053097497	49.5300543929046	109.458086934931	113.846987497495	118.235888060058	111.793930596407	116.227967585304	120.717887184102	95.8352331875767	0.27611156804508	-0.169587436213999	-41.8126505482995	-0.506650761247601	-0.505301287208699	-0.507893745039616	0.176560351226509	0.179778665257047	0.173596001914301	0.178180938796492	0.199879053822059	0.189472049538709	0.000140855223596167	0.000353572559988908	0.00306753737323489
146	24.3279064864899	0.21	95.8353800590837	91.8480914921439	99.8226686260234	0.231228324998531	29.639486868045	28.4885115282903	30.7904622077997	0.25	0.18	0.34	45.8100825700241	47.6608733808345	49.5116641916449	109.147164031353	113.556860693795	117.966557356237	111.288331533427	115.87175482509	120.317527898438	95.8353800590837	0.27853930717874	-0.186251275125689	-41.5719626864882	-0.506650761247601	-0.505301287208699	-0.507893745039616	0.176560351226509	0.179778665257047	0.173596001914301	0.178180938796492	0.199879053822059	0.189472049538709	0.000140855223596167	0.000353572559988908	0.00306753737323489
146	24.3279064864899	0.21	95.8370191031947	91.8718874536466	99.8021507527428	0.228090035367757	29.6267648950871	28.4660339406684	30.7874958495057	0.25	0.18	0.34	45.8329987569933	47.701885040975	49.5707713249568	109.344286745167	113.802909206535	118.261531667904	111.591770512356	115.99856536214	120.79289916946	95.8370191031947	0.276787987699591	0.492917602110114	-41.0820918435729	-0.506650761247601	-0.505301287208699	-0.507893745039616	0.176560351226509	0.179778665257047	0.173596001914301	0.178180938796492	0.199879053822059	0.189472049538709	0.000140855223596167	0.000353572559988908	0.00306753737323489
146	24.3279064864899	0.21	95.837051781315	91.9252290662586	99.7488744963714	0.238637147715241	29.4643882733644	28.3435539712978	30.585222575431	0.25	0.18	0.34	45.8793507884593	47.6936310361771	49.507911283895	110.048102273011	114.39990967267	118.751717072328	112.273543231313	116.705361089094	121.191872472743	95.837051781315	0.276469161079947	0.0736872933136609	-41.600682037858	-0.506650761247601	-0.505301287208699	-0.507893745039616	0.176560351226509	0.179778665257047	0.173596001914301	0.178180938796492	0.199879053822059	0.189472049538709	0.000140855223596167	0.000353572559988908	0.00306753737323489
146	24.3279064864899	0.21	95.8425951410174	91.8979209847485	99.7872692972863	0.231596322178596	29.555915920373	28.409372573569	30.7024592671771	0.25	0.18	0.34	45.618563460936	47.4596340545034	49.3007046480707	108.536443162846	112.916748869067	117.297054575287	110.740279106594	17.5021393937366	119.654157878662	95.8425951410174	0.27831586365564	-0.105149859725083	-41.5705074929878	-0.506650761247601	-0.505301287208699	-0.507893745039616	0.176560351226509	0.179778665257047	0.173596001914301	0.178180938796492	0.199879053822059	0.189472049538709	0.000140855223596167	0.000353572559988908	0.00306753737323489
146	24.3279064864899	0.21	95.8554959727659	91.8368798887877	99.8741120567441	0.225158506046225	29.2564744403239	28.1006246095948	30.412324271053	0.25	0.19	0.34	45.4376793989076	47.3066461842231	49.1756129695385	108.8705172175	113.348637211113	117.826757204726	111.28537362979	115.815983676702	120.412743341505	95.8554959727659	0.276107360961203	0.0231723590735866	-41.6347873827148	-0.506650761247601	-0.505301287208699	-0.507893745039616	0.176560351226509	0.179778665257047	0.173596001914301	0.178180938796492	0.199879053822059	0.189472049538709	0.000140855223596167	0.000353572559988908	0.00306753737323489
146	24.3279064864899	0.21	95.8571890573884	91.8921551769934	99.8222229377835	0.237004287733562	29.9914574011812	28.8454229180262	31.1374918843363	0.25	0.19	0.34	46.550960153193	48.4004392095808	50.2499182659685	111.316762876675	115.739400366595	120.162037856515	113.734467788412	118.230727404896	122.660114097787	95.8571890573884	0.277011772203497	0.158719096214259	-41.4479986547828	-0.506650761247601	-0.505301287208699	-0.507893745039616	0.176560351226509	0.179778665257047	0.173596001914301	0.178180938796492	0.199879053822059	0.189472049538709	0.000140855223596167	0.000353572559988908	0.00306753737323489
146	24.3279064864899	0.21	95.8700494327094	91.872061879611	99.8680369858077	0.23050651320367	29.4297162487573	28.2845616642059	30.5748708333087	0.25	0.18	0.34	45.6242791831734	47.4714654006491	49.3186516181249	109.048511155995	113.463548729189	117.878586302383	111.204409053052	115.693200022213	120.306848730089	95.8700494327094	0.275546451027224	-0.122310124706093	-41.8576450431221	-0.506650761247601	-0.505301287208699	-0.507893745039616	0.176560351226509	0.179778665257047	0.173596001914301	0.178180938796492	0.199879053822059	0.189472049538709	0.000140855223596167	0.000353572559988908	0.00306753737323489
146	24.3279064864899	0.21	95.8953944290555	91.9801538783663	99.8106349797447	0.239666521063847	29.6456025635351	28.5210601996437	30.7701449274265	0.25	0.18	0.34	46.1604843058276	47.9805225434067	49.8005607809858	110.707309848442	115.072332012611	119.437354176779	113.111093109081	117.540254787693	122.019643604879	95.8953944290555	0.274703432468043	-0.0196929135909676	-41.8242262275641	-0.506650761247601	-0.505301287208699	-0.507893745039616	0.176560351226509	0.179778665257047	0.173596001914301	0.178180938796492	0.199879053822059	0.189472049538709	0.000140855223596167	0.000353572559988908	0.00306753737323489
146	24.3279064864899	0.21	95.8988861331715	91.9646964652248	99.8330758011183	0.236096477531517	29.5187247403158	28.3879157264603	30.6495337541713	0.25	0.18	0.34	45.6256407364893	47.4431001901844	49.2605596438795	108.653134039589	112.981241271536	117.309348503484	110.859308491308	115.274475297566	119.703404005085	95.8988861331715	0.278087517133204	-0.269098884272698	-41.7778794871961	-0.506650761247601	-0.505301287208699	-0.507893745039616	0.176560351226509	0.179778665257047	0.173596001914301	0.178180938796492	0.199879053822059	0.189472049538709	0.000140855223596167	0.000353572559988908	0.00306753737323489
146	24.3279064864899	0.21	95.9078598742236	91.9758571870846	99.8398625613627	0.238564496177769	29.8105550845411	28.6763257203422	30.9447844487399	0.25	0.18	0.33	46.2349651126475	48.0636880667278	49.8924110208081	110.456655267257	114.825526757179	119.1943982471	112.893005810729	117.265162203363	121.734044303009	95.9078598742236	0.275328409774374	-0.15270963715147	-41.8884805534449	-0.506650761247601	-0.505301287208699	-0.507893745039616	0.176560351226509	0.179778665257047	0.173596001914301	0.178180938796492	0.199879053822059	0.189472049538709	0.000140855223596167	0.000353572559988908	0.00306753737323489
146	24.3279064864899	0.21	95.9113110929177	91.8958450787609	99.9267771070746	0.228510617064685	29.5640215536166	28.4071304978226	30.7209126094106	0.25	0.18	0.34	45.460789088193	47.312196793364	49.1636044985351	107.792927050114	112.18283447817	116.572741906225	110.005421462974	114.495448101643	118.959524585666	95.9113110929177	0.277443950372827	0.0693102489592457	-41.4318806636511	-0.506650761247601	-0.505301287208699	-0.507893745039616	0.176560351226509	0.179778665257047	0.173596001914301	0.178180938796492	0.199879053822059	0.189472049538709	0.000140855223596167	0.000353572559988908	0.00306753737323489
146	24.3279064864899	0.21	95.9140979144556	91.9690236340193	99.8591721948919	0.238566977898367	29.9836965850528	28.8428873412113	31.1245058288942	0.25	0.18	0.34	46.485277149969	48.3238875930866	50.1624980362042	111.010512032885	115.401258936706	119.792005840527	113.42420608689	117.790533942478	122.38250328274	95.9140979144556	0.276838819151867	0.160437186687983	-41.4470148327691	-0.506650761247601	-0.505301287208699	-0.507893745039616	0.176560351226509	0.179778665257047	0.173596001914301	0.178180938796492	0.199879053822059	0.189472049538709	0.000140855223596167	0.000353572559988908	0.00306753737323489
146	24.3279064864899	0.21	95.9704820132481	92.0148370674013	99.9261269590948	0.235558711035341	29.7105180842044	28.570662381634	30.8503737867748	0.25	0.18	0.34	46.0345028784542	47.871096301459	49.7076897244637	109.904907510974	114.289675840579	118.674444170185	112.100114326483	116.608522872176	121.048916572838	95.9704820132481	0.277335022661042	0.00922905017765613	-41.636654140224	-0.506650761247601	-0.505301287208699	-0.507893745039616	0.176560351226509	0.179778665257047	0.173596001914301	0.178180938796492	0.199879053822059	0.189472049538709	0.000140855223596167	0.000353572559988908	0.00306753737323489
146	24.3279064864899	0.21	95.9812959274166	91.9861128218322	99.9764790330011	0.232210242600924	29.5668362070651	28.4218440963618	30.7118283177684	0.25	0.18	0.34	45.8482140566686	47.6952385919781	49.5422631272876	109.589790635728	114.004685224063	118.419579812399	111.917940309446	116.281241589434	120.861319113248	95.9812959274166	0.276096471856785	0.421607330463337	-41.2516434286533	-0.506650761247601	-0.505301287208699	-0.507893745039616	0.176560351226509	0.179778665257047	0.173596001914301	0.178180938796492	0.199879053822059	0.189472049538709	0.000140855223596167	0.000353572559988908	0.00306753737323489
146	24.3279064864899	0.21	95.9957090413524	92.0520447189821	99.9393733637227	0.233329725893609	29.4160573759537	28.2804690773399	30.5516456745676	0.25	0.19	0.34	45.4477220410733	47.2726529220766	49.09758380308	108.216863050971	112.562257855326	116.907652659681	110.438914893802	114.723974801901	119.30054016017	95.9957090413524	0.278520810426771	-0.0553078461305248	-41.518392060782	-0.506650761247601	-0.505301287208699	-0.507893745039616	0.176560351226509	0.179778665257047	0.173596001914301	0.178180938796492	0.199879053822059	0.189472049538709	0.000140855223596167	0.000353572559988908	0.00306753737323489
146	24.3279064864899	0.21	95.99627250434	92.0171582563866	99.9753867522934	0.228504175759333	29.1660016517195	28.0246649491003	30.3073383543387	0.25	0.18	0.34	45.2563728757054	47.0994906965349	48.9426085173643	108.2938262793	112.704216870021	117.114607460743	110.46544933245	115.067501696923	119.671499313322	95.99627250434	0.275886688913588	-0.0433950987416529	-41.7163529122942	-0.506650761247601	-0.505301287208699	-0.507893745039616	0.176560351226509	0.179778665257047	0.173596001914301	0.178180938796492	0.199879053822059	0.189472049538709	0.000140855223596167	0.000353572559988908	0.00306753737323489
146	24.3279064864899	0.21	96.0037347781918	92.0396113407682	99.9678582156153	0.234513154017127	29.9187191349047	28.7675333267503	31.0699049430591	0.25	0.19	0.34	46.3365819193092	48.190825552158	50.0450691850068	110.589528386555	115.014971964322	119.44041554209	113.036203221567	117.5010572482	122.103907512257	96.0037347781918	0.277172117742474	0.504275346790305	-41.008795233009	-0.506650761247601	-0.505301287208699	-0.507893745039616	0.176560351226509	0.179778665257047	0.173596001914301	0.178180938796492	0.199879053822059	0.189472049538709	0.000140855223596167	0.000353572559988908	0.00306753737323489
146	24.3279064864899	0.21	96.0166729626304	92.0335573722184	99.9997885530423	0.227015728819163	29.373492666157	28.2191623234437	30.5278230088702	0.25	0.18	0.34	45.4081363404964	47.2655972028392	49.1230580651819	108.264638203032	112.693301091328	117.121963979624	110.579736162931	115.089369921987	119.542666779999	96.0166729626304	0.276976591337215	0.134971934795454	-41.3897079751521	-0.506650761247601	-0.505301287208699	-0.507893745039616	0.176560351226509	0.179778665257047	0.173596001914301	0.178180938796492	0.199879053822059	0.189472049538709	0.000140855223596167	0.000353572559988908	0.00306753737323489
146	24.3279064864899	0.21	96.0191547191133	92.0359133530522	100.002396085174	0.233509846774107	29.8836236227218	28.7305657207299	31.0366815247137	0.25	0.18	0.34	46.2510015567262	48.1072157133985	49.9634298700707	110.322402914207	114.750026083325	119.177649252442	112.664662470135	117.060849871492	121.696087995284	96.0191547191133	0.276975106902167	0.0205585040657466	-41.5840428415627	-0.506650761247601	-0.505301287208699	-0.507893745039616	0.176560351226509	0.179778665257047	0.173596001914301	0.178180938796492	0.199879053822059	0.189472049538709	0.000140855223596167	0.000353572559988908	0.00306753737323489
146	24.3279064864899	0.21	96.0367900444728	92.0612395656833	100.012340523262	0.233276493814117	29.5677268611776	28.4261136000104	30.7093401223449	0.25	0.18	0.34	45.8397706496553	47.680728959992	49.5216872703286	109.532450452868	113.931352804581	118.330255156294	111.831386619466	116.260156645867	120.81302626237	96.0367900444728	0.276670319995029	-0.379235652897468	-42.0142576916513	-0.506650761247601	-0.505301287208699	-0.507893745039616	0.176560351226509	0.179778665257047	0.173596001914301	0.178180938796492	0.199879053822059	0.189472049538709	0.000140855223596167	0.000353572559988908	0.00306753737323489
146	24.3279064864899	0.21	96.0383798528934	92.0826894566048	99.994070249182	0.232871506832111	29.7590790825371	28.6087753324249	30.9093828326493	0.25	0.18	0.34	46.1260101096762	47.9806481286179	49.8352861475595	110.196253958579	114.627033071071	119.057812183562	112.533233881818	117.016150954535	121.63974213846	96.0383798528934	0.27653936081134	0.0725508647526747	-41.5525363169793	-0.506650761247601	-0.505301287208699	-0.507893745039616	0.176560351226509	0.179778665257047	0.173596001914301	0.178180938796492	0.199879053822059	0.189472049538709	0.000140855223596167	0.000353572559988908	0.00306753737323489
146	24.3279064864899	0.21	96.0392105335008	92.0601078920105	100.018313174991	0.238173306516195	30.3327028109347	29.1773627626198	31.4880428592496	0.25	0.18	0.34	46.9263891715284	48.7845398609436	50.6426905503587	111.827643189649	116.255697765273	120.683752340898	114.131796067852	118.669935402112	123.243526126399	96.0392105335008	0.276784282099593	-0.11361097426585	-41.7186958615546	-0.506650761247601	-0.505301287208699	-0.507893745039616	0.176560351226509	0.179778665257047	0.173596001914301	0.178180938796492	0.199879053822059	0.189472049538709	0.000140855223596167	0.000353572559988908	0.00306753737323489
146	24.3279064864899	0.21	96.0437975506877	92.041756531672	100.045838569703	0.229423731366798	29.7011813634871	28.5419248703422	30.860437856632	0.25	0.18	0.34	45.8870914222533	47.7508377856968	49.6145841491404	109.30926532378	113.748961530785	118.188657737791	111.630925482804	116.068566545265	120.583327566345	96.0437975506877	0.277139098536738	0.344611807199131	-41.2194125449983	-0.506650761247601	-0.505301287208699	-0.507893745039616	0.176560351226509	0.179778665257047	0.173596001914301	0.178180938796492	0.199879053822059	0.189472049538709	0.000140855223596167	0.000353572559988908	0.00306753737323489
146	24.3279064864899	0.21	96.0451510032933	92.0861430962854	100.004158910301	0.237138599419877	29.9483391067139	28.8043770889447	31.092301124483	0.25	0.19	0.34	46.2263118623916	48.0621837102305	49.8980555580693	109.918767493144	114.284176773264	118.649586053384	112.226245588345	116.737321859377	121.145571494536	96.0451510032933	0.277733906259392	0.420545148794428	-41.0570052850366	-0.506650761247601	-0.505301287208699	-0.507893745039616	0.176560351226509	0.179778665257047	0.173596001914301	0.178180938796492	0.199879053822059	0.189472049538709	0.000140855223596167	0.000353572559988908	0.00306753737323489
146	24.3279064864899	0.21	96.04529978113	92.0306420290323	100.059957533228	0.228724137568785	29.2591033391868	28.1148371875037	30.4033694908698	0.25	0.18	0.34	45.2166174137438	47.056921323565	48.8972252333861	107.751023638265	112.136460706108	116.521897773951	109.924902838375	114.32842711902	118.800335548073	96.04529978113	0.276907170044343	-0.0803948381184312	-41.687522552566	-0.506650761247601	-0.505301287208699	-0.507893745039616	0.176560351226509	0.179778665257047	0.173596001914301	0.178180938796492	0.199879053822059	0.189472049538709	0.000140855223596167	0.000353572559988908	0.00306753737323489
146	24.3279064864899	0.21	96.050583947891	92.0701236739604	100.031044221822	0.233473309980796	29.7350443819034	28.5876022841311	30.8824864796756	0.25	0.18	0.34	45.9710981122083	47.8162746586879	49.6614512051676	109.534835443733	113.931317531021	118.327799618309	111.693877233382	116.143954104565	120.65642897196	96.050583947891	0.277945787332444	0.108869530384087	-41.3672555859888	-0.506650761247601	-0.505301287208699	-0.507893745039616	0.176560351226509	0.179778665257047	0.173596001914301	0.178180938796492	0.199879053822059	0.189472049538709	0.000140855223596167	0.000353572559988908	0.00306753737323489
146	24.3279064864899	0.21	96.0515362723021	92.105261887612	99.9978106569923	0.235101702524083	29.7408883572566	28.5984176737075	30.8833590408058	0.25	0.18	0.34	46.0883997009516	47.9295730872135	49.7707464734754	110.055785898573	114.452375611285	118.848965323998	112.130948866476	116.689813952717	121.227946298466	96.0515362723021	0.278120125191671	-0.257804327273362	-41.7933804293969	-0.506650761247601	-0.505301287208699	-0.507893745039616	0.176560351226509	0.179778665257047	0.173596001914301	0.178180938796492	0.199879053822059	0.189472049538709	0.000140855223596167	0.000353572559988908	0.00306753737323489
146	24.3279064864899	0.21	96.0544368821605	92.0872705901884	100.021603174133	0.229761529317228	29.5834405177228	28.4298815628436	30.7369994726019	0.25	0.18	0.34	45.7818922724889	47.639519138978	49.4971460054672	109.239517829868	113.671974705946	118.104431582025	111.529494604754	115.994670948623	120.583801132906	96.0544368821605	0.276473618903095	-0.514507375573714	-42.1123927199375	-0.506650761247601	-0.505301287208699	-0.507893745039616	0.176560351226509	0.179778665257047	0.173596001914301	0.178180938796492	0.199879053822059	0.189472049538709	0.000140855223596167	0.000353572559988908	0.00306753737323489
146	24.3279064864899	0.21	96.0564909562264	92.0549612542531	100.0580206582	0.230193536986775	29.5496335195594	28.3987974095441	30.7004696295746	0.25	0.18	0.33	45.8938149119958	47.7536211096108	49.6134273072257	109.900113927328	114.353718697221	118.807323467113	112.167290710561	116.790885107165	121.257995535936	96.0564909562264	0.275015303774167	-0.118467076116861	-41.8963824655205	-0.506650761247601	-0.505301287208699	-0.507893745039616	0.176560351226509	0.179778665257047	0.173596001914301	0.178180938796492	0.199879053822059	0.189472049538709	0.000140855223596167	0.000353572559988908	0.00306753737323489
146	24.3279064864899	0.21	96.0746750029729	92.0624067638397	100.086943242106	0.227322823508268	29.2012982482915	28.0547380829476	30.3478584136354	0.25	0.18	0.34	45.2673862352504	47.1174046418781	48.9674230485059	108.229020217077	112.652197612218	117.075375007359	110.45134373384	114.947179165714	119.487238085859	96.0746750029729	0.276880165945089	-0.249319303510748	-41.8562979522839	-0.506650761247601	-0.505301287208699	-0.507893745039616	0.176560351226509	0.179778665257047	0.173596001914301	0.178180938796492	0.199879053822059	0.189472049538709	0.000140855223596167	0.000353572559988908	0.00306753737323489
146	24.3279064864899	0.21	96.0781214294268	92.124069177372	100.032173681482	0.235778198204333	29.7798608180109	28.6380406207432	30.9216810152786	0.25	0.18	0.34	46.3077813978362	48.1541074363715	50.0004334749067	110.958047263846	115.382027978626	119.806008693406	113.24732400607	117.813134963587	122.274207393096	96.0781214294268	0.276678565167849	0.110498732435551	-41.5246899710263	-0.506650761247601	-0.505301287208699	-0.507893745039616	0.176560351226509	0.179778665257047	0.173596001914301	0.178180938796492	0.199879053822059	0.189472049538709	0.000140855223596167	0.000353572559988908	0.00306753737323489
146	24.3279064864899	0.21	96.0806936151614	92.0897184747042	100.071668755619	0.23581344780117	30.1365026187373	28.9811210644751	31.2918841729994	0.25	0.18	0.34	46.5415854149694	48.3970446698043	50.2525039246393	110.744356042422	115.159367660689	119.574379278956	113.004503053065	117.563345012726	121.996547964864	96.0806936151614	0.277913026200796	0.252377222414337	-41.2236541678156	-0.506650761247601	-0.505301287208699	-0.507893745039616	0.176560351226509	0.179778665257047	0.173596001914301	0.178180938796492	0.199879053822059	0.189472049538709	0.000140855223596167	0.000353572559988908	0.00306753737323489
146	24.3279064864899	0.21	96.084479489467	92.1416794875298	100.027279491404	0.234388002078483	29.5644846522194	28.4265320907953	30.7024372136435	0.25	0.18	0.34	45.7697384534897	47.6019630436192	49.4341876337487	109.194190445249	113.565381708148	117.936572971047	111.335691114743	115.737990591809	120.225086939844	96.084479489467	0.2777618461109	-0.0856378687260734	-41.6551844846181	-0.506650761247601	-0.505301287208699	-0.507893745039616	0.176560351226509	0.179778665257047	0.173596001914301	0.178180938796492	0.199879053822059	0.189472049538709	0.000140855223596167	0.000353572559988908	0.00306753737323489
146	24.3279064864899	0.21	96.0875212257833	92.1541640356061	100.02087841596	0.233944606341154	29.7494410539865	28.6029529648245	30.8959291431485	0.25	0.18	0.34	46.1516577536012	48.0015480769764	49.8514384003516	110.342496446427	114.76533901306	119.188181579693	112.577807064698	117.249394394591	121.706321034749	96.0875212257833	0.277143741625253	-0.307943822916566	-41.9320902641543	-0.506650761247601	-0.505301287208699	-0.507893745039616	0.176560351226509	0.179778665257047	0.173596001914301	0.178180938796492	0.199879053822059	0.189472049538709	0.000140855223596167	0.000353572559988908	0.00306753737323489
146	24.3279064864899	0.21	96.0890631461137	92.0826068453986	100.095519446829	0.229267627231025	29.4919320730769	28.3403342769222	30.6435298692317	0.25	0.18	0.34	45.6512510478999	47.5062708082447	49.3612905685894	108.960572930023	113.388140877101	117.815708824179	111.249911486129	115.800440529595	120.380594586505	96.0890631461137	0.275783430478971	-0.30907045878825	-42.0235788802003	-0.506650761247601	-0.505301287208699	-0.507893745039616	0.176560351226509	0.179778665257047	0.173596001914301	0.178180938796492	0.199879053822059	0.189472049538709	0.000140855223596167	0.000353572559988908	0.00306753737323489
146	24.3279064864899	0.21	96.1075148530693	92.0932972197316	100.121732486407	0.234524669732963	29.7648056357431	28.619578706241	30.9100325652451	0.25	0.19	0.34	45.9529451309675	47.7917754923117	49.6306058536558	109.324427882076	113.699100205106	118.073772528135	111.404936819521	116.122451845845	120.50213944349	96.1075148530693	0.277601856187384	0.0065616588211878	-41.461420017354	-0.506650761247601	-0.505301287208699	-0.507893745039616	0.176560351226509	0.179778665257047	0.173596001914301	0.178180938796492	0.199879053822059	0.189472049538709	0.000140855223596167	0.000353572559988908	0.00306753737323489
146	24.3279064864899	0.21	96.1122175316452	92.0998973269872	100.124537736303	0.230233263666136	29.4339523471102	28.2877500211231	30.5801546730973	0.25	0.18	0.34	45.5642004274979	47.410433955182	49.256667482866	108.747127642867	113.153494729524	117.559861816182	110.958439841136	115.441401119546	119.949294007526	96.1122175316452	0.276674306136904	-0.118037839117106	-41.744146173	-0.506650761247601	-0.505301287208699	-0.507893745039616	0.176560351226509	0.179778665257047	0.173596001914301	0.178180938796492	0.199879053822059	0.189472049538709	0.000140855223596167	0.000353572559988908	0.00306753737323489
146	24.3279064864899	0.21	96.1191162618167	92.1322421534723	100.105990370161	0.234272151609962	29.7426078890924	28.5974296116988	30.887786166486	0.25	0.18	0.34	46.1302992168152	47.9775777068776	49.82485619694	110.261244225607	114.676633421072	119.092022616536	112.370052378523	116.971655413785	121.602742238252	96.1191162618167	0.277345967700297	0.155392629525863	-41.4039371303447	-0.506650761247601	-0.505301287208699	-0.507893745039616	0.176560351226509	0.179778665257047	0.173596001914301	0.178180938796492	0.199879053822059	0.189472049538709	0.000140855223596167	0.000353572559988908	0.00306753737323489
146	24.3279064864899	0.21	96.1219010296401	92.1020369972032	100.141765062077	0.231807824529989	29.7606352832053	28.606836014098	30.9144345523125	0.25	0.18	0.34	46.2191669366741	48.0833241962886	49.9474814559031	110.652818712691	115.115777891135	119.578737069579	113.11895363747	117.519635026375	122.092700914362	96.1219010296401	0.275189204619606	-0.364175546733418	-42.0850208343755	-0.506650761247601	-0.505301287208699	-0.507893745039616	0.176560351226509	0.179778665257047	0.173596001914301	0.178180938796492	0.199879053822059	0.189472049538709	0.000140855223596167	0.000353572559988908	0.00306753737323489
146	24.3279064864899	0.21	96.1275585760015	92.1931700735966	100.061947078406	0.236907132100648	30.2009453518143	29.0465958099281	31.3552948937005	0.25	0.19	0.34	46.6571078110876	48.5113220322617	50.3655362534358	111.044159889214	115.457199404621	119.870238920027	113.426112341136	117.815350416404	122.40500609116	96.1275585760015	0.280097722184031	-0.264019062461199	-41.5022962491545	-0.506650761247601	-0.505301287208699	-0.507893745039616	0.176560351226509	0.179778665257047	0.173596001914301	0.178180938796492	0.199879053822059	0.189472049538709	0.000140855223596167	0.000353572559988908	0.00306753737323489
146	24.3279064864899	0.21	96.1310277692198	92.1593043184821	100.102751219957	0.237578106496169	30.0443066812818	28.8980712589051	31.1905421036585	0.25	0.18	0.34	46.5416051181975	48.3876672973233	50.2337294764492	111.066191124765	115.471606328953	119.87702153314	113.38696856595	117.91921358273	122.334784851876	96.1310277692198	0.277930412634794	-0.173972127193903	-41.6794735754527	-0.506650761247601	-0.505301287208699	-0.507893745039616	0.176560351226509	0.179778665257047	0.173596001914301	0.178180938796492	0.199879053822059	0.189472049538709	0.000140855223596167	0.000353572559988908	0.00306753737323489
146	24.3279064864899	0.21	96.1314864444027	92.1446853880899	100.118287500716	0.233466782309397	29.6045868600573	28.4621581371262	30.7470155829884	0.25	0.18	0.34	45.7554759726986	47.5920327696483	49.428589566598	108.987619166375	113.362220206102	117.736821245829	111.250940463442	115.747396799292	120.226893887922	96.1314864444027	0.276114882246729	0.271120249441334	-41.3445807502936	-0.506650761247601	-0.505301287208699	-0.507893745039616	0.176560351226509	0.179778665257047	0.173596001914301	0.178180938796492	0.199879053822059	0.189472049538709	0.000140855223596167	0.000353572559988908	0.00306753737323489
146	24.3279064864899	0.21	96.137049150519	92.2189172986942	100.055181002344	0.241152415779457	30.0494951738912	28.9142600550049	31.1847302927776	0.25	0.18	0.34	46.4855780439175	48.3107003405557	50.1358226371939	110.73465319293	115.082330323286	119.430007453642	113.026748945005	117.396290037211	121.918650443871	96.137049150519	0.277370505136679	0.212138097238914	-41.3263929041797	-0.506650761247601	-0.505301287208699	-0.507893745039616	0.176560351226509	0.179778665257047	0.173596001914301	0.178180938796492	0.199879053822059	0.189472049538709	0.000140855223596167	0.000353572559988908	0.00306753737323489
146	24.3279064864899	0.21	96.1579291341104	92.1762602465173	100.139598021703	0.234163368906934	29.5796350626879	28.4403862926695	30.7188838327064	0.25	0.19	0.34	45.6095400158972	47.436540951451	49.2635418870048	108.374043651044	112.715229268597	117.056414886149	110.728625540523	115.217016290051	119.643979524801	96.1579291341104	0.277280655295566	-0.165583508214419	-41.6244677809158	-0.506650761247601	-0.505301287208699	-0.507893745039616	0.176560351226509	0.179778665257047	0.173596001914301	0.178180938796492	0.199879053822059	0.189472049538709	0.000140855223596167	0.000353572559988908	0.00306753737323489
146	24.3279064864899	0.21	96.1624359521676	92.1731055578522	100.151766346483	0.232426556263165	29.6027481430908	28.4570603266513	30.7484359595303	0.25	0.18	0.34	45.8183891793985	47.6630481023218	49.507707025245	109.309043184879	113.709850491258	118.110657797636	111.543282054058	115.947781773048	120.476017004039	96.1624359521676	0.276923331779454	-0.133576205059998	-41.712227573377	-0.506650761247601	-0.505301287208699	-0.507893745039616	0.176560351226509	0.179778665257047	0.173596001914301	0.178180938796492	0.199879053822059	0.189472049538709	0.000140855223596167	0.000353572559988908	0.00306753737323489
146	24.3279064864899	0.21	96.1793517535269	92.2220456984103	100.136657808644	0.236669777167211	29.7103718551006	28.5740271743298	30.8467165358713	0.25	0.18	0.34	46.0857531027425	47.9185119252253	49.7512707477081	110.138293968015	114.518322857053	118.898351746091	112.379645479893	116.847660645488	121.336215323608	96.1793517535269	0.276073628515495	0.129008494032967	-41.571747813104	-0.506650761247601	-0.505301287208699	-0.507893745039616	0.176560351226509	0.179778665257047	0.173596001914301	0.178180938796492	0.199879053822059	0.189472049538709	0.000140855223596167	0.000353572559988908	0.00306753737323489
146	24.3279064864899	0.21	96.1837368820686	92.2442403459018	100.123233418235	0.243133689700108	30.213199971735	29.0779254018613	31.3484745416087	0.25	0.18	0.33	46.8762396093791	48.7064046581012	50.5365697068233	111.973599155271	116.345327119401	120.717055083531	114.336395102401	118.773968988366	123.254488793952	96.1837368820686	0.27592766669697	-0.788739737437547	-42.4975710772863	-0.506650761247601	-0.505301287208699	-0.507893745039616	0.176560351226509	0.179778665257047	0.173596001914301	0.178180938796492	0.199879053822059	0.189472049538709	0.000140855223596167	0.000353572559988908	0.00306753737323489
146	24.3279064864899	0.21	96.1840933559407	92.2140161752986	100.154170536583	0.233703651889945	29.4481230551955	28.3124837491656	30.5837623612254	0.25	0.19	0.34	45.5817000449023	47.4100232208293	49.2383463967563	108.734936707895	113.096393270949	117.457849834003	111.027542481242	115.484017430682	119.895066537116	96.1840933559407	0.277315045091264	-0.0768063513305755	-41.5942328859205	-0.506650761247601	-0.505301287208699	-0.507893745039616	0.176560351226509	0.179778665257047	0.173596001914301	0.178180938796492	0.199879053822059	0.189472049538709	0.000140855223596167	0.000353572559988908	0.00306753737323489
146	24.3279064864899	0.21	96.1953942298746	92.1708257746918	100.219962685057	0.230019308272091	29.8627582899124	28.6991552214616	31.0263613583632	0.25	0.18	0.34	46.1156215128109	47.9853726703536	49.8551238278963	109.795329237897	114.246964870268	118.698600502638	112.025820068795	116.715021746788	121.126510595896	96.1953942298746	0.2775140207142	-0.399702629996078	-41.9434401315183	-0.506650761247601	-0.505301287208699	-0.507893745039616	0.176560351226509	0.179778665257047	0.173596001914301	0.178180938796492	0.199879053822059	0.189472049538709	0.000140855223596167	0.000353572559988908	0.00306753737323489
146	24.3279064864899	0.21	96.1979192603114	92.2287552014964	100.167083319126	0.230311211797215	29.6157859774873	28.4627563393493	30.7688156156253	0.25	0.18	0.34	45.7891576763091	47.6440818894349	49.4990061025606	109.146687300211	113.568232559612	117.989777819012	111.497996485546	115.995663066811	120.427383930387	96.1979192603114	0.27694674992554	0.081052011650393	-41.4704480523544	-0.506650761247601	-0.505301287208699	-0.507893745039616	0.176560351226509	0.179778665257047	0.173596001914301	0.178180938796492	0.199879053822059	0.189472049538709	0.000140855223596167	0.000353572559988908	0.00306753737323489
146	24.3279064864899	0.21	96.2000696975617	92.1821674501915	100.217971944932	0.231658652952017	29.6979365571235	28.5460856146153	30.8497874996316	0.25	0.19	0.34	45.801546546824	47.6496652440957	49.4977839413675	108.884176296503	113.27771531914	117.671254341777	111.240581293583	115.634552446331	120.226684756117	96.2000696975617	0.277574901420267	0.100363922267185	-41.3806071281451	-0.506650761247601	-0.505301287208699	-0.507893745039616	0.176560351226509	0.179778665257047	0.173596001914301	0.178180938796492	0.199879053822059	0.189472049538709	0.000140855223596167	0.000353572559988908	0.00306753737323489
146	24.3279064864899	0.21	96.2137250812232	92.241826267612	100.185623894834	0.233329344768784	29.3927463523529	28.2580567523206	30.5274359523851	0.25	0.18	0.34	45.2120492684493	47.0275188370297	48.8429884056101	107.178903096333	111.482623898943	115.786344701552	109.408678819109	113.727887027542	118.118682829287	96.2137250812232	0.278199432348272	0.0222141163408175	-41.4402190578644	-0.506650761247601	-0.505301287208699	-0.507893745039616	0.176560351226509	0.179778665257047	0.173596001914301	0.178180938796492	0.199879053822059	0.189472049538709	0.000140855223596167	0.000353572559988908	0.00306753737323489
146	24.3279064864899	0.21	96.217706508764	92.2008445953216	100.234568422206	0.231200641160715	29.5818831101278	28.4330552112758	30.7307110089799	0.25	0.18	0.34	45.8374258436332	47.689471402207	49.5415169607808	109.494054720751	113.918124659311	118.342194597872	111.700596159569	116.086574390693	120.806151999814	96.217706508764	0.276022658529782	-0.115543594313436	-41.8059237168406	-0.506650761247601	-0.505301287208699	-0.507893745039616	0.176560351226509	0.179778665257047	0.173596001914301	0.178180938796492	0.199879053822059	0.189472049538709	0.000140855223596167	0.000353572559988908	0.00306753737323489
146	24.3279064864899	0.21	96.2189725121609	92.1840177354543	100.253927288868	0.232684803895258	29.8397818243123	28.6857555408954	30.9938081077293	0.25	0.19	0.33	46.3467897355987	48.2113184014248	50.075847067251	110.958638949831	115.422498566069	119.886358182307	113.394502888265	117.986261611769	122.619377856211	96.2189725121609	0.275465999616783	0.614409984091953	-41.0690391265552	-0.506650761247601	-0.505301287208699	-0.507893745039616	0.176560351226509	0.179778665257047	0.173596001914301	0.178180938796492	0.199879053822059	0.189472049538709	0.000140855223596167	0.000353572559988908	0.00306753737323489
146	24.3279064864899	0.21	96.228154025981	92.259066659058	100.197241392904	0.235949628895069	30.0123265367971	28.8621402721069	31.1625128014874	0.25	0.18	0.33	46.4769462069729	48.3291007820676	50.1812553571622	110.895484620183	115.314784853076	119.734085085968	113.286380547959	117.805539718891	122.411156227598	96.228154025981	0.276416714878952	0.114222093576403	-41.5718393409063	-0.506650761247601	-0.505301287208699	-0.507893745039616	0.176560351226509	0.179778665257047	0.173596001914301	0.178180938796492	0.199879053822059	0.189472049538709	0.000140855223596167	0.000353572559988908	0.00306753737323489
146	24.3279064864899	0.21	96.2336928859706	92.2088966234548	100.258489148486	0.234686112635948	29.8198198540693	28.6729918620847	30.9666478460539	0.25	0.18	0.34	46.2308275981541	48.0799128780298	49.9289981579055	110.449768823976	114.86740641146	119.285043998944	112.680498390166	117.171409413383	121.703412073012	96.2336928859706	0.27653039151214	0.245488886355219	-41.3949651504864	-0.506650761247601	-0.505301287208699	-0.507893745039616	0.176560351226509	0.179778665257047	0.173596001914301	0.178180938796492	0.199879053822059	0.189472049538709	0.000140855223596167	0.000353572559988908	0.00306753737323489
146	24.3279064864899	0.21	96.2369944630967	92.3102129631555	100.163775963038	0.243217359327532	30.1360595357413	29.0039409260878	31.2681781453947	0.25	0.18	0.34	46.7425448017231	48.5670590967786	50.3915733918341	111.619326421663	115.976193543995	120.333060666328	113.86933149473	118.415193984397	122.809237467933	96.2369944630967	0.276886806297401	-0.0658368592648557	-41.6611059267639	-0.506650761247601	-0.505301287208699	-0.507893745039616	0.176560351226509	0.179778665257047	0.173596001914301	0.178180938796492	0.199879053822059	0.189472049538709	0.000140855223596167	0.000353572559988908	0.00306753737323489
146	24.3279064864899	0.21	96.2419488957163	92.2534879537832	100.23040983765	0.235910624380775	30.2338300456888	29.075029567382	31.3926305239956	0.25	0.18	0.34	46.8971754416583	48.7662868455552	50.635398249452	112.085666601667	116.552899344057	121.020132086446	114.354678255392	40.2790252972395	123.568758958017	96.2419488957163	0.277871062720705	0.481866373266639	-40.9804805654618	-0.506650761247601	-0.505301287208699	-0.507893745039616	0.176560351226509	0.179778665257047	0.173596001914301	0.178180938796492	0.199879053822059	0.189472049538709	0.000140855223596167	0.000353572559988908	0.00306753737323489
146	24.3279064864899	0.21	96.2469545465435	92.2527690838441	100.241140009243	0.229179404812909	29.585335010335	28.429801563629	30.7408684570411	0.25	0.18	0.34	45.8108828748843	47.6728729160946	49.5348629573048	109.379111719059	113.824841728096	118.270571737132	111.62075262205	116.170513987841	120.732172872337	96.2469545465435	0.27711344192905	-0.0489428241438992	-41.5325433111144	-0.506650761247601	-0.505301287208699	-0.507893745039616	0.176560351226509	0.179778665257047	0.173596001914301	0.178180938796492	0.199879053822059	0.189472049538709	0.000140855223596167	0.000353572559988908	0.00306753737323489
146	24.3279064864899	0.21	96.248934647572	92.2832398419567	100.214629453187	0.240773930576996	30.2267270447657	29.0836141683679	31.3698399211634	0.25	0.19	0.34	46.8495568916709	48.6909487979988	50.5323407043268	111.823144561126	116.218281825948	120.613419090771	114.236324006677	118.710847745779	123.199635843621	96.248934647572	0.275993141331589	0.108088074656741	-41.5528181536464	-0.506650761247601	-0.505301287208699	-0.507893745039616	0.176560351226509	0.179778665257047	0.173596001914301	0.178180938796492	0.199879053822059	0.189472049538709	0.000140855223596167	0.000353572559988908	0.00306753737323489
146	24.3279064864899	0.21	96.2501346323376	92.2503939968753	100.2498752678	0.233228724602304	29.6486680251442	28.5037767281346	30.7935593221539	0.25	0.18	0.34	45.8870298834515	47.7301421720532	49.573254460655	109.456919999745	113.853399676822	118.249879353899	111.651820236065	116.175586859271	120.655731638936	96.2501346323376	0.27541163551477	0.0618195838260888	-41.6780520740632	-0.506650761247601	-0.505301287208699	-0.507893745039616	0.176560351226509	0.179778665257047	0.173596001914301	0.178180938796492	0.199879053822059	0.189472049538709	0.000140855223596167	0.000353572559988908	0.00306753737323489
146	24.3279064864899	0.21	96.2502116734348	92.3105380100233	100.189885336846	0.236180709765814	29.5576246134102	28.425589764462	30.6896594623584	0.25	0.18	0.34	45.9610025073459	47.7913763698421	49.6217502323383	110.119219602698	114.50466226764	118.890104932583	112.3358200495	116.755058412825	121.212667148148	96.2502116734348	0.275700461579358	0.0236127074900698	-41.7594443813132	-0.506650761247601	-0.505301287208699	-0.507893745039616	0.176560351226509	0.179778665257047	0.173596001914301	0.178180938796492	0.199879053822059	0.189472049538709	0.000140855223596167	0.000353572559988908	0.00306753737323489
146	24.3279064864899	0.21	96.2592782941032	92.2858242148601	100.232732373346	0.234994456492625	29.9063306860371	28.7571620048877	31.0554993671865	0.25	0.18	0.34	46.4261219689764	48.2813622512024	50.1366025334284	111.060980370021	115.499102613005	119.937224855988	113.421865605068	117.869889980232	122.369542536154	96.2592782941032	0.276991263377436	-0.24646734937931	-41.8320699129062	-0.506650761247601	-0.505301287208699	-0.507893745039616	0.176560351226509	0.179778665257047	0.173596001914301	0.178180938796492	0.199879053822059	0.189472049538709	0.000140855223596167	0.000353572559988908	0.00306753737323489
146	24.3279064864899	0.21	96.2645010690421	92.3207817289286	100.208220409156	0.236444681097245	29.7408513849732	28.6026318273909	30.8790709425555	0.25	0.19	0.34	45.8770758238161	47.7027184871374	49.5283611504586	109.027329303238	113.365987342569	117.704645381899	111.407747154635	115.756212924209	120.242092768779	96.2645010690421	0.278855073323584	-0.127424273044404	-41.4927612495991	-0.506650761247601	-0.505301287208699	-0.507893745039616	0.176560351226509	0.179778665257047	0.173596001914301	0.178180938796492	0.199879053822059	0.189472049538709	0.000140855223596167	0.000353572559988908	0.00306753737323489
146	24.3279064864899	0.21	96.2690803757058	92.3221204393069	100.216040312105	0.232996620832751	29.8507844294618	28.6973398207515	31.0042290381721	0.25	0.19	0.34	46.0384031923651	47.8888446718735	49.7392861513818	109.433293883159	113.831793661583	118.230293440007	111.774935881923	116.262079221985	120.739357773772	96.2690803757058	0.27851516629155	0.28175400455871	-41.1235348343583	-0.506650761247601	-0.505301287208699	-0.507893745039616	0.176560351226509	0.179778665257047	0.173596001914301	0.178180938796492	0.199879053822059	0.189472049538709	0.000140855223596167	0.000353572559988908	0.00306753737323489
146	24.3279064864899	0.21	96.2707895983174	92.3431650843677	100.198414112267	0.240303620238546	30.2028264439698	29.0591461805272	31.3465067074125	0.25	0.19	0.34	46.6239647566522	48.4589432506646	50.2939217446769	110.837454725718	115.199682322927	119.561909920136	113.159250178399	117.61766650864	122.023354697164	96.2707895983174	0.27958079136093	-0.122510268549947	-41.4230241422536	-0.506650761247601	-0.505301287208699	-0.507893745039616	0.176560351226509	0.179778665257047	0.173596001914301	0.178180938796492	0.199879053822059	0.189472049538709	0.000140855223596167	0.000353572559988908	0.00306753737323489
146	24.3279064864899	0.21	96.2747833727934	92.3003712735921	100.249195471995	0.231666751533494	29.8801809267226	28.7212878997308	31.0390739537143	0.25	0.18	0.34	46.3561091995306	48.226560548974	50.0970118984174	110.864119997589	115.337445012028	119.810770026468	113.187944421076	117.675491097424	122.233975271157	96.2747833727934	0.277514329939338	0.0128689479630458	-41.4973916734798	-0.506650761247601	-0.505301287208699	-0.507893745039616	0.176560351226509	0.179778665257047	0.173596001914301	0.178180938796492	0.199879053822059	0.189472049538709	0.000140855223596167	0.000353572559988908	0.00306753737323489
146	24.3279064864899	0.21	96.2768995219376	92.3534729362054	100.20032610767	0.241035525671957	30.260190098458	29.1166299422232	31.4037502546928	0.25	0.19	0.34	46.5578976302833	48.3864662796668	50.2150349290503	110.303094453789	114.635265593686	118.967436733583	112.524101926389	117.027332453939	121.374767700354	96.2768995219376	0.279579795903477	0.0376492445297351	-41.2896306347819	-0.506650761247601	-0.505301287208699	-0.507893745039616	0.176560351226509	0.179778665257047	0.173596001914301	0.178180938796492	0.199879053822059	0.189472049538709	0.000140855223596167	0.000353572559988908	0.00306753737323489
146	24.3279064864899	0.21	96.2839138494735	92.3390737104736	100.228753988473	0.240809451603152	30.2382090941248	29.094773082977	31.3816451052726	0.25	0.19	0.34	46.6358935926824	48.4687025303513	50.3015114680203	110.757582142689	115.110398628606	119.463215114524	112.99975197334	117.509465730707	121.946764476141	96.2839138494735	0.279705850326887	-0.312504523714385	-41.5895565239545	-0.506650761247601	-0.505301287208699	-0.507893745039616	0.176560351226509	0.179778665257047	0.173596001914301	0.178180938796492	0.199879053822059	0.189472049538709	0.000140855223596167	0.000353572559988908	0.00306753737323489
146	24.3279064864899	0.21	96.2873281921055	92.3249090396815	100.24974734453	0.230365031808239	29.5070048829427	28.3583847769219	30.6556249889635	0.25	0.18	0.34	45.6737557291264	47.5237127898209	49.3736698505154	108.998404762575	113.413245742389	117.828086722203	111.216610336326	115.718790665283	120.312471621246	96.2873281921055	0.276850732123609	-0.468870984359417	-42.061286530017	-0.506650761247601	-0.505301287208699	-0.507893745039616	0.176560351226509	0.179778665257047	0.173596001914301	0.178180938796492	0.199879053822059	0.189472049538709	0.000140855223596167	0.000353572559988908	0.00306753737323489
146	24.3279064864899	0.21	96.2886612377262	92.3605740360088	100.216748439444	0.239832803685312	30.5223446382948	29.3650729471061	31.6796163294835	0.25	0.19	0.34	47.1796530915242	49.0389938471651	50.8983346028061	112.314210060961	116.740490767156	121.16677147335	114.7228249474	119.197608240695	123.77148910152	96.2886612377262	0.278502682113622	0.22459744229221	-41.2425473500017	-0.506650761247601	-0.505301287208699	-0.507893745039616	0.176560351226509	0.179778665257047	0.173596001914301	0.178180938796492	0.199879053822059	0.189472049538709	0.000140855223596167	0.000353572559988908	0.00306753737323489
146	24.3279064864899	0.21	96.297847699861	92.2883627376662	100.307332662056	0.231612324220639	29.8302597199648	28.673125957695	30.9873934822346	0.25	0.18	0.34	46.2778707238992	48.1454622358812	50.0130537478631	110.675780265949	115.142216265995	119.60865226604	112.908557257573	117.461784971447	122.02428535752	96.297847699861	0.276893316677976	-0.463699772707832	-42.0299684252698	-0.506650761247601	-0.505301287208699	-0.507893745039616	0.176560351226509	0.179778665257047	0.173596001914301	0.178180938796492	0.199879053822059	0.189472049538709	0.000140855223596167	0.000353572559988908	0.00306753737323489
146	24.3279064864899	0.21	96.3070781682778	92.3171770488013	100.296979287754	0.230201725499178	29.641849227158	28.4874483684798	30.7962500858362	0.25	0.18	0.34	46.0063390118567	47.8706603288438	49.734981645831	110.094806818223	114.556194088961	119.0175813597	112.417478161071	116.840817177628	121.393128681394	96.3070781682778	0.275511470810746	-0.327214479972907	-42.0857529635228	-0.506650761247601	-0.505301287208699	-0.507893745039616	0.176560351226509	0.179778665257047	0.173596001914301	0.178180938796492	0.199879053822059	0.189472049538709	0.000140855223596167	0.000353572559988908	0.00306753737323489
146	24.3279064864899	0.21	96.3125289389281	92.3761070087846	100.248950869072	0.239910401658809	30.2194146712827	29.0738725262048	31.3649568163607	0.25	0.19	0.34	46.5692950530857	48.4041758417318	50.239056630378	110.520357013921	114.874979079983	119.229601146046	112.709808414217	117.193394397701	121.761075495728	96.3125289389281	0.27905910779683	0.132972666414444	-41.2519409283514	-0.506650761247601	-0.505301287208699	-0.507893745039616	0.176560351226509	0.179778665257047	0.173596001914301	0.178180938796492	0.199879053822059	0.189472049538709	0.000140855223596167	0.000353572559988908	0.00306753737323489
146	24.3279064864899	0.21	96.3159858304994	92.284872564442	100.347099096557	0.232889926891062	30.0364832032838	28.8755165630343	31.1974498435334	0.25	0.19	0.34	46.4375284623637	48.3045919063285	50.1716553502934	110.654483850418	115.103448912703	119.552413974988	112.936920273052	117.543642238018	122.053677769448	96.3159858304994	0.276280189344497	0.431761155016732	-41.155333758689	-0.506650761247601	-0.505301287208699	-0.507893745039616	0.176560351226509	0.179778665257047	0.173596001914301	0.178180938796492	0.199879053822059	0.189472049538709	0.000140855223596167	0.000353572559988908	0.00306753737323489
146	24.3279064864899	0.21	96.3176149875362	92.3232317685512	100.311998206521	0.233638569124643	30.0284867755141	28.8702558248229	31.1867177262053	0.25	0.19	0.34	46.3145288308592	48.1725976018487	50.0306663728382	110.086580262699	114.503087178664	118.919594094629	112.309976834138	116.959837321588	121.435399107775	96.3176149875362	0.278036864776845	0.251792151443455	-41.2042776907417	-0.506650761247601	-0.505301287208699	-0.507893745039616	0.176560351226509	0.179778665257047	0.173596001914301	0.178180938796492	0.199879053822059	0.189472049538709	0.000140855223596167	0.000353572559988908	0.00306753737323489
146	24.3279064864899	0.21	96.3183826836531	92.3870024690789	100.249762898227	0.234458334246638	29.4738262050292	28.3395854057642	30.6080670042942	0.25	0.18	0.34	45.5219020414349	47.3438340780637	49.1657661146925	108.343455836026	112.679707273127	117.015958710228	110.56626369998	114.964418022629	119.359506397694	96.3183826836531	0.277821024123768	0.202252700151237	-41.2964435941521	-0.506650761247601	-0.505301287208699	-0.507893745039616	0.176560351226509	0.179778665257047	0.173596001914301	0.178180938796492	0.199879053822059	0.189472049538709	0.000140855223596167	0.000353572559988908	0.00306753737323489
146	24.3279064864899	0.21	96.3331629250109	92.3064837110279	100.359842138994	0.232626123731332	29.9694980160449	28.8102645784181	31.1287314536716	0.25	0.18	0.34	46.3747068753758	48.2406776207589	50.106648366142	110.606384861902	115.056834089743	119.507283317585	112.902029724001	117.438244659369	122.036862199087	96.3331629250109	0.275959430168506	0.288938956597782	-41.3431584623659	-0.506650761247601	-0.505301287208699	-0.507893745039616	0.176560351226509	0.179778665257047	0.173596001914301	0.178180938796492	0.199879053822059	0.189472049538709	0.000140855223596167	0.000353572559988908	0.00306753737323489
146	24.3279064864899	0.21	96.3368826825549	92.364287364183	100.309478000927	0.234389361370626	29.6891245997285	28.5463789091898	30.8318702902671	0.25	0.18	0.34	45.8514575915374	47.6869462794136	49.5224349672898	109.121520709595	113.489785698041	117.858050686486	111.38329211786	115.851050258871	120.301235468779	96.3368826825549	0.278105257291656	-0.204844783163295	-41.6953825785702	-0.506650761247601	-0.505301287208699	-0.507893745039616	0.176560351226509	0.179778665257047	0.173596001914301	0.178180938796492	0.199879053822059	0.189472049538709	0.000140855223596167	0.000353572559988908	0.00306753737323489
146	24.3279064864899	0.21	96.3403560360217	92.3134100458106	100.367302026233	0.223064225044722	28.963596214565	27.81240557413	30.114786855	0.25	0.18	0.34	44.7433924800757	46.5953780807849	48.4473636814941	106.65507437232	111.069662784856	115.484251197393	108.810812656877	113.30327176288	117.969848520748	96.3403560360217	0.277331509137032	-0.293741605049323	-41.8352419388482	-0.506650761247601	-0.505301287208699	-0.507893745039616	0.176560351226509	0.179778665257047	0.173596001914301	0.178180938796492	0.199879053822059	0.189472049538709	0.000140855223596167	0.000353572559988908	0.00306753737323489
146	24.3279064864899	0.21	96.3532388967482	92.3595170461408	100.346960747356	0.231397138798231	29.2417822992721	28.1067897423944	30.3767748561497	0.25	0.18	0.34	45.1393795176379	46.9621725240309	48.7849655304238	107.412427276751	111.74989543276	116.087363588769	109.661368427475	114.038695044784	118.507633383706	96.3532388967482	0.277066843174088	-0.407296969983942	-41.9588324773243	-0.506650761247601	-0.505301287208699	-0.507893745039616	0.176560351226509	0.179778665257047	0.173596001914301	0.178180938796492	0.199879053822059	0.189472049538709	0.000140855223596167	0.000353572559988908	0.00306753737323489
146	24.3279064864899	0.21	96.3577001751625	92.3401596754041	100.375240674921	0.230633459924144	29.6357004616323	28.4829432317521	30.7884576915125	0.25	0.19	0.34	45.6794433116339	47.5281746069196	49.3769059022053	108.544105428442	112.937085510431	117.33006559242	111.0544004593	115.296347271182	119.907232852631	96.3577001751625	0.278215721675677	0.173406875714232	-41.2249927537372	-0.506650761247601	-0.505301287208699	-0.507893745039616	0.176560351226509	0.179778665257047	0.173596001914301	0.178180938796492	0.199879053822059	0.189472049538709	0.000140855223596167	0.000353572559988908	0.00306753737323489
146	24.3279064864899	0.21	96.357978758442	92.3807976277263	100.335159889158	0.229097093476755	29.5533324483695	28.3987799671223	30.7078849296167	0.25	0.18	0.34	45.771215874725	47.6320447877644	49.4928737008037	109.30937792691	113.753351000936	118.197324074963	111.578881604419	116.058232282179	120.608986336759	96.357978758442	0.276850872976628	-0.0638004302885373	-41.6739299858391	-0.506650761247601	-0.505301287208699	-0.507893745039616	0.176560351226509	0.179778665257047	0.173596001914301	0.178180938796492	0.199879053822059	0.189472049538709	0.000140855223596167	0.000353572559988908	0.00306753737323489
146	24.3279064864899	0.21	96.3651756761054	92.3745872399643	100.355764112246	0.236194901377229	30.3377227985415	29.1758564749707	31.4995891221124	0.25	0.19	0.34	46.8830051930402	48.7500209883887	50.6170367837371	111.625712502217	116.070968678747	120.516224855277	114.052963246955	118.575501011368	123.190122203034	96.3651756761054	0.277594112626197	0.0125960578878257	-41.487461351337	-0.506650761247601	-0.505301287208699	-0.507893745039616	0.176560351226509	0.179778665257047	0.173596001914301	0.178180938796492	0.199879053822059	0.189472049538709	0.000140855223596167	0.000353572559988908	0.00306753737323489
146	24.3279064864899	0.21	96.3708681600348	92.4176382585326	100.324098061537	0.235196942382099	29.9513793954149	28.8011274716459	31.1016313191838	0.25	0.18	0.34	46.3737562826035	48.2258192766293	50.0778822706551	110.637337255423	115.055942400101	119.474547544778	112.909068427147	117.351117778245	121.92742942321	96.3708681600348	0.278586731179872	-0.0128106598440642	-41.4629597214916	-0.506650761247601	-0.505301287208699	-0.507893745039616	0.176560351226509	0.179778665257047	0.173596001914301	0.178180938796492	0.199879053822059	0.189472049538709	0.000140855223596167	0.000353572559988908	0.00306753737323489
146	24.3279064864899	0.21	96.3802728494095	92.3830392634348	100.377506435384	0.229639915073132	29.2853696066825	28.1430409418297	30.4276982715353	0.25	0.19	0.34	45.0727272834441	46.902233500821	48.731739718198	106.95526362704	111.296587784248	115.637911941455	109.137089331284	113.586503488595	118.093433943243	96.3802728494095	0.27736328708305	-0.42077279716332	-41.9395468082393	-0.506650761247601	-0.505301287208699	-0.507893745039616	0.176560351226509	0.179778665257047	0.173596001914301	0.178180938796492	0.199879053822059	0.189472049538709	0.000140855223596167	0.000353572559988908	0.00306753737323489
146	24.3279064864899	0.21	96.3904245233279	92.3871259519301	100.393723094726	0.227333838836527	29.7055738592372	28.5392503812185	30.871897337256	0.25	0.19	0.34	45.8284251135193	47.7013113125799	49.5741975116406	109.038893138132	113.49502353348	117.951153928827	111.426150085541	115.915230129978	120.526394582939	96.3904245233279	0.278361627775206	0.0706676300259604	-41.2967528015345	-0.506650761247601	-0.505301287208699	-0.507893745039616	0.176560351226509	0.179778665257047	0.173596001914301	0.178180938796492	0.199879053822059	0.189472049538709	0.000140855223596167	0.000353572559988908	0.00306753737323489
146	24.3279064864899	0.21	96.4142266894922	92.3830471914712	100.445406187513	0.229980535431801	29.4538089555858	28.306014969904	30.6016029412677	0.25	0.18	0.34	45.5678530597617	47.4156054805118	49.2633579012619	108.693617669127	113.101086568415	117.508555467703	110.929113705944	115.395526576377	120.015194225863	96.4142266894922	0.275049053995645	-0.315541241353038	-42.0664026189623	-0.506650761247601	-0.505301287208699	-0.507893745039616	0.176560351226509	0.179778665257047	0.173596001914301	0.178180938796492	0.199879053822059	0.189472049538709	0.000140855223596167	0.000353572559988908	0.00306753737323489
146	24.3279064864899	0.21	96.4213008299719	92.4858344696898	100.356767190254	0.236412359843311	29.3941778598042	28.2691252238069	30.5192304958015	0.25	0.18	0.34	45.5217228264779	47.3333931153744	49.145063404271	108.615599418126	112.938275322256	117.260951226386	110.890497289639	115.255543104579	119.727544212341	96.4213008299719	0.276342951053015	0.396446133028699	-41.2542657657011	-0.506650761247601	-0.505301287208699	-0.507893745039616	0.176560351226509	0.179778665257047	0.173596001914301	0.178180938796492	0.199879053822059	0.189472049538709	0.000140855223596167	0.000353572559988908	0.00306753737323489
146	24.3279064864899	0.21	96.4279546298905	92.464463903583	100.391445356198	0.236660970254077	30.0953206135027	28.9442245833575	31.2464166436479	0.25	0.18	0.34	46.4827607603849	48.3313548115876	50.1799488627903	110.605413277345	115.004130256943	119.402847236542	112.88278879409	117.356436192001	121.79663347897	96.4279546298905	0.277221691764197	0.549852483075136	-41.0510523448434	-0.506650761247601	-0.505301287208699	-0.507893745039616	0.176560351226509	0.179778665257047	0.173596001914301	0.178180938796492	0.199879053822059	0.189472049538709	0.000140855223596167	0.000353572559988908	0.00306753737323489
146	24.3279064864899	0.21	96.4419011369531	92.5000980438864	100.38370423002	0.23700274499484	29.9127506514292	28.76971883723	31.0557824656283	0.25	0.18	0.34	46.4715025562892	48.3178329349767	50.1641633136642	111.230590291544	115.649823727043	120.069057162541	113.521392555832	118.109738227293	122.54692278893	96.4419011369531	0.276128381977108	0.362256573340247	-41.3113032200203	-0.506650761247601	-0.505301287208699	-0.507893745039616	0.176560351226509	0.179778665257047	0.173596001914301	0.178180938796492	0.199879053822059	0.189472049538709	0.000140855223596167	0.000353572559988908	0.00306753737323489
146	24.3279064864899	0.21	96.4499162879959	92.4388267877786	100.461005788213	0.232770408353543	29.7579492672277	28.6073636121459	30.9085349223095	0.25	0.18	0.34	45.9838327117846	47.8332984298139	49.6827641478431	109.519345258532	113.924203717944	118.329062177355	111.787080116379	116.284754502645	120.87357450052	96.4499162879959	0.276946515315581	-0.544398748621835	-42.095901441558	-0.506650761247601	-0.505301287208699	-0.507893745039616	0.176560351226509	0.179778665257047	0.173596001914301	0.178180938796492	0.199879053822059	0.189472049538709	0.000140855223596167	0.000353572559988908	0.00306753737323489
146	24.3279064864899	0.21	96.4627906050914	92.4457235935511	100.479857616632	0.230357859160072	29.6534997492853	28.4991536831255	30.8078458154451	0.25	0.19	0.34	45.9259562766128	47.7861675499716	49.6463788233305	109.661900241153	114.103708743907	118.54551724666	112.05719355369	116.496381225304	121.081800638029	96.4627906050914	0.276176338356713	0.0061820170931577	-41.6074143508444	-0.506650761247601	-0.505301287208699	-0.507893745039616	0.176560351226509	0.179778665257047	0.173596001914301	0.178180938796492	0.199879053822059	0.189472049538709	0.000140855223596167	0.000353572559988908	0.00306753737323489
146	24.3279064864899	0.21	96.473365184027	92.4720605290524	100.474669839002	0.232501465668557	30.2380486059507	29.0680189798486	31.4080782320529	0.25	0.18	0.34	46.8931302706965	48.7806462970009	50.6681623233053	112.093611574819	116.605540871764	121.117470168709	114.50068597459	39.9581797445663	123.760397958136	96.473365184027	0.276046117281832	0.0195732532508423	-41.6455038209238	-0.506650761247601	-0.505301287208699	-0.507893745039616	0.176560351226509	0.179778665257047	0.173596001914301	0.178180938796492	0.199879053822059	0.189472049538709	0.000140855223596167	0.000353572559988908	0.00306753737323489
146	24.3279064864899	0.21	96.4738824131368	92.4959681191089	100.451796707165	0.234458447584978	29.8610909941508	28.711947452795	31.0102345355065	0.25	0.19	0.34	46.1655927473462	48.0132867369542	49.8609807265623	109.985103352214	114.387057325219	118.789011298224	112.297587162705	116.773157933519	121.317335325875	96.4738824131368	0.278047883460587	0.12826948047518	-41.3574924978315	-0.506650761247601	-0.505301287208699	-0.507893745039616	0.176560351226509	0.179778665257047	0.173596001914301	0.178180938796492	0.199879053822059	0.189472049538709	0.000140855223596167	0.000353572559988908	0.00306753737323489
146	24.3279064864899	0.21	96.4788942857758	92.4359866840805	100.521801887471	0.231861114332671	29.8562891808406	28.6989546462226	31.0136237154587	0.25	0.18	0.34	46.1589833940153	48.0204235134654	49.8818636329154	110.003760833124	114.43985102942	118.875941225715	112.318198714925	116.849898397594	121.429355302646	96.4788942857758	0.276078740937533	0.428691164320362	-41.1637155514903	-0.506650761247601	-0.505301287208699	-0.507893745039616	0.176560351226509	0.179778665257047	0.173596001914301	0.178180938796492	0.199879053822059	0.189472049538709	0.000140855223596167	0.000353572559988908	0.00306753737323489
146	24.3279064864899	0.21	96.4849908870783	92.4834996243851	100.486482149772	0.239473830102405	30.3803803128009	29.227356105168	31.5334045204338	0.25	0.18	0.34	46.9189682327255	48.7699295709604	50.6208909091954	111.599003774523	116.00160360041	120.404203426296	113.936904659987	118.36063239634	122.952512771728	96.4849908870783	0.277338064205189	-0.0800581283700917	-41.626638447581	-0.506650761247601	-0.505301287208699	-0.507893745039616	0.176560351226509	0.179778665257047	0.173596001914301	0.178180938796492	0.199879053822059	0.189472049538709	0.000140855223596167	0.000353572559988908	0.00306753737323489
146	24.3279064864899	0.21	96.4929056890541	92.5052622595104	100.480549118598	0.230917158654388	29.6081838501942	28.4574168610792	30.7589508393092	0.25	0.19	0.34	45.6088049024889	47.4531433170045	49.2974817315201	108.30521981158	112.684888996469	117.064558181358	110.580765286076	115.007519584205	119.425101720971	96.4929056890541	0.277995948044747	-0.0309695229933744	-41.4565545306311	-0.506650761247601	-0.505301287208699	-0.507893745039616	0.176560351226509	0.179778665257047	0.173596001914301	0.178180938796492	0.199879053822059	0.189472049538709	0.000140855223596167	0.000353572559988908	0.00306753737323489
146	24.3279064864899	0.21	96.5051900336931	92.5048325682128	100.505547499173	0.233051532180308	29.7482559418337	28.5989496399933	30.897562243674	0.25	0.18	0.33	46.306338779612	48.1672521223923	50.0281654651725	111.105497515844	115.570495359173	120.035493202503	113.548305093869	118.12504029204	122.609750619789	96.5051900336931	0.274669690770226	-0.148549012310561	-41.9283428880194	-0.506650761247601	-0.505301287208699	-0.507893745039616	0.176560351226509	0.179778665257047	0.173596001914301	0.178180938796492	0.199879053822059	0.189472049538709	0.000140855223596167	0.000353572559988908	0.00306753737323489
146	24.3279064864899	0.21	96.5072531719624	92.4866075864329	100.527898757492	0.228497440126204	29.5640498996918	28.407114497424	30.7209853019596	0.25	0.18	0.34	45.7259629316584	47.5882423730715	49.4505218144845	109.059551933816	113.501215890891	117.942879847965	111.309636932362	115.935649696054	120.432648393505	96.5072531719624	0.27634411042058	-0.115543718727461	-41.6888398025763	-0.506650761247601	-0.505301287208699	-0.507893745039616	0.176560351226509	0.179778665257047	0.173596001914301	0.178180938796492	0.199879053822059	0.189472049538709	0.000140855223596167	0.000353572559988908	0.00306753737323489
146	24.3279064864899	0.21	96.509849222155	92.5731041413942	100.446594302916	0.240398565381449	29.7863304247626	28.6587147011212	30.913946148404	0.25	0.18	0.34	46.149583543997	47.9654010566253	49.7812185692536	110.114906765279	114.447526059994	118.78014535471	112.477236354527	116.779635361685	121.288574267625	96.509849222155	0.2766263644273	0.0922366669025373	-41.5215410195802	-0.506650761247601	-0.505301287208699	-0.507893745039616	0.176560351226509	0.179778665257047	0.173596001914301	0.178180938796492	0.199879053822059	0.189472049538709	0.000140855223596167	0.000353572559988908	0.00306753737323489
146	24.3279064864899	0.21	96.5186702084761	92.5089816188396	100.528358798113	0.231811135404495	29.7467508091724	28.5935005526018	30.900001065743	0.25	0.18	0.34	45.9355496099849	47.7882498163122	49.6409500226395	109.341846806609	113.751887915485	118.16192902436	111.626390278171	116.037664380906	120.642685116466	96.5186702084761	0.276152189571018	-0.299297340971861	-41.9895346562802	-0.506650761247601	-0.505301287208699	-0.507893745039616	0.176560351226509	0.179778665257047	0.173596001914301	0.178180938796492	0.199879053822059	0.189472049538709	0.000140855223596167	0.000353572559988908	0.00306753737323489
146	24.3279064864899	0.21	96.5240185370583	92.4939336897195	100.554103384397	0.228444846109984	29.8440428614203	28.6759761989974	31.0121095238431	0.25	0.19	0.34	46.1298215917671	48.0088406832512	49.8878597747352	109.953053552912	114.431802433002	118.910551313092	112.262936892805	116.887312235154	121.373974667608	96.5240185370583	0.277315131406148	-0.174255885043567	-41.6853760766984	-0.506650761247601	-0.505301287208699	-0.507893745039616	0.176560351226509	0.179778665257047	0.173596001914301	0.178180938796492	0.199879053822059	0.189472049538709	0.000140855223596167	0.000353572559988908	0.00306753737323489
146	24.3279064864899	0.21	96.5275620716753	92.4957337170167	100.559390426334	0.235647081963115	30.4814092020715	29.312264839404	31.6505535647389	0.25	0.19	0.34	47.1946950432832	49.0770951907972	50.9594953383112	112.590931674757	117.081715780872	121.572499886987	115.011735347689	119.647614974972	124.159364059632	96.5275620716753	0.276969130230691	-0.175256867063209	-41.6692152984306	-0.506650761247601	-0.505301287208699	-0.507893745039616	0.176560351226509	0.179778665257047	0.173596001914301	0.178180938796492	0.199879053822059	0.189472049538709	0.000140855223596167	0.000353572559988908	0.00306753737323489
146	24.3279064864899	0.21	96.5287640733066	92.5467917736322	100.510736372981	0.230013254947671	29.49091079454	28.341777134657	30.6400444544231	0.25	0.19	0.34	45.6776142854156	47.5296394364545	49.3816645874935	109.081658537508	113.504437141184	117.92721574486	111.418795258088	115.867758365405	120.382401944657	96.5287640733066	0.276526331283765	0.0131458721176618	-41.5647488320443	-0.506650761247601	-0.505301287208699	-0.507893745039616	0.176560351226509	0.179778665257047	0.173596001914301	0.178180938796492	0.199879053822059	0.189472049538709	0.000140855223596167	0.000353572559988908	0.00306753737323489
146	24.3279064864899	0.21	96.5307700177988	92.5409472057432	100.520592829854	0.225928667649477	29.3513745094059	28.1943290217895	30.5084199970224	0.25	0.19	0.34	45.3518528715905	47.2130128473986	49.0741728232066	108.0910969603	112.526964751045	116.96283254179	110.371988839917	115.017301132111	119.471064594089	96.5307700177988	0.277507490384493	-0.403764905854845	-41.8842040126287	-0.506650761247601	-0.505301287208699	-0.507893745039616	0.176560351226509	0.179778665257047	0.173596001914301	0.178180938796492	0.199879053822059	0.189472049538709	0.000140855223596167	0.000353572559988908	0.00306753737323489
146	24.3279064864899	0.21	96.5391885256412	92.5534765380512	100.524900513231	0.231311069466166	30.0060099981553	28.8410727742046	31.170947222106	0.25	0.19	0.34	46.2605753872577	48.1291142828772	49.9976531784966	109.941242072767	114.381945313614	118.822648554462	112.169084944517	116.688652451457	121.350091764312	96.5391885256412	0.277930000848068	-0.278444705993642	-41.6886946757983	-0.506650761247601	-0.505301287208699	-0.507893745039616	0.176560351226509	0.179778665257047	0.173596001914301	0.178180938796492	0.199879053822059	0.189472049538709	0.000140855223596167	0.000353572559988908	0.00306753737323489
146	24.3279064864899	0.21	96.5395604085951	92.5264954010764	100.552625416114	0.231492328663623	29.7495532825389	28.5951609903738	30.9039455747041	0.25	0.19	0.34	45.9506450743343	47.805681683909	49.6607182934838	109.407658779868	113.824467555375	118.241276330881	111.727271400422	116.17676142994	120.668976148517	96.5395604085951	0.27810320821694	0.329186068934768	-41.0832213410752	-0.506650761247601	-0.505301287208699	-0.507893745039616	0.176560351226509	0.179778665257047	0.173596001914301	0.178180938796492	0.199879053822059	0.189472049538709	0.000140855223596167	0.000353572559988908	0.00306753737323489
146	24.3279064864899	0.21	96.5415232220771	92.5988681564764	100.484178287678	0.236525874755449	29.7675492340616	28.6285640328872	30.9065344352361	0.25	0.19	0.34	46.0917527900615	47.9255096024453	49.759266414829	109.954512320858	114.329044071453	118.703575822048	112.27917525809	116.641767045922	121.20958557074	96.5415232220771	0.277774834703607	-0.123525245229492	-41.6410438313553	-0.506650761247601	-0.505301287208699	-0.507893745039616	0.176560351226509	0.179778665257047	0.173596001914301	0.178180938796492	0.199879053822059	0.189472049538709	0.000140855223596167	0.000353572559988908	0.00306753737323489
146	24.3279064864899	0.21	96.5435985042865	92.5477467753441	100.539450233229	0.238488978951068	30.0994101211235	28.9539523266519	31.2448679155951	0.25	0.19	0.34	46.5614624278879	48.4034973065227	50.2455321851575	110.944488211038	115.333603290779	119.722718370519	113.247008773752	117.788304800879	122.334825969574	96.5435985042865	0.276282890276022	0.0115613606093414	-41.6421553482795	-0.506650761247601	-0.505301287208699	-0.507893745039616	0.176560351226509	0.179778665257047	0.173596001914301	0.178180938796492	0.199879053822059	0.189472049538709	0.000140855223596167	0.000353572559988908	0.00306753737323489
146	24.3279064864899	0.21	96.5480476257554	92.5242341481729	100.571861103338	0.229391689438368	29.9627518136585	28.7931800655491	31.132323561768	0.25	0.19	0.34	46.1886091627838	48.0647788751351	49.9409485874865	109.781833818073	114.241144356087	118.700454894102	112.130935708771	116.666715056172	121.205749594922	96.5480476257554	0.279543100861426	0.047732041787423	-41.2393746254917	-0.506650761247601	-0.505301287208699	-0.507893745039616	0.176560351226509	0.179778665257047	0.173596001914301	0.178180938796492	0.199879053822059	0.189472049538709	0.000140855223596167	0.000353572559988908	0.00306753737323489
146	24.3279064864899	0.21	96.5585605688473	92.5950248814705	100.522096256224	0.234956427702434	30.0325969446374	28.8784543333867	31.1867395558881	0.25	0.19	0.34	46.3237962224915	48.1751510948145	50.0265059671375	110.099302305752	114.499478810806	118.89965531586	112.402168258928	116.973882943851	121.410606245631	96.5585605688473	0.27847890917822	-0.0234715108144204	-41.4074153691802	-0.506650761247601	-0.505301287208699	-0.507893745039616	0.176560351226509	0.179778665257047	0.173596001914301	0.178180938796492	0.199879053822059	0.189472049538709	0.000140855223596167	0.000353572559988908	0.00306753737323489
146	24.3279064864899	0.21	96.5626707543497	92.6317616693762	100.493579839323	0.238264595302126	29.6641826792574	28.5345900006379	30.7937753578769	0.25	0.18	0.34	46.01761677743	47.8393062777221	49.6609957780143	109.964478568564	114.317618736216	118.670758903868	112.125175863418	116.636911896242	121.104089765627	96.5626707543497	0.27620000579581	0.508682134468561	-41.1519913351265	-0.506650761247601	-0.505301287208699	-0.507893745039616	0.176560351226509	0.179778665257047	0.173596001914301	0.178180938796492	0.199879053822059	0.189472049538709	0.000140855223596167	0.000353572559988908	0.00306753737323489
146	24.3279064864899	0.21	96.5723623760309	92.5908191681061	100.553905583956	0.235173308411171	29.6694784703425	28.5299778032427	30.8089791374423	0.25	0.19	0.34	45.8660247865064	47.6979352843653	49.5298457822241	109.254606554534	113.618286677638	117.981966800742	111.593857916767	115.986685188852	120.545901710558	96.5723623760309	0.277174555211901	0.177083840794933	-41.3719216338271	-0.506650761247601	-0.505301287208699	-0.507893745039616	0.176560351226509	0.179778665257047	0.173596001914301	0.178180938796492	0.199879053822059	0.189472049538709	0.000140855223596167	0.000353572559988908	0.00306753737323489
146	24.3279064864899	0.21	96.5729971993942	92.569548936452	100.576445462336	0.233823765951904	29.6861461829726	28.5417115226679	30.8305808432774	0.25	0.19	0.34	45.8554850467454	47.6941486605551	49.5328122743648	109.158800655195	113.535732110335	117.912663565475	111.46359952629	115.914975517452	120.152254302335	96.5729971993942	0.277326054420145	0.34221646542046	-41.1565801410955	-0.506650761247601	-0.505301287208699	-0.507893745039616	0.176560351226509	0.179778665257047	0.173596001914301	0.178180938796492	0.199879053822059	0.189472049538709	0.000140855223596167	0.000353572559988908	0.00306753737323489
146	24.3279064864899	0.21	96.5817349377161	92.6070444545723	100.55642542086	0.237280775133939	29.8237873101129	28.6850303831527	30.9625442370731	0.25	0.18	0.34	46.0239983149378	47.8510888282643	49.6781793415907	109.411856642179	113.755359437143	118.098862232107	111.604901857233	116.144327449574	120.56442225843	96.5817349377161	0.277479758499576	-0.111889127922307	-41.6790704894587	-0.506650761247601	-0.505301287208699	-0.507893745039616	0.176560351226509	0.179778665257047	0.173596001914301	0.178180938796492	0.199879053822059	0.189472049538709	0.000140855223596167	0.000353572559988908	0.00306753737323489
146	24.3279064864899	0.21	96.5859260406344	92.5950535223071	100.576798558962	0.228121466582368	29.1443291434713	28.0026011882771	30.2860570986655	0.25	0.18	0.34	45.0273218027444	46.8631852535742	48.6990487044039	107.278767932566	111.652760460041	116.026752987517	109.514942949515	114.00750999048	118.442967295312	96.5859260406344	0.277054148305479	-0.376113898727958	-41.939104980469	-0.506650761247601	-0.505301287208699	-0.507893745039616	0.176560351226509	0.179778665257047	0.173596001914301	0.178180938796492	0.199879053822059	0.189472049538709	0.000140855223596167	0.000353572559988908	0.00306753737323489
146	24.3279064864899	0.21	96.5873821537436	92.5632771141684	100.611487193319	0.227449725369674	29.5099783811596	28.3517165995904	30.6682401627288	0.25	0.18	0.34	45.5169911856442	47.3765114413989	49.2360316971536	108.273203000435	112.696522927571	117.119842854707	110.485546736107	115.045456655226	119.48335784789	96.5873821537436	0.277690531187744	0.0555166787358144	-41.4341344406626	-0.506650761247601	-0.505301287208699	-0.507893745039616	0.176560351226509	0.179778665257047	0.173596001914301	0.178180938796492	0.199879053822059	0.189472049538709	0.000140855223596167	0.000353572559988908	0.00306753737323489
146	24.3279064864899	0.21	96.5978144479146	92.572585809136	100.623043086693	0.227149207112226	29.4184666424491	28.2628084130441	30.5741248718542	0.25	0.18	0.34	45.7328380747819	47.6028408679501	49.4728436611183	109.658057889046	114.141944810968	118.625831732891	111.961786434847	116.526628421684	121.177197022041	96.5978144479146	0.275859420498821	0.0893669696067588	-41.591140435934	-0.506650761247601	-0.505301287208699	-0.507893745039616	0.176560351226509	0.179778665257047	0.173596001914301	0.178180938796492	0.199879053822059	0.189472049538709	0.000140855223596167	0.000353572559988908	0.00306753737323489
146	24.3279064864899	0.21	96.5982709523627	92.5775925778489	100.618949326876	0.230000804780948	29.3855233613374	28.2404559477383	30.5305907749366	0.25	0.18	0.33	45.8749482852726	47.7350424876899	49.5951366901073	110.436836382551	114.914725225304	119.392614068057	112.703542619315	117.300729475601	121.713433865147	96.5982709523627	0.272823115099273	0.0187662010872934	-41.9639309887063	-0.506650761247601	-0.505301287208699	-0.507893745039616	0.176560351226509	0.179778665257047	0.173596001914301	0.178180938796492	0.199879053822059	0.189472049538709	0.000140855223596167	0.000353572559988908	0.00306753737323489
146	24.3279064864899	0.21	96.6090563468519	92.6153333738814	100.602779319822	0.236459775869189	29.8757643748424	28.732429325379	31.0190994243059	0.25	0.18	0.34	46.3544081383713	48.1989656911474	50.0435232439234	110.812294381315	115.221792048319	119.631289715323	112.986131567727	117.534149207872	122.150084115808	96.6090563468519	0.276177276965629	0.0738208372460337	-41.6144153602788	-0.506650761247601	-0.505301287208699	-0.507893745039616	0.176560351226509	0.179778665257047	0.173596001914301	0.178180938796492	0.199879053822059	0.189472049538709	0.000140855223596167	0.000353572559988908	0.00306753737323489
146	24.3279064864899	0.21	96.6125932868413	92.6160164625371	100.609170111146	0.229502363395757	29.5743512053228	28.4203016229232	30.7284007877224	0.25	0.18	0.34	45.8944840156265	47.7580993570611	49.6217146984957	109.818832167419	114.27819291186	118.7375536563	112.058886926111	116.583082932955	121.133433945258	96.6125932868413	0.275318444173904	-0.297168361146983	-42.0451145178115	-0.506650761247601	-0.505301287208699	-0.507893745039616	0.176560351226509	0.179778665257047	0.173596001914301	0.178180938796492	0.199879053822059	0.189472049538709	0.000140855223596167	0.000353572559988908	0.00306753737323489
146	24.3279064864899	0.21	96.6153792571534	92.6444644068438	100.586294107463	0.235734647832729	29.9753682830898	28.8259130238818	31.1248235422979	0.25	0.18	0.34	46.5408963404701	48.3967500656405	50.2526037908109	111.34473210166	115.784688185387	120.224644269113	113.751244224949	118.264555908713	122.849945451602	96.6153792571534	0.27538599353931	-0.220765113867367	-41.932672490795	-0.506650761247601	-0.505301287208699	-0.507893745039616	0.176560351226509	0.179778665257047	0.173596001914301	0.178180938796492	0.199879053822059	0.189472049538709	0.000140855223596167	0.000353572559988908	0.00306753737323489
146	24.3279064864899	0.21	96.6237851517157	92.6663249108423	100.581245392589	0.233595715478368	29.7567767754962	28.608888604489	30.9046649465035	0.25	0.19	0.34	45.9893809664121	47.8346349758604	49.6798889853087	109.54001216907	113.935138661371	118.330265153671	111.740526471507	116.242200138254	120.827597362149	96.6237851517157	0.278858702662731	0.0228434480578504	-41.3497470895933	-0.506650761247601	-0.505301287208699	-0.507893745039616	0.176560351226509	0.179778665257047	0.173596001914301	0.178180938796492	0.199879053822059	0.189472049538709	0.000140855223596167	0.000353572559988908	0.00306753737323489
146	24.3279064864899	0.21	96.6257992588184	92.6217109337862	100.629887583851	0.23234031999043	29.4806040037339	28.3393675941039	30.6218404133639	0.25	0.18	0.34	45.7951211883786	47.639307001984	49.4834928155895	109.657318880579	114.0732581027	118.489197324822	111.841428826329	116.422222027442	120.879046378722	96.6257992588184	0.275821280756415	0.447028518698584	-41.3058309106132	-0.506650761247601	-0.505301287208699	-0.507893745039616	0.176560351226509	0.179778665257047	0.173596001914301	0.178180938796492	0.199879053822059	0.189472049538709	0.000140855223596167	0.000353572559988908	0.00306753737323489
146	24.3279064864899	0.21	96.6265815342751	92.6385687827177	100.614594285832	0.231243769339159	29.5376624465908	28.3906910292018	30.6846338639798	0.25	0.18	0.34	45.5822097643952	47.4237109693998	49.2652121744044	108.434694906439	112.815408837743	117.196122769047	110.749345331481	115.176593722529	119.677414280465	96.6265815342751	0.276194241483291	0.16774397357005	-41.4450223065095	-0.506650761247601	-0.505301287208699	-0.507893745039616	0.176560351226509	0.179778665257047	0.173596001914301	0.178180938796492	0.199879053822059	0.189472049538709	0.000140855223596167	0.000353572559988908	0.00306753737323489
146	24.3279064864899	0.21	96.6289031925844	92.5996449232775	100.658161461891	0.229127398901078	30.0236052198282	28.8507813366591	31.1964291029974	0.25	0.19	0.34	46.280265187992	48.161621526266	50.04297786454	109.997898490865	114.469464128658	118.941029766452	112.323781501044	116.950215484713	121.448689459122	96.6289031925844	0.277496752918215	0.281645010764886	-41.1416107116216	-0.506650761247601	-0.505301287208699	-0.507893745039616	0.176560351226509	0.179778665257047	0.173596001914301	0.178180938796492	0.199879053822059	0.189472049538709	0.000140855223596167	0.000353572559988908	0.00306753737323489
146	24.3279064864899	0.21	96.6343340939212	92.6431129367967	100.625555251046	0.233195576304326	29.5856157430463	28.443053334518	30.7281781515746	0.25	0.18	0.34	45.6954498774502	47.5310440612646	49.366638245079	108.774161185862	113.143638194131	117.513115202401	111.037206923048	115.470431512068	119.931545080185	96.6343340939212	0.276258312689802	-0.271079421070821	-41.9073517974873	-0.506650761247601	-0.505301287208699	-0.507893745039616	0.176560351226509	0.179778665257047	0.173596001914301	0.178180938796492	0.199879053822059	0.189472049538709	0.000140855223596167	0.000353572559988908	0.00306753737323489
146	24.3279064864899	0.21	96.6368857726655	92.6782493379847	100.595522207346	0.236091361833286	29.9019082473377	28.7564039197177	31.0474125749577	0.25	0.18	0.34	46.4446558971345	48.2947674226757	50.1448789482169	111.1533484761	115.581114968193	120.008881460286	113.556237090949	118.005568065332	122.567763250425	96.6368857726655	0.275487574355652	0.0146369102582576	-41.7321585755866	-0.506650761247601	-0.505301287208699	-0.507893745039616	0.176560351226509	0.179778665257047	0.173596001914301	0.178180938796492	0.199879053822059	0.189472049538709	0.000140855223596167	0.000353572559988908	0.00306753737323489
146	24.3279064864899	0.21	96.6412502836112	92.6223998514652	100.660100715757	0.228235349079252	29.6198644969482	28.4598825714091	30.7798464224873	0.25	0.19	0.35	45.4095510020435	47.2603758702435	49.1112007384435	107.349699003311	111.725110962354	116.100522921397	109.608116499171	114.000305610863	118.435074513853	96.6412502836112	0.279248624605191	0.530978912176355	-40.673942136495	-0.506650761247601	-0.505301287208699	-0.507893745039616	0.176560351226509	0.179778665257047	0.173596001914301	0.178180938796492	0.199879053822059	0.189472049538709	0.000140855223596167	0.000353572559988908	0.00306753737323489
146	24.3279064864899	0.21	96.6593946324676	92.6882437176542	100.630545547281	0.237144101831678	29.8263724990827	28.6870866692732	30.9656583288922	0.25	0.18	0.34	46.0846377520262	47.9148540918062	49.7450704315861	109.693702348706	114.050104312628	118.40650627655	112.04962957572	116.450614945528	120.819769222076	96.6593946324676	0.276108572747717	-0.0887342516285533	-41.7402972946649	-0.506650761247601	-0.505301287208699	-0.507893745039616	0.176560351226509	0.179778665257047	0.173596001914301	0.178180938796492	0.199879053822059	0.189472049538709	0.000140855223596167	0.000353572559988908	0.00306753737323489
146	24.3279064864899	0.21	96.6620317370905	92.6849495398982	100.639113934283	0.236616033859794	29.6295430504286	28.4961212716038	30.7629648292534	0.25	0.18	0.34	45.6007271991364	47.4144778090924	49.2282284190484	108.118835973927	112.419219251568	116.719602529209	110.343092874667	114.667329891716	119.106786583957	96.6620317370905	0.277563946946291	0.281635569827941	-41.2041529677205	-0.506650761247601	-0.505301287208699	-0.507893745039616	0.176560351226509	0.179778665257047	0.173596001914301	0.178180938796492	0.199879053822059	0.189472049538709	0.000140855223596167	0.000353572559988908	0.00306753737323489
146	24.3279064864899	0.21	96.6653348008356	92.7009781823192	100.629691419352	0.235731770809186	29.7343326042198	28.5941111542032	30.8745540542365	0.25	0.18	0.34	46.1265924593674	47.9659407732461	49.8052890871249	110.256376500415	114.652970079034	119.049563657653	112.597451447363	117.057689290431	121.584780334296	96.6653348008356	0.276321696199663	-0.371295019793582	-41.9926701631469	-0.506650761247601	-0.505301287208699	-0.507893745039616	0.176560351226509	0.179778665257047	0.173596001914301	0.178180938796492	0.199879053822059	0.189472049538709	0.000140855223596167	0.000353572559988908	0.00306753737323489
146	24.3279064864899	0.21	96.6662821603267	92.6691062575678	100.663458063086	0.232570446231434	29.5809284219059	28.4365465611805	30.7253102826314	0.25	0.18	0.34	45.8268578713294	47.6710840951137	49.515310318898	109.42960957707	113.833423519696	118.237237462322	111.708885661727	116.129375192478	120.671088407117	96.6662821603267	0.276748181148551	-0.0851408876827629	-41.7115494268219	-0.506650761247601	-0.505301287208699	-0.507893745039616	0.176560351226509	0.179778665257047	0.173596001914301	0.178180938796492	0.199879053822059	0.189472049538709	0.000140855223596167	0.000353572559988908	0.00306753737323489
146	24.3279064864899	0.21	96.6665538347374	92.6955743436532	100.637533325822	0.23788957120534	29.8643351816437	28.7259446638143	31.0027256994731	0.25	0.18	0.34	46.0988188933697	47.9256851261609	49.752551358952	109.611721315838	113.95556259414	118.299403872443	111.800628437295	116.316273506197	120.637066280391	96.6665538347374	0.27754865535939	0.0493840502771345	-41.4823778629685	-0.506650761247601	-0.505301287208699	-0.507893745039616	0.176560351226509	0.179778665257047	0.173596001914301	0.178180938796492	0.199879053822059	0.189472049538709	0.000140855223596167	0.000353572559988908	0.00306753737323489
146	24.3279064864899	0.21	96.6666726223069	92.6719838934207	100.661361351193	0.234232895098501	29.9099055538915	28.7581598006067	31.0616513071764	0.25	0.19	0.34	46.2413333985243	48.0932689791471	49.9452045597699	110.169006810227	114.581204482716	118.993402155204	112.49550538879	116.978813014281	121.578978162677	96.6666726223069	0.27629027768744	-0.256375595616006	-41.8587639745841	-0.506650761247601	-0.505301287208699	-0.507893745039616	0.176560351226509	0.179778665257047	0.173596001914301	0.178180938796492	0.199879053822059	0.189472049538709	0.000140855223596167	0.000353572559988908	0.00306753737323489
146	24.3279064864899	0.21	96.673376667055	92.6915563442965	100.655196989813	0.234538181604094	30.0493582953133	28.8932264617117	31.2054901289149	0.25	0.18	0.34	46.7032526125028	48.5720337660927	50.4408149196825	111.863813625211	116.33992556555	120.816037505889	114.164319238565	118.76223170008	123.349379615815	96.673376667055	0.275881019086983	-0.479578854791171	-42.1349022620918	-0.506650761247601	-0.505301287208699	-0.507893745039616	0.176560351226509	0.179778665257047	0.173596001914301	0.178180938796492	0.199879053822059	0.189472049538709	0.000140855223596167	0.000353572559988908	0.00306753737323489
146	24.3279064864899	0.21	96.6765154753142	92.653618475711	100.699412474917	0.234884618768139	30.4290036779914	29.2593936644922	31.5986136914906	0.25	0.19	0.34	47.1099725381532	48.9931385479521	50.8763045577511	112.389786485333	116.882436647383	121.375086809434	114.787978531862	119.387117000657	123.88309603582	96.6765154753142	0.277010263842693	0.212307225947261	-41.3331527365663	-0.506650761247601	-0.505301287208699	-0.507893745039616	0.176560351226509	0.179778665257047	0.173596001914301	0.178180938796492	0.199879053822059	0.189472049538709	0.000140855223596167	0.000353572559988908	0.00306753737323489
146	24.3279064864899	0.21	96.6765232351711	92.6869913362682	100.666055134074	0.234574598056888	30.0243899434728	28.8693358999836	31.1794439869621	0.25	0.18	0.34	46.5520946767254	48.4146309461959	50.2771672156663	111.228674600064	115.678902717325	120.129130834586	113.556173954859	118.166293373495	122.731356719343	96.6765232351711	0.27586482538938	0.40421270802508	-41.3429350868337	-0.506650761247601	-0.505301287208699	-0.507893745039616	0.176560351226509	0.179778665257047	0.173596001914301	0.178180938796492	0.199879053822059	0.189472049538709	0.000140855223596167	0.000353572559988908	0.00306753737323489
146	24.3279064864899	0.21	96.6823554743903	92.7423988887638	100.622312060017	0.237352329178754	30.091935009257	28.9431665361981	31.2407034823159	0.25	0.18	0.34	46.6187041174614	48.469023344904	50.3193425723466	111.260985107842	115.676988167269	120.092991226697	113.593296956757	118.091323511827	122.566946402596	96.6823554743903	0.276963968801416	0.284353721496127	-41.3065211040638	-0.506650761247601	-0.505301287208699	-0.507893745039616	0.176560351226509	0.179778665257047	0.173596001914301	0.178180938796492	0.199879053822059	0.189472049538709	0.000140855223596167	0.000353572559988908	0.00306753737323489
146	24.3279064864899	0.21	96.6947946623023	92.6620529979271	100.727536326677	0.231215837606487	29.6957607413588	28.5425596414526	30.848961841265	0.25	0.19	0.34	45.8492682149741	47.7017098740121	49.55415153305	109.125788730839	113.534782919636	117.943777108432	111.437322299831	115.890165287676	120.44427907162	96.6947946623023	0.277655591989398	-0.220503779602709	-41.7153655686965	-0.506650761247601	-0.505301287208699	-0.507893745039616	0.176560351226509	0.179778665257047	0.173596001914301	0.178180938796492	0.199879053822059	0.189472049538709	0.000140855223596167	0.000353572559988908	0.00306753737323489
146	24.3279064864899	0.21	96.6959180183329	92.7054702688855	100.68636576778	0.233195509491882	29.8368424347158	28.684577725408	30.9891071440236	0.25	0.18	0.34	46.2906827770502	48.1501879315052	50.0096930859601	110.692655392316	115.139199511219	119.585743630123	112.963948988005	117.549730960979	122.132890258694	96.6959180183329	0.27707253786245	0.418108994825213	-41.1345413444485	-0.506650761247601	-0.505301287208699	-0.507893745039616	0.176560351226509	0.179778665257047	0.173596001914301	0.178180938796492	0.199879053822059	0.189472049538709	0.000140855223596167	0.000353572559988908	0.00306753737323489
146	24.3279064864899	0.21	96.6960362871755	92.7075925130778	100.684480061273	0.230487947894638	29.5905533516648	28.4390800918563	30.7420266114732	0.25	0.19	0.34	45.538114834761	47.3819129240434	49.2257110133257	108.038756904485	112.413150843974	116.787544783463	110.316816219231	114.736192273062	119.283990137362	96.6960362871755	0.278236652785721	-0.165680876495668	-41.5714324578908	-0.506650761247601	-0.505301287208699	-0.507893745039616	0.176560351226509	0.179778665257047	0.173596001914301	0.178180938796492	0.199879053822059	0.189472049538709	0.000140855223596167	0.000353572559988908	0.00306753737323489
146	24.3279064864899	0.21	96.7069108480666	92.6900869735883	100.723734722545	0.232760407777087	29.9178827609796	28.7610809173891	31.0746846045702	0.25	0.19	0.34	46.1498588218746	48.0060561574313	49.8622534929881	109.720266871281	114.133334911405	118.546402951528	111.998986315979	116.558899551887	120.943539702786	96.7069108480666	0.278948789698655	0.00302194040584342	-41.3080999681746	-0.506650761247601	-0.505301287208699	-0.507893745039616	0.176560351226509	0.179778665257047	0.173596001914301	0.178180938796492	0.199879053822059	0.189472049538709	0.000140855223596167	0.000353572559988908	0.00306753737323489
146	24.3279064864899	0.21	96.7089382019966	92.7057998450926	100.712076558901	0.234558158774546	29.8574249596638	28.7087415607767	31.0061083585509	0.25	0.19	0.34	46.0145135663907	47.8556290234957	49.6967444806007	109.275595217965	113.647889345335	118.020183472706	111.555264715244	116.049220588094	120.433372166333	96.7089382019966	0.279535229532001	0.0355154489129666	-41.2328365248479	-0.506650761247601	-0.505301287208699	-0.507893745039616	0.176560351226509	0.179778665257047	0.173596001914301	0.178180938796492	0.199879053822059	0.189472049538709	0.000140855223596167	0.000353572559988908	0.00306753737323489
146	24.3279064864899	0.21	96.709739905532	92.7511327297486	100.668347081315	0.235858023035494	29.8037229678249	28.6612409121078	30.946205023542	0.25	0.18	0.34	45.8900662896677	47.7193163710717	49.5485664524756	108.864731466989	113.204250561187	117.543769655384	111.126389600638	115.48690816123	119.891834855174	96.709739905532	0.277812512988737	0.0710384200443591	-41.4083920293615	-0.506650761247601	-0.505301287208699	-0.507893745039616	0.176560351226509	0.179778665257047	0.173596001914301	0.178180938796492	0.199879053822059	0.189472049538709	0.000140855223596167	0.000353572559988908	0.00306753737323489
146	24.3279064864899	0.21	96.7280476961631	92.6792421759467	100.776853216379	0.226553084043691	29.3937767251421	28.2371244256336	30.5504290246507	0.25	0.18	0.34	45.5885961395629	47.4560013951888	49.3234066508147	109.062382754131	113.529808470042	117.997234185953	111.311491374959	115.751774629857	120.322640939651	96.7280476961631	0.275958051429633	-0.0969578803923646	-41.7873554487764	-0.506650761247601	-0.505301287208699	-0.507893745039616	0.176560351226509	0.179778665257047	0.173596001914301	0.178180938796492	0.199879053822059	0.189472049538709	0.000140855223596167	0.000353572559988908	0.00306753737323489
146	24.3279064864899	0.21	96.7307461450572	92.6987424385531	100.762749851561	0.23114872158734	29.8063025265649	28.6485900984666	30.9640149546631	0.25	0.19	0.34	46.3250386171211	48.1970704607421	50.069102304363	110.999881665033	115.4854756185	119.971069571968	113.351228426775	117.957185564694	122.633526732715	96.7307461450572	0.275518535130023	0.4475160816108	-41.1892421968678	-0.506650761247601	-0.505301287208699	-0.507893745039616	0.176560351226509	0.179778665257047	0.173596001914301	0.178180938796492	0.199879053822059	0.189472049538709	0.000140855223596167	0.000353572559988908	0.00306753737323489
146	24.3279064864899	0.21	96.7459546186736	92.6937756820551	100.798133555292	0.230613950308534	29.5270818667186	28.3784864942024	30.6756772392348	0.25	0.18	0.34	45.7848980611148	47.6380033017649	49.491108542415	109.454519309131	113.88459891909	118.314678529049	111.782230922635	116.231545334988	120.641146718112	96.7459546186736	0.275699324340717	-0.0394090928589799	-41.7544922457389	-0.506650761247601	-0.505301287208699	-0.507893745039616	0.176560351226509	0.179778665257047	0.173596001914301	0.178180938796492	0.199879053822059	0.189472049538709	0.000140855223596167	0.000353572559988908	0.00306753737323489
146	24.3279064864899	0.21	96.7496312548903	92.7330759946092	100.766186515172	0.226969311787755	29.4645145927618	28.3064540735433	30.6225751119803	0.25	0.18	0.34	45.5835857944282	47.4484803126814	49.3133748309346	108.767439003955	113.217282017133	117.66712503031	110.956224373501	115.571731062025	120.063625213371	96.7496312548903	0.277119804249278	0.41549350360376	-41.1250965642626	-0.506650761247601	-0.505301287208699	-0.507893745039616	0.176560351226509	0.179778665257047	0.173596001914301	0.178180938796492	0.199879053822059	0.189472049538709	0.000140855223596167	0.000353572559988908	0.00306753737323489
146	24.3279064864899	0.21	96.7547373603733	92.7061724706621	100.803302250085	0.224832464138136	29.2451895618052	28.0887048752666	30.4016742483437	0.25	0.18	0.34	45.296114537411	47.1610728206367	49.0260311038624	108.234487485013	112.690781496703	117.147075508392	110.528872515181	115.062281796117	119.538520736583	96.7547373603733	0.275936050803137	0.239249625014906	-41.3996573014085	-0.506650761247601	-0.505301287208699	-0.507893745039616	0.176560351226509	0.179778665257047	0.173596001914301	0.178180938796492	0.199879053822059	0.189472049538709	0.000140855223596167	0.000353572559988908	0.00306753737323489
146	24.3279064864899	0.21	96.7643356651858	92.7568632837728	100.771808046599	0.234438747645269	29.6870339796625	28.5445259706497	30.8295419886753	0.25	0.18	0.34	45.9047162228621	47.7420739701936	49.5794317175251	109.38362458908	113.761755347894	118.139886106708	111.598503320901	115.98692640468	120.417883741766	96.7643356651858	0.275926013524842	0.392453631413213	-41.3517235268702	-0.506650761247601	-0.505301287208699	-0.507893745039616	0.176560351226509	0.179778665257047	0.173596001914301	0.178180938796492	0.199879053822059	0.189472049538709	0.000140855223596167	0.000353572559988908	0.00306753737323489
146	24.3279064864899	0.21	96.7646084867783	92.7278501211822	100.801366852374	0.228994655817355	29.7103792441312	28.5493547450743	30.871403743188	0.25	0.19	0.34	45.8894972327911	47.7556980983593	49.6218989639276	109.292041384477	113.73665103441	118.181260684343	111.601201342406	116.287570953808	120.816995459671	96.7646084867783	0.27654482601578	-0.443593111935127	-41.9812556454592	-0.506650761247601	-0.505301287208699	-0.507893745039616	0.176560351226509	0.179778665257047	0.173596001914301	0.178180938796492	0.199879053822059	0.189472049538709	0.000140855223596167	0.000353572559988908	0.00306753737323489
146	24.3279064864899	0.21	96.7669799891676	92.7380707021819	100.795889276153	0.232331425774116	29.9712918168917	28.8110312496849	31.1315523840985	0.25	0.19	0.34	46.034653229148	47.8885331685341	49.7424131079203	108.981270170168	113.370098506326	117.758926842484	111.326225836499	115.854690160991	120.386331362975	96.7669799891676	0.278301043593191	-0.107494238485741	-41.4206711621533	-0.506650761247601	-0.505301287208699	-0.507893745039616	0.176560351226509	0.179778665257047	0.173596001914301	0.178180938796492	0.199879053822059	0.189472049538709	0.000140855223596167	0.000353572559988908	0.00306753737323489
146	24.3279064864899	0.21	96.769028101213	92.7425414011084	100.795514801318	0.232592841216614	29.7545712835553	28.6035440050323	30.9055985620783	0.25	0.18	0.34	46.1741420365034	48.0322228756142	49.890303714725	110.448533923963	114.893062734693	119.337591545423	112.641684798104	117.119856887652	121.770486364851	96.769028101213	0.275946950364183	-0.0148547446701196	-41.7294371030348	-0.506650761247601	-0.505301287208699	-0.507893745039616	0.176560351226509	0.179778665257047	0.173596001914301	0.178180938796492	0.199879053822059	0.189472049538709	0.000140855223596167	0.000353572559988908	0.00306753737323489
[truncated: 1,352 more rows]
