# Supplementary material for: Re-expressing coefficients from regression models for inclusion in a meta-analysis
Source: BMC Med Res Methodol. 2024 Jan 8;24:6. doi: 10.1186/s12874-023-02132-y (PMC10773134; doi:10.1186/s12874-023-02132-y)
Supplement: Supplementary file 2 — Additional file 2. [file 12874_2023_2132_MOESM2_ESM.zip › Supp_Files_R1/simdata/simdata_scenario_147.csv]

ex_no	errsd	rsquare	beta	b_low_ci	b_hi_ci	lrsquare	lbeta	lb_low_ci	lb_hi_ci	x_median	x_25	x_75	rbl	rb	rbu	altl	alt	altu	dzl	dz	dzu	observed_beta	xlog	error	ylog	RelBias_rb	RelBias_rbl	RelBias_rbu	RelBias_alt	RelBias_altl	RelBias_altu	RelBias_dz	RelBias_dzl	RelBias_dzu	MC_SE_RelBias_rb	MC_SE_RelBias_alt	MC_SE_RelBias_dz
147	24.3471458787356	0.03	17.7501679226911	0.474480009844459	35.0258558355378	0.0464350852833438	13.0059688777597	3.80401229341399	22.2079254621053	0.45	0.33	0.64	4.47330753177847	15.2942982439061	26.1152889560336	8.18042650633535	27.9689875693624	47.7575486323895	8.32400167654909	28.4515501802846	48.594178016543	17.7501679226911	0.513845728729006	-3.09339536875491	-26.0879832740543	-0.329607563017454	-0.304398218757427	-0.3400406584127	0.172207626069242	0.216644019860015	0.153956419170974	0.194162800450024	0.240003631854918	0.172320752304033	0.00135671651276901	0.00247035239044966	0.00274615631614576
147	24.3471458787356	0.05	24.1539069267619	7.71656116188698	40.5912526916369	0.0843425282336203	17.4021589858421	8.44991710714455	26.3544008645397	0.47	0.37	0.6	9.61166552978136	19.7947186400881	29.9777717503949	17.1798585861575	35.381013408737	53.5821682313166	17.6536483857989	36.3651640560196	55.0835864611209	24.1539069267619	0.516724822458268	-1.10988292155715	-23.587113894524	-0.329607563017454	-0.304398218757427	-0.3400406584127	0.172207626069242	0.216644019860015	0.153956419170974	0.194162800450024	0.240003631854918	0.172320752304033	0.00135671651276901	0.00247035239044966	0.00274615631614576
147	24.3471458787356	0.06	24.6784879080354	10.0344201504319	39.3225556656388	0.110663382429785	21.1341634343079	11.7800713667521	30.4882555018636	0.51	0.38	0.68	12.8317354845274	23.0209127290354	33.2100899735434	22.2912116844875	39.9917875046456	57.6923633248038	22.778553855656	40.8661095455821	58.9744884852996	24.6784879080354	0.56182735172995	1.13837130925486	-19.1756197207061	-0.329607563017454	-0.304398218757427	-0.3400406584127	0.172207626069242	0.216644019860015	0.153956419170974	0.194162800450024	0.240003631854918	0.172320752304033	0.00135671651276901	0.00247035239044966	0.00274615631614576
147	24.3471458787356	0.06	29.9017773684775	12.0730580610002	47.7304966759549	0.107360747793248	20.4595275030403	11.2487500845971	29.6703049214835	0.47	0.36	0.58	12.83293124595	23.3408785684248	33.8488258908997	22.9830822281275	41.8022446418192	60.6214070555109	23.6408349546551	43.0060359259692	62.341798733377	29.9017773684775	0.503157313223133	-0.574056924132364	-23.9306028050386	-0.329607563017454	-0.304398218757427	-0.3400406584127	0.172207626069242	0.216644019860015	0.153956419170974	0.194162800450024	0.240003631854918	0.172320752304033	0.00135671651276901	0.00247035239044966	0.00274615631614576
147	24.3471458787356	0.07	29.7734971429456	12.8938386436789	46.6531556422123	0.0964545747484419	18.8702453728793	9.85294390536518	27.8875468403935	0.53	0.37	0.63	10.5001925884148	20.109848641073	29.7195046937312	17.9896205880422	34.4535154083755	50.9174102287087	18.4599097799613	35.368293545091	52.2719419792698	29.7734971429456	0.541846348010878	-3.59601244815545	-24.388906435058	-0.329607563017454	-0.304398218757427	-0.3400406584127	0.172207626069242	0.216644019860015	0.153956419170974	0.194162800450024	0.240003631854918	0.172320752304033	0.00135671651276901	0.00247035239044966	0.00274615631614576
147	24.3471458787356	0.08	22.8186482080879	11.064671845783	34.5726245703928	0.160415523570219	23.8872609062461	15.3550650100034	32.4194568024888	0.51	0.39	0.64	16.7607767650906	26.0740704984471	35.3873642318037	29.1557203318601	45.3563887891695	61.5570572464789	29.9446392755933	46.5625920700158	63.2033831434714	22.8186482080879	0.563528612377321	1.45419874936584	-18.8570946514261	-0.329607563017454	-0.304398218757427	-0.3400406584127	0.172207626069242	0.216644019860015	0.153956419170974	0.194162800450024	0.240003631854918	0.172320752304033	0.00135671651276901	0.00247035239044966	0.00274615631614576
147	24.3471458787356	0.08	26.6088860688331	12.4891418512622	40.7286302864039	0.0926406076192284	17.8809716942668	9.14390704315965	26.618036345374	0.52	0.39	0.68	9.8277498176965	19.2182308371153	28.6087118565342	16.9277691338646	33.1023663408902	49.2769635479157	17.3471714168416	33.9074369633078	50.4871623557121	26.6088860688331	0.57520606793508	-0.957232976272424	-20.7841978127903	-0.329607563017454	-0.304398218757427	-0.3400406584127	0.172207626069242	0.216644019860015	0.153956419170974	0.194162800450024	0.240003631854918	0.172320752304033	0.00135671651276901	0.00247035239044966	0.00274615631614576
147	24.3471458787356	0.09	28.1837248982057	14.030576626407	42.3368731700045	0.11479794515085	19.7134066320917	11.1666509117777	28.2601623524056	0.52	0.4	0.69	12.0320439898592	21.2411561587491	30.4502683276391	20.757612765795	36.6451198659768	52.5326269661586	21.2809404778111	37.5678109003183	53.8461204597827	28.1837248982057	0.565961326964285	0.337245835484313	-19.2517305046477	-0.329607563017454	-0.304398218757427	-0.3400406584127	0.172207626069242	0.216644019860015	0.153956419170974	0.194162800450024	0.240003631854918	0.172320752304033	0.00135671651276901	0.00247035239044966	0.00274615631614576
147	24.3471458787356	0.09	28.7532507094378	14.3834715578475	43.1230298610281	0.125355737203044	21.4222370752692	12.5874944721526	30.2569796783859	0.49	0.38	0.71	14.0480882522684	23.9079729218689	33.7678575914694	24.792672423525	42.1938224132875	59.5949724030499	25.2614081338358	43.0013200142259	60.7425232454954	28.7532507094378	0.572739824348639	1.40784160291833	-18.7453094004983	-0.329607563017454	-0.304398218757427	-0.3400406584127	0.172207626069242	0.216644019860015	0.153956419170974	0.194162800450024	0.240003631854918	0.172320752304033	0.00135671651276901	0.00247035239044966	0.00274615631614576
147	24.3471458787356	0.09	33.0773822467606	16.8308338101704	49.3239306833508	0.111352899761901	19.2775119929001	10.7749395272197	27.7800844585805	0.49	0.36	0.68	11.9776117562429	21.4292204326507	30.8808291090586	21.0834915530377	37.720607177344	54.3577228016504	21.5149307876723	38.4850893413379	55.4591135393165	33.0773822467606	0.537446062739452	1.39625742539621	-20.1043668527308	-0.329607563017454	-0.304398218757427	-0.3400406584127	0.172207626069242	0.216644019860015	0.153956419170974	0.194162800450024	0.240003631854918	0.172320752304033	0.00135671651276901	0.00247035239044966	0.00274615631614576
147	24.3471458787356	0.09	33.8764218172619	17.351595273145	50.4012483613788	0.109422430752599	20.2189094886588	11.2130350674888	29.2247839098287	0.51	0.39	0.64	12.1219973373556	21.8579149633076	31.5938325892596	20.9567016204975	37.7883107201021	54.6199198197067	21.5427935919541	38.8676454395857	56.1736702100391	33.8764218172619	0.546026075542332	2.30455390522917	-18.4027606008188	-0.329607563017454	-0.304398218757427	-0.3400406584127	0.172207626069242	0.216644019860015	0.153956419170974	0.194162800450024	0.240003631854918	0.172320752304033	0.00135671651276901	0.00247035239044966	0.00274615631614576
147	24.3471458787356	0.09	34.6248671411096	17.6515091249613	51.598225157258	0.0937915499043932	19.8346659128907	10.2087392460079	29.4605925797736	0.49	0.37	0.65	11.3553011843035	22.0623330563554	32.7693649284072	19.9962749101437	38.8509709952791	57.7056670804144	20.4543128998588	39.7461705292797	59.0165496057629	34.6248671411096	0.53242795861178	-1.77515462603864	-23.5723020277849	-0.329607563017454	-0.304398218757427	-0.3400406584127	0.172207626069242	0.216644019860015	0.153956419170974	0.194162800450024	0.240003631854918	0.172320752304033	0.00135671651276901	0.00247035239044966	0.00274615631614576
147	24.3471458787356	0.09	34.9732604646326	17.8357330891836	52.1107878400816	0.112525574141137	22.9140000443671	12.8669474468803	32.9610526418539	0.5	0.38	0.66	14.2054809562371	25.2977166966198	36.3899524370024	24.8932824938208	44.3310022460806	63.7687219983404	25.491580309999	45.3938073922386	65.3241905179881	34.9732604646326	0.550580139315949	-1.08373086487906	-21.8074689229154	-0.329607563017454	-0.304398218757427	-0.3400406584127	0.172207626069242	0.216644019860015	0.153956419170974	0.194162800450024	0.240003631854918	0.172320752304033	0.00135671651276901	0.00247035239044966	0.00274615631614576
147	24.3471458787356	0.1	29.9493910853203	15.5794604997666	44.319321670874	0.137046765713909	20.9199580967811	12.7238909660971	29.116025227465	0.51	0.38	0.69	13.7558234219041	22.616607635174	31.4773918484439	23.7818312170621	39.1008468911979	54.4198625653337	24.2910839258326	39.9318239296023	55.5636371155213	29.9493910853203	0.552565046762925	2.50466726754337	-17.9723199443396	-0.329607563017454	-0.304398218757427	-0.3400406584127	0.172207626069242	0.216644019860015	0.153956419170974	0.194162800450024	0.240003631854918	0.172320752304033	0.00135671651276901	0.00247035239044966	0.00274615631614576
147	24.3471458787356	0.1	33.1594750715347	17.2480641036474	49.0708860394221	0.137821766940361	22.158733771266	13.5056676652053	30.8117998773266	0.45	0.35	0.6	15.808838327255	25.9375432900009	36.0662482527468	28.8169183487522	47.2798855730321	65.742852797312	29.53170144598	48.4540609911001	67.3579603648267	33.1594750715347	0.506148014017752	2.18008333249803	-20.9568948143366	-0.329607563017454	-0.304398218757427	-0.3400406584127	0.172207626069242	0.216644019860015	0.153956419170974	0.194162800450024	0.240003631854918	0.172320752304033	0.00135671651276901	0.00247035239044966	0.00274615631614576
147	24.3471458787356	0.1	33.2009156195772	17.4717347227947	48.9300965163596	0.122568250192053	21.1083425513154	12.2906028463068	29.926082256324	0.5	0.37	0.67	13.4268683312104	23.0598075351334	32.6927467390564	23.3687457193962	40.1343608452717	56.8999759711471	23.9077390530414	41.0517885096484	58.2208655279384	33.2009156195772	0.551673433668204	3.16767454586616	-17.5506073692956	-0.329607563017454	-0.304398218757427	-0.3400406584127	0.172207626069242	0.216644019860015	0.153956419170974	0.194162800450024	0.240003631854918	0.172320752304033	0.00135671651276901	0.00247035239044966	0.00274615631614576
147	24.3471458787356	0.1	35.8639596758478	18.9865864426488	52.7413329090469	0.0941352354707578	18.9513300922921	9.77263940794512	28.1300207766391	0.5	0.35	0.68	10.7753480453776	20.895806050233	31.0162640550885	18.8665406790319	36.5864353715237	54.3063300640156	19.1906847229632	37.1879941208167	55.2214717213234	35.8639596758478	0.548286790205278	-0.144876971919414	-21.315370182187	-0.329607563017454	-0.304398218757427	-0.3400406584127	0.172207626069242	0.216644019860015	0.153956419170974	0.194162800450024	0.240003631854918	0.172320752304033	0.00135671651276901	0.00247035239044966	0.00274615631614576
147	24.3471458787356	0.1	36.9667180880794	19.7124352746291	54.2210009015296	0.124121017106011	22.2398009744987	13.0158762991515	31.463725649846	0.47	0.37	0.6	14.8565183440613	25.3848456724695	35.9131730008777	26.6164245944293	45.4786118143617	64.3407990342941	27.363196264507	46.7706501349016	66.1306782640022	36.9667180880794	0.511073932008388	0.40630596358994	-22.1429582666631	-0.329607563017454	-0.304398218757427	-0.3400406584127	0.172207626069242	0.216644019860015	0.153956419170974	0.194162800450024	0.240003631854918	0.172320752304033	0.00135671651276901	0.00247035239044966	0.00274615631614576
147	24.3471458787356	0.1	37.5455173979045	20.3881777431161	54.7028570526929	0.103686945752485	20.2635003321579	10.9616842282473	29.5653164360686	0.49	0.38	0.68	12.2068219909674	22.5652314295968	32.9236408682263	21.5120135119251	39.7665800134055	58.0211465148859	21.991530212912	40.6491250080603	59.2930554328913	37.5455173979045	0.541432387246771	-0.671135413466301	-21.591485851196	-0.329607563017454	-0.304398218757427	-0.3400406584127	0.172207626069242	0.216644019860015	0.153956419170974	0.194162800450024	0.240003631854918	0.172320752304033	0.00135671651276901	0.00247035239044966	0.00274615631614576
147	24.3471458787356	0.1	37.8414207795372	20.1184262300278	55.5644153290466	0.0949255736892339	20.1929322857861	10.4579451477771	29.9279194237951	0.47	0.36	0.61	11.9844390242873	23.140393478924	34.2963479335607	21.5289432145402	41.5695900459135	61.6102368772868	22.0910171782909	42.6730991396175	63.2216345169718	37.8414207795372	0.512140555182804	2.72303366272492	-19.7967866730237	-0.329607563017454	-0.304398218757427	-0.3400406584127	0.172207626069242	0.216644019860015	0.153956419170974	0.194162800450024	0.240003631854918	0.172320752304033	0.00135671651276901	0.00247035239044966	0.00274615631614576
147	24.3471458787356	0.1	38.2058132114373	20.1949040219516	56.2167224009231	0.134918070000833	25.0394464692083	15.1401633380573	34.9387296003593	0.48	0.36	0.64	17.0699356474102	28.2309860423872	39.3920364373642	30.3300641181676	50.1611508368286	69.9922375554896	31.0481711516108	51.3571160867407	71.6277356793501	38.2058132114373	0.533733335769659	0.357928096233385	-21.1238052604776	-0.329607563017454	-0.304398218757427	-0.3400406584127	0.172207626069242	0.216644019860015	0.153956419170974	0.194162800450024	0.240003631854918	0.172320752304033	0.00135671651276901	0.00247035239044966	0.00274615631614576
147	24.3471458787356	0.1	39.7944103426351	21.64817271149	57.9406479737803	0.137743753784048	22.9394232627575	13.9785533258054	31.9002931997097	0.5	0.36	0.65	15.4207192790082	25.3060812741117	35.1914432692151	27.0091373015432	44.3231869622914	61.6372366230396	27.5924182691429	45.2814748860531	62.9601679229973	39.7944103426351	0.521795054671177	2.67656974693679	-19.6246507042036	-0.329607563017454	-0.304398218757427	-0.3400406584127	0.172207626069242	0.216644019860015	0.153956419170974	0.194162800450024	0.240003631854918	0.172320752304033	0.00135671651276901	0.00247035239044966	0.00274615631614576
147	24.3471458787356	0.11	30.2105996565656	16.7283556530183	43.6928436601128	0.141881364664776	21.0256805811712	12.9524656985103	29.0988954638322	0.53	0.37	0.68	13.6905558617098	22.2238190957031	30.7570823296964	23.3360287854741	37.8812728554709	52.4265169254678	23.8359892650717	38.7095401299982	53.574045340922	30.2105996565656	0.551184895829701	-0.212627685274649	-21.1666473780278	-0.329607563017454	-0.304398218757427	-0.3400406584127	0.172207626069242	0.216644019860015	0.153956419170974	0.194162800450024	0.240003631854918	0.172320752304033	0.00135671651276901	0.00247035239044966	0.00274615631614576
147	24.3471458787356	0.11	30.6316082331859	17.1176321598539	44.145584306518	0.120435331003914	17.9231139548533	10.3607798563294	25.4854480533771	0.51	0.35	0.7	11.2568355254884	19.4732007331586	27.6895659408289	19.5232063869009	33.7731963895342	48.0231863921676	19.7922580556046	34.2394493829624	48.6808165574728	30.6316082331859	0.554979032933696	-0.743889906491607	-21.3974207916891	-0.329607563017454	-0.304398218757427	-0.3400406584127	0.172207626069242	0.216644019860015	0.153956419170974	0.194162800450024	0.240003631854918	0.172320752304033	0.00135671651276901	0.00247035239044966	0.00274615631614576
147	24.3471458787356	0.11	32.7429355260995	17.9236017983721	47.5622692538268	0.128749412334841	20.6520829957162	12.2642796926877	29.0398862987448	0.52	0.38	0.65	13.1131893165756	22.081580075667	31.0499708347583	22.5129666579293	37.9100662696529	53.3071658813765	23.0597924974177	38.834241154501	54.620342698789	32.7429355260995	0.550533126874349	2.64514303681962	-17.8808812323478	-0.329607563017454	-0.304398218757427	-0.3400406584127	0.172207626069242	0.216644019860015	0.153956419170974	0.194162800450024	0.240003631854918	0.172320752304033	0.00135671651276901	0.00247035239044966	0.00274615631614576
147	24.3471458787356	0.11	32.8819287293207	18.4658758679178	47.2979815907237	0.130052032801353	20.3254353182337	12.117888216793	28.5329824196745	0.51	0.39	0.68	13.1858972213414	22.1168157595187	31.0477342976959	22.8910849341719	38.3954083310433	53.8997317279148	23.4514314871903	39.3325831947927	55.237242636768	32.8819287293207	0.565105130479736	-3.5804375843304	-23.4412394603853	-0.329607563017454	-0.304398218757427	-0.3400406584127	0.172207626069242	0.216644019860015	0.153956419170974	0.194162800450024	0.240003631854918	0.172320752304033	0.00135671651276901	0.00247035239044966	0.00274615631614576
147	24.3471458787356	0.11	33.6295029904163	18.4096129419768	48.8493930388559	0.105049359554637	19.0615912506061	10.3750387049802	27.748143796232	0.51	0.38	0.68	11.2270402075349	20.6269352313281	30.0268302551213	19.421564902189	35.6823663158903	51.9431677295915	19.8678727251062	36.4929400176952	53.1232928199864	33.6295029904163	0.565268341502373	0.789685641622123	-19.2891528884862	-0.329607563017454	-0.304398218757427	-0.3400406584127	0.172207626069242	0.216644019860015	0.153956419170974	0.194162800450024	0.240003631854918	0.172320752304033	0.00135671651276901	0.00247035239044966	0.00274615631614576
147	24.3471458787356	0.11	34.8354754427577	19.5399240931495	50.1310267923659	0.139019381477851	21.8548104807167	13.3631715796451	30.3464493817883	0.47	0.34	0.63	15.3258753002078	25.064715972616	34.8035566450242	27.5463852216519	45.0507594593053	62.5551336969588	28.1305901191696	46.0102181680777	63.8904452060006	34.8354754427577	0.515729186300507	-0.328538392442806	-23.1131309775556	-0.329607563017454	-0.304398218757427	-0.3400406584127	0.172207626069242	0.216644019860015	0.153956419170974	0.194162800450024	0.240003631854918	0.172320752304033	0.00135671651276901	0.00247035239044966	0.00274615631614576
147	24.3471458787356	0.11	35.0036940957379	19.4834006108821	50.5239875805938	0.118606210711237	20.4192167281328	11.7284955319981	29.1099379242675	0.53	0.39	0.69	12.4942737282269	21.7524304307611	31.0105871332953	21.4009999550352	37.2589694124373	53.1169388698393	21.8968408132537	38.1155226638011	54.3434852841873	35.0036940957379	0.560984437376916	0.709372318447034	-19.3042624816426	-0.329607563017454	-0.304398218757427	-0.3400406584127	0.172207626069242	0.216644019860015	0.153956419170974	0.194162800450024	0.240003631854918	0.172320752304033	0.00135671651276901	0.00247035239044966	0.00274615631614576
147	24.3471458787356	0.11	35.2268372459428	19.443778065352	51.0098964265336	0.134740860817579	21.1654265907327	12.7913693253098	29.5394838561557	0.49	0.39	0.68	14.2806272922848	23.6296490967864	32.978670901288	25.208900474915	41.712276368971	58.215652263027	25.8292888488022	42.7502227309076	59.6315468614807	35.2268372459428	0.550068639362513	1.85461744490892	-18.7011885589633	-0.329607563017454	-0.304398218757427	-0.3400406584127	0.172207626069242	0.216644019860015	0.153956419170974	0.194162800450024	0.240003631854918	0.172320752304033	0.00135671651276901	0.00247035239044966	0.00274615631614576
147	24.3471458787356	0.11	35.3377554330324	19.8484417702649	50.8270690957999	0.128865087084106	21.8636511907547	12.9883474359715	30.7389549455379	0.48	0.37	0.64	14.6272327884837	24.6224330808762	34.6176333732686	25.9701663602992	43.7163127539159	61.4624591475327	26.6239177455262	44.8239455462295	63.0184498309924	35.3377554330324	0.537139053460897	-0.0760571291941311	-21.6040019216386	-0.329607563017454	-0.304398218757427	-0.3400406584127	0.172207626069242	0.216644019860015	0.153956419170974	0.194162800450024	0.240003631854918	0.172320752304033	0.00135671651276901	0.00247035239044966	0.00274615631614576
147	24.3471458787356	0.11	35.3503111641194	19.954755517234	50.7458668110049	0.114589776128192	20.1225276845966	11.3894499506154	28.8556054185777	0.49	0.35	0.66	12.6159851119984	22.2895320481151	31.9630789842318	22.1557344657448	39.1440659639081	56.1323974620714	22.5597942590155	39.8742225831762	57.2090786839964	35.3503111641194	0.533204620504596	0.994138465998834	-20.7372151573762	-0.329607563017454	-0.304398218757427	-0.3400406584127	0.172207626069242	0.216644019860015	0.153956419170974	0.194162800450024	0.240003631854918	0.172320752304033	0.00135671651276901	0.00247035239044966	0.00274615631614576
147	24.3471458787356	0.11	36.609801479998	20.6606069574058	52.5589960025901	0.107665016301133	20.8660346733903	11.4871317466509	30.2449376001296	0.51	0.39	0.68	12.5198550231856	22.7419459253416	32.9640368274975	21.7574590799242	39.5217801605636	57.286101241203	22.2655099502222	40.4496247133077	58.6854888543261	36.609801479998	0.559952778225816	2.28985190650112	-18.0123102082911	-0.329607563017454	-0.304398218757427	-0.3400406584127	0.172207626069242	0.216644019860015	0.153956419170974	0.194162800450024	0.240003631854918	0.172320752304033	0.00135671651276901	0.00247035239044966	0.00274615631614576
147	24.3471458787356	0.11	37.7942682833836	20.5869161632932	55.0016204034739	0.1202681391145	20.8338852880399	12.0364598445634	29.6313107315164	0.5	0.37	0.62	13.2038067018199	22.854443727108	32.505080752396	23.042022523079	39.8833926461433	56.7247627692077	23.6387016057968	40.9292213981467	58.2136089773025	37.7942682833836	0.519798673762533	0.266446803476829	-22.1173971799268	-0.329607563017454	-0.304398218757427	-0.3400406584127	0.172207626069242	0.216644019860015	0.153956419170974	0.194162800450024	0.240003631854918	0.172320752304033	0.00135671651276901	0.00247035239044966	0.00274615631614576
147	24.3471458787356	0.11	37.806871959386	20.9122574943623	54.7014864244097	0.131973651046329	24.6994548655333	14.8094690638886	34.5894406671781	0.52	0.39	0.68	15.9314130306236	26.5706498589853	37.209886687347	27.4566833123632	45.7926686841595	64.1286540559557	28.1130619009327	46.8871592273228	65.675673488546	37.806871959386	0.571199187659607	0.700846635066617	-18.8907276560678	-0.329607563017454	-0.304398218757427	-0.3400406584127	0.172207626069242	0.216644019860015	0.153956419170974	0.194162800450024	0.240003631854918	0.172320752304033	0.00135671651276901	0.00247035239044966	0.00274615631614576
147	24.3471458787356	0.11	38.3987861799746	21.7275096435537	55.0700627163955	0.128020436870514	23.3742619022368	13.849878530203	32.8986452742705	0.48	0.37	0.64	15.5316571079554	26.2125779822102	36.8934988564651	27.4985075626395	46.4088776149254	65.3192476672113	28.1838133217457	47.584722290879	66.9744093474277	38.3987861799746	0.53481069943239	5.4142709364711	-15.85081630485	-0.329607563017454	-0.304398218757427	-0.3400406584127	0.172207626069242	0.216644019860015	0.153956419170974	0.194162800450024	0.240003631854918	0.172320752304033	0.00135671651276901	0.00247035239044966	0.00274615631614576
147	24.3471458787356	0.11	38.8864506175176	21.9405681216246	55.8323331134107	0.125342390243908	25.3809832926561	14.9129774084518	35.8489891768605	0.51	0.4	0.67	16.113040762458	27.4234183546779	38.7337959468978	27.8467812202284	47.3935331320429	66.9402850438575	28.6017960921756	48.6861321039007	68.7683702202185	38.8864506175176	0.564560351406425	-0.0690020293626181	-19.61521285277	-0.329607563017454	-0.304398218757427	-0.3400406584127	0.172207626069242	0.216644019860015	0.153956419170974	0.194162800450024	0.240003631854918	0.172320752304033	0.00135671651276901	0.00247035239044966	0.00274615631614576
147	24.3471458787356	0.11	39.7160325099283	22.3850605000574	57.0470045197993	0.137448254836021	22.0241170775163	13.4100761144012	30.6381580406314	0.51	0.41	0.67	14.5642486774574	23.9196791488687	33.2751096202799	25.2531802466452	41.474708539085	57.6962368315247	25.9489214147545	42.6111802850735	59.2898821379197	39.7160325099283	0.548351367655586	2.48987030193946	-18.2743207621788	-0.329607563017454	-0.304398218757427	-0.3400406584127	0.172207626069242	0.216644019860015	0.153956419170974	0.194162800450024	0.240003631854918	0.172320752304033	0.00135671651276901	0.00247035239044966	0.00274615631614576
147	24.3471458787356	0.11	39.8505233281398	22.1897850648644	57.5112615914152	0.134626232851098	24.8995713070627	15.0432614588337	34.7558811552918	0.49	0.39	0.67	16.8098286040408	27.8235891286747	38.8373496533086	29.6912249399972	49.1448463227614	68.5984677055255	30.4349006644626	50.3807410890437	70.3669073180424	39.8505233281398	0.549077786139305	-1.7440228288083	-22.2667604765792	-0.329607563017454	-0.304398218757427	-0.3400406584127	0.172207626069242	0.216644019860015	0.153956419170974	0.194162800450024	0.240003631854918	0.172320752304033	0.00135671651276901	0.00247035239044966	0.00274615631614576
147	24.3471458787356	0.11	39.9548829225759	22.5711604438944	57.3386054012574	0.13423738616359	24.1431892102141	14.5703057946628	33.7160726257654	0.51	0.38	0.67	15.8333901922243	26.2361367453281	36.638883298432	27.4638110075143	45.5078977018358	63.5519843961573	28.0796609359364	46.5382051759589	64.9886570628141	39.9548829225759	0.551712608584898	-0.474405757728179	-20.7226056630444	-0.329607563017454	-0.304398218757427	-0.3400406584127	0.172207626069242	0.216644019860015	0.153956419170974	0.194162800450024	0.240003631854918	0.172320752304033	0.00135671651276901	0.00247035239044966	0.00274615631614576
147	24.3471458787356	0.11	40.5403421238129	22.280789190878	58.7998950567477	0.106968698708157	22.5352107175504	12.3691647453074	32.7012566897934	0.49	0.38	0.71	13.70086548376	24.9614179329675	36.221970382175	24.0605709967235	43.8356225792409	63.6106741617583	24.5239051932723	44.685819289301	64.8324020631387	40.5403421238129	0.551570433798576	-3.26667700553853	-23.6945282870227	-0.329607563017454	-0.304398218757427	-0.3400406584127	0.172207626069242	0.216644019860015	0.153956419170974	0.194162800450024	0.240003631854918	0.172320752304033	0.00135671651276901	0.00247035239044966	0.00274615631614576
147	24.3471458787356	0.11	40.5550376728478	22.5279991793768	58.5820761663188	0.174992717440432	28.0888941291839	18.5666566971891	37.6111315611786	0.5	0.37	0.66	20.4042770844407	30.868970550533	41.3336640166254	35.649406436418	53.9328334385798	72.2162604407415	36.4816330269318	55.1743563441112	73.8983552388311	40.5550376728478	0.540256342899367	0.21599774692437	-21.1575336012569	-0.329607563017454	-0.304398218757427	-0.3400406584127	0.172207626069242	0.216644019860015	0.153956419170974	0.194162800450024	0.240003631854918	0.172320752304033	0.00135671651276901	0.00247035239044966	0.00274615631614576
147	24.3471458787356	0.11	42.3552310362103	23.8320423676656	60.8784197047551	0.130042063758	23.3054561769393	13.8941420292784	32.7167703246003	0.5	0.35	0.67	15.2997049043877	25.6630889059532	36.0264729075186	26.7654578622678	44.8952662172546	63.0250745722413	27.2363129070715	45.6876030911346	64.1405807412724	42.3552310362103	0.531924495913254	0.116134829315733	-21.7484285359425	-0.329607563017454	-0.304398218757427	-0.3400406584127	0.172207626069242	0.216644019860015	0.153956419170974	0.194162800450024	0.240003631854918	0.172320752304033	0.00135671651276901	0.00247035239044966	0.00274615631614576
147	24.3471458787356	0.12	29.8557178173839	17.0892864631876	42.6221491715802	0.153743885186345	22.1589557959921	14.0421204400347	30.2757911519495	0.52	0.38	0.69	15.138825788261	23.8895950848625	32.6403643814641	26.1266805768366	41.2288131604074	56.3309457439782	26.7092265967651	42.1704845680912	57.5852330640154	29.8557178173839	0.572346790059828	0.963433885610066	-18.9874833708297	-0.329607563017454	-0.304398218757427	-0.3400406584127	0.172207626069242	0.216644019860015	0.153956419170974	0.194162800450024	0.240003631854918	0.172320752304033	0.00135671651276901	0.00247035239044966	0.00274615631614576
147	24.3471458787356	0.12	32.805955457218	19.0752217480662	46.5366891663698	0.156904942923798	21.6130108629657	13.7909589806815	29.4350627452499	0.49	0.34	0.68	15.3509011349693	24.057731840923	32.7645625468767	27.0451884058815	42.3848661739972	57.7245439421129	27.4116620776101	42.9674733455073	58.536598011472	32.805955457218	0.550797555728049	-0.850971396384682	-22.5175980808339	-0.329607563017454	-0.304398218757427	-0.3400406584127	0.172207626069242	0.216644019860015	0.153956419170974	0.194162800450024	0.240003631854918	0.172320752304033	0.00135671651276901	0.00247035239044966	0.00274615631614576
147	24.3471458787356	0.12	33.0637338175195	18.9086044201147	47.2188632149244	0.125862086490581	22.2281480478328	13.0821467800702	31.3741493155954	0.56	0.4	0.76	13.407336864163	22.7806852922485	32.154033720334	22.4276166549513	38.1072305445897	53.7868444342282	22.8302827977383	38.7938006812139	54.736923804826	33.0637338175195	0.614725457463257	0.082732659767625	-17.5920897732663	-0.329607563017454	-0.304398218757427	-0.3400406584127	0.172207626069242	0.216644019860015	0.153956419170974	0.194162800450024	0.240003631854918	0.172320752304033	0.00135671651276901	0.00247035239044966	0.00274615631614576
147	24.3471458787356	0.12	33.7380425079474	19.2721324961833	48.2039525197114	0.15721048687415	23.2799956949246	14.8643554393129	31.6956359505364	0.49	0.4	0.68	16.4358824577393	25.7412623386612	35.0466422195831	28.8306167943356	45.1534301365697	61.4762434788038	29.5592676412459	46.2792247323233	63.0253684976619	33.7380425079474	0.548675969895996	-2.94270061120226	-23.8611938468686	-0.329607563017454	-0.304398218757427	-0.3400406584127	0.172207626069242	0.216644019860015	0.153956419170974	0.194162800450024	0.240003631854918	0.172320752304033	0.00135671651276901	0.00247035239044966	0.00274615631614576
147	24.3471458787356	0.12	33.8276577873379	19.554979529674	48.1003360450018	0.154464926493439	23.939390604434	15.1945997919269	32.6841814169412	0.51	0.39	0.73	16.4532183733719	25.9223689161905	35.391519459009	28.4742322207156	44.861712491779	61.2491927628425	29.0374942696959	45.7509774928174	62.4930530261251	33.8276577873379	0.571333272253619	1.18641088916482	-18.4704889002328	-0.329607563017454	-0.304398218757427	-0.3400406584127	0.172207626069242	0.216644019860015	0.153956419170974	0.194162800450024	0.240003631854918	0.172320752304033	0.00135671651276901	0.00247035239044966	0.00274615631614576
147	24.3471458787356	0.12	34.4461741305471	19.6593881433702	49.232960117724	0.160620035759205	25.7516676650558	16.5605090562203	34.9428262738912	0.47	0.36	0.64	18.9251340050708	29.4286703241271	39.9322066431834	33.9332167767336	52.766307984507	71.5993991922805	34.7243635735525	53.9822793618696	73.252338493227	34.4461741305471	0.542448387937848	4.79807124034753	-16.9168948034664	-0.329607563017454	-0.304398218757427	-0.3400406584127	0.172207626069242	0.216644019860015	0.153956419170974	0.194162800450024	0.240003631854918	0.172320752304033	0.00135671651276901	0.00247035239044966	0.00274615631614576
147	24.3471458787356	0.12	34.6749203767584	20.0311778888625	49.3186628646543	0.141685221784157	20.6965499947606	12.7433036169897	28.6497963725316	0.49	0.36	0.64	14.1302665938072	22.949132955455	31.7679993171028	24.8318903480776	40.3297665581954	55.8276427683133	25.4056772846462	41.2581938847832	57.1174119047616	34.6749203767584	0.537508319201252	-1.15485230349919	-23.0256414503994	-0.329607563017454	-0.304398218757427	-0.3400406584127	0.172207626069242	0.216644019860015	0.153956419170974	0.194162800450024	0.240003631854918	0.172320752304033	0.00135671651276901	0.00247035239044966	0.00274615631614576
147	24.3471458787356	0.12	34.8988539869351	20.1161627223321	49.6815452515381	0.123897803088113	21.6663298133904	12.6710144598093	30.6616451669715	0.51	0.38	0.72	13.6824838332797	23.3958542418617	33.1092246504437	23.6372790417016	40.4176859897889	57.1980929378763	24.0761509035103	41.1554472117723	58.256197108435	34.8988539869351	0.570609845653467	-0.599292113073258	-20.3197236568824	-0.329607563017454	-0.304398218757427	-0.3400406584127	0.172207626069242	0.216644019860015	0.153956419170974	0.194162800450024	0.240003631854918	0.172320752304033	0.00135671651276901	0.00247035239044966	0.00274615631614576
147	24.3471458787356	0.12	34.9002167026505	20.4722454571776	49.3281879481235	0.134242677935488	20.4972634945898	12.3701910947029	28.6243358944766	0.52	0.36	0.7	13.306168935154	22.0481679449695	30.790166954785	22.9309823476128	37.9963723899202	53.0617624322276	23.3018128233208	38.604561348688	53.9018509858022	34.9002167026505	0.560786110867249	0.513106116283496	-19.8983342700695	-0.329607563017454	-0.304398218757427	-0.3400406584127	0.172207626069242	0.216644019860015	0.153956419170974	0.194162800450024	0.240003631854918	0.172320752304033	0.00135671651276901	0.00247035239044966	0.00274615631614576
147	24.3471458787356	0.12	35.2411409326478	20.5802407061734	49.9020411591222	0.144028970187075	22.0396606286526	13.6509547071706	30.4283665501347	0.49	0.37	0.66	15.2106924827362	24.5578794624679	33.9050664421996	26.8163095624548	43.2953133863189	59.7743172101831	27.4286446333069	44.3076341802731	61.1577645062148	35.2411409326478	0.548212890722529	0.86772104933891	-20.2192492330699	-0.329607563017454	-0.304398218757427	-0.3400406584127	0.172207626069242	0.216644019860015	0.153956419170974	0.194162800450024	0.240003631854918	0.172320752304033	0.00135671651276901	0.00247035239044966	0.00274615631614576
147	24.3471458787356	0.12	35.4126379647449	20.5637679244231	50.2615080050667	0.127180223573531	21.5337874546905	12.7261712751095	30.3414036342714	0.5	0.38	0.69	14.0621756470868	23.7944229249174	33.526670202748	24.6560088433146	41.7201090913602	58.7842093394058	25.2054476012969	42.6538254406671	60.1108632876057	35.4126379647449	0.56238209102366	-1.03423938064688	-21.0215406189086	-0.329607563017454	-0.304398218757427	-0.3400406584127	0.172207626069242	0.216644019860015	0.153956419170974	0.194162800450024	0.240003631854918	0.172320752304033	0.00135671651276901	0.00247035239044966	0.00274615631614576
147	24.3471458787356	0.12	35.6299804205077	20.526361171225	50.7335996697904	0.136531904961698	22.071045695762	13.4051303123697	30.7369610791544	0.53	0.38	0.75	14.1567569919007	23.3085709121172	32.4603848323336	24.117747509442	39.7089692495238	55.3001909896056	24.497482066196	40.3425679758392	56.1768358481643	35.6299804205077	0.585870196895632	5.60184208689238	-13.2692855172771	-0.329607563017454	-0.304398218757427	-0.3400406584127	0.172207626069242	0.216644019860015	0.153956419170974	0.194162800450024	0.240003631854918	0.172320752304033	0.00135671651276901	0.00247035239044966	0.00274615631614576
147	24.3471458787356	0.12	36.4386361631962	20.7277297418029	52.1495425845895	0.144253512052825	23.4573165570523	14.5371460637184	32.3774870503861	0.51	0.37	0.66	15.8319051595786	25.5465556582893	35.261206157	27.4996976984584	44.3738482992844	61.2479989001104	28.1210413448881	45.3960494532697	62.6401995371877	36.4386361631962	0.549994574741286	0.772215813205015	-19.9913116805016	-0.329607563017454	-0.304398218757427	-0.3400406584127	0.172207626069242	0.216644019860015	0.153956419170974	0.194162800450024	0.240003631854918	0.172320752304033	0.00135671651276901	0.00247035239044966	0.00274615631614576
147	24.3471458787356	0.12	36.5755602376179	21.2027600435985	51.9483604316372	0.176333586662348	25.1516410261654	16.6645287899795	33.6387532623513	0.51	0.38	0.68	18.1912938052348	27.4559753448231	36.7206568844114	31.6454499083562	47.7622263574037	63.8790028064513	32.3419503200104	48.8004217809085	65.2355804430339	36.5755602376179	0.555936359282731	-2.15784540689998	-22.756545396839	-0.329607563017454	-0.304398218757427	-0.3400406584127	0.172207626069242	0.216644019860015	0.153956419170974	0.194162800450024	0.240003631854918	0.172320752304033	0.00135671651276901	0.00247035239044966	0.00274615631614576
147	24.3471458787356	0.12	36.6729210687573	21.4025458013131	51.9432963362015	0.129279305300993	23.0858690807059	13.7316697866481	32.4400683747637	0.51	0.39	0.68	14.9232225446765	25.089123703195	35.2550248617135	25.8863768873564	43.5205271522332	61.1546774171101	26.5521171088485	44.5916224954725	62.6814886169043	36.6729210687573	0.563496358068654	0.0681793045283447	-20.1046473753144	-0.329607563017454	-0.304398218757427	-0.3400406584127	0.172207626069242	0.216644019860015	0.153956419170974	0.194162800450024	0.240003631854918	0.172320752304033	0.00135671651276901	0.00247035239044966	0.00274615631614576
147	24.3471458787356	0.12	36.7226894165957	20.9739028512085	52.4714759819829	0.148959781135783	24.1863861569707	15.1603519810057	33.2124203329356	0.49	0.37	0.65	16.9482413638944	27.0387330599101	37.1292247559258	29.9445452184975	47.772659556774	65.6007738950506	30.6749421207393	48.9508890417654	67.2123849321875	36.7226894165957	0.544036462965065	2.58245068913801	-18.5903567579768	-0.329607563017454	-0.304398218757427	-0.3400406584127	0.172207626069242	0.216644019860015	0.153956419170974	0.194162800450024	0.240003631854918	0.172320752304033	0.00135671651276901	0.00247035239044966	0.00274615631614576
147	24.3471458787356	0.12	36.860768882888	21.4174224352512	52.3041153305248	0.125121045810749	21.179541480378	12.4355280271899	29.9235549335661	0.53	0.37	0.73	13.209141232444	22.4971190641061	31.7850968957682	22.5845719997847	38.4648628059997	54.3451536122148	22.9343570081055	39.0531860598294	55.1973367302504	36.860768882888	0.570374346082378	-1.01297150983625	-20.48137461762	-0.329607563017454	-0.304398218757427	-0.3400406584127	0.172207626069242	0.216644019860015	0.153956419170974	0.194162800450024	0.240003631854918	0.172320752304033	0.00135671651276901	0.00247035239044966	0.00274615631614576
147	24.3471458787356	0.12	36.9086420174902	21.2419164380576	52.5753675969229	0.141592722361528	23.1296046274065	14.2380049755987	32.0212042792143	0.5	0.35	0.68	15.5646767595091	25.2847797298716	35.004882700234	27.1011154297046	44.0256964318427	60.9502774339807	27.5772612922384	44.7984788510163	62.0050167398349	36.9086420174902	0.543388099009528	-1.29092282353885	-22.3511470228852	-0.329607563017454	-0.304398218757427	-0.3400406584127	0.172207626069242	0.216644019860015	0.153956419170974	0.194162800450024	0.240003631854918	0.172320752304033	0.00135671651276901	0.00247035239044966	0.00274615631614576
147	24.3471458787356	0.12	38.285803744945	21.9843109262942	54.5872965635958	0.148542034141225	25.762101617953	16.1321595716316	35.3920436642744	0.52	0.4	0.7	17.2174562633189	27.4952560374049	37.7730558114909	29.525537689242	47.1505317621912	64.7755258351404	30.2415025486862	48.2681741247773	66.3379293648061	38.285803744945	0.566023854937051	0.977285641392706	-18.5572029292082	-0.329607563017454	-0.304398218757427	-0.3400406584127	0.172207626069242	0.216644019860015	0.153956419170974	0.194162800450024	0.240003631854918	0.172320752304033	0.00135671651276901	0.00247035239044966	0.00274615631614576
147	24.3471458787356	0.12	38.4286332620372	22.2814068271951	54.5758596968792	0.14695349824442	24.8040620149565	15.4735675685405	34.1345564613725	0.5	0.39	0.66	16.9726125484442	27.2070246465566	37.441436744669	29.6171235893919	47.4761212604573	65.3351189315228	30.3759690654921	48.6778294689133	66.9694517785317	38.4286332620372	0.554446148131296	-2.04098135850685	-22.3993497484553	-0.329607563017454	-0.304398218757427	-0.3400406584127	0.172207626069242	0.216644019860015	0.153956419170974	0.194162800450024	0.240003631854918	0.172320752304033	0.00135671651276901	0.00247035239044966	0.00274615631614576
147	24.3471458787356	0.12	38.7277200849471	22.2540957525383	55.2013444173558	0.136528850334488	23.5506864447082	14.3036891418898	32.7976837475266	0.52	0.38	0.7	15.3255651338701	25.2331811377748	35.1407971416794	26.3456075889999	43.3774208436053	60.4092340982106	26.8665329018255	44.2637228460119	61.6373193461876	38.7277200849471	0.566603399773656	-0.547111675539266	-20.4026914393618	-0.329607563017454	-0.304398218757427	-0.3400406584127	0.172207626069242	0.216644019860015	0.153956419170974	0.194162800450024	0.240003631854918	0.172320752304033	0.00135671651276901	0.00247035239044966	0.00274615631614576
147	24.3471458787356	0.12	38.9032891270909	22.2835935604927	55.5229846936891	0.118473274623923	21.1539176394215	12.1447676765446	30.1630676022984	0.53	0.38	0.66	12.9340238104527	22.5286544559474	32.1232851014422	22.1502684476999	38.5816317704181	55.0129950931363	22.6741765986956	39.502925067953	56.3399730387008	38.9032891270909	0.549433222171677	1.94232699146736	-18.5559654372778	-0.329607563017454	-0.304398218757427	-0.3400406584127	0.172207626069242	0.216644019860015	0.153956419170974	0.194162800450024	0.240003631854918	0.172320752304033	0.00135671651276901	0.00247035239044966	0.00274615631614576
147	24.3471458787356	0.12	39.02869914805	22.6442946370334	55.4131036590665	0.13825072247624	23.7367774293416	14.4841733641943	32.989381494489	0.54	0.37	0.7	15.1888188344472	24.8915559778596	34.594293121272	25.7636880469129	42.2217349621305	58.6797818773481	26.2341573482359	43.0131895091435	59.73192382789	39.02869914805	0.565365948027425	-0.317327317968727	-20.3024191066808	-0.329607563017454	-0.304398218757427	-0.3400406584127	0.172207626069242	0.216644019860015	0.153956419170974	0.194162800450024	0.240003631854918	0.172320752304033	0.00135671651276901	0.00247035239044966	0.00274615631614576
147	24.3471458787356	0.12	39.2305610007216	22.5883875569014	55.8727344445417	0.152459925975103	24.8574912721563	15.706987047742	34.0079954965706	0.45	0.34	0.64	18.2707798532153	28.9148866906387	39.5589935280621	33.1601184664815	52.4783876665086	71.7966568665356	33.7846293914505	53.4558674355063	73.1678340394724	39.2305610007216	0.51314057107769	-1.01713898208125	-24.0377012274162	-0.329607563017454	-0.304398218757427	-0.3400406584127	0.172207626069242	0.216644019860015	0.153956419170974	0.194162800450024	0.240003631854918	0.172320752304033	0.00135671651276901	0.00247035239044966	0.00274615631614576
147	24.3471458787356	0.12	39.2310181611224	22.6677066471506	55.7943296750942	0.135360468503305	23.7011876783156	14.3486990196721	33.0536763369591	0.54	0.38	0.68	15.1208056625583	24.9765537882069	34.8323019138554	25.7260112825275	42.4942373371757	59.262463391824	26.306703215494	43.449259399859	60.5766746118786	39.2310181611224	0.557271318354559	0.364997100746554	-19.8458105854487	-0.329607563017454	-0.304398218757427	-0.3400406584127	0.172207626069242	0.216644019860015	0.153956419170974	0.194162800450024	0.240003631854918	0.172320752304033	0.00135671651276901	0.00247035239044966	0.00274615631614576
147	24.3471458787356	0.12	39.4451665997064	22.8847483437082	56.0055848557047	0.138800276315666	23.4383141239429	14.3230636373889	32.5535646104969	0.47	0.36	0.62	16.3015078501203	26.6758475252221	37.0501872003239	29.1483794166566	47.6985155039088	66.248651591161	29.8676001838146	48.8861005276909	67.8843837638453	39.4451665997064	0.516878015196596	-0.069688287838693	-22.6654461263468	-0.329607563017454	-0.304398218757427	-0.3400406584127	0.172207626069242	0.216644019860015	0.153956419170974	0.194162800450024	0.240003631854918	0.172320752304033	0.00135671651276901	0.00247035239044966	0.00274615631614576
147	24.3471458787356	0.12	39.4577537745489	23.0133860137762	55.9021215353216	0.137019223626663	23.9384156439291	14.558678358851	33.3181529290071	0.53	0.41	0.7	15.523255291898	25.5244417223049	35.5256281527119	26.6042640263793	43.7446253338727	60.884986641366	27.2877293227553	44.8763435099482	62.4584056621253	39.4577537745489	0.573623866494046	-0.738312648133654	-19.7322433585343	-0.329607563017454	-0.304398218757427	-0.3400406584127	0.172207626069242	0.216644019860015	0.153956419170974	0.194162800450024	0.240003631854918	0.172320752304033	0.00135671651276901	0.00247035239044966	0.00274615631614576
147	24.3471458787356	0.12	39.7603693860826	22.6091768544338	56.9115619177314	0.133969044672358	22.1325468611012	13.3467464804746	30.9183472417277	0.5	0.37	0.64	14.6292704937448	24.2593215672602	33.8893726407756	25.5161887514549	42.3128021562748	59.1094155610946	26.1051292078828	43.2983170313531	60.5207147219086	39.7603693860826	0.526368285571791	0.790142663610336	-20.8398321989223	-0.329607563017454	-0.304398218757427	-0.3400406584127	0.172207626069242	0.216644019860015	0.153956419170974	0.194162800450024	0.240003631854918	0.172320752304033	0.00135671651276901	0.00247035239044966	0.00274615631614576
147	24.3471458787356	0.12	39.8591737891389	22.9275842169111	56.7907633613666	0.149035148947371	24.80325706524	15.5497654887148	34.0567486417652	0.49	0.37	0.68	17.2482637758753	27.5125126917564	37.7767616076375	30.3183221834221	48.360416718049	66.402511252676	30.9319753226471	49.3513825091425	67.7506619019006	39.8591737891389	0.545388798988108	1.77037320237682	-19.1629475476049	-0.329607563017454	-0.304398218757427	-0.3400406584127	0.172207626069242	0.216644019860015	0.153956419170974	0.194162800450024	0.240003631854918	0.172320752304033	0.00135671651276901	0.00247035239044966	0.00274615631614576
147	24.3471458787356	0.12	40.1154295613221	23.3977913608079	56.8330677618363	0.132306712883155	22.9273351413992	13.7602509530708	32.0944193297276	0.48	0.35	0.64	15.5162570931041	25.8531932104276	36.1901293277511	27.5719821763755	45.9404467277809	64.3089112791864	28.1842495603475	46.9466716087116	65.7237055401357	40.1154295613221	0.519827965898444	3.30541635806656	-18.9026702415086	-0.329607563017454	-0.304398218757427	-0.3400406584127	0.172207626069242	0.216644019860015	0.153956419170974	0.194162800450024	0.240003631854918	0.172320752304033	0.00135671651276901	0.00247035239044966	0.00274615631614576
147	24.3471458787356	0.12	40.5587528139611	23.3433586225991	57.7741470053232	0.119568439860938	22.0919425853351	12.7323081385963	31.4515770320739	0.48	0.38	0.65	14.3262658226341	24.8576329264658	35.3890000302976	25.4208912479482	44.1080174784108	62.7951437088734	26.0475890580088	45.1689494242944	64.3425815414465	40.5587528139611	0.535196240144493	0.35700922460225	-21.0961983279667	-0.329607563017454	-0.304398218757427	-0.3400406584127	0.172207626069242	0.216644019860015	0.153956419170974	0.194162800450024	0.240003631854918	0.172320752304033	0.00135671651276901	0.00247035239044966	0.00274615631614576
147	24.3471458787356	0.12	40.961699884491	23.374974618702	58.54842515028	0.122894396831419	22.5865769465779	13.1656034827974	32.0075504103584	0.48	0.37	0.64	14.782884229525	25.3611429646044	35.9394016996839	26.1946955898565	44.9389584234058	63.683221256955	26.8370696285543	46.036061930646	65.2464969078578	40.961699884491	0.522098137229986	-2.99436071105442	-24.9771813910996	-0.329607563017454	-0.304398218757427	-0.3400406584127	0.172207626069242	0.216644019860015	0.153956419170974	0.194162800450024	0.240003631854918	0.172320752304033	0.00135671651276901	0.00247035239044966	0.00274615631614576
147	24.3471458787356	0.12	41.1456387044382	23.3585278473352	58.9327495615412	0.130755404958013	26.2178400067299	15.6636831397239	36.7719968737359	0.54	0.4	0.68	16.5041171079156	27.6245566210612	38.7449961342068	28.0769731703477	46.9951788405749	65.9133845108021	28.7585994735365	48.2090819492085	67.5822698431518	41.1456387044382	0.566580010047211	-2.20664562774888	-21.6207055865966	-0.329607563017454	-0.304398218757427	-0.3400406584127	0.172207626069242	0.216644019860015	0.153956419170974	0.194162800450024	0.240003631854918	0.172320752304033	0.00135671651276901	0.00247035239044966	0.00274615631614576
147	24.3471458787356	0.12	41.5682779918859	24.3577792099437	58.7787767738282	0.123037961233004	24.0017113990779	13.9971396065044	34.0062831916514	0.51	0.4	0.67	15.2296354828981	26.11514394011	37.0006523973219	26.4378024808838	45.3344413938062	64.2310803067286	27.1636247518651	46.5622788325918	65.9913293789912	41.5682779918859	0.555184170889549	-0.0978040226821941	-20.2793985368614	-0.329607563017454	-0.304398218757427	-0.3400406584127	0.172207626069242	0.216644019860015	0.153956419170974	0.194162800450024	0.240003631854918	0.172320752304033	0.00135671651276901	0.00247035239044966	0.00274615631614576
147	24.3471458787356	0.12	42.4924868574235	24.8051635212628	60.1798101935841	0.133738362240068	23.4059351199015	14.105398668517	32.7064715712859	0.5	0.37	0.7	15.4616721503142	25.6564811601664	35.8512901700186	26.9690097312624	44.7512974891539	62.5335852470455	27.4814132107993	45.6174747920223	63.7124363398513	42.4924868574235	0.54853796082549	-1.26868711765595	-21.9389079072875	-0.329607563017454	-0.304398218757427	-0.3400406584127	0.172207626069242	0.216644019860015	0.153956419170974	0.194162800450024	0.240003631854918	0.172320752304033	0.00135671651276901	0.00247035239044966	0.00274615631614576
147	24.3471458787356	0.12	42.5703986048182	24.5926339469118	60.5481632627246	0.159752722530782	26.552124499007	17.0446720899483	36.0595769080658	0.54	0.38	0.67	17.9025806899314	27.8885712100562	37.8745617301809	30.3968138727791	47.352039514984	64.3072651571889	31.1391465272526	48.5151165824529	65.8587847025726	42.5703986048182	0.555656656124282	1.18457178385671	-19.2100869320569	-0.329607563017454	-0.304398218757427	-0.3400406584127	0.172207626069242	0.216644019860015	0.153956419170974	0.194162800450024	0.240003631854918	0.172320752304033	0.00135671651276901	0.00247035239044966	0.00274615631614576
147	24.3471458787356	0.12	43.0219859105262	24.84578686962	61.1981849514324	0.159175273366721	27.2383515064667	17.4641516083291	37.0125514046044	0.52	0.38	0.68	18.7622846471969	29.2630135002378	39.7637423532787	32.3083726449786	50.3904701724036	68.4725676998286	33.0415301194209	51.5088110264441	70.0115240415257	43.0219859105262	0.553314147994338	-0.871901230916675	-21.1360440045523	-0.329607563017454	-0.304398218757427	-0.3400406584127	0.172207626069242	0.216644019860015	0.153956419170974	0.194162800450024	0.240003631854918	0.172320752304033	0.00135671651276901	0.00247035239044966	0.00274615631614576
147	24.3471458787356	0.12	43.8864277910017	25.4194839963661	62.3533715856373	0.108571448934167	22.6342101471094	12.5082489617102	32.7601713325087	0.49	0.38	0.63	13.9539068488003	25.250189771227	36.5464726936537	24.6197770684126	44.5505369814167	64.4812968944209	25.2668436077898	45.7381306720365	66.2062413705905	43.8864277910017	0.529181760577711	0.924127150950012	-20.5447400906141	-0.329607563017454	-0.304398218757427	-0.3400406584127	0.172207626069242	0.216644019860015	0.153956419170974	0.194162800450024	0.240003631854918	0.172320752304033	0.00135671651276901	0.00247035239044966	0.00274615631614576
147	24.3471458787356	0.13	29.9853282401385	17.6446348570983	42.3260216231786	0.171775092427846	23.1535353013084	15.2157961653122	31.0912744373045	0.51	0.39	0.69	16.4629592254218	25.0513153205074	33.6396714155929	28.4765358257427	43.332105026709	58.1876742276753	29.1241595033428	44.3206200783217	59.52376463644	29.9853282401385	0.581114213912485	0.474282918942885	-18.9743306135322	-0.329607563017454	-0.304398218757427	-0.3400406584127	0.172207626069242	0.216644019860015	0.153956419170974	0.194162800450024	0.240003631854918	0.172320752304033	0.00135671651276901	0.00247035239044966	0.00274615631614576
147	24.3471458787356	0.13	30.9038630807011	18.1710469113163	43.6366792500859	0.161273019872947	21.1163708199699	13.5978191420802	28.6349224978596	0.51	0.38	0.66	14.7069575962908	22.8387778210544	30.9705980458179	25.4331688302817	39.495761675866	53.5583545214502	26.0458548319291	40.4350014351392	54.8335194864546	30.9038630807011	0.576523554179898	-0.789194818009108	-21.0905209417791	-0.329607563017454	-0.304398218757427	-0.3400406584127	0.172207626069242	0.216644019860015	0.153956419170974	0.194162800450024	0.240003631854918	0.172320752304033	0.00135671651276901	0.00247035239044966	0.00274615631614576
147	24.3471458787356	0.13	32.8790579488923	19.5837300447794	46.1743858530052	0.145782209377435	21.7306409768786	13.517863793618	29.9434181601393	0.5	0.37	0.66	14.7831951630587	23.7647243295367	32.7462534960148	25.7468707050339	41.3893801647384	57.0318896244428	26.3332217545979	42.3103041818991	58.3101858390822	32.8790579488923	0.560914694224419	0.251585204557529	-20.1869622680184	-0.329607563017454	-0.304398218757427	-0.3400406584127	0.172207626069242	0.216644019860015	0.153956419170974	0.194162800450024	0.240003631854918	0.172320752304033	0.00135671651276901	0.00247035239044966	0.00274615631614576
147	24.3471458787356	0.13	33.2106730981037	19.5475384391603	46.8738077570472	0.1556651512944	22.6980083688911	14.4445707802529	30.9514459575294	0.51	0.38	0.75	15.7528953073593	24.7538923073799	33.7548893074006	27.3868081359051	43.0352697717964	58.6837314076877	27.8134276362711	43.7060255625043	59.6322596521671	33.2106730981037	0.589693918501286	-2.17745434399772	-21.2744930301947	-0.329607563017454	-0.304398218757427	-0.3400406584127	0.172207626069242	0.216644019860015	0.153956419170974	0.194162800450024	0.240003631854918	0.172320752304033	0.00135671651276901	0.00247035239044966	0.00274615631614576
147	24.3471458787356	0.13	33.4734102324774	19.9423144576804	47.0045060072744	0.184594322633988	26.0925517438729	17.5304632830658	34.6546402046799	0.52	0.38	0.66	18.8680145108991	28.083379028856	37.2987435468128	32.5280407296683	48.4151258390043	64.3022109483402	33.3135104179022	49.5739170214724	65.8325227893961	33.4734102324774	0.564808450093895	2.02727925008686	-18.4547884539425	-0.329607563017454	-0.304398218757427	-0.3400406584127	0.172207626069242	0.216644019860015	0.153956419170974	0.194162800450024	0.240003631854918	0.172320752304033	0.00135671651276901	0.00247035239044966	0.00274615631614576
147	24.3471458787356	0.13	33.4894841199155	20.0176991137538	46.9612691260771	0.168942559553349	25.5084614650324	16.675309281532	34.3416136485327	0.49	0.39	0.65	18.6154615085916	28.4763403501969	38.3372191918021	32.859458766838	50.2655886954978	67.6717186241576	33.7792125973979	51.6658980730606	69.5805675508288	33.4894841199155	0.561957338805818	-1.29821927388483	-21.4986919890243	-0.329607563017454	-0.304398218757427	-0.3400406584127	0.172207626069242	0.216644019860015	0.153956419170974	0.194162800450024	0.240003631854918	0.172320752304033	0.00135671651276901	0.00247035239044966	0.00274615631614576
147	24.3471458787356	0.13	33.5640232471439	19.7543586176324	47.3736878766554	0.141755025497289	21.7988741698517	13.4244312193719	30.1733171203315	0.52	0.4	0.76	14.3620452126986	23.3213915209725	32.2807378292463	24.6660921401963	40.0533199537124	55.4405477672285	25.1128388115628	40.7871742631369	56.4445082027801	33.5640232471439	0.594228382970667	-2.5764921226856	-21.6207851879543	-0.329607563017454	-0.304398218757427	-0.3400406584127	0.172207626069242	0.216644019860015	0.153956419170974	0.194162800450024	0.240003631854918	0.172320752304033	0.00135671651276901	0.00247035239044966	0.00274615631614576
147	24.3471458787356	0.13	33.7189920796879	20.0540632038742	47.3839209555017	0.126200367997184	19.5892104371999	11.541394939463	27.6370259349368	0.53	0.39	0.67	12.2113595303128	20.7263413840627	29.2413232378126	20.8276847227101	35.3508307351803	49.8739767476504	21.3282689784967	36.2122879691355	51.0881788645735	33.7189920796879	0.554966678908732	-0.471051476973502	-20.863458907089	-0.329607563017454	-0.304398218757427	-0.3400406584127	0.172207626069242	0.216644019860015	0.153956419170974	0.194162800450024	0.240003631854918	0.172320752304033	0.00135671651276901	0.00247035239044966	0.00274615631614576
147	24.3471458787356	0.13	34.3059647076936	20.2299182887579	48.3820111266293	0.157373880968691	23.9041505767146	15.2682047700798	32.5400963833495	0.52	0.4	0.69	16.3635722839488	25.6190758336563	34.8745793833638	28.1349715470036	44.0485706380555	59.9621697291075	28.7959793359991	45.1204681665136	61.3982970602155	34.3059647076936	0.566492448258907	0.953067508486239	-19.1876885334633	-0.329607563017454	-0.304398218757427	-0.3400406584127	0.172207626069242	0.216644019860015	0.153956419170974	0.194162800450024	0.240003631854918	0.172320752304033	0.00135671651276901	0.00247035239044966	0.00274615631614576
147	24.3471458787356	0.13	34.660979495838	20.4658692525866	48.8560897390894	0.188684430676241	28.5061199756817	19.2772093030086	37.7350306483548	0.51	0.4	0.67	20.8947165144989	30.8980042939723	40.9012920734457	36.1836428034009	53.5064617859379	70.8292807684748	37.1296989034472	54.9023502019724	72.6816409233573	34.660979495838	0.571549206623894	1.20210610787471	-18.440393067149	-0.329607563017454	-0.304398218757427	-0.3400406584127	0.172207626069242	0.216644019860015	0.153956419170974	0.194162800450024	0.240003631854918	0.172320752304033	0.00135671651276901	0.00247035239044966	0.00274615631614576
147	24.3471458787356	0.13	34.7842640122032	21.0267810387066	48.5417469856998	0.218572528178494	27.3960333360461	19.3084327084979	35.4836339635942	0.46	0.36	0.62	22.1701684610687	31.4564461753481	40.7427238896275	39.8798164659189	56.5840220089364	73.2882275519539	40.8324579740524	57.9744868959076	75.0597011696605	34.7842640122032	0.539879852752031	-1.06377546165426	-23.1056351228529	-0.329607563017454	-0.304398218757427	-0.3400406584127	0.172207626069242	0.216644019860015	0.153956419170974	0.194162800450024	0.240003631854918	0.172320752304033	0.00135671651276901	0.00247035239044966	0.00274615631614576
147	24.3471458787356	0.13	35.2088186447954	20.7416751709526	49.6759621186382	0.140962277161171	20.8239922493082	12.7979005142598	28.8500839843566	0.49	0.37	0.66	14.265017972424	23.2111996309874	32.1573812895507	25.1547256232672	40.9302924982683	56.7058593732693	25.7155558113019	41.8443490421547	57.9414005139047	35.2088186447954	0.539665091028843	0.0915091305351883	-21.1609952093241	-0.329607563017454	-0.304398218757427	-0.3400406584127	0.172207626069242	0.216644019860015	0.153956419170974	0.194162800450024	0.240003631854918	0.172320752304033	0.00135671651276901	0.00247035239044966	0.00274615631614576
147	24.3471458787356	0.13	35.2143472041147	20.9552802155646	49.4734141926648	0.144908503419599	23.4291049884345	14.5432234686674	32.3149865082016	0.53	0.37	0.74	15.5009796104839	24.9720482876473	34.4431169648108	26.5598700620638	42.7878994986171	59.0159289351704	26.9648820652933	43.4322638857255	59.9048890453025	35.2143472041147	0.595247114565749	1.58086016706898	-17.2251939853972	-0.329607563017454	-0.304398218757427	-0.3400406584127	0.172207626069242	0.216644019860015	0.153956419170974	0.194162800450024	0.240003631854918	0.172320752304033	0.00135671651276901	0.00247035239044966	0.00274615631614576
147	24.3471458787356	0.13	35.8418795010221	21.3392933343652	50.344465667679	0.15197242680659	23.876423245725	15.0704508911611	32.6823956002888	0.48	0.39	0.66	16.8667760494722	26.7223778940982	36.5779797387242	29.822879841909	47.2489978338637	64.6751158258184	30.5823858257251	48.4697743985393	66.3118409568259	35.8418795010221	0.555992536616306	-2.38871508808842	-22.8348145314457	-0.329607563017454	-0.304398218757427	-0.3400406584127	0.172207626069242	0.216644019860015	0.153956419170974	0.194162800450024	0.240003631854918	0.172320752304033	0.00135671651276901	0.00247035239044966	0.00274615631614576
147	24.3471458787356	0.13	35.9058553647165	21.6948788940904	50.1168318353426	0.145113328790125	22.4474043229793	13.94087876187	30.9539298840885	0.46	0.36	0.69	16.0163467756798	25.7892933431194	35.5622399105591	28.821660701598	46.4082273491997	63.9947939968014	29.3140350767991	47.2058709463372	65.1190579237878	35.9058553647165	0.548300568491763	4.57997793060286	-16.7338837536385	-0.329607563017454	-0.304398218757427	-0.3400406584127	0.172207626069242	0.216644019860015	0.153956419170974	0.194162800450024	0.240003631854918	0.172320752304033	0.00135671651276901	0.00247035239044966	0.00274615631614576
147	24.3471458787356	0.13	36.0223458019392	21.4309546899177	50.6137369139607	0.138343418290875	21.9195297528314	13.3786118361398	30.460447669523	0.49	0.36	0.69	14.9098501913041	24.4283120611748	33.9467739310455	26.288967606128	43.0718683426584	59.8547690791887	26.7626658833498	43.8508746506419	60.9185616099416	36.0223458019392	0.553650144589177	0.346710792643355	-20.6722634768025	-0.329607563017454	-0.304398218757427	-0.3400406584127	0.172207626069242	0.216644019860015	0.153956419170974	0.194162800450024	0.240003631854918	0.172320752304033	0.00135671651276901	0.00247035239044966	0.00274615631614576
147	24.3471458787356	0.13	36.0298223365291	21.3497105802548	50.7099340928034	0.197830392881417	27.894633176876	19.1247721539576	36.6644941997944	0.49	0.33	0.69	21.2804611799456	31.038835583016	40.7972099860864	37.4830980426247	54.671358268471	71.8596184943174	37.8947549817816	55.2735845352	72.6593739683393	36.0298223365291	0.544590166079972	-1.80647574538883	-23.5351321409184	-0.329607563017454	-0.304398218757427	-0.3400406584127	0.172207626069242	0.216644019860015	0.153956419170974	0.194162800450024	0.240003631854918	0.172320752304033	0.00135671651276901	0.00247035239044966	0.00274615631614576
147	24.3471458787356	0.13	36.1962431039109	21.4425760679011	50.9499101399208	0.148723137219553	22.602919731334	14.159932157131	31.0459073055371	0.53	0.38	0.74	15.0327262551421	23.9961252015589	32.9595241479757	25.6938590202498	41.0140547693549	56.33425051846	26.1346825815671	41.7172705355356	57.2868515955305	36.1962431039109	0.577514687013715	-0.627621092148576	-20.1904164307693	-0.329607563017454	-0.304398218757427	-0.3400406584127	0.172207626069242	0.216644019860015	0.153956419170974	0.194162800450024	0.240003631854918	0.172320752304033	0.00135671651276901	0.00247035239044966	0.00274615631614576
147	24.3471458787356	0.13	37.0162503045153	21.8411066692467	52.191393939784	0.134414372492906	21.3180953821295	12.8718046479863	29.7643861162728	0.53	0.38	0.7	13.6416793998094	22.5931507329911	31.5446220661727	23.291301239538	38.5747138786839	53.8581265178297	23.7499964580039	39.3343381555864	54.9350175440469	37.0162503045153	0.561994332901515	-0.826479374670163	-20.9213380873518	-0.329607563017454	-0.304398218757427	-0.3400406584127	0.172207626069242	0.216644019860015	0.153956419170974	0.194162800450024	0.240003631854918	0.172320752304033	0.00135671651276901	0.00247035239044966	0.00274615631614576
147	24.3471458787356	0.13	37.7521909991748	22.7339004539262	52.7704815444234	0.152329706291428	23.2478264501835	14.6855549263389	31.8100979740281	0.51	0.4	0.72	15.9442374310908	25.2403716807264	34.5365059303621	27.6401269255956	43.7554370298134	59.8707471340313	28.2695879692365	44.7276423040833	61.2044180096249	37.7521909991748	0.570428103882402	-0.65105911196134	-20.6106344509161	-0.329607563017454	-0.304398218757427	-0.3400406584127	0.172207626069242	0.216644019860015	0.153956419170974	0.194162800450024	0.240003631854918	0.172320752304033	0.00135671651276901	0.00247035239044966	0.00274615631614576
147	24.3471458787356	0.13	38.0492722870814	22.9456379165086	53.1529066576542	0.135869467529923	21.981822259653	13.3266066314073	30.6370378878987	0.49	0.38	0.64	14.8421275351901	24.4816267529612	34.1211259707324	26.1582292554492	43.1471838273821	60.136138399315	26.860077497178	44.2987200142123	61.747925596773	38.0492722870814	0.543139071947366	-0.874194615150781	-21.9680400278927	-0.329607563017454	-0.304398218757427	-0.3400406584127	0.172207626069242	0.216644019860015	0.153956419170974	0.194162800450024	0.240003631854918	0.172320752304033	0.00135671651276901	0.00247035239044966	0.00274615631614576
147	24.3471458787356	0.13	38.1421912086033	22.9589688180403	53.3254135991664	0.149521867996141	23.5850056605696	14.8028594156002	32.3671519055391	0.47	0.37	0.63	16.8028853472208	26.7715942509366	36.7403031546524	29.9911620358681	47.7841278177355	65.5770935996028	30.7694804941078	48.9923145857484	67.2921358533468	38.1421912086033	0.537324456570931	1.75700995851769	-20.2008736657235	-0.329607563017454	-0.304398218757427	-0.3400406584127	0.172207626069242	0.216644019860015	0.153956419170974	0.194162800450024	0.240003631854918	0.172320752304033	0.00135671651276901	0.00247035239044966	0.00274615631614576
147	24.3471458787356	0.13	38.2230939763739	22.5635347342357	53.882653218512	0.173172452083085	24.3604563587256	16.0497306832262	32.671182034225	0.5	0.38	0.68	17.6683252811997	26.8171769009345	35.9660285206693	30.9034290808923	46.9055618638406	62.9076946467889	31.636210815877	48.017409142555	64.3895978327442	38.2230939763739	0.548046346659587	-0.165197628273189	-21.0938989835609	-0.329607563017454	-0.304398218757427	-0.3400406584127	0.172207626069242	0.216644019860015	0.153956419170974	0.194162800450024	0.240003631854918	0.172320752304033	0.00135671651276901	0.00247035239044966	0.00274615631614576
147	24.3471458787356	0.13	38.8041479276796	23.1991842973343	54.4091115580248	0.143685189606863	23.0290142252531	14.2515001491024	31.8065283014038	0.49	0.39	0.65	15.7843660394449	25.5059738452779	35.2275816511109	27.7177653010528	44.7891663847314	61.8605674684101	28.4569507790138	45.9934991233387	63.4880653686718	38.8041479276796	0.540240577941079	4.68765498021243	-16.4856422134453	-0.329607563017454	-0.304398218757427	-0.3400406584127	0.172207626069242	0.216644019860015	0.153956419170974	0.194162800450024	0.240003631854918	0.172320752304033	0.00135671651276901	0.00247035239044966	0.00274615631614576
147	24.3471458787356	0.13	39.3122128659502	23.7049307950293	54.9194949368711	0.172460560598552	26.730379040505	17.5884039762828	35.8723541047273	0.49	0.38	0.69	19.5909990226878	29.7738686446344	39.9567382665809	34.5305921094717	52.4786567799954	70.4267214505191	35.2293123173281	53.5480471301467	71.8352900695372	39.3122128659502	0.554530137236332	-0.233506677812639	-20.9248487758241	-0.329607563017454	-0.304398218757427	-0.3400406584127	0.172207626069242	0.216644019860015	0.153956419170974	0.194162800450024	0.240003631854918	0.172320752304033	0.00135671651276901	0.00247035239044966	0.00274615631614576
147	24.3471458787356	0.13	39.4207492258717	23.1717754559715	55.6697229957719	0.161324378013656	25.5997020129768	16.4865758731681	34.7128281527854	0.49	0.36	0.68	18.3322271177658	28.4655561627445	38.5988852077232	32.2754650419506	50.1160637454678	67.9566624489849	32.8909426979848	51.075045630772	69.2672673082518	39.4207492258717	0.534754207141634	3.13068687257182	-18.4264404842994	-0.329607563017454	-0.304398218757427	-0.3400406584127	0.172207626069242	0.216644019860015	0.153956419170974	0.194162800450024	0.240003631854918	0.172320752304033	0.00135671651276901	0.00247035239044966	0.00274615631614576
147	24.3471458787356	0.13	39.4327038531696	23.7989627550167	55.0664449513226	0.16301153566073	24.8317910209576	16.0467443498596	33.6168376920556	0.49	0.35	0.61	17.9501666781666	27.7772723254914	37.6043779728162	31.7276266537385	49.0974229712515	66.4672192887645	32.4855098472643	50.2151719304287	67.9835843406284	39.4327038531696	0.529182468137132	2.54388995027933	-19.5785575697081	-0.329607563017454	-0.304398218757427	-0.3400406584127	0.172207626069242	0.216644019860015	0.153956419170974	0.194162800450024	0.240003631854918	0.172320752304033	0.00135671651276901	0.00247035239044966	0.00274615631614576
147	24.3471458787356	0.13	39.8229084592356	24.0524518414762	55.593365076995	0.152610851102614	23.1251126400685	14.6172971964648	31.6329280836722	0.5	0.37	0.63	16.0782000291101	25.4363157378127	34.7944314465154	28.1071485951619	44.4665637236588	60.8259788521558	28.8396782848833	45.6207433351682	62.3912472687258	39.8229084592356	0.530483967179018	0.807296215938998	-20.7164055982764	-0.329607563017454	-0.304398218757427	-0.3400406584127	0.172207626069242	0.216644019860015	0.153956419170974	0.194162800450024	0.240003631854918	0.172320752304033	0.00135671651276901	0.00247035239044966	0.00274615631614576
147	24.3471458787356	0.13	39.8675863666183	23.9098475575742	55.8253251756624	0.11817763651382	20.8023716963217	11.9303781371566	29.6743652554868	0.48	0.36	0.69	13.5088028473713	23.5545876897345	33.6003725320978	24.0715346266341	41.972266498794	59.8729983709539	24.4932345983125	42.7304141618318	60.9011193262495	39.8675863666183	0.538675882035036	-1.17272517959442	-22.513468492767	-0.329607563017454	-0.304398218757427	-0.3400406584127	0.172207626069242	0.216644019860015	0.153956419170974	0.194162800450024	0.240003631854918	0.172320752304033	0.00135671651276901	0.00247035239044966	0.00274615631614576
147	24.3471458787356	0.13	39.9612995976702	24.0521212485441	55.8704779467963	0.112462647159939	20.7422635283578	11.6445809892714	29.8399460674442	0.46	0.35	0.66	13.4261700762015	23.9157731955926	34.4053763149837	24.2197965240567	43.1422481039073	62.0646996837579	24.6702707899363	43.9349766264664	63.1810725887916	39.9612995976702	0.535425437655191	0.129498356171089	-22.0101478087661	-0.329607563017454	-0.304398218757427	-0.3400406584127	0.172207626069242	0.216644019860015	0.153956419170974	0.194162800450024	0.240003631854918	0.172320752304033	0.00135671651276901	0.00247035239044966	0.00274615631614576
147	24.3471458787356	0.13	40.1395836384612	23.9953873116893	56.2837799652331	0.185409242109745	25.8924427005099	17.4189485254986	34.3659368755213	0.46	0.34	0.63	19.9961302728426	29.7233014130334	39.4504725532242	35.9636166098103	53.4582142549827	70.9528119001551	36.6710127981351	54.5169966536908	72.3465284965976	40.1395836384612	0.51047538541093	-2.98940719063989	-26.138978844378	-0.329607563017454	-0.304398218757427	-0.3400406584127	0.172207626069242	0.216644019860015	0.153956419170974	0.194162800450024	0.240003631854918	0.172320752304033	0.00135671651276901	0.00247035239044966	0.00274615631614576
147	24.3471458787356	0.13	40.4639191814041	24.108092763847	56.8197455989612	0.150515228086614	23.3968304212605	14.7186221770755	32.0750386654456	0.51	0.37	0.66	16.0681643189955	25.542072568316	35.0159808176365	27.9532506660562	44.4346935255495	60.9161363850428	28.5792376766108	45.4368999066873	62.2869032786336	40.4639191814041	0.541146962096112	-2.64467881135018	-23.9696165408233	-0.329607563017454	-0.304398218757427	-0.3400406584127	0.172207626069242	0.216644019860015	0.153956419170974	0.194162800450024	0.240003631854918	0.172320752304033	0.00135671651276901	0.00247035239044966	0.00274615631614576
147	24.3471458787356	0.13	41.1989224066838	24.3870185906082	58.0108262227594	0.156092952168995	25.388616619218	16.1718167207852	34.6054165176508	0.51	0.38	0.67	17.5260800189087	27.51471489693	37.5033497749512	30.3471752710994	47.6429341079464	64.9386929447933	31.0509816196296	48.7263339129677	66.4266680625213	41.1989224066838	0.545820465755711	-1.00109027373758	-22.0225527081663	-0.329607563017454	-0.304398218757427	-0.3400406584127	0.172207626069242	0.216644019860015	0.153956419170974	0.194162800450024	0.240003631854918	0.172320752304033	0.00135671651276901	0.00247035239044966	0.00274615631614576
147	24.3471458787356	0.13	41.3498116613403	24.6301066133716	58.0695167093089	0.138004351723908	24.3079874666729	14.8229159171078	33.793059016238	0.54	0.38	0.68	15.6014390353928	25.5846816277688	35.5679242201448	26.5237012909833	43.4960167187401	60.4683321464969	27.1750062421478	44.5229306262908	61.9050188507818	41.3498116613403	0.561304082297791	-1.33293007222002	-21.3793122480324	-0.329607563017454	-0.304398218757427	-0.3400406584127	0.172207626069242	0.216644019860015	0.153956419170974	0.194162800450024	0.240003631854918	0.172320752304033	0.00135671651276901	0.00247035239044966	0.00274615631614576
147	24.3471458787356	0.13	41.693354246498	25.162486130742	58.2242223622539	0.169863055686232	26.1911703227111	17.1512256764048	35.2311149690173	0.48	0.35	0.62	19.3660833655372	29.5734192692943	39.7807551730514	34.4440605598194	52.5985882145482	70.753115869277	35.2094019083379	53.7932084387502	72.3213578661003	41.693354246498	0.514786314750794	-2.06096860177093	-24.4719036550923	-0.329607563017454	-0.304398218757427	-0.3400406584127	0.172207626069242	0.216644019860015	0.153956419170974	0.194162800450024	0.240003631854918	0.172320752304033	0.00135671651276901	0.00247035239044966	0.00274615631614576
147	24.3471458787356	0.13	41.6986250750022	24.8389648380978	58.5582853119066	0.141689613151047	24.9596545118079	15.3683604143233	34.5509486092925	0.52	0.41	0.64	16.5031422100717	26.8026462691961	37.1021503283205	28.4099377910397	46.1403957773806	63.8708537637215	29.2728856825517	47.573805459223	65.8231088227313	41.6986250750022	0.55419865684256	0.257328133691368	-19.9457352335017	-0.329607563017454	-0.304398218757427	-0.3400406584127	0.172207626069242	0.216644019860015	0.153956419170974	0.194162800450024	0.240003631854918	0.172320752304033	0.00135671651276901	0.00247035239044966	0.00274615631614576
147	24.3471458787356	0.13	42.678042700923	25.2937539389645	60.0623314628815	0.164228254279	25.3532858455509	16.4235292984613	34.2830423926406	0.5	0.39	0.68	18.0136131659216	27.8079257757088	37.602238385496	31.4325457678187	48.5229638053213	65.6133818428239	32.2229255096628	49.7334412259137	67.2174839205758	42.678042700923	0.545143767776493	3.52470712836549	-17.2473081330031	-0.329607563017454	-0.304398218757427	-0.3400406584127	0.172207626069242	0.216644019860015	0.153956419170974	0.194162800450024	0.240003631854918	0.172320752304033	0.00135671651276901	0.00247035239044966	0.00274615631614576
147	24.3471458787356	0.13	42.7194303419935	25.3935505993141	60.0453100846728	0.167818170224018	27.3393202238973	17.8340865663118	36.8445538814828	0.53	0.36	0.67	18.8568445182742	28.9071889822029	38.9575334461317	32.1490094350133	49.2838285020556	66.418647569098	32.8150993911043	50.3040939342054	67.8164730175264	42.7194303419935	0.551119556428963	0.273685688610594	-20.3260569729816	-0.329607563017454	-0.304398218757427	-0.3400406584127	0.172207626069242	0.216644019860015	0.153956419170974	0.194162800450024	0.240003631854918	0.172320752304033	0.00135671651276901	0.00247035239044966	0.00274615631614576
147	24.3471458787356	0.13	43.8096928061299	26.3776179178306	61.2417676944292	0.165914931508768	27.7159185266379	18.0135632175433	37.4182738357326	0.49	0.37	0.66	20.0212592620482	30.8049875422316	41.588715822415	35.2388647732386	54.2190067135141	73.1991486537896	36.0271437447675	55.4346071275555	74.8143598892496	43.8096928061299	0.543699888185874	-0.0326857901860755	-20.7893606895443	-0.329607563017454	-0.304398218757427	-0.3400406584127	0.172207626069242	0.216644019860015	0.153956419170974	0.194162800450024	0.240003631854918	0.172320752304033	0.00135671651276901	0.00247035239044966	0.00274615631614576
147	24.3471458787356	0.13	43.9878968415697	26.3295892091219	61.6462044740175	0.133141236684542	24.3372179914889	14.6416273153129	34.032808667665	0.51	0.39	0.64	15.9627748965813	26.5332209351393	37.1036669736972	27.7460782418582	46.1193513561701	64.492624470482	28.50483752341	47.403571842315	66.2916650847154	43.9878968415697	0.545799461665713	-5.05047653766156	-25.704058911849	-0.329607563017454	-0.304398218757427	-0.3400406584127	0.172207626069242	0.216644019860015	0.153956419170974	0.194162800450024	0.240003631854918	0.172320752304033	0.00135671651276901	0.00247035239044966	0.00274615631614576
147	24.3471458787356	0.13	44.0060147486077	26.1993978917269	61.8126316054885	0.132654218386287	25.5046910664263	15.3225025911366	35.686879541716	0.5	0.4	0.66	16.8604457897527	28.0646362141011	39.2688266384495	29.4820779270351	49.0736604580701	68.665242989105	30.2685598222073	50.3728931959487	70.4910732252655	44.0060147486077	0.555606337756931	1.94188933857459	-18.1566420370065	-0.329607563017454	-0.304398218757427	-0.3400406584127	0.172207626069242	0.216644019860015	0.153956419170974	0.194162800450024	0.240003631854918	0.172320752304033	0.00135671651276901	0.00247035239044966	0.00274615631614576
147	24.3471458787356	0.13	44.5539139602934	26.736522970482	62.3713049501047	0.137377726201844	24.2481425695513	14.761421962611	33.7348631764916	0.52	0.39	0.71	15.7742126330505	25.9118232523562	36.049433871662	27.0717996365894	44.4700286235999	61.8682576106104	27.6458869418985	45.40990472695	63.185638589483	44.5539139602934	0.55507085774272	-1.46831376514362	-21.6060274158678	-0.329607563017454	-0.304398218757427	-0.3400406584127	0.172207626069242	0.216644019860015	0.153956419170974	0.194162800450024	0.240003631854918	0.172320752304033	0.00135671651276901	0.00247035239044966	0.00274615631614576
147	24.3471458787356	0.13	44.6798592481963	26.2938638621488	63.0658546342438	0.183437456556124	28.1972618293941	18.9088146487419	37.4857090100463	0.51	0.35	0.65	20.4651496872537	30.5181046421453	40.5710595970369	35.4063921752605	52.7988310820138	70.1912699887671	36.0871040640735	53.7983989049023	71.537645681576	44.6798592481963	0.531055795903256	0.525393265684798	-21.3895802625115	-0.329607563017454	-0.304398218757427	-0.3400406584127	0.172207626069242	0.216644019860015	0.153956419170974	0.194162800450024	0.240003631854918	0.172320752304033	0.00135671651276901	0.00247035239044966	0.00274615631614576
147	24.3471458787356	0.13	44.9280344579668	26.5961758785973	63.2598930373362	0.122119557079239	23.3131025627809	13.5539835863405	33.0722215392212	0.49	0.36	0.65	15.0916427690088	25.9579048088359	36.8241668486631	26.5936699467636	45.7416043807556	64.8895388147476	27.1983621228256	46.790307946949	66.3633166112207	44.9280344579668	0.525263647094898	-0.241250734727097	-21.89365979573	-0.329607563017454	-0.304398218757427	-0.3400406584127	0.172207626069242	0.216644019860015	0.153956419170974	0.194162800450024	0.240003631854918	0.172320752304033	0.00135671651276901	0.00247035239044966	0.00274615631614576
147	24.3471458787356	0.13	45.2981423472887	27.1687270016349	63.4275576929425	0.12247922209555	23.7288431610861	13.8123179140194	33.6453684081529	0.47	0.35	0.6	15.7850217037178	27.1178455805513	38.4506694573848	28.3035097428014	48.6239563682161	68.9444029936307	29.0380515087548	49.8843337439674	70.7276271166019	45.2981423472887	0.506787767194279	2.22418199846152	-20.6481047636138	-0.329607563017454	-0.304398218757427	-0.3400406584127	0.172207626069242	0.216644019860015	0.153956419170974	0.194162800450024	0.240003631854918	0.172320752304033	0.00135671651276901	0.00247035239044966	0.00274615631614576
147	24.3471458787356	0.13	47.0830499768977	28.2395230477817	65.9265769060136	0.131709094634808	24.8685517110304	14.8993427526218	34.837760669439	0.51	0.39	0.67	16.1858291255567	27.0158311865118	37.8458332474669	28.069451850562	46.8508327136207	65.6322135766793	28.7947600895736	48.0542634971696	67.3268319268573	47.0830499768977	0.539957518959229	3.54562132807412	-17.2188463615666	-0.329607563017454	-0.304398218757427	-0.3400406584127	0.172207626069242	0.216644019860015	0.153956419170974	0.194162800450024	0.240003631854918	0.172320752304033	0.00135671651276901	0.00247035239044966	0.00274615631614576
147	24.3471458787356	0.13	49.3316349177663	29.7110304100785	68.9522394254541	0.167008126973062	27.827755190918	18.1245500065114	37.5309603753247	0.5	0.36	0.62	19.9366436030366	30.6099758236519	41.2833080442672	34.8530501352142	53.5120676911204	72.1710852470265	35.7193442234001	54.8388442126434	73.971712411334	49.3316349177663	0.508116967447146	-1.09030228869943	-23.7219384033967	-0.329607563017454	-0.304398218757427	-0.3400406584127	0.172207626069242	0.216644019860015	0.153956419170974	0.194162800450024	0.240003631854918	0.172320752304033	0.00135671651276901	0.00247035239044966	0.00274615631614576
147	24.3471458787356	0.13	52.0561772261198	30.5968469253845	73.515507526855	0.137724321367471	27.9023179290777	17.0018913960008	38.8027444621547	0.48	0.37	0.63	19.246274815419	31.5856434053297	43.9250119952403	34.2892251165288	56.2730838857229	78.2569426549171	35.1591118077656	57.7367636268283	80.2345108289777	52.0561772261198	0.507751938500982	-1.45292187207245	-23.9508767718157	-0.329607563017454	-0.304398218757427	-0.3400406584127	0.172207626069242	0.216644019860015	0.153956419170974	0.194162800450024	0.240003631854918	0.172320752304033	0.00135671651276901	0.00247035239044966	0.00274615631614576
147	24.3471458787356	0.14	30.8847796054406	18.843303626333	42.9262555845482	0.138216120653369	20.4514120762873	12.4782866844904	28.4245374680842	0.55	0.39	0.73	12.9089816571502	21.1573038856172	29.4056261140841	21.7161835502349	35.5919550287431	49.4677265072513	22.1194695130541	36.2454994777827	50.3942538229889	30.8847796054406	0.610346881174002	-1.19791025954714	-19.6436246551376	-0.329607563017454	-0.304398218757427	-0.3400406584127	0.172207626069242	0.216644019860015	0.153956419170974	0.194162800450024	0.240003631854918	0.172320752304033	0.00135671651276901	0.00247035239044966	0.00274615631614576
147	24.3471458787356	0.14	32.0586640005079	19.786776230008	44.3305517710078	0.19100447884623	22.8547870474687	15.5111040142649	30.1984700806725	0.52	0.39	0.66	16.7268330270931	24.6460991081746	32.5653651892562	28.8719744978681	42.5413193143359	56.2106641308038	29.6328494884602	43.6639199405812	57.692964239811	32.0586640005079	0.551284889092157	-1.17381483556214	-21.9973943170519	-0.329607563017454	-0.304398218757427	-0.3400406584127	0.172207626069242	0.216644019860015	0.153956419170974	0.194162800450024	0.240003631854918	0.172320752304033	0.00135671651276901	0.00247035239044966	0.00274615631614576
147	24.3471458787356	0.14	32.544504425728	20.0659058442099	45.0231030072461	0.164003155074802	20.8309698662093	13.4880097401629	28.1739299922558	0.51	0.35	0.66	14.7287511419398	22.7471789474657	30.7656067529916	25.627633367517	39.5794834601418	53.5313335527666	26.114451067261	40.3563826827181	54.5797148986406	32.544504425728	0.555704227953663	-2.33941865822864	-23.4831940101152	-0.329607563017454	-0.304398218757427	-0.3400406584127	0.172207626069242	0.216644019860015	0.153956419170974	0.194162800450024	0.240003631854918	0.172320752304033	0.00135671651276901	0.00247035239044966	0.00274615631614576
147	24.3471458787356	0.14	32.7020690574676	19.7920331075655	45.6121050073698	0.170564588191391	21.3391696761431	13.9921732300376	28.6861661222486	0.49	0.36	0.64	15.4775256952467	23.604449541027	31.7313733868074	27.1564532103237	41.415736735828	55.6750202613323	27.7527490243047	42.3492621068011	56.9148104818585	32.7020690574676	0.542222787009479	-0.348027840911909	-21.6622542387055	-0.329607563017454	-0.304398218757427	-0.3400406584127	0.172207626069242	0.216644019860015	0.153956419170974	0.194162800450024	0.240003631854918	0.172320752304033	0.00135671651276901	0.00247035239044966	0.00274615631614576
147	24.3471458787356	0.14	34.4648533953879	21.2076966147115	47.7220101760642	0.157185562797048	22.3097869010727	14.2441152244346	30.3754585777107	0.53	0.36	0.72	15.1669910067198	23.7552373003803	32.3434835940408	25.9713450464997	40.6775123896567	55.3836797328138	26.3667884164478	41.2893164584545	56.2105183847208	34.4648533953879	0.580861772222078	-0.656553814823559	-20.2190503900101	-0.329607563017454	-0.304398218757427	-0.3400406584127	0.172207626069242	0.216644019860015	0.153956419170974	0.194162800450024	0.240003631854918	0.172320752304033	0.00135671651276901	0.00247035239044966	0.00274615631614576
147	24.3471458787356	0.14	34.6569965171084	21.076564949552	48.2374280846648	0.163528161830376	22.8080525385778	14.7542115520432	30.8618935251124	0.51	0.39	0.71	15.9941112045358	24.7247728131152	33.4554344216946	27.6993103266723	42.8194568706468	57.9396034146212	28.3061764242546	43.7395188259814	59.2085201258346	34.6569965171084	0.576462999020407	0.840418615497013	-18.6255728241111	-0.329607563017454	-0.304398218757427	-0.3400406584127	0.172207626069242	0.216644019860015	0.153956419170974	0.194162800450024	0.240003631854918	0.172320752304033	0.00135671651276901	0.00247035239044966	0.00274615631614576
147	24.3471458787356	0.14	34.9984142647051	21.5960750228859	48.4007535065244	0.194529361470695	26.4025105958828	18.0144228775551	34.7905983142104	0.51	0.38	0.69	19.4736098770705	28.5411414295177	37.6086729819649	33.6650588833729	49.3405800408246	65.0161011982762	34.396522201822	50.3961765467084	66.3969210403888	34.9984142647051	0.588573279561747	0.995814347202269	-18.0902624137529	-0.329607563017454	-0.304398218757427	-0.3400406584127	0.172207626069242	0.216644019860015	0.153956419170974	0.194162800450024	0.240003631854918	0.172320752304033	0.00135671651276901	0.00247035239044966	0.00274615631614576
147	24.3471458787356	0.14	35.6091992977071	21.6139274890865	49.6044711063277	0.164001969844791	22.200415086911	14.3746888521628	30.0261413216593	0.5	0.36	0.67	15.8134316674448	24.4224240661012	33.0314164647577	27.6466607600842	42.6977829539968	57.7489051479094	28.2093149241166	43.5617577049726	58.9343562830471	35.6091992977071	0.542880063183251	-1.73604638219209	-23.1189472418437	-0.329607563017454	-0.304398218757427	-0.3400406584127	0.172207626069242	0.216644019860015	0.153956419170974	0.194162800450024	0.240003631854918	0.172320752304033	0.00135671651276901	0.00247035239044966	0.00274615631614576
147	24.3471458787356	0.14	36.1338822575154	22.2059097996651	50.0618547153658	0.149458404820217	21.659932265533	13.5925959384812	29.7272685925848	0.49	0.36	0.69	15.112577074958	24.0820368149494	33.0514965549408	26.6050362671945	42.3953809910625	58.1857257149306	27.0579108722581	43.125414230571	59.1783170746457	36.1338822575154	0.554733979928907	0.556092769839211	-20.4830509148189	-0.329607563017454	-0.304398218757427	-0.3400406584127	0.172207626069242	0.216644019860015	0.153956419170974	0.194162800450024	0.240003631854918	0.172320752304033	0.00135671651276901	0.00247035239044966	0.00274615631614576
147	24.3471458787356	0.14	36.3594477917398	22.4259723021533	50.2929232813263	0.158923860607003	24.4813447907707	15.6882078839002	33.2744816976412	0.51	0.38	0.67	17.0941487454118	26.675306219687	36.2564636939622	29.701847156918	46.3495363238717	62.9972254908253	30.4204061931014	47.4636299653593	64.4999572184414	36.3594477917398	0.574183266933506	2.88792887836853	-16.7937608071981	-0.329607563017454	-0.304398218757427	-0.3400406584127	0.172207626069242	0.216644019860015	0.153956419170974	0.194162800450024	0.240003631854918	0.172320752304033	0.00135671651276901	0.00247035239044966	0.00274615631614576
147	24.3471458787356	0.14	37.022210159838	22.8909970928491	51.1534232268268	0.16171162398407	23.922382777717	15.4185247793799	32.4262407760541	0.49	0.36	0.7	17.1476557620258	26.6051902337834	36.0627247055411	30.1934498602245	46.8461980164323	63.49894617264	30.6727668634809	47.6222416747025	64.5172307037178	37.022210159838	0.569912623403315	2.0356220364524	-18.1568483422067	-0.329607563017454	-0.304398218757427	-0.3400406584127	0.172207626069242	0.216644019860015	0.153956419170974	0.194162800450024	0.240003631854918	0.172320752304033	0.00135671651276901	0.00247035239044966	0.00274615631614576
147	24.3471458787356	0.14	37.1375402817407	22.741441347855	51.5336392156264	0.154867237052589	23.4734579228215	14.9120492833591	32.034866562284	0.48	0.38	0.68	16.7691090883429	26.3967057182198	36.0243023480968	29.7439878520558	46.8208114146516	63.8976349772474	30.4273479440915	47.9341540794625	65.3673259240944	37.1375402817407	0.555670281911574	-0.319889489684884	-20.900426039923	-0.329607563017454	-0.304398218757427	-0.3400406584127	0.172207626069242	0.216644019860015	0.153956419170974	0.194162800450024	0.240003631854918	0.172320752304033	0.00135671651276901	0.00247035239044966	0.00274615631614576
147	24.3471458787356	0.14	37.2250175628738	22.8960720094632	51.5539631162844	0.189696599829964	25.0518115813069	16.9679539648018	33.1356691978119	0.5	0.37	0.7	18.5882262640921	27.4440125759837	36.2997988878754	32.4098355814825	47.850500776504	63.2911659715255	33.0140948297126	48.7252621734758	64.4535702495683	37.2250175628738	0.562314429970296	1.93926244561797	-18.5587039624376	-0.329607563017454	-0.304398218757427	-0.3400406584127	0.172207626069242	0.216644019860015	0.153956419170974	0.194162800450024	0.240003631854918	0.172320752304033	0.00135671651276901	0.00247035239044966	0.00274615631614576
147	24.3471458787356	0.14	37.2661186131455	23.0278663649051	51.5043708613859	0.192477171631007	26.2521694394123	17.8568263242237	34.6475125546008	0.5	0.37	0.65	19.6363928826188	28.8683948521176	38.1003968216164	34.3216237814988	50.4578510530391	66.5940783245794	35.1438314887046	51.66416611955	68.2122009966264	37.2661186131455	0.545404435915135	1.26601204432514	-19.880611253772	-0.329607563017454	-0.304398218757427	-0.3400406584127	0.172207626069242	0.216644019860015	0.153956419170974	0.194162800450024	0.240003631854918	0.172320752304033	0.00135671651276901	0.00247035239044966	0.00274615631614576
147	24.3471458787356	0.14	37.6948261214864	23.3328770873479	52.056775155625	0.166958256823037	24.4126940180235	15.8987537173131	32.9266343187339	0.52	0.38	0.7	17.0173571949926	26.1303207523976	35.2432843098025	29.2352859397103	44.8910715182894	60.5468570968685	29.8362270131714	45.7962266118236	61.7762909369802	37.6948261214864	0.573721632439348	-0.94891783646194	-20.9030394345181	-0.329607563017454	-0.304398218757427	-0.3400406584127	0.172207626069242	0.216644019860015	0.153956419170974	0.194162800450024	0.240003631854918	0.172320752304033	0.00135671651276901	0.00247035239044966	0.00274615631614576
147	24.3471458787356	0.14	38.3253639551875	23.5546932702371	53.096034640138	0.163896540048387	23.6722644723619	15.3244962294219	32.020032715302	0.51	0.39	0.68	16.5950406087498	25.6349170856059	34.6747935624621	28.7209584294747	44.3662299669531	60.0115015044315	29.4089495040987	45.4026123961774	61.4157433318014	38.3253639551875	0.568356175545262	1.47484026519745	-18.4951696615902	-0.329607563017454	-0.304398218757427	-0.3400406584127	0.172207626069242	0.216644019860015	0.153956419170974	0.194162800450024	0.240003631854918	0.172320752304033	0.00135671651276901	0.00247035239044966	0.00274615631614576
147	24.3471458787356	0.14	38.4466908193411	23.5178509833073	53.375530655375	0.165522631124006	25.4546861847222	16.5312566252173	34.3781157442271	0.49	0.38	0.64	18.3501263624234	28.255366097999	38.1606058335746	32.2703061223482	49.6895386752546	67.108771228161	33.1200968362314	51.0002327518656	68.8702118327601	38.4466908193411	0.545154635171382	0.354395530726457	-20.7850145766386	-0.329607563017454	-0.304398218757427	-0.3400406584127	0.172207626069242	0.216644019860015	0.153956419170974	0.194162800450024	0.240003631854918	0.172320752304033	0.00135671651276901	0.00247035239044966	0.00274615631614576
147	24.3471458787356	0.14	38.4477877598813	23.5367053969894	53.3588701227732	0.150280430665252	23.4586700011253	14.7495265866404	32.1678134156102	0.56	0.4	0.76	15.1128918074502	24.036591248617	32.9602906897839	25.2773720569975	40.2028855704335	55.1283990838696	25.7416322295781	40.9604176028804	56.1461984271672	38.4477877598813	0.615247646486423	2.47999975468812	-15.1082661950077	-0.329607563017454	-0.304398218757427	-0.3400406584127	0.172207626069242	0.216644019860015	0.153956419170974	0.194162800450024	0.240003631854918	0.172320752304033	0.00135671651276901	0.00247035239044966	0.00274615631614576
147	24.3471458787356	0.14	38.4561573466017	23.3484314428754	53.5638832503281	0.17080405672753	23.7070794429342	15.5517218179985	31.8624370678699	0.49	0.36	0.67	17.2264613206057	26.2600560778801	35.2936508351546	30.2524476887314	46.1168987648643	61.9813498409971	30.8323523591717	46.9926332730919	63.1738786351116	38.4561573466017	0.536583304554328	1.11525218739295	-20.7017438817485	-0.329607563017454	-0.304398218757427	-0.3400406584127	0.172207626069242	0.216644019860015	0.153956419170974	0.194162800450024	0.240003631854918	0.172320752304033	0.00135671651276901	0.00247035239044966	0.00274615631614576
147	24.3471458787356	0.14	38.6029806834703	23.5675210190976	53.638440347843	0.168749733063905	24.0320551261275	15.7044384786253	32.3596717736298	0.48	0.38	0.67	17.6561669236356	27.0187296032545	36.3812922828734	31.3126620985281	47.9168753930198	64.5210886875115	32.0675865766911	49.0649119637554	66.0654720666967	38.6029806834703	0.539270515548516	-1.93447659828298	-23.2660688993514	-0.329607563017454	-0.304398218757427	-0.3400406584127	0.172207626069242	0.216644019860015	0.153956419170974	0.194162800450024	0.240003631854918	0.172320752304033	0.00135671651276901	0.00247035239044966	0.00274615631614576
147	24.3471458787356	0.14	38.6864781020936	23.7183974989562	53.654558705231	0.173723810758845	25.1769668616486	16.6041841702742	33.749749553023	0.51	0.37	0.73	18.0516009893691	27.3716886808986	36.6917763724281	31.3203132862858	47.4910710227475	63.6618287592093	31.7887271795265	48.1975622079867	64.6213146373609	38.6864781020936	0.558935379528454	1.00629241146958	-19.3343383106645	-0.329607563017454	-0.304398218757427	-0.3400406584127	0.172207626069242	0.216644019860015	0.153956419170974	0.194162800450024	0.240003631854918	0.172320752304033	0.00135671651276901	0.00247035239044966	0.00274615631614576
147	24.3471458787356	0.14	38.749069062285	23.9196015304073	53.5785365941627	0.170765288784265	24.2462429606044	15.9042685682604	32.5882173529484	0.48	0.38	0.68	17.8405588008293	27.1981400075899	36.5557212143505	31.5923069935069	48.1628405457917	64.7333740980764	32.3060334269039	49.2203201407909	66.2033408254229	38.749069062285	0.551866645642241	-2.96059032389076	-23.9680564111829	-0.329607563017454	-0.304398218757427	-0.3400406584127	0.172207626069242	0.216644019860015	0.153956419170974	0.194162800450024	0.240003631854918	0.172320752304033	0.00135671651276901	0.00247035239044966	0.00274615631614576
147	24.3471458787356	0.14	38.783512497126	24.0202483055003	53.5467766887518	0.163027767856049	24.7212883604368	15.9758557872486	33.4667209336251	0.49	0.36	0.66	17.7812349528083	27.5149602329227	37.2486855130371	31.3249714797764	48.4727493253983	65.6205271710201	31.9686137457437	49.4433481501706	66.9569930026835	38.783512497126	0.556153820357718	-2.042478973886	-22.9818383742852	-0.329607563017454	-0.304398218757427	-0.3400406584127	0.172207626069242	0.216644019860015	0.153956419170974	0.194162800450024	0.240003631854918	0.172320752304033	0.00135671651276901	0.00247035239044966	0.00274615631614576
147	24.3471458787356	0.14	39.0166707264668	23.7518695477506	54.2814719051831	0.167331686758831	23.9369548789945	15.6001183215299	32.2737914364591	0.5	0.36	0.72	17.1609274308773	26.3318737158349	35.5028200007925	30.0018269155127	46.0350596298298	62.0682923441469	30.4403064228348	46.7228806634088	62.9892176689202	39.0166707264668	0.547402679521398	3.86354697299257	-17.048493097292	-0.329607563017454	-0.304398218757427	-0.3400406584127	0.172207626069242	0.216644019860015	0.153956419170974	0.194162800450024	0.240003631854918	0.172320752304033	0.00135671651276901	0.00247035239044966	0.00274615631614576
147	24.3471458787356	0.14	39.0740020259416	24.0386508378487	54.1093532140346	0.168940690217325	26.1150362990022	17.0717772263345	35.1582953716699	0.48	0.36	0.65	19.2803627485062	29.4935533869591	39.706744025412	34.296343272082	52.4637966861385	70.631250100195	35.0029928746245	53.5580026823096	72.007208821332	39.0740020259416	0.551400076511207	-2.61227152878981	-23.7758950649848	-0.329607563017454	-0.304398218757427	-0.3400406584127	0.172207626069242	0.216644019860015	0.153956419170974	0.194162800450024	0.240003631854918	0.172320752304033	0.00135671651276901	0.00247035239044966	0.00274615631614576
147	24.3471458787356	0.14	39.2527025151493	23.8826064931284	54.6227985371701	0.14727243719923	22.8786239710291	14.2833489868872	31.4738989551709	0.5	0.36	0.75	15.6178766729373	25.0162288938029	34.4145811146686	27.1978210126407	43.5646234192565	59.9314258258724	27.528564101626	44.0758716248228	60.6491081759136	39.2527025151493	0.573613267228321	2.4689540924902	-17.7065806584156	-0.329607563017454	-0.304398218757427	-0.3400406584127	0.172207626069242	0.216644019860015	0.153956419170974	0.194162800450024	0.240003631854918	0.172320752304033	0.00135671651276901	0.00247035239044966	0.00274615631614576
147	24.3471458787356	0.14	39.555284059511	24.066834005141	55.043734113881	0.136388951214112	23.00714354918	13.9682002144407	32.0460868839193	0.48	0.37	0.64	15.6958994429512	25.8528519117402	36.0098043805292	27.8264596793305	45.8332027375984	63.8399457958662	28.4938132464608	46.9486152911605	65.3833904199647	39.555284059511	0.54348356790007	4.45251731271326	-16.9338564339841	-0.329607563017454	-0.304398218757427	-0.3400406584127	0.172207626069242	0.216644019860015	0.153956419170974	0.194162800450024	0.240003631854918	0.172320752304033	0.00135671651276901	0.00247035239044966	0.00274615631614576
147	24.3471458787356	0.14	39.7282788809697	24.1408387905341	55.3157189714053	0.136225229929419	22.7380512883428	13.7986139234192	31.6774886532663	0.48	0.35	0.66	15.6054674798879	25.7154756199112	35.8254837599346	27.7852455391707	45.785927603684	63.7866096681974	28.3409191195118	46.691400747216	65.0613498028251	39.7282788809697	0.543544665182701	-2.03088663482992	-23.2702393520482	-0.329607563017454	-0.304398218757427	-0.3400406584127	0.172207626069242	0.216644019860015	0.153956419170974	0.194162800450024	0.240003631854918	0.172320752304033	0.00135671651276901	0.00247035239044966	0.00274615631614576
147	24.3471458787356	0.14	39.7435458902655	24.2650280130761	55.2220637674548	0.165060945555849	25.842442001596	16.7679100248859	34.9169739783061	0.48	0.38	0.65	18.7716314868275	28.9305463384351	39.0894611900427	33.1968699613061	51.1624994013178	69.1281288413296	34.0443251805715	52.476857735434	70.9167072824215	39.7435458902655	0.547053559106495	-0.665333887976675	-21.6544374372722	-0.329607563017454	-0.304398218757427	-0.3400406584127	0.172207626069242	0.216644019860015	0.153956419170974	0.194162800450024	0.240003631854918	0.172320752304033	0.00135671651276901	0.00247035239044966	0.00274615631614576
147	24.3471458787356	0.14	40.2419449335396	24.9559956427759	55.5278942243033	0.169793595826867	25.0654451460562	16.4119158149217	33.7189744771907	0.49	0.38	0.66	18.333802885531	28.0006877763817	37.6675726672325	32.3767188208626	49.4480278089028	66.5193367969429	33.1675048890082	50.675630921398	68.1522873571993	40.2419449335396	0.547717160645598	2.07989288623514	-18.6490042123596	-0.329607563017454	-0.304398218757427	-0.3400406584127	0.172207626069242	0.216644019860015	0.153956419170974	0.194162800450024	0.240003631854918	0.172320752304033	0.00135671651276901	0.00247035239044966	0.00274615631614576
147	24.3471458787356	0.14	40.3404369624024	24.4401689028863	56.2407050219185	0.145062745528064	23.049281224773	14.31289102582	31.7856714237259	0.49	0.38	0.7	15.8489604302074	25.5229460922427	35.196931754278	27.8272918857127	44.8126849593539	61.798078032995	28.3815966014487	45.687996645728	63.017248193262	40.3404369624024	0.553223730895859	2.73482656288981	-18.1541976023719	-0.329607563017454	-0.304398218757427	-0.3400406584127	0.172207626069242	0.216644019860015	0.153956419170974	0.194162800450024	0.240003631854918	0.172320752304033	0.00135671651276901	0.00247035239044966	0.00274615631614576
147	24.3471458787356	0.14	40.4537973656563	24.9591242215769	55.9484705097356	0.206746663103467	26.2277608509192	18.2066710964005	34.2488506054379	0.47	0.37	0.62	20.6696082526303	29.7757640186817	38.8819197847331	36.8964311249081	53.1514391989989	69.4064472730898	37.8615214362105	54.5297406889521	71.1967705226912	40.4537973656563	0.528606574045402	0.57223253348973	-21.4113699457059	-0.329607563017454	-0.304398218757427	-0.3400406584127	0.172207626069242	0.216644019860015	0.153956419170974	0.194162800450024	0.240003631854918	0.172320752304033	0.00135671651276901	0.00247035239044966	0.00274615631614576
147	24.3471458787356	0.14	40.4994105886942	24.6520678983052	56.3467532790831	0.155194440878215	23.2267770337877	14.765913045184	31.6876410223913	0.53	0.38	0.68	15.6163726450894	24.5645497433249	33.5127268415604	26.6282007166688	41.8861521779539	57.144103639239	27.1885291024342	42.7682419216095	58.3327258666311	40.4994105886942	0.557972204976426	0.0978019290248627	-20.4480502433986	-0.329607563017454	-0.304398218757427	-0.3400406584127	0.172207626069242	0.216644019860015	0.153956419170974	0.194162800450024	0.240003631854918	0.172320752304033	0.00135671651276901	0.00247035239044966	0.00274615631614576
147	24.3471458787356	0.14	40.4996125979337	25.0633606122402	55.9358645836272	0.194414109506535	26.315151777804	17.9517420018377	34.6785615537703	0.49	0.34	0.68	19.8986770518003	29.1691305914504	38.4395841311005	34.9610890260591	51.2488628648897	67.5366367037203	35.4971114683119	52.0366218612242	68.5469361103032	40.4996125979337	0.542450703964144	0.493725242052414	-21.1689313626184	-0.329607563017454	-0.304398218757427	-0.3400406584127	0.172207626069242	0.216644019860015	0.153956419170974	0.194162800450024	0.240003631854918	0.172320752304033	0.00135671651276901	0.00247035239044966	0.00274615631614576
147	24.3471458787356	0.14	40.7773505968995	25.2256855973712	56.3290155964279	0.191366714328374	27.2467016907558	18.5020602757988	35.9913431057127	0.51	0.37	0.66	20.0357054741012	29.5051946690899	38.9746838640785	34.675315899119	51.0639341917951	67.4525524844711	35.4586800962401	52.2533503207006	69.0357924659614	40.7773505968995	0.545575901088508	-0.528119261368314	-21.644326833348	-0.329607563017454	-0.304398218757427	-0.3400406584127	0.172207626069242	0.216644019860015	0.153956419170974	0.194162800450024	0.240003631854918	0.172320752304033	0.00135671651276901	0.00247035239044966	0.00274615631614576
147	24.3471458787356	0.14	41.1642945375	25.2871554899447	57.0414335850553	0.157925248073179	23.785313751778	15.2101211104127	32.3605063931434	0.49	0.36	0.63	16.936845217471	26.4855338454251	36.0342224733792	29.8465545487792	46.6735050430515	63.5004555373238	30.5464417220298	47.7811600901745	64.9939140430388	41.1642945375	0.536158921388682	-2.35156370400057	-23.8191379662231	-0.329607563017454	-0.304398218757427	-0.3400406584127	0.172207626069242	0.216644019860015	0.153956419170974	0.194162800450024	0.240003631854918	0.172320752304033	0.00135671651276901	0.00247035239044966	0.00274615631614576
147	24.3471458787356	0.14	41.6440471623755	25.762648029753	57.5254462949979	0.163343558978324	25.0143496184086	16.1754693787031	33.8532298581141	0.49	0.37	0.64	17.9449341741985	27.7507160258194	37.5564978774404	31.5459208282949	48.7837894628609	66.0216580974268	32.3346749333308	50.0148592334383	67.6582376222696	41.6440471623755	0.538303447905279	1.25279907144781	-19.9968435990421	-0.329607563017454	-0.304398218757427	-0.3400406584127	0.172207626069242	0.216644019860015	0.153956419170974	0.194162800450024	0.240003631854918	0.172320752304033	0.00135671651276901	0.00247035239044966	0.00274615631614576
147	24.3471458787356	0.14	41.8126503461459	25.5711850420508	58.0541156502409	0.163082003562663	24.0352978678728	15.5342315461605	32.5363641895852	0.48	0.36	0.67	17.4405892797981	26.9849047302753	36.5292201807524	30.9018227063109	47.8127618478789	64.7237009894468	31.5298055634913	48.7593662287642	66.0238006003108	41.8126503461459	0.53217145795492	0.806485548685699	-21.0556564380547	-0.329607563017454	-0.304398218757427	-0.3400406584127	0.172207626069242	0.216644019860015	0.153956419170974	0.194162800450024	0.240003631854918	0.172320752304033	0.00135671651276901	0.00247035239044966	0.00274615631614576
147	24.3471458787356	0.14	42.0049221167189	25.9452817486481	58.0645624847897	0.151335559590982	23.991661682881	15.1212597410074	32.8620636247546	0.46	0.37	0.65	17.3578437882742	27.5402660125742	37.7226882368743	31.2177878393739	49.5307016186682	67.8436153979624	31.9437436373326	50.6882746486395	69.4484388923887	42.0049221167189	0.535129857894568	0.83582145433937	-20.9375213369183	-0.329607563017454	-0.304398218757427	-0.3400406584127	0.172207626069242	0.216644019860015	0.153956419170974	0.194162800450024	0.240003631854918	0.172320752304033	0.00135671651276901	0.00247035239044966	0.00274615631614576
147	24.3471458787356	0.14	42.1003851256323	26.1379110482113	58.0628592030534	0.192602015007469	26.7239713766696	18.1811784998316	35.2667642535075	0.52	0.37	0.68	19.5136762877604	28.6825700860114	37.8514638842625	33.5816957733695	49.3607318489208	65.139767924472	34.251010248364	50.3492551001652	66.4320366406765	42.1003851256323	0.544189029536507	0.198549796477435	-20.7557099683302	-0.329607563017454	-0.304398218757427	-0.3400406584127	0.172207626069242	0.216644019860015	0.153956419170974	0.194162800450024	0.240003631854918	0.172320752304033	0.00135671651276901	0.00247035239044966	0.00274615631614576
147	24.3471458787356	0.14	42.365941794846	26.0781692746743	58.6537143150177	0.178418156338865	25.8515197798339	17.1903324030201	34.5127071566476	0.5	0.37	0.69	18.8712425563853	28.3793407119183	37.8874388674514	32.9477915065512	49.5482265185175	66.1486615304837	33.5692864052594	50.4856246248067	67.3947837832752	42.365941794846	0.548501501265948	1.70995291926744	-19.6584334458534	-0.329607563017454	-0.304398218757427	-0.3400406584127	0.172207626069242	0.216644019860015	0.153956419170974	0.194162800450024	0.240003631854918	0.172320752304033	0.00135671651276901	0.00247035239044966	0.00274615631614576
147	24.3471458787356	0.14	42.4564456703715	26.2345845884511	58.6783067522918	0.140477280877357	24.8910259702102	15.278137721514	34.5039142189064	0.53	0.4	0.68	16.2495590336323	26.4736581959889	36.6977573583454	27.8053732799185	45.300303023663	62.7952327674074	28.5353363814177	46.4744098599121	64.443852871571	42.4564456703715	0.571705909552827	-2.52956180281069	-22.0403775595068	-0.329607563017454	-0.304398218757427	-0.3400406584127	0.172207626069242	0.216644019860015	0.153956419170974	0.194162800450024	0.240003631854918	0.172320752304033	0.00135671651276901	0.00247035239044966	0.00274615631614576
147	24.3471458787356	0.14	42.7245294256957	26.2903147319106	59.1587441194808	0.157474422920618	26.8719891685733	17.1675193987277	36.5764589384189	0.52	0.4	0.64	18.5153149134299	28.9816676626727	39.4480204119155	31.9615031993277	50.0287285446323	68.0959538899369	32.9258562923696	51.5180111314469	70.0946298998295	42.7245294256957	0.56131662860593	-0.800761445534412	-20.5338590122768	-0.329607563017454	-0.304398218757427	-0.3400406584127	0.172207626069242	0.216644019860015	0.153956419170974	0.194162800450024	0.240003631854918	0.172320752304033	0.00135671651276901	0.00247035239044966	0.00274615631614576
147	24.3471458787356	0.14	42.9874213427041	26.0643865296254	59.9104561557828	0.137914646043659	23.7852970660825	14.5006803448509	33.0699137873141	0.51	0.35	0.7	15.7597986831658	25.8506142102402	35.9414297373147	27.3384603801714	44.8429581238651	62.3474558675588	27.7329975246868	45.4602674849208	63.2330152696017	42.9874213427041	0.549269663398301	-3.84511842477261	-24.7478299063093	-0.329607563017454	-0.304398218757427	-0.3400406584127	0.172207626069242	0.216644019860015	0.153956419170974	0.194162800450024	0.240003631854918	0.172320752304033	0.00135671651276901	0.00247035239044966	0.00274615631614576
147	24.3471458787356	0.14	42.9877283460457	26.5456603514653	59.4297963406261	0.12439258425052	21.2850236878786	12.4681002473345	30.1019471284227	0.51	0.36	0.7	13.6024905669493	23.2216077981533	32.8407250293573	23.6539584880306	40.3810569968317	57.1081555056329	24.067886286123	41.094789783536	58.1142205367115	42.9877283460457	0.545345576160713	0.641682795442943	-20.4532699272702	-0.329607563017454	-0.304398218757427	-0.3400406584127	0.172207626069242	0.216644019860015	0.153956419170974	0.194162800450024	0.240003631854918	0.172320752304033	0.00135671651276901	0.00247035239044966	0.00274615631614576
147	24.3471458787356	0.14	43.4020814121363	26.6361438001437	60.168019024129	0.136155103236944	23.7655091825427	14.4193427770683	33.1116755880171	0.52	0.39	0.62	15.4929532569417	25.5350003523125	35.5770474476833	26.680593096388	43.9741179630112	61.2676428296344	27.4586248248228	45.2621705000695	63.0713838946872	43.4020814121363	0.536871610180474	-3.96392748848606	-24.8862823942322	-0.329607563017454	-0.304398218757427	-0.3400406584127	0.172207626069242	0.216644019860015	0.153956419170974	0.194162800450024	0.240003631854918	0.172320752304033	0.00135671651276901	0.00247035239044966	0.00274615631614576
147	24.3471458787356	0.14	43.4191482200641	26.5924084588643	60.2458879812638	0.157893193156909	26.4768052511944	16.9301128952028	36.0234976071861	0.51	0.39	0.7	18.364864867071	28.7205970544779	39.0763292418848	31.818354972702	49.760352647401	67.7023503221001	32.5349430584775	50.8870539880956	69.2253966774767	43.4191482200641	0.558079390225492	-1.56482913948575	-21.7323650886778	-0.329607563017454	-0.304398218757427	-0.3400406584127	0.172207626069242	0.216644019860015	0.153956419170974	0.194162800450024	0.240003631854918	0.172320752304033	0.00135671651276901	0.00247035239044966	0.00274615631614576
147	24.3471458787356	0.14	43.6194230405831	26.5491375710289	60.6897085101372	0.185850765232358	29.1294017630049	19.6104996731224	38.6483038528874	0.51	0.37	0.69	21.2421394763592	31.5530366602909	41.8639338442227	36.7700102887041	54.6181086858022	72.4662070829002	37.5187283185352	55.7102267683588	73.9167282316835	43.6194230405831	0.563095517911815	1.86116271446367	-18.2670971430864	-0.329607563017454	-0.304398218757427	-0.3400406584127	0.172207626069242	0.216644019860015	0.153956419170974	0.194162800450024	0.240003631854918	0.172320752304033	0.00135671651276901	0.00247035239044966	0.00274615631614576
147	24.3471458787356	0.14	43.6236579283518	26.5023773443007	60.7449385124028	0.173225546335179	27.028500389445	17.8092636614837	36.2477371174063	0.5	0.35	0.65	19.6807700127465	29.8688205231378	40.0568710335291	34.5095525341127	52.3739482910284	70.238344047944	35.1648573096114	53.3807908324984	71.55941521166	43.6236579283518	0.537070738246027	-0.00592189550268044	-21.7247050177892	-0.329607563017454	-0.304398218757427	-0.3400406584127	0.172207626069242	0.216644019860015	0.153956419170974	0.194162800450024	0.240003631854918	0.172320752304033	0.00135671651276901	0.00247035239044966	0.00274615631614576
147	24.3471458787356	0.14	43.6266154699726	26.9019225479613	60.3513083919839	0.152513303015676	24.5451466187103	15.5114880180123	33.5788052194083	0.51	0.36	0.65	16.867266287843	26.6905098731455	36.513753458448	29.2694562662869	46.3155497829539	63.3616432996209	29.9151607639761	47.3160506568828	64.7398594330445	43.6266154699726	0.538249070560537	-1.53156069015945	-22.7846219828044	-0.329607563017454	-0.304398218757427	-0.3400406584127	0.172207626069242	0.216644019860015	0.153956419170974	0.194162800450024	0.240003631854918	0.172320752304033	0.00135671651276901	0.00247035239044966	0.00274615631614576
147	24.3471458787356	0.14	44.4800865604596	27.0227653595456	61.9374077613736	0.172841154192164	28.8749553018104	19.0126677143965	38.7372428892244	0.5	0.39	0.68	20.9104423639584	31.7571472699326	42.6038521759068	36.5519054822203	55.51218023949	74.4724549967597	37.4248607262217	56.8422163684516	76.2852703848814	44.4800865604596	0.554002019280684	-2.19985184154871	-22.6332310284136	-0.329607563017454	-0.304398218757427	-0.3400406584127	0.172207626069242	0.216644019860015	0.153956419170974	0.194162800450024	0.240003631854918	0.172320752304033	0.00135671651276901	0.00247035239044966	0.00274615631614576
147	24.3471458787356	0.14	44.6961312601787	27.5816352038416	61.8106273165157	0.153247360404045	25.9913846462927	16.4525206630758	35.5302486295097	0.5	0.38	0.69	17.9814323538226	28.40673076001	38.8320291661975	31.3045517709037	49.454345806318	67.6041398417323	32.0017799640123	50.5327910514363	69.0836718177813	44.6961312601787	0.551227575832184	3.57847471839415	-16.736305280382	-0.329607563017454	-0.304398218757427	-0.3400406584127	0.172207626069242	0.216644019860015	0.153956419170974	0.194162800450024	0.240003631854918	0.172320752304033	0.00135671651276901	0.00247035239044966	0.00274615631614576
147	24.3471458787356	0.14	44.7069833448551	27.5730856592258	61.8408810304845	0.172442622748395	27.9201908878633	18.3706917860333	37.4696899896932	0.52	0.42	0.7	19.7667791485942	30.0419958864354	40.3172126242766	34.0714139484997	51.7825018426769	69.4935897368541	34.9861285066833	53.1872020209169	71.3862545901161	44.7069833448551	0.562600421961216	2.13290589109552	-17.4163761207347	-0.329607563017454	-0.304398218757427	-0.3400406584127	0.172207626069242	0.216644019860015	0.153956419170974	0.194162800450024	0.240003631854918	0.172320752304033	0.00135671651276901	0.00247035239044966	0.00274615631614576
147	24.3471458787356	0.14	44.9816192705934	27.3879390061407	62.5752995350461	0.177767203351215	28.4179821954153	18.8757434768957	37.9602209139348	0.51	0.39	0.7	20.3855234860102	30.6910000222641	40.996476558518	35.2204760079645	53.025453611059	70.8304312141535	36.0041813522303	54.1926508593997	72.3857944696374	44.9816192705934	0.560193288276018	-2.57226446663889	-22.6044725792116	-0.329607563017454	-0.304398218757427	-0.3400406584127	0.172207626069242	0.216644019860015	0.153956419170974	0.194162800450024	0.240003631854918	0.172320752304033	0.00135671651276901	0.00247035239044966	0.00274615631614576
147	24.3471458787356	0.14	45.3674853671136	27.9828244343236	62.7521462999036	0.154758299698792	25.8539395149823	16.4203782839871	35.2875007459774	0.46	0.36	0.63	18.8645454909087	29.7022888062941	40.5400321216795	33.9464979984312	53.4488725422834	72.9512470861357	34.7432829606654	54.7194385409868	74.6809754134943	45.3674853671136	0.523283543533161	-0.00787465588295076	-22.2913218581277	-0.329607563017454	-0.304398218757427	-0.3400406584127	0.172207626069242	0.216644019860015	0.153956419170974	0.194162800450024	0.240003631854918	0.172320752304033	0.00135671651276901	0.00247035239044966	0.00274615631614576
147	24.3471458787356	0.14	45.4050147912781	27.968634797006	62.8413947855503	0.169500056269614	27.8489292050462	18.2244144418357	37.4734439682567	0.51	0.38	0.66	19.8192689111145	30.2860439529055	40.7528189946965	34.3941829529523	52.5581312463664	70.7220795397806	35.2344057321962	53.8694708538921	72.4854080204455	45.4050147912781	0.547271324005284	-0.116532080487665	-20.5612417346351	-0.329607563017454	-0.304398218757427	-0.3400406584127	0.172207626069242	0.216644019860015	0.153956419170974	0.194162800450024	0.240003631854918	0.172320752304033	0.00135671651276901	0.00247035239044966	0.00274615631614576
147	24.3471458787356	0.14	45.6388519015162	27.7424051595541	63.5352986434784	0.157051195296092	26.1785171769497	16.7093784030982	35.6476559508013	0.48	0.36	0.66	18.7561107940709	29.3851247335638	40.0141386730566	33.2281907899602	52.0584753286004	70.8887598672405	33.9291769831226	53.1949434791023	72.3807178139222	45.6388519015162	0.53135883012725	-0.419566611872947	-22.1034244190222	-0.329607563017454	-0.304398218757427	-0.3400406584127	0.172207626069242	0.216644019860015	0.153956419170974	0.194162800450024	0.240003631854918	0.172320752304033	0.00135671651276901	0.00247035239044966	0.00274615631614576
147	24.3471458787356	0.14	46.083476185317	28.5650848042441	63.6018675663898	0.159742944988526	24.7349994538241	15.8778778557103	33.5921210519379	0.51	0.37	0.64	17.2641495088763	26.8945719669468	36.5249944250173	29.9564595591416	46.6670053496719	63.3775511402023	30.6872463079747	47.7857603451999	64.9152110045171	46.083476185317	0.524866215776655	0.882065788284701	-21.1115298721264	-0.329607563017454	-0.304398218757427	-0.3400406584127	0.172207626069242	0.216644019860015	0.153956419170974	0.194162800450024	0.240003631854918	0.172320752304033	0.00135671651276901	0.00247035239044966	0.00274615631614576
147	24.3471458787356	0.14	46.4028753092015	28.4075124411058	64.3982381772972	0.169973288238372	26.4916139903317	17.351542845051	35.6316851356125	0.46	0.35	0.63	19.9252546318973	30.4210501095497	40.916845587202	35.8441184584229	54.7253093574385	73.6065002564541	36.6266209904436	55.9084986451619	75.2236212852768	46.4028753092015	0.510870244687204	-0.686370005026935	-23.4887084291469	-0.329607563017454	-0.304398218757427	-0.3400406584127	0.172207626069242	0.216644019860015	0.153956419170974	0.194162800450024	0.240003631854918	0.172320752304033	0.00135671651276901	0.00247035239044966	0.00274615631614576
147	24.3471458787356	0.14	47.1374538090355	28.6850167244562	65.5898908936147	0.146290516981149	25.1031152762111	15.6350760747044	34.5711544777178	0.44	0.36	0.6	18.4223043929059	29.5781887225202	40.7340730521346	33.7359041153248	54.1651531407861	74.5944021662474	34.6581626147139	55.6470306964575	76.6665139191432	47.1374538090355	0.497891519392498	1.11317415392014	-22.2957021085857	-0.329607563017454	-0.304398218757427	-0.3400406584127	0.172207626069242	0.216644019860015	0.153956419170974	0.194162800450024	0.240003631854918	0.172320752304033	0.00135671651276901	0.00247035239044966	0.00274615631614576
147	24.3471458787356	0.14	49.5668618132127	30.6614480410232	68.4722755854022	0.143477247920225	26.4472162275688	16.3583268413526	36.536105613785	0.49	0.38	0.67	18.1392703434597	29.3265448010903	40.5138192587209	31.8777378911816	51.5381209233824	71.1985039555832	32.6260230191496	52.7533620803393	72.8812179144967	49.5668618132127	0.52713611523951	-1.88573002200725	-23.3634346198458	-0.329607563017454	-0.304398218757427	-0.3400406584127	0.172207626069242	0.216644019860015	0.153956419170974	0.194162800450024	0.240003631854918	0.172320752304033	0.00135671651276901	0.00247035239044966	0.00274615631614576
147	24.3471458787356	0.14	49.8941189773514	30.3796238864131	69.4086140682896	0.133784371797324	24.7867649690647	14.9394999565061	34.6340299816232	0.49	0.36	0.65	16.5131112546726	27.3976109487743	38.2821106428761	28.9593792828609	48.0477479182073	67.1361165535537	29.5888918123097	49.1047494484266	68.6144958887032	49.8941189773514	0.525344914696786	-2.74535155104045	-24.7493486841112	-0.329607563017454	-0.304398218757427	-0.3400406584127	0.172207626069242	0.216644019860015	0.153956419170974	0.194162800450024	0.240003631854918	0.172320752304033	0.00135671651276901	0.00247035239044966	0.00274615631614576
147	24.3471458787356	0.15	34.3774583610549	21.4505554857496	47.3043612363603	0.153096722046246	22.785871451696	14.4185767512736	31.1531661521184	0.53	0.39	0.76	15.2729213904892	24.1360038163826	32.9990862422759	26.0678901668344	41.1954386764249	56.3229871860154	26.5209042117374	41.9060519492086	57.3053829942238	34.3774583610549	0.607266417709323	1.22668400851267	-16.9761894239038	-0.329607563017454	-0.304398218757427	-0.3400406584127	0.172207626069242	0.216644019860015	0.153956419170974	0.194162800450024	0.240003631854918	0.172320752304033	0.00135671651276901	0.00247035239044966	0.00274615631614576
147	24.3471458787356	0.15	34.8801558588425	21.8903172992851	47.8699944183998	0.176136388415529	24.6987264406192	16.3587823612135	33.0386705200248	0.52	0.39	0.69	17.519696723087	26.451491751128	35.383286779169	30.1090415891768	45.4590668901802	60.8090921911835	30.822883478149	46.5323083067821	62.2794649859436	34.8801558588425	0.58259491481647	4.65052821658326	-14.9651262215181	-0.329607563017454	-0.304398218757427	-0.3400406584127	0.172207626069242	0.216644019860015	0.153956419170974	0.194162800450024	0.240003631854918	0.172320752304033	0.00135671651276901	0.00247035239044966	0.00274615631614576
147	24.3471458787356	0.15	34.8877136351831	21.7632651943946	48.0121620759715	0.190828913941799	24.5432766234306	16.652566442385	32.4339868044761	0.44	0.36	0.66	19.8094757097442	29.1960667919572	38.5826578741703	36.5216392997626	53.8271802833801	71.1327212669977	37.293231013925	54.9403416350693	72.5874465753662	34.8877136351831	0.543903523491229	2.19918342525661	-20.0364966907388	-0.329607563017454	-0.304398218757427	-0.3400406584127	0.172207626069242	0.216644019860015	0.153956419170974	0.194162800450024	0.240003631854918	0.172320752304033	0.00135671651276901	0.00247035239044966	0.00274615631614576
147	24.3471458787356	0.15	35.324356195063	22.015051223958	48.633661166168	0.162495018484636	22.2015767753004	14.3321526079022	30.0710009426986	0.52	0.39	0.69	15.4391832091392	23.9164500088172	32.3937168084952	26.631565203603	41.2542871744341	55.8770091452651	27.2568380713446	42.2240351907235	57.2025070318978	35.324356195063	0.57190927345487	-0.048648858918	-19.7943320050196	-0.329607563017454	-0.304398218757427	-0.3400406584127	0.172207626069242	0.216644019860015	0.153956419170974	0.194162800450024	0.240003631854918	0.172320752304033	0.00135671651276901	0.00247035239044966	0.00274615631614576
147	24.3471458787356	0.15	35.7925026234559	22.5107914249976	49.0742138219142	0.20581563518706	26.0346967422611	18.0499808232849	34.0194126612373	0.49	0.36	0.69	20.172292508316	29.0958490865928	38.0194056648697	35.6334522825731	51.3965157713554	67.1595792601376	36.2298224422594	52.2562008840234	68.2902633677784	35.7925026234559	0.552907228718995	2.84689675052025	-18.2687376600295	-0.329607563017454	-0.304398218757427	-0.3400406584127	0.172207626069242	0.216644019860015	0.153956419170974	0.194162800450024	0.240003631854918	0.172320752304033	0.00135671651276901	0.00247035239044966	0.00274615631614576
147	24.3471458787356	0.15	35.9627485459567	22.7971220951836	49.1283749967298	0.20320769691478	27.068922835095	18.7002050256865	35.4376406445035	0.49	0.39	0.68	20.8160231363752	30.1316120993388	39.4472010623025	36.674295683538	53.0867805206164	69.4992653576949	37.551500655925	54.3364035839628	71.1192072370894	35.9627485459567	0.566846950002923	2.33967484455696	-17.9740128303488	-0.329607563017454	-0.304398218757427	-0.3400406584127	0.172207626069242	0.216644019860015	0.153956419170974	0.194162800450024	0.240003631854918	0.172320752304033	0.00135671651276901	0.00247035239044966	0.00274615631614576
147	24.3471458787356	0.15	36.4878596775393	22.7482096110814	50.2275097439972	0.195583675881601	25.8612584176936	17.6726660730681	34.0498507623191	0.48	0.34	0.66	19.9212567274482	29.1517287829519	38.3822008384556	35.391611485041	51.790239607824	68.188867730607	36.0042703555169	52.6980842258054	69.3608511101301	36.4878596775393	0.552078808747854	0.649320588331806	-21.0139383758557	-0.329607563017454	-0.304398218757427	-0.3400406584127	0.172207626069242	0.216644019860015	0.153956419170974	0.194162800450024	0.240003631854918	0.172320752304033	0.00135671651276901	0.00247035239044966	0.00274615631614576
147	24.3471458787356	0.15	36.7095797771434	23.1449500412557	50.2742095130311	0.184768688144467	25.5216431223626	17.1517419260357	33.8915443186895	0.5	0.37	0.66	18.8280167081081	28.0159254493446	37.2038341905811	32.8713482811451	48.9122809449929	64.9532136088406	33.6203817325562	50.0193996433757	66.4292093154117	36.7095797771434	0.562035920829996	1.06031637369116	-19.1861345706571	-0.329607563017454	-0.304398218757427	-0.3400406584127	0.172207626069242	0.216644019860015	0.153956419170974	0.194162800450024	0.240003631854918	0.172320752304033	0.00135671651276901	0.00247035239044966	0.00274615631614576
147	24.3471458787356	0.15	36.7317919231301	23.0752617486228	50.3883220976375	0.172208201781126	24.104313635629	15.8531751794775	32.3554520917805	0.55	0.39	0.75	16.4378013903182	24.9932215916804	33.5486417930426	27.6907768985398	42.1030590793379	56.515341260136	28.2083439622026	42.8794028402329	57.5599311559698	36.7317919231301	0.60153920296991	0.770589193051424	-17.5785380829061	-0.329607563017454	-0.304398218757427	-0.3400406584127	0.172207626069242	0.216644019860015	0.153956419170974	0.194162800450024	0.240003631854918	0.172320752304033	0.00135671651276901	0.00247035239044966	0.00274615631614576
147	24.3471458787356	0.15	36.7561547643159	22.8378672761325	50.6744422524993	0.196327709940091	25.6259295443275	17.5309867101519	33.720872378503	0.49	0.36	0.68	19.4471091346981	28.4268225608793	37.4065359870605	34.1847663848961	49.9696012182449	65.7544360515937	34.8475939572058	50.9247841451214	67.032131059871	36.7561547643159	0.558904050102401	-0.879568470066098	-21.7941006919951	-0.329607563017454	-0.304398218757427	-0.3400406584127	0.172207626069242	0.216644019860015	0.153956419170974	0.194162800450024	0.240003631854918	0.172320752304033	0.00135671651276901	0.00247035239044966	0.00274615631614576
147	24.3471458787356	0.15	36.9805708292323	23.2318643005599	50.7292773579046	0.184828087094652	25.6116442537524	17.2138826493054	34.0094058581995	0.49	0.37	0.64	19.0926786863255	28.4070075489392	37.7213364115528	33.5586658733492	49.9302004950896	66.30173511683	34.4091131758133	51.1851404354566	68.0134894621656	36.9805708292323	0.541458345626869	-1.63961575636072	-23.2580857267214	-0.329607563017454	-0.304398218757427	-0.3400406584127	0.172207626069242	0.216644019860015	0.153956419170974	0.194162800450024	0.240003631854918	0.172320752304033	0.00135671651276901	0.00247035239044966	0.00274615631614576
147	24.3471458787356	0.15	37.0489500008237	23.182942459007	50.9149575426405	0.164320909756691	22.9584635884607	14.8749227794275	31.0420043974938	0.54	0.4	0.71	15.65525895845	24.162861084737	32.6704632110241	26.6142363182023	41.0773208376717	55.5404053571411	27.2252730927775	42.008968482957	56.7973787537967	37.0489500008237	0.575024511058676	0.0772080079035971	-19.4046243081041	-0.329607563017454	-0.304398218757427	-0.3400406584127	0.172207626069242	0.216644019860015	0.153956419170974	0.194162800450024	0.240003631854918	0.172320752304033	0.00135671651276901	0.00247035239044966	0.00274615631614576
147	24.3471458787356	0.15	37.0766215811095	23.2873674377509	50.8658757244681	0.168124047570549	23.0421352490647	15.0396929850015	31.0445775131279	0.49	0.36	0.64	16.6801169007617	25.5554092747009	34.43070164864	29.3169397055549	44.9161356191078	60.5153315326606	29.9718206347863	45.9102010937107	61.8693340583332	37.0766215811095	0.550617807948545	-2.69357941408386	-24.0822209873941	-0.329607563017454	-0.304398218757427	-0.3400406584127	0.172207626069242	0.216644019860015	0.153956419170974	0.194162800450024	0.240003631854918	0.172320752304033	0.00135671651276901	0.00247035239044966	0.00274615631614576
147	24.3471458787356	0.15	37.3587569210509	23.3236785343757	51.3938353077262	0.202136741292147	25.1060513481589	17.3184183354555	32.8936843608623	0.5	0.38	0.66	18.9702164893	27.50061928525	36.0310220812001	33.073677304442	47.946032056392	62.8183868083421	33.9126901764159	49.1562052668203	64.3900548107775	37.3587569210509	0.556382230662233	0.143546548588807	-20.8251871960048	-0.329607563017454	-0.304398218757427	-0.3400406584127	0.172207626069242	0.216644019860015	0.153956419170974	0.194162800450024	0.240003631854918	0.172320752304033	0.00135671651276901	0.00247035239044966	0.00274615631614576
147	24.3471458787356	0.15	37.3850877728912	23.5026337120255	51.2675418337568	0.155661120867266	21.4023932780677	13.6199472262998	29.1848393298356	0.49	0.35	0.73	15.0731362340099	23.6859353603981	32.2987344867864	26.4553500960019	41.5719530814528	56.6885560669036	26.7401325811882	42.0493770613754	57.3554986668958	37.3850877728912	0.559496385464685	-1.28335950642131	-22.2969013683755	-0.329607563017454	-0.304398218757427	-0.3400406584127	0.172207626069242	0.216644019860015	0.153956419170974	0.194162800450024	0.240003631854918	0.172320752304033	0.00135671651276901	0.00247035239044966	0.00274615631614576
147	24.3471458787356	0.15	37.6194721755936	23.4705543026552	51.7683900485321	0.203152227946322	28.4194675240238	19.6317055573123	37.2072294907354	0.51	0.36	0.67	21.3776915869399	30.9470112018536	40.5163308167673	37.1298055000773	53.7502612038581	70.3707169076389	37.8715230625636	54.813741757886	71.7881294406319	37.6194721755936	0.566208469871	1.20216598244762	-19.3394796503115	-0.329607563017454	-0.304398218757427	-0.3400406584127	0.172207626069242	0.216644019860015	0.153956419170974	0.194162800450024	0.240003631854918	0.172320752304033	0.00135671651276901	0.00247035239044966	0.00274615631614576
147	24.3471458787356	0.15	37.7747516070719	23.9447653438156	51.6047378703281	0.195930600963786	26.7366289786416	18.2801856492013	35.193072308082	0.51	0.38	0.71	19.811938740413	28.9769735173966	38.1420082943802	34.3062674560079	50.1764020461907	66.0465366363736	34.971531026825	51.1415320608614	67.3377042146033	37.7747516070719	0.565081020391281	1.5855457913574	-18.6077588006666	-0.329607563017454	-0.304398218757427	-0.3400406584127	0.172207626069242	0.216644019860015	0.153956419170974	0.194162800450024	0.240003631854918	0.172320752304033	0.00135671651276901	0.00247035239044966	0.00274615631614576
147	24.3471458787356	0.15	37.9156958423483	24.0699270677829	51.7614646169137	0.189181184052109	24.005906708878	16.2465357488683	31.7652776688877	0.46	0.35	0.63	18.6905597688483	27.6172004348026	36.5438411007569	33.6650589084851	49.7435438544044	65.8220288003236	34.4344672067528	50.9026736108076	67.3399054174103	37.9156958423483	0.531793556505923	0.643754837958323	-21.6789894143792	-0.329607563017454	-0.304398218757427	-0.3400406584127	0.172207626069242	0.216644019860015	0.153956419170974	0.194162800450024	0.240003631854918	0.172320752304033	0.00135671651276901	0.00247035239044966	0.00274615631614576
147	24.3471458787356	0.15	37.9168635039812	23.9636711040921	51.8700559038703	0.213715744838252	27.1910510054385	19.0480781626947	35.3340238481824	0.5	0.37	0.65	21.0383278250818	30.0321239799033	39.0259201347248	36.8769097578037	52.6416326929614	68.4063556281192	37.7750940865798	53.930752848878	70.0825039825932	37.9168635039812	0.554804489183166	-1.91993714861934	-22.5518681265678	-0.329607563017454	-0.304398218757427	-0.3400406584127	0.172207626069242	0.216644019860015	0.153956419170974	0.194162800450024	0.240003631854918	0.172320752304033	0.00135671651276901	0.00247035239044966	0.00274615631614576
147	24.3471458787356	0.15	38.3833594008845	24.3027658088145	52.4639529929544	0.187887758093329	24.9160098258353	16.8283525094899	33.0036671421806	0.53	0.38	0.69	17.8799518961492	26.4730048219924	35.0660577478357	30.5755973622027	45.2701406081085	59.9646838540143	31.2548643954246	46.2612890435747	61.3004273366203	38.3833594008845	0.568881988733012	3.90168514910432	-16.2868947301641	-0.329607563017454	-0.304398218757427	-0.3400406584127	0.172207626069242	0.216644019860015	0.153956419170974	0.194162800450024	0.240003631854918	0.172320752304033	0.00135671651276901	0.00247035239044966	0.00274615631614576
147	24.3471458787356	0.15	38.7081331642411	24.1309888636554	53.2852774648268	0.170262020450804	24.6974966438352	16.1851364925374	33.2098567951331	0.52	0.39	0.68	17.2922190071592	26.3868346795032	35.4814503518473	29.6733603247549	45.279674803475	60.8859892821951	30.378711353025	46.3719849895631	62.3492379609264	38.7081331642411	0.575646318502204	-2.9905769819183	-22.4262928791904	-0.329607563017454	-0.304398218757427	-0.3400406584127	0.172207626069242	0.216644019860015	0.153956419170974	0.194162800450024	0.240003631854918	0.172320752304033	0.00135671651276901	0.00247035239044966	0.00274615631614576
147	24.3471458787356	0.15	38.7927303056037	24.2220741133449	53.3633864978625	0.163295902224651	22.5050805516961	14.5514697071652	30.458691396227	0.45	0.33	0.64	17.0043276203496	26.2986330951135	35.5929385698775	30.9597811192109	47.8819240923572	64.8040670655035	31.4515937675998	48.632947836646	65.8234701883786	38.7927303056037	0.527880542735893	-2.29113055981279	-25.2516761174389	-0.329607563017454	-0.304398218757427	-0.3400406584127	0.172207626069242	0.216644019860015	0.153956419170974	0.194162800450024	0.240003631854918	0.172320752304033	0.00135671651276901	0.00247035239044966	0.00274615631614576
147	24.3471458787356	0.15	39.1775869037662	24.4512327922558	53.9039410152766	0.163122075663967	22.7938409549897	14.7330499418525	30.8546319681269	0.51	0.38	0.71	16.076920674879	24.8729743234075	33.669027971936	27.9606617652546	43.2585839177125	58.5565060701704	28.4890125140308	44.0898583789539	59.6635240322245	39.1775869037662	0.568626970691662	-2.85006475541733	-23.2520935875618	-0.329607563017454	-0.304398218757427	-0.3400406584127	0.172207626069242	0.216644019860015	0.153956419170974	0.194162800450024	0.240003631854918	0.172320752304033	0.00135671651276901	0.00247035239044966	0.00274615631614576
147	24.3471458787356	0.15	39.1837229120331	24.6395029551363	53.72794286893	0.174221273572051	24.3257633265207	16.0571403152665	32.5943863377749	0.5	0.35	0.68	17.6988041918891	26.8128018738798	35.9267995558704	30.982139939513	46.936390211474	62.890640483435	31.5172595070972	47.7127147566368	63.977948446554	39.1837229120331	0.550516735811998	2.38852778864925	-18.7099580925739	-0.329607563017454	-0.304398218757427	-0.3400406584127	0.172207626069242	0.216644019860015	0.153956419170974	0.194162800450024	0.240003631854918	0.172320752304033	0.00135671651276901	0.00247035239044966	0.00274615631614576
147	24.3471458787356	0.15	39.2489381284651	24.4829993994747	54.0148768574555	0.165506574076484	24.5238034220769	15.9262056542282	33.1214011899256	0.48	0.35	0.64	18.0138796052737	27.7384866113046	37.4630936173355	32.0760313959791	49.3919459282206	66.707860460462	32.7270468054303	50.3812875970515	68.0569585473091	39.2489381284651	0.533165619481832	-1.10081075145275	-22.9091809895089	-0.329607563017454	-0.304398218757427	-0.3400406584127	0.172207626069242	0.216644019860015	0.153956419170974	0.194162800450024	0.240003631854918	0.172320752304033	0.00135671651276901	0.00247035239044966	0.00274615631614576
147	24.3471458787356	0.15	39.4738216090821	24.7987793830423	54.1488638351219	0.20177822876207	28.1073131831493	19.3790179847664	36.8356083815322	0.53	0.4	0.7	20.5769436591673	29.8447836848532	39.1126237105392	35.1736668743547	51.0158601129535	66.8580533515523	35.9853072714161	52.2185417299084	68.4263729411724	39.4738216090821	0.578585539441747	-0.708675072419948	-19.8994331755049	-0.329607563017454	-0.304398218757427	-0.3400406584127	0.172207626069242	0.216644019860015	0.153956419170974	0.194162800450024	0.240003631854918	0.172320752304033	0.00135671651276901	0.00247035239044966	0.00274615631614576
147	24.3471458787356	0.15	39.6472932257913	25.1276872071604	54.1668992444222	0.198962131663345	26.9777980861885	18.5263082695257	35.4292879028513	0.52	0.36	0.65	19.9358469970064	29.0303522503219	38.1248575036375	34.3646037418811	50.0413426988754	65.7180816558697	35.1238449878767	51.1443907032036	67.2176894692769	39.6472932257913	0.550718259275059	-1.89400595275148	-23.05849146651	-0.329607563017454	-0.304398218757427	-0.3400406584127	0.172207626069242	0.216644019860015	0.153956419170974	0.194162800450024	0.240003631854918	0.172320752304033	0.00135671651276901	0.00247035239044966	0.00274615631614576
147	24.3471458787356	0.15	39.9407393737605	25.1909195278431	54.6905592196778	0.166509893305952	24.3202587829922	15.824858302854	32.8156592631303	0.51	0.37	0.67	17.2446200000786	26.5022038738025	35.7597877475263	29.9650538872974	46.0514622651595	62.1378706430215	30.5963157873059	47.0159779125135	63.4421594568661	39.9407393737605	0.560953172774961	0.339564500928832	-20.1242396733565	-0.329607563017454	-0.304398218757427	-0.3400406584127	0.172207626069242	0.216644019860015	0.153956419170974	0.194162800450024	0.240003631854918	0.172320752304033	0.00135671651276901	0.00247035239044966	0.00274615631614576
147	24.3471458787356	0.15	40.2058735329883	25.0501652232556	55.3615818427211	0.18262621183343	27.6003687437648	18.4838475964211	36.7168898911085	0.49	0.35	0.62	20.6147613629058	30.7822823258445	40.9498032887831	36.3656925349403	54.3018177547118	72.2379429744833	37.2103843677067	55.5359957483679	73.9080964213854	40.2058735329883	0.530536472824911	-1.67390955393312	-23.6323613442367	-0.329607563017454	-0.304398218757427	-0.3400406584127	0.172207626069242	0.216644019860015	0.153956419170974	0.194162800450024	0.240003631854918	0.172320752304033	0.00135671651276901	0.00247035239044966	0.00274615631614576
147	24.3471458787356	0.15	40.6936195164889	25.6939068714926	55.6933321614851	0.149309494295069	22.9024900576837	14.3673579913231	31.4376221240443	0.52	0.38	0.68	15.455371939922	24.636854069178	33.818336198434	26.6357839632274	42.459147865936	58.2825117686446	27.2554641826789	43.4506877872917	59.6377652067359	40.6936195164889	0.56237747911013	-0.806211450180157	-20.8338131860551	-0.329607563017454	-0.304398218757427	-0.3400406584127	0.172207626069242	0.216644019860015	0.153956419170974	0.194162800450024	0.240003631854918	0.172320752304033	0.00135671651276901	0.00247035239044966	0.00274615631614576
147	24.3471458787356	0.15	41.0149989799989	25.7273504950029	56.302647464995	0.217560814236086	30.6870550898722	21.6009944072319	39.7731157725126	0.5	0.37	0.66	23.7209711270159	33.6987609939059	43.6765508607958	41.423857765563	58.8480410356145	76.272224305666	42.3766901982717	60.2104220197287	78.025220165785	41.0149989799989	0.555106175319534	1.2821843563721	-19.3570017939532	-0.329607563017454	-0.304398218757427	-0.3400406584127	0.172207626069242	0.216644019860015	0.153956419170974	0.194162800450024	0.240003631854918	0.172320752304033	0.00135671651276901	0.00247035239044966	0.00274615631614576
147	24.3471458787356	0.15	41.3955368754292	25.7624814191625	57.0285923316959	0.177910759771299	26.5960009654826	17.6699332654152	35.52206866555	0.49	0.39	0.67	19.6615194647752	29.5936483071788	39.5257771495823	34.631381227907	52.1256212311884	69.6198612344699	35.5176080167894	53.4475725042826	71.4713468192137	41.3955368754292	0.55795401529787	0.245775719144335	-19.9375623157056	-0.329607563017454	-0.304398218757427	-0.3400406584127	0.172207626069242	0.216644019860015	0.153956419170974	0.194162800450024	0.240003631854918	0.172320752304033	0.00135671651276901	0.00247035239044966	0.00274615631614576
147	24.3471458787356	0.15	41.4582894967925	25.7483377503263	57.1682412432586	0.16173271590418	25.04476093149	16.1426157933786	33.9469060696013	0.48	0.36	0.63	18.1080983792448	28.0941453750085	38.0801923707722	32.0662746956285	49.7498171296943	67.4333595637601	32.8561668181916	50.9648479650086	69.0780279501872	41.4582894967925	0.526762535665934	0.829655724171198	-21.3113100264091	-0.329607563017454	-0.304398218757427	-0.3400406584127	0.172207626069242	0.216644019860015	0.153956419170974	0.194162800450024	0.240003631854918	0.172320752304033	0.00135671651276901	0.00247035239044966	0.00274615631614576
147	24.3471458787356	0.15	41.7608546667707	26.4297830369543	57.0919262965872	0.182417364158795	25.6354648215289	17.1620318268776	34.1088978161803	0.48	0.37	0.67	19.2405918738293	28.7402751085961	38.239958343363	34.0587549661793	50.8746297412859	67.6905045163925	34.7868801773119	51.9594928809934	69.1364550006205	41.7608546667707	0.543980369428433	0.552841868244067	-20.2609020243573	-0.329607563017454	-0.304398218757427	-0.3400406584127	0.172207626069242	0.216644019860015	0.153956419170974	0.194162800450024	0.240003631854918	0.172320752304033	0.00135671651276901	0.00247035239044966	0.00274615631614576
147	24.3471458787356	0.15	41.9910904602035	26.2554936627824	57.7266872576245	0.188410311999634	27.0643256894358	18.2943457818991	35.8343055969725	0.49	0.37	0.69	20.3045436529142	30.0381762184441	39.771808783974	35.7042565074304	52.8202340841477	69.9362116608651	36.4055943620098	53.8906713880281	71.3236728111789	41.9910904602035	0.549345585685423	0.372464773384033	-20.7275815895965	-0.329607563017454	-0.304398218757427	-0.3400406584127	0.172207626069242	0.216644019860015	0.153956419170974	0.194162800450024	0.240003631854918	0.172320752304033	0.00135671651276901	0.00247035239044966	0.00274615631614576
147	24.3471458787356	0.15	41.9946551596041	26.6117185393808	57.3775917798273	0.176288288609543	27.3723200528963	18.1344263548714	36.6102137509213	0.47	0.37	0.65	20.5537984157098	31.0241491805663	41.4944999454228	36.6492138384536	55.3187617431146	73.9883096477757	37.5298376715795	56.6171273063134	75.7476725447903	41.9946551596041	0.548003717166726	-0.284474158490862	-21.5286435772289	-0.329607563017454	-0.304398218757427	-0.3400406584127	0.172207626069242	0.216644019860015	0.153956419170974	0.194162800450024	0.240003631854918	0.172320752304033	0.00135671651276901	0.00247035239044966	0.00274615631614576
147	24.3471458787356	0.15	42.0162600955745	26.4698530123985	57.5626671787505	0.211199040102499	27.5904107018426	19.2654657192953	35.9153556843899	0.46	0.35	0.68	22.3901443211885	32.065317625642	41.7404909300954	40.6114388321167	58.1603524615881	75.7092660910596	41.3495737302389	59.2067943094645	77.0683043305314	42.0162600955745	0.532154006584019	-2.21027190826924	-24.1012450836025	-0.329607563017454	-0.304398218757427	-0.3400406584127	0.172207626069242	0.216644019860015	0.153956419170974	0.194162800450024	0.240003631854918	0.172320752304033	0.00135671651276901	0.00247035239044966	0.00274615631614576
147	24.3471458787356	0.15	42.065342037027	26.2180749369436	57.9126091371105	0.161256206728772	25.5435158543941	16.4480996820052	34.638932026783	0.47	0.36	0.65	18.6561643371222	28.9725888546759	39.2890133722296	33.2819533779137	51.6860987110883	70.090244044263	33.9920699319732	52.7974263523629	71.6042987835644	42.065342037027	0.543115260902421	-0.933483270395191	-22.5116544285829	-0.329607563017454	-0.304398218757427	-0.3400406584127	0.172207626069242	0.216644019860015	0.153956419170974	0.194162800450024	0.240003631854918	0.172320752304033	0.00135671651276901	0.00247035239044966	0.00274615631614576
147	24.3471458787356	0.15	42.0937256589606	26.6741260704171	57.5133252475041	0.179016185621253	24.8564755101614	16.5456118455809	33.167339174742	0.5	0.4	0.67	18.2255141818918	27.3801930777971	36.5348719737024	31.8908461774254	47.9096236757915	63.9284011741575	32.7682958139236	49.2187866188222	65.6885900000629	42.0937256589606	0.537745809726832	2.56206060222289	-18.6889544484601	-0.329607563017454	-0.304398218757427	-0.3400406584127	0.172207626069242	0.216644019860015	0.153956419170974	0.194162800450024	0.240003631854918	0.172320752304033	0.00135671651276901	0.00247035239044966	0.00274615631614576
147	24.3471458787356	0.15	42.5651953417833	26.9020710179001	58.2283196656665	0.177894821040241	28.1186842823703	18.6810640673185	37.5563044974221	0.5	0.37	0.69	20.6085682126495	31.0199580171112	41.4313478215729	36.0957757147529	54.3312585189413	72.5667413231297	36.8268538314646	55.4562312277726	74.0102225633599	42.5651953417833	0.558951234245717	-2.24384214706993	-22.512779226367	-0.329607563017454	-0.304398218757427	-0.3400406584127	0.172207626069242	0.216644019860015	0.153956419170974	0.194162800450024	0.240003631854918	0.172320752304033	0.00135671651276901	0.00247035239044966	0.00274615631614576
147	24.3471458787356	0.15	42.6152195918341	26.9736144033641	58.2568247803041	0.208988598411639	28.3232425666384	19.7200724949095	36.9264126383672	0.5	0.36	0.68	21.664142556093	31.1154416279579	40.5667406998228	37.8418595774578	54.350924331626	70.8599890857942	38.5677199548707	55.3953484863407	72.2263366167368	42.6152195918341	0.555808768059962	-1.07361512849651	-21.7466461198122	-0.329607563017454	-0.304398218757427	-0.3400406584127	0.172207626069242	0.216644019860015	0.153956419170974	0.194162800450024	0.240003631854918	0.172320752304033	0.00135671651276901	0.00247035239044966	0.00274615631614576
147	24.3471458787356	0.15	42.6551993364968	26.7280906624757	58.582308010518	0.148581612964531	23.1403407645143	14.4917730572567	31.7889084717719	0.49	0.37	0.66	16.0565401778389	25.638947680612	35.2213551833851	28.2026708360395	45.0337864826406	61.8649021292418	28.8057594385915	46.0109624611621	63.2140718301144	42.6551993364968	0.536166162826585	-1.20781882822044	-22.5610593938353	-0.329607563017454	-0.304398218757427	-0.3400406584127	0.172207626069242	0.216644019860015	0.153956419170974	0.194162800450024	0.240003631854918	0.172320752304033	0.00135671651276901	0.00247035239044966	0.00274615631614576
147	24.3471458787356	0.15	43.2019397710892	27.2386444686074	59.165235073571	0.169248936686992	24.8762672979216	16.2714202578209	33.4811143380223	0.48	0.36	0.68	18.2214715401149	27.8575680187166	37.4936644973182	32.2305631360551	49.2751149580608	66.3196667800664	32.8443783446596	50.2231717311188	67.6073406004429	43.2019397710892	0.537848729393609	2.7191901268074	-18.7823814687736	-0.329607563017454	-0.304398218757427	-0.3400406584127	0.172207626069242	0.216644019860015	0.153956419170974	0.194162800450024	0.240003631854918	0.172320752304033	0.00135671651276901	0.00247035239044966	0.00274615631614576
147	24.3471458787356	0.15	43.2216068823816	27.3509585211808	59.0922552435825	0.168888523082865	24.6087503925356	16.0855128256556	33.1319879594156	0.49	0.38	0.66	17.8052473148886	27.2397213317693	36.6741953486499	31.2545591616426	47.8154258041974	64.3762924467523	32.0098341788933	48.9681640740818	65.9349861114583	43.2216068823816	0.540334886862773	-0.542684335219618	-21.4941050912903	-0.329607563017454	-0.304398218757427	-0.3400406584127	0.172207626069242	0.216644019860015	0.153956419170974	0.194162800450024	0.240003631854918	0.172320752304033	0.00135671651276901	0.00247035239044966	0.00274615631614576
147	24.3471458787356	0.15	43.2350777763738	26.9560250526291	59.5141305001185	0.16640462499347	24.2283717680874	15.7618575438065	32.6948859923683	0.49	0.37	0.67	17.5522273348612	26.9804423777518	36.4086574206424	30.932168361529	47.5474462685194	64.1627241755097	31.6105791533217	48.5969657161861	65.5599830932665	43.2350777763738	0.529575436957567	0.838030195320857	-20.8273193929432	-0.329607563017454	-0.304398218757427	-0.3400406584127	0.172207626069242	0.216644019860015	0.153956419170974	0.194162800450024	0.240003631854918	0.172320752304033	0.00135671651276901	0.00247035239044966	0.00274615631614576
147	24.3471458787356	0.15	43.5448719907724	27.550822364931	59.5389216166139	0.16302930591227	27.0390124366675	17.4737129286869	36.6043119446482	0.48	0.37	0.67	19.6112749295281	30.346699003385	41.0821230772418	34.7399071631127	53.7569082006586	72.7739092382044	35.486359520537	54.9046598354356	74.325068500276	43.5448719907724	0.560155744367411	-0.467731449371093	-20.8644673336524	-0.329607563017454	-0.304398218757427	-0.3400406584127	0.172207626069242	0.216644019860015	0.153956419170974	0.194162800450024	0.240003631854918	0.172320752304033	0.00135671651276901	0.00247035239044966	0.00274615631614576
147	24.3471458787356	0.15	43.5641539965846	27.4682616784323	59.6600463147369	0.180593982585744	27.7637179876158	18.5303313265346	36.9971046486969	0.48	0.4	0.65	20.7936133215482	31.1547595145434	41.5159057075385	36.830172763153	55.1820964240995	73.5340200850461	37.854283021622	56.7230194954637	75.6253243889043	43.5641539965846	0.545017601128069	0.231131518948079	-20.6320740088644	-0.329607563017454	-0.304398218757427	-0.3400406584127	0.172207626069242	0.216644019860015	0.153956419170974	0.194162800450024	0.240003631854918	0.172320752304033	0.00135671651276901	0.00247035239044966	0.00274615631614576
147	24.3471458787356	0.15	43.7081296776848	27.2497424973407	60.1665168580289	0.152885879048347	24.0739401622088	15.2264536026935	32.9214267217242	0.49	0.35	0.64	16.8580307801138	26.6535619417869	36.4490931034599	29.5960866473642	46.7931954199864	63.9903041926086	30.237549441086	47.81043918516	65.400738772549	43.7081296776848	0.522718794411369	3.13521222241361	-18.9873776670935	-0.329607563017454	-0.304398218757427	-0.3400406584127	0.172207626069242	0.216644019860015	0.153956419170974	0.194162800450024	0.240003631854918	0.172320752304033	0.00135671651276901	0.00247035239044966	0.00274615631614576
147	24.3471458787356	0.15	43.7897242494519	27.2871257568446	60.2923227420592	0.181323053676405	26.7231935305632	17.8576863341544	35.5887007269719	0.49	0.36	0.65	19.876040361418	29.7435660622834	39.6110917631488	35.0157284304056	52.3994021369779	69.7830758435502	35.8027088312172	53.5797398593115	71.3523125015209	43.7897242494519	0.544862619835411	2.20896544206387	-19.0893173417217	-0.329607563017454	-0.304398218757427	-0.3400406584127	0.172207626069242	0.216644019860015	0.153956419170974	0.194162800450024	0.240003631854918	0.172320752304033	0.00135671651276901	0.00247035239044966	0.00274615631614576
147	24.3471458787356	0.15	43.9337801800983	27.911660218828	59.9559001413686	0.195714354882103	26.5230201953766	18.1283767243171	34.917663666436	0.48	0.36	0.63	20.531025129629	30.0382545236105	39.5454839175919	36.5895693456042	53.5329721712934	70.4763749969825	37.4779053733445	54.8223280178557	72.1763254729493	43.9337801800983	0.526422535449572	-1.6681384933559	-23.9131478241454	-0.329607563017454	-0.304398218757427	-0.3400406584127	0.172207626069242	0.216644019860015	0.153956419170974	0.194162800450024	0.240003631854918	0.172320752304033	0.00135671651276901	0.00247035239044966	0.00274615631614576
147	24.3471458787356	0.15	43.9990481974373	27.6574809375589	60.3406154573157	0.144048038625466	23.8879491908051	14.796453247594	32.9794451340162	0.47	0.35	0.64	16.8980691159556	27.2808766878168	37.6636842596781	30.2851309215378	48.8934514633238	67.5017720051097	30.9080538322343	49.9049124924212	68.8986226642279	43.9990481974373	0.522654046360859	-0.937598173756106	-23.1325610660771	-0.329607563017454	-0.304398218757427	-0.3400406584127	0.172207626069242	0.216644019860015	0.153956419170974	0.194162800450024	0.240003631854918	0.172320752304033	0.00135671651276901	0.00247035239044966	0.00274615631614576
147	24.3471458787356	0.15	44.0256199383454	27.5420100462564	60.5092298304344	0.196099322996439	29.4171430849489	20.117867795053	38.7164183748447	0.52	0.39	0.69	21.619498474826	31.6128869390015	41.606275403177	37.2352445786791	54.4468493745354	71.6584541703917	38.1276493711646	55.7645248758042	73.3772372447664	44.0256199383454	0.575071669427871	-2.48555112779165	-21.7551028043905	-0.329607563017454	-0.304398218757427	-0.3400406584127	0.172207626069242	0.216644019860015	0.153956419170974	0.194162800450024	0.240003631854918	0.172320752304033	0.00135671651276901	0.00247035239044966	0.00274615631614576
147	24.3471458787356	0.15	44.045602902048	27.9254973730872	60.1657084310089	0.162756163172937	23.8480821255982	15.4031497120955	32.293014539101	0.51	0.36	0.72	16.7200999584535	25.8870636467485	35.0540273350435	28.9815377248398	44.8709585186572	60.7603793124746	29.3930146741356	45.5320739623672	61.6255765734982	44.045602902048	0.550947244263593	2.71992339355248	-18.3918314339447	-0.329607563017454	-0.304398218757427	-0.3400406584127	0.172207626069242	0.216644019860015	0.153956419170974	0.194162800450024	0.240003631854918	0.172320752304033	0.00135671651276901	0.00247035239044966	0.00274615631614576
147	24.3471458787356	0.15	44.1447661937424	27.5330229331019	60.7565094543829	0.173643549924319	27.2394530319896	17.9617978567983	36.5171082071809	0.49	0.37	0.69	19.99711623792	30.3260571620281	40.6549980861362	35.2350523194322	53.4347151875783	71.6343780557245	35.9350468404454	54.4695779364419	73.0498384587561	44.1447661937424	0.545127658309019	0.938844682923587	-19.9854108680514	-0.329607563017454	-0.304398218757427	-0.3400406584127	0.172207626069242	0.216644019860015	0.153956419170974	0.194162800450024	0.240003631854918	0.172320752304033	0.00135671651276901	0.00247035239044966	0.00274615631614576
147	24.3471458787356	0.15	44.2444565889509	27.8750604746393	60.6138527032624	0.153161175358669	25.6656114549151	16.2431772839884	35.0880456258417	0.49	0.39	0.67	18.0031281203696	28.4464845289804	38.8898409375913	31.6287577356698	49.9761464553821	68.3235351750945	32.4432645512631	51.2566332867243	70.098838988452	44.2444565889509	0.547163197398671	-0.344963788312438	-21.2178497732964	-0.329607563017454	-0.304398218757427	-0.3400406584127	0.172207626069242	0.216644019860015	0.153956419170974	0.194162800450024	0.240003631854918	0.172320752304033	0.00135671651276901	0.00247035239044966	0.00274615631614576
147	24.3471458787356	0.15	44.264827124093	27.9522702613279	60.5773839868582	0.163814051223749	25.5751554916536	16.5536378724229	34.5966731108843	0.51	0.37	0.68	17.9018293498117	27.6580938120686	37.4143582743254	30.9559026124742	47.8264674387634	64.6970322650526	31.6274520678609	48.8660157481185	66.1006286205479	44.264827124093	0.55256575244231	-2.70534564404666	-22.999420780162	-0.329607563017454	-0.304398218757427	-0.3400406584127	0.172207626069242	0.216644019860015	0.153956419170974	0.194162800450024	0.240003631854918	0.172320752304033	0.00135671651276901	0.00247035239044966	0.00274615631614576
147	24.3471458787356	0.15	44.3419855792078	27.64061081261	61.0433603458056	0.171411864252427	24.7302236491719	16.2411085573836	33.2193387409602	0.5	0.35	0.67	17.7837155819242	27.0791406941436	36.374565806363	30.9978231721785	47.2001709105596	63.4025186489407	31.4474041836861	48.0497920147186	64.5167095411988	44.3419855792078	0.530623235602113	-0.534226997850548	-22.6793215789821	-0.329607563017454	-0.304398218757427	-0.3400406584127	0.172207626069242	0.216644019860015	0.153956419170974	0.194162800450024	0.240003631854918	0.172320752304033	0.00135671651276901	0.00247035239044966	0.00274615631614576
147	24.3471458787356	0.15	44.369272671264	27.8998992135848	60.8386461289432	0.164898072956822	24.1675013517268	15.6761039644522	32.6588987390014	0.51	0.38	0.71	17.0356813912638	26.2635316775499	35.4913819638359	29.5499476137318	45.5564979996148	61.5630483854977	30.1267857769959	46.4502688226865	62.7908493450003	44.369272671264	0.551296678298628	-4.56527904101469	-25.4199545087657	-0.329607563017454	-0.304398218757427	-0.3400406584127	0.172207626069242	0.216644019860015	0.153956419170974	0.194162800450024	0.240003631854918	0.172320752304033	0.00135671651276901	0.00247035239044966	0.00274615631614576
147	24.3471458787356	0.15	44.669674810803	27.8065792995111	61.5327703220949	0.151729580395871	24.6984453493237	15.5807072787004	33.8161834199471	0.5	0.37	0.71	17.1046880077911	27.1142506191091	37.1238132304271	29.8640419208832	47.3403032416362	64.8165645623892	30.4038706789771	48.2087300129985	65.9879168906705	44.669674810803	0.552768129848365	3.34728465272222	-17.3558557984355	-0.329607563017454	-0.304398218757427	-0.3400406584127	0.172207626069242	0.216644019860015	0.153956419170974	0.194162800450024	0.240003631854918	0.172320752304033	0.00135671651276901	0.00247035239044966	0.00274615631614576
147	24.3471458787356	0.15	44.6884194439613	27.7765858580427	61.6002530298799	0.125666069473126	21.7341257911033	12.7834198733608	30.6848317088459	0.5	0.38	0.64	14.0890929572954	23.9540061775272	33.8189193977589	24.6617945858041	41.9295111223866	59.1972276589691	25.315698461001	43.037413902384	60.7588594524946	44.6884194439613	0.536747911434841	-0.0314309724043467	-21.2892250808526	-0.329607563017454	-0.304398218757427	-0.3400406584127	0.172207626069242	0.216644019860015	0.153956419170974	0.194162800450024	0.240003631854918	0.172320752304033	0.00135671651276901	0.00247035239044966	0.00274615631614576
147	24.3471458787356	0.15	44.986965804396	28.3951554933204	61.5787761154716	0.158016272468327	23.7434471489379	15.1862768377882	32.3006174600877	0.53	0.39	0.7	16.008748901982	25.0293661530661	34.0499834041502	27.2422950666719	42.5927961172017	57.9432971677316	27.8730570742518	43.5894522560889	59.2895082979679	44.986965804396	0.547196664175345	-1.6618184007535	-22.4342780037798	-0.329607563017454	-0.304398218757427	-0.3400406584127	0.172207626069242	0.216644019860015	0.153956419170974	0.194162800450024	0.240003631854918	0.172320752304033	0.00135671651276901	0.00247035239044966	0.00274615631614576
147	24.3471458787356	0.15	45.1927219522842	28.4116524459905	61.9737914585778	0.198746247402653	28.0331273184486	19.2450760760263	36.8211785608708	0.49	0.34	0.61	21.4445914599028	31.2370270874863	41.0294627150699	37.8073140402081	55.0716060498192	72.3358980594302	38.6821813060555	56.3777986823329	73.996969900772	45.1927219522842	0.509020908504998	-0.444692590904138	-23.5399630595749	-0.329607563017454	-0.304398218757427	-0.3400406584127	0.172207626069242	0.216644019860015	0.153956419170974	0.194162800450024	0.240003631854918	0.172320752304033	0.00135671651276901	0.00247035239044966	0.00274615631614576
147	24.3471458787356	0.15	45.5410546052187	28.4605750978004	62.621534112637	0.179030388925173	29.0773925862283	19.3557178872104	38.7990672852463	0.5	0.39	0.62	21.331769530402	32.0459432612571	42.7601169921122	37.3384745593091	56.092235362106	74.8459961649029	38.4377278813386	57.7575022166717	77.0426909181547	45.5410546052187	0.538701320354394	1.48483056873253	-19.469298352946	-0.329607563017454	-0.304398218757427	-0.3400406584127	0.172207626069242	0.216644019860015	0.153956419170974	0.194162800450024	0.240003631854918	0.172320752304033	0.00135671651276901	0.00247035239044966	0.00274615631614576
147	24.3471458787356	0.15	45.6170193455391	28.6054281793614	62.6286105117169	0.176810601813458	26.0550798394849	17.2775239605119	34.8326357184579	0.47	0.34	0.65	19.6529704273127	29.6373319890621	39.6216935508116	35.1276801643845	52.9737081164384	70.8197360684922	35.7424133603419	53.9041195063056	72.0578747265433	45.6170193455391	0.520694666314112	4.29480765303949	-18.3172571907271	-0.329607563017454	-0.304398218757427	-0.3400406584127	0.172207626069242	0.216644019860015	0.153956419170974	0.194162800450024	0.240003631854918	0.172320752304033	0.00135671651276901	0.00247035239044966	0.00274615631614576
147	24.3471458787356	0.15	45.7745573100891	28.9014905635638	62.6476240566143	0.160049729666164	25.6523443453511	16.477222566526	34.8274661241761	0.52	0.37	0.7	17.7086722785647	27.5695104168573	37.4303485551498	30.5013324270464	47.485592869283	64.4698533115195	31.0458461012292	48.3199747451727	65.6092956255481	45.7745573100891	0.560116153279093	0.416647850701823	-20.0813830388942	-0.329607563017454	-0.304398218757427	-0.3400406584127	0.172207626069242	0.216644019860015	0.153956419170974	0.194162800450024	0.240003631854918	0.172320752304033	0.00135671651276901	0.00247035239044966	0.00274615631614576
147	24.3471458787356	0.15	46.1882811855237	28.964538651037	63.4120237200103	0.157969415386181	27.7715669042785	17.7608939544739	37.7822398540831	0.5	0.39	0.64	19.4196728438513	30.3652927056843	41.3109125675172	33.8177305743883	52.878609016238	71.9394874580876	34.7345677181821	54.3104469995456	73.9202740315433	46.1882811855237	0.54912261005779	2.04564731453697	-18.5081919145787	-0.329607563017454	-0.304398218757427	-0.3400406584127	0.172207626069242	0.216644019860015	0.153956419170974	0.194162800450024	0.240003631854918	0.172320752304033	0.00135671651276901	0.00247035239044966	0.00274615631614576
147	24.3471458787356	0.15	46.2858197029156	29.1302271090611	63.4414122967701	0.198543809773117	28.0925868522374	19.2802941883838	36.9048795160911	0.49	0.36	0.62	21.3269701010677	31.0747208525627	40.8224716040578	37.4196839401071	54.5228050360393	71.6259261319716	38.3338598348218	55.8775351798712	73.4055744578756	46.2858197029156	0.509779486044615	1.30722400369055	-21.6671181555124	-0.329607563017454	-0.304398218757427	-0.3400406584127	0.172207626069242	0.216644019860015	0.153956419170974	0.194162800450024	0.240003631854918	0.172320752304033	0.00135671651276901	0.00247035239044966	0.00274615631614576
147	24.3471458787356	0.15	46.5195091936179	29.487836046522	63.5511823407139	0.177315236338469	27.5737707362003	18.3006626631022	36.8468788092984	0.48	0.37	0.68	20.4797352171968	30.8569986788307	41.2342621404646	36.208444182443	54.55558396878	72.9027237551169	36.9842324259885	55.7319777763721	74.5488946470378	46.5195091936179	0.538677282129283	-1.70068264373818	-22.9539980565421	-0.329607563017454	-0.304398218757427	-0.3400406584127	0.172207626069242	0.216644019860015	0.153956419170974	0.194162800450024	0.240003631854918	0.172320752304033	0.00135671651276901	0.00247035239044966	0.00274615631614576
147	24.3471458787356	0.15	46.5394565512035	29.051004660903	64.0279084415041	0.16229809373453	25.3514014317454	16.3590043458985	34.3437985175922	0.45	0.34	0.62	19.0968476597786	29.5942125124086	40.0915773650385	34.744720205433	53.8435794096752	72.9424386139174	35.5093447926314	55.01696524129	74.511823701199	46.5394565512035	0.500172261410579	2.32480663849659	-21.1561334004048	-0.329607563017454	-0.304398218757427	-0.3400406584127	0.172207626069242	0.216644019860015	0.153956419170974	0.194162800450024	0.240003631854918	0.172320752304033	0.00135671651276901	0.00247035239044966	0.00274615631614576
147	24.3471458787356	0.15	46.7931971762224	29.6856233602919	63.9007709921529	0.17079322978579	27.0022431777474	17.7129771671982	36.2915091882966	0.47	0.35	0.61	20.0926239496832	30.6298547583007	41.1670855669182	35.8466815988895	54.6458567925543	73.4450319862191	36.7002475307757	55.9632875769079	75.1730667216413	46.7931971762224	0.518126849389269	-3.30951687878744	-25.6846896482478	-0.329607563017454	-0.304398218757427	-0.3400406584127	0.172207626069242	0.216644019860015	0.153956419170974	0.194162800450024	0.240003631854918	0.172320752304033	0.00135671651276901	0.00247035239044966	0.00274615631614576
147	24.3471458787356	0.15	46.8326621744701	29.5360202000228	64.1293041489173	0.177356894926709	28.7818621509553	19.1038526748956	38.4598716270151	0.51	0.38	0.7	20.8172681169947	31.3632936507187	41.9093191844428	36.1724640917151	54.4974300663579	72.8223960410008	36.9542326652798	55.6797567372865	74.3947116371427	46.8326621744701	0.564904542751907	2.25295249677649	-17.5354604432653	-0.329607563017454	-0.304398218757427	-0.3400406584127	0.172207626069242	0.216644019860015	0.153956419170974	0.194162800450024	0.240003631854918	0.172320752304033	0.00135671651276901	0.00247035239044966	0.00274615631614576
147	24.3471458787356	0.15	47.5443742376026	29.5397426894976	65.5490057857075	0.153338895834102	27.2743177866353	17.2681450371265	37.2804905361441	0.5	0.38	0.64	18.9196449688766	29.8827933273675	40.8459416858584	32.9905723874836	52.1072386944091	71.2239050013345	33.8837672156405	53.5138586129933	73.1929086948665	47.5443742376026	0.534036340766099	1.95156704678446	-19.1458975977995	-0.329607563017454	-0.304398218757427	-0.3400406584127	0.172207626069242	0.216644019860015	0.153956419170974	0.194162800450024	0.240003631854918	0.172320752304033	0.00135671651276901	0.00247035239044966	0.00274615631614576
147	24.3471458787356	0.15	47.7397256512015	30.1461000994161	65.3333512029869	0.169952205917559	29.8993069901879	19.5827512086457	40.2158627717301	0.53	0.38	0.68	20.7080369113902	31.6174140283437	42.5267911452972	35.3074783281154	53.9081113952802	72.5087444624451	36.1057100530606	55.1304519502109	74.1552674073396	47.7397256512015	0.563434159370446	-2.1718404947135	-21.9904845536504	-0.329607563017454	-0.304398218757427	-0.3400406584127	0.172207626069242	0.216644019860015	0.153956419170974	0.194162800450024	0.240003631854918	0.172320752304033	0.00135671651276901	0.00247035239044966	0.00274615631614576
147	24.3471458787356	0.15	48.1856007786736	30.3500571176017	66.0211444397455	0.16012879842135	27.6062703770388	17.7351869760188	37.4773537780587	0.5	0.37	0.64	19.4138786785764	30.2192914341701	41.0247041897637	33.8327202272877	52.6633986688805	71.4940771104732	34.6852567762408	54.0145092336209	73.3068120310846	48.1856007786736	0.540997516938592	-1.1544988537295	-21.7082881079122	-0.329607563017454	-0.304398218757427	-0.3400406584127	0.172207626069242	0.216644019860015	0.153956419170974	0.194162800450024	0.240003631854918	0.172320752304033	0.00135671651276901	0.00247035239044966	0.00274615631614576
147	24.3471458787356	0.15	48.9321806636601	30.9460057822915	66.9183555450287	0.172150593625499	27.7722226529414	18.2636022861739	37.280843019709	0.5	0.36	0.67	20.1771351543599	30.6820024453548	41.1868697363497	35.3733739761686	53.7898932893223	72.2064126024761	36.0986540672549	54.8931048573726	73.6810118901178	48.9321806636601	0.526829294701078	-1.72004626983742	-23.1156258968389	-0.329607563017454	-0.304398218757427	-0.3400406584127	0.172207626069242	0.216644019860015	0.153956419170974	0.194162800450024	0.240003631854918	0.172320752304033	0.00135671651276901	0.00247035239044966	0.00274615631614576
147	24.3471458787356	0.15	50.1958971132549	31.8818236752307	68.5099705512791	0.185223295310639	28.6034868651855	19.2370170374528	37.9699566929183	0.51	0.39	0.67	20.7942100182042	30.9188743748376	41.043538731471	35.9469227428308	53.4494163266877	70.9519099105447	36.8299863290017	54.7696050111637	72.6917401168804	50.1958971132549	0.537921493111972	-0.844894515695597	-21.6007480738798	-0.329607563017454	-0.304398218757427	-0.3400406584127	0.172207626069242	0.216644019860015	0.153956419170974	0.194162800450024	0.240003631854918	0.172320752304033	0.00135671651276901	0.00247035239044966	0.00274615631614576
147	24.3471458787356	0.15	51.2493218769559	32.014279853474	70.4843639004379	0.145159993143563	26.5348078419375	16.481236629135	36.58837905474	0.46	0.36	0.58	19.0778535956846	30.7153638157963	42.3528740359079	34.5082305120644	55.5582864446121	76.6083423771597	35.4959700733135	57.1731046559299	78.7990081396175	51.2493218769559	0.495920362456184	-2.35851132738991	-25.6634809238502	-0.329607563017454	-0.304398218757427	-0.3400406584127	0.172207626069242	0.216644019860015	0.153956419170974	0.194162800450024	0.240003631854918	0.172320752304033	0.00135671651276901	0.00247035239044966	0.00274615631614576
147	24.3471458787356	0.15	56.8724932193922	35.7230710632082	78.0219153755762	0.172074830218133	33.2841634905048	21.885341379307	44.6829856017027	0.5	0.39	0.64	24.0620308620641	36.5945659812173	49.1271011003706	42.0520809433024	63.9546038133193	85.8571266833362	43.2310329826386	65.7311908018751	88.2747511734748	56.8724932193922	0.538923838029182	-1.59812893837865	-22.0733873028508	-0.329607563017454	-0.304398218757427	-0.3400406584127	0.172207626069242	0.216644019860015	0.153956419170974	0.194162800450024	0.240003631854918	0.172320752304033	0.00135671651276901	0.00247035239044966	0.00274615631614576
147	24.3471458787356	0.16	35.2806988353048	22.6662061668145	47.8951915037951	0.176035543371227	24.6245913244594	16.3067898711347	32.9423927777841	0.52	0.36	0.69	17.4463924471443	26.3454847638366	35.2445770805289	29.9640308970661	45.2481463920639	60.5322618870617	30.4753610335135	46.0193686334691	61.5688804015072	35.2806988353048	0.578949731104138	-3.78467796118852	-23.8411157903298	-0.329607563017454	-0.304398218757427	-0.3400406584127	0.172207626069242	0.216644019860015	0.153956419170974	0.194162800450024	0.240003631854918	0.172320752304033	0.00135671651276901	0.00247035239044966	0.00274615631614576
147	24.3471458787356	0.16	35.7060722808362	23.1133786123642	48.2987659493082	0.175479742081775	24.3622497704888	16.1172618354048	32.6072377055727	0.47	0.35	0.66	18.2859464661304	27.6403522910481	36.9947581159659	32.6275345164172	49.3185600260018	66.0095855355863	33.2657658429179	50.3308525315056	67.3050618407555	35.7060722808362	0.550924248204889	-0.990115170292616	-22.1387649314551	-0.329607563017454	-0.304398218757427	-0.3400406584127	0.172207626069242	0.216644019860015	0.153956419170974	0.194162800450024	0.240003631854918	0.172320752304033	0.00135671651276901	0.00247035239044966	0.00274615631614576
147	24.3471458787356	0.16	35.8475628046535	22.8029601052393	48.8921655040678	0.185565743144678	25.470795977835	17.1396049533611	33.801987002309	0.5	0.37	0.67	18.7984788391773	27.9360125574212	37.0735462756651	32.8014759359336	48.7455634834916	64.6896510310496	33.519281901425	49.8192764429241	66.1048459184337	35.8475628046535	0.567323645713517	-1.03335047536789	-21.0347965295653	-0.329607563017454	-0.304398218757427	-0.3400406584127	0.172207626069242	0.216644019860015	0.153956419170974	0.194162800450024	0.240003631854918	0.172320752304033	0.00135671651276901	0.00247035239044966	0.00274615631614576
147	24.3471458787356	0.16	36.3881352540064	23.325324393717	49.4509461142958	0.182345011574183	25.5089187522104	17.0752679682255	33.9425695361954	0.51	0.35	0.67	18.6205472207806	27.8174273493379	37.0143074778953	32.370817181552	48.3590973192019	64.3473774568518	32.9604696619106	49.2525154780907	65.5440320204316	36.3881352540064	0.567202714613111	-0.325866765016393	-20.8935649684227	-0.329607563017454	-0.304398218757427	-0.3400406584127	0.172207626069242	0.216644019860015	0.153956419170974	0.194162800450024	0.240003631854918	0.172320752304033	0.00135671651276901	0.00247035239044966	0.00274615631614576
147	24.3471458787356	0.16	36.5850141090531	23.7180271079681	49.4520011101382	0.166403296553397	21.6845983922744	14.1069600096151	29.2622367749338	0.46	0.35	0.68	16.2812235037575	25.0267805943454	33.7723376849332	29.3898151369944	45.176731034506	60.9636469320176	29.8580191871188	45.8970545491161	61.9367096520671	36.5850141090531	0.540412544972166	0.904399865581195	-21.0837578337452	-0.329607563017454	-0.304398218757427	-0.3400406584127	0.172207626069242	0.216644019860015	0.153956419170974	0.194162800450024	0.240003631854918	0.172320752304033	0.00135671651276901	0.00247035239044966	0.00274615631614576
147	24.3471458787356	0.16	36.6431332135494	23.4669853107794	49.8192811163194	0.134758431387653	21.912729880967	13.2436568580617	30.5818029038724	0.53	0.39	0.7	14.0632225554653	23.2687693751479	32.4743161948306	24.0402493731327	39.776588628833	55.5129278845334	24.5955783468816	40.6721331187601	56.7712482138315	36.6431332135494	0.583240098809313	-1.31034656574782	-20.7166194647536	-0.329607563017454	-0.304398218757427	-0.3400406584127	0.172207626069242	0.216644019860015	0.153956419170974	0.194162800450024	0.240003631854918	0.172320752304033	0.00135671651276901	0.00247035239044966	0.00274615631614576
147	24.3471458787356	0.16	36.6889803775549	23.6014235918032	49.7765371633065	0.198292112257328	25.7480536966226	17.6648182977479	33.8312890954974	0.51	0.39	0.71	19.0955583915893	27.8334854367745	36.5714124819597	33.0113599258381	48.1170116579903	63.2226633901425	33.7100869025786	49.1460118206445	64.5835380896167	36.6889803775549	0.575256199713478	-0.932676357646418	-20.7022671360036	-0.329607563017454	-0.304398218757427	-0.3400406584127	0.172207626069242	0.216644019860015	0.153956419170974	0.194162800450024	0.240003631854918	0.172320752304033	0.00135671651276901	0.00247035239044966	0.00274615631614576
147	24.3471458787356	0.16	36.8182097143553	23.5083010631241	50.1281183655865	0.135759902362754	21.551327386609	13.0616549578028	30.0409998154152	0.51	0.39	0.7	14.1195449842778	23.2968132667097	32.4740815491415	24.409074531399	40.2742193182853	56.1393641051716	24.9729853708059	41.1962201676334	57.4161693490793	36.8182097143553	0.582076872383465	3.56721377004026	-15.8963106767026	-0.329607563017454	-0.304398218757427	-0.3400406584127	0.172207626069242	0.216644019860015	0.153956419170974	0.194162800450024	0.240003631854918	0.172320752304033	0.00135671651276901	0.00247035239044966	0.00274615631614576
147	24.3471458787356	0.16	37.4458739337279	23.8889512848951	51.0027965825608	0.179337139999233	25.1321008147565	16.7382446174065	33.5259570121065	0.51	0.36	0.72	18.1855942310575	27.3052639651294	36.4249336992014	31.5397537675371	47.3562365395253	63.1727193115135	32.0130312971087	48.0684300370482	64.1201385124799	37.4458739337279	0.580904581932381	0.0460672732708477	-19.6962228148772	-0.329607563017454	-0.304398218757427	-0.3400406584127	0.172207626069242	0.216644019860015	0.153956419170974	0.194162800450024	0.240003631854918	0.172320752304033	0.00135671651276901	0.00247035239044966	0.00274615631614576
147	24.3471458787356	0.16	37.4820265842856	24.2097793084385	50.7542738601327	0.182554567311064	24.1847370169448	16.1944962649714	32.1749777689181	0.5	0.37	0.69	17.8913065343944	26.7187405118487	35.546174489303	31.3660658987801	46.8418432167574	62.3176205347348	31.9774829560761	47.7661479227486	63.5681209835433	37.4820265842856	0.568995887192128	-0.716859244124536	-20.7926063056406	-0.329607563017454	-0.304398218757427	-0.3400406584127	0.172207626069242	0.216644019860015	0.153956419170974	0.194162800450024	0.240003631854918	0.172320752304033	0.00135671651276901	0.00247035239044966	0.00274615631614576
147	24.3471458787356	0.16	37.6461561600714	24.3531541738501	50.9391581462926	0.190338714222796	26.4123748857149	17.9072433282841	34.9175064431456	0.51	0.4	0.69	19.4588661153141	28.7009483964978	37.9430306776814	33.7515630388765	49.7820306352573	65.812498231638	34.6014084016572	51.0259094330369	67.467845626644	37.6461561600714	0.588613063682408	1.89584673495589	-17.2531834920125	-0.329607563017454	-0.304398218757427	-0.3400406584127	0.172207626069242	0.216644019860015	0.153956419170974	0.194162800450024	0.240003631854918	0.172320752304033	0.00135671651276901	0.00247035239044966	0.00274615631614576
147	24.3471458787356	0.16	37.8924912442706	24.0966448704966	51.6883376180445	0.161581316619751	24.4849733178712	15.7769416622022	33.1930049735401	0.54	0.42	0.72	16.5625739856424	25.704232847947	34.8458917102515	28.1127725426053	43.629525945841	59.1462793490767	28.8454759871291	44.7540049095553	60.7063509509094	37.8924912442706	0.593980889378868	0.832933058168893	-17.4516369677717	-0.329607563017454	-0.304398218757427	-0.3400406584127	0.172207626069242	0.216644019860015	0.153956419170974	0.194162800450024	0.240003631854918	0.172320752304033	0.00135671651276901	0.00247035239044966	0.00274615631614576
147	24.3471458787356	0.16	37.9241296258145	24.3710315156204	51.4772277360086	0.175544198914603	24.3316325843857	16.0988402775627	32.5644248912087	0.49	0.34	0.66	17.973817124513	27.165454583838	36.3570920431629	31.7290562684311	47.9549909224671	64.1809255765031	32.2951677841183	48.8023738140992	65.3345608668851	37.9241296258145	0.555486886266997	-1.53746743794417	-22.5810600563106	-0.329607563017454	-0.304398218757427	-0.3400406584127	0.172207626069242	0.216644019860015	0.153956419170974	0.194162800450024	0.240003631854918	0.172320752304033	0.00135671651276901	0.00247035239044966	0.00274615631614576
147	24.3471458787356	0.16	37.9736203657883	24.6144391220688	51.3328016095078	0.200515840778796	25.2646008214313	17.3881876435823	33.1410139992803	0.48	0.36	0.67	19.5614248969431	28.4222600796513	37.2830952623595	34.7060499008148	50.4270206191609	66.1479913375069	35.4188217164171	51.4565087439454	67.5092236673377	37.9736203657883	0.545168858016517	-1.66878187334857	-23.0641248845422	-0.329607563017454	-0.304398218757427	-0.3400406584127	0.172207626069242	0.216644019860015	0.153956419170974	0.194162800450024	0.240003631854918	0.172320752304033	0.00135671651276901	0.00247035239044966	0.00274615631614576
147	24.3471458787356	0.16	38.4800948160798	24.6629710010662	52.2972186310934	0.199833499418854	26.8069817111275	18.431893008068	35.1820704141869	0.48	0.38	0.61	20.6321458672647	30.0069860802134	39.3818262931621	36.4844097994362	53.0622061340449	69.6400024686536	37.5311937095513	54.5773019413343	71.6449863630448	38.4800948160798	0.537100487430329	-0.652606397737201	-22.263273817639	-0.329607563017454	-0.304398218757427	-0.3400406584127	0.172207626069242	0.216644019860015	0.153956419170974	0.194162800450024	0.240003631854918	0.172320752304033	0.00135671651276901	0.00247035239044966	0.00274615631614576
147	24.3471458787356	0.16	39.3278698887947	25.4469988521777	53.2087409254117	0.165430540274921	24.6050953714036	15.9766229713311	33.2335677714761	0.47	0.35	0.71	18.2290808897717	28.0740350843051	37.9189892788385	32.6502526932362	50.2836289533202	67.9170052134042	33.0762154025263	50.9499910113179	68.8098813415573	39.3278698887947	0.571978810833204	-0.682333639807292	-21.3513697661992	-0.329607563017454	-0.304398218757427	-0.3400406584127	0.172207626069242	0.216644019860015	0.153956419170974	0.194162800450024	0.240003631854918	0.172320752304033	0.00135671651276901	0.00247035239044966	0.00274615631614576
147	24.3471458787356	0.16	39.6533606910259	25.4981549653652	53.8085664166865	0.167732639714156	24.2021151801366	15.7850357499903	32.6191946102829	0.5	0.37	0.72	17.3461485777964	26.59566265549	35.8451767331836	30.3050287357477	46.4646268539726	62.6242249721975	30.8335801295376	47.2521070195319	63.7076643684239	39.6533606910259	0.571944877942911	-2.29127812799624	-22.2364825380451	-0.329607563017454	-0.304398218757427	-0.3400406584127	0.172207626069242	0.216644019860015	0.153956419170974	0.194162800450024	0.240003631854918	0.172320752304033	0.00135671651276901	0.00247035239044966	0.00274615631614576
147	24.3471458787356	0.16	40.2082758217626	25.9907423454592	54.425809298066	0.17175963687864	24.2167595372025	15.9140636645501	32.5194554098549	0.51	0.36	0.68	17.3511769357305	26.4036444994276	35.4561120631247	30.160647259138	45.8960801940199	61.6315131289017	30.6957850400557	46.7178248699081	62.7263054806225	40.2082758217626	0.548858795120664	-0.612303334633792	-21.5908920912983	-0.329607563017454	-0.304398218757427	-0.3400406584127	0.172207626069242	0.216644019860015	0.153956419170974	0.194162800450024	0.240003631854918	0.172320752304033	0.00135671651276901	0.00247035239044966	0.00274615631614576
147	24.3471458787356	0.16	40.2235017917139	25.7011970056403	54.7458065777875	0.19534315256484	25.8097339014391	17.6312039584992	33.988263844379	0.52	0.4	0.75	18.8794010850284	27.6369282194273	36.3944553538262	32.442544845666	47.4915639069847	62.5405829683033	33.0305453634596	48.3519125515469	63.6868033509298	40.2235017917139	0.576598176867603	-1.56720098811099	-21.1379754232575	-0.329607563017454	-0.304398218757427	-0.3400406584127	0.172207626069242	0.216644019860015	0.153956419170974	0.194162800450024	0.240003631854918	0.172320752304033	0.00135671651276901	0.00247035239044966	0.00274615631614576
147	24.3471458787356	0.16	40.2728805042781	25.7972574795191	54.7485035290371	0.165681905200577	24.5071516207385	15.9208410982854	33.0934621431916	0.52	0.37	0.67	17.042668965048	26.2339954133118	35.4253218615756	29.2805756595282	45.0719596283039	60.8633435970796	29.9199713627032	46.0158251207232	62.1756210557409	40.2728805042781	0.572393112416031	-1.38753658902327	-21.2187591072254	-0.329607563017454	-0.304398218757427	-0.3400406584127	0.172207626069242	0.216644019860015	0.153956419170974	0.194162800450024	0.240003631854918	0.172320752304033	0.00135671651276901	0.00247035239044966	0.00274615631614576
147	24.3471458787356	0.16	40.3894288278745	26.0116114117581	54.767246243991	0.218612959785462	28.3454022326686	19.9785281022935	36.7122763630436	0.51	0.39	0.68	21.6213948948313	30.6762906650267	39.7311864352221	37.4051238293492	53.0701398559968	68.7351558826444	38.2843941857659	54.3200845274054	70.3117081935378	40.3894288278745	0.555894380745479	-0.779377440837879	-21.6461097350094	-0.329607563017454	-0.304398218757427	-0.3400406584127	0.172207626069242	0.216644019860015	0.153956419170974	0.194162800450024	0.240003631854918	0.172320752304033	0.00135671651276901	0.00247035239044966	0.00274615631614576
147	24.3471458787356	0.16	40.6888331674831	26.3401719131528	55.0374944218134	0.174890307328029	25.8806691906844	17.1039149635769	34.657423417792	0.49	0.36	0.67	19.0261279475451	28.7892523108684	38.5523766741916	33.5057603613108	50.699006732672	67.8922531040331	34.1943268931626	51.7300361562054	69.2669038955059	40.6888331674831	0.55221347634773	-0.315465518365644	-21.2149061699685	-0.329607563017454	-0.304398218757427	-0.3400406584127	0.172207626069242	0.216644019860015	0.153956419170974	0.194162800450024	0.240003631854918	0.172320752304033	0.00135671651276901	0.00247035239044966	0.00274615631614576
147	24.3471458787356	0.16	40.7759788728097	26.3782699245137	55.1736878211056	0.199760062028377	26.6378143060218	18.3136656463709	34.9619629656726	0.5	0.39	0.72	20.237456619359	29.4360300041559	38.6346033889529	35.4848586767717	51.6138655340461	67.7428723913205	36.2551608134283	52.7398850160754	69.2037946371326	40.7759788728097	0.572201651760957	1.66305693108257	-17.8922399212286	-0.329607563017454	-0.304398218757427	-0.3400406584127	0.172207626069242	0.216644019860015	0.153956419170974	0.194162800450024	0.240003631854918	0.172320752304033	0.00135671651276901	0.00247035239044966	0.00274615631614576
147	24.3471458787356	0.16	40.8942380437154	26.416095191267	55.3723808961638	0.208705312173735	29.5988228626974	20.600485436664	38.5971602887308	0.53	0.39	0.7	21.955578799131	31.545823991452	41.1360691837731	37.6177028325128	54.0491983096416	70.4806937867703	38.4752163624223	55.2837581347149	72.0754385814874	40.8942380437154	0.584534882260386	-0.87140662799743	-19.7369514030646	-0.329607563017454	-0.304398218757427	-0.3400406584127	0.172207626069242	0.216644019860015	0.153956419170974	0.194162800450024	0.240003631854918	0.172320752304033	0.00135671651276901	0.00247035239044966	0.00274615631614576
147	24.3471458787356	0.16	41.0144545732873	26.527649625378	55.5012595211966	0.193755129670821	26.012962204492	17.7281599092005	34.2977644997835	0.47	0.38	0.66	20.2703691928759	29.7432080027508	39.2160468126258	36.3584651010654	53.3496642252483	70.3408633494312	37.2294287155759	54.6372046307384	72.0102491507955	41.0144545732873	0.543660636494546	1.80253402547473	-19.7297143879429	-0.329607563017454	-0.304398218757427	-0.3400406584127	0.172207626069242	0.216644019860015	0.153956419170974	0.194162800450024	0.240003631854918	0.172320752304033	0.00135671651276901	0.00247035239044966	0.00274615631614576
147	24.3471458787356	0.16	41.0295756318583	26.173744833959	55.8854064297577	0.189884909060374	25.1998872800551	17.073225312853	33.3265492472571	0.51	0.34	0.66	18.562309389008	27.3977585189111	36.2332076488143	32.2072811323828	47.5375823408181	62.8678835492533	32.7719240205058	48.3472077640286	63.9705948032554	41.0295756318583	0.540332895359219	-2.55756119244042	-24.1973867921379	-0.329607563017454	-0.304398218757427	-0.3400406584127	0.172207626069242	0.216644019860015	0.153956419170974	0.194162800450024	0.240003631854918	0.172320752304033	0.00135671651276901	0.00247035239044966	0.00274615631614576
147	24.3471458787356	0.16	41.2505190474089	26.4903433352067	56.010694759611	0.199549799301248	29.4872301647471	20.2665925796651	38.7078677498291	0.51	0.39	0.68	21.8977928640578	31.8605732929329	41.8233537218079	37.8444281575079	55.0624067241258	72.2803852907438	38.7275421239177	56.3388399101263	74.0058257988553	41.2505190474089	0.576105560004088	-1.37054540438501	-20.8846732545452	-0.329607563017454	-0.304398218757427	-0.3400406584127	0.172207626069242	0.216644019860015	0.153956419170974	0.194162800450024	0.240003631854918	0.172320752304033	0.00135671651276901	0.00247035239044966	0.00274615631614576
147	24.3471458787356	0.16	41.2698453051255	26.7425810013564	55.7971096088945	0.168612435678758	24.5155698100771	16.0162452353058	33.0148943848483	0.47	0.36	0.65	18.2031578498936	27.8630091183416	37.5228603867895	32.5180815278956	49.7744187900905	67.0307560522855	33.2627638829476	50.9181594919402	68.5432412470666	41.2698453051255	0.531904159284459	0.33062975113077	-21.5146133361481	-0.329607563017454	-0.304398218757427	-0.3400406584127	0.172207626069242	0.216644019860015	0.153956419170974	0.194162800450024	0.240003631854918	0.172320752304033	0.00135671651276901	0.00247035239044966	0.00274615631614576
147	24.3471458787356	0.16	41.2748163833172	26.6739106256786	55.8757221409558	0.211650552844133	28.3584893599206	19.8133680179148	36.9036107019263	0.52	0.36	0.66	21.3763610067442	30.5955709102795	39.8147808138147	36.9084880839516	52.826403147265	68.7443182105785	37.6806266495798	53.9286252415603	70.1774253629829	41.2748163833172	0.551165073769362	0.658792400276045	-20.2052466843666	-0.329607563017454	-0.304398218757427	-0.3400406584127	0.172207626069242	0.216644019860015	0.153956419170974	0.194162800450024	0.240003631854918	0.172320752304033	0.00135671651276901	0.00247035239044966	0.00274615631614576
147	24.3471458787356	0.16	41.3117071596714	26.4261213631026	56.1972929562401	0.222634350162781	28.603465775749	20.2585740399778	36.9483575115203	0.51	0.39	0.7	21.931074981517	30.9649016471396	39.9987283127622	37.9481528308279	53.579718326052	69.2112838212761	38.8086586569506	54.785530898881	70.7811091280444	41.3117071596714	0.564673300234114	1.32533957260514	-19.0119792898433	-0.329607563017454	-0.304398218757427	-0.3400406584127	0.172207626069242	0.216644019860015	0.153956419170974	0.194162800450024	0.240003631854918	0.172320752304033	0.00135671651276901	0.00247035239044966	0.00274615631614576
147	24.3471458787356	0.16	41.4029540401994	26.5566265249588	56.24928155544	0.208003958045009	27.2037721215491	18.9159523967748	35.4915918463235	0.51	0.38	0.65	20.5565382171578	29.5631628552218	38.5697874932858	35.6572165034106	51.2800398256929	66.9028631479752	36.5714560438796	52.5734206259279	68.5788879060678	41.4029540401994	0.541687251687485	1.99994883506098	-19.2122461446939	-0.329607563017454	-0.304398218757427	-0.3400406584127	0.172207626069242	0.216644019860015	0.153956419170974	0.194162800450024	0.240003631854918	0.172320752304033	0.00135671651276901	0.00247035239044966	0.00274615631614576
147	24.3471458787356	0.16	41.6546238878085	26.530879928428	56.7783678471891	0.187417456955921	25.4631510931527	17.1851337440222	33.7411684422833	0.5	0.37	0.68	18.979984670364	28.1225752796549	37.2651658889457	33.2681004678943	49.2932252616797	65.318350055465	33.9290255950717	50.2777874548255	66.6002315552306	41.6546238878085	0.550916314624745	0.507275520104117	-20.377723054424	-0.329607563017454	-0.304398218757427	-0.3400406584127	0.172207626069242	0.216644019860015	0.153956419170974	0.194162800450024	0.240003631854918	0.172320752304033	0.00135671651276901	0.00247035239044966	0.00274615631614576
147	24.3471458787356	0.16	41.7598217959906	27.0859483359182	56.4336952560631	0.169460893102663	27.1160050413195	17.7434831100774	36.4885269725617	0.46	0.35	0.65	20.481685687449	31.3005901327322	42.1194945780155	36.9764932186846	56.5083400089983	76.0401867993119	37.7430457306274	57.6963102852851	77.643195555159	41.7598217959906	0.530320252294073	0.710081943485337	-21.2191273126581	-0.329607563017454	-0.304398218757427	-0.3400406584127	0.172207626069242	0.216644019860015	0.153956419170974	0.194162800450024	0.240003631854918	0.172320752304033	0.00135671651276901	0.00247035239044966	0.00274615631614576
147	24.3471458787356	0.16	42.1780485409901	27.0156584150565	57.3404386669238	0.195105726029717	26.6202697713038	18.1785229091156	35.062016633492	0.51	0.4	0.7	19.7467234614041	28.9167116750898	38.0866998887755	34.243168961681	50.1450200404998	66.0468711193186	35.0505964588446	51.3262508134909	67.574533626401	42.1780485409901	0.575089803583129	0.949042594917927	-18.6796551603939	-0.329607563017454	-0.304398218757427	-0.3400406584127	0.172207626069242	0.216644019860015	0.153956419170974	0.194162800450024	0.240003631854918	0.172320752304033	0.00135671651276901	0.00247035239044966	0.00274615631614576
147	24.3471458787356	0.16	42.2592188416471	26.9664209320632	57.552016751231	0.194589619652381	25.6549793667954	17.5059495294848	33.804009204106	0.47	0.36	0.65	20.012340662985	29.3280970521152	38.6438534412454	35.890836898009	52.5980426554183	69.3052484128276	36.6558999091636	53.7207375039705	70.7791923362975	42.2592188416471	0.524758105961463	-0.780637781660675	-23.2558991331954	-0.329607563017454	-0.304398218757427	-0.3400406584127	0.172207626069242	0.216644019860015	0.153956419170974	0.194162800450024	0.240003631854918	0.172320752304033	0.00135671651276901	0.00247035239044966	0.00274615631614576
147	24.3471458787356	0.16	42.3174105569512	27.0444389933258	57.5903821205767	0.203859300516781	28.545241439291	19.7378189386344	37.3526639399475	0.5	0.39	0.68	21.5568034143204	31.1758943596673	40.7949853050143	37.5119938313351	54.2506202997289	70.9892467681227	38.4434834940471	55.5660889629385	72.7389778907653	42.3174105569512	0.558461846056732	3.64918011535946	-16.6580237696872	-0.329607563017454	-0.304398218757427	-0.3400406584127	0.172207626069242	0.216644019860015	0.153956419170974	0.194162800450024	0.240003631854918	0.172320752304033	0.00135671651276901	0.00247035239044966	0.00274615631614576
147	24.3471458787356	0.16	42.3194107723146	27.4225637920247	57.2162577526045	0.19292433979168	26.9939334935647	18.3737750445576	35.6140919425717	0.52	0.38	0.7	19.7896922013412	29.074136036043	38.3585798707448	34.1323069530921	50.1456680317099	66.1590291103278	34.8482026857538	51.2093249074444	67.5807464282349	42.3194107723146	0.566098195269004	-3.20520232805554	-23.2974879745045	-0.329607563017454	-0.304398218757427	-0.3400406584127	0.172207626069242	0.216644019860015	0.153956419170974	0.194162800450024	0.240003631854918	0.172320752304033	0.00135671651276901	0.00247035239044966	0.00274615631614576
147	24.3471458787356	0.16	42.4958004651481	27.1133010262396	57.8782999040566	0.211096414912547	29.8408715433485	20.8341134039826	38.8476296827144	0.48	0.38	0.67	23.4541541297523	33.5935773686461	43.7330006075398	41.6316236950104	59.6293161477344	77.6270086004583	42.5904577155607	61.0097862135006	79.4386272377523	42.4958004651481	0.55465599875204	-3.12892872975562	-23.950825941534	-0.329607563017454	-0.304398218757427	-0.3400406584127	0.172207626069242	0.216644019860015	0.153956419170974	0.194162800450024	0.240003631854918	0.172320752304033	0.00135671651276901	0.00247035239044966	0.00274615631614576
147	24.3471458787356	0.16	42.543784498146	27.3484489481739	57.7391200481181	0.178980828588412	26.3566558936542	17.5431406474616	35.1701711398467	0.56	0.4	0.73	17.9271368539255	26.9335683223704	35.9399997908153	29.9363446472807	44.9760935306861	60.0158424140916	30.5827463710561	45.9497190628799	61.2989372999504	42.543784498146	0.59433381834375	-0.0267959484964102	-18.4268415178762	-0.329607563017454	-0.304398218757427	-0.3400406584127	0.172207626069242	0.216644019860015	0.153956419170974	0.194162800450024	0.240003631854918	0.172320752304033	0.00135671651276901	0.00247035239044966	0.00274615631614576
147	24.3471458787356	0.16	42.6041317738928	27.6063664816359	57.6018970661496	0.174458284384179	26.5519075273917	17.5340181907037	35.5697968640798	0.54	0.4	0.66	18.2817933645954	27.6842696050688	37.0867458455422	30.9012713835231	46.7940486504773	62.6868259174315	31.7673599230787	48.1104361751023	64.475405801545	42.6041317738928	0.574810234438175	2.15635023911332	-17.2986646145171	-0.329607563017454	-0.304398218757427	-0.3400406584127	0.172207626069242	0.216644019860015	0.153956419170974	0.194162800450024	0.240003631854918	0.172320752304033	0.00135671651276901	0.00247035239044966	0.00274615631614576
147	24.3471458787356	0.16	42.8026773698422	27.6252340405417	57.9801206991426	0.220235748818113	30.4857479086104	21.5296245180378	39.441871299183	0.52	0.39	0.67	23.1662346462205	32.8031726156998	42.440110585179	39.9314551254607	56.5425687549209	73.1536823843812	40.98110802937	58.0426312427589	75.0708629319267	42.8026773698422	0.554289555358267	-0.801985432860143	-21.1752945636825	-0.329607563017454	-0.304398218757427	-0.3400406584127	0.172207626069242	0.216644019860015	0.153956419170974	0.194162800450024	0.240003631854918	0.172320752304033	0.00135671651276901	0.00247035239044966	0.00274615631614576
147	24.3471458787356	0.16	42.842790631054	27.7398565614465	57.9457247006615	0.204313718703295	26.8031246182284	18.5447789323053	35.0614703041515	0.51	0.38	0.72	20.2141828022218	29.2159460450494	38.217709287877	35.1313737959364	50.7760482505246	66.4207227051128	35.8048080546693	51.7442693606323	67.675184905635	42.842790631054	0.564032895342899	-2.93327951960834	-23.2921571856145	-0.329607563017454	-0.304398218757427	-0.3400406584127	0.172207626069242	0.216644019860015	0.153956419170974	0.194162800450024	0.240003631854918	0.172320752304033	0.00135671651276901	0.00247035239044966	0.00274615631614576
147	24.3471458787356	0.16	42.9803310513006	27.3278508988064	58.6328112037948	0.168237749375229	24.8846038149535	16.2457908691432	33.5234167607638	0.51	0.36	0.66	17.6950204059479	27.1044712963705	36.5139221867931	30.7384419875369	47.0838235522065	63.4292051168761	31.3552034273476	48.0371580801306	64.7137869083092	42.9803310513006	0.545192582017121	-0.937441876768474	-22.1335940348233	-0.329607563017454	-0.304398218757427	-0.3400406584127	0.172207626069242	0.216644019860015	0.153956419170974	0.194162800450024	0.240003631854918	0.172320752304033	0.00135671651276901	0.00247035239044966	0.00274615631614576
147	24.3471458787356	0.16	43.061741033101	27.7509291038876	58.3725529623145	0.173993179827936	26.3705986395069	17.3997990523491	35.3413982266648	0.49	0.36	0.64	19.4604182311014	29.4936094943025	39.5268007575036	34.3931996594702	52.1252723332955	69.8573450071209	35.1896415647545	53.3410089866483	71.47659802786	43.061741033101	0.539088773947094	3.91123531896579	-17.5342618739373	-0.329607563017454	-0.304398218757427	-0.3400406584127	0.172207626069242	0.216644019860015	0.153956419170974	0.194162800450024	0.240003631854918	0.172320752304033	0.00135671651276901	0.00247035239044966	0.00274615631614576
147	24.3471458787356	0.16	43.1232297346453	27.5472095319315	58.6992499373591	0.17413952942526	25.1052854435081	16.5692682432719	33.6413026437442	0.51	0.37	0.67	17.8826550653414	27.0952919170399	36.3079287687384	30.8831593777523	46.7932874398755	62.7034155019988	31.5360747125723	47.7895398142799	64.035536116416	43.1232297346453	0.549085411521275	-0.747500643479378	-21.544678932672	-0.329607563017454	-0.304398218757427	-0.3400406584127	0.172207626069242	0.216644019860015	0.153956419170974	0.194162800450024	0.240003631854918	0.172320752304033	0.00135671651276901	0.00247035239044966	0.00274615631614576
147	24.3471458787356	0.16	43.3507194457515	28.0745136011166	58.6269252903864	0.191702439666895	29.092229584561	19.7653948421272	38.4190643269949	0.47	0.38	0.66	22.4228131945841	33.0036224724546	43.5844317503251	40.0063528020571	58.8844295727277	77.7625063433983	40.9600564786707	60.3347824007112	79.6385635070541	43.3507194457515	0.542804303873711	0.484668312227841	-20.822755205246	-0.329607563017454	-0.304398218757427	-0.3400406584127	0.172207626069242	0.216644019860015	0.153956419170974	0.194162800450024	0.240003631854918	0.172320752304033	0.00135671651276901	0.00247035239044966	0.00274615631614576
147	24.3471458787356	0.16	43.3997920115405	27.8771936905046	58.9223903325764	0.161485957101565	24.1602547493811	15.564683194657	32.7558263041053	0.51	0.39	0.71	16.8913786718732	26.2196156951536	35.547852718434	29.273919036854	45.4403942950758	61.6068695532975	29.8733168731525	46.3552523942532	62.8565776911555	43.3997920115405	0.560508981609736	-0.702406557425725	-20.4190855041659	-0.329607563017454	-0.304398218757427	-0.3400406584127	0.172207626069242	0.216644019860015	0.153956419170974	0.194162800450024	0.240003631854918	0.172320752304033	0.00135671651276901	0.00247035239044966	0.00274615631614576
147	24.3471458787356	0.16	43.4859531274628	28.0337646699512	58.9381415849743	0.174504621930703	25.9774339966396	17.1560735603038	34.7987944329753	0.55	0.38	0.69	17.806134540721	26.9617452467179	36.1173559527148	30.0136295346376	45.4461259737005	60.8786224127635	30.676485198213	46.4531925042771	62.2051166258717	43.4859531274628	0.570558039717383	1.19584867207406	-18.3360497339139	-0.329607563017454	-0.304398218757427	-0.3400406584127	0.172207626069242	0.216644019860015	0.153956419170974	0.194162800450024	0.240003631854918	0.172320752304033	0.00135671651276901	0.00247035239044966	0.00274615631614576
147	24.3471458787356	0.16	43.5111406993553	27.7984349538069	59.2238464449037	0.175547117357474	25.5441151939503	16.9011573484678	34.1870730394327	0.47	0.36	0.61	19.1550948665761	28.9506771479897	38.7462594294033	34.1541257243838	51.6199514544731	69.0857771845624	35.008425123306	52.9215179165508	70.8312731566798	43.5111406993553	0.52143787632022	-1.31884714335783	-23.4791556322259	-0.329607563017454	-0.304398218757427	-0.3400406584127	0.172207626069242	0.216644019860015	0.153956419170974	0.194162800450024	0.240003631854918	0.172320752304033	0.00135671651276901	0.00247035239044966	0.00274615631614576
147	24.3471458787356	0.16	43.526962431344	27.8455863069471	59.2083385557409	0.213614690544363	26.5536792547179	18.5991899119438	34.508168597492	0.5	0.36	0.65	20.4578327426313	29.2072252321942	37.9566177217571	35.7631612058141	51.0583265341103	66.3534918624065	36.5735575390586	52.2224014925425	67.8742876534163	43.526962431344	0.526091581221695	3.2318080472646	-18.9257627799403	-0.329607563017454	-0.304398218757427	-0.3400406584127	0.172207626069242	0.216644019860015	0.153956419170974	0.194162800450024	0.240003631854918	0.172320752304033	0.00135671651276901	0.00247035239044966	0.00274615631614576
147	24.3471458787356	0.16	43.5382149396345	28.0989445623864	58.9774853168826	0.153827904043974	24.0463394304103	15.2409975415438	32.8516813192769	0.5	0.36	0.65	16.7557046381265	26.4361541969829	36.1166037558394	29.2818614102833	46.1991793323644	63.1164972544454	29.9740875101091	47.2513877736561	64.5616890407366	43.5382149396345	0.53409194619584	-0.172065181882165	-21.4284895860648	-0.329607563017454	-0.304398218757427	-0.3400406584127	0.172207626069242	0.216644019860015	0.153956419170974	0.194162800450024	0.240003631854918	0.172320752304033	0.00135671651276901	0.00247035239044966	0.00274615631614576
147	24.3471458787356	0.16	43.6364101007178	27.7731853133694	59.4996348880661	0.150366449061233	26.3916513869524	16.5969233358793	36.1863794380255	0.5	0.38	0.67	18.2933412696213	29.0892158576581	39.8850904456949	32.0223973032369	50.9205187671454	69.8186402310538	32.7829195500445	52.127952267617	71.4719010107884	43.6364101007178	0.55602562822729	0.790547448886093	-19.5681423341719	-0.329607563017454	-0.304398218757427	-0.3400406584127	0.172207626069242	0.216644019860015	0.153956419170974	0.194162800450024	0.240003631854918	0.172320752304033	0.00135671651276901	0.00247035239044966	0.00274615631614576
147	24.3471458787356	0.16	43.6716478875809	27.9482674870618	59.3950282881	0.19932686356084	28.9679908697706	19.9033928674221	38.032588872119	0.52	0.37	0.68	21.4247765540089	31.1822580068374	40.9397394596659	36.9388769183816	53.7619418176036	70.5850067168257	37.673894567979	54.8771881923813	72.0139248294322	43.6716478875809	0.553426051117824	-0.193286483114252	-21.1195878528414	-0.329607563017454	-0.304398218757427	-0.3400406584127	0.172207626069242	0.216644019860015	0.153956419170974	0.194162800450024	0.240003631854918	0.172320752304033	0.00135671651276901	0.00247035239044966	0.00274615631614576
147	24.3471458787356	0.16	43.7060669639382	28.1930896904733	59.2190442374031	0.167307485470942	25.0237417821804	16.3076387420507	33.7398448223102	0.51	0.36	0.71	17.803416729879	27.3189828482197	36.8345489665603	30.972615624325	47.5268521679537	64.0810887115824	31.4409742812964	48.2625592089198	65.0377482791828	43.7060669639382	0.557146814020215	1.17064500028079	-19.5734715391458	-0.329607563017454	-0.304398218757427	-0.3400406584127	0.172207626069242	0.216644019860015	0.153956419170974	0.194162800450024	0.240003631854918	0.172320752304033	0.00135671651276901	0.00247035239044966	0.00274615631614576
147	24.3471458787356	0.16	43.739512617176	28.1265286612588	59.3524965730933	0.173703064637869	27.2131376109572	17.9463670573744	36.47990816454	0.51	0.38	0.71	19.3649929718749	29.364283974249	39.3635749766231	33.4388463247252	50.7053000575108	67.9717537902964	34.1108048887792	51.726106990913	69.3704423087479	43.739512617176	0.562954762931995	1.18818556046582	-18.8190698106088	-0.329607563017454	-0.304398218757427	-0.3400406584127	0.172207626069242	0.216644019860015	0.153956419170974	0.194162800450024	0.240003631854918	0.172320752304033	0.00135671651276901	0.00247035239044966	0.00274615631614576
147	24.3471458787356	0.16	43.7802635772708	28.2151079377768	59.3454192167648	0.2115907364253	27.6546607818717	19.3201266126457	35.9891949510977	0.52	0.37	0.7	20.6084588685909	29.4987683401104	38.3890778116299	35.328351526787	50.5686943488526	65.8090371709182	35.984903883587	51.4996331506432	67.027977846617	43.7802635772708	0.551220684753586	-2.0724814662679	-23.0438736508154	-0.329607563017454	-0.304398218757427	-0.3400406584127	0.172207626069242	0.216644019860015	0.153956419170974	0.194162800450024	0.240003631854918	0.172320752304033	0.00135671651276901	0.00247035239044966	0.00274615631614576
147	24.3471458787356	0.16	43.8805000148768	28.4234100124123	59.3375900173413	0.200483831081203	28.4313037654697	19.5667641306168	37.2958434003226	0.51	0.39	0.67	21.343624345211	31.0131538952444	40.6826834452779	37.1115612989325	53.9246073319707	70.7376533650088	38.0636177416729	55.3004103934008	72.5450809628827	43.8805000148768	0.56743423687401	-3.72712589920898	-23.2794946458432	-0.329607563017454	-0.304398218757427	-0.3400406584127	0.172207626069242	0.216644019860015	0.153956419170974	0.194162800450024	0.240003631854918	0.172320752304033	0.00135671651276901	0.00247035239044966	0.00274615631614576
147	24.3471458787356	0.16	44.0068830787919	28.3973818148108	59.6163843427731	0.186705635515124	24.6011122131759	16.5846016062233	32.6176228201285	0.46	0.34	0.64	19.10679817087	28.3424647149614	37.5781312590528	34.448459134425	51.0998351880205	67.7512112416161	35.0915079943443	52.0708475765987	69.0254422902201	44.0068830787919	0.499078491622595	1.74476366732025	-21.9396254779609	-0.329607563017454	-0.304398218757427	-0.3400406584127	0.172207626069242	0.216644019860015	0.153956419170974	0.194162800450024	0.240003631854918	0.172320752304033	0.00135671651276901	0.00247035239044966	0.00274615631614576
147	24.3471458787356	0.16	44.234816910939	28.3610943660124	60.1085394558656	0.157554258066941	24.3952954884901	15.5879011494527	33.2026898275276	0.51	0.39	0.7	16.9007498956076	26.4499231633178	35.999096431028	29.2726598943122	45.8121450097145	62.3516301251167	29.9551472953869	46.8575619107069	63.745143700782	44.234816910939	0.556290414147152	-0.83966257264819	-21.2111623612811	-0.329607563017454	-0.304398218757427	-0.3400406584127	0.172207626069242	0.216644019860015	0.153956419170974	0.194162800450024	0.240003631854918	0.172320752304033	0.00135671651276901	0.00247035239044966	0.00274615631614576
147	24.3471458787356	0.16	44.2739987546542	28.1562818267104	60.391715682598	0.193506882342746	28.5080228397205	19.4213543386181	37.5946913408228	0.48	0.37	0.64	21.8816893377703	32.1194747048319	42.3572600718936	38.8617304950521	57.0439672346164	75.2262039741806	39.7958578751181	58.4133233227402	77.0031763349224	44.2739987546542	0.523449725989622	-0.314410344404599	-22.4495958889445	-0.329607563017454	-0.304398218757427	-0.3400406584127	0.172207626069242	0.216644019860015	0.153956419170974	0.194162800450024	0.240003631854918	0.172320752304033	0.00135671651276901	0.00247035239044966	0.00274615631614576
147	24.3471458787356	0.16	44.2749491053846	28.7201195085537	59.8297787022156	0.197404535963222	27.6463163410283	18.9428446459654	36.3497880360912	0.47	0.35	0.65	21.5438141074262	31.4423261731744	41.3408382389226	38.5032275554341	56.1939048248938	73.8845820943536	39.2788487405251	57.3262326963925	75.3396736858962	44.2749491053846	0.52650063260703	3.55631096165588	-18.5372943785781	-0.329607563017454	-0.304398218757427	-0.3400406584127	0.172207626069242	0.216644019860015	0.153956419170974	0.194162800450024	0.240003631854918	0.172320752304033	0.00135671651276901	0.00247035239044966	0.00274615631614576
147	24.3471458787356	0.16	44.6036905943321	28.7638669293283	60.4435142593359	0.175158981928198	27.2795941982133	18.0370340439433	36.5221543524832	0.5	0.4	0.68	19.6979957240632	29.7916679960485	39.8853402680339	34.2759596197419	51.8396908772747	69.4034221348076	35.1563636834525	53.1968295511046	71.1944984788502	44.6036905943321	0.556002814569922	2.05666990257805	-18.1321221800638	-0.329607563017454	-0.304398218757427	-0.3400406584127	0.172207626069242	0.216644019860015	0.153956419170974	0.194162800450024	0.240003631854918	0.172320752304033	0.00135671651276901	0.00247035239044966	0.00274615631614576
147	24.3471458787356	0.16	44.8233763970088	29.0025211531132	60.6442316409045	0.1779359783045	29.7843380335919	19.7890721971621	39.7796038700217	0.48	0.4	0.65	22.2320963514041	33.4613096727478	44.6905229940915	39.4086732505682	59.3136067146503	79.2185401787324	40.5110118746541	60.9535640987271	81.4141068623763	44.8233763970088	0.561013511772128	3.2809508295048	-16.6413645981136	-0.329607563017454	-0.304398218757427	-0.3400406584127	0.172207626069242	0.216644019860015	0.153956419170974	0.194162800450024	0.240003631854918	0.172320752304033	0.00135671651276901	0.00247035239044966	0.00274615631614576
147	24.3471458787356	0.16	44.9087559318117	28.7477061585451	61.0698057050783	0.15186840553451	26.5715664163564	16.7676291647141	36.3755036679987	0.53	0.4	0.65	17.7964327061302	28.2019055276036	38.6073783490769	30.4125427958234	48.1945833159344	65.9766238360453	31.2882310155124	49.5818053218484	67.9071388511954	44.9087559318117	0.570143283446408	0.519958550117012	-18.7689741306139	-0.329607563017454	-0.304398218757427	-0.3400406584127	0.172207626069242	0.216644019860015	0.153956419170974	0.194162800450024	0.240003631854918	0.172320752304033	0.00135671651276901	0.00247035239044966	0.00274615631614576
147	24.3471458787356	0.16	45.6230846633068	29.3591044360858	61.8870648905278	0.163878618496854	25.2191639025794	16.3253167115259	34.113011093633	0.55	0.4	0.73	16.9238264516951	26.1437349538694	35.3636434560436	28.5059213596345	44.0356236675709	59.5653259755074	29.1311344276963	44.9906992329366	60.8701120656362	45.6230846633068	0.574126980524426	1.03623630572929	-18.2236930717029	-0.329607563017454	-0.304398218757427	-0.3400406584127	0.172207626069242	0.216644019860015	0.153956419170974	0.194162800450024	0.240003631854918	0.172320752304033	0.00135671651276901	0.00247035239044966	0.00274615631614576
147	24.3471458787356	0.16	45.6488066605983	29.5923092115188	61.7053041096777	0.193249147617009	28.4271828627072	19.3587924798948	37.4955732455197	0.52	0.39	0.73	20.7742858878905	30.5057469049553	40.23720792202	35.7475237696064	52.4930155712427	69.238507372879	36.4446623677963	53.504741970847	70.5726219184023	45.6488066605983	0.5733433842048	-2.91745497725489	-22.5490663984351	-0.329607563017454	-0.304398218757427	-0.3400406584127	0.172207626069242	0.216644019860015	0.153956419170974	0.194162800450024	0.240003631854918	0.172320752304033	0.00135671651276901	0.00247035239044966	0.00274615631614576
147	24.3471458787356	0.16	45.7721183930669	29.6662192320284	61.8780175541055	0.175483285049365	27.0752271859927	17.9121905029182	36.2382638690672	0.48	0.37	0.68	20.2578703192223	30.6208467974905	40.9838232757587	36.0689721527575	54.52016687976	72.9713616067625	36.8416677059108	55.6995986517855	74.569281802035	45.7721183930669	0.554186316994222	1.01808907242636	-19.687204323452	-0.329607563017454	-0.304398218757427	-0.3400406584127	0.172207626069242	0.216644019860015	0.153956419170974	0.194162800450024	0.240003631854918	0.172320752304033	0.00135671651276901	0.00247035239044966	0.00274615631614576
147	24.3471458787356	0.16	46.2769237137027	29.8686894020803	62.685158025325	0.183241342156278	27.3984992281474	18.3672593526418	36.429739103653	0.49	0.39	0.64	20.454686733218	30.5123212947643	40.5699558563105	36.0484435219073	53.7735779218924	71.4987123218775	37.0266550578769	55.2359659886043	73.4328690661959	46.2769237137027	0.537632307413782	-0.661497387131163	-21.7914727955342	-0.329607563017454	-0.304398218757427	-0.3400406584127	0.172207626069242	0.216644019860015	0.153956419170974	0.194162800450024	0.240003631854918	0.172320752304033	0.00135671651276901	0.00247035239044966	0.00274615631614576
147	24.3471458787356	0.16	46.366342530071	29.7460368953469	62.9866481647951	0.172921454483668	26.9750871692218	17.7642892101864	36.1858851282572	0.52	0.35	0.66	18.9814237267846	28.823306892141	38.6651900574973	32.5742200493431	49.4639788231203	66.3537375968975	33.2182576650538	50.4337112267638	67.6341889266566	46.366342530071	0.545877781185593	1.27636649907334	-19.6671620582656	-0.329607563017454	-0.304398218757427	-0.3400406584127	0.172207626069242	0.216644019860015	0.153956419170974	0.194162800450024	0.240003631854918	0.172320752304033	0.00135671651276901	0.00247035239044966	0.00274615631614576
147	24.3471458787356	0.16	46.7735591506358	29.92297980822	63.6241384930516	0.129652736736918	22.5593287061803	13.4336100875327	31.6850473248279	0.51	0.4	0.68	14.5284541846044	24.397922182314	34.2673901800235	25.1234869848931	42.1903715713503	59.2572561578076	25.7798874803835	43.2912070798735	60.8064643616151	46.7735591506358	0.543296415263136	-0.859770776898738	-21.4444665307708	-0.329607563017454	-0.304398218757427	-0.3400406584127	0.172207626069242	0.216644019860015	0.153956419170974	0.194162800450024	0.240003631854918	0.172320752304033	0.00135671651276901	0.00247035239044966	0.00274615631614576
147	24.3471458787356	0.16	46.9568639476395	29.9243715758551	63.9893563194239	0.158568887782534	25.0680381910611	16.0522001339762	34.083876248146	0.48	0.37	0.66	18.0806689174996	28.2358116121706	38.3909543068415	32.1051587003872	50.1372607937967	68.1693628872062	32.8340606998324	51.2792628208579	69.7229237896381	46.9568639476395	0.534716224474444	-1.10878732169624	-22.4579297423122	-0.329607563017454	-0.304398218757427	-0.3400406584127	0.172207626069242	0.216644019860015	0.153956419170974	0.194162800450024	0.240003631854918	0.172320752304033	0.00135671651276901	0.00247035239044966	0.00274615631614576
147	24.3471458787356	0.16	46.9675174699671	30.3347005258012	63.6003344141331	0.175398243290742	26.3444072417238	17.4260800617458	35.2627344217019	0.47	0.32	0.62	19.7643930719485	29.8794231478328	39.9944532237172	35.2577483280713	53.3019748038425	71.3462012796138	35.8822529541859	54.2531211770481	72.6301660529988	46.9675174699671	0.518144309831728	-2.19300291990951	-25.1420387805366	-0.329607563017454	-0.304398218757427	-0.3400406584127	0.172207626069242	0.216644019860015	0.153956419170974	0.194162800450024	0.240003631854918	0.172320752304033	0.00135671651276901	0.00247035239044966	0.00274615631614576
147	24.3471458787356	0.16	47.0003212739326	30.409703323052	63.5909392248132	0.21199097275139	30.2690156145411	21.1574989997616	39.3805322293207	0.51	0.42	0.7	22.881735497174	32.7357977925258	42.5898600878775	39.568371168747	56.6085644036783	73.6487576386097	40.621693809167	58.1168862790714	75.6245738675486	47.0003212739326	0.565631466042661	-0.469645045149615	-19.9391414083751	-0.329607563017454	-0.304398218757427	-0.3400406584127	0.172207626069242	0.216644019860015	0.153956419170974	0.194162800450024	0.240003631854918	0.172320752304033	0.00135671651276901	0.00247035239044966	0.00274615631614576
147	24.3471458787356	0.16	47.1046122441225	30.5251021193672	63.6841223688778	0.171468873026203	27.2795730451574	17.9172246511248	36.64192143919	0.51	0.41	0.67	19.4702867831182	29.6441620201983	39.8180372572784	33.7720098761791	51.4190131696076	69.0660164630362	34.7051253946347	52.80376181848	70.9543806162121	47.1046122441225	0.561340676062613	-0.447691587381176	-20.2395068021832	-0.329607563017454	-0.304398218757427	-0.3400406584127	0.172207626069242	0.216644019860015	0.153956419170974	0.194162800450024	0.240003631854918	0.172320752304033	0.00135671651276901	0.00247035239044966	0.00274615631614576
147	24.3471458787356	0.16	47.2760289475919	30.5210616578941	64.0309962372897	0.210145598023442	28.6430561883439	19.973074317817	37.3130380588709	0.51	0.36	0.7	21.6313338727444	31.021138843565	40.4109438143857	37.4397896394346	53.6917843121163	69.943778984798	38.0769060728185	54.6076246072115	71.1483816985484	47.2760289475919	0.548484709673919	0.555360314807532	-20.4848134523069	-0.329607563017454	-0.304398218757427	-0.3400406584127	0.172207626069242	0.216644019860015	0.153956419170974	0.194162800450024	0.240003631854918	0.172320752304033	0.00135671651276901	0.00247035239044966	0.00274615631614576
147	24.3471458787356	0.16	47.6664640302351	30.8845533986849	64.4483746617853	0.201086131303777	27.7149625536284	19.0899709999629	36.3399541072939	0.49	0.37	0.66	21.1270239027606	30.6723711804361	40.2177184581116	37.0809954918908	53.8344663546642	70.5879372174376	37.8950081631447	55.0308736415001	72.128637571067	47.6664640302351	0.537064628551088	1.11067524675143	-20.3590978048458	-0.329607563017454	-0.304398218757427	-0.3400406584127	0.172207626069242	0.216644019860015	0.153956419170974	0.194162800450024	0.240003631854918	0.172320752304033	0.00135671651276901	0.00247035239044966	0.00274615631614576
147	24.3471458787356	0.16	47.810533068005	31.0021993108084	64.6188668252016	0.168051055707498	25.2195776984978	16.4586320402957	33.9805233566998	0.5	0.37	0.64	18.109892789635	27.7498061322147	37.3897194747945	31.666039368646	48.5219025679675	65.3777657672891	32.4791846975968	49.7701296916305	67.0550102166188	47.810533068005	0.527135566385731	-2.80952291241212	-24.5136324034222	-0.329607563017454	-0.304398218757427	-0.3400406584127	0.172207626069242	0.216644019860015	0.153956419170974	0.194162800450024	0.240003631854918	0.172320752304033	0.00135671651276901	0.00247035239044966	0.00274615631614576
147	24.3471458787356	0.16	47.8269850028263	30.7507769561561	64.9031930494965	0.206017383994725	29.8315112499526	20.6879731390514	38.9750493608537	0.52	0.38	0.67	22.2174620703757	32.0369939212033	41.8565257720308	38.2491418510381	55.1542530416584	72.0593642322788	39.157123324189	56.4554143103414	73.7579715363482	47.8269850028263	0.543150474189256	-0.291886495916376	-20.9764478258764	-0.329607563017454	-0.304398218757427	-0.3400406584127	0.172207626069242	0.216644019860015	0.153956419170974	0.194162800450024	0.240003631854918	0.172320752304033	0.00135671651276901	0.00247035239044966	0.00274615631614576
147	24.3471458787356	0.16	47.8582221256693	30.8163411979237	64.900103053415	0.177602884001759	27.3133567097774	18.1368725226493	36.4898408969055	0.5	0.36	0.63	19.8464300629263	29.8878774743229	39.9293248857194	34.5784894442711	52.0737307657212	69.5689720871714	35.393003568759	53.3240088073674	71.2166573741289	47.8582221256693	0.536206610197169	2.96980317436487	-18.5841827444589	-0.329607563017454	-0.304398218757427	-0.3400406584127	0.172207626069242	0.216644019860015	0.153956419170974	0.194162800450024	0.240003631854918	0.172320752304033	0.00135671651276901	0.00247035239044966	0.00274615631614576
147	24.3471458787356	0.16	48.3784525305429	31.1519951322692	65.6049099288165	0.169406663233464	27.0052910535607	17.6692382132465	36.341343893875	0.52	0.41	0.69	18.945156342769	28.9553774145245	38.96559848628	32.5826489389746	49.7986334936243	67.014618048274	33.4236135857677	51.0955275697993	68.7470345461671	48.3784525305429	0.555703993485433	0.103113558430708	-19.8695710988917	-0.329607563017454	-0.304398218757427	-0.3400406584127	0.172207626069242	0.216644019860015	0.153956419170974	0.194162800450024	0.240003631854918	0.172320752304033	0.00135671651276901	0.00247035239044966	0.00274615631614576
147	24.3471458787356	0.16	49.6334053510171	32.0739203796747	67.1928903223595	0.197672860634333	30.4939574044742	20.9021275000783	40.08578730887	0.53	0.4	0.68	22.1024081269319	32.2450378295913	42.3876675322507	37.6840321287081	54.9769524923888	72.2698728560696	38.6562586994843	56.3906793461572	74.1817561571131	49.6334053510171	0.568049059032824	-0.827142901236041	-20.1437387016315	-0.329607563017454	-0.304398218757427	-0.3400406584127	0.172207626069242	0.216644019860015	0.153956419170974	0.194162800450024	0.240003631854918	0.172320752304033	0.00135671651276901	0.00247035239044966	0.00274615631614576
147	24.3471458787356	0.16	50.2479465637199	32.5468609784097	67.94903214903	0.1726651705711	27.8007178477763	18.2994895291779	37.3019461663746	0.52	0.39	0.68	19.7312654218914	29.9758822178593	40.2204990138273	34.0551493927825	51.7368311297998	69.418512866817	34.8622927730958	52.945340514477	71.0571964305414	50.2479465637199	0.558714770142085	-0.158386995326142	-20.2407056950316	-0.329607563017454	-0.304398218757427	-0.3400406584127	0.172207626069242	0.216644019860015	0.153956419170974	0.194162800450024	0.240003631854918	0.172320752304033	0.00135671651276901	0.00247035239044966	0.00274615631614576
147	24.3471458787356	0.16	50.6130362561325	32.2130313739028	69.0130411383622	0.154277770624344	26.4059053446582	16.7532073310025	36.0586033583138	0.5	0.37	0.65	18.3970686911816	28.9969105545264	39.5967524178712	32.1263577625719	50.6366061964287	69.1468546302855	32.8807088656991	51.8194139746204	70.7703826999584	50.6130362561325	0.532341385906362	-3.47402437030357	-25.0061392065428	-0.329607563017454	-0.304398218757427	-0.3400406584127	0.172207626069242	0.216644019860015	0.153956419170974	0.194162800450024	0.240003631854918	0.172320752304033	0.00135671651276901	0.00247035239044966	0.00274615631614576
147	24.3471458787356	0.16	50.6574367044737	32.7157254463355	68.599147962612	0.165185065908627	26.9558854130998	17.4946297668961	36.4171410593034	0.48	0.35	0.64	19.7151706716315	30.3773151307157	41.0394595898	35.0190878460502	53.9577305623017	72.8963732785533	35.7887947786525	55.1292172468811	74.4563675054003	50.6574367044737	0.522740770919859	0.0114940818887399	-22.1095664296243	-0.329607563017454	-0.304398218757427	-0.3400406584127	0.172207626069242	0.216644019860015	0.153956419170974	0.194162800450024	0.240003631854918	0.172320752304033	0.00135671651276901	0.00247035239044966	0.00274615631614576
147	24.3471458787356	0.16	51.3956223876709	33.2991461437688	69.492098631573	0.163454193930471	25.7679849484481	16.6664896584088	34.8694802384874	0.48	0.36	0.63	18.7696623589279	29.0196908326334	39.269719306339	33.3251196152842	51.5238180475888	69.7225164798934	34.1066437492721	52.7260089524529	71.3735421006162	51.3956223876709	0.518612678755376	-2.99698799179267	-25.366044864414	-0.329607563017454	-0.304398218757427	-0.3400406584127	0.172207626069242	0.216644019860015	0.153956419170974	0.194162800450024	0.240003631854918	0.172320752304033	0.00135671651276901	0.00247035239044966	0.00274615631614576
147	24.3471458787356	0.16	51.9818457265273	33.1406439229176	70.8230475301369	0.16836613090341	27.1307688174215	17.7165068214498	36.5450308133932	0.48	0.36	0.6	19.8354171563493	30.3756334524409	40.9158497485326	35.0802794752259	53.7213662989466	72.3624531226673	36.0747765820368	55.2271978922591	74.3970669203682	51.9818457265273	0.514199671957978	-2.60225528958197	-24.8796185020544	-0.329607563017454	-0.304398218757427	-0.3400406584127	0.172207626069242	0.216644019860015	0.153956419170974	0.194162800450024	0.240003631854918	0.172320752304033	0.00135671651276901	0.00247035239044966	0.00274615631614576
147	24.3471458787356	0.16	54.6679164729074	35.1394439297285	74.1963890160862	0.175316218961099	29.7337332513121	19.6651681756792	39.8022983269449	0.49	0.38	0.61	21.9900733323043	33.2489897263208	44.5079061203372	38.8592933190209	58.7552494624092	78.6512056057975	39.9749658157719	60.4522934677255	80.9039555684523	54.6679164729074	0.518818199643912	-2.58269470218777	-24.563952794881	-0.329607563017454	-0.304398218757427	-0.3400406584127	0.172207626069242	0.216644019860015	0.153956419170974	0.194162800450024	0.240003631854918	0.172320752304033	0.00135671651276901	0.00247035239044966	0.00274615631614576
147	24.3471458787356	0.17	33.9234960085751	22.324890142634	45.5221018745162	0.217111606143668	25.1308362269276	17.6800722047289	32.5816002491263	0.54	0.38	0.71	18.6244824989409	26.4732414026551	34.3220003063694	31.6797349813814	45.0302590572352	58.3807831330889	32.2773799949397	45.8931747608935	59.5150920527817	33.9234960085751	0.601988061544483	-2.2653094184782	-20.9817788110746	-0.329607563017454	-0.304398218757427	-0.3400406584127	0.172207626069242	0.216644019860015	0.153956419170974	0.194162800450024	0.240003631854918	0.172320752304033	0.00135671651276901	0.00247035239044966	0.00274615631614576
147	24.3471458787356	0.17	35.9447943900958	23.6377021862807	48.2518865939108	0.169662259062714	23.451329614264	15.351279631635	31.551379596893	0.51	0.39	0.71	16.6340708631991	25.4109812341658	34.1878916051324	28.7995762308707	43.9955737337669	59.1915712366631	29.4207047919279	44.9295668013565	60.4533258128586	35.9447943900958	0.578994940888583	0.502404990232457	-19.3125911407657	-0.329607563017454	-0.304398218757427	-0.3400406584127	0.172207626069242	0.216644019860015	0.153956419170974	0.194162800450024	0.240003631854918	0.172320752304033	0.00135671651276901	0.00247035239044966	0.00274615631614576
147	24.3471458787356	0.17	36.5162092333572	23.9292292206221	49.1031892460922	0.219733626340736	25.1821905898445	17.7733175611723	32.5910636185166	0.51	0.38	0.72	19.2081732549674	27.2151711758105	35.2221690966535	33.2009068893361	47.0408274744062	60.8807480594763	33.8001472446225	47.8815274427773	62.0066218810622	36.5162092333572	0.577805325297797	-1.51194794502356	-20.9967672874876	-0.329607563017454	-0.304398218757427	-0.3400406584127	0.172207626069242	0.216644019860015	0.153956419170974	0.194162800450024	0.240003631854918	0.172320752304033	0.00135671651276901	0.00247035239044966	0.00274615631614576
147	24.3471458787356	0.17	37.11425091177	24.297656514562	49.930845308978	0.202457203923501	24.8480989880165	17.1481293801533	32.5480685958797	0.5	0.36	0.67	18.8906549442602	27.3730652246365	35.8554755050127	33.0563512590199	47.8995387810299	62.7427263030399	33.7159557644499	48.8526871783192	64.0010502212267	37.11425091177	0.557975527934077	-1.66372681567153	-22.1568916368246	-0.329607563017454	-0.304398218757427	-0.3400406584127	0.172207626069242	0.216644019860015	0.153956419170974	0.194162800450024	0.240003631854918	0.172320752304033	0.00135671651276901	0.00247035239044966	0.00274615631614576
147	24.3471458787356	0.17	37.7975179140044	24.8484360514463	50.7465997765625	0.210153919740668	26.9408896354795	18.7863418775842	35.0954373933748	0.48	0.37	0.62	21.0583417644981	30.1990917167587	39.3398416690194	37.2725895889051	53.4514238634915	69.6302581380778	38.256312833441	54.8742240489296	71.5004173380772	37.7975179140044	0.531813663187539	4.1793714762406	-18.3171148583681	-0.329607563017454	-0.304398218757427	-0.3400406584127	0.172207626069242	0.216644019860015	0.153956419170974	0.194162800450024	0.240003631854918	0.172320752304033	0.00135671651276901	0.00247035239044966	0.00274615631614576
147	24.3471458787356	0.17	37.9092691347577	24.6247115203888	51.1938267491267	0.183484923425156	24.8517622395793	16.6666514317626	33.036873047396	0.5	0.37	0.7	18.210800869687	27.1542544258947	36.0977079821025	31.6986433599113	47.2660720915084	62.8335008231056	32.3510645184287	48.2042788071513	64.0857849322355	37.9092691347577	0.571215047651097	-1.4727977222065	-21.4475947644436	-0.329607563017454	-0.304398218757427	-0.3400406584127	0.172207626069242	0.216644019860015	0.153956419170974	0.194162800450024	0.240003631854918	0.172320752304033	0.00135671651276901	0.00247035239044966	0.00274615631614576
147	24.3471458787356	0.17	37.9460704594586	24.9973962728141	50.8947446461031	0.203281457328534	25.5355724860974	17.642708114738	33.4284368574568	0.5	0.36	0.64	19.3886309483311	28.0625733740793	36.7365157998275	33.8746329912993	49.0292159550424	64.1837989187856	34.6398501759903	50.1237522809354	65.6569393455287	37.9460704594586	0.555991268370468	3.09163448834294	-17.5551545733976	-0.329607563017454	-0.304398218757427	-0.3400406584127	0.172207626069242	0.216644019860015	0.153956419170974	0.194162800450024	0.240003631854918	0.172320752304033	0.00135671651276901	0.00247035239044966	0.00274615631614576
147	24.3471458787356	0.17	38.3504640584044	25.1191573676479	51.5817707491608	0.212417302877361	27.2361620131644	19.0480361740098	35.424287852319	0.49	0.37	0.66	21.2079477699339	30.3245487436016	39.4411497172694	37.3702931908069	53.4345562201863	69.4988192495657	38.204561341925	54.6417510688614	71.0746146989183	38.3504640584044	0.55068216612082	-3.00619696296383	-24.2366004361854	-0.329607563017454	-0.304398218757427	-0.3400406584127	0.172207626069242	0.216644019860015	0.153956419170974	0.194162800450024	0.240003631854918	0.172320752304033	0.00135671651276901	0.00247035239044966	0.00274615631614576
147	24.3471458787356	0.17	38.4590748794903	25.2821015461637	51.636048212817	0.203562424269938	25.3912393164169	17.5497884776514	33.2326901551824	0.52	0.39	0.68	18.7579976842146	27.1392905335134	35.5205833828121	32.1970152705384	46.583018424959	60.9690215793796	32.9694363915757	47.6878074300149	62.4211639823145	38.4590748794903	0.570500078062448	-0.666560926669115	-20.3880642087768	-0.329607563017454	-0.304398218757427	-0.3400406584127	0.172207626069242	0.216644019860015	0.153956419170974	0.194162800450024	0.240003631854918	0.172320752304033	0.00135671651276901	0.00247035239044966	0.00274615631614576
147	24.3471458787356	0.17	38.9051716303273	25.2805132546051	52.5298300060495	0.179202958901714	26.4604127040508	17.6188836554474	35.3019417526542	0.52	0.39	0.72	19.0014538749095	28.5367859473684	38.0721180198273	32.799961885566	49.2596775789977	65.7193932724294	33.4745620136796	50.2648166750213	67.0474155604147	38.9051716303273	0.596463193658194	2.38978952483198	-16.3924546369376	-0.329607563017454	-0.304398218757427	-0.3400406584127	0.172207626069242	0.216644019860015	0.153956419170974	0.194162800450024	0.240003631854918	0.172320752304033	0.00135671651276901	0.00247035239044966	0.00274615631614576
147	24.3471458787356	0.17	38.9377401477631	25.4458287787901	52.4296515167361	0.187647559902515	26.8736699164763	18.1436904137383	35.6036494192143	0.51	0.37	0.68	19.7852930736788	29.3051426219325	38.8249921701862	34.3952553979195	50.9448033547076	67.4943513114957	35.1020382122203	52.0144178649297	68.9145135964208	38.9377401477631	0.574310325791493	-1.50243601821045	-21.7006405207112	-0.329607563017454	-0.304398218757427	-0.3400406584127	0.172207626069242	0.216644019860015	0.153956419170974	0.194162800450024	0.240003631854918	0.172320752304033	0.00135671651276901	0.00247035239044966	0.00274615631614576
147	24.3471458787356	0.17	39.0434604117184	25.4383147835576	52.6486060398792	0.212906742433	28.2228079718577	19.7504544146838	36.6951615290316	0.55	0.38	0.73	20.5411139983396	29.3526368422272	38.1641596861149	34.6670576234984	49.5381873102581	64.4093169970178	35.2939132512592	50.462003164405	65.576132757889	39.0434604117184	0.594505609751091	-0.835489925107147	-19.8086850551883	-0.329607563017454	-0.304398218757427	-0.3400406584127	0.172207626069242	0.216644019860015	0.153956419170974	0.194162800450024	0.240003631854918	0.172320752304033	0.00135671651276901	0.00247035239044966	0.00274615631614576
147	24.3471458787356	0.17	39.2342565914297	25.5595545618086	52.9089586210508	0.193807561010097	27.0159567692559	18.413156966125	35.6187565723869	0.5	0.38	0.68	20.2061505467778	29.6466537839821	39.0871570211865	35.269984065936	51.7484517473376	68.2269194287393	36.095457593892	52.9672710783048	69.8415908479284	39.2342565914297	0.570469532606313	0.349014570432249	-19.916289646859	-0.329607563017454	-0.304398218757427	-0.3400406584127	0.172207626069242	0.216644019860015	0.153956419170974	0.194162800450024	0.240003631854918	0.172320752304033	0.00135671651276901	0.00247035239044966	0.00274615631614576
147	24.3471458787356	0.17	39.2590868657772	25.4820743233909	53.0360994081635	0.169857548597804	25.2026041052327	16.503695569747	33.9015126407183	0.54	0.41	0.77	17.2501960070569	26.3425763560777	35.4349567050984	29.2017515531591	44.5936596723659	59.9855677915726	29.7723655711602	45.4601949620131	61.1817273598433	39.2590868657772	0.609847150139526	0.316125416203251	-17.3641553975398	-0.329607563017454	-0.304398218757427	-0.3400406584127	0.172207626069242	0.216644019860015	0.153956419170974	0.194162800450024	0.240003631854918	0.172320752304033	0.00135671651276901	0.00247035239044966	0.00274615631614576
147	24.3471458787356	0.17	39.2893054497879	25.7176826181275	52.8609282814482	0.206558850457546	28.427167767505	19.7284646228724	37.1258709121375	0.52	0.39	0.68	21.1640572988982	30.4957440418022	39.8274307847062	36.410707355398	52.4649690845899	68.5192308137818	37.3048647838646	53.7516157813805	70.1777453306146	39.2893054497879	0.580121367269597	1.74876337747493	-17.9120934641653	-0.329607563017454	-0.304398218757427	-0.3400406584127	0.172207626069242	0.216644019860015	0.153956419170974	0.194162800450024	0.240003631854918	0.172320752304033	0.00135671651276901	0.00247035239044966	0.00274615631614576
147	24.3471458787356	0.17	39.3466049006172	25.682339891395	53.0108699098395	0.172013534945466	23.5624004973656	15.4912526384458	31.6335483562855	0.52	0.37	0.69	16.543074944988	25.1622361605775	33.7813973761671	28.3794410599578	43.1655058343428	57.9515706087277	28.9420742754675	44.0287035912134	59.0871023167609	39.3466049006172	0.567571268534311	0.357096463088103	-19.6566306597661	-0.329607563017454	-0.304398218757427	-0.3400406584127	0.172207626069242	0.216644019860015	0.153956419170974	0.194162800450024	0.240003631854918	0.172320752304033	0.00135671651276901	0.00247035239044966	0.00274615631614576
147	24.3471458787356	0.17	39.44768968766	26.0381171032567	52.8572622720633	0.191017212203739	24.1564871983338	16.3948626454783	31.9181117511892	0.49	0.38	0.76	18.1450779527817	26.7352860928071	35.3254942328325	31.8481097676634	46.9255810512002	62.003052334737	32.3369516397534	47.6315317392262	62.9467245203068	39.44768968766	0.583508810365949	-0.663245788146621	-19.9837106108944	-0.329607563017454	-0.304398218757427	-0.3400406584127	0.172207626069242	0.216644019860015	0.153956419170974	0.194162800450024	0.240003631854918	0.172320752304033	0.00135671651276901	0.00247035239044966	0.00274615631614576
147	24.3471458787356	0.17	39.5390336137483	26.1246367992355	52.9534304282611	0.212074128038058	28.5044819310152	19.9262566173399	37.0827072446906	0.52	0.36	0.71	21.413761168757	30.6323550896533	39.8509490105496	36.8810949357502	52.7583541846653	68.6356134335805	37.4839895037291	53.6332102606159	69.7591370968019	39.5390336137483	0.585936218216885	-2.01104730888533	-21.4704439046839	-0.329607563017454	-0.304398218757427	-0.3400406584127	0.172207626069242	0.216644019860015	0.153956419170974	0.194162800450024	0.240003631854918	0.172320752304033	0.00135671651276901	0.00247035239044966	0.00274615631614576
147	24.3471458787356	0.17	39.5912671995857	25.9482497475969	53.2342846515745	0.169764731306202	24.0273470813391	15.7313586556748	32.3233355070035	0.52	0.37	0.72	16.8503723223206	25.7364766197189	34.6225809171172	28.9615919157052	44.2345913164806	59.507590717256	29.465672068651	44.9859160061365	60.5360243431404	39.5912671995857	0.576217960569894	0.446758080866648	-18.98511267756	-0.329607563017454	-0.304398218757427	-0.3400406584127	0.172207626069242	0.216644019860015	0.153956419170974	0.194162800450024	0.240003631854918	0.172320752304033	0.00135671651276901	0.00247035239044966	0.00274615631614576
147	24.3471458787356	0.17	39.7393628978289	26.1409233579513	53.3378024377065	0.201419692082343	24.8385532010673	17.1167257738495	32.560380628285	0.51	0.38	0.69	18.5934722122969	26.9815007168767	35.3695292214566	32.2434532757168	46.7893649846623	61.3352766936077	32.955265304336	47.8206996130471	62.6797192184618	39.7393628978289	0.56400569055826	-2.06769233673393	-22.3036632085962	-0.329607563017454	-0.304398218757427	-0.3400406584127	0.172207626069242	0.216644019860015	0.153956419170974	0.194162800450024	0.240003631854918	0.172320752304033	0.00135671651276901	0.00247035239044966	0.00274615631614576
147	24.3471458787356	0.17	39.9636801493684	26.0949878657941	53.8323724329427	0.166670072775516	24.815064351723	16.151820396745	33.4783083067011	0.51	0.38	0.74	17.5131503796695	26.9065617990949	36.2999732185204	30.3344486025288	46.6047340581801	62.8750195138313	30.866619795333	47.4231944287232	63.9485600126124	39.9636801493684	0.586546032233482	2.85155779670807	-15.9501278581965	-0.329607563017454	-0.304398218757427	-0.3400406584127	0.172207626069242	0.216644019860015	0.153956419170974	0.194162800450024	0.240003631854918	0.172320752304033	0.00135671651276901	0.00247035239044966	0.00274615631614576
147	24.3471458787356	0.17	40.0908742465935	26.4189612627414	53.7627872304456	0.191787803224937	24.3915781157225	16.5739038860853	32.2092523453597	0.52	0.36	0.71	17.802350664226	26.1994657296469	34.5965807950678	30.6515613438357	45.1094659427049	59.5673705415741	31.1325557122335	45.7995565593372	60.4937449642334	40.0908742465935	0.576344904965278	4.14330785140345	-15.9913746649237	-0.329607563017454	-0.304398218757427	-0.3400406584127	0.172207626069242	0.216644019860015	0.153956419170974	0.194162800450024	0.240003631854918	0.172320752304033	0.00135671651276901	0.00247035239044966	0.00274615631614576
147	24.3471458787356	0.17	40.5613348587184	26.337116385832	54.7855533316048	0.181246879048356	24.9073435435974	16.6421298184539	33.1725572687409	0.51	0.38	0.67	17.9744934659946	26.9014175867825	35.8283417075704	31.0562522140082	46.4801531720518	61.9040541300955	31.8065522657217	47.6000353607451	63.3909891051361	40.5613348587184	0.555227340731093	0.199493097572087	-20.3056689102343	-0.329607563017454	-0.304398218757427	-0.3400406584127	0.172207626069242	0.216644019860015	0.153956419170974	0.194162800450024	0.240003631854918	0.172320752304033	0.00135671651276901	0.00247035239044966	0.00274615631614576
147	24.3471458787356	0.17	40.6610862707611	26.429621341791	54.8925511997312	0.185187907419932	25.1033753139218	16.8820846795095	33.3246659483341	0.5	0.37	0.67	18.5720556832098	27.6163337062598	36.6606117293098	32.4698720154687	48.2821522977338	64.094432579999	33.1776544639188	49.3709915587136	65.4910745917851	40.6610862707611	0.55262611565008	-0.292466476786297	-21.0858231547233	-0.329607563017454	-0.304398218757427	-0.3400406584127	0.172207626069242	0.216644019860015	0.153956419170974	0.194162800450024	0.240003631854918	0.172320752304033	0.00135671651276901	0.00247035239044966	0.00274615631614576
147	24.3471458787356	0.17	40.9360704809422	26.7237220578596	55.1484189040248	0.230937130660351	29.4221906221511	21.0392863721941	37.8050948721082	0.51	0.37	0.66	22.8790470406716	31.9949864921965	41.1109259437214	39.7025068924466	55.5215944734068	71.340682054367	40.5989694694264	56.7691058034875	72.9683822018712	40.9360704809422	0.556802860539844	-2.19118495707815	-22.8402985500438	-0.329607563017454	-0.304398218757427	-0.3400406584127	0.172207626069242	0.216644019860015	0.153956419170974	0.194162800450024	0.240003631854918	0.172320752304033	0.00135671651276901	0.00247035239044966	0.00274615631614576
147	24.3471458787356	0.17	40.9435118333111	26.7418402949537	55.1451833716686	0.177848456400201	24.3827186852815	16.1977225676585	32.5677148029045	0.54	0.37	0.69	17.0540813486605	25.6718107266858	34.2895401047111	28.9992161130193	43.6530336671674	58.3068512213154	29.6042474845431	44.5503523448716	59.5102093153732	40.9435118333111	0.56768691401824	2.30874849201633	-17.5976041444402	-0.329607563017454	-0.304398218757427	-0.3400406584127	0.172207626069242	0.216644019860015	0.153956419170974	0.194162800450024	0.240003631854918	0.172320752304033	0.00135671651276901	0.00247035239044966	0.00274615631614576
147	24.3471458787356	0.17	40.9692586430406	26.5950235910606	55.3434936950205	0.174833054907262	22.4327883714803	14.8237835557542	30.0417931872064	0.52	0.39	0.68	15.9101191790238	24.0767368982211	32.2433546174184	27.3801143534716	41.4342471048788	55.4883798562861	28.0426477227611	42.4227961792876	56.8192885251714	40.9692586430406	0.555023129852601	-0.490326822398411	-21.0230463343362	-0.329607563017454	-0.304398218757427	-0.3400406584127	0.172207626069242	0.216644019860015	0.153956419170974	0.194162800450024	0.240003631854918	0.172320752304033	0.00135671651276901	0.00247035239044966	0.00274615631614576
147	24.3471458787356	0.17	41.0637425562566	26.6594562039868	55.4680289085265	0.195813202406511	26.485341027531	18.1052542608966	34.8654277941653	0.54	0.39	0.73	18.9548913701001	27.7282359497802	36.5015805294602	32.1193943186788	46.9859798636057	61.8525654085325	32.7424653769577	47.9036220183887	63.0641762578864	41.0637425562566	0.580111596444144	0.486546179286066	-18.8836657456735	-0.329607563017454	-0.304398218757427	-0.3400406584127	0.172207626069242	0.216644019860015	0.153956419170974	0.194162800450024	0.240003631854918	0.172320752304033	0.00135671651276901	0.00247035239044966	0.00274615631614576
147	24.3471458787356	0.17	41.0996278614285	26.9195166072176	55.2797391156393	0.228101677939512	27.8645362646446	19.8615312378351	35.8675412914541	0.51	0.36	0.69	21.591433050526	30.2914846815006	38.9915363124752	37.4604501175938	52.5547631898183	67.6490762620428	38.1118569533934	53.4435991496233	68.7903859320613	41.0996278614285	0.560225221008834	-0.662192306977843	-21.4759685020091	-0.329607563017454	-0.304398218757427	-0.3400406584127	0.172207626069242	0.216644019860015	0.153956419170974	0.194162800450024	0.240003631854918	0.172320752304033	0.00135671651276901	0.00247035239044966	0.00274615631614576
147	24.3471458787356	0.17	41.1284981188972	26.9472693691032	55.3097268686911	0.208493680487699	27.383045334515	19.0529887335862	35.7131019354438	0.49	0.36	0.67	21.0857757259137	30.304576394269	39.5233770626244	37.0082324321247	53.1884063235047	69.3685802148847	37.7166142882016	54.2236257490345	70.6847633445403	41.1284981188972	0.552532088662977	0.117903468727927	-20.8960224160389	-0.329607563017454	-0.304398218757427	-0.3400406584127	0.172207626069242	0.216644019860015	0.153956419170974	0.194162800450024	0.240003631854918	0.172320752304033	0.00135671651276901	0.00247035239044966	0.00274615631614576
147	24.3471458787356	0.17	41.1530599824653	26.927845769421	55.3782741955097	0.213641896714018	28.777281376368	20.1573820127582	37.3971807399777	0.49	0.35	0.69	22.556277570294	32.2020164142828	41.8477552582716	39.8783270564963	56.9314922839323	73.9846575113684	40.4591077071901	57.7565719955329	75.0421316775879	41.1530599824653	0.557568702023996	1.46369508818746	-19.361164249123	-0.329607563017454	-0.304398218757427	-0.3400406584127	0.172207626069242	0.216644019860015	0.153956419170974	0.194162800450024	0.240003631854918	0.172320752304033	0.00135671651276901	0.00247035239044966	0.00274615631614576
147	24.3471458787356	0.17	41.2023185442006	26.9202823351713	55.48435475323	0.158957318557298	24.9393471221619	15.9828272137443	33.8958670305794	0.49	0.34	0.65	17.7496237016904	27.6962280117464	37.6428323218025	31.2238091873467	48.7211308353347	66.2184524833228	31.817495890956	49.6240560152654	67.4369122008306	41.2023185442006	0.542262629905906	-1.75844466656047	-23.1612300064134	-0.329607563017454	-0.304398218757427	-0.3400406584127	0.172207626069242	0.216644019860015	0.153956419170974	0.194162800450024	0.240003631854918	0.172320752304033	0.00135671651276901	0.00247035239044966	0.00274615631614576
147	24.3471458787356	0.17	41.4486727420441	27.1884842879624	55.7088611961257	0.190413351903757	26.284887751022	17.8228578085877	34.7469176934563	0.5	0.37	0.72	19.6659904326316	29.0031125527649	38.3402346728982	34.4496218760821	50.80579409895	67.1619663218179	35.0402204399259	51.6757446226368	68.3211869908175	41.4486727420441	0.577381400728768	-0.820033769556965	-20.5494076250322	-0.329607563017454	-0.304398218757427	-0.3400406584127	0.172207626069242	0.216644019860015	0.153956419170974	0.194162800450024	0.240003631854918	0.172320752304033	0.00135671651276901	0.00247035239044966	0.00274615631614576
147	24.3471458787356	0.17	41.5856808924165	27.4571914270138	55.7141703578193	0.203693765478762	29.4193161457253	20.3375727970914	38.5010594943591	0.54	0.41	0.76	21.3525872251055	30.8875852773539	40.4225833296022	36.2455652776565	52.4310228375137	68.6164803973709	36.9899090176233	53.4825643805309	70.0355075084669	41.5856808924165	0.608859967159881	-1.30912296329612	-19.0874385321285	-0.329607563017454	-0.304398218757427	-0.3400406584127	0.172207626069242	0.216644019860015	0.153956419170974	0.194162800450024	0.240003631854918	0.172320752304033	0.00135671651276901	0.00247035239044966	0.00274615631614576
147	24.3471458787356	0.17	41.8407854866416	27.5597024292656	56.1218685440176	0.214256335113302	27.8044193976231	19.4911299774719	36.1177088177742	0.53	0.37	0.73	20.5626713441224	29.3329908860226	38.1033104279228	35.0085278032997	49.9402441347091	64.8719604661184	35.5441866564617	50.7136670697625	65.876275139514	41.8407854866416	0.584290433665415	-1.09014693019312	-20.8615592528592	-0.329607563017454	-0.304398218757427	-0.3400406584127	0.172207626069242	0.216644019860015	0.153956419170974	0.194162800450024	0.240003631854918	0.172320752304033	0.00135671651276901	0.00247035239044966	0.00274615631614576
147	24.3471458787356	0.17	41.8894186846884	27.6042169248582	56.1746204445185	0.197180597568559	25.2451312964271	17.2919673329136	33.1982952599406	0.51	0.39	0.67	18.7233793653806	27.3348984121752	35.9464174589699	32.4019783446689	47.3047503402451	62.2075223358213	33.2195731380721	48.4988311594099	63.8003152610669	41.8894186846884	0.5518237712905	-3.54558855238538	-23.7938076409309	-0.329607563017454	-0.304398218757427	-0.3400406584127	0.172207626069242	0.216644019860015	0.153956419170974	0.194162800450024	0.240003631854918	0.172320752304033	0.00135671651276901	0.00247035239044966	0.00274615631614576
147	24.3471458787356	0.17	42.085560482744	27.5881736440256	56.5829473214624	0.182025202513167	27.3937864519621	18.3272434142539	36.4603294896703	0.46	0.35	0.64	21.1095113367404	31.5524507746862	41.9953902126321	38.0531301940473	56.8781293947189	75.7031285953905	38.8699273307188	58.1074829191407	77.3222370694454	42.085560482744	0.534332133161333	-0.649415237572165	-22.7112181442073	-0.329607563017454	-0.304398218757427	-0.3400406584127	0.172207626069242	0.216644019860015	0.153956419170974	0.194162800450024	0.240003631854918	0.172320752304033	0.00135671651276901	0.00247035239044966	0.00274615631614576
147	24.3471458787356	0.17	42.1095131137534	27.481610283411	56.7374159440957	0.184144788438637	26.4833148501029	17.7800011942591	35.1866285059466	0.52	0.42	0.71	19.0873720521457	28.4306439687555	37.7739158853653	32.8526984211536	48.9340999731661	65.0155015251787	33.6845948184273	50.1875933337307	66.6546523728848	42.1095131137534	0.577878412084106	-3.13634102804049	-22.300676050912	-0.329607563017454	-0.304398218757427	-0.3400406584127	0.172207626069242	0.216644019860015	0.153956419170974	0.194162800450024	0.240003631854918	0.172320752304033	0.00135671651276901	0.00247035239044966	0.00274615631614576
147	24.3471458787356	0.17	42.2059975383229	27.8433691824583	56.5686258941874	0.197883855135676	29.4409686746311	20.1865103434904	38.6954270057718	0.53	0.39	0.7	21.4427032016467	31.2730602029324	41.1034172042181	36.662473381644	53.4702983327452	70.2781232838464	37.5149973475096	54.6836278935597	71.9370086870318	42.2059975383229	0.585640942684943	2.24787764409029	-16.8386982901659	-0.329607563017454	-0.304398218757427	-0.3400406584127	0.172207626069242	0.216644019860015	0.153956419170974	0.194162800450024	0.240003631854918	0.172320752304033	0.00135671651276901	0.00247035239044966	0.00274615631614576
147	24.3471458787356	0.17	42.2064861741671	27.4275263435173	56.9854460048168	0.158826229663198	25.3808242231318	16.2612842627132	34.5003641835504	0.52	0.41	0.65	17.4764799103837	27.2775174136544	37.0785549169251	30.1012796091076	46.9824691769227	63.8636587447378	31.0182505793274	48.3672919427402	65.747189773768	42.2064861741671	0.570559584361861	4.10414746436668	-15.3075429710414	-0.329607563017454	-0.304398218757427	-0.3400406584127	0.172207626069242	0.216644019860015	0.153956419170974	0.194162800450024	0.240003631854918	0.172320752304033	0.00135671651276901	0.00247035239044966	0.00274615631614576
147	24.3471458787356	0.17	42.265624911963	27.560553322434	56.9706965014919	0.218131145149254	27.7441923285181	19.5432139832794	35.9451706737568	0.47	0.34	0.65	22.3047816383472	31.6646050209222	41.0244284034971	39.9578818463287	56.7255293798262	73.4931769133238	40.7256775738346	57.8041976180487	74.8723031154247	42.265624911963	0.522343978398141	1.04416826570704	-21.5427512898396	-0.329607563017454	-0.304398218757427	-0.3400406584127	0.172207626069242	0.216644019860015	0.153956419170974	0.194162800450024	0.240003631854918	0.172320752304033	0.00135671651276901	0.00247035239044966	0.00274615631614576
147	24.3471458787356	0.17	42.378208674368	27.9405915949117	56.8158257538244	0.20748207893995	27.1864906886556	18.8907940320684	35.4821873452428	0.48	0.36	0.69	21.2855271887966	30.6328461227727	39.9801650567488	37.8048585290357	54.4064708259929	71.0080831229501	38.4799674698838	55.3709793662109	72.2625763106728	42.378208674368	0.545832729170365	-0.889010248440851	-21.9800255442301	-0.329607563017454	-0.304398218757427	-0.3400406584127	0.172207626069242	0.216644019860015	0.153956419170974	0.194162800450024	0.240003631854918	0.172320752304033	0.00135671651276901	0.00247035239044966	0.00274615631614576
147	24.3471458787356	0.17	42.5996637438156	27.6634942218153	57.5358332658158	0.16208778576814	23.5027034763567	15.1596044442758	31.8458025084376	0.49	0.36	0.64	16.9033843243981	26.2061738473152	35.5089633702324	29.8140664101764	46.222258953951	62.6304514977257	30.4790892649083	47.237568015038	64.0239536919997	42.5996637438156	0.526541660033079	-0.629998992463821	-22.7404364207586	-0.329607563017454	-0.304398218757427	-0.3400406584127	0.172207626069242	0.216644019860015	0.153956419170974	0.194162800450024	0.240003631854918	0.172320752304033	0.00135671651276901	0.00247035239044966	0.00274615631614576
147	24.3471458787356	0.17	42.6958918303211	27.8852707562449	57.5065129043973	0.194220195758954	27.2112574665532	18.5576923021694	35.8648226309371	0.51	0.38	0.69	20.2398828136654	29.6778636787254	39.1158445437854	35.1890219108733	51.5978775605101	68.0067332101468	35.9632271950581	52.7328505233339	69.4716288184757	42.6958918303211	0.56084181227264	-1.60218470127324	-21.6891825981123	-0.329607563017454	-0.304398218757427	-0.3400406584127	0.172207626069242	0.216644019860015	0.153956419170974	0.194162800450024	0.240003631854918	0.172320752304033	0.00135671651276901	0.00247035239044966	0.00274615631614576
147	24.3471458787356	0.17	42.7472926797273	28.0407198921622	57.4538654672924	0.208202243135224	27.5877473249709	19.1880017312318	35.98749291871	0.5	0.4	0.69	21.0817506978545	30.310504427034	39.5392581562136	36.8269794938309	52.9483694679899	69.0697594421489	37.7302579281454	54.2478577981487	70.7792557439263	42.7472926797273	0.55712437902283	3.7871183387224	-16.5733270723315	-0.329607563017454	-0.304398218757427	-0.3400406584127	0.172207626069242	0.216644019860015	0.153956419170974	0.194162800450024	0.240003631854918	0.172320752304033	0.00135671651276901	0.00247035239044966	0.00274615631614576
147	24.3471458787356	0.17	42.8587321407154	28.0424819044174	57.6749823770134	0.185282326972318	25.623948653897	17.2347961892569	34.0131011185372	0.47	0.32	0.67	19.5982806868432	29.1378750586772	38.6774694305111	35.0225940996143	52.0700763200315	69.1175585404487	35.4254520586736	52.6642979088741	69.9131209874769	42.8587321407154	0.530980020536898	3.81700101223506	-18.7065551887172	-0.329607563017454	-0.304398218757427	-0.3400406584127	0.172207626069242	0.216644019860015	0.153956419170974	0.194162800450024	0.240003631854918	0.172320752304033	0.00135671651276901	0.00247035239044966	0.00274615631614576
147	24.3471458787356	0.17	43.0388396363696	27.9423840687998	58.1352952039393	0.19947496107065	27.7122552138713	19.0446205611611	36.3798898665815	0.51	0.36	0.68	20.7960652186182	30.2608216809506	39.725578143283	36.1841041295059	52.6523027908008	69.1205014520956	36.8766324273545	53.6499591820214	70.4229909007546	43.0388396363696	0.558056787608036	-1.33482103414763	-22.0276291464675	-0.329607563017454	-0.304398218757427	-0.3400406584127	0.172207626069242	0.216644019860015	0.153956419170974	0.194162800450024	0.240003631854918	0.172320752304033	0.00135671651276901	0.00247035239044966	0.00274615631614576
147	24.3471458787356	0.17	43.2646848383981	28.142738212267	58.3866314645292	0.237099246041314	29.322884421759	21.1106547710336	37.5351140724843	0.52	0.38	0.72	22.6640159733992	31.4805167404263	40.2970175074534	39.0099063678202	54.1851017002455	69.3602970326708	39.7634302422532	55.2298804997246	70.7130050479312	43.2646848383981	0.566307715575424	1.87366391759961	-18.0188897977761	-0.329607563017454	-0.304398218757427	-0.3400406584127	0.172207626069242	0.216644019860015	0.153956419170974	0.194162800450024	0.240003631854918	0.172320752304033	0.00135671651276901	0.00247035239044966	0.00274615631614576
147	24.3471458787356	0.17	43.2756115257034	28.1188074055561	58.4324156458506	0.184600668684433	27.4371513239959	18.4340317000622	36.4402709479295	0.5	0.37	0.65	20.3230565661525	30.2487696367459	40.1744827073394	35.5809047906696	52.9585000650182	70.3360953393668	36.4417204547491	54.2609681807623	72.0278898063239	43.2756115257034	0.547742786638916	-2.11973592596429	-22.8903305175487	-0.329607563017454	-0.304398218757427	-0.3400406584127	0.172207626069242	0.216644019860015	0.153956419170974	0.194162800450024	0.240003631854918	0.172320752304033	0.00135671651276901	0.00247035239044966	0.00274615631614576
147	24.3471458787356	0.17	43.2891924635909	28.1184037241256	58.4599812030562	0.206240641821649	26.7636519621136	18.5660252443111	34.9612786799161	0.53	0.39	0.72	19.6352428428071	28.3049709736604	36.9746991045136	33.4808421747341	48.263944251482	63.0470463282299	34.1681338721064	49.2562018306037	64.3501870545739	43.2891924635909	0.567604266864426	0.137744032200182	-19.9121641785755	-0.329607563017454	-0.304398218757427	-0.3400406584127	0.172207626069242	0.216644019860015	0.153956419170974	0.194162800450024	0.240003631854918	0.172320752304033	0.00135671651276901	0.00247035239044966	0.00274615631614576
147	24.3471458787356	0.17	43.3408960773237	28.6315935013373	58.0501986533101	0.179582997838495	25.3127124883702	16.8655885702091	33.7598364065313	0.53	0.36	0.68	17.8685138118507	26.8179524735223	35.7673911351938	30.501865200084	45.7787133223764	61.0555614446688	31.1162606478481	46.703580535991	62.2758700347216	43.3408960773237	0.558148495092023	-1.6757027998095	-22.1583081159763	-0.329607563017454	-0.304398218757427	-0.3400406584127	0.172207626069242	0.216644019860015	0.153956419170974	0.194162800450024	0.240003631854918	0.172320752304033	0.00135671651276901	0.00247035239044966	0.00274615631614576
147	24.3471458787356	0.17	43.3507314121495	28.6383195033414	58.0631433209576	0.211942269254636	27.8966526303381	19.4980355074085	36.2952697532678	0.53	0.4	0.7	20.6448295259445	29.5374186634851	38.4300078010257	35.2276509934008	50.4016695616483	65.5756881298959	36.0788074487419	51.6225199747218	67.1783523454524	43.3507314121495	0.578343996907749	-0.699449589249926	-20.0037956827429	-0.329607563017454	-0.304398218757427	-0.3400406584127	0.172207626069242	0.216644019860015	0.153956419170974	0.194162800450024	0.240003631854918	0.172320752304033	0.00135671651276901	0.00247035239044966	0.00274615631614576
147	24.3471458787356	0.17	43.5542005112401	28.2872924006303	58.8211086218499	0.18639219428172	27.0488463121351	18.2256102128379	35.8720824114323	0.51	0.39	0.69	19.7920032741948	29.3735490072028	38.9550947402108	34.3151822272176	50.9275727614935	67.5399632957693	35.130258673128	52.1298198265534	69.1467389531624	43.5542005112401	0.570719058189262	0.553856992108502	-19.0325735240007	-0.329607563017454	-0.304398218757427	-0.3400406584127	0.172207626069242	0.216644019860015	0.153956419170974	0.194162800450024	0.240003631854918	0.172320752304033	0.00135671651276901	0.00247035239044966	0.00274615631614576
147	24.3471458787356	0.17	43.6926819586402	28.587813209337	58.7975507079434	0.175135130745787	26.522849530497	17.5359391402965	35.5097599206976	0.52	0.41	0.69	18.8356065075043	28.4885772707888	38.1415480340733	32.4304985063339	49.0506510772458	65.6708036481577	33.2721792118095	50.3219828488106	67.3640774587112	43.6926819586402	0.571450418106352	3.89507398675544	-15.6982383713911	-0.329607563017454	-0.304398218757427	-0.3400406584127	0.172207626069242	0.216644019860015	0.153956419170974	0.194162800450024	0.240003631854918	0.172320752304033	0.00135671651276901	0.00247035239044966	0.00274615631614576
147	24.3471458787356	0.17	43.7339574217586	28.6963792157878	58.7715356277293	0.223131676092954	28.4782139401373	20.1817829915033	36.7746448887712	0.5	0.36	0.63	22.2456547851095	31.3905127448601	40.5353707046108	38.9420799846439	54.9505901209783	70.9591002573126	39.8560665083854	56.2190444682024	72.6050416778487	43.7339574217586	0.542717954297951	0.569613429230414	-21.0987761735619	-0.329607563017454	-0.304398218757427	-0.3400406584127	0.172207626069242	0.216644019860015	0.153956419170974	0.194162800450024	0.240003631854918	0.172320752304033	0.00135671651276901	0.00247035239044966	0.00274615631614576
147	24.3471458787356	0.17	43.7653007379656	28.4158869214134	59.1147145545178	0.198114632202859	28.4600583606538	19.5204371755428	37.3996795457647	0.54	0.4	0.75	20.4333853080753	29.7911021737851	39.1488190394948	34.621507565846	50.4768472650969	66.3321869643477	35.2824312454289	51.4434044405757	67.6128760676201	43.7653007379656	0.591171873551787	2.02348605550825	-16.4585065123413	-0.329607563017454	-0.304398218757427	-0.3400406584127	0.172207626069242	0.216644019860015	0.153956419170974	0.194162800450024	0.240003631854918	0.172320752304033	0.00135671651276901	0.00247035239044966	0.00274615631614576
147	24.3471458787356	0.17	43.8342515148019	28.7227136418417	58.945789387762	0.24616138847143	32.8324753957006	23.8619410841688	41.8030097072324	0.48	0.38	0.64	26.7401632222562	36.7927214292812	46.8452796363063	47.320297882146	65.1096451228582	82.8989923635704	48.5757201674256	66.8272530658908	85.1228925570039	43.8342515148019	0.544844083226584	1.56949235627364	-19.6367259071162	-0.329607563017454	-0.304398218757427	-0.3400406584127	0.172207626069242	0.216644019860015	0.153956419170974	0.194162800450024	0.240003631854918	0.172320752304033	0.00135671651276901	0.00247035239044966	0.00274615631614576
147	24.3471458787356	0.17	43.8740986105669	28.9977294531187	58.7504677680151	0.185303149312994	26.6636261770818	17.9346905248649	35.3925618292986	0.53	0.41	0.73	18.9752495786139	28.2106323875248	37.4460151964357	32.3636101335852	48.1151989294908	63.8667877253964	33.0667695436818	49.1547294007194	65.2542438215742	43.8740986105669	0.591984903739834	-3.83154623180313	-22.4216470154302	-0.329607563017454	-0.304398218757427	-0.3400406584127	0.172207626069242	0.216644019860015	0.153956419170974	0.194162800450024	0.240003631854918	0.172320752304033	0.00135671651276901	0.00247035239044966	0.00274615631614576
147	24.3471458787356	0.17	43.9730152671327	28.6533876256436	59.2926429086217	0.156957687814831	24.0849421374703	15.3700009864484	32.7998832884922	0.53	0.41	0.7	16.3698743014837	25.6517534186575	34.9336325358313	28.0354523772769	43.9318285600544	59.8282047428319	28.7494691961534	45.0359704436474	61.3247120990479	43.9730152671327	0.572520364472139	-2.31743387712967	-21.6756089279927	-0.329607563017454	-0.304398218757427	-0.3400406584127	0.172207626069242	0.216644019860015	0.153956419170974	0.194162800450024	0.240003631854918	0.172320752304033	0.00135671651276901	0.00247035239044966	0.00274615631614576
147	24.3471458787356	0.17	43.9785251619655	28.9980412581691	58.9590090657619	0.200933101550732	28.3099051513412	19.4955671146467	37.1242431880357	0.49	0.38	0.7	21.7112309577433	31.5273151849379	41.3433994121325	38.2629277981001	55.5623670964168	72.8618063947335	38.9996924714124	56.6262156936455	74.2938570852922	43.9785251619655	0.55589548204788	0.484109604290292	-19.8574390724066	-0.329607563017454	-0.304398218757427	-0.3400406584127	0.172207626069242	0.216644019860015	0.153956419170974	0.194162800450024	0.240003631854918	0.172320752304033	0.00135671651276901	0.00247035239044966	0.00274615631614576
147	24.3471458787356	0.17	43.9788208871703	28.6104018206522	59.3472399536884	0.223113980394179	28.961317507918	20.5237154786685	37.3989195371675	0.48	0.37	0.68	23.0360058919284	32.5064475505821	41.9768892092358	40.8084689763117	57.585432241222	74.3623955061323	41.6511043922363	58.776871587714	75.8951955796088	43.9788208871703	0.547905258598602	-0.88197418263651	-22.1183916738434	-0.329607563017454	-0.304398218757427	-0.3400406584127	0.172207626069242	0.216644019860015	0.153956419170974	0.194162800450024	0.240003631854918	0.172320752304033	0.00135671651276901	0.00247035239044966	0.00274615631614576
147	24.3471458787356	0.17	44.0003820697689	28.9583787224397	59.0423854170981	0.206090653847522	27.3701414134977	18.9829064133352	35.7573764136602	0.53	0.38	0.7	20.1222834925063	29.0129305155029	37.9035775384994	34.3602848751939	49.541721144528	64.7231574138621	35.0955932501908	50.6197590570507	66.1036281513915	44.0003820697689	0.55994375429825	-0.298474984129561	-20.4141190483131	-0.329607563017454	-0.304398218757427	-0.3400406584127	0.172207626069242	0.216644019860015	0.153956419170974	0.194162800450024	0.240003631854918	0.172320752304033	0.00135671651276901	0.00247035239044966	0.00274615631614576
147	24.3471458787356	0.17	44.0754826411276	28.6305002098724	59.5204650723829	0.239676268138126	31.3337814313595	22.6204340765409	40.047128786178	0.53	0.4	0.69	24.0809816022956	33.3569290326503	42.6328764630049	41.2299212873241	57.1116070398027	72.9932927922813	42.2122445487511	58.4605135388942	74.7326782630252	44.0754826411276	0.568402274183225	-1.35694679689137	-21.0052797063539	-0.329607563017454	-0.304398218757427	-0.3400406584127	0.172207626069242	0.216644019860015	0.153956419170974	0.194162800450024	0.240003631854918	0.172320752304033	0.00135671651276901	0.00247035239044966	0.00274615631614576
147	24.3471458787356	0.17	44.2988803884564	29.1895767981546	59.4081839787582	0.193539097956217	27.4369034786031	18.6925468939958	36.1812600632105	0.51	0.38	0.66	20.3424806190559	29.8586747127364	39.3748688064169	35.3178589962425	51.8395215936079	68.3611841909732	36.1879592237838	53.1280043145283	70.0393952028424	44.2988803884564	0.553732714930093	0.321068282385367	-20.4471171708229	-0.329607563017454	-0.304398218757427	-0.3400406584127	0.172207626069242	0.216644019860015	0.153956419170974	0.194162800450024	0.240003631854918	0.172320752304033	0.00135671651276901	0.00247035239044966	0.00274615631614576
147	24.3471458787356	0.17	44.4477379197545	28.8905767484668	60.0048990910422	0.174257241002263	25.175260866876	16.6189528322433	33.7315689015087	0.49	0.36	0.69	18.5354499630396	28.0784711777451	37.6214923924505	32.6983330865264	49.5331489098515	66.3679647331765	33.2966605600215	50.4579034953704	67.5898269449887	44.4477379197545	0.545814288925922	1.07279580188723	-20.159446649344	-0.329607563017454	-0.304398218757427	-0.3400406584127	0.172207626069242	0.216644019860015	0.153956419170974	0.194162800450024	0.240003631854918	0.172320752304033	0.00135671651276901	0.00247035239044966	0.00274615631614576
147	24.3471458787356	0.17	44.5807364813841	29.209460803708	59.9520121590601	0.170331446394739	26.1223087225669	17.1210775199787	35.1235399251551	0.54	0.4	0.68	17.9742184745549	27.42397979866	36.8737411227652	30.5094529322462	46.5494854236108	62.5895179149755	31.2606565889309	47.7077564298218	64.1275290972744	44.5807364813841	0.569861041713927	-2.41396368947002	-21.8695505266678	-0.329607563017454	-0.304398218757427	-0.3400406584127	0.172207626069242	0.216644019860015	0.153956419170974	0.194162800450024	0.240003631854918	0.172320752304033	0.00135671651276901	0.00247035239044966	0.00274615631614576
147	24.3471458787356	0.17	44.7508442139495	29.187851800676	60.3138366272229	0.15134132204647	23.9564643645264	15.0992745741431	32.8136541549097	0.52	0.39	0.67	16.1939993775535	25.6933514986126	35.1927036196717	27.8558535418213	44.1960148112598	60.5361760806984	28.5437182881531	45.2852372603065	62.0452511412767	44.7508442139495	0.551879189084444	-1.07891456210728	-21.6058878824376	-0.329607563017454	-0.304398218757427	-0.3400406584127	0.172207626069242	0.216644019860015	0.153956419170974	0.194162800450024	0.240003631854918	0.172320752304033	0.00135671651276901	0.00247035239044966	0.00274615631614576
147	24.3471458787356	0.17	44.7905527081376	29.3650093279138	60.2160960883614	0.16535000919297	25.0111878561565	16.2377487832668	33.7846269290461	0.51	0.34	0.67	17.5265556412229	26.9963516165331	36.4661475918434	30.270041769271	46.6252872371772	62.9805327050834	30.7556571388839	47.3785584092685	64.0109378730842	44.7905527081376	0.55097126256032	-0.886829483801463	-21.837727597228	-0.329607563017454	-0.304398218757427	-0.3400406584127	0.172207626069242	0.216644019860015	0.153956419170974	0.194162800450024	0.240003631854918	0.172320752304033	0.00135671651276901	0.00247035239044966	0.00274615631614576
147	24.3471458787356	0.17	44.8265919371293	29.4737495169075	60.179434357351	0.168383836143938	25.1764625464216	16.4408888542763	33.9120362385668	0.5	0.37	0.65	18.128204264855	27.7603029710459	37.3924016772368	31.7411239541307	48.606205266368	65.4712865786052	32.478504940309	49.7359675362356	66.9813770277111	44.8265919371293	0.545668362418013	-0.413884890077481	-21.6792487015606	-0.329607563017454	-0.304398218757427	-0.3400406584127	0.172207626069242	0.216644019860015	0.153956419170974	0.194162800450024	0.240003631854918	0.172320752304033	0.00135671651276901	0.00247035239044966	0.00274615631614576
147	24.3471458787356	0.17	44.8664247610819	29.5480388990366	60.1848106231273	0.17659619267758	25.6745446436198	17.0188091083862	34.3302801788533	0.48	0.36	0.68	19.2003553586686	28.9656213716264	38.7308873845842	34.1300447842356	51.4885238397676	68.8470028952997	34.7928437333566	52.4987513574689	70.2054934127873	44.8664247610819	0.535737188925718	3.36292686558975	-18.2849213182876	-0.329607563017454	-0.304398218757427	-0.3400406584127	0.172207626069242	0.216644019860015	0.153956419170974	0.194162800450024	0.240003631854918	0.172320752304033	0.00135671651276901	0.00247035239044966	0.00274615631614576
147	24.3471458787356	0.17	45.5524399954612	29.6998055256411	61.4050744652814	0.17136994808833	26.3197335386995	17.2836558322612	35.3558112451377	0.49	0.36	0.66	19.2893392475916	29.3740094145214	39.4586795814512	34.042855277547	51.8408193554225	69.638783433298	34.7433502985446	52.9275032128183	71.0786295604527	45.5524399954612	0.535576954321495	-1.39888789023975	-23.1021712462773	-0.329607563017454	-0.304398218757427	-0.3400406584127	0.172207626069242	0.216644019860015	0.153956419170974	0.194162800450024	0.240003631854918	0.172320752304033	0.00135671651276901	0.00247035239044966	0.00274615631614576
147	24.3471458787356	0.17	45.650821420544	30.1648756486487	61.1367671924394	0.188400629460337	25.7760809250298	17.4232820525142	34.1288797975453	0.51	0.34	0.67	18.9092417074183	27.9744162444427	37.0395907814672	32.7719463193984	48.4829630751256	64.1939798308528	33.2930885773616	49.2679202895527	65.2287035861632	45.650821420544	0.547908468455655	1.49201123779819	-19.9167890069431	-0.329607563017454	-0.304398218757427	-0.3400406584127	0.172207626069242	0.216644019860015	0.153956419170974	0.194162800450024	0.240003631854918	0.172320752304033	0.00135671651276901	0.00247035239044966	0.00274615631614576
147	24.3471458787356	0.17	45.7010970414091	29.9495170613636	61.4526770214547	0.20226197803359	26.3087442437884	18.1512157109	34.4662727766768	0.48	0.37	0.68	20.4418316430141	29.6288099450928	38.8157882471714	36.2941175098825	52.605438133166	68.9167587564495	37.0572336576896	53.7225811495502	70.390677856653	45.7010970414091	0.541744648826318	1.62070639569689	-20.2078587530251	-0.329607563017454	-0.304398218757427	-0.3400406584127	0.172207626069242	0.216644019860015	0.153956419170974	0.194162800450024	0.240003631854918	0.172320752304033	0.00135671651276901	0.00247035239044966	0.00274615631614576
147	24.3471458787356	0.17	45.83078352575	30.2572346581864	61.4043323933137	0.219648180835973	30.170722718833	21.2919570668911	39.0494883707748	0.49	0.38	0.65	23.8081871941032	33.736223120059	43.6642590460149	42.0709648333103	59.6145958077922	77.1582267822741	43.1567984601937	61.1536341770864	35.1866790533065	45.83078352575	0.540602806265532	1.01282054316649	-20.4103438184511	-0.329607563017454	-0.304398218757427	-0.3400406584127	0.172207626069242	0.216644019860015	0.153956419170974	0.194162800450024	0.240003631854918	0.172320752304033	0.00135671651276901	0.00247035239044966	0.00274615631614576
147	24.3471458787356	0.17	45.8946587488567	29.9414312657805	61.8478862319329	0.17000505255581	27.6263320472256	18.095836147588	37.1568279468632	0.47	0.38	0.67	20.5163967034072	31.3217241313538	42.1270515593004	36.5901145135592	55.8609530365541	75.1317915595491	37.516280054429	57.2354193935635	14.5985460691152	45.8946587488567	0.547044907808303	0.845699514028893	-20.0293079557268	-0.329607563017454	-0.304398218757427	-0.3400406584127	0.172207626069242	0.216644019860015	0.153956419170974	0.194162800450024	0.240003631854918	0.172320752304033	0.00135671651276901	0.00247035239044966	0.00274615631614576
147	24.3471458787356	0.17	45.9455284563184	29.9841469411334	61.9069099715035	0.215119700241196	29.7603597131759	20.8850143823931	38.6357050439588	0.53	0.4	0.68	22.2450212428327	31.6983183201468	41.1516153974609	38.0988336444474	54.2894045056092	70.479975366771	39.0497856266756	55.6680990342468	72.2514694149995	45.9455284563184	0.566565387023159	0.581297554148532	-19.3398761507451	-0.329607563017454	-0.304398218757427	-0.3400406584127	0.172207626069242	0.216644019860015	0.153956419170974	0.194162800450024	0.240003631854918	0.172320752304033	0.00135671651276901	0.00247035239044966	0.00274615631614576
147	24.3471458787356	0.17	45.9720438988555	30.2181011090014	61.7259866887096	0.228884402517516	30.0124357538422	21.4116456407281	38.6132258669562	0.49	0.36	0.67	23.8393425609247	33.4153081472003	42.9912737334759	42.0067772448019	58.8803740001886	75.7539707555752	42.8834463502291	60.1031936869508	77.3170706884648	45.9720438988555	0.54321354637559	-0.918282167266537	-22.4604528803238	-0.329607563017454	-0.304398218757427	-0.3400406584127	0.172207626069242	0.216644019860015	0.153956419170974	0.194162800450024	0.240003631854918	0.172320752304033	0.00135671651276901	0.00247035239044966	0.00274615631614576
147	24.3471458787356	0.17	46.2553699005203	30.5536532519812	61.9570865490594	0.204117630241211	30.7958756560897	21.3015920096418	40.2901593025376	0.53	0.41	0.68	22.6296309772137	32.7158318214915	42.8020326657693	38.6944856421554	55.9409159593702	73.1873462765851	39.7650166016488	57.4845643702106	75.1978786762751	46.2553699005203	0.577400766559899	1.56953643239209	-17.3163736253789	-0.329607563017454	-0.304398218757427	-0.3400406584127	0.172207626069242	0.216644019860015	0.153956419170974	0.194162800450024	0.240003631854918	0.172320752304033	0.00135671651276901	0.00247035239044966	0.00274615631614576
147	24.3471458787356	0.17	46.2707268325661	30.4472174859592	62.0942361791729	0.200587105101735	29.2225544695752	20.1142464751669	38.3308624639834	0.5	0.37	0.7	22.0865898522047	32.0880315253203	42.0894731984359	38.567797789323	56.032403354583	73.497008919843	39.3228894109989	57.1249669432484	74.9558851776354	46.2707268325661	0.559778188742591	0.106505769442222	-20.2968885722668	-0.329607563017454	-0.304398218757427	-0.3400406584127	0.172207626069242	0.216644019860015	0.153956419170974	0.194162800450024	0.240003631854918	0.172320752304033	0.00135671651276901	0.00247035239044966	0.00274615631614576
147	24.3471458787356	0.17	46.3114899033486	30.5100434171664	62.1129363895307	0.207907285059019	29.593124624897	20.5747257359303	38.6115235138637	0.52	0.38	0.68	22.1996723222943	31.930324520354	41.6609767184136	38.332094610475	55.1339768753345	71.9358591401939	39.1969965318131	56.3741052063983	73.5659074066994	46.3114899033486	0.559041145000817	-6.23754856218173	-26.1058148440689	-0.329607563017454	-0.304398218757427	-0.3400406584127	0.172207626069242	0.216644019860015	0.153956419170974	0.194162800450024	0.240003631854918	0.172320752304033	0.00135671651276901	0.00247035239044966	0.00274615631614576
147	24.3471458787356	0.17	46.6162118320863	30.3682077722382	62.8642158919343	0.198979317405701	29.0553482679637	19.9535030977571	38.1571934381702	0.49	0.37	0.63	22.2706893628033	32.4295254038184	42.5883614448335	39.3064575352921	57.2362059570487	75.1659543788053	40.314678294039	58.7097121886503	77.097541139473	46.6162118320863	0.523255771685038	2.51051527096191	-19.2174405200433	-0.329607563017454	-0.304398218757427	-0.3400406584127	0.172207626069242	0.216644019860015	0.153956419170974	0.194162800450024	0.240003631854918	0.172320752304033	0.00135671651276901	0.00247035239044966	0.00274615631614576
147	24.3471458787356	0.17	46.8752021220654	30.7491757581125	63.0012284860182	0.205447504296768	29.6444630138393	20.5423984355393	38.7465275921394	0.5	0.36	0.66	22.6374944400165	32.667868299744	42.6982421594714	39.6215791877814	57.1773759752439	74.7331727627065	40.4537783383524	58.3663531407086	76.3056548787188	46.8752021220654	0.542189605182605	1.6735647485272	-19.463766461411	-0.329607563017454	-0.304398218757427	-0.3400406584127	0.172207626069242	0.216644019860015	0.153956419170974	0.194162800450024	0.240003631854918	0.172320752304033	0.00135671651276901	0.00247035239044966	0.00274615631614576
147	24.3471458787356	0.17	46.9995277663251	31.0655505984281	62.9335049342221	0.149260701477092	28.1028018692261	17.6276436517038	38.5779600867483	0.51	0.4	0.67	19.2135034989086	30.6310527210663	42.0486019432241	33.3911392042558	53.233692930606	73.0762466569563	34.3004172470502	54.6442972094717	74.9820130742185	46.9995277663251	0.569351009537027	-2.5585084118189	-22.1092175244695	-0.329607563017454	-0.304398218757427	-0.3400406584127	0.172207626069242	0.216644019860015	0.153956419170974	0.194162800450024	0.240003631854918	0.172320752304033	0.00135671651276901	0.00247035239044966	0.00274615631614576
147	24.3471458787356	0.17	47.0464992148401	30.8120472884979	63.2809511411823	0.192000957729143	27.8062623310931	18.9002805429018	36.7122441192844	0.49	0.36	0.68	21.0502842548611	30.9693670845839	40.8884499143068	37.100417039423	54.5824664586044	72.0645158777858	37.7999531801476	55.6213773463224	73.4167037431329	47.0464992148401	0.542857046585775	-0.472862743344665	-21.7015128981002	-0.329607563017454	-0.304398218757427	-0.3400406584127	0.172207626069242	0.216644019860015	0.153956419170974	0.194162800450024	0.240003631854918	0.172320752304033	0.00135671651276901	0.00247035239044966	0.00274615631614576
147	24.3471458787356	0.17	47.0853716080656	30.9507392368781	63.2200039792531	0.191080729577738	28.6545765293182	19.4495805846726	37.8595724739639	0.47	0.35	0.66	22.1274375933744	32.5997957208769	43.0721538483794	39.5550942853561	58.2755227748893	76.9959512644226	40.3468482161208	59.4453222518367	78.5188556477497	47.0853716080656	0.531554692554225	-0.196647370232285	-22.3783880659766	-0.329607563017454	-0.304398218757427	-0.3400406584127	0.172207626069242	0.216644019860015	0.153956419170974	0.194162800450024	0.240003631854918	0.172320752304033	0.00135671651276901	0.00247035239044966	0.00274615631614576
147	24.3471458787356	0.17	47.3319675021247	30.7321873160196	63.9317476882297	0.206745061076526	30.6495672206086	21.2761353156776	40.0229991255396	0.49	0.37	0.68	23.772624121185	34.2459112146945	44.719198308204	41.987263917173	60.4852078981923	78.9831518792115	42.8579074089517	61.7725344518801	80.6556607353563	47.3319675021247	0.545636521983123	-0.529282585130327	-21.400381366642	-0.329607563017454	-0.304398218757427	-0.3400406584127	0.172207626069242	0.216644019860015	0.153956419170974	0.194162800450024	0.240003631854918	0.172320752304033	0.00135671651276901	0.00247035239044966	0.00274615631614576
147	24.3471458787356	0.17	47.3546533384534	31.084751314629	63.6245553622777	0.185379142691313	26.9388430560612	18.1220280267919	35.7556580853306	0.53	0.38	0.69	19.2053362645045	28.5492075557704	37.8930788470362	32.7898606750201	48.7429392145606	64.6960177541011	33.5120773050777	49.8137927593031	66.1018462435779	47.3546533384534	0.554739472856377	0.790675448751382	-19.262859997633	-0.329607563017454	-0.304398218757427	-0.3400406584127	0.172207626069242	0.216644019860015	0.153956419170974	0.194162800450024	0.240003631854918	0.172320752304033	0.00135671651276901	0.00247035239044966	0.00274615631614576
147	24.3471458787356	0.17	47.4315965292409	31.0582207020853	63.8049723563966	0.182853348358371	27.3338367449273	18.312215258446	36.3554582314085	0.53	0.39	0.71	19.4684699398943	29.0597271548102	38.6509843697262	33.3047730802533	49.7125671227908	66.1203611653283	34.0417340443349	50.8135944333842	67.5814862740586	47.4315965292409	0.560507307642465	-0.670855570851472	-20.6789152743999	-0.329607563017454	-0.304398218757427	-0.3400406584127	0.172207626069242	0.216644019860015	0.153956419170974	0.194162800450024	0.240003631854918	0.172320752304033	0.00135671651276901	0.00247035239044966	0.00274615631614576
147	24.3471458787356	0.17	47.4696247037162	31.0660903796333	63.8731590277992	0.172527918457101	27.0837607958207	17.8231119908558	36.3444096007857	0.49	0.36	0.68	19.8153326635194	30.1111124826975	40.4068923018755	34.883068474262	53.0078407668571	71.1326130594523	35.5735977662181	54.0683386704094	72.5319125120108	47.4696247037162	0.545628762306521	2.30539910166917	-18.7965153215325	-0.329607563017454	-0.304398218757427	-0.3400406584127	0.172207626069242	0.216644019860015	0.153956419170974	0.194162800450024	0.240003631854918	0.172320752304033	0.00135671651276901	0.00247035239044966	0.00274615631614576
147	24.3471458787356	0.17	47.6778403895977	31.4750407241974	63.880640054998	0.210786066865465	30.8497904614807	21.5298293138678	40.1697516090937	0.53	0.41	0.69	22.9278150941199	32.8529446788311	42.7780742635424	39.2639535500557	56.2607683530644	73.2575831560731	40.2680217604779	57.7164072283142	75.1744846724698	47.6778403895977	0.576216399607984	-0.777253243388567	-19.674163866294	-0.329607563017454	-0.304398218757427	-0.3400406584127	0.172207626069242	0.216644019860015	0.153956419170974	0.194162800450024	0.240003631854918	0.172320752304033	0.00135671651276901	0.00247035239044966	0.00274615631614576
147	24.3471458787356	0.17	47.7793522977029	31.3510346234	64.2076699720057	0.183758870236078	28.1238119310725	18.8694873438356	37.3781365183095	0.51	0.37	0.71	20.3913791901023	30.3920982540617	40.392817318021	35.2444495056127	52.529687290834	69.8149250760554	35.8905325099708	53.4824911736031	71.0844037508283	47.7793522977029	0.560438473779621	1.75220370324029	-18.3428528425783	-0.329607563017454	-0.304398218757427	-0.3400406584127	0.172207626069242	0.216644019860015	0.153956419170974	0.194162800450024	0.240003631854918	0.172320752304033	0.00135671651276901	0.00247035239044966	0.00274615631614576
147	24.3471458787356	0.17	47.7869986436974	31.0140405566772	64.5599567307177	0.165815530942771	28.9372503428708	18.8037107187412	39.0707899670004	0.53	0.41	0.66	19.8601397054372	30.5630012659063	41.2658628263755	33.8363692624713	52.0711843894766	70.305999516482	34.8087986264109	53.5678457168855	72.3097194372045	47.7869986436974	0.563718771901494	-1.45490162590718	-20.8365007115277	-0.329607563017454	-0.304398218757427	-0.3400406584127	0.172207626069242	0.216644019860015	0.153956419170974	0.194162800450024	0.240003631854918	0.172320752304033	0.00135671651276901	0.00247035239044966	0.00274615631614576
147	24.3471458787356	0.17	47.8398123296293	31.0611369866014	64.6184876726573	0.188270090667064	28.1466555693216	19.0217712252179	37.2715399134253	0.5	0.37	0.68	21.0188697949792	31.1017770937848	41.1846843925904	36.8537767145101	54.5328059795398	72.2118352445696	37.6585602305038	55.7262348187255	73.7930962080653	47.8398123296293	0.546810599503981	3.65470049132407	-17.1945721699665	-0.329607563017454	-0.304398218757427	-0.3400406584127	0.172207626069242	0.216644019860015	0.153956419170974	0.194162800450024	0.240003631854918	0.172320752304033	0.00135671651276901	0.00247035239044966	0.00274615631614576
147	24.3471458787356	0.17	47.9415359746888	31.1500161533879	64.7330557959898	0.181396266808834	28.4949603154159	19.0439942018718	37.94592642896	0.48	0.37	0.63	21.4690683883689	32.1235264646001	42.7779845408314	38.1437890469071	57.0734134682934	76.0030378896796	39.124041787497	58.5387748456448	77.9298625725122	47.9415359746888	0.525630673025771	-0.651555289721858	-22.6149796488537	-0.329607563017454	-0.304398218757427	-0.3400406584127	0.172207626069242	0.216644019860015	0.153956419170974	0.194162800450024	0.240003631854918	0.172320752304033	0.00135671651276901	0.00247035239044966	0.00274615631614576
147	24.3471458787356	0.17	48.2741257803633	31.6436883598256	64.9045632009011	0.161500325337709	24.9968798365275	16.1041312857211	33.8896283873339	0.51	0.39	0.67	17.5217398998419	27.1972960870969	36.872852274352	30.4163069242722	47.212280859329	64.0082547943858	31.1707049814004	48.3844060413002	65.6210253839909	48.2741257803633	0.549615117792371	-1.56566692534013	-21.9318951010735	-0.329607563017454	-0.304398218757427	-0.3400406584127	0.172207626069242	0.216644019860015	0.153956419170974	0.194162800450024	0.240003631854918	0.172320752304033	0.00135671651276901	0.00247035239044966	0.00274615631614576
147	24.3471458787356	0.17	48.5284326428137	31.9198006664617	65.1370646191657	0.193399233239576	27.887155009014	18.9953155387439	36.7789944792841	0.46	0.34	0.64	22.0329503531435	32.3467278314374	42.6605053097313	39.9095131773971	58.5914341903033	77.2733552032094	40.6566139112802	59.6947830219592	78.6751723419963	48.5284326428137	0.509543801074146	2.23108873363449	-21.1714281595683	-0.329607563017454	-0.304398218757427	-0.3400406584127	0.172207626069242	0.216644019860015	0.153956419170974	0.194162800450024	0.240003631854918	0.172320752304033	0.00135671651276901	0.00247035239044966	0.00274615631614576
147	24.3471458787356	0.17	48.7310017587315	32.1034684091016	65.3585351083614	0.212653342658199	31.3106322393599	21.9042161454887	40.7170483332312	0.49	0.38	0.66	24.3338777825818	34.7836732959226	45.2334688092634	42.8159123036646	61.2025226206888	79.589132937713	43.8730496383445	62.6902603477039	81.5521233333831	48.7310017587315	0.549653560224796	-2.2702330921934	-23.2309386588389	-0.329607563017454	-0.304398218757427	-0.3400406584127	0.172207626069242	0.216644019860015	0.153956419170974	0.194162800450024	0.240003631854918	0.172320752304033	0.00135671651276901	0.00247035239044966	0.00274615631614576
147	24.3471458787356	0.17	49.0267910781766	31.8159106351478	66.2376715212054	0.195893593939803	29.4668059770803	20.145748864071	38.7878630900896	0.51	0.38	0.66	21.760588691824	31.8288016621016	41.8970146323791	37.6000225142558	54.9968420452916	72.3936615763274	38.5537422056982	56.3685266944641	74.2092960745781	49.0267910781766	0.545968426500941	0.192989764401907	-20.6001906505761	-0.329607563017454	-0.304398218757427	-0.3400406584127	0.172207626069242	0.216644019860015	0.153956419170974	0.194162800450024	0.240003631854918	0.172320752304033	0.00135671651276901	0.00247035239044966	0.00274615631614576
147	24.3471458787356	0.17	49.0970582203475	31.8979661942436	66.2961502464514	0.16139119529463	23.7099722463421	15.2716462958383	32.1482981968458	0.5	0.39	0.64	16.7658134406472	26.0297392739787	35.2936651073102	29.2728522111215	45.4475241275134	61.6221960439053	30.0653311503232	46.6948617899329	63.3166664960173	49.0970582203475	0.520944415022313	1.52064377213858	-20.6358742358996	-0.329607563017454	-0.304398218757427	-0.3400406584127	0.172207626069242	0.216644019860015	0.153956419170974	0.194162800450024	0.240003631854918	0.172320752304033	0.00135671651276901	0.00247035239044966	0.00274615631614576
147	24.3471458787356	0.17	49.2259068772686	32.4855012285933	65.9663125259439	0.186112090422946	30.2067161156539	20.3442850534612	40.0691471778465	0.48	0.37	0.68	22.9329206576528	34.0502613971523	45.1676021366518	40.7422015062521	60.4930628720592	80.2439242378663	41.6227552667565	61.7935606740427	81.9578486665245	49.2259068772686	0.554974891458794	-1.45366403940186	-21.8825560594395	-0.329607563017454	-0.304398218757427	-0.3400406584127	0.172207626069242	0.216644019860015	0.153956419170974	0.194162800450024	0.240003631854918	0.172320752304033	0.00135671651276901	0.00247035239044966	0.00274615631614576
147	24.3471458787356	0.17	49.267014831435	32.338605004939	66.1954246579311	0.206851872638213	29.6496146419756	20.5849459015201	38.7142833824311	0.54	0.4	0.7	21.6323981818151	31.1583170021946	40.6842358225741	36.741546002275	52.9208425190677	69.1001390358603	37.6285570699957	54.1716248945261	70.764319515139	49.267014831435	0.571969911174644	1.26693894003609	-18.2155375156595	-0.329607563017454	-0.304398218757427	-0.3400406584127	0.172207626069242	0.216644019860015	0.153956419170974	0.194162800450024	0.240003631854918	0.172320752304033	0.00135671651276901	0.00247035239044966	0.00274615631614576
147	24.3471458787356	0.17	49.4350644538958	32.1145118548481	66.7556170529435	0.202475810200858	28.046532751574	19.3559279651938	36.7371375379542	0.5	0.37	0.63	21.3279430046676	30.9039614675031	40.4799799303386	37.3271590206007	54.0866544800662	70.8461499395318	38.3121514805715	55.4978164607613	72.683220375252	49.4350644538958	0.52122748465372	1.09325139041999	-20.9914878403748	-0.329607563017454	-0.304398218757427	-0.3400406584127	0.172207626069242	0.216644019860015	0.153956419170974	0.194162800450024	0.240003631854918	0.172320752304033	0.00135671651276901	0.00247035239044966	0.00274615631614576
147	24.3471458787356	0.17	49.4538415869847	32.5659667408102	66.3417164331593	0.136902570599117	24.1203779345562	14.6646780420438	33.5760778270685	0.51	0.39	0.64	15.9344181886015	26.2088392104084	36.4832602322154	27.6373564852254	45.4577646794888	63.2781728737522	28.4138173113928	46.7551009631504	65.0793526235858	49.4538415869847	0.543831263617442	-2.37052165281617	-23.2886348666128	-0.329607563017454	-0.304398218757427	-0.3400406584127	0.172207626069242	0.216644019860015	0.153956419170974	0.194162800450024	0.240003631854918	0.172320752304033	0.00135671651276901	0.00247035239044966	0.00274615631614576
147	24.3471458787356	0.17	49.4609215380686	32.460726602467	66.4611164736703	0.199754095689699	28.4665586970645	19.5707729601695	37.3623444339595	0.49	0.36	0.64	21.7128524414811	31.582308463956	41.451764486431	38.1710315393663	55.5214611121554	72.8718906849445	39.0129029437365	56.7821396180644	74.5027216799302	49.4609215380686	0.519554086781588	0.755983544638371	-21.5681066670073	-0.329607563017454	-0.304398218757427	-0.3400406584127	0.172207626069242	0.216644019860015	0.153956419170974	0.194162800450024	0.240003631854918	0.172320752304033	0.00135671651276901	0.00247035239044966	0.00274615631614576
147	24.3471458787356	0.17	49.6846680340022	32.5598899934055	66.809446074599	0.187239191010115	29.7312143165904	20.0599977611428	39.402430872038	0.49	0.37	0.66	22.3478216131277	33.1220313082916	43.8962410034555	39.394125292421	58.3866058127047	77.3790863329884	40.2903229890202	59.7352820837934	79.1424116335251	49.6846680340022	0.541705596233596	-1.96959893878717	-23.1064796008353	-0.329607563017454	-0.304398218757427	-0.3400406584127	0.172207626069242	0.216644019860015	0.153956419170974	0.194162800450024	0.240003631854918	0.172320752304033	0.00135671651276901	0.00247035239044966	0.00274615631614576
147	24.3471458787356	0.17	49.8045904453062	32.8135660140335	66.7956148765789	0.181148822808692	27.1604867090924	18.1446146440472	36.1763587741375	0.47	0.36	0.59	20.8090379351329	31.1488344808468	41.4886310265607	37.4010254370473	55.9852096182498	74.5693937994522	38.470111634705	57.5498243858045	76.6845187925426	49.8045904453062	0.501725640131255	0.485378925731054	-22.7514050769761	-0.329607563017454	-0.304398218757427	-0.3400406584127	0.172207626069242	0.216644019860015	0.153956419170974	0.194162800450024	0.240003631854918	0.172320752304033	0.00135671651276901	0.00247035239044966	0.00274615631614576
147	24.3471458787356	0.17	50.2878603487254	33.1823994960118	67.393321201439	0.163439092538648	25.1594867163319	16.2724279868691	34.0465454457947	0.5	0.37	0.66	17.8757703765611	27.638481958329	37.4011935400969	31.2235582072906	48.2760592695111	65.3285603317317	31.9402685179562	49.368490483591	66.8121911700596	50.2878603487254	0.533983856709217	-0.0468259920797705	-21.4393261012032	-0.329607563017454	-0.304398218757427	-0.3400406584127	0.172207626069242	0.216644019860015	0.153956419170974	0.194162800450024	0.240003631854918	0.172320752304033	0.00135671651276901	0.00247035239044966	0.00274615631614576
147	24.3471458787356	0.17	50.3072444789831	33.1964972276208	67.4179917303453	0.199642052395649	29.9637981338843	20.5968429560539	39.3307533117147	0.48	0.36	0.67	23.0622413186523	33.5504011397005	44.0385609607488	40.7894757776003	59.3395609606152	77.8896461436302	41.6200633632422	60.5340407700485	79.4498904261302	50.3072444789831	0.547552049776491	2.72606210816549	-18.254647054014	-0.329607563017454	-0.304398218757427	-0.3400406584127	0.172207626069242	0.216644019860015	0.153956419170974	0.194162800450024	0.240003631854918	0.172320752304033	0.00135671651276901	0.00247035239044966	0.00274615631614576
147	24.3471458787356	0.17	50.4817713090943	32.7967616135141	68.1667810046745	0.168980716242143	25.1549824359913	16.4454175795873	33.8645472923953	0.47	0.35	0.65	18.7318303093976	28.6522893168573	38.5727483243169	33.511873018305	51.2599070891934	69.0079411600817	34.1681180646002	52.2807504374546	70.3967095293513	50.4817713090943	0.509683050571588	1.92351007647862	-21.2955159089084	-0.329607563017454	-0.304398218757427	-0.3400406584127	0.172207626069242	0.216644019860015	0.153956419170974	0.194162800450024	0.240003631854918	0.172320752304033	0.00135671651276901	0.00247035239044966	0.00274615631614576
147	24.3471458787356	0.17	50.6058592755802	33.3545100013151	67.8572085498453	0.222772872897712	32.4754591353478	23.0047263423299	41.9461919283656	0.46	0.37	0.65	26.4095763418167	37.2820395473417	48.1545027528666	47.4999003105875	67.0549629026078	86.6100254946281	48.6225775949219	68.6110746092268	88.6263769440503	50.6058592755802	0.529871467261654	0.475673458860497	-21.3602722356119	-0.329607563017454	-0.304398218757427	-0.3400406584127	0.172207626069242	0.216644019860015	0.153956419170974	0.194162800450024	0.240003631854918	0.172320752304033	0.00135671651276901	0.00247035239044966	0.00274615631614576
147	24.3471458787356	0.17	50.6079295638714	33.2896117155072	67.9262474122356	0.205375724959008	31.6415329638778	21.9241495931198	41.3589163346358	0.52	0.39	0.69	23.4363792235449	33.824024170518	44.2116691174912	40.2302783179508	58.0614391512314	75.8925999845119	41.1781805541871	59.4407269333853	77.7248011497992	50.6079295638714	0.566047291505273	3.23801277345931	-16.3021782417085	-0.329607563017454	-0.304398218757427	-0.3400406584127	0.172207626069242	0.216644019860015	0.153956419170974	0.194162800450024	0.240003631854918	0.172320752304033	0.00135671651276901	0.00247035239044966	0.00274615631614576
147	24.3471458787356	0.17	50.6891955003282	33.0912741944374	68.287116806219	0.215153819455051	30.566536594954	21.4516884235439	39.6813847663641	0.52	0.38	0.67	23.0181678097797	32.7986149535072	42.5790620972347	39.6064836658938	56.4353261369527	73.2641686080116	40.5223954255414	57.7831549062822	75.0827868364078	50.6891955003282	0.54785513133558	1.11964639343128	-19.6876736350727	-0.329607563017454	-0.304398218757427	-0.3400406584127	0.172207626069242	0.216644019860015	0.153956419170974	0.194162800450024	0.240003631854918	0.172320752304033	0.00135671651276901	0.00247035239044966	0.00274615631614576
147	24.3471458787356	0.17	50.8544521167741	33.4964238808845	68.2124803526638	0.207413635813624	29.9155781250466	20.7852264087031	39.0459298413901	0.5	0.38	0.63	22.907151517651	32.969603860636	43.0320562036209	40.0958985592548	57.7088727472839	75.321846935313	41.1403917215186	59.2233410511891	77.2819336742415	50.8544521167741	0.527037994109797	0.909602654158736	-21.036160956881	-0.329607563017454	-0.304398218757427	-0.3400406584127	0.172207626069242	0.216644019860015	0.153956419170974	0.194162800450024	0.240003631854918	0.172320752304033	0.00135671651276901	0.00247035239044966	0.00274615631614576
147	24.3471458787356	0.17	51.5501456860327	33.7734833367122	69.3268080353531	0.202144240557971	30.4934859778578	21.034947325317	39.9520246303986	0.45	0.35	0.66	24.480104564231	35.4877867636695	46.495468963108	44.4442891899018	64.4290327067743	84.4137762236469	45.2686465801269	65.6526754145905	86.0109836268491	51.5501456860327	0.529702217141777	3.75248150148535	-18.3066675470041	-0.329607563017454	-0.304398218757427	-0.3400406584127	0.172207626069242	0.216644019860015	0.153956419170974	0.194162800450024	0.240003631854918	0.172320752304033	0.00135671651276901	0.00247035239044966	0.00274615631614576
147	24.3471458787356	0.17	52.4330816707591	34.2340860156622	70.6320773258558	0.185285040478607	28.646921975585	19.2681474801389	38.0256964710311	0.49	0.38	0.61	21.3269669207806	31.7078721753213	42.088777429862	37.4350830343134	55.656616908238	73.8781507821625	38.4641343637741	15.5199590444566	75.9451389249521	52.4330816707591	0.525158709041887	-2.12583030024325	-23.9573123278793	-0.329607563017454	-0.304398218757427	-0.3400406584127	0.172207626069242	0.216644019860015	0.153956419170974	0.194162800450024	0.240003631854918	0.172320752304033	0.00135671651276901	0.00247035239044966	0.00274615631614576
147	24.3471458787356	0.17	53.2043483193517	34.6770629167352	71.7316337219682	0.168729137178037	30.0185851768607	19.6157452183158	40.4214251354056	0.51	0.36	0.66	21.2227418972134	32.4778221901645	43.7329024831157	36.7088023187867	56.1766222431416	75.6444421674966	37.4676804982549	57.3257756571209	77.2087406332853	53.2043483193517	0.548193262866394	2.16718010694645	-18.473448321912	-0.329607563017454	-0.304398218757427	-0.3400406584127	0.172207626069242	0.216644019860015	0.153956419170974	0.194162800450024	0.240003631854918	0.172320752304033	0.00135671651276901	0.00247035239044966	0.00274615631614576
147	24.3471458787356	0.17	53.2876983038182	34.7678472555265	71.8075493521099	0.195165199896325	30.2642252502558	20.6687341918828	39.8597163086287	0.47	0.36	0.63	23.4377539689861	34.3187666400995	45.199779311213	41.80538266567	61.2135946943408	80.6218067230115	42.8196632166275	62.7328024676823	82.5919966278442	53.2876983038182	0.521111821309944	-0.866077698741876	-22.9825390911598	-0.329607563017454	-0.304398218757427	-0.3400406584127	0.172207626069242	0.216644019860015	0.153956419170974	0.194162800450024	0.240003631854918	0.172320752304033	0.00135671651276901	0.00247035239044966	0.00274615631614576
147	24.3471458787356	0.17	53.3063003399112	34.9106973455232	71.7019033342992	0.20856647583279	30.6611586826182	21.3359406649153	39.9863767003212	0.48	0.35	0.62	24.1066108138423	34.6427950410816	45.178979268321	42.8937944141088	61.6412211528717	80.3886478916346	43.8338956254682	63.0046629378751	82.1970913967352	53.3063003399112	0.513546825856846	-0.804393589539136	-23.6370974334912	-0.329607563017454	-0.304398218757427	-0.3400406584127	0.172207626069242	0.216644019860015	0.153956419170974	0.194162800450024	0.240003631854918	0.172320752304033	0.00135671651276901	0.00247035239044966	0.00274615631614576
147	24.3471458787356	0.17	53.4908672482811	35.2258136361457	71.7559208604165	0.203113220479651	29.7880435751707	20.5759857197605	39.0001014305808	0.49	0.37	0.65	22.7618733316045	32.9525731544025	43.1432729772005	39.9392362530951	57.820399278547	75.7015623039988	40.8361227173217	59.1807230362635	77.4696923891413	53.4908672482811	0.531152358931975	0.403208211564002	-21.2308560252192	-0.329607563017454	-0.304398218757427	-0.3400406584127	0.172207626069242	0.216644019860015	0.153956419170974	0.194162800450024	0.240003631854918	0.172320752304033	0.00135671651276901	0.00247035239044966	0.00274615631614576
147	24.3471458787356	0.17	53.964921517472	35.4146029518517	72.5152400830923	0.226112963465262	32.1599105780722	22.8707525976707	41.4490685584738	0.54	0.37	0.69	24.0772126369879	33.856385008232	43.6355573794761	40.9387079037647	57.56632536443	74.1939428250953	41.7107596457934	58.6442868525169	75.6023261492856	53.964921517472	0.551735240858522	-2.56774919664231	-23.0671123445152	-0.329607563017454	-0.304398218757427	-0.3400406584127	0.172207626069242	0.216644019860015	0.153956419170974	0.194162800450024	0.240003631854918	0.172320752304033	0.00135671651276901	0.00247035239044966	0.00274615631614576
147	24.3471458787356	0.17	54.9774800485959	35.9022635651272	74.0526965320647	0.167586285844948	29.9648813557703	19.5381448319309	40.3916178796096	0.5	0.37	0.65	21.369598307621	32.7737092449963	44.1778201823716	37.2208706452068	57.0841798152373	76.9474889852677	38.1076118798342	58.4412169993423	78.7523902393563	54.9774800485959	0.541662849151783	3.24395710852356	-17.6274450778868	-0.329607563017454	-0.304398218757427	-0.3400406584127	0.172207626069242	0.216644019860015	0.153956419170974	0.194162800450024	0.240003631854918	0.172320752304033	0.00135671651276901	0.00247035239044966	0.00274615631614576
147	24.3471458787356	0.17	58.1338202663122	38.2610808535518	78.0065596790726	0.183529901958499	30.3690469046608	20.3682789730457	40.369814836276	0.5	0.37	0.64	22.4817607500924	33.5202423151428	44.5587238801932	39.3902296716269	58.7307221226717	78.0712145737164	40.3263483101663	60.161184191147	79.9767561012821	58.1338202663122	0.52383469714493	0.740140567960573	-20.9230283026031	-0.329607563017454	-0.304398218757427	-0.3400406584127	0.172207626069242	0.216644019860015	0.153956419170974	0.194162800450024	0.240003631854918	0.172320752304033	0.00135671651276901	0.00247035239044966	0.00274615631614576
147	24.3471458787356	0.18	34.1447156444131	22.5942170616285	45.6952142271977	0.210861358655327	24.5763491506071	17.1533231032483	31.999375197966	0.47	0.34	0.64	19.6136930910117	28.1014335610732	36.5891740311347	35.1813216025213	50.4058856746904	65.6304497468596	35.8418362103491	51.3593131243096	66.8993102488434	34.1447156444131	0.537434623279815	2.40279590781089	-19.9287456650009	-0.329607563017454	-0.304398218757427	-0.3400406584127	0.172207626069242	0.216644019860015	0.153956419170974	0.194162800450024	0.240003631854918	0.172320752304033	0.00135671651276901	0.00247035239044966	0.00274615631614576
147	24.3471458787356	0.18	34.2352588721267	22.6837814740817	45.7867362701716	0.20778431422011	25.166747914921	17.4944068709558	32.8390889588862	0.5	0.39	0.69	19.2800049684044	27.7354372981808	36.1908696279572	33.7466397038298	48.5465543740122	63.3464690441946	34.5658235079358	49.7100604598851	64.8657161526701	34.2352588721267	0.584347325848968	0.558706519283281	-19.0032034565574	-0.329607563017454	-0.304398218757427	-0.3400406584127	0.172207626069242	0.216644019860015	0.153956419170974	0.194162800450024	0.240003631854918	0.172320752304033	0.00135671651276901	0.00247035239044966	0.00274615631614576
147	24.3471458787356	0.18	35.208021006197	23.3471659107852	47.0688761016088	0.23016068411401	28.0848637955558	20.065456762487	36.1042708286246	0.46	0.35	0.66	23.0828844595256	32.3082436511641	41.5336028428026	41.5750841367631	58.1910787823523	74.8070734279415	42.3827604225755	59.3633521894002	76.2829752367837	35.208021006197	0.541449048245236	0.241136727094639	-21.6769324267682	-0.329607563017454	-0.304398218757427	-0.3400406584127	0.172207626069242	0.216644019860015	0.153956419170974	0.194162800450024	0.240003631854918	0.172320752304033	0.00135671651276901	0.00247035239044966	0.00274615631614576
147	24.3471458787356	0.18	36.297803744802	24.279994164013	48.3156133255909	0.273191357812304	29.5939122644293	22.0575041849404	37.1303203439181	0.47	0.35	0.67	25.1755023258904	33.7772397456466	42.3789771654028	45.1020228771377	60.5120732057067	75.9221235342756	45.8919127048779	61.5675538426368	77.2576267873787	36.297803744802	0.551750983511264	-2.01872708404159	-23.617160075822	-0.329607563017454	-0.304398218757427	-0.3400406584127	0.172207626069242	0.216644019860015	0.153956419170974	0.194162800450024	0.240003631854918	0.172320752304033	0.00135671651276901	0.00247035239044966	0.00274615631614576
147	24.3471458787356	0.18	37.8123446099746	25.1426409721678	50.4820482477814	0.202858170223201	25.4287157818346	17.5585942853166	33.2988372783525	0.51	0.39	0.74	19.0424633686887	27.5776853727588	36.1129073768289	32.9877564413408	47.7735443507978	62.5593322602548	33.5983560295504	48.686078357206	63.7340062257221	37.8123446099746	0.591170263074147	-0.471189475018944	-19.3327107977122	-0.329607563017454	-0.304398218757427	-0.3400406584127	0.172207626069242	0.216644019860015	0.153956419170974	0.194162800450024	0.240003631854918	0.172320752304033	0.00135671651276901	0.00247035239044966	0.00274615631614576
147	24.3471458787356	0.18	37.8664233983707	25.3118132714398	50.4210335253016	0.221124011297253	24.1204848720324	17.0526287350406	31.1883410090242	0.46	0.34	0.64	19.6005237939136	27.7244139305938	35.8483040672739	35.2826937145538	49.9064216555478	64.5301495965417	35.9075585614307	50.8153789004778	65.6824678539673	37.8664233983707	0.524601356829656	1.71965037972157	-21.2398927048215	-0.329607563017454	-0.304398218757427	-0.3400406584127	0.172207626069242	0.216644019860015	0.153956419170974	0.194162800450024	0.240003631854918	0.172320752304033	0.00135671651276901	0.00247035239044966	0.00274615631614576
147	24.3471458787356	0.18	38.5501158183774	25.5976674077385	51.5025642290163	0.182265082982636	25.2922094956204	16.927964131137	33.6564548601038	0.55	0.39	0.71	17.5844310620862	26.2730420999366	34.961653137787	29.6553503282198	44.308301184767	58.9612520413141	30.2962342539543	45.2742261836184	60.2431230966502	38.5501158183774	0.594587407973846	0.0234285888755832	-18.2771123729602	-0.329607563017454	-0.304398218757427	-0.3400406584127	0.172207626069242	0.216644019860015	0.153956419170974	0.194162800450024	0.240003631854918	0.172320752304033	0.00135671651276901	0.00247035239044966	0.00274615631614576
147	24.3471458787356	0.18	39.7740302896962	26.5009615080371	53.0470990713552	0.218922277301818	27.402469712574	19.3212425476534	35.4836968774946	0.51	0.4	0.71	20.924120224336	29.675760722711	38.4274012210859	36.2143411749268	51.3612095474303	66.5080779199338	37.0358626981106	52.5306307644855	68.0159407515587	39.7740302896962	0.587420399167981	-1.12096100648058	-20.1266696191967	-0.329607563017454	-0.304398218757427	-0.3400406584127	0.172207626069242	0.216644019860015	0.153956419170974	0.194162800450024	0.240003631854918	0.172320752304033	0.00135671651276901	0.00247035239044966	0.00274615631614576
147	24.3471458787356	0.18	39.8592634761716	26.6808535975555	53.0376733547877	0.209611215550134	25.9324085498278	18.0702564229451	33.7945606767105	0.54	0.39	0.7	19.0104772924476	27.2817082578306	35.5529392232135	32.3100564392492	46.3677749911004	60.4254935429517	33.0184694204219	47.3892348931483	61.7428661925784	39.8592634761716	0.577062580275153	1.82390869578836	-17.8337571372147	-0.329607563017454	-0.304398218757427	-0.3400406584127	0.172207626069242	0.216644019860015	0.153956419170974	0.194162800450024	0.240003631854918	0.172320752304033	0.00135671651276901	0.00247035239044966	0.00274615631614576
147	24.3471458787356	0.18	39.8781451143828	26.6409744214089	53.1153158073566	0.223707620458463	26.7992970593387	19.0049249309761	34.5936691877013	0.5	0.36	0.65	20.9535722737088	29.547131065074	38.1406898564393	36.6860658945	51.7318948333612	66.7777237722223	37.4939434943299	52.8778735196382	68.2797036691431	39.8781451143828	0.549215453588769	-0.163015825896246	-21.4229289169717	-0.329607563017454	-0.304398218757427	-0.3400406584127	0.172207626069242	0.216644019860015	0.153956419170974	0.194162800450024	0.240003631854918	0.172320752304033	0.00135671651276901	0.00247035239044966	0.00274615631614576
147	24.3471458787356	0.18	39.9406225851623	26.5026576471554	53.3785875231692	0.217100657081216	26.6279581519612	18.7330747092304	34.522841594692	0.49	0.38	0.68	20.7959375094247	29.5601956607212	38.3244538120178	36.5734808650974	51.9870407321604	67.4006005992235	37.3877434922745	53.1441249625477	68.9039784248102	39.9406225851623	0.563987467757507	1.70777798863738	-18.5697937529119	-0.329607563017454	-0.304398218757427	-0.3400406584127	0.172207626069242	0.216644019860015	0.153956419170974	0.194162800450024	0.240003631854918	0.172320752304033	0.00135671651276901	0.00247035239044966	0.00274615631614576
147	24.3471458787356	0.18	40.2312333593921	27.0016521984644	53.4608145203198	0.195254711980866	25.3830599186887	17.3374699416636	33.4286498957138	0.49	0.36	0.7	19.2227590220708	28.1432322998402	37.0637055776097	33.7792538759573	49.4547836579983	65.1303134400393	34.3720048718917	50.3354021834325	66.2608077366952	40.2312333593921	0.561918449796051	-1.47038237252663	-22.2012377208904	-0.329607563017454	-0.304398218757427	-0.3400406584127	0.172207626069242	0.216644019860015	0.153956419170974	0.194162800450024	0.240003631854918	0.172320752304033	0.00135671651276901	0.00247035239044966	0.00274615631614576
147	24.3471458787356	0.18	40.2657791616081	26.8169565357266	53.7146017874895	0.186052125128919	25.3840673196136	17.0945803786453	33.6735542605818	0.48	0.34	0.64	19.3483876557442	28.7307885833178	38.1131895108913	34.4677910830228	51.1818781058117	67.8959651286006	35.1580480827135	52.2079039432826	69.2434691634299	40.2657791616081	0.542653876204052	0.314574159029991	-21.4381859893233	-0.329607563017454	-0.304398218757427	-0.3400406584127	0.172207626069242	0.216644019860015	0.153956419170974	0.194162800450024	0.240003631854918	0.172320752304033	0.00135671651276901	0.00247035239044966	0.00274615631614576
147	24.3471458787356	0.18	40.2887604744676	26.7291531527244	53.8483677962108	0.244352432367926	30.9210913318759	22.4314061431743	39.4107765205775	0.52	0.4	0.69	24.0066332458125	33.0924996153439	42.1783659848753	41.2394020457009	56.8474088957234	72.4554157457458	42.2501119292616	58.2097153882318	74.2593430042766	40.2887604744676	0.583584764215142	-4.69673140532123	-24.0007239571497	-0.329607563017454	-0.304398218757427	-0.3400406584127	0.172207626069242	0.216644019860015	0.153956419170974	0.194162800450024	0.240003631854918	0.172320752304033	0.00135671651276901	0.00247035239044966	0.00274615631614576
147	24.3471458787356	0.18	40.4929265163218	27.0924475079981	53.8934055246455	0.208566973240119	27.1367539551498	18.8834531497881	35.3900547605115	0.49	0.36	0.69	21.0021682320586	30.1814857334201	39.3608032347817	36.9816063646272	53.144980678195	69.3083549917628	37.6217321038816	54.0504861564059	70.5129695398089	40.4929265163218	0.563295043234243	1.00533882985751	-19.6060824091414	-0.329607563017454	-0.304398218757427	-0.3400406584127	0.172207626069242	0.216644019860015	0.153956419170974	0.194162800450024	0.240003631854918	0.172320752304033	0.00135671651276901	0.00247035239044966	0.00274615631614576
147	24.3471458787356	0.18	40.7455240597635	26.9590975845091	54.5319505350178	0.202463191810749	26.3005083862821	18.1506148904824	34.4504018820819	0.52	0.37	0.67	19.525951830312	28.2933918747044	37.0608319190968	33.6519183125868	48.7621254230219	63.872332533457	34.3823118023989	49.8518576277135	65.2755824650699	40.7455240597635	0.561563072934271	-1.29993046597978	-21.749834472108	-0.329607563017454	-0.304398218757427	-0.3400406584127	0.172207626069242	0.216644019860015	0.153956419170974	0.194162800450024	0.240003631854918	0.172320752304033	0.00135671651276901	0.00247035239044966	0.00274615631614576
147	24.3471458787356	0.18	40.9226965460916	27.4726770425248	54.3727160496583	0.215314903144487	25.593255139485	17.9650626322377	33.2214476467323	0.48	0.35	0.68	20.2155759412139	28.7993648252969	37.3831537093799	35.8727670005904	51.1047969717571	66.3368269429239	36.5042001854874	52.001047747227	67.4852561745384	40.9226965460916	0.544020550893396	0.284702601864068	-21.4034903554882	-0.329607563017454	-0.304398218757427	-0.3400406584127	0.172207626069242	0.216644019860015	0.153956419170974	0.194162800450024	0.240003631854918	0.172320752304033	0.00135671651276901	0.00247035239044966	0.00274615631614576
147	24.3471458787356	0.18	40.9448500463876	27.2886276750916	54.6010724176837	0.211535164310991	25.8962851521516	18.090388291537	33.7021820127662	0.49	0.37	0.68	20.0445964962233	28.6937227803371	37.3428490644508	35.2085392188065	50.4008181973334	65.5930971758604	35.9382143512371	51.4144587645306	66.9575290861721	40.9448500463876	0.558976592508272	0.303882526644839	-20.2979197539618	-0.329607563017454	-0.304398218757427	-0.3400406584127	0.172207626069242	0.216644019860015	0.153956419170974	0.194162800450024	0.240003631854918	0.172320752304033	0.00135671651276901	0.00247035239044966	0.00274615631614576
147	24.3471458787356	0.18	41.325628318156	27.5236180973743	55.1276385389378	0.241240890488651	29.5133554718511	21.3413142649055	37.6853966787967	0.45	0.34	0.67	24.8606544031391	34.3803254830113	43.8999965628835	45.1654007380458	62.4601892116156	79.7549776851854	45.8633319447971	63.4483302684028	81.0194419906364	41.325628318156	0.536544509722327	2.41337384672773	-19.8131939013528	-0.329607563017454	-0.304398218757427	-0.3400406584127	0.172207626069242	0.216644019860015	0.153956419170974	0.194162800450024	0.240003631854918	0.172320752304033	0.00135671651276901	0.00247035239044966	0.00274615631614576
147	24.3471458787356	0.18	41.3320898011089	27.3894685613152	55.2747110409026	0.189986344872078	25.4140457575218	17.2210214105601	33.6070701044836	0.51	0.39	0.65	18.7108414524479	27.6126583608249	36.5144752692019	32.4515081327318	47.8905456838994	63.329583235067	33.35688231435	49.2304153792727	65.0936602089749	41.3320898011089	0.551093715818455	3.2612971085307	-17.4247261436745	-0.329607563017454	-0.304398218757427	-0.3400406584127	0.172207626069242	0.216644019860015	0.153956419170974	0.194162800450024	0.240003631854918	0.172320752304033	0.00135671651276901	0.00247035239044966	0.00274615631614576
147	24.3471458787356	0.18	41.4618628673906	27.8672235067092	55.0565022280721	0.206758517007119	24.688148718241	17.1381828018934	32.2381146345887	0.52	0.36	0.66	18.4622051489448	26.5954489838601	34.7286928187754	31.8463514876812	45.8757775401013	59.9052035925213	32.5340101430409	46.8758808728792	61.1860037533028	41.4618628673906	0.549646680865044	0.00809003929728429	-20.9254040906159	-0.329607563017454	-0.304398218757427	-0.3400406584127	0.172207626069242	0.216644019860015	0.153956419170974	0.194162800450024	0.240003631854918	0.172320752304033	0.00135671651276901	0.00247035239044966	0.00274615631614576
147	24.3471458787356	0.18	41.9465861827074	27.8581671287357	56.0350052366792	0.19826731248623	25.7659542293509	17.6764682255703	33.8554402331315	0.5	0.37	0.69	19.448098823666	28.3483565689665	37.2486143142669	34.0039009556182	49.5654982919289	65.1270956282397	9.95850398763874	50.5812796116127	66.4452703976676	41.9465861827074	0.555965897585378	-0.118759897516181	-20.6213291592536	-0.329607563017454	-0.304398218757427	-0.3400406584127	0.172207626069242	0.216644019860015	0.153956419170974	0.194162800450024	0.240003631854918	0.172320752304033	0.00135671651276901	0.00247035239044966	0.00274615631614576
147	24.3471458787356	0.18	42.3258019051601	28.0475218854418	56.6040819248784	0.192500592212042	24.5938817241605	16.729445173578	32.4583182747431	0.49	0.35	0.69	18.5593375593103	27.2839982483905	36.0086589374708	32.6257992818229	47.963040039166	63.3002807965092	33.0984448131543	48.6864327564864	64.2313497542979	42.3258019051601	0.541719500736437	1.05531029516426	-20.4466603031901	-0.329607563017454	-0.304398218757427	-0.3400406584127	0.172207626069242	0.216644019860015	0.153956419170974	0.194162800450024	0.240003631854918	0.172320752304033	0.00135671651276901	0.00247035239044966	0.00274615631614576
147	24.3471458787356	0.18	42.559867059837	28.336794042889	56.7829400767851	0.201345928052071	28.8989462001109	19.9127603223402	37.8851320778816	0.51	0.39	0.72	21.4890004973502	31.1865085108451	40.8840165243399	37.1088979040787	53.8553182339186	70.6017385637585	37.8933090199459	54.9851071235527	72.0786374348657	42.559867059837	0.576425983786106	0.446704572944324	-19.237545647784	-0.329607563017454	-0.304398218757427	-0.3400406584127	0.172207626069242	0.216644019860015	0.153956419170974	0.194162800450024	0.240003631854918	0.172320752304033	0.00135671651276901	0.00247035239044966	0.00274615631614576
147	24.3471458787356	0.18	42.7314387620052	28.2800569055043	57.1828206185061	0.188415604834586	28.1694240069032	19.0415037365745	37.2973442772319	0.49	0.37	0.7	21.1092753921019	31.2284227771592	41.3475701622164	37.0911020295203	54.8714531377039	72.6518042458876	37.8011735047185	55.9105020018597	74.0145993019296	42.7314387620052	0.570599312977938	0.269258126284775	-19.9548419608131	-0.329607563017454	-0.304398218757427	-0.3400406584127	0.172207626069242	0.216644019860015	0.153956419170974	0.194162800450024	0.240003631854918	0.172320752304033	0.00135671651276901	0.00247035239044966	0.00274615631614576
147	24.3471458787356	0.18	42.7399906301061	28.4783593369958	57.0016219232165	0.209569766411468	26.2571352107342	18.2955369553907	34.2187334660776	0.5	0.38	0.69	20.0064124548317	28.7125258028271	37.4186391508225	34.8419166569248	50.0039391515344	65.1659616461439	35.5500487100009	51.0465769180858	66.5078153288611	42.7399906301061	0.558446743182062	-1.77890218090348	-22.2816620182141	-0.329607563017454	-0.304398218757427	-0.3400406584127	0.172207626069242	0.216644019860015	0.153956419170974	0.194162800450024	0.240003631854918	0.172320752304033	0.00135671651276901	0.00247035239044966	0.00274615631614576
147	24.3471458787356	0.18	42.8646055685345	28.5156547724848	57.2135563645843	0.249467176904761	29.3425750026867	21.3963323346182	37.2888176707552	0.48	0.36	0.67	24.118994908294	33.0763892623312	42.0337836163684	42.849552254824	58.7631646959624	74.6767771371008	43.737475908889	59.9933069066595	76.2182888382429	42.8646055685345	0.539560680529246	-0.761280538408431	-22.4435957273937	-0.329607563017454	-0.304398218757427	-0.3400406584127	0.172207626069242	0.216644019860015	0.153956419170974	0.194162800450024	0.240003631854918	0.172320752304033	0.00135671651276901	0.00247035239044966	0.00274615631614576
147	24.3471458787356	0.18	42.8993881490336	28.5475564635523	57.2512198345149	0.228208522189201	28.7188690694515	20.4729920138147	36.9647461250884	0.47	0.38	0.67	23.269455696473	32.6416603402902	42.0138649841073	41.5697225577227	58.3126989246659	75.0556752916091	42.5197559745476	59.6286498892168	14.5985460691152	42.8993881490336	0.542930278644404	-0.778167564872183	-22.3145794813947	-0.329607563017454	-0.304398218757427	-0.3400406584127	0.172207626069242	0.216644019860015	0.153956419170974	0.194162800450024	0.240003631854918	0.172320752304033	0.00135671651276901	0.00247035239044966	0.00274615631614576
147	24.3471458787356	0.18	42.9874366893675	28.7654539539036	57.2094194248315	0.18322066863875	24.8547651398285	16.661438612202	33.048091667455	0.51	0.4	0.68	18.0172597539561	26.8773165433569	35.7373733327577	31.1542399156742	46.4744572324547	61.7946745492352	31.9511629369287	47.6781448609902	63.3944804407023	42.9874366893675	0.559066948201945	-0.338294970691073	-20.7740241715303	-0.329607563017454	-0.304398218757427	-0.3400406584127	0.172207626069242	0.216644019860015	0.153956419170974	0.194162800450024	0.240003631854918	0.172320752304033	0.00135671651276901	0.00247035239044966	0.00274615631614576
147	24.3471458787356	0.18	43.1124626237923	28.547146478801	57.6777787687836	0.226037360701727	27.0607931091837	19.242789490631	34.8787967277364	0.53	0.36	0.68	20.3709785288081	28.6473453169612	36.9237121051144	34.7565541056164	48.8775247631414	62.9984954206665	35.4192170558264	49.8244791107258	64.2064178449587	43.1124626237923	0.552815788653974	-1.04823982833316	-22.0644065106036	-0.329607563017454	-0.304398218757427	-0.3400406584127	0.172207626069242	0.216644019860015	0.153956419170974	0.194162800450024	0.240003631854918	0.172320752304033	0.00135671651276901	0.00247035239044966	0.00274615631614576
147	24.3471458787356	0.18	43.1750673781943	28.6675021760519	57.6826325803368	0.199351783541743	24.5896976161501	16.8957458878362	32.2836493444641	0.45	0.33	0.66	19.6481520443946	28.5954891068549	37.5428261693151	35.6531397382634	51.8887968042542	68.1244538702449	36.20196418517	52.6847557619179	69.1698085295021	43.1750673781943	0.519944343745859	0.0623252596803072	-22.8837882000584	-0.329607563017454	-0.304398218757427	-0.3400406584127	0.172207626069242	0.216644019860015	0.153956419170974	0.194162800450024	0.240003631854918	0.172320752304033	0.00135671651276901	0.00247035239044966	0.00274615631614576
147	24.3471458787356	0.18	43.1988588682042	28.9475824427944	57.4501352936139	0.190644592914067	26.5534942902379	18.0113966458486	35.0955919346272	0.49	0.37	0.65	20.041757870357	29.5467760574533	39.0517942445496	35.3014591892035	52.0435540590704	68.7856489289374	36.1319409855153	53.2763569154221	70.3725649927308	43.1988588682042	0.544987912699434	1.4900419964791	-19.445578696682	-0.329607563017454	-0.304398218757427	-0.3400406584127	0.172207626069242	0.216644019860015	0.153956419170974	0.194162800450024	0.240003631854918	0.172320752304033	0.00135671651276901	0.00247035239044966	0.00274615631614576
147	24.3471458787356	0.18	43.2061159875768	28.8028938842598	57.6093380908937	0.210867118006841	28.4492664488958	19.8566154409568	37.0419174568348	0.48	0.35	0.61	22.4977624466589	32.2333300079321	41.9688975692053	40.1059112418561	57.4611397641264	74.8163682863967	41.1086579264869	58.9338966992206	76.6936283129505	43.2061159875768	0.524094671548936	-0.28025822713714	-22.6978622415117	-0.329607563017454	-0.304398218757427	-0.3400406584127	0.172207626069242	0.216644019860015	0.153956419170974	0.194162800450024	0.240003631854918	0.172320752304033	0.00135671651276901	0.00247035239044966	0.00274615631614576
147	24.3471458787356	0.18	43.2701891113218	29.0669463641089	57.4734318585348	0.206442758260423	26.330810034826	18.2707368627406	34.3908832069114	0.47	0.34	0.66	20.804849250557	29.9828374484857	39.1608256464146	37.2132361714789	53.6297282246201	70.0462202777614	37.8669991455148	54.5482039600946	71.2559950827775	43.2701891113218	0.534675604715117	3.10016202810707	-18.9640901212632	-0.329607563017454	-0.304398218757427	-0.3400406584127	0.172207626069242	0.216644019860015	0.153956419170974	0.194162800450024	0.240003631854918	0.172320752304033	0.00135671651276901	0.00247035239044966	0.00274615631614576
147	24.3471458787356	0.18	43.3305040692466	28.8726554776189	57.7883526608743	0.21573801767891	28.9773994913823	20.3513467508977	37.603452231867	0.51	0.37	0.68	22.0511059810467	31.3976128980956	40.7441198151445	38.177479222703	54.3592559525043	70.5410326823056	38.9440255613252	55.4527047348566	71.9747744857693	43.3305040692466	0.557830813718967	2.35672159592544	-18.2373965410215	-0.329607563017454	-0.304398218757427	-0.3400406584127	0.172207626069242	0.216644019860015	0.153956419170974	0.194162800450024	0.240003631854918	0.172320752304033	0.00135671651276901	0.00247035239044966	0.00274615631614576
147	24.3471458787356	0.18	43.3651367551035	29.1211144951273	57.6091590150797	0.217275398297359	28.5842107379013	20.1136749560772	37.0547465197255	0.49	0.37	0.66	22.2420765737143	31.6089528850368	40.9758291963593	39.0175830999455	55.4491817257615	71.8807803515774	39.9285730184376	56.736565824075	73.5317257571477	43.3651367551035	0.545032423345071	2.12934679863992	-19.3555797883219	-0.329607563017454	-0.304398218757427	-0.3400406584127	0.172207626069242	0.216644019860015	0.153956419170974	0.194162800450024	0.240003631854918	0.172320752304033	0.00135671651276901	0.00247035239044966	0.00274615631614576
147	24.3471458787356	0.18	43.4729911120493	29.1751689210941	57.7708133030044	0.208982970963702	27.0110562055926	18.8063224025796	35.2157900086055	0.51	0.36	0.66	20.3611505149357	29.2442174071215	38.1272842993073	35.2341037806067	50.6058727059313	65.977641631256	35.9736172639699	51.6653064070939	67.3524359986337	43.4729911120493	0.564224262950034	0.138334413349381	-20.054319813004	-0.329607563017454	-0.304398218757427	-0.3400406584127	0.172207626069242	0.216644019860015	0.153956419170974	0.194162800450024	0.240003631854918	0.172320752304033	0.00135671651276901	0.00247035239044966	0.00274615631614576
147	24.3471458787356	0.18	43.6173237953231	29.1370396428272	58.097607947819	0.249013082051795	30.2630523529144	22.0575855128853	38.4685191929434	0.52	0.38	0.7	23.5268990546266	32.2789535316988	41.0310080087709	40.3296532151806	55.332366541792	70.3350798684034	41.1213782221614	56.4341960426145	71.747418450474	43.6173237953231	0.573623917133108	-0.980666863258473	-20.8472483825976	-0.329607563017454	-0.304398218757427	-0.3400406584127	0.172207626069242	0.216644019860015	0.153956419170974	0.194162800450024	0.240003631854918	0.172320752304033	0.00135671651276901	0.00247035239044966	0.00274615631614576
147	24.3471458787356	0.18	43.9062685868201	29.4132475912449	58.3992895823952	0.198484756590418	28.2120523457252	19.3606423809275	37.0634623105229	0.53	0.38	0.69	20.4785931514557	29.8411142868288	39.2036354222018	34.9220159772936	50.8878643272818	66.85371267727	35.690793041084	51.9967298158327	68.2962662833742	43.9062685868201	0.567297386014166	-0.118696092655143	-20.2466234635654	-0.329607563017454	-0.304398218757427	-0.3400406584127	0.172207626069242	0.216644019860015	0.153956419170974	0.194162800450024	0.240003631854918	0.172320752304033	0.00135671651276901	0.00247035239044966	0.00274615631614576
147	24.3471458787356	0.18	43.9113045808263	29.0641667637408	58.7584423979119	0.214627271805784	28.8541207177519	20.2364725018062	37.4717689336976	0.49	0.38	0.64	22.6141031021276	32.2442590117541	41.8744149213805	39.9447378559038	56.9550986729693	73.9654594900348	40.974230076857	58.451623138292	75.8418110053807	43.9113045808263	0.544300580551706	-1.32073021201703	-22.680756023595	-0.329607563017454	-0.304398218757427	-0.3400406584127	0.172207626069242	0.216644019860015	0.153956419170974	0.194162800450024	0.240003631854918	0.172320752304033	0.00135671651276901	0.00247035239044966	0.00274615631614576
147	24.3471458787356	0.18	43.9368491516298	29.4391784407128	58.4345198625468	0.208233615034494	27.1607378481851	18.8917922303243	35.4296834660459	0.49	0.37	0.69	20.9021636203963	30.0510496638947	39.1999357073931	36.6799886815408	52.7348355681459	68.7896824547509	37.391376124717	53.7881009197161	70.1448792737646	43.9368491516298	0.562080465328093	-1.07713266099091	-21.6096266375434	-0.329607563017454	-0.304398218757427	-0.3400406584127	0.172207626069242	0.216644019860015	0.153956419170974	0.194162800450024	0.240003631854918	0.172320752304033	0.00135671651276901	0.00247035239044966	0.00274615631614576
147	24.3471458787356	0.18	43.9646311570859	29.4873152300743	58.4419470840975	0.243158087792484	28.8816073192868	20.9261518719497	36.837062766624	0.47	0.35	0.68	23.7613150016345	32.7946090359301	41.8279030702258	42.4205224218605	58.547451933074	74.6743814442873	43.0846924840157	59.474084754703	75.8375391127395	43.9646311570859	0.539593282788153	-0.864051870247256	-22.6484742358717	-0.329607563017454	-0.304398218757427	-0.3400406584127	0.172207626069242	0.216644019860015	0.153956419170974	0.194162800450024	0.240003631854918	0.172320752304033	0.00135671651276901	0.00247035239044966	0.00274615631614576
147	24.3471458787356	0.18	44.1093268704895	29.2547858346752	58.9638679063038	0.214064519250626	28.5147427240825	19.9842125844016	37.0452728637633	0.5	0.35	0.69	21.9699945454676	31.3481824449007	40.7263703443338	38.3938608852962	54.7827972057781	71.1717335262601	39.0281973540979	55.7039319865198	72.347685940249	44.1093268704895	0.558552731106324	0.680639595127776	-20.0946484013671	-0.329607563017454	-0.304398218757427	-0.3400406584127	0.172207626069242	0.216644019860015	0.153956419170974	0.194162800450024	0.240003631854918	0.172320752304033	0.00135671651276901	0.00247035239044966	0.00274615631614576
147	24.3471458787356	0.18	44.113969867863	29.6292638181168	58.5986759176091	0.219088056398726	29.047746552298	20.4854633271633	37.6100297774326	0.54	0.4	0.7	21.4345202802926	30.3934796410703	39.3524390018479	36.3084217760247	51.4842069530064	66.6599921299882	37.1755724713981	52.7311427040298	68.2522099559412	44.113969867863	0.583608020670208	1.17753104153858	-17.6889811281532	-0.329607563017454	-0.304398218757427	-0.3400406584127	0.172207626069242	0.216644019860015	0.153956419170974	0.194162800450024	0.240003631854918	0.172320752304033	0.00135671651276901	0.00247035239044966	0.00274615631614576
147	24.3471458787356	0.18	44.1626688532526	29.6600647813515	58.6652729251538	0.224340174827181	29.6793161813185	21.0630030409702	38.2956293216668	0.49	0.39	0.69	23.3580741316066	32.9132396833522	42.4684052350977	41.0514182563436	57.8444592991641	74.6375003419847	42.0047016678597	59.2029743715218	76.348861795048	44.1626688532526	0.566714414948077	0.677418908079017	-19.3869429458592	-0.329607563017454	-0.304398218757427	-0.3400406584127	0.172207626069242	0.216644019860015	0.153956419170974	0.194162800450024	0.240003631854918	0.172320752304033	0.00135671651276901	0.00247035239044966	0.00274615631614576
147	24.3471458787356	0.18	44.1882066200025	29.6044966554095	58.7719165845954	0.215371778962733	27.3314428077635	19.1865460342186	35.4763395813084	0.47	0.36	0.66	21.9358689773314	31.2478831428683	40.5598973084051	39.3433760376324	56.0450656475166	72.7467552574008	40.1361912328101	57.1826657883104	74.2072415883548	44.1882066200025	0.531268872408315	2.16000469765961	-19.9943398175412	-0.329607563017454	-0.304398218757427	-0.3400406584127	0.172207626069242	0.216644019860015	0.153956419170974	0.194162800450024	0.240003631854918	0.172320752304033	0.00135671651276901	0.00247035239044966	0.00274615631614576
147	24.3471458787356	0.18	44.2614416190111	29.2592965423595	59.2635866956627	0.202862477949189	27.0566783048063	18.682818171237	35.4305384383756	0.51	0.38	0.7	20.387178915392	29.5249536981267	38.6627284808614	35.4572157276357	51.3495592974151	67.2419028671945	36.1928847361014	52.4315464303151	68.6505213761113	44.2614416190111	0.552291339300612	1.06414229047668	-19.7925302398231	-0.329607563017454	-0.304398218757427	-0.3400406584127	0.172207626069242	0.216644019860015	0.153956419170974	0.194162800450024	0.240003631854918	0.172320752304033	0.00135671651276901	0.00247035239044966	0.00274615631614576
147	24.3471458787356	0.18	44.3036041919772	29.3999644428333	59.207243941121	0.21124675479514	28.9471627067339	20.2140911170685	37.6802342963993	0.49	0.36	0.67	22.5755468451707	32.3288355601032	42.0821242750357	39.8608387971588	57.0818732143711	74.3029076315834	40.651926683418	58.2424303817796	75.8150465691288	44.3036041919772	0.556449317305379	1.56482534745913	-19.4128160333689	-0.329607563017454	-0.304398218757427	-0.3400406584127	0.172207626069242	0.216644019860015	0.153956419170974	0.194162800450024	0.240003631854918	0.172320752304033	0.00135671651276901	0.00247035239044966	0.00274615631614576
147	24.3471458787356	0.18	44.3433714896839	29.4451710264003	59.2415719529674	0.198497673140155	26.9409269403589	18.4886702209428	35.3931836597749	0.48	0.35	0.68	20.6989270159878	30.1616218915452	39.6243167671026	36.6062783845367	53.341157570063	70.0760367555893	37.2783662512014	54.3019946143052	71.3341663562972	44.3433714896839	0.542111885934628	0.210289958088972	-21.4807435222244	-0.329607563017454	-0.304398218757427	-0.3400406584127	0.172207626069242	0.216644019860015	0.153956419170974	0.194162800450024	0.240003631854918	0.172320752304033	0.00135671651276901	0.00247035239044966	0.00274615631614576
147	24.3471458787356	0.18	44.3889649416611	29.7662503315637	59.0116795517585	0.218943196239815	28.4255843052405	20.0431444657098	36.8080241447712	0.53	0.37	0.68	21.354704266769	30.2856643820046	39.2166244972402	36.5808265269917	51.8796524256631	67.1784783243346	37.3510436484081	52.9619491342825	68.5913528622514	44.3889649416611	0.560452907536281	0.324937518123818	-19.930387348259	-0.329607563017454	-0.304398218757427	-0.3400406584127	0.172207626069242	0.216644019860015	0.153956419170974	0.194162800450024	0.240003631854918	0.172320752304033	0.00135671651276901	0.00247035239044966	0.00274615631614576
147	24.3471458787356	0.18	44.4089341161886	29.6737876029064	59.1440806294707	0.223785652107035	30.866038595429	21.8909019319626	39.8411752588954	0.51	0.37	0.65	23.8966383289298	33.6941147173476	43.4915911057655	41.5705884870319	58.6142769568558	75.6579654266797	42.5115155494519	59.9474879016198	77.368511505245	44.4089341161886	0.554114909562632	1.18566816569491	-19.4450687524924	-0.329607563017454	-0.304398218757427	-0.3400406584127	0.172207626069242	0.216644019860015	0.153956419170974	0.194162800450024	0.240003631854918	0.172320752304033	0.00135671651276901	0.00247035239044966	0.00274615631614576
147	24.3471458787356	0.18	44.4216917404654	29.4174014607287	59.425982020202	0.233930990057878	30.4367384477745	21.8372297239108	39.0362471716381	0.51	0.39	0.67	23.6041214558958	32.899432763486	42.1947440710762	40.803552477366	56.8720057532651	72.9404590291641	9.97418976908656	58.3398713435513	74.8314798971977	44.4216917404654	0.562034614443397	-0.527714191591048	-20.6922905032375	-0.329607563017454	-0.304398218757427	-0.3400406584127	0.172207626069242	0.216644019860015	0.153956419170974	0.194162800450024	0.240003631854918	0.172320752304033	0.00135671651276901	0.00247035239044966	0.00274615631614576
147	24.3471458787356	0.18	44.7205799182142	30.0477484528743	59.3934113835542	0.229194433563666	30.7086723678781	21.9160809840317	39.5012637517244	0.46	0.37	0.6	25.432622680993	35.6360280807287	45.8394334804644	46.0823206137523	64.5702526245596	83.0581846353668	47.356623379895	66.3928197866327	85.3406076781011	44.7205799182142	0.520128184214993	-2.00117936717812	-24.4920100941364	-0.329607563017454	-0.304398218757427	-0.3400406584127	0.172207626069242	0.216644019860015	0.153956419170974	0.194162800450024	0.240003631854918	0.172320752304033	0.00135671651276901	0.00247035239044966	0.00274615631614576
147	24.3471458787356	0.18	44.7519343814527	29.6493587104467	59.8545100524587	0.184272196910066	24.7429015390242	16.6149928844319	32.8708101936165	0.5	0.36	0.65	18.3330420442146	27.3014052648693	36.2697684855239	32.114450572271	47.8245578566633	63.5346651410555	32.8158262082313	48.8514660241982	64.9005860574762	44.7519343814527	0.534854543853353	-0.332120347012548	-22.2235800171656	-0.329607563017454	-0.304398218757427	-0.3400406584127	0.172207626069242	0.216644019860015	0.153956419170974	0.194162800450024	0.240003631854918	0.172320752304033	0.00135671651276901	0.00247035239044966	0.00274615631614576
147	24.3471458787356	0.18	44.7739448894536	29.998953255122	59.5489365237852	0.210415658142907	28.6468388962073	19.9827598985245	37.3109178938902	0.5	0.39	0.7	22.0723289283247	31.6423984517025	41.2124679750803	38.6912479556735	55.466910101904	72.2425722481345	39.5663618838353	56.7421393013062	73.8969320905224	44.7739448894536	0.568481457449992	-1.63775798749474	-21.4722194964932	-0.329607563017454	-0.304398218757427	-0.3400406584127	0.172207626069242	0.216644019860015	0.153956419170974	0.194162800450024	0.240003631854918	0.172320752304033	0.00135671651276901	0.00247035239044966	0.00274615631614576
147	24.3471458787356	0.18	44.8136792038453	29.6952740770051	59.9320843306856	0.193862120953951	25.8517989224405	17.6211435979937	34.0824542468873	0.48	0.37	0.65	19.8630610100073	29.14089294825	38.4187248864928	35.2880828108385	51.7707841214173	68.253485431996	36.1050659498193	52.9769874197784	69.8456751715659	44.8136792038453	0.529446502715627	0.597849053470107	-21.1900486993271	-0.329607563017454	-0.304398218757427	-0.3400406584127	0.172207626069242	0.216644019860015	0.153956419170974	0.194162800450024	0.240003631854918	0.172320752304033	0.00135671651276901	0.00247035239044966	0.00274615631614576
147	24.3471458787356	0.18	44.8833554553521	30.1280908069975	59.6386201037066	0.227364370049658	31.8440543527154	22.6788958537782	41.0092128516526	0.53	0.43	0.71	24.0841368516272	33.8171914491015	43.5502460465759	41.1723165784193	57.8111692651902	74.4500219519611	42.2671565516716	59.371025311234	76.4476658501331	44.8833554553521	0.593805616080282	-0.781861858018446	-19.0475314090845	-0.329607563017454	-0.304398218757427	-0.3400406584127	0.172207626069242	0.216644019860015	0.153956419170974	0.194162800450024	0.240003631854918	0.172320752304033	0.00135671651276901	0.00247035239044966	0.00274615631614576
147	24.3471458787356	0.18	44.8860644584636	30.062723232981	59.7094056839462	0.217199017069036	28.6222009500061	20.1385021458352	37.1058997541769	0.5	0.37	0.63	22.0421762612459	31.3278313231109	40.6134863849759	38.4102656571461	54.5912667298005	70.7722678024549	39.4045118361274	56.0129791354711	72.5832994801659	44.8860644584636	0.537153502699809	-0.920085863111926	-22.3963795346255	-0.329607563017454	-0.304398218757427	-0.3400406584127	0.172207626069242	0.216644019860015	0.153956419170974	0.194162800450024	0.240003631854918	0.172320752304033	0.00135671651276901	0.00247035239044966	0.00274615631614576
147	24.3471458787356	0.18	45.021816360377	30.2070290789828	59.8366036417711	0.189162076426357	25.9492180398032	17.5611928330829	34.3372432465235	0.54	0.4	0.72	18.43517709245	27.2406569713858	36.0461368503217	31.2907490122922	46.2366353166561	61.18252162102	32.0097959584057	47.2941843467332	62.5658728522142	45.021816360377	0.583372384073009	1.61214206522766	-17.6623308769841	-0.329607563017454	-0.304398218757427	-0.3400406584127	0.172207626069242	0.216644019860015	0.153956419170974	0.194162800450024	0.240003631854918	0.172320752304033	0.00135671651276901	0.00247035239044966	0.00274615631614576
147	24.3471458787356	0.18	45.063729732129	30.0239816286624	60.1034778355956	0.19255247552915	26.6812695271953	18.1507682565209	35.2117707978696	0.52	0.39	0.7	19.4753919906191	28.628440157777	37.781488324935	33.5096848173152	49.2585724056578	65.0074599940003	34.2670024979937	50.3685582887162	66.514118794331	45.063729732129	0.568685491947417	2.14978623080853	-17.5368854867101	-0.329607563017454	-0.304398218757427	-0.3400406584127	0.172207626069242	0.216644019860015	0.153956419170974	0.194162800450024	0.240003631854918	0.172320752304033	0.00135671651276901	0.00247035239044966	0.00274615631614576
147	24.3471458787356	0.18	45.3646616932443	30.3452213218366	60.384102064652	0.199558602854411	26.5364226592478	18.2387293154283	34.8341160030673	0.51	0.36	0.68	19.8595598356063	28.8946485530917	37.9297372705771	34.4916283219844	50.1835633134603	65.8754983049361	35.1155979185616	51.1056517567552	67.0810046910554	45.3646616932443	0.54430298340477	-0.00695741902375072	-21.4606991052858	-0.329607563017454	-0.304398218757427	-0.3400406584127	0.172207626069242	0.216644019860015	0.153956419170974	0.194162800450024	0.240003631854918	0.172320752304033	0.00135671651276901	0.00247035239044966	0.00274615631614576
147	24.3471458787356	0.18	45.4178259192694	30.4666954155546	60.3689564229843	0.223395730970144	31.1053789674581	22.0504841394535	40.1602737954627	0.53	0.37	0.73	23.4220901197535	33.0402264538644	42.6583627879752	40.046186121892	56.4909045826367	72.9356230433814	40.720251554166	57.4347992748589	74.1732925087283	45.4178259192694	0.582299173806685	2.00230506774631	-17.2668413998645	-0.329607563017454	-0.304398218757427	-0.3400406584127	0.172207626069242	0.216644019860015	0.153956419170974	0.194162800450024	0.240003631854918	0.172320752304033	0.00135671651276901	0.00247035239044966	0.00274615631614576
147	24.3471458787356	0.18	45.4598767382737	30.4005334851421	60.5192199914054	0.224897407384106	27.4059922038528	19.4623740124684	35.3496103952371	0.51	0.35	0.66	21.2196750537531	29.8805402012563	38.5414053487594	36.8847870027592	51.939408028578	66.9940290543968	37.6116093651394	52.9399497620304	68.302385123077	45.4598767382737	0.534810474184769	0.177388811973206	-21.9313423555086	-0.329607563017454	-0.304398218757427	-0.3400406584127	0.172207626069242	0.216644019860015	0.153956419170974	0.194162800450024	0.240003631854918	0.172320752304033	0.00135671651276901	0.00247035239044966	0.00274615631614576
147	24.3471458787356	0.18	45.5938986114945	30.2083859267604	60.9794112962286	0.184413695912096	26.4475151182907	17.7637371270314	35.13129310955	0.49	0.35	0.73	19.7077264484482	29.3418208941698	38.9759153398914	34.6456841170847	51.5821782273384	68.518672337592	35.0158606435779	52.1265546238788	69.2323015742288	45.5938986114945	0.559319944477067	0.440437261394722	-20.3381455884201	-0.329607563017454	-0.304398218757427	-0.3400406584127	0.172207626069242	0.216644019860015	0.153956419170974	0.194162800450024	0.240003631854918	0.172320752304033	0.00135671651276901	0.00247035239044966	0.00274615631614576
147	24.3471458787356	0.18	45.7424756341655	30.272164141409	61.2127871269219	0.211043132340424	28.7096530673102	20.0429398811199	37.3763662535005	0.51	0.38	0.69	21.636601855516	30.99242608678	40.348250318044	37.3715930130516	53.5313420257325	69.6910910384134	38.1631036711229	54.667997745198	71.199667993211	45.7424756341655	0.565953191276307	-0.590642800375934	-20.7591587191475	-0.329607563017454	-0.304398218757427	-0.3400406584127	0.172207626069242	0.216644019860015	0.153956419170974	0.194162800450024	0.240003631854918	0.172320752304033	0.00135671651276901	0.00247035239044966	0.00274615631614576
147	24.3471458787356	0.18	45.8959374316966	30.8365088301091	60.9553660332842	0.218487774859736	30.7847342393078	21.6944976333881	39.8749708452275	0.51	0.39	0.66	23.5805859363299	33.4611145887921	43.3416432412542	40.9077235877896	58.0485162766359	75.1893089654821	41.9793308290823	59.543669457956	77.1506201742354	45.8959374316966	0.542560407205347	-1.06487778169962	-22.1278872344501	-0.329607563017454	-0.304398218757427	-0.3400406584127	0.172207626069242	0.216644019860015	0.153956419170974	0.194162800450024	0.240003631854918	0.172320752304033	0.00135671651276901	0.00247035239044966	0.00274615631614576
147	24.3471458787356	0.18	45.9519975261964	30.819722212187	61.0842728402058	0.219504849394398	27.457578211294	19.373868010856	35.5412884117319	0.53	0.4	0.69	20.5307399491213	29.0971528025718	37.6635656560224	35.051415594683	49.6765532091107	64.3016908235385	35.9342074982088	50.9456805130442	65.9167041617653	45.9519975261964	0.566179278270363	-0.0157655520589269	-19.8839471463023	-0.329607563017454	-0.304398218757427	-0.3400406584127	0.172207626069242	0.216644019860015	0.153956419170974	0.194162800450024	0.240003631854918	0.172320752304033	0.00135671651276901	0.00247035239044966	0.00274615631614576
147	24.3471458787356	0.18	46.2391631627057	30.617033696889	61.8612926285224	0.193289075888509	28.6543835349365	19.5146855450054	37.7940815248676	0.49	0.37	0.66	21.686854860474	31.8438877944191	42.0009207283643	38.1671590894793	56.0427382991468	73.9183175088143	38.9931681789314	57.288725486849	75.5432281283694	46.2391631627057	0.545631578017584	-1.41799240718213	-22.4993006107609	-0.329607563017454	-0.304398218757427	-0.3400406584127	0.172207626069242	0.216644019860015	0.153956419170974	0.194162800450024	0.240003631854918	0.172320752304033	0.00135671651276901	0.00247035239044966	0.00274615631614576
147	24.3471458787356	0.18	46.461625814617	30.7348146998955	62.1884369293386	0.21887392816145	30.3836320305274	21.4219671413391	39.3452969197157	0.51	0.4	0.69	23.2420809434104	32.9651721687857	42.688263394161	40.2736556562526	57.1217351754025	73.9698146945525	41.2296523790744	58.4870014968092	75.7130153248864	46.461625814617	0.562984877467345	-1.02093017107906	-20.7922974396152	-0.329607563017454	-0.304398218757427	-0.3400406584127	0.172207626069242	0.216644019860015	0.153956419170974	0.194162800450024	0.240003631854918	0.172320752304033	0.00135671651276901	0.00247035239044966	0.00274615631614576
147	24.3471458787356	0.18	46.4935264509766	30.9121016344458	62.0749512675074	0.194355128376769	25.8394339568922	17.6256688615472	34.0531990522373	0.53	0.37	0.7	18.7189449816601	27.4421893657343	36.1654337498086	32.0016338773693	46.9147645733283	61.8278952692873	32.6025148592221	47.7958835942774	62.9990992700625	46.4935264509766	0.554778261807902	2.02323784452185	-18.5970256620878	-0.329607563017454	-0.304398218757427	-0.3400406584127	0.172207626069242	0.216644019860015	0.153956419170974	0.194162800450024	0.240003631854918	0.172320752304033	0.00135671651276901	0.00247035239044966	0.00274615631614576
147	24.3471458787356	0.18	46.5448369236342	31.1408087877023	61.9488650595662	0.227426800295531	31.4033743169091	22.366655356432	40.4400932773861	0.5	0.38	0.71	24.4664631996348	34.3515599371035	44.2366566745722	42.6185021551477	59.8375016146176	77.0565010740876	43.4881342331787	61.039672966545	78.608268352789	46.5448369236342	0.580218814461929	-2.2937125295343	-21.8841553657872	-0.329607563017454	-0.304398218757427	-0.3400406584127	0.172207626069242	0.216644019860015	0.153956419170974	0.194162800450024	0.240003631854918	0.172320752304033	0.00135671651276901	0.00247035239044966	0.00274615631614576
147	24.3471458787356	0.18	46.5472174885678	30.9980699944835	62.0963649826522	0.185517898208829	26.1661367474274	17.6061531368691	34.7261203579856	0.48	0.35	0.69	19.746128303725	29.3465522769726	38.9469762502202	34.962587763456	51.9611436610056	68.9596995585552	35.5435986632873	52.83860461693	70.1197909317779	46.5472174885678	0.541844788742091	2.62558846654266	-18.6885631588601	-0.329607563017454	-0.304398218757427	-0.3400406584127	0.172207626069242	0.216644019860015	0.153956419170974	0.194162800450024	0.240003631854918	0.172320752304033	0.00135671651276901	0.00247035239044966	0.00274615631614576
147	24.3471458787356	0.18	46.564124065548	30.8691438545895	62.2591042765064	0.210999980859446	27.9225169801396	19.4923277315685	36.3527062287106	0.48	0.35	0.68	21.9129332552577	31.3900042791535	40.8670753030493	38.8596899492786	55.666022416317	72.4723548833553	39.5088346663637	56.576140540648	73.6704208072522	46.564124065548	0.536733188769332	2.95830862445999	-18.8693494098599	-0.329607563017454	-0.304398218757427	-0.3400406584127	0.172207626069242	0.216644019860015	0.153956419170974	0.194162800450024	0.240003631854918	0.172320752304033	0.00135671651276901	0.00247035239044966	0.00274615631614576
147	24.3471458787356	0.18	46.6118921302109	31.2453472314192	61.9784370290026	0.223958987667373	30.5963583957181	21.7040751075593	39.4886416838769	0.53	0.38	0.67	23.0372433325997	32.475733241823	41.9142231510464	39.3702055459342	55.5004031743765	71.6306008028188	40.3158496548098	56.8362767012018	73.3708935705446	46.6118921302109	0.564225445155342	3.30727538538938	-16.5552452677655	-0.329607563017454	-0.304398218757427	-0.3400406584127	0.172207626069242	0.216644019860015	0.153956419170974	0.194162800450024	0.240003631854918	0.172320752304033	0.00135671651276901	0.00247035239044966	0.00274615631614576
147	24.3471458787356	0.18	46.7091378605118	31.0073474861054	62.4109282349182	0.214401076376522	29.6246485019637	20.7709316902041	38.4783653137233	0.54	0.36	0.71	21.7782873815037	31.061394754674	40.3445021278444	36.937656385366	52.6825230193625	68.427389653359	37.4776025696341	53.4655742155629	69.4027267771842	46.7091378605118	0.566247646435135	0.907863725309221	-19.2584948348694	-0.329607563017454	-0.304398218757427	-0.3400406584127	0.172207626069242	0.216644019860015	0.153956419170974	0.194162800450024	0.240003631854918	0.172320752304033	0.00135671651276901	0.00247035239044966	0.00274615631614576
147	24.3471458787356	0.18	46.722872468709	31.2261232571684	62.2196216802497	0.225668998072965	29.740998091605	21.1396133528526	38.3423828303574	0.5	0.36	0.66	23.2855212445743	32.7600430214803	42.2345647983864	40.7443127075882	57.3225491996343	73.9007856916803	41.6151669032938	58.5469336887078	75.5004310494335	46.722872468709	0.549047538074382	-0.534804145132403	-21.4734193759577	-0.329607563017454	-0.304398218757427	-0.3400406584127	0.172207626069242	0.216644019860015	0.153956419170974	0.194162800450024	0.240003631854918	0.172320752304033	0.00135671651276901	0.00247035239044966	0.00274615631614576
147	24.3471458787356	0.18	46.7322665481942	31.3653844481513	62.0991486482371	0.199208271623975	27.8289210948134	19.1175214787719	36.5403207108549	0.49	0.37	0.63	21.1442194581057	30.7791371158873	40.4140547736689	37.0959430745083	53.9996815959899	70.9034201174715	38.0136447343295	55.3233916282978	72.6425552082897	46.7322665481942	0.534188894188881	-0.700363606255681	-22.3573017763319	-0.329607563017454	-0.304398218757427	-0.3400406584127	0.172207626069242	0.216644019860015	0.153956419170974	0.194162800450024	0.240003631854918	0.172320752304033	0.00135671651276901	0.00247035239044966	0.00274615631614576
147	24.3471458787356	0.18	46.7338080280357	30.8973274524356	62.5702886036358	0.208399766142602	29.1214182501129	20.260018540061	37.9828179601648	0.48	0.37	0.65	22.8668654243129	32.8684571918687	42.8700489594245	40.6592129468148	58.4428856075979	76.2265582683811	41.5630247316379	59.7492292848062	77.9214504001341	46.7338080280357	0.534602922816689	-1.06897447165662	-22.589502199164	-0.329607563017454	-0.304398218757427	-0.3400406584127	0.172207626069242	0.216644019860015	0.153956419170974	0.194162800450024	0.240003631854918	0.172320752304033	0.00135671651276901	0.00247035239044966	0.00274615631614576
147	24.3471458787356	0.18	46.7376515207174	31.0233732231608	62.451929818274	0.225099061718603	30.0100845978382	21.3166992217121	38.7034699739644	0.52	0.4	0.67	22.7594481939311	32.0412160717785	41.3229839496259	39.038595410876	54.9593320558694	70.8800687008629	40.0823186704457	56.4474828201284	72.7777215888974	46.7376515207174	0.566804902872212	-0.115573112261701	-19.9722467377158	-0.329607563017454	-0.304398218757427	-0.3400406584127	0.172207626069242	0.216644019860015	0.153956419170974	0.194162800450024	0.240003631854918	0.172320752304033	0.00135671651276901	0.00247035239044966	0.00274615631614576
147	24.3471458787356	0.18	46.7662451573726	31.0208912624845	62.5115990522606	0.172631170535115	25.9117812569852	17.0550656354863	34.7684968784842	0.48	0.36	0.59	19.2055648272223	29.1790372054845	39.1525095837466	34.0970328301539	51.803662037446	69.5102912447382	35.0300004694705	53.2481879201633	71.3986843831192	46.7662451573726	0.522719107860737	1.1821113550965	-21.4625700868159	-0.329607563017454	-0.304398218757427	-0.3400406584127	0.172207626069242	0.216644019860015	0.153956419170974	0.194162800450024	0.240003631854918	0.172320752304033	0.00135671651276901	0.00247035239044966	0.00274615631614576
147	24.3471458787356	0.18	46.7670180386517	31.0176698410618	62.5163662362417	0.158658607030225	25.1548437562771	16.1108262301078	34.1988612824463	0.51	0.37	0.67	17.5875342435652	27.4605206235966	37.3335070036279	30.5959057726451	47.7713072129333	64.9467086532215	31.2503434836757	48.7955059440088	66.3281334450956	46.7670180386517	0.555503528826973	0.226104677967223	-20.5424927210733	-0.329607563017454	-0.304398218757427	-0.3400406584127	0.172207626069242	0.216644019860015	0.153956419170974	0.194162800450024	0.240003631854918	0.172320752304033	0.00135671651276901	0.00247035239044966	0.00274615631614576
147	24.3471458787356	0.18	46.9333200442281	31.488797819669	62.3778422687871	0.18607965217539	25.9519772474012	17.4778023430675	34.426152151735	0.51	0.36	0.69	19.0152496609525	28.2348613897921	37.4544731186316	33.0077138887588	49.0116218856068	65.0155298824549	33.5864169330153	49.8722703854377	66.1727542910062	46.9333200442281	0.547453170510935	0.588453092355646	-20.4526955185238	-0.329607563017454	-0.304398218757427	-0.3400406584127	0.172207626069242	0.216644019860015	0.153956419170974	0.194162800450024	0.240003631854918	0.172320752304033	0.00135671651276901	0.00247035239044966	0.00274615631614576
147	24.3471458787356	0.18	46.9960010280809	31.5044478411545	62.4875542150072	0.241473713616874	31.3769016598987	22.6943794010163	40.0594239187812	0.48	0.36	0.66	25.5034620699979	35.260696369668	45.0179306693381	45.2162153016438	62.5152473166529	79.814279331662	46.2293651581096	63.8769137255518	81.5961250931305	46.9960010280809	0.541857307189978	-1.0853924782621	-22.5915187912196	-0.329607563017454	-0.304398218757427	-0.3400406584127	0.172207626069242	0.216644019860015	0.153956419170974	0.194162800450024	0.240003631854918	0.172320752304033	0.00135671651276901	0.00247035239044966	0.00274615631614576
147	24.3471458787356	0.18	47.1959330076107	31.7256560178892	62.6662099973321	0.168930004019997	27.2285783028995	17.7993569082773	36.6577996975218	0.53	0.4	0.66	18.850999338647	28.837329024037	38.8236587094269	32.1717631012171	49.2147764246728	66.2577897481286	33.0599887833819	50.5944876395628	68.1007507812584	47.1959330076107	0.567382786707009	1.71073279899369	-17.7005908026684	-0.329607563017454	-0.304398218757427	-0.3400406584127	0.172207626069242	0.216644019860015	0.153956419170974	0.194162800450024	0.240003631854918	0.172320752304033	0.00135671651276901	0.00247035239044966	0.00274615631614576
147	24.3471458787356	0.18	47.211573766255	31.7396678119394	62.6834797205706	0.212146913936232	29.2416552845726	20.443498930769	38.0398116383762	0.53	0.4	0.69	21.7646568230811	31.1313926428551	40.498128462629	37.2653096334979	53.3029762696605	69.340642905823	38.2034982823694	54.6625299598176	71.1314092058388	47.211573766255	0.564658208907122	-0.597970817745205	-20.1185016100827	-0.329607563017454	-0.304398218757427	-0.3400406584127	0.172207626069242	0.216644019860015	0.153956419170974	0.194162800450024	0.240003631854918	0.172320752304033	0.00135671651276901	0.00247035239044966	0.00274615631614576
147	24.3471458787356	0.18	47.2182182210603	31.7392054936509	62.6972309484698	0.24116076190852	29.3925370004467	21.2521678245301	37.5329061763633	0.49	0.34	0.65	23.6939191184631	32.7695696799071	41.8452202413511	41.787856624311	57.7941569133352	73.8004572023593	42.5370014364051	58.8471086751127	75.1520454806397	47.2182182210603	0.534373825692908	-2.69479826763699	-25.0446073677557	-0.329607563017454	-0.304398218757427	-0.3400406584127	0.172207626069242	0.216644019860015	0.153956419170974	0.194162800450024	0.240003631854918	0.172320752304033	0.00135671651276901	0.00247035239044966	0.00274615631614576
147	24.3471458787356	0.18	47.2190514044771	31.7135214140732	62.724581394881	0.224640787126236	32.2068016109327	22.8647937299052	41.5488094919601	0.51	0.37	0.65	24.6732275354896	34.7541182187698	44.8350089020501	42.6060481238084	60.0138604160955	77.4216727083825	43.673848025154	61.4968489381664	79.348659152698	47.2190514044771	0.558057832244888	0.38411824093735	-20.0497237982818	-0.329607563017454	-0.304398218757427	-0.3400406584127	0.172207626069242	0.216644019860015	0.153956419170974	0.194162800450024	0.240003631854918	0.172320752304033	0.00135671651276901	0.00247035239044966	0.00274615631614576
147	24.3471458787356	0.18	47.2243488267851	31.5739418135462	62.8747558400239	0.195000337444214	29.2760904952938	19.9890206837317	38.5631603068558	0.48	0.37	0.66	22.4856463161765	32.9326697297036	43.3796931432307	39.8922529532586	58.4265345460995	76.9608161389403	40.7790776001708	59.7338590602387	78.6768891165977	47.2243488267851	0.542794854784584	-1.04599128627479	-22.1345634743566	-0.329607563017454	-0.304398218757427	-0.3400406584127	0.172207626069242	0.216644019860015	0.153956419170974	0.194162800450024	0.240003631854918	0.172320752304033	0.00135671651276901	0.00247035239044966	0.00274615631614576
147	24.3471458787356	0.18	47.239008063796	31.7131304205555	62.7648857070365	0.192874182004357	26.3547202573649	17.9373303773035	34.7721101374263	0.49	0.38	0.67	19.8730135525707	29.1987548777901	38.5244962030094	34.9048641574781	51.2845507743804	67.6642373912827	35.7235255311713	52.4841783150182	69.2324214446515	47.239008063796	0.543461136616199	-0.429947152961722	-21.3878058487365	-0.329607563017454	-0.304398218757427	-0.3400406584127	0.172207626069242	0.216644019860015	0.153956419170974	0.194162800450024	0.240003631854918	0.172320752304033	0.00135671651276901	0.00247035239044966	0.00274615631614576
147	24.3471458787356	0.18	47.4980562374175	31.8606517494233	63.1354607254117	0.195803660090523	27.5589041863444	18.8388727679049	36.2789356047838	0.49	0.36	0.68	20.9364111360484	30.6273393112596	40.3182674864707	36.847122816658	53.9027116832994	70.9583005499409	37.5842784276939	54.960088916225	72.375405318107	47.4980562374175	0.549052530253025	0.507231324255955	-20.7633212897686	-0.329607563017454	-0.304398218757427	-0.3400406584127	0.172207626069242	0.216644019860015	0.153956419170974	0.194162800450024	0.240003631854918	0.172320752304033	0.00135671651276901	0.00247035239044966	0.00274615631614576
147	24.3471458787356	0.18	47.5810050795076	31.9477850908628	63.2142250681523	0.23445347025139	31.0277677499915	22.2740315046737	39.7815039953094	0.48	0.38	0.64	25.1223770373157	34.9955184304195	44.8686598235234	44.6487575732752	62.1958032167897	79.7428488603042	45.8239296887057	63.8812538641534	81.8647419476214	47.5810050795076	0.5350341648285	-2.09988511354017	-23.5213896016997	-0.329607563017454	-0.304398218757427	-0.3400406584127	0.172207626069242	0.216644019860015	0.153956419170974	0.194162800450024	0.240003631854918	0.172320752304033	0.00135671651276901	0.00247035239044966	0.00274615631614576
147	24.3471458787356	0.18	47.7915924527314	31.8510205540065	63.7321643514564	0.198194251899704	28.2071591641634	19.3491960810585	37.0651222472682	0.5	0.37	0.75	21.247860216965	30.9750220384886	40.7021838600122	37.1047152881505	54.09106432584	71.0774133635294	37.6506240164773	54.8883354806067	72.1208838875283	47.7915924527314	0.561800017455994	1.45038615174716	-18.6200025759046	-0.329607563017454	-0.304398218757427	-0.3400406584127	0.172207626069242	0.216644019860015	0.153956419170974	0.194162800450024	0.240003631854918	0.172320752304033	0.00135671651276901	0.00247035239044966	0.00274615631614576
147	24.3471458787356	0.18	47.8321255630057	32.0832706551375	63.5809804708738	0.191589153981524	27.2463509228999	18.508101974905	35.9845998708948	0.49	0.37	0.67	20.5068015601857	30.1886985695602	39.8705955789347	36.0196808462667	53.0256892791555	70.0316977120443	36.8279152867816	54.2374073239318	71.6233101585513	47.8321255630057	0.544566777651394	-0.824826422485914	-21.8527438404668	-0.329607563017454	-0.304398218757427	-0.3400406584127	0.172207626069242	0.216644019860015	0.153956419170974	0.194162800450024	0.240003631854918	0.172320752304033	0.00135671651276901	0.00247035239044966	0.00274615631614576
147	24.3471458787356	0.18	47.9375426087731	32.0395496393147	63.8355355782315	0.214505871166716	28.4245382219567	19.9321320097522	36.9169444341612	0.49	0.38	0.63	22.0667519993337	31.4686474749721	40.8705429506105	38.7391915258735	55.2446486746192	71.750105823365	39.8020934024069	56.7544329060489	73.7068023173359	47.9375426087731	0.531382144593934	-0.829027124727568	-22.5220824958353	-0.329607563017454	-0.304398218757427	-0.3400406584127	0.172207626069242	0.216644019860015	0.153956419170974	0.194162800450024	0.240003631854918	0.172320752304033	0.00135671651276901	0.00247035239044966	0.00274615631614576
147	24.3471458787356	0.18	47.9493128416179	32.124915493654	63.7737101895818	0.205733463994627	27.9442225762534	19.3717094904398	36.5167356620669	0.5	0.38	0.67	21.2839268426769	30.7026485856594	40.1213703286419	37.1805359713803	53.6339435196154	70.0873510678505	38.0159969330477	54.8677839400408	71.6919307579395	47.9493128416179	0.549386692833238	0.715097718597696	-20.0754022337659	-0.329607563017454	-0.304398218757427	-0.3400406584127	0.172207626069242	0.216644019860015	0.153956419170974	0.194162800450024	0.240003631854918	0.172320752304033	0.00135671651276901	0.00247035239044966	0.00274615631614576
147	24.3471458787356	0.18	47.9967668138438	32.2387608450574	63.7547727826302	0.232381807419932	30.7374628441941	22.0152828403248	39.4596428480634	0.49	0.36	0.65	24.3865929913966	34.0482564501305	43.7099199088644	42.8273927550261	59.7950706819946	76.762748608963	43.7631184413787	61.0961157991005	78.4571548971651	47.9967668138438	0.541529117861472	-0.544894565225733	-21.9538903337632	-0.329607563017454	-0.304398218757427	-0.3400406584127	0.172207626069242	0.216644019860015	0.153956419170974	0.194162800450024	0.240003631854918	0.172320752304033	0.00135671651276901	0.00247035239044966	0.00274615631614576
147	24.3471458787356	0.18	48.1863101360404	32.1639199494895	64.2087003225912	0.168659563367058	24.8317232817856	16.2242380100857	33.4392085534855	0.46	0.36	0.62	18.6549891874178	28.5520669160975	38.4491446447772	33.5887945980262	51.4087411876248	69.2286877772234	34.4377517617499	52.7042764244178	70.9422558745506	48.1863101360404	0.515315121015411	1.90728301285482	-20.664122297667	-0.329607563017454	-0.304398218757427	-0.3400406584127	0.172207626069242	0.216644019860015	0.153956419170974	0.194162800450024	0.240003631854918	0.172320752304033	0.00135671651276901	0.00247035239044966	0.00274615631614576
147	24.3471458787356	0.18	48.4417363878655	32.3708640133421	64.512608762389	0.192576374216424	27.5541924997903	18.7452784323462	36.3631065672343	0.49	0.37	0.63	20.741693634914	30.4887772806777	40.2358609264413	36.4002636986201	53.505733543237	70.611203387854	37.3592553786851	54.9180492691831	72.4745122920748	48.4417363878655	0.533771985364281	1.36924276909052	-20.2482406863294	-0.329607563017454	-0.304398218757427	-0.3400406584127	0.172207626069242	0.216644019860015	0.153956419170974	0.194162800450024	0.240003631854918	0.172320752304033	0.00135671651276901	0.00247035239044966	0.00274615631614576
147	24.3471458787356	0.18	48.795691335393	32.3541131264184	65.2372695443676	0.232480516590682	31.1149274171345	22.2880788244929	39.941776009776	0.49	0.37	0.67	24.6370847085479	34.3942207182903	44.1513567280327	43.2081041880225	60.3200049779478	77.431905767873	44.1650987716654	61.6491266397177	79.1516521507225	48.795691335393	0.547145461219888	-2.22315235372111	-23.1669689203406	-0.329607563017454	-0.304398218757427	-0.3400406584127	0.172207626069242	0.216644019860015	0.153956419170974	0.194162800450024	0.240003631854918	0.172320752304033	0.00135671651276901	0.00247035239044966	0.00274615631614576
147	24.3471458787356	0.18	49.0359549599028	32.7841958654259	65.2877140543798	0.19174044821448	26.3568066157818	17.9079720703229	34.8056411612407	0.52	0.34	0.69	19.133770780962	28.1609271180541	37.1880834551462	32.8343931780115	48.325390945497	63.8163887129824	33.2643856034591	48.9742154516537	64.6427350663628	49.0359549599028	0.537333415901873	-0.35137575117439	-21.9485494646885	-0.329607563017454	-0.304398218757427	-0.3400406584127	0.172207626069242	0.216644019860015	0.153956419170974	0.194162800450024	0.240003631854918	0.172320752304033	0.00135671651276901	0.00247035239044966	0.00274615631614576
147	24.3471458787356	0.18	49.1042387723609	32.583362865231	65.6251146794909	0.214720738632836	30.0494089626262	21.0772602416676	39.0215576835849	0.48	0.33	0.63	23.6778722056246	33.7570470314277	43.8362218572309	41.9697590299874	59.8354073866664	77.7010557433454	42.7103605135663	60.880809996402	79.0491911966332	49.1042387723609	0.515643663825856	-0.913156676079974	-23.9502852431875	-0.329607563017454	-0.304398218757427	-0.3400406584127	0.172207626069242	0.216644019860015	0.153956419170974	0.194162800450024	0.240003631854918	0.172320752304033	0.00135671651276901	0.00247035239044966	0.00274615631614576
147	24.3471458787356	0.18	49.1260976733222	32.5815459109695	65.670649435675	0.200642262422336	29.4296754950745	20.258387772182	38.600963217967	0.49	0.39	0.7	22.445965670902	32.6076039859058	42.7692423009096	39.4256175568537	57.2742087839965	75.1228000111393	40.3251777045075	58.5856779462847	76.8546790306618	49.1260976733222	0.551599667145025	2.28311960925642	-18.4135138485217	-0.329607563017454	-0.304398218757427	-0.3400406584127	0.172207626069242	0.216644019860015	0.153956419170974	0.194162800450024	0.240003631854918	0.172320752304033	0.00135671651276901	0.00247035239044966	0.00274615631614576
147	24.3471458787356	0.18	49.2137618317196	33.0426571388436	65.3848665245957	0.189616829200372	27.273135974457	18.4702048065937	36.0760671423203	0.47	0.37	0.66	21.0171527064197	31.0339635948965	41.0507744833734	37.5750880541111	55.483439219154	73.3917903841969	38.4201334256741	56.7631873139674	75.0843993147504	49.2137618317196	0.524390568304863	4.25381820287888	-18.2246800028696	-0.329607563017454	-0.304398218757427	-0.3400406584127	0.172207626069242	0.216644019860015	0.153956419170974	0.194162800450024	0.240003631854918	0.172320752304033	0.00135671651276901	0.00247035239044966	0.00274615631614576
147	24.3471458787356	0.18	49.2422014130311	32.8978903453732	65.5865124806889	0.194687696518057	29.9833226542104	20.4624198066608	39.50422550176	0.48	0.37	0.66	23.1657533258391	33.9444827669103	44.7232122079814	41.2747294198253	60.4793343775017	79.683939335178	42.208458491937	61.8686038162131	81.4738962568423	49.2422014130311	0.547484797412357	0.888078767935924	-20.0345767796685	-0.329607563017454	-0.304398218757427	-0.3400406584127	0.172207626069242	0.216644019860015	0.153956419170974	0.194162800450024	0.240003631854918	0.172320752304033	0.00135671651276901	0.00247035239044966	0.00274615631614576
147	24.3471458787356	0.18	49.477119703186	33.0056123467379	65.948627059634	0.176997343520887	25.7324937405468	17.0691692453492	34.3958182357444	0.45	0.33	0.63	20.0157193445639	30.1745424949061	40.3333656452483	36.5308177341721	55.0717510131765	73.6126842921809	37.1869414077754	56.0738695854994	74.9199885579869	49.477119703186	0.507782337112715	-1.26441060351846	-24.3653546956447	-0.329607563017454	-0.304398218757427	-0.3400406584127	0.172207626069242	0.216644019860015	0.153956419170974	0.194162800450024	0.240003631854918	0.172320752304033	0.00135671651276901	0.00247035239044966	0.00274615631614576
147	24.3471458787356	0.18	49.4807435356283	32.9764312296489	65.9850558416078	0.221306053345755	29.1698704038208	20.6269430387698	37.7127977688718	0.45	0.33	0.68	24.230589008467	34.2660150782761	44.3014411480852	44.2782701446162	62.616714430063	80.9551587155098	44.8218008354144	63.3551147982863	81.9208386082582	49.4807435356283	0.512069030398396	0.66866056159789	-22.4908378002978	-0.329607563017454	-0.304398218757427	-0.3400406584127	0.172207626069242	0.216644019860015	0.153956419170974	0.194162800450024	0.240003631854918	0.172320752304033	0.00135671651276901	0.00247035239044966	0.00274615631614576
147	24.3471458787356	0.18	49.7752649844837	33.3757914931426	66.1747384758248	0.207467922180656	28.6348965992838	19.8968566341674	37.3729365644001	0.53	0.37	0.67	20.9778831334252	30.1906741070824	39.4034650807396	35.7019479880122	51.3810602260751	67.0601724641379	36.4484377976397	52.4676159414068	68.4715304884208	49.7752649844837	0.55277127703507	1.53792643018537	-19.0608219234031	-0.329607563017454	-0.304398218757427	-0.3400406584127	0.172207626069242	0.216644019860015	0.153956419170974	0.194162800450024	0.240003631854918	0.172320752304033	0.00135671651276901	0.00247035239044966	0.00274615631614576
147	24.3471458787356	0.18	49.8184157124189	33.2777111497596	66.3591202750782	0.200589806558462	29.3388313344947	20.1943583112545	38.483304357735	0.5	0.37	0.69	22.171950196177	32.2119226140465	42.251895031916	38.7139073807433	56.2444610240415	73.7750146673396	39.5004781869758	57.3826047837889	75.2747289283089	49.8184157124189	0.554656118337928	-2.2065318101265	-22.5902408568825	-0.329607563017454	-0.304398218757427	-0.3400406584127	0.172207626069242	0.216644019860015	0.153956419170974	0.194162800450024	0.240003631854918	0.172320752304033	0.00135671651276901	0.00247035239044966	0.00274615631614576
147	24.3471458787356	0.18	50.2481178337274	33.2453486806426	67.2508869868121	0.17756877057855	27.1707390134291	18.0411040107663	36.300374016092	0.51	0.39	0.64	19.572801846018	29.4775469617799	39.3822920775418	33.9142785340455	51.0764757149778	68.2386728959101	34.8446346386015	52.488720899074	70.0936059133069	50.2481178337274	0.539444540463098	-3.18635162244092	-24.2005699938478	-0.329607563017454	-0.304398218757427	-0.3400406584127	0.172207626069242	0.216644019860015	0.153956419170974	0.194162800450024	0.240003631854918	0.172320752304033	0.00135671651276901	0.00247035239044966	0.00274615631614576
147	24.3471458787356	0.18	50.3802663925665	33.8226166348717	66.9379161502614	0.214445939549462	30.9044247239379	21.6694597956756	40.1393896522001	0.51	0.39	0.67	23.4502962280334	33.4442077175329	43.4381192070323	40.5679443947539	57.8569560835459	75.1459677723379	41.5549393137687	59.2874556366251	76.9875424893482	50.3802663925665	0.54807870840751	0.24479197101053	-20.1002598393837	-0.329607563017454	-0.304398218757427	-0.3400406584127	0.172207626069242	0.216644019860015	0.153956419170974	0.194162800450024	0.240003631854918	0.172320752304033	0.00135671651276901	0.00247035239044966	0.00274615631614576
147	24.3471458787356	0.18	50.868142671622	33.8836345593161	67.8526507839279	0.18052345869498	29.5618885975744	19.7281405345936	39.3956366605552	0.5	0.37	0.67	21.6898851237651	32.5014902746961	43.3130954256271	37.9059486603279	56.8006614468835	75.6953742334391	38.7276587607041	58.061487113493	77.4014856139888	50.868142671622	0.544861648757189	-0.1904522383602	-21.0226457226202	-0.329607563017454	-0.304398218757427	-0.3400406584127	0.172207626069242	0.216644019860015	0.153956419170974	0.194162800450024	0.240003631854918	0.172320752304033	0.00135671651276901	0.00247035239044966	0.00274615631614576
147	24.3471458787356	0.18	51.0082746027737	34.2379598041286	67.7785894014187	0.191796075145854	29.2507320396287	19.8759145697166	38.6255495095408	0.47	0.37	0.61	22.5952659162669	33.2527122896716	43.9101586630763	40.3706663010548	59.4121864476428	78.4537065942308	41.4889162340875	61.0853732952345	80.6672867172174	51.0082746027737	0.515631497715254	-0.116519871988851	-22.4992410761055	-0.329607563017454	-0.304398218757427	-0.3400406584127	0.172207626069242	0.216644019860015	0.153956419170974	0.194162800450024	0.240003631854918	0.172320752304033	0.00135671651276901	0.00247035239044966	0.00274615631614576
147	24.3471458787356	0.18	51.1015511949691	33.8752976825225	68.3278047074158	0.179437283492503	27.6932179754256	18.4471212404781	36.9393147103731	0.48	0.37	0.64	20.7071941213344	31.0860883379061	41.4649825544777	36.685285771877	55.0727456131273	73.4602054543777	37.5777155010079	56.386004773899	75.2151832454637	51.1015511949691	0.525466246709855	-0.651768385748068	-22.4730276383775	-0.329607563017454	-0.304398218757427	-0.3400406584127	0.172207626069242	0.216644019860015	0.153956419170974	0.194162800450024	0.240003631854918	0.172320752304033	0.00135671651276901	0.00247035239044966	0.00274615631614576
147	24.3471458787356	0.18	51.5864504526103	34.2311255063101	68.9417753989105	0.20306417780037	30.049136362331	20.7549265565887	39.3433461680733	0.49	0.38	0.7	23.0748027761765	33.4078703321216	43.7409378880666	40.6210018784289	58.811387324901	77.0017727713732	41.4611471202004	59.9960748841475	78.5787199188804	51.5864504526103	0.544912612104866	2.08848967441873	-18.7678221003722	-0.329607563017454	-0.304398218757427	-0.3400406584127	0.172207626069242	0.216644019860015	0.153956419170974	0.194162800450024	0.240003631854918	0.172320752304033	0.00135671651276901	0.00247035239044966	0.00274615631614576
147	24.3471458787356	0.18	52.1421211286723	34.6528182722747	69.6314239850698	0.223928090673228	33.0060153557463	23.4125557250235	42.5994749864691	0.49	0.36	0.65	26.1058169248481	36.8028593040316	47.499901683215	46.0454365361941	64.9128785095135	83.7803204828329	47.0542850232229	66.311558430769	85.6165559507049	52.1421211286723	0.535536043977307	-1.90517111089065	-23.4572431452618	-0.329607563017454	-0.304398218757427	-0.3400406584127	0.172207626069242	0.216644019860015	0.153956419170974	0.194162800450024	0.240003631854918	0.172320752304033	0.00135671651276901	0.00247035239044966	0.00274615631614576
147	24.3471458787356	0.18	52.4029084242033	35.0324600174863	69.7733568309202	0.212665119018826	30.8572695196374	21.587379752884	40.1271592863908	0.47	0.37	0.62	24.6760821112352	35.2722991447521	45.8685161782689	44.2524715977357	63.2550341279378	82.2575966581399	45.3917447883668	64.86941283035	84.3790234609704	52.4029084242033	0.518121796567539	-1.77329825796718	-23.9930437176123	-0.329607563017454	-0.304398218757427	-0.3400406584127	0.172207626069242	0.216644019860015	0.153956419170974	0.194162800450024	0.240003631854918	0.172320752304033	0.00135671651276901	0.00247035239044966	0.00274615631614576
147	24.3471458787356	0.18	52.7706338750691	35.4316850860077	70.1095826641304	0.186973526199009	29.0650378341994	19.6022601174599	38.527815550939	0.49	0.37	0.65	21.8045990588483	32.3305319288406	42.8564647988329	38.3980061999857	56.9342257613622	75.4704453227388	39.2963090601201	58.307358547507	77.2641611501609	52.7706338750691	0.536672781612254	0.663486535342178	-20.5821722791585	-0.329607563017454	-0.304398218757427	-0.3400406584127	0.172207626069242	0.216644019860015	0.153956419170974	0.194162800450024	0.240003631854918	0.172320752304033	0.00135671651276901	0.00247035239044966	0.00274615631614576
147	24.3471458787356	0.18	52.8878430423743	35.2339044997721	70.5417815849765	0.184900333568234	29.3466024760407	19.7264977217791	38.9667072303022	0.5	0.36	0.68	21.7539167424259	32.3627415236525	42.9715663048792	38.092783244357	56.6696523044693	75.2465213645815	38.7783306868682	57.6621565170577	76.5723756303618	52.8878430423743	0.536626463379014	-1.30536571393048	-22.4800962332747	-0.329607563017454	-0.304398218757427	-0.3400406584127	0.172207626069242	0.216644019860015	0.153956419170974	0.194162800450024	0.240003631854918	0.172320752304033	0.00135671651276901	0.00247035239044966	0.00274615631614576
147	24.3471458787356	0.18	53.6131790887267	35.5605767783848	71.6657813990687	0.17628585996057	29.7637623276242	19.7186959527997	39.8088287024487	0.51	0.39	0.67	21.3493129709369	32.2250456442993	43.1007783176617	36.9444712007561	55.7646642947978	74.5848573888394	37.8711363001459	57.1730213441368	76.4305268418136	53.6131790887267	0.550166721234511	2.29621574842342	-18.0556037961563	-0.329607563017454	-0.304398218757427	-0.3400406584127	0.172207626069242	0.216644019860015	0.153956419170974	0.194162800450024	0.240003631854918	0.172320752304033	0.00135671651276901	0.00247035239044966	0.00274615631614576
147	24.3471458787356	0.18	53.7224593457205	36.0875621679456	71.3573565234953	0.220374060779239	30.4780420475808	21.5277866465265	39.428297448635	0.49	0.36	0.6	24.0658653490422	34.0713361788111	44.07680700858	42.5192703310368	60.196811230981	77.8743521309253	43.6751002949029	61.8256497731989	80.0058619898277	53.7224593457205	0.517447774145815	-1.84860190011495	-24.3976375862178	-0.329607563017454	-0.304398218757427	-0.3400406584127	0.172207626069242	0.216644019860015	0.153956419170974	0.194162800450024	0.240003631854918	0.172320752304033	0.00135671651276901	0.00247035239044966	0.00274615631614576
147	24.3471458787356	0.18	54.4387137018359	36.1848131002384	72.6926143034334	0.18764057188235	28.1494350134629	19.0048103928035	37.2940596341222	0.49	0.39	0.66	21.2563027387248	31.4842874095078	41.7122720802909	37.5680699898852	55.6448563760439	73.7216427622026	38.5305529073272	57.0562514440877	75.64425099888	54.4387137018359	0.531938844857164	2.46231966173728	-18.7875665080958	-0.329607563017454	-0.304398218757427	-0.3400406584127	0.172207626069242	0.216644019860015	0.153956419170974	0.194162800450024	0.240003631854918	0.172320752304033	0.00135671651276901	0.00247035239044966	0.00274615631614576
147	24.3471458787356	0.18	54.9091852051997	36.7180449595541	73.1003254508453	0.192781155450439	30.4481885889431	20.7204861175778	40.1758910603084	0.48	0.38	0.65	23.3554129413404	34.3201416113158	45.2848702812913	41.4909238309764	60.9697796840454	80.4486355371145	42.5046882882293	62.4504628971389	82.4207486195662	54.9091852051997	0.532479422100879	-1.74830465751196	-23.1781472990025	-0.329607563017454	-0.304398218757427	-0.3400406584127	0.172207626069242	0.216644019860015	0.153956419170974	0.194162800450024	0.240003631854918	0.172320752304033	0.00135671651276901	0.00247035239044966	0.00274615631614576
147	24.3471458787356	0.18	56.6168036382153	37.6512645573994	75.5823427190312	0.173615761781815	30.1090557709986	19.8530316132242	40.365079928773	0.5	0.38	0.65	21.7352770509516	32.963664274291	44.1920514976304	37.881718270364	57.451314757586	77.0209112448079	38.8156303265737	58.8727258590051	78.9558078749955	56.6168036382153	0.545417223998385	-0.767449921252736	-21.6355980352343	-0.329607563017454	-0.304398218757427	-0.3400406584127	0.172207626069242	0.216644019860015	0.153956419170974	0.194162800450024	0.240003631854918	0.172320752304033	0.00135671651276901	0.00247035239044966	0.00274615631614576
147	24.3471458787356	0.18	60.6110110660635	40.4855747902297	80.7364473418973	0.187992299921865	31.5190885722895	21.2915964088605	41.7465807357186	0.52	0.41	0.68	22.8593617095396	33.839935371363	44.8205090331863	39.3473247231796	58.247948590479	77.1485724577785	40.3835552853744	59.7970410419143	79.2103171657496	60.6110110660635	0.545511103785716	1.65854211119256	-18.9225329752284	-0.329607563017454	-0.304398218757427	-0.3400406584127	0.172207626069242	0.216644019860015	0.153956419170974	0.194162800450024	0.240003631854918	0.172320752304033	0.00135671651276901	0.00247035239044966	0.00274615631614576
147	24.3471458787356	0.19	28.649147504525	19.5014823618037	37.7968126472463	0.20128309900547	22.6420844680909	15.6001066983237	29.6840622378582	0.49	0.35	0.72	17.412420786307	25.2724875452211	33.1325543041351	30.7326964338046	44.6056121309204	58.4785278280362	31.1266862250197	45.1732610356841	59.2198910268727	28.649147504525	0.595816781102962	-0.485155528244901	-20.3040222791845	-0.329607563017454	-0.304398218757427	-0.3400406584127	0.172207626069242	0.216644019860015	0.153956419170974	0.194162800450024	0.240003631854918	0.172320752304033	0.00135671651276901	0.00247035239044966	0.00274615631614576
147	24.3471458787356	0.19	37.49909540165	25.3709633109483	49.6272274923517	0.231279681185774	25.8081387467903	18.4620260488877	33.1542514446928	0.5	0.35	0.68	20.3950731688155	28.5103529102344	36.6256326516534	35.7539924770686	49.9806465528995	64.2073006287305	36.3368741485356	50.8002210435263	65.2813500480194	37.49909540165	0.563210362456007	-0.165681518424978	-21.198082699195	-0.329607563017454	-0.304398218757427	-0.3400406584127	0.172207626069242	0.216644019860015	0.153956419170974	0.194162800450024	0.240003631854918	0.172320752304033	0.00135671651276901	0.00247035239044966	0.00274615631614576
147	24.3471458787356	0.19	38.4147598996072	26.122660993821	50.7068588053934	0.224134387482597	24.9967912928382	17.7355857376758	32.2579968480006	0.49	0.35	0.72	19.8425184507417	27.9663327602329	36.0901470697241	35.0761570277178	49.4368435046445	63.7975299815712	35.4952698224039	50.0311395308038	64.5876823251591	38.4147598996072	0.571323217970331	-3.02726515032145	-23.629158444253	-0.329607563017454	-0.304398218757427	-0.3400406584127	0.172207626069242	0.216644019860015	0.153956419170974	0.194162800450024	0.240003631854918	0.172320752304033	0.00135671651276901	0.00247035239044966	0.00274615631614576
147	24.3471458787356	0.19	38.5509060590923	26.0615187341468	51.0402933840379	0.263076920371829	28.1099701390332	20.7645684528472	35.4553718252193	0.48	0.35	0.69	23.2421233981716	31.4639524618074	39.6857815254432	41.0983562519301	55.6367723041552	70.1751883563804	41.7906536698342	56.552477903204	71.3392206191601	38.5509060590923	0.574721328087487	2.68468556568101	-17.7987929687165	-0.329607563017454	-0.304398218757427	-0.3400406584127	0.172207626069242	0.216644019860015	0.153956419170974	0.194162800450024	0.240003631854918	0.172320752304033	0.00135671651276901	0.00247035239044966	0.00274615631614576
147	24.3471458787356	0.19	39.7638530236965	26.8936504128366	52.6340556345565	0.202547506658877	26.0889264379088	18.0067071582792	34.1711457175384	0.51	0.38	0.75	19.5488879886992	28.3233073208278	37.0977266529565	33.8876890189995	49.0980065481275	64.3083240772555	34.450025316679	49.8990188977255	65.3505050685022	39.7638530236965	0.595616374071607	-1.50992935389832	-20.4940626010242	-0.329607563017454	-0.304398218757427	-0.3400406584127	0.172207626069242	0.216644019860015	0.153956419170974	0.194162800450024	0.240003631854918	0.172320752304033	0.00135671651276901	0.00247035239044966	0.00274615631614576
147	24.3471458787356	0.19	40.0851623514347	27.1955115550846	52.9748131477848	0.18797178967691	27.0233231970172	18.2540532897685	35.7925931042659	0.53	0.38	0.72	19.3487914136712	28.6439748774251	37.9391583411789	33.0385424605423	48.9102993563646	64.7820562521869	33.6451011190923	49.8213585125049	65.970970420333	40.0851623514347	0.595359667585935	-0.400686542319745	-19.3894829722313	-0.329607563017454	-0.304398218757427	-0.3400406584127	0.172207626069242	0.216644019860015	0.153956419170974	0.194162800450024	0.240003631854918	0.172320752304033	0.00135671651276901	0.00247035239044966	0.00274615631614576
147	24.3471458787356	0.19	40.1088313391824	26.9867977241784	53.2308649541864	0.244058247055732	30.7466800578935	22.2981507857993	39.1952093299878	0.49	0.38	0.61	24.8407179581369	34.2525985586938	43.6644791592507	43.7879356620974	60.3787130659981	76.9694904698989	45.0737051548561	62.142135467063	79.2244608720924	40.1088313391824	0.542759286834747	-2.16928887157632	-23.6486860536656	-0.329607563017454	-0.304398218757427	-0.3400406584127	0.172207626069242	0.216644019860015	0.153956419170974	0.194162800450024	0.240003631854918	0.172320752304033	0.00135671651276901	0.00247035239044966	0.00274615631614576
147	24.3471458787356	0.19	40.1315901141041	27.3024702936806	52.9607099345276	0.205995891842158	25.3981698161005	17.6129661368617	33.1833734953393	0.49	0.34	0.68	19.5461230569922	28.1858120199816	36.825500982971	34.3681203331155	49.5593615350116	64.7506027369077	34.8771947819681	50.2715092089073	65.6777750602128	40.1315901141041	0.55050211598946	2.09320177055684	-19.2512854662021	-0.329607563017454	-0.304398218757427	-0.3400406584127	0.172207626069242	0.216644019860015	0.153956419170974	0.194162800450024	0.240003631854918	0.172320752304033	0.00135671651276901	0.00247035239044966	0.00274615631614576
147	24.3471458787356	0.19	40.2787829524434	27.1065308602732	53.4510350446137	0.227548351639524	29.2421088558595	20.8302310325997	37.6539866791192	0.53	0.38	0.7	22.1632237926321	31.1134044421607	40.0635850916894	37.9336641989426	53.252426056681	68.5711879144195	38.7569191104858	54.4126874550223	70.0765074459164	40.2787829524434	0.590069184162939	-1.7847850631361	-20.8836769945901	-0.329607563017454	-0.304398218757427	-0.3400406584127	0.172207626069242	0.216644019860015	0.153956419170974	0.194162800450024	0.240003631854918	0.172320752304033	0.00135671651276901	0.00247035239044966	0.00274615631614576
147	24.3471458787356	0.19	40.5596980756598	27.5008321243638	53.6185640269558	0.20509475603393	23.2916283030514	16.1324081884326	30.4508484176702	0.49	0.34	0.67	17.8986606015454	25.8417060233193	33.7847514450932	31.4663009870511	45.4303770461153	59.3944531051796	31.9408208458788	46.1118456770734	60.277934197474	40.5596980756598	0.544727956536568	-0.512162726076862	-22.4181136405382	-0.329607563017454	-0.304398218757427	-0.3400406584127	0.172207626069242	0.216644019860015	0.153956419170974	0.194162800450024	0.240003631854918	0.172320752304033	0.00135671651276901	0.00247035239044966	0.00274615631614576
147	24.3471458787356	0.19	40.8303771595688	27.763360369637	53.8973939495006	0.187458831630588	24.1501283886144	16.3000383207012	32.0002184565276	0.48	0.36	0.66	18.3751875695466	27.2246684479164	36.0741493262862	32.6463327230465	48.3687897639912	64.0912468049359	33.3220409323529	49.3847981662832	65.4305004516758	40.8303771595688	0.548946685625798	-2.01313968838949	-23.2124684939483	-0.329607563017454	-0.304398218757427	-0.3400406584127	0.172207626069242	0.216644019860015	0.153956419170974	0.194162800450024	0.240003631854918	0.172320752304033	0.00135671651276901	0.00247035239044966	0.00274615631614576
147	24.3471458787356	0.19	40.9722137017454	27.9441276123511	54.0002997911398	0.239856775787744	26.6378493686266	19.2340210643327	34.0416776729206	0.49	0.35	0.74	21.3438053803229	29.5597613610106	37.7757173416983	37.5275078165251	51.9731208078115	66.418733799098	37.958731935987	52.5594588422117	67.1662716352687	40.9722137017454	0.560312992847459	2.26961144617639	-18.6944105372861	-0.329607563017454	-0.304398218757427	-0.3400406584127	0.172207626069242	0.216644019860015	0.153956419170974	0.194162800450024	0.240003631854918	0.172320752304033	0.00135671651276901	0.00247035239044966	0.00274615631614576
147	24.3471458787356	0.19	41.0138851573112	27.5924904228728	54.4352798917495	0.200250515964025	27.2480932292568	18.7462764665807	35.749909991933	0.53	0.4	0.7	19.959828816791	29.0120161947623	38.0642035727335	34.1773176442111	49.6774246958096	65.1775317474081	34.9968143981021	50.852032430973	66.7427100181729	41.0138851573112	0.587008545432835	1.57606598566078	-17.6225490595645	-0.329607563017454	-0.304398218757427	-0.3400406584127	0.172207626069242	0.216644019860015	0.153956419170974	0.194162800450024	0.240003631854918	0.172320752304033	0.00135671651276901	0.00247035239044966	0.00274615631614576
147	24.3471458787356	0.19	41.2238057397529	27.9634949233205	54.4841165561854	0.23421119493142	28.6445712538124	20.5577383513178	36.7314041563069	0.49	0.37	0.66	22.8412244256585	31.826316173693	40.8114079217274	40.1932318340243	56.0041125884309	71.8149933428375	41.1038812809352	57.2775724009448	73.4556245387279	41.2238057397529	0.550562046482312	4.70130808630253	-16.8413328154325	-0.329607563017454	-0.304398218757427	-0.3400406584127	0.172207626069242	0.216644019860015	0.153956419170974	0.194162800450024	0.240003631854918	0.172320752304033	0.00135671651276901	0.00247035239044966	0.00274615631614576
147	24.3471458787356	0.19	41.2759356052732	27.7688629173858	54.7830082931607	0.171576305422867	24.2860713660394	15.9542427401686	32.6178999919102	0.5	0.37	0.71	17.4750937215818	26.6011605917235	35.7272274618652	30.4660616951822	46.3764379558096	62.2868142164369	30.9630932182464	47.1267160739626	63.3065970377862	41.2759356052732	0.575122886184856	0.27833771046522	-19.8904749820843	-0.329607563017454	-0.304398218757427	-0.3400406584127	0.172207626069242	0.216644019860015	0.153956419170974	0.194162800450024	0.240003631854918	0.172320752304033	0.00135671651276901	0.00247035239044966	0.00274615631614576
147	24.3471458787356	0.19	41.6897833418878	28.3323797192832	55.0471869644925	0.218370049859025	26.9321160826945	18.9767531275568	34.8874790378323	0.48	0.35	0.66	21.4088361870866	30.3837678400701	39.3586994930535	38.055258242511	54.0086402376136	69.9620222327162	38.7882325687009	55.041465578039	71.3034781001036	41.6897833418878	0.558511185103218	0.34185354065809	-20.8068175201628	-0.329607563017454	-0.304398218757427	-0.3400406584127	0.172207626069242	0.216644019860015	0.153956419170974	0.194162800450024	0.240003631854918	0.172320752304033	0.00135671651276901	0.00247035239044966	0.00274615631614576
147	24.3471458787356	0.19	41.9277002113763	28.2814611429542	55.5739392797983	0.219524136725354	28.1375475503728	19.8541157131523	36.4209793875932	0.49	0.35	0.7	22.1283157175601	31.3605775602508	40.5928394029415	39.0186329048978	55.2977858381678	71.5769387714379	39.5187081794106	56.0112301304364	72.5119305790941	41.9277002113763	0.572604125388238	-2.30969055887858	-22.4854584447207	-0.329607563017454	-0.304398218757427	-0.3400406584127	0.172207626069242	0.216644019860015	0.153956419170974	0.194162800450024	0.240003631854918	0.172320752304033	0.00135671651276901	0.00247035239044966	0.00274615631614576
147	24.3471458787356	0.19	42.1406890228655	28.4558334411865	55.8255446045444	0.223773999688778	28.4211407023811	20.1566471188296	36.6856342859325	0.49	0.36	0.65	22.3775517599974	31.5526458044492	40.727739848901	39.3565164007626	55.493211920981	71.6299074411994	40.1870823931918	56.6693972765305	73.1511887457232	42.1406890228655	0.540026218898891	0.300343600613073	-21.3150662416526	-0.329607563017454	-0.304398218757427	-0.3400406584127	0.172207626069242	0.216644019860015	0.153956419170974	0.194162800450024	0.240003631854918	0.172320752304033	0.00135671651276901	0.00247035239044966	0.00274615631614576
147	24.3471458787356	0.19	42.3108382287505	28.6298485864113	55.9918278710896	0.222487453656805	27.8205732651837	19.7006396933174	35.94050683705	0.5	0.38	0.69	21.5284964124741	30.40181035013	39.275124287786	37.4765194792712	52.9230660591601	68.369612639049	38.2601704128313	54.0156895276045	69.7827429260687	42.3108382287505	0.57713408373065	-2.89747413075945	-23.0271628814323	-0.329607563017454	-0.304398218757427	-0.3400406584127	0.172207626069242	0.216644019860015	0.153956419170974	0.194162800450024	0.240003631854918	0.172320752304033	0.00135671651276901	0.00247035239044966	0.00274615631614576
147	24.3471458787356	0.19	42.3462732511768	28.7909924436328	55.9015540587208	0.243111874705129	30.1567099447242	21.8489836460406	38.4644362434077	0.52	0.37	0.71	23.5299145555952	32.4767879262803	41.4236612969653	40.5802122870248	56.0101884490589	71.4401646110929	41.2634184981658	56.9462832274179	72.6545749859297	42.3462732511768	0.572438884779704	-0.222379429331778	-19.9445569040667	-0.329607563017454	-0.304398218757427	-0.3400406584127	0.172207626069242	0.216644019860015	0.153956419170974	0.194162800450024	0.240003631854918	0.172320752304033	0.00135671651276901	0.00247035239044966	0.00274615631614576
147	24.3471458787356	0.19	42.3694326289159	28.6819792286928	56.0568860291389	0.237384586205813	32.1854011515409	23.1785928506282	41.1922094524536	0.52	0.41	0.75	24.7803080233392	34.4095156910401	44.038723358741	42.54042230902	59.0709093513698	75.6013963937197	43.4493562865226	60.3154854785378	77.2486774784207	42.3694326289159	0.601381201427188	0.757139339522479	-17.4748716271052	-0.329607563017454	-0.304398218757427	-0.3400406584127	0.172207626069242	0.216644019860015	0.153956419170974	0.194162800450024	0.240003631854918	0.172320752304033	0.00135671651276901	0.00247035239044966	0.00274615631614576
147	24.3471458787356	0.19	42.3972161546597	28.7928508633477	56.0015814459716	0.194423042890949	26.5677507833971	18.1243014849942	35.0112000818	0.52	0.39	0.69	19.5004534051986	28.585001560557	37.6695497159154	33.6110357161362	49.2691881790583	64.9273406419805	34.3972885074298	50.4280227567184	66.4407090651722	42.3972161546597	0.58065705852262	0.761250450913321	-18.4001383874098	-0.329607563017454	-0.304398218757427	-0.3400406584127	0.172207626069242	0.216644019860015	0.153956419170974	0.194162800450024	0.240003631854918	0.172320752304033	0.00135671651276901	0.00247035239044966	0.00274615631614576
147	24.3471458787356	0.19	42.6941038562052	28.9864892374638	56.4017184749465	0.23730244313947	27.6304384045941	19.896542716049	35.3643340931393	0.49	0.35	0.65	22.2381129496344	30.8821898788302	39.526266808026	39.285130228682	54.5554766218001	69.8258230149182	40.1393931228159	55.7124379701084	71.3451537338746	42.6941038562052	0.54549592412534	1.48301526234323	-20.0416423077804	-0.329607563017454	-0.304398218757427	-0.3400406584127	0.172207626069242	0.216644019860015	0.153956419170974	0.194162800450024	0.240003631854918	0.172320752304033	0.00135671651276901	0.00247035239044966	0.00274615631614576
147	24.3471458787356	0.19	42.8909191738838	29.2750325739809	56.5068057737867	0.208903622655514	25.5012308432603	17.7532539581743	33.2492077283463	0.47	0.36	0.61	20.1965004812502	29.0107730228935	37.8250455645368	36.1020694338729	51.8579415763218	67.6138137187707	37.0108008063916	53.2287387719179	69.3384289455478	42.8909191738838	0.535873106088049	2.98541219623539	-19.1544752326016	-0.329607563017454	-0.304398218757427	-0.3400406584127	0.172207626069242	0.216644019860015	0.153956419170974	0.194162800450024	0.240003631854918	0.172320752304033	0.00135671651276901	0.00247035239044966	0.00274615631614576
147	24.3471458787356	0.19	43.0058182309006	29.095443343788	56.9161931180132	0.20915559676573	26.5056342116309	18.458626095148	34.5526423281137	0.5	0.38	0.66	20.2753663456453	29.114379428583	37.9533925115208	35.4126504858271	50.8507380453625	66.2888256048978	36.2732434778359	52.061361286917	67.8965203419037	43.0058182309006	0.544009364517613	-1.12774835648629	-22.252077240897	-0.329607563017454	-0.304398218757427	-0.3400406584127	0.172207626069242	0.216644019860015	0.153956419170974	0.194162800450024	0.240003631854918	0.172320752304033	0.00135671651276901	0.00247035239044966	0.00274615631614576
147	24.3471458787356	0.19	43.0404383373895	29.174681812756	56.9061948620229	0.228373935697125	27.7551439525157	19.7897158493833	35.7205720556481	0.47	0.35	0.64	22.6687983894023	31.7930670312289	40.9173356730555	40.710784984224	57.0970147452755	73.483244506327	41.5536769987665	58.2851278381245	75.0125604028515	43.0404383373895	0.533629558766982	2.83924415377909	-19.3697097519256	-0.329607563017454	-0.304398218757427	-0.3400406584127	0.172207626069242	0.216644019860015	0.153956419170974	0.194162800450024	0.240003631854918	0.172320752304033	0.00135671651276901	0.00247035239044966	0.00274615631614576
147	24.3471458787356	0.19	43.0565526706008	29.2733443185559	56.8397610226456	0.185548064715906	24.1446980617215	16.2467957878856	32.0426003355575	0.49	0.36	0.66	18.067524510371	26.8505205408527	35.6335165713343	31.8116549677906	47.2759560758244	62.7402571838581	32.5039980278142	48.3076792090374	64.1395398862854	43.0565526706008	0.542409816178924	2.60024554941671	-18.9713103272119	-0.329607563017454	-0.304398218757427	-0.3400406584127	0.172207626069242	0.216644019860015	0.153956419170974	0.194162800450024	0.240003631854918	0.172320752304033	0.00135671651276901	0.00247035239044966	0.00274615631614576
147	24.3471458787356	0.19	43.1087688509388	29.2161443074501	57.0013933944275	0.25531032217853	28.9785583670186	21.2514728614494	36.7056438725877	0.51	0.37	0.65	23.2042999273446	31.6414379461744	40.0785759650042	40.3725518560687	55.0521066475756	69.7316614390825	41.344740600708	56.3726715341732	71.4199843473608	43.1087688509388	0.541796683199315	3.97019292141889	-17.2746247785329	-0.329607563017454	-0.304398218757427	-0.3400406584127	0.172207626069242	0.216644019860015	0.153956419170974	0.194162800450024	0.240003631854918	0.172320752304033	0.00135671651276901	0.00247035239044966	0.00274615631614576
147	24.3471458787356	0.19	43.1400410029714	29.1629626739236	57.1171193320191	0.268407814755999	31.3914213934478	23.2998402593713	39.4830025275243	0.51	0.36	0.73	25.433383029024	34.2659020507207	43.0984210724175	44.2424699940948	59.6070189156343	74.9715678371737	44.8642914164703	60.4183075792878	76.032621333013	43.1400410029714	0.568749430582099	-0.94295437571381	-21.6345740601115	-0.329607563017454	-0.304398218757427	-0.3400406584127	0.172207626069242	0.216644019860015	0.153956419170974	0.194162800450024	0.240003631854918	0.172320752304033	0.00135671651276901	0.00247035239044966	0.00274615631614576
147	24.3471458787356	0.19	43.2391133137839	29.0713529800496	57.4068736475181	0.201554935876819	26.5520369618835	18.3009890927178	34.8030848310492	0.53	0.39	0.75	19.3376399834076	28.0560645653488	36.7744891472899	32.955108208601	47.8130032647157	62.6708983208304	33.5098755304472	48.6211745674508	63.7252849904251	43.2391133137839	0.581864464148001	1.62319607234102	-17.4826964090287	-0.329607563017454	-0.304398218757427	-0.3400406584127	0.172207626069242	0.216644019860015	0.153956419170974	0.194162800450024	0.240003631854918	0.172320752304033	0.00135671651276901	0.00247035239044966	0.00274615631614576
147	24.3471458787356	0.19	43.262598959862	29.1158301024847	57.4093678172394	0.243871860683182	31.7784125917464	23.041972256299	40.5148529271938	0.54	0.4	0.7	24.2801913599939	33.4861065824568	42.6920218049198	41.3077107687165	56.9696665470963	72.6316223254761	42.3087373122984	58.3556807448076	74.3850900500245	43.262598959862	0.597181221137791	-1.64499095856728	-20.3792689989275	-0.329607563017454	-0.304398218757427	-0.3400406584127	0.172207626069242	0.216644019860015	0.153956419170974	0.194162800450024	0.240003631854918	0.172320752304033	0.00135671651276901	0.00247035239044966	0.00274615631614576
147	24.3471458787356	0.19	43.305734373189	29.1737715785898	57.4376971677882	0.186129609644838	24.722203069472	16.6509210559011	32.7934850830429	0.49	0.37	0.64	18.4831961117519	27.4426457319407	36.4020953521295	32.50459664201	48.2607079919015	64.016819341793	33.3246046267177	49.4815886254927	65.623822268501	43.305734373189	0.537941237715914	1.31872206978813	-19.9974803973642	-0.329607563017454	-0.304398218757427	-0.3400406584127	0.172207626069242	0.216644019860015	0.153956419170974	0.194162800450024	0.240003631854918	0.172320752304033	0.00135671651276901	0.00247035239044966	0.00274615631614576
147	24.3471458787356	0.19	43.4612133247087	29.6055069417455	57.3169197076719	0.235796998959615	29.0733412519347	20.9015805560346	37.2451019478348	0.47	0.33	0.67	23.7459452401955	33.0297494712015	42.3135537022075	42.4081485306015	58.9881980832757	75.5682476359499	43.00337109459	59.820745939963	76.6073405857492	43.4612133247087	0.541009270713325	-3.03331525275551	-25.020244507925	-0.329607563017454	-0.304398218757427	-0.3400406584127	0.172207626069242	0.216644019860015	0.153956419170974	0.194162800450024	0.240003631854918	0.172320752304033	0.00135671651276901	0.00247035239044966	0.00274615631614576
147	24.3471458787356	0.19	43.5064759455057	29.3076381025466	57.7053137884648	0.236105339058299	27.2606206112646	19.6049183729578	34.9163228495714	0.44	0.34	0.61	23.1104005559318	32.1349902990984	41.159580042265	42.3345832154094	58.866198257839	75.3978133002687	43.2823637975799	60.2051806180554	77.0727788495756	43.5064759455057	0.504633723813412	2.25443081474126	-21.4300746292718	-0.329607563017454	-0.304398218757427	-0.3400406584127	0.172207626069242	0.216644019860015	0.153956419170974	0.194162800450024	0.240003631854918	0.172320752304033	0.00135671651276901	0.00247035239044966	0.00274615631614576
147	24.3471458787356	0.19	43.8096815329048	29.6232340479276	57.996129017882	0.226765177911879	25.7782700528809	18.3462521006087	33.210288005153	0.53	0.37	0.69	19.4240030566899	27.2926150560594	35.161227055429	33.1430956556498	46.5692755945207	59.9954555333917	33.7782750705187	47.466670580133	61.1499242759673	43.8096815329048	0.55970238375649	-3.54156836230881	-24.2557423467865	-0.329607563017454	-0.304398218757427	-0.3400406584127	0.172207626069242	0.216644019860015	0.153956419170974	0.194162800450024	0.240003631854918	0.172320752304033	0.00135671651276901	0.00247035239044966	0.00274615631614576
147	24.3471458787356	0.19	43.821278602036	29.529434759492	58.11312244458	0.214547984499621	29.8686942385359	20.9459322533845	38.7914562236873	0.52	0.36	0.71	22.562697359899	32.1741854450308	41.7856735301625	38.9179291099221	55.496585729358	72.0752423487939	39.5329565248798	56.3726813855202	73.2312854744305	43.821278602036	0.580550425122029	1.70918341683577	-18.0352939771618	-0.329607563017454	-0.304398218757427	-0.3400406584127	0.172207626069242	0.216644019860015	0.153956419170974	0.194162800450024	0.240003631854918	0.172320752304033	0.00135671651276901	0.00247035239044966	0.00274615631614576
147	24.3471458787356	0.19	43.9003233519089	29.8015884591467	57.9990582446711	0.193879574110877	26.6954494962911	18.1966685860059	35.1942304065763	0.51	0.37	0.7	19.7264754747898	28.939754949544	38.1530344242983	34.1638620738461	50.120144260472	66.0764264470978	34.8142171719631	51.0673739940484	67.3405514058088	43.9003233519089	0.564917427102392	0.934741684945385	-19.5004293093801	-0.329607563017454	-0.304398218757427	-0.3400406584127	0.172207626069242	0.216644019860015	0.153956419170974	0.194162800450024	0.240003631854918	0.172320752304033	0.00135671651276901	0.00247035239044966	0.00274615631614576
147	24.3471458787356	0.19	43.9786187999273	29.7555731039594	58.2016644958953	0.235504761080973	29.5650037735958	21.2483054737551	37.8817020734366	0.52	0.37	0.67	22.9208205169713	31.8921499841565	40.8634794513416	39.5711315368656	55.0594801386831	70.5478287405006	40.4320393154201	56.2383943963179	72.0820194371945	43.9786187999273	0.56288133304501	-0.771106681236065	-21.0920280051464	-0.329607563017454	-0.304398218757427	-0.3400406584127	0.172207626069242	0.216644019860015	0.153956419170974	0.194162800450024	0.240003631854918	0.172320752304033	0.00135671651276901	0.00247035239044966	0.00274615631614576
147	24.3471458787356	0.19	43.9786901179393	29.9040242080958	58.0533560277828	0.211794456594356	26.6787852230334	18.6432657051191	34.7143047409477	0.53	0.38	0.7	19.7417654406717	28.2507543713526	36.7597433020336	33.6887910374828	48.2091514828256	62.7295119281684	34.3699329305191	49.1727938940329	63.9968787976594	43.9786901179393	0.570636904714144	0.0993363303418149	-19.7668427222523	-0.329607563017454	-0.304398218757427	-0.3400406584127	0.172207626069242	0.216644019860015	0.153956419170974	0.194162800450024	0.240003631854918	0.172320752304033	0.00135671651276901	0.00247035239044966	0.00274615631614576
147	24.3471458787356	0.19	44.1007110472931	29.9158287787919	58.2855933157944	0.211941073456857	26.8327724819953	18.7544201385356	34.911124825455	0.46	0.35	0.62	21.5729113147847	30.8653115803068	40.1577118458288	38.8532441904729	55.5890426816348	72.3248411727967	39.7516537594272	56.8697732338142	73.9740803655146	44.1007110472931	0.519181876237491	-0.578596427165305	-23.1038412748441	-0.329607563017454	-0.304398218757427	-0.3400406584127	0.172207626069242	0.216644019860015	0.153956419170974	0.194162800450024	0.240003631854918	0.172320752304033	0.00135671651276901	0.00247035239044966	0.00274615631614576
147	24.3471458787356	0.19	44.2220039659568	29.8125815251283	58.6314264067853	0.195524000059528	25.6790720254794	17.5466240011911	33.8115200497677	0.49	0.35	0.68	19.5638476264508	28.6312314130075	37.6986151995642	34.5052582755673	50.4976348986513	66.4900115217354	35.0952949354144	51.3507797062636	67.6125546183005	44.2220039659568	0.549854709217676	-1.48722300270517	-22.8487326733448	-0.329607563017454	-0.304398218757427	-0.3400406584127	0.172207626069242	0.216644019860015	0.153956419170974	0.194162800450024	0.240003631854918	0.172320752304033	0.00135671651276901	0.00247035239044966	0.00274615631614576
147	24.3471458787356	0.19	44.2465794669627	30.1557285283365	58.3374304055888	0.207565629770116	27.7198633949313	19.2635615130841	36.1761652767785	0.52	0.38	0.74	20.719971843655	29.8156074961958	38.9112431487367	35.7061956057875	51.3804710449239	67.0547464840602	36.2709170047091	52.1931044296447	68.1180048245829	44.2465794669627	0.579211435074126	1.43986680991628	-18.0915050615481	-0.329607563017454	-0.304398218757427	-0.3400406584127	0.172207626069242	0.216644019860015	0.153956419170974	0.194162800450024	0.240003631854918	0.172320752304033	0.00135671651276901	0.00247035239044966	0.00274615631614576
147	24.3471458787356	0.19	44.3096705738368	29.8375684796336	58.78177266804	0.198235905564145	25.5718522231934	17.5425133085239	33.6011911378629	0.49	0.37	0.63	19.5143460168132	28.4462074389156	37.3780688610181	34.3659113855525	50.0954448208798	65.8249782562071	35.259689988776	51.382801956678	67.539582931122	44.3096705738368	0.535833934904347	0.0317467054056565	-21.4721773264994	-0.329607563017454	-0.304398218757427	-0.3400406584127	0.172207626069242	0.216644019860015	0.153956419170974	0.194162800450024	0.240003631854918	0.172320752304033	0.00135671651276901	0.00247035239044966	0.00274615631614576
147	24.3471458787356	0.19	44.3969753438976	30.2903350270618	58.5036156607334	0.232298502664391	30.0645979951083	21.5313601411777	38.5978358490389	0.49	0.37	0.68	23.8881648778464	33.3554438356088	42.8227227933711	41.9953678366084	58.6388339327305	75.2823000288527	42.8544202802048	59.8428431278659	76.8655032550681	44.3969753438976	0.569182587992746	2.1577902006484	-17.8145881782759	-0.329607563017454	-0.304398218757427	-0.3400406584127	0.172207626069242	0.216644019860015	0.153956419170974	0.194162800450024	0.240003631854918	0.172320752304033	0.00135671651276901	0.00247035239044966	0.00274615631614576
147	24.3471458787356	0.19	44.4091759250677	30.2415707894761	58.5767810606594	0.221818576188232	27.2603178392535	19.2884911252325	35.2321445532745	0.5	0.35	0.66	21.1267763274673	29.8583561495992	38.5899359717311	36.8319449957809	52.0543841767606	67.2768233577403	37.5010853076792	53.0021168217539	68.5207745438013	44.4091759250677	0.540403810369881	1.26157074357714	-20.5464456769939	-0.329607563017454	-0.304398218757427	-0.3400406584127	0.172207626069242	0.216644019860015	0.153956419170974	0.194162800450024	0.240003631854918	0.172320752304033	0.00135671651276901	0.00247035239044966	0.00274615631614576
147	24.3471458787356	0.19	44.4294105274372	30.2710435538606	58.5877775010139	0.216261051262564	28.6402162201013	20.1276929128394	37.1527395273631	0.46	0.37	0.65	23.2134513459125	33.0310219179485	42.8485924899845	41.8830700818787	59.5965065793247	77.3099430767707	42.8864673133383	61.0045282125995	79.2117042307446	44.4294105274372	0.52846244402568	0.453587532104411	-21.689676550451	-0.329607563017454	-0.304398218757427	-0.3400406584127	0.172207626069242	0.216644019860015	0.153956419170974	0.194162800450024	0.240003631854918	0.172320752304033	0.00135671651276901	0.00247035239044966	0.00274615631614576
147	24.3471458787356	0.19	44.5109487151113	30.1562895444872	58.8656078857355	0.213000369844005	26.3055156458221	18.4109295341121	34.2001017575322	0.49	0.39	0.7	20.3645062747037	29.0967839204485	37.8290615661932	35.7300415178276	51.0510435897129	66.3720456615983	36.5097177832943	52.1547632699759	67.8188316206795	44.5109487151113	0.553081726580682	2.22073306832776	-18.6439903348425	-0.329607563017454	-0.304398218757427	-0.3400406584127	0.172207626069242	0.216644019860015	0.153956419170974	0.194162800450024	0.240003631854918	0.172320752304033	0.00135671651276901	0.00247035239044966	0.00274615631614576
147	24.3471458787356	0.19	44.6785689309789	30.1891695677126	59.1679682942452	0.22068636280511	30.0668147306775	21.245338412676	38.8882910486789	0.5	0.36	0.66	23.3040909358907	32.9804012073643	42.656711478838	40.6661435924497	57.5515146643081	74.4368857361665	41.5462498525424	58.7697670137434	75.9780569954754	44.6785689309789	0.544529724406527	-3.52510746561484	-24.7828387781963	-0.329607563017454	-0.304398218757427	-0.3400406584127	0.172207626069242	0.216644019860015	0.153956419170974	0.194162800450024	0.240003631854918	0.172320752304033	0.00135671651276901	0.00247035239044966	0.00274615631614576
147	24.3471458787356	0.19	44.7433684899848	30.3290881771334	59.1576488028362	0.221861621504031	29.1564034655498	20.6311610045341	37.6816459265655	0.52	0.37	0.74	22.1009693006739	31.2335683759416	40.3661674512094	37.9885035985548	53.6861758641956	69.3838481298365	38.5576325340509	54.4962708330303	70.4657835365635	44.7433684899848	0.582968524091824	-0.47710283134541	-19.866749271301	-0.329607563017454	-0.304398218757427	-0.3400406584127	0.172207626069242	0.216644019860015	0.153956419170974	0.194162800450024	0.240003631854918	0.172320752304033	0.00135671651276901	0.00247035239044966	0.00274615631614576
147	24.3471458787356	0.19	44.8621073376157	30.4734031245546	59.2508115506768	0.237484298048292	28.1584278178029	20.2807029293212	36.0361527062846	0.51	0.37	0.64	22.0926461569724	30.674192323776	39.2557384905797	38.3807540717764	53.2891634421831	68.1975728125898	39.3089448165671	54.5958792367947	69.8649336999599	44.8621073376157	0.539578521880261	1.73398316255606	-20.1372157997027	-0.329607563017454	-0.304398218757427	-0.3400406584127	0.172207626069242	0.216644019860015	0.153956419170974	0.194162800450024	0.240003631854918	0.172320752304033	0.00135671651276901	0.00247035239044966	0.00274615631614576
147	24.3471458787356	0.19	44.990300742471	30.5575636405403	59.4230378444017	0.204224469107438	26.5628052559319	18.3762574467803	34.7493530650835	0.48	0.37	0.65	20.6847245002363	29.8996849746818	39.1146454491272	36.7128937889655	53.0683383666279	69.4237829442903	37.5885603724558	54.3002255787197	71.0803708170687	44.990300742471	0.542978473164263	-1.16496389747319	-22.4627630933751	-0.329607563017454	-0.304398218757427	-0.3400406584127	0.172207626069242	0.216644019860015	0.153956419170974	0.194162800450024	0.240003631854918	0.172320752304033	0.00135671651276901	0.00247035239044966	0.00274615631614576
[truncated: 1,347 more rows]
