# Supplementary material for: Re-expressing coefficients from regression models for inclusion in a meta-analysis
Source: BMC Med Res Methodol. 2024 Jan 8;24:6. doi: 10.1186/s12874-023-02132-y (PMC10773134; doi:10.1186/s12874-023-02132-y)
Supplement: Supplementary file 2 — Additional file 2. [file 12874_2023_2132_MOESM2_ESM.zip › Supp_Files_R1/simdata/simdata_scenario_148.csv]

ex_no	errsd	rsquare	beta	b_low_ci	b_hi_ci	lrsquare	lbeta	lb_low_ci	lb_hi_ci	x_median	x_25	x_75	rbl	rb	rbu	altl	alt	altu	dzl	dz	dzu	observed_beta	xlog	error	ylog	RelBias_rb	RelBias_rbl	RelBias_rbu	RelBias_alt	RelBias_altl	RelBias_altu	RelBias_dz	RelBias_dzl	RelBias_dzu	MC_SE_RelBias_rb	MC_SE_RelBias_alt	MC_SE_RelBias_dz
148	24.3471458787356	0.19	45.0750117520735	43.1235035255797	47.0265199785672	0.222355141557993	28.5780850541909	27.4398882635767	29.716281844805	0.5	0.37	0.68	30.2098551002822	31.4629491285731	32.716043156864	52.842704960213	55.0346015384844	57.2264981167558	53.9552786501755	56.1697337835881	58.4247191861568	45.0750117520735	0.553542227494214	0.00670093564983429	-20.8293987573448	-0.326362768712974	-0.324517521735383	-0.328062325701426	0.176727659451605	0.179950983522063	0.173758830016965	0.200723787541123	0.204020828355303	0.198269516088716	0.000202441078213577	0.000366922440931949	0.000672865098473161
148	24.3471458787356	0.19	45.6034432844408	43.5771405905927	47.6297459782889	0.209188857546369	28.1411291091853	26.9758611569654	29.3063970614052	0.5	0.37	0.68	29.4929602000194	30.7669585030655	32.0409568061115	51.3569212317241	53.5753703143239	55.7938193969238	52.4693402751924	54.740653122528	56.9935515835946	45.6034432844408	0.55492146812951	-0.450899499367045	-21.0894407708917	-0.326362768712974	-0.324517521735383	-0.328062325701426	0.176727659451605	0.179950983522063	0.173758830016965	0.200723787541123	0.204020828355303	0.198269516088716	0.000202441078213577	0.000366922440931949	0.000672865098473161
148	24.3471458787356	0.19	45.6121562494094	43.637599367438	47.5867131313808	0.218155941217302	28.4484257569569	27.3014560321528	29.5953954817609	0.49	0.37	0.67	30.2324169586028	31.5025201691544	32.7726233797059	53.082571209419	55.3126391596505	57.5427071098819	54.2118238354512	56.4739301598773	58.7739980669546	45.6121562494094	0.55195376355832	0.145547538193632	-20.7463992011731	-0.326362768712974	-0.324517521735383	-0.328062325701426	0.176727659451605	0.179950983522063	0.173758830016965	0.200723787541123	0.204020828355303	0.198269516088716	0.000202441078213577	0.000366922440931949	0.000672865098473161
148	24.3471458787356	0.19	45.6632786928153	43.6742049548683	47.6523524307623	0.213544694315997	28.4916498198193	27.327182254353	29.6561173852856	0.51	0.37	0.68	29.8111252041176	31.0814386988328	32.3517521935481	51.8371965182011	54.0460863140208	56.2549761098404	52.8962124481707	55.1461594351188	57.421470344246	45.6632786928153	0.559306936209889	-0.0731446559835549	-20.5973919963779	-0.326362768712974	-0.324517521735383	-0.328062325701426	0.176727659451605	0.179950983522063	0.173758830016965	0.200723787541123	0.204020828355303	0.198269516088716	0.000202441078213577	0.000366922440931949	0.000672865098473161
148	24.3471458787356	0.19	45.9313962560392	43.9423249490216	47.9204675630569	0.213498842641572	28.3999905904298	27.2391107096579	29.5608704712016	0.5	0.37	0.67	29.9788702708039	31.256513572621	32.534156874438	52.4273822658208	54.6617391037755	56.8960959417302	53.5232358313249	55.7951682576688	58.0995725985017	45.9313962560392	0.553582110214133	0.405726003687699	-20.3914681951882	-0.326362768712974	-0.324517521735383	-0.328062325701426	0.176727659451605	0.179950983522063	0.173758830016965	0.200723787541123	0.204020828355303	0.198269516088716	0.000202441078213577	0.000366922440931949	0.000672865098473161
148	24.3471458787356	0.19	46.1273894919163	44.1047687350425	48.1500102487902	0.215842433804887	28.4589943440391	27.303760320382	29.6142283676962	0.5	0.37	0.68	29.8781120561071	31.1422680260116	32.4064239959162	52.0575430091691	54.2601203892265	56.462697769284	53.1688876061804	55.4218281858036	57.6528892601125	46.1273894919163	0.555002558039232	0.0804452096020391	-20.5780817611866	-0.326362768712974	-0.324517521735383	-0.328062325701426	0.176727659451605	0.179950983522063	0.173758830016965	0.200723787541123	0.204020828355303	0.198269516088716	0.000202441078213577	0.000366922440931949	0.000672865098473161
148	24.3471458787356	0.19	46.2242781565494	44.2129926001078	48.235563712991	0.212296669540584	28.0800676946397	26.9281404007821	29.2319949884972	0.5	0.37	0.68	29.6941173218015	30.9643670940062	32.234616866211	51.9948614059302	54.2190885193662	56.4433156328022	53.0753349960762	55.3451001524495	57.6138162371548	46.2242781565494	0.551751024694383	-0.222045145170318	-21.0705824703616	-0.326362768712974	-0.324517521735383	-0.328062325701426	0.176727659451605	0.179950983522063	0.173758830016965	0.200723787541123	0.204020828355303	0.198269516088716	0.000202441078213577	0.000366922440931949	0.000672865098473161
148	24.3471458787356	0.19	46.2847024060119	44.2676244703536	48.3017803416701	0.215206739536388	28.6116428791773	27.4480269386907	29.7752588196639	0.5	0.37	0.68	30.0986566225739	31.3746418404364	32.6506270582989	52.512444321382	54.7386268234162	56.9648093254503	53.6508313771973	55.9011268544155	58.1708273708876	46.2847024060119	0.554781084020594	-0.270404643109233	-20.9989468103084	-0.326362768712974	-0.324517521735383	-0.328062325701426	0.176727659451605	0.179950983522063	0.173758830016965	0.200723787541123	0.204020828355303	0.198269516088716	0.000202441078213577	0.000366922440931949	0.000672865098473161
148	24.3471458787356	0.19	46.346848095827	44.3382708785061	48.3554253131478	0.220193268813793	28.8943467364744	27.7363121820824	30.0523812908663	0.5	0.37	0.68	30.4722102571749	31.7444728490743	33.0167354409736	53.2291256178109	55.4515251336815	57.6739246495521	54.3414245571112	56.6247233235356	58.8896966452222	46.346848095827	0.555343088204688	-0.346574271393672	-21.0378888052987	-0.326362768712974	-0.324517521735383	-0.328062325701426	0.176727659451605	0.179950983522063	0.173758830016965	0.200723787541123	0.204020828355303	0.198269516088716	0.000202441078213577	0.000366922440931949	0.000672865098473161
148	24.3471458787356	0.19	46.3738147596855	44.3571331549078	48.3904963644632	0.217132325901182	28.6228138119182	27.465339313166	29.7802883106704	0.5	0.37	0.68	30.0791434377472	31.3467717410616	32.614400044376	52.4350525447079	54.6448281265496	56.8546037083913	53.5262841567352	55.7748436538651	58.0710997184636	46.3738147596855	0.55406375619681	-0.317192865180035	-21.0607847954855	-0.326362768712974	-0.324517521735383	-0.328062325701426	0.176727659451605	0.179950983522063	0.173758830016965	0.200723787541123	0.204020828355303	0.198269516088716	0.000202441078213577	0.000366922440931949	0.000672865098473161
148	24.3471458787356	0.19	46.5694523486838	44.5430767695933	48.5958279277742	0.216018513489508	28.9061343713306	27.7333596348018	30.0789091078595	0.5	0.38	0.69	30.3863699005302	31.6713338365059	32.9562977724815	52.9860480303018	55.2266960923009	57.4673441543	54.1019927790739	56.3775970170665	58.6664969327399	46.5694523486838	0.556483043390674	-0.021090740374321	-20.5650764976296	-0.326362768712974	-0.324517521735383	-0.328062325701426	0.176727659451605	0.179950983522063	0.173758830016965	0.200723787541123	0.204020828355303	0.198269516088716	0.000202441078213577	0.000366922440931949	0.000672865098473161
148	24.3471458787356	0.19	46.6577804206703	44.6232050920531	48.6923557492875	0.215011341210291	28.6702681026597	27.5035930024311	29.8369432028882	0.5	0.37	0.68	30.2444734159353	31.5274139412251	32.8103544665149	52.8629742084386	55.1053690739952	57.3477639395518	53.9745554867006	56.2522487393568	58.5647988444059	46.6577804206703	0.553322459239404	-0.393189574758816	-21.1336882967585	-0.326362768712974	-0.324517521735383	-0.328062325701426	0.176727659451605	0.179950983522063	0.173758830016965	0.200723787541123	0.204020828355303	0.198269516088716	0.000202441078213577	0.000366922440931949	0.000672865098473161
148	24.3471458787356	0.19	46.7452316853688	44.7038147589884	48.7866486117491	0.214080542400267	28.4099711281331	27.2506910237317	29.5692512325345	0.5	0.37	0.68	29.8793390503024	31.1504452862329	32.4215515221633	52.1265068431309	54.3440367487968	56.5615666544627	53.2059583833766	55.4578214687398	57.754230939409	46.7452316853688	0.554191334373637	-0.013303669680751	-20.7649556991376	-0.326362768712974	-0.324517521735383	-0.328062325701426	0.176727659451605	0.179950983522063	0.173758830016965	0.200723787541123	0.204020828355303	0.198269516088716	0.000202441078213577	0.000366922440931949	0.000672865098473161
148	24.3471458787356	0.19	46.855087169402	44.825209940356	48.884964398448	0.216649743453366	28.5585652281906	27.4020470639566	29.7150833924247	0.5	0.37	0.67	30.1234287486623	31.394804293545	32.6661798384276	52.6407770986452	54.8625094660076	57.08424183337	53.7549600434653	56.039084696768	58.3061021520514	46.855087169402	0.549081630836737	-0.545926320830426	-21.5449541331241	-0.326362768712974	-0.324517521735383	-0.328062325701426	0.176727659451605	0.179950983522063	0.173758830016965	0.200723787541123	0.204020828355303	0.198269516088716	0.000202441078213577	0.000366922440931949	0.000672865098473161
148	24.3471458787356	0.19	46.8942173391887	44.8642085359899	48.9242261423874	0.220541041002214	28.8175882786551	27.6637984221207	29.9713781351894	0.5	0.37	0.68	30.3503276078974	31.6161660731056	32.8820045383138	52.9685314342733	55.177720257581	57.3869090808886	54.0709086621788	56.3466196421136	58.5893672616871	46.8942173391887	0.554013919368212	-0.00931690237165047	-20.7210729851589	-0.326362768712974	-0.324517521735383	-0.328062325701426	0.176727659451605	0.179950983522063	0.173758830016965	0.200723787541123	0.204020828355303	0.198269516088716	0.000202441078213577	0.000366922440931949	0.000672865098473161
148	24.3471458787356	0.19	46.8944536487078	44.8541859758583	48.9347213215574	0.213960181092534	28.6637141445347	27.493661434052	29.8337668550175	0.5	0.37	0.67	30.1785012433177	31.4628131660039	32.7471250886901	52.6854118800147	54.9275544597135	57.1696970394123	53.8474807731498	56.1219878936764	58.4286520894879	46.8944536487078	0.553152240915029	0.21332288778873	-20.5735990633336	-0.326362768712974	-0.324517521735383	-0.328062325701426	0.176727659451605	0.179950983522063	0.173758830016965	0.200723787541123	0.204020828355303	0.198269516088716	0.000202441078213577	0.000366922440931949	0.000672865098473161
148	24.3471458787356	0.19	47.5172809964758	45.46054598217	49.5740160107816	0.224209235586894	29.368133955626	28.2047071284689	30.531560782783	0.5	0.37	0.68	30.8289335087551	32.1006080605722	33.3722826123892	53.6748372629602	55.8888912976495	58.1029453323388	54.8307585053973	57.0943135493553	59.3355698163197	47.5172809964758	0.553104853862707	-0.0244989541311055	-20.7510343805586	-0.326362768712974	-0.324517521735383	-0.328062325701426	0.176727659451605	0.179950983522063	0.173758830016965	0.200723787541123	0.204020828355303	0.198269516088716	0.000202441078213577	0.000366922440931949	0.000672865098473161
148	24.3471458787356	0.19	47.5284241276615	45.4357796367115	49.6210686186115	0.213248431595969	29.0385853553055	27.8507164633101	30.2264542473009	0.5	0.37	0.68	30.6488349364107	31.9560471815543	33.263259426698	53.5954393611962	55.8813538098912	58.1672682585863	54.7166982844947	57.0522468356089	59.3928046592713	47.5284241276615	0.550463773392272	-0.177360595335157	-21.0412689944086	-0.326362768712974	-0.324517521735383	-0.328062325701426	0.176727659451605	0.179950983522063	0.173758830016965	0.200723787541123	0.204020828355303	0.198269516088716	0.000202441078213577	0.000366922440931949	0.000672865098473161
148	24.3471458787356	0.19	47.9296512557451	45.8294040588408	50.0298984526494	0.212934921805146	29.0410849249086	27.8520027191379	30.2301671306793	0.5	0.37	0.67	30.7739316394097	32.0877594055144	33.401587171619	53.9553920274768	56.2589030967605	58.5624141660442	55.0992096563521	57.4470722613114	59.7823860020639	47.9296512557451	0.548553882700659	-0.376235202350189	-21.313929215423	-0.326362768712974	-0.324517521735383	-0.328062325701426	0.176727659451605	0.179950983522063	0.173758830016965	0.200723787541123	0.204020828355303	0.198269516088716	0.000202441078213577	0.000366922440931949	0.000672865098473161
148	24.3471458787356	0.2	45.3322235486249	43.3892125364915	47.2752345607584	0.226052106904885	28.9426982809161	27.8021655144837	30.0832310473485	0.5	0.37	0.67	30.7290231738148	31.9896248989552	33.2502266240956	53.8882743628463	56.098941823455	58.3096092840638	55.0759781330045	57.3177196853082	59.5635389554878	45.3322235486249	0.551229044327146	-0.00379379101025463	-20.9120625752455	-0.326362768712974	-0.324517521735383	-0.328062325701426	0.176727659451605	0.179950983522063	0.173758830016965	0.200723787541123	0.204020828355303	0.198269516088716	0.000202441078213577	0.000366922440931949	0.000672865098473161
148	24.3471458787356	0.2	45.6476317192927	43.6828733311809	47.6123901074046	0.221453332378084	28.677053615066	27.5319285750625	29.8221786550695	0.5	0.37	0.67	30.165751722936	31.420424367981	32.675097013026	52.6014388342101	54.7892704851983	56.9771021361865	53.687317564844	55.9240284578948	58.1365019133504	45.6476317192927	0.554909140969854	0.0838440302147444	-20.7180681052801	-0.326362768712974	-0.324517521735383	-0.328062325701426	0.176727659451605	0.179950983522063	0.173758830016965	0.200723787541123	0.204020828355303	0.198269516088716	0.000202441078213577	0.000366922440931949	0.000672865098473161
148	24.3471458787356	0.2	45.7288885289463	43.7896834177659	47.6680936401266	0.229784314176271	29.1596153918758	28.0226560110173	30.2965747727343	0.5	0.37	0.68	30.7339869062601	31.9809527438494	33.2279185814387	53.6267687514396	55.802560288584	57.9783518257284	54.7028093642252	56.911212338372	59.1162662898062	45.7288885289463	0.557956271907701	-0.332020575147632	-20.9427909283594	-0.326362768712974	-0.324517521735383	-0.328062325701426	0.176727659451605	0.179950983522063	0.173758830016965	0.200723787541123	0.204020828355303	0.198269516088716	0.000202441078213577	0.000366922440931949	0.000672865098473161
148	24.3471458787356	0.2	45.775760267626	43.8495991933257	47.7019213419263	0.225156580923649	28.7848663899311	27.6476423344652	29.9220904453969	0.5	0.37	0.68	30.5056775846995	31.7604605407984	33.0152434968973	53.4366166918891	55.6346126442951	57.8326085967011	54.5176056354427	56.7654490463206	59.0201504215369	45.775760267626	0.55566558854034	-0.0400389500281479	-20.8180483205785	-0.326362768712974	-0.324517521735383	-0.328062325701426	0.176727659451605	0.179950983522063	0.173758830016965	0.200723787541123	0.204020828355303	0.198269516088716	0.000202441078213577	0.000366922440931949	0.000672865098473161
148	24.3471458787356	0.2	45.930979784336	43.9456830207706	47.9162765479013	0.22299860877027	29.005743341614	27.852659227258	30.1588274559701	0.5	0.37	0.68	30.5495385386146	31.8142719093984	33.0790052801823	53.3071834676712	55.5140702836158	57.7209570995604	54.4578194191768	56.6918715694467	58.9263569275975	45.930979784336	0.557632621003488	0.0324896921663764	-20.5677754510821	-0.326362768712974	-0.324517521735383	-0.328062325701426	0.176727659451605	0.179950983522063	0.173758830016965	0.200723787541123	0.204020828355303	0.198269516088716	0.000202441078213577	0.000366922440931949	0.000672865098473161
148	24.3471458787356	0.2	45.9799499924728	44.0450343461102	47.9148656388354	0.23744158128912	29.9859385663521	28.8414986765289	31.1303784561752	0.5	0.37	0.68	31.5505791098535	32.8025161775248	34.054453245196	54.9600106610134	57.140841458019	59.3216722550246	56.1109139629468	58.3349254682771	60.5760446723112	45.9799499924728	0.559211567547058	0.246816017329015	-20.2563236946562	-0.326362768712974	-0.324517521735383	-0.328062325701426	0.176727659451605	0.179950983522063	0.173758830016965	0.200723787541123	0.204020828355303	0.198269516088716	0.000202441078213577	0.000366922440931949	0.000672865098473161
148	24.3471458787356	0.2	46.0069240493718	44.0184938101149	47.9953542886286	0.221858107904478	28.8434184387393	27.6930005024943	29.9938363749842	0.5	0.37	0.68	30.3636752964566	31.6250379526344	32.8864006088122	52.9707430203748	55.1712446547633	57.3717462891518	54.073129834253	56.3327391951769	58.5754762364755	46.0069240493718	0.555736793415077	-0.489628484642601	-21.1680189670278	-0.326362768712974	-0.324517521735383	-0.328062325701426	0.176727659451605	0.179950983522063	0.173758830016965	0.200723787541123	0.204020828355303	0.198269516088716	0.000202441078213577	0.000366922440931949	0.000672865098473161
148	24.3471458787356	0.2	46.0672079671396	44.0894691872621	48.0449467470171	0.225118899921368	29.0178672282596	27.8713140241525	30.1644204323667	0.5	0.37	0.67	30.68606688355	31.9484116828045	33.210756482059	53.6770918814039	55.8852275161444	58.0933631508849	54.8011203383121	57.0529820352971	59.3057317431717	46.0672079671396	0.55270102746177	-0.207417726738483	-21.0626888116313	-0.326362768712974	-0.324517521735383	-0.328062325701426	0.176727659451605	0.179950983522063	0.173758830016965	0.200723787541123	0.204020828355303	0.198269516088716	0.000202441078213577	0.000366922440931949	0.000672865098473161
148	24.3471458787356	0.2	46.0864856563895	44.1070818560441	48.0658894567348	0.224921193048332	29.0079426211534	27.8611316543766	30.1547535879301	0.5	0.37	0.68	30.5888466716154	31.8479349692205	33.1070232668256	53.409691917256	55.6081245287774	57.8065571402989	54.5333411193824	56.7799604608124	59.0281932713606	46.0864856563895	0.555246248027621	0.150590426818619	-20.5574642168455	-0.326362768712974	-0.324517521735383	-0.328062325701426	0.176727659451605	0.179950983522063	0.173758830016965	0.200723787541123	0.204020828355303	0.198269516088716	0.000202441078213577	0.000366922440931949	0.000672865098473161
148	24.3471458787356	0.2	46.1459616464707	44.1900529924326	48.1018703005088	0.231063123967588	29.3100383591187	28.1713271943777	30.4487495238597	0.5	0.37	0.68	30.9279987119602	32.1781370953386	33.428275478717	54.0002716433007	56.1830126904298	58.3657537375589	55.1226826930375	57.3230056305889	59.5524818897066	46.1459616464707	0.55648183884091	-0.126978573025476	-20.7810469660916	-0.326362768712974	-0.324517521735383	-0.328062325701426	0.176727659451605	0.179950983522063	0.173758830016965	0.200723787541123	0.204020828355303	0.198269516088716	0.000202441078213577	0.000366922440931949	0.000672865098473161
148	24.3471458787356	0.2	46.1624683111265	44.21864078569	48.1062958365629	0.224402619252662	28.7535892491754	27.6151406203969	29.8920378779539	0.51	0.37	0.69	30.0270095708646	31.2648887597549	32.5027679486452	52.1032868246127	54.251272100361	56.3992573761094	53.1782384297335	55.3402308771081	57.5316811188298	46.1624683111265	0.563210998966572	-0.263481701323686	-20.5388829114734	-0.326362768712974	-0.324517521735383	-0.328062325701426	0.176727659451605	0.179950983522063	0.173758830016965	0.200723787541123	0.204020828355303	0.198269516088716	0.000202441078213577	0.000366922440931949	0.000672865098473161
148	24.3471458787356	0.2	46.1829575574553	44.1903139736805	48.1756011412301	0.220407285942328	28.9746523242996	27.814122478835	30.1351821697643	0.5	0.37	0.68	30.5026827137653	31.7753913416575	33.0480999695497	53.2202467486171	55.4408339622444	57.6614211758717	54.3506415066867	56.6037436189741	58.8656962862114	46.1829575574553	0.555905040244872	-0.0139738089663955	-20.6753030460239	-0.326362768712974	-0.324517521735383	-0.328062325701426	0.176727659451605	0.179950983522063	0.173758830016965	0.200723787541123	0.204020828355303	0.198269516088716	0.000202441078213577	0.000366922440931949	0.000672865098473161
148	24.3471458787356	0.2	46.2116693012266	44.2563650718663	48.1669735305869	0.232196350971915	29.6126712391617	28.4658594636027	30.7594830147207	0.5	0.37	0.68	31.2341976071458	32.4925381698754	33.750878732605	54.5155187321485	56.7118001728221	58.9080816134958	55.6526828347414	57.8872817758391	60.1508940538772	46.2116693012266	0.55964810392436	-0.256640409822373	-20.7558902543164	-0.326362768712974	-0.324517521735383	-0.328062325701426	0.176727659451605	0.179950983522063	0.173758830016965	0.200723787541123	0.204020828355303	0.198269516088716	0.000202441078213577	0.000366922440931949	0.000672865098473161
148	24.3471458787356	0.2	46.2731739474313	44.2830532548339	48.2632946400286	0.22397112069283	28.9549848042101	27.8071392950857	30.1028303133344	0.5	0.37	0.68	30.5305121954332	31.7907752862498	33.0510383770664	53.3089040809821	55.5094319920466	57.7099599031111	54.3844327016113	56.6344859749126	58.8553286680263	46.2731739474313	0.553958610421812	-0.336508375747046	-21.1165335621518	-0.326362768712974	-0.324517521735383	-0.328062325701426	0.176727659451605	0.179950983522063	0.173758830016965	0.200723787541123	0.204020828355303	0.198269516088716	0.000202441078213577	0.000366922440931949	0.000672865098473161
148	24.3471458787356	0.2	46.2987924753221	44.3362527798413	48.2613321708029	0.222603635367266	28.6561083175363	27.5156235100184	29.7965931250542	0.5	0.37	0.68	30.2900437137398	31.5455244286142	32.8010051434887	52.9793441805647	55.1752652407651	57.3711863009655	54.0872391433598	56.2979928029957	58.5649135097226	46.2987924753221	0.554096314695299	-0.369977031800648	-21.1126219357848	-0.326362768712974	-0.324517521735383	-0.328062325701426	0.176727659451605	0.179950983522063	0.173758830016965	0.200723787541123	0.204020828355303	0.198269516088716	0.000202441078213577	0.000366922440931949	0.000672865098473161
148	24.3471458787356	0.2	46.3036312461604	44.3391180013727	48.268144490948	0.227596846749471	29.3258500700342	28.1752969449083	30.4764031951601	0.5	0.37	0.68	30.9132554143839	32.1756145190414	33.437973623699	53.95295670495	56.1561541749905	58.359351645031	55.0493442158898	57.2944700484508	59.5355148760175	46.3036312461604	0.558466965648293	0.633588233418879	-19.9379289045079	-0.326362768712974	-0.324517521735383	-0.328062325701426	0.176727659451605	0.179950983522063	0.173758830016965	0.200723787541123	0.204020828355303	0.198269516088716	0.000202441078213577	0.000366922440931949	0.000672865098473161
148	24.3471458787356	0.2	46.3199082878071	44.3505538987978	48.2892626768164	0.230973724573972	29.4570941631092	28.3123818050166	30.6018065212017	0.5	0.37	0.67	31.0212585212639	32.2754948563568	33.5297311914497	54.0936678189044	56.2807565094038	58.4678451999033	55.2571982416205	57.4956304057666	59.7209850881034	46.3199082878071	0.554641403179937	0.146414525834938	-20.6257804029168	-0.326362768712974	-0.324517521735383	-0.328062325701426	0.176727659451605	0.179950983522063	0.173758830016965	0.200723787541123	0.204020828355303	0.198269516088716	0.000202441078213577	0.000366922440931949	0.000672865098473161
148	24.3471458787356	0.2	46.3303650686458	44.3272822781559	48.3334478591357	0.220893108183352	28.6011715289339	27.4572178735851	29.7451251842826	0.5	0.37	0.68	30.1114429427079	31.3659799238663	32.6205169050248	52.5378071329629	54.7266966552178	56.9155861774727	53.660937287763	55.8970870272166	58.1473102527299	46.3303650686458	0.554701449810472	0.147059042766265	-20.523483438894	-0.326362768712974	-0.324517521735383	-0.328062325701426	0.176727659451605	0.179950983522063	0.173758830016965	0.200723787541123	0.204020828355303	0.198269516088716	0.000202441078213577	0.000366922440931949	0.000672865098473161
148	24.3471458787356	0.2	46.439718374419	44.4768754702228	48.4025612786153	0.2210167066989	28.7929885286489	27.6417761993147	29.9442008579831	0.5	0.37	0.68	30.4453008744543	31.713273145275	32.9812454160956	53.2695241844771	55.4880694970774	57.7066148096777	54.3893018493916	56.6392903767067	58.8859646289734	46.439718374419	0.554191580097841	0.208848425010104	-20.57033248546	-0.326362768712974	-0.324517521735383	-0.328062325701426	0.176727659451605	0.179950983522063	0.173758830016965	0.200723787541123	0.204020828355303	0.198269516088716	0.000202441078213577	0.000366922440931949	0.000672865098473161
148	24.3471458787356	0.2	46.4407599521374	44.4387005631779	48.4428193410969	0.217881756095215	28.5404756686002	27.3888690569142	29.6920822802863	0.5	0.37	0.67	30.0721064914658	31.3365338977575	32.6009613040492	52.5094255278985	54.7172641023247	56.9251026767508	53.6914263297996	55.9035796885938	58.1797319528779	46.4407599521374	0.551538663701409	0.43747930765107	-20.4214916144305	-0.326362768712974	-0.324517521735383	-0.328062325701426	0.176727659451605	0.179950983522063	0.173758830016965	0.200723787541123	0.204020828355303	0.198269516088716	0.000202441078213577	0.000366922440931949	0.000672865098473161
148	24.3471458787356	0.2	46.4417199695728	44.4785047872505	48.4049351518952	0.231669490738617	29.4172554379023	28.2763256032155	30.5581852725892	0.5	0.37	0.67	31.2333970912594	32.4936426790378	33.7538882668163	54.7502518876788	56.9593860132304	59.168520138782	55.9009019692664	58.163118544355	60.4034142587097	46.4417199695728	0.55166099239876	-0.270500953812606	-21.2374965985514	-0.326362768712974	-0.324517521735383	-0.328062325701426	0.176727659451605	0.179950983522063	0.173758830016965	0.200723787541123	0.204020828355303	0.198269516088716	0.000202441078213577	0.000366922440931949	0.000672865098473161
148	24.3471458787356	0.2	46.4594742542292	44.5100641547864	48.408884353672	0.231305453945293	29.6588785498996	28.5073999877944	30.8103571120048	0.5	0.37	0.67	31.3867441775296	32.6545259840141	33.9223077904987	54.9031403162974	57.1208027160089	59.3384651157204	56.093366984705	58.3384883388596	60.6126227940734	46.4594742542292	0.554103327378877	0.0529283430433284	-20.7607230062622	-0.326362768712974	-0.324517521735383	-0.328062325701426	0.176727659451605	0.179950983522063	0.173758830016965	0.200723787541123	0.204020828355303	0.198269516088716	0.000202441078213577	0.000366922440931949	0.000672865098473161
148	24.3471458787356	0.2	46.5090575105268	44.5501175154739	48.4679975055797	0.230202400948046	29.3594933846237	28.2160910441878	30.5028957250597	0.5	0.37	0.68	31.0767574544617	32.3360827504761	33.5954080464906	54.3731120575897	56.5764769207833	58.7798417839769	55.485456806552	57.7262472995415	59.9674426116878	46.5090575105268	0.551810500249704	0.361748420689613	-20.5893010625586	-0.326362768712974	-0.324517521735383	-0.328062325701426	0.176727659451605	0.179950983522063	0.173758830016965	0.200723787541123	0.204020828355303	0.198269516088716	0.000202441078213577	0.000366922440931949	0.000672865098473161
148	24.3471458787356	0.2	46.5467116020095	44.5649505882734	48.5284726157456	0.219550166431032	28.4404541716873	27.2984720465748	29.5824362967998	0.5	0.36	0.68	29.9136001862252	31.1649814595854	32.4163627329456	52.1658491494798	54.3481129468228	56.5303767441658	53.1833129695545	55.4098563630748	57.6360307201487	46.5467116020095	0.554150212842951	-0.140353793817049	-20.9186495623002	-0.326362768712974	-0.324517521735383	-0.328062325701426	0.176727659451605	0.179950983522063	0.173758830016965	0.200723787541123	0.204020828355303	0.198269516088716	0.000202441078213577	0.000366922440931949	0.000672865098473161
148	24.3471458787356	0.2	46.5603164097551	44.5572623442491	48.5633704752612	0.219571341985084	29.1188121847707	27.9496638932739	30.2879604762675	0.49	0.37	0.67	30.9971118355832	32.2937363847116	33.59036093384	54.4791892336892	56.7580807172475	59.0369722008058	55.686063574786	57.9907169810985	60.3232182933276	46.5603164097551	0.548719636915031	0.12055913049933	-20.8687709606444	-0.326362768712974	-0.324517521735383	-0.328062325701426	0.176727659451605	0.179950983522063	0.173758830016965	0.200723787541123	0.204020828355303	0.198269516088716	0.000202441078213577	0.000366922440931949	0.000672865098473161
148	24.3471458787356	0.2	46.6245913678465	44.6514593681557	48.5977233675373	0.226820116082844	29.2106264200797	28.0620562646561	30.3591965755033	0.5	0.37	0.68	30.7260904398419	31.9836985829949	33.2413067261479	53.5554557881311	55.747461876289	57.9394679644469	54.6679972064869	56.8922733034971	59.1383172014394	46.6245913678465	0.558380563141116	0.325006663025031	-20.2255889111074	-0.326362768712974	-0.324517521735383	-0.328062325701426	0.176727659451605	0.179950983522063	0.173758830016965	0.200723787541123	0.204020828355303	0.198269516088716	0.000202441078213577	0.000366922440931949	0.000672865098473161
148	24.3471458787356	0.2	46.6359810434079	44.6644193869127	48.6075426999032	0.225345637429848	29.0893504518184	27.9407192754834	30.2379816281535	0.5	0.37	0.68	30.6934588615684	31.9552540004248	33.2170491392811	53.6118462853683	55.8158066579379	58.0197670305075	54.7271732943495	56.9772928697781	59.2336252821247	46.6359810434079	0.553564348401583	0.175353706319702	-20.6315454382928	-0.326362768712974	-0.324517521735383	-0.328062325701426	0.176727659451605	0.179950983522063	0.173758830016965	0.200723787541123	0.204020828355303	0.198269516088716	0.000202441078213577	0.000366922440931949	0.000672865098473161
148	24.3471458787356	0.2	46.6459300141348	44.6717672605719	48.6200927676976	0.228440894495349	29.1679588001647	28.0263406096977	30.3095769906317	0.5	0.37	0.68	30.6226932951855	31.8700706889641	33.1174480827427	53.30311993522	55.474356350781	57.6455927663421	54.4622419736302	56.6452113488209	58.8682159758031	46.6459300141348	0.55626237026291	-0.312672820868538	-20.9736244261528	-0.326362768712974	-0.324517521735383	-0.328062325701426	0.176727659451605	0.179950983522063	0.173758830016965	0.200723787541123	0.204020828355303	0.198269516088716	0.000202441078213577	0.000366922440931949	0.000672865098473161
148	24.3471458787356	0.2	46.6712172703645	44.6954050572551	48.6470294834738	0.225978685397105	29.3296575133589	28.1736334328141	30.4856815939036	0.5	0.37	0.67	30.9701562738083	32.240927632289	33.5116989907698	54.118750566493	56.3393579657145	58.559965364936	55.2832139185438	57.5251275486117	59.8310173649777	46.6712172703645	0.554071982317148	-0.165867175805005	-20.9483607107606	-0.326362768712974	-0.324517521735383	-0.328062325701426	0.176727659451605	0.179950983522063	0.173758830016965	0.200723787541123	0.204020828355303	0.198269516088716	0.000202441078213577	0.000366922440931949	0.000672865098473161
148	24.3471458787356	0.2	46.6759357761463	44.6931884366154	48.6586831156772	0.224155714746165	28.7322795146949	27.5938670937017	29.870691935688	0.5	0.37	0.67	30.3469553355427	31.5989491490953	32.8509429626479	53.0457392657564	55.2341939776618	57.4226486895672	54.1576642419323	56.3919693241832	58.6083280564179	46.6759357761463	0.552667220081635	-0.0171893865359427	-20.8823823055342	-0.326362768712974	-0.324517521735383	-0.328062325701426	0.176727659451605	0.179950983522063	0.173758830016965	0.200723787541123	0.204020828355303	0.198269516088716	0.000202441078213577	0.000366922440931949	0.000672865098473161
148	24.3471458787356	0.2	46.6797977731959	44.7041478068914	48.6554477395003	0.223509454649216	29.0458796340197	27.8928994645467	30.1988598034927	0.5	0.37	0.67	30.5915661500207	31.8560983356735	33.1206305213262	53.3781395567482	55.5845769502691	57.7910143437899	54.5517805402046	56.8063058436866	59.0838302793633	46.6797977731959	0.556003375181708	-0.143185293735023	-20.7533557985647	-0.326362768712974	-0.324517521735383	-0.328062325701426	0.176727659451605	0.179950983522063	0.173758830016965	0.200723787541123	0.204020828355303	0.198269516088716	0.000202441078213577	0.000366922440931949	0.000672865098473161
148	24.3471458787356	0.2	46.6813745992992	44.7142370922887	48.6485121063097	0.226574364871722	28.8987772121224	27.7616723134448	30.0358821107999	0.5	0.37	0.68	30.4017585037186	31.6470000775213	32.892241651324	52.9952871435648	55.1659489083672	57.3366106731697	54.0571381879492	56.2715008822537	58.4803491177205	46.6813745992992	0.558501349822223	0.0877678236817053	-20.5109278861201	-0.326362768712974	-0.324517521735383	-0.328062325701426	0.176727659451605	0.179950983522063	0.173758830016965	0.200723787541123	0.204020828355303	0.198269516088716	0.000202441078213577	0.000366922440931949	0.000672865098473161
148	24.3471458787356	0.2	46.6834413622234	44.7034097376519	48.6634729867948	0.223934807690293	29.1797014861932	28.0228268140285	30.3365761583579	0.5	0.37	0.68	30.6219371900253	31.8861117068526	33.1502862236799	53.3052598791105	55.5058767353811	57.7064935916516	54.43152414253	56.6830444423525	58.9237595361058	46.6834413622234	0.559439439909709	0.263783921790232	-20.2085063481773	-0.326362768712974	-0.324517521735383	-0.328062325701426	0.176727659451605	0.179950983522063	0.173758830016965	0.200723787541123	0.204020828355303	0.198269516088716	0.000202441078213577	0.000366922440931949	0.000672865098473161
148	24.3471458787356	0.2	46.6968337486408	44.6975320628115	48.6961354344701	0.220943887379567	28.9941088980068	27.8346100863267	30.1536077096868	0.5	0.37	0.68	30.4736087068864	31.7430395691708	33.0124704314552	53.1115081107309	55.3239598156383	57.5364115205457	54.1939426626989	56.4526386460835	58.7638515096716	46.6968337486408	0.55575768933783	0.304936388225915	-20.3413020912868	-0.326362768712974	-0.324517521735383	-0.328062325701426	0.176727659451605	0.179950983522063	0.173758830016965	0.200723787541123	0.204020828355303	0.198269516088716	0.000202441078213577	0.000366922440931949	0.000672865098473161
148	24.3471458787356	0.2	46.7197482161311	44.7021862806113	48.7373101516508	0.217200918545184	28.6224111746764	27.4651864364948	29.779635912858	0.5	0.37	0.69	30.0107937834079	31.2752757507496	32.5397577180913	52.2394121164805	54.4404800083382	56.6415479001959	53.3271444723992	55.5559462585157	57.7873710997911	46.7197482161311	0.556720041903454	0.0344457462300872	-20.5420099443344	-0.326362768712974	-0.324517521735383	-0.328062325701426	0.176727659451605	0.179950983522063	0.173758830016965	0.200723787541123	0.204020828355303	0.198269516088716	0.000202441078213577	0.000366922440931949	0.000672865098473161
148	24.3471458787356	0.2	46.7216729636161	44.7487949279273	48.6945509993048	0.223657766639193	29.1652013879388	28.007979173698	30.3224236021795	0.5	0.37	0.68	30.9527948126214	32.2316897135302	33.510584614439	54.2764510393108	56.5190232171645	58.7615953950182	55.4194435055049	57.6883651224937	59.975245852315	46.7216729636161	0.553151475008037	-0.246634758018487	-21.0588658326464	-0.326362768712974	-0.324517521735383	-0.328062325701426	0.176727659451605	0.179950983522063	0.173758830016965	0.200723787541123	0.204020828355303	0.198269516088716	0.000202441078213577	0.000366922440931949	0.000672865098473161
148	24.3471458787356	0.2	46.738402348522	44.7411036388719	48.7357010581722	0.22390729671656	29.1867295422847	28.0294846344825	30.3439744500869	0.5	0.37	0.68	30.7260829821263	31.9946615354411	33.263240088756	53.5956207324243	55.8084070173634	58.0211933023026	54.7199279335377	56.999231998976	59.24221623189	46.738402348522	0.555216503212907	0.387726234274339	-20.3577033609774	-0.326362768712974	-0.324517521735383	-0.328062325701426	0.176727659451605	0.179950983522063	0.173758830016965	0.200723787541123	0.204020828355303	0.198269516088716	0.000202441078213577	0.000366922440931949	0.000672865098473161
148	24.3471458787356	0.2	46.7409741178497	44.7497831800456	48.7321650556539	0.219518111738662	29.0247570456204	27.8592041261899	30.1903099650508	0.5	0.37	0.68	30.5750536575541	31.8542302948653	33.1334069321764	53.3724154902558	55.6053714070847	57.8383273239137	54.4810643589959	56.7689882545413	59.0348660562573	46.7409741178497	0.555615119726693	-0.231782627132387	-20.8851847740215	-0.326362768712974	-0.324517521735383	-0.328062325701426	0.176727659451605	0.179950983522063	0.173758830016965	0.200723787541123	0.204020828355303	0.198269516088716	0.000202441078213577	0.000366922440931949	0.000672865098473161
148	24.3471458787356	0.2	46.7543899203873	44.7729828724819	48.7357969682926	0.225970479882213	28.9076158767613	27.7681997781696	30.0470319753529	0.5	0.37	0.68	30.4725215073383	31.7229043858652	32.9732872643922	53.1904329692068	55.373002818903	57.5555726685991	54.2905226070124	56.5204915511932	58.7270864314606	46.7543899203873	0.554067512650532	0.021356777726819	-20.7874684116923	-0.326362768712974	-0.324517521735383	-0.328062325701426	0.176727659451605	0.179950983522063	0.173758830016965	0.200723787541123	0.204020828355303	0.198269516088716	0.000202441078213577	0.000366922440931949	0.000672865098473161
148	24.3471458787356	0.2	46.7547667282312	44.7763242579285	48.7332091985339	0.226865823262758	29.5063635100685	28.3463160579288	30.6664109622082	0.51	0.37	0.68	30.9457826578625	32.2122109391728	33.4786392204831	53.8358057102091	56.038987567082	58.242169423955	54.9210610797213	57.1876527055815	59.4226955487434	46.7547667282312	0.559608180686997	-0.396362988684984	-20.8865417364521	-0.326362768712974	-0.324517521735383	-0.328062325701426	0.176727659451605	0.179950983522063	0.173758830016965	0.200723787541123	0.204020828355303	0.198269516088716	0.000202441078213577	0.000366922440931949	0.000672865098473161
148	24.3471458787356	0.2	46.768550685571	44.7870343957975	48.7500669753444	0.22358826995841	29.0463868438595	27.8936482830459	30.199125404673	0.5	0.37	0.68	30.5599393739761	31.8228656206629	33.0857918673496	53.2863970639516	55.4885215060159	57.6906459480802	54.4177011538874	56.642783847615	58.9137627204629	46.768550685571	0.557719264562597	0.389603603865519	-20.1877981820154	-0.326362768712974	-0.324517521735383	-0.328062325701426	0.176727659451605	0.179950983522063	0.173758830016965	0.200723787541123	0.204020828355303	0.198269516088716	0.000202441078213577	0.000366922440931949	0.000672865098473161
148	24.3471458787356	0.2	46.7722925929057	44.7975556816052	48.7470295042061	0.225926884858887	29.4214428209865	28.2616292947626	30.5812563472104	0.5	0.37	0.67	31.0321502656408	32.3056616846223	33.5791731036038	54.1877880883508	56.4115710459976	58.6353540036443	55.3749749059559	57.617744201033	59.9023488828512	46.7722925929057	0.554480840106186	-0.084931555362144	-20.7618169429787	-0.326362768712974	-0.324517521735383	-0.328062325701426	0.176727659451605	0.179950983522063	0.173758830016965	0.200723787541123	0.204020828355303	0.198269516088716	0.000202441078213577	0.000366922440931949	0.000672865098473161
148	24.3471458787356	0.2	46.7747489851423	44.778581656497	48.7709163137876	0.214192720776082	28.375980926913	27.2184736727636	29.5334881810624	0.5	0.37	0.68	29.8733360313803	31.1437453709226	32.4141547104648	52.1491490283333	54.3668714114372	56.5845937945411	53.2452338189555	55.5174822629356	57.7769012766684	46.7747489851423	0.55525348268329	-0.0675278376622983	-20.7385478845196	-0.326362768712974	-0.324517521735383	-0.328062325701426	0.176727659451605	0.179950983522063	0.173758830016965	0.200723787541123	0.204020828355303	0.198269516088716	0.000202441078213577	0.000366922440931949	0.000672865098473161
148	24.3471458787356	0.2	46.7804333468179	44.7886932728126	48.7721734208231	0.21995550482702	28.5496532825812	27.4046406539085	29.6946659112538	0.5	0.37	0.67	30.1512381976406	31.4110083563671	32.6707785150936	52.7176863494644	54.9203212019645	57.1229560544647	53.8182907391017	56.0825073735158	58.3208905703901	46.7804333468179	0.551875402633804	0.357636679540348	-20.5323981781062	-0.326362768712974	-0.324517521735383	-0.328062325701426	0.176727659451605	0.179950983522063	0.173758830016965	0.200723787541123	0.204020828355303	0.198269516088716	0.000202441078213577	0.000366922440931949	0.000672865098473161
148	24.3471458787356	0.2	46.7905835380454	44.8218236268194	48.7593434492713	0.226609485329082	29.0153606192334	27.8737828078258	30.1569384306411	0.51	0.37	0.68	30.4257417829432	31.6718357183984	32.9179296538537	52.9264296242076	55.0940449103202	57.2616601964328	54.0276597592498	56.2545416628072	58.4732079775319	46.7905835380454	0.557098778404388	-0.0823417991645013	-20.6611700898343	-0.326362768712974	-0.324517521735383	-0.328062325701426	0.176727659451605	0.179950983522063	0.173758830016965	0.200723787541123	0.204020828355303	0.198269516088716	0.000202441078213577	0.000366922440931949	0.000672865098473161
148	24.3471458787356	0.2	46.7986020441165	44.8119444771989	48.7852596110341	0.222855807112096	28.765639428457	27.6216288886264	29.9096499682876	0.5	0.37	0.67	30.4397672795715	31.7004972219739	32.9612271643764	53.2787954185833	55.485453967002	57.6921125154207	54.4356740986047	56.6741309785995	58.907846429789	46.7986020441165	0.551171448800376	-0.233129537429278	-21.1848046004286	-0.326362768712974	-0.324517521735383	-0.328062325701426	0.176727659451605	0.179950983522063	0.173758830016965	0.200723787541123	0.204020828355303	0.198269516088716	0.000202441078213577	0.000366922440931949	0.000672865098473161
148	24.3471458787356	0.2	46.8013034559367	44.8266984004775	48.7759085113958	0.221694888927507	28.6858155062891	27.5411424256271	29.830488586951	0.5	0.37	0.68	30.219922437966	31.4759317632089	32.7319410884519	52.7456436848973	54.93787367722	57.1301036695426	53.8460429756924	56.0794050502543	58.323927062011	46.8013034559367	0.553792951645954	0.107840490540507	-20.678268745053	-0.326362768712974	-0.324517521735383	-0.328062325701426	0.176727659451605	0.179950983522063	0.173758830016965	0.200723787541123	0.204020828355303	0.198269516088716	0.000202441078213577	0.000366922440931949	0.000672865098473161
148	24.3471458787356	0.2	46.8043080997418	44.8336827737636	48.77493342572	0.227938663268418	29.0556463238152	27.9168013431589	30.1944913044716	0.5	0.37	0.69	30.5418233068355	31.7877540904354	33.0336848740352	53.2059364493594	55.3764327365826	57.5469290238058	54.2958120617268	56.510961289234	58.7163251731447	46.8043080997418	0.557643891115285	0.279433940487235	-20.3142989017136	-0.326362768712974	-0.324517521735383	-0.328062325701426	0.176727659451605	0.179950983522063	0.173758830016965	0.200723787541123	0.204020828355303	0.198269516088716	0.000202441078213577	0.000366922440931949	0.000672865098473161
148	24.3471458787356	0.2	46.8138677058285	44.7882077805662	48.8395276310908	0.217202476360412	28.7954029463062	27.6311893593929	29.9596165332194	0.51	0.37	0.69	30.1014225453503	31.3697170315881	32.638011517826	52.2958658057952	54.4993018113394	56.7027378168836	53.3811725917292	55.6292510630652	57.9233461790578	46.8138677058285	0.558408987555044	0.0547599656706226	-20.4451957542025	-0.326362768712974	-0.324517521735383	-0.328062325701426	0.176727659451605	0.179950983522063	0.173758830016965	0.200723787541123	0.204020828355303	0.198269516088716	0.000202441078213577	0.000366922440931949	0.000672865098473161
148	24.3471458787356	0.2	46.8164558816818	44.823485924031	48.8094258393327	0.228049105979572	29.2756023111321	28.1284960319864	30.4227085902778	0.5	0.37	0.68	30.8569220650802	32.1152961002832	33.3736701354863	53.8490111734348	56.0450240271825	58.2410368809302	54.9680890403293	57.1930217056746	59.4622967776895	46.8164558816818	0.555891695038613	-0.11556950422335	-20.7938107635289	-0.326362768712974	-0.324517521735383	-0.328062325701426	0.176727659451605	0.179950983522063	0.173758830016965	0.200723787541123	0.204020828355303	0.198269516088716	0.000202441078213577	0.000366922440931949	0.000672865098473161
148	24.3471458787356	0.2	46.8186960362038	44.8177006258257	48.819691446582	0.222817128984585	28.9577996612841	27.8060182895959	30.1095810329723	0.5	0.37	0.68	30.5367591672515	31.8016533349191	33.0665475025867	53.3282685290995	55.5372329927093	57.7461974563192	54.3917881566536	56.6326988938664	58.910161500687	46.8186960362038	0.554280533032754	-0.0575256376084784	-20.8320860994624	-0.326362768712974	-0.324517521735383	-0.328062325701426	0.176727659451605	0.179950983522063	0.173758830016965	0.200723787541123	0.204020828355303	0.198269516088716	0.000202441078213577	0.000366922440931949	0.000672865098473161
148	24.3471458787356	0.2	46.8377687334346	44.8254504351029	48.8500870317663	0.218218769415708	28.521807022837	27.3720904978707	29.6715235478032	0.5	0.37	0.68	30.0967325669741	31.3608928905135	32.625053214053	52.6011926907867	54.8106132856161	57.0200338804456	53.6719305428685	55.9197982351848	58.1810260501111	46.8377687334346	0.552503766379217	-0.380969346609955	-21.2141025457206	-0.326362768712974	-0.324517521735383	-0.328062325701426	0.176727659451605	0.179950983522063	0.173758830016965	0.200723787541123	0.204020828355303	0.198269516088716	0.000202441078213577	0.000366922440931949	0.000672865098473161
148	24.3471458787356	0.2	46.8387608975245	44.8570568717344	48.8204649233145	0.228224785330027	28.9685382902364	27.8340297753842	30.1030468050886	0.49	0.36	0.67	30.7815892136931	32.0362395588078	33.2908899039225	54.0003206222812	56.2013610050471	58.4024013878129	55.0706675963386	57.3135363473627	59.5886530312359	46.8387608975245	0.548932657276515	-0.251540453946337	-21.3623674955852	-0.326362768712974	-0.324517521735383	-0.328062325701426	0.176727659451605	0.179950983522063	0.173758830016965	0.200723787541123	0.204020828355303	0.198269516088716	0.000202441078213577	0.000366922440931949	0.000672865098473161
148	24.3471458787356	0.2	46.8401847368495	44.8402292366037	48.8401402370952	0.222096352288819	29.0372690264429	27.8799179304384	30.1946201224474	0.5	0.37	0.68	30.6249976503845	31.896302490099	33.1676073298134	53.490376757709	55.7108691680772	57.9313615784455	54.5898841419044	56.8503166138607	59.1194370538632	46.8401847368495	0.55543407074459	0.687220974675267	-19.9912224890761	-0.326362768712974	-0.324517521735383	-0.328062325701426	0.176727659451605	0.179950983522063	0.173758830016965	0.200723787541123	0.204020828355303	0.198269516088716	0.000202441078213577	0.000366922440931949	0.000672865098473161
148	24.3471458787356	0.2	46.8467140802627	44.8631123522366	48.8303158082887	0.218240259958194	28.6806640718318	27.5246168192184	29.8367113244452	0.5	0.37	0.68	30.2447389586954	31.5150326601066	32.7853263615177	52.8375567462944	55.0567597496477	57.2759627530009	53.9576461907639	56.2224358610658	58.4688749148124	46.8467140802627	0.556605943235498	-0.207293836637374	-20.8751289798484	-0.326362768712974	-0.324517521735383	-0.328062325701426	0.176727659451605	0.179950983522063	0.173758830016965	0.200723787541123	0.204020828355303	0.198269516088716	0.000202441078213577	0.000366922440931949	0.000672865098473161
148	24.3471458787356	0.2	46.8480506280919	44.854895013328	48.8412062428558	0.22764638609513	29.0451695374318	27.9057890043009	30.1845500705627	0.5	0.37	0.67	30.6867973750246	31.9397252011415	33.1926530272584	53.6361458969715	55.826085070444	58.0160242439166	54.7365676970705	56.9563273479836	59.192176125328	46.8480506280919	0.551648750561628	0.274271243139426	-20.6447302270817	-0.326362768712974	-0.324517521735383	-0.328062325701426	0.176727659451605	0.179950983522063	0.173758830016965	0.200723787541123	0.204020828355303	0.198269516088716	0.000202441078213577	0.000366922440931949	0.000672865098473161
148	24.3471458787356	0.2	46.8896261221332	44.8991212844949	48.8801309597716	0.22301776953706	28.9239960685232	27.7742252789415	30.0737668581048	0.5	0.37	0.68	30.4058381122549	31.6645498906434	32.9232616690319	52.9915250914046	55.1852175178744	57.3789099443442	54.143938025344	56.3712928862164	58.6180454937574	46.8896261221332	0.555215680089258	0.118753432204116	-20.5683015873654	-0.326362768712974	-0.324517521735383	-0.328062325701426	0.176727659451605	0.179950983522063	0.173758830016965	0.200723787541123	0.204020828355303	0.198269516088716	0.000202441078213577	0.000366922440931949	0.000672865098473161
148	24.3471458787356	0.2	46.8932442306251	44.909233299865	48.8772551613851	0.221894161254421	28.8572357043516	27.7063868376684	30.0080845710348	0.5	0.37	0.68	30.5246478112049	31.7925596665201	33.0604715218353	53.4176635699288	55.6364897900527	57.8553160101767	54.5162686972787	56.7529428674129	59.013412113193	46.8932442306251	0.553921299349185	-0.111595904346312	-20.8936410399622	-0.326362768712974	-0.324517521735383	-0.328062325701426	0.176727659451605	0.179950983522063	0.173758830016965	0.200723787541123	0.204020828355303	0.198269516088716	0.000202441078213577	0.000366922440931949	0.000672865098473161
148	24.3471458787356	0.2	46.8961454840832	44.9204562930749	48.8718346750915	0.229443095990343	29.1667322559362	28.0283980041614	30.3050665077111	0.51	0.37	0.68	30.5878895420898	31.8301739691233	33.0724583961567	53.2010826560536	55.3617703489391	57.5224580418247	54.3188057173617	56.5039827839778	58.7052851573818	46.8961454840832	0.556658248560779	-0.0134360596196728	-20.6604951457337	-0.326362768712974	-0.324517521735383	-0.328062325701426	0.176727659451605	0.179950983522063	0.173758830016965	0.200723787541123	0.204020828355303	0.198269516088716	0.000202441078213577	0.000366922440931949	0.000672865098473161
148	24.3471458787356	0.2	46.9333435156409	44.9267792770373	48.9399077542444	0.222598542731484	29.2392588974715	28.0755481497134	30.4029696452295	0.5	0.37	0.68	30.7259257530978	31.9994926962266	33.2730596393553	53.5383757554636	55.7575019129266	57.9766280703896	54.6467334737833	56.8911260107846	59.1499524278905	46.9333435156409	0.555801157075601	0.0602415759219887	-20.5616839666305	-0.326362768712974	-0.324517521735383	-0.328062325701426	0.176727659451605	0.179950983522063	0.173758830016965	0.200723787541123	0.204020828355303	0.198269516088716	0.000202441078213577	0.000366922440931949	0.000672865098473161
148	24.3471458787356	0.2	46.9396888115358	44.9451093945851	48.9342682284865	0.223459565803974	29.0103207108033	27.8585865199424	30.1620549016641	0.5	0.37	0.67	30.5927551166333	31.8575257479515	33.1222963792697	53.4240958000119	55.6327634115095	57.841431023007	54.5775010044764	56.8157658171316	59.0624928934806	46.9396888115358	0.552791416300773	0.506964639101465	-20.3315049996701	-0.326362768712974	-0.324517521735383	-0.328062325701426	0.176727659451605	0.179950983522063	0.173758830016965	0.200723787541123	0.204020828355303	0.198269516088716	0.000202441078213577	0.000366922440931949	0.000672865098473161
148	24.3471458787356	0.2	46.94347532903	44.9586091691477	48.9283414889123	0.225966125213133	29.1183475879183	27.9706110479312	30.2660841279054	0.49	0.37	0.68	30.9363514977723	32.2057832226293	33.4752149474863	54.2760791949388	56.5032253674882	58.7303715400375	55.3588623603489	57.6265265853574	59.8901858264294	46.94347532903	0.550341932848546	0.629426876846311	-20.3366316204969	-0.326362768712974	-0.324517521735383	-0.328062325701426	0.176727659451605	0.179950983522063	0.173758830016965	0.200723787541123	0.204020828355303	0.198269516088716	0.000202441078213577	0.000366922440931949	0.000672865098473161
148	24.3471458787356	0.2	46.9507437142521	44.9724742126532	48.9290132158511	0.23118187631972	29.7273141154414	28.5727773847847	30.8818508460982	0.5	0.37	0.68	31.5821290406989	32.8582642766541	34.1343995126094	55.3858979923152	57.6238692168623	59.8618404414093	56.5207903725908	58.8168011625367	61.0951838597121	46.9507437142521	0.554364433947349	-0.106844580276838	-20.9141819777099	-0.326362768712974	-0.324517521735383	-0.328062325701426	0.176727659451605	0.179950983522063	0.173758830016965	0.200723787541123	0.204020828355303	0.198269516088716	0.000202441078213577	0.000366922440931949	0.000672865098473161
148	24.3471458787356	0.2	46.9513915833334	44.9680930744658	48.9346900922011	0.229738072308105	29.4469766796627	28.2986628109027	30.5952905484227	0.49	0.37	0.67	31.3067856798208	32.5771642988623	33.8475429179038	54.934692832978	57.1638536268187	59.3930144206593	56.1241092689878	58.4135983113072	60.6687990028369	46.9513915833334	0.549599447493505	-0.044000056125354	-21.0562630809297	-0.326362768712974	-0.324517521735383	-0.328062325701426	0.176727659451605	0.179950983522063	0.173758830016965	0.200723787541123	0.204020828355303	0.198269516088716	0.000202441078213577	0.000366922440931949	0.000672865098473161
148	24.3471458787356	0.2	46.9598573795976	44.9655879152434	48.9541268439519	0.234701544096048	29.6988995297607	28.5567710261719	30.8410280333496	0.5	0.37	0.68	31.3194894971876	32.5721129692113	33.8247364412351	54.6480658337772	56.8337160810533	59.0193663283294	55.7861720702851	58.0176334912148	60.2441977025344	46.9598573795976	0.555633582863527	-0.0817155447747248	-20.7083057287083	-0.326362768712974	-0.324517521735383	-0.328062325701426	0.176727659451605	0.179950983522063	0.173758830016965	0.200723787541123	0.204020828355303	0.198269516088716	0.000202441078213577	0.000366922440931949	0.000672865098473161
148	24.3471458787356	0.2	46.9688174158982	44.9665734355312	48.9710613962652	0.222221694468101	29.1015693149781	27.942075964866	30.2610626650902	0.5	0.37	0.68	30.651672890593	31.9236045441731	33.1955361977533	53.4899841294003	55.7096216743567	57.9292592193131	54.6193418383001	56.8768206101454	59.1559266599318	46.9688174158982	0.554340328498999	-0.270686987647944	-20.9935757894703	-0.326362768712974	-0.324517521735383	-0.328062325701426	0.176727659451605	0.179950983522063	0.173758830016965	0.200723787541123	0.204020828355303	0.198269516088716	0.000202441078213577	0.000366922440931949	0.000672865098473161
148	24.3471458787356	0.2	46.9697823643926	44.9430144007965	48.9965503279886	0.21453156093945	28.5110029700075	27.3491573194619	29.672848620553	0.51	0.37	0.68	29.8368562821165	31.104384246229	32.3719122103415	51.883904586655	54.088034248611	56.292163910567	53.0032171975333	55.2584932486292	57.5235643932496	46.9697823643926	0.555661561042622	-0.0214699288903646	-20.6079096463354	-0.326362768712974	-0.324517521735383	-0.328062325701426	0.176727659451605	0.179950983522063	0.173758830016965	0.200723787541123	0.204020828355303	0.198269516088716	0.000202441078213577	0.000366922440931949	0.000672865098473161
148	24.3471458787356	0.2	46.9817653718512	44.9929392160591	48.9705915276432	0.228098565552745	29.3555667032529	28.2054887357912	30.5056446707147	0.5	0.37	0.67	30.930140246743	32.1913157988313	33.4524913509196	53.9641013995602	56.1644860351489	58.3648706707377	55.1048715197075	57.3405933941782	59.6016278246783	46.9817653718512	0.553221776029729	-0.433597152136259	-21.238736562282	-0.326362768712974	-0.324517521735383	-0.328062325701426	0.176727659451605	0.179950983522063	0.173758830016965	0.200723787541123	0.204020828355303	0.198269516088716	0.000202441078213577	0.000366922440931949	0.000672865098473161
148	24.3471458787356	0.2	47.0015597241168	45.0105837944773	48.9925356537562	0.222264726855943	29.0001932326281	27.8448828279635	30.1555036372927	0.5	0.37	0.68	30.4983862869419	31.7637930484098	33.0291998098776	53.1699205917319	55.3759906568976	57.5820607220634	54.2829208422584	56.556230385506	58.8005889536206	47.0015597241168	0.556411509145112	-0.461171778503967	-21.0864297142618	-0.326362768712974	-0.324517521735383	-0.328062325701426	0.176727659451605	0.179950983522063	0.173758830016965	0.200723787541123	0.204020828355303	0.198269516088716	0.000202441078213577	0.000366922440931949	0.000672865098473161
148	24.3471458787356	0.2	47.0055021947272	45.0115304503077	48.9994739391467	0.224224441027145	29.2053218686719	28.0483954557879	30.362248281556	0.5	0.37	0.68	30.8888484200468	32.1629364389873	33.4370244579278	54.0406881222286	56.269731831969	58.4987755417095	55.1667771916303	57.4451127812352	59.7019217531759	47.0055021947272	0.554308470390264	0.571885082787949	-20.2024615849322	-0.326362768712974	-0.324517521735383	-0.328062325701426	0.176727659451605	0.179950983522063	0.173758830016965	0.200723787541123	0.204020828355303	0.198269516088716	0.000202441078213577	0.000366922440931949	0.000672865098473161
148	24.3471458787356	0.2	47.0127190800357	45.0335482332852	48.9918899267863	0.225587841486318	28.8812418541001	27.7416186896205	30.0208650185797	0.5	0.37	0.68	30.5948021611721	31.8516338423237	33.1084655234753	53.576132312059	55.7770349388726	57.9779375656862	54.6978482288124	56.9262131043487	59.199237168309	47.0127190800357	0.551728178757515	0.0226116546789687	-20.8802186934342	-0.326362768712974	-0.324517521735383	-0.328062325701426	0.176727659451605	0.179950983522063	0.173758830016965	0.200723787541123	0.204020828355303	0.198269516088716	0.000202441078213577	0.000366922440931949	0.000672865098473161
148	24.3471458787356	0.2	47.0156433793282	44.9951166498812	49.0361701087751	0.219820612341041	28.8677905190648	27.7095633653785	30.026017672751	0.5	0.37	0.68	30.4849711170348	31.7592070500054	33.0334429829759	53.2992129404269	55.5270573450355	57.7549017496441	54.3746173448533	56.6436408452753	58.9177719476539	47.0156433793282	0.555766436541574	0.00911890860818715	-20.681781623092	-0.326362768712974	-0.324517521735383	-0.328062325701426	0.176727659451605	0.179950983522063	0.173758830016965	0.200723787541123	0.204020828355303	0.198269516088716	0.000202441078213577	0.000366922440931949	0.000672865098473161
148	24.3471458787356	0.2	47.021592118365	45.0288424563974	49.0143417803327	0.223799337411701	29.0893401306333	27.9355982866022	30.2430819746644	0.5	0.37	0.68	30.5090924802406	31.7691197850702	33.0291470898997	53.0891948457879	55.2817816997047	57.4743685536216	54.20004163368	56.4377085834388	58.6856132290422	47.021592118365	0.556396726475532	0.0934804989742257	-20.5030003282591	-0.326362768712974	-0.324517521735383	-0.328062325701426	0.176727659451605	0.179950983522063	0.173758830016965	0.200723787541123	0.204020828355303	0.198269516088716	0.000202441078213577	0.000366922440931949	0.000672865098473161
148	24.3471458787356	0.2	47.0219177515192	45.0035665828297	49.0402689202088	0.21817108570443	28.4403191855345	27.2937272007123	29.5869111703568	0.5	0.37	0.67	30.0301984634732	31.291747852006	32.5532972405388	52.5071787442157	54.7129716669271	56.9187645896385	53.6152347180938	55.8696514755378	58.0971182302382	47.0219177515192	0.549588085248647	-0.348499193159801	-21.3042739815471	-0.326362768712974	-0.324517521735383	-0.328062325701426	0.176727659451605	0.179950983522063	0.173758830016965	0.200723787541123	0.204020828355303	0.198269516088716	0.000202441078213577	0.000366922440931949	0.000672865098473161
148	24.3471458787356	0.2	47.0249429848727	45.0223844387887	49.0275015309568	0.223777446840865	29.0458459988144	27.8937566288398	30.197935368789	0.5	0.37	0.68	30.6475714354545	31.9134009806158	33.1792305257771	53.5381494324678	55.7494232192867	57.9606970061056	54.6064356338296	56.8490261728405	59.117716960601	47.0249429848727	0.555654162412234	0.242315009251218	-20.4698826422204	-0.326362768712974	-0.324517521735383	-0.328062325701426	0.176727659451605	0.179950983522063	0.173758830016965	0.200723787541123	0.204020828355303	0.198269516088716	0.000202441078213577	0.000366922440931949	0.000672865098473161
148	24.3471458787356	0.2	47.0326133554595	45.0408749956645	49.0243517152544	0.226839598216854	29.0974880721039	27.953430095221	30.2415460489869	0.5	0.37	0.67	30.8299260733169	32.0917112184938	33.3534963636707	53.989611381561	56.1992595485116	58.4089077154622	55.1087744484867	57.4237961484071	59.6323995220283	47.0326133554595	0.551566254304998	0.034824907616608	-20.8672127657592	-0.326362768712974	-0.324517521735383	-0.328062325701426	0.176727659451605	0.179950983522063	0.173758830016965	0.200723787541123	0.204020828355303	0.198269516088716	0.000202441078213577	0.000366922440931949	0.000672865098473161
148	24.3471458787356	0.2	47.0365664055065	45.0150009663773	49.0581318446356	0.218033641246319	28.7606850152573	27.6007098945479	29.9206601359667	0.5	0.37	0.67	30.2279128194196	31.4983014056359	32.7686899918522	52.6949733794624	54.9095851898164	57.1241970001704	53.8434023115094	56.1172372358702	58.3900354199962	47.0365664055065	0.554630506932999	-0.0169671404333972	-20.705782744994	-0.326362768712974	-0.324517521735383	-0.328062325701426	0.176727659451605	0.179950983522063	0.173758830016965	0.200723787541123	0.204020828355303	0.198269516088716	0.000202441078213577	0.000366922440931949	0.000672865098473161
148	24.3471458787356	0.2	47.0366761765397	45.02823063065	49.0451217224294	0.223443594687537	28.8616043360851	27.7157215775594	30.0074870946107	0.5	0.37	0.68	30.2942799257252	31.5467709695429	32.7992620133607	52.7437838777175	54.9244304250481	57.1050769723786	53.873599171047	56.0786076221601	58.3286747797248	47.0366761765397	0.554353159864638	-0.230405848940156	-20.9401543140361	-0.326362768712974	-0.324517521735383	-0.328062325701426	0.176727659451605	0.179950983522063	0.173758830016965	0.200723787541123	0.204020828355303	0.198269516088716	0.000202441078213577	0.000366922440931949	0.000672865098473161
148	24.3471458787356	0.2	47.0575829917551	45.070816401842	49.0443495816682	0.228463477922135	29.3687191937947	28.2193169852641	30.5181214023253	0.5	0.37	0.68	30.9941581760989	32.2565825599973	33.5190069438956	54.1310255466779	56.3358386662111	58.5406517857443	55.2452309158432	57.4946394812056	59.7368179347062	47.0575829917551	0.556018172720358	-0.590872286383106	-21.3340633127484	-0.326362768712974	-0.324517521735383	-0.328062325701426	0.176727659451605	0.179950983522063	0.173758830016965	0.200723787541123	0.204020828355303	0.198269516088716	0.000202441078213577	0.000366922440931949	0.000672865098473161
148	24.3471458787356	0.2	47.068447912342	45.0552895724339	49.0816062522502	0.21742736870127	28.6493348241454	27.4917923557547	29.8068772925361	0.5	0.37	0.68	30.2732447577604	31.5479003353099	32.8225559128593	52.9606834635928	55.1905941027685	57.4205047419442	54.0774827920796	56.3404916729963	58.6268238585259	47.068447912342	0.553731922330976	0.278923779423568	-20.5100934738953	-0.326362768712974	-0.324517521735383	-0.328062325701426	0.176727659451605	0.179950983522063	0.173758830016965	0.200723787541123	0.204020828355303	0.198269516088716	0.000202441078213577	0.000366922440931949	0.000672865098473161
148	24.3471458787356	0.2	47.0713458773379	45.0487162394242	49.0939755152516	0.22410986900722	29.4229267977163	28.25699630072	30.5888572947126	0.5	0.37	0.68	30.9812568764878	32.2595948796907	33.5379328828936	54.047232727972	56.2773111214845	58.5073895149971	55.2066762281509	57.4800182125423	59.7584922004084	47.0713458773379	0.554542411130301	0.00781097362230595	-20.6759268936384	-0.326362768712974	-0.324517521735383	-0.328062325701426	0.176727659451605	0.179950983522063	0.173758830016965	0.200723787541123	0.204020828355303	0.198269516088716	0.000202441078213577	0.000366922440931949	0.000672865098473161
148	24.3471458787356	0.2	47.0724509320828	45.0852085929269	49.0596932712388	0.229048731490235	29.3883258317832	28.2400624050512	30.5365892585153	0.5	0.37	0.68	31.194451989941	32.4628432499613	33.7312345099817	54.6832525726646	56.9067171699918	59.1301817673189	55.7975011220566	58.0483141673509	60.3347290122421	47.0724509320828	0.552686135802836	-0.343424722986784	-21.2087317875705	-0.326362768712974	-0.324517521735383	-0.328062325701426	0.176727659451605	0.179950983522063	0.173758830016965	0.200723787541123	0.204020828355303	0.198269516088716	0.000202441078213577	0.000366922440931949	0.000672865098473161
148	24.3471458787356	0.2	47.1020751789062	45.0919785989366	49.1121717588758	0.222676506255915	29.1878157727182	28.0264140606206	30.3492174848158	0.5	0.37	0.68	30.7021430248574	31.9744257149301	33.2467084050027	53.5306902061298	55.7489773948045	57.9672645834792	54.654730751957	56.9302192042058	59.1988613983924	47.1020751789062	0.554357116696894	-0.0577093082903356	-20.7121372053634	-0.326362768712974	-0.324517521735383	-0.328062325701426	0.176727659451605	0.179950983522063	0.173758830016965	0.200723787541123	0.204020828355303	0.198269516088716	0.000202441078213577	0.000366922440931949	0.000672865098473161
148	24.3471458787356	0.2	47.1099068486447	45.0869930451387	49.1328206521507	0.216539418232606	28.7711112390236	27.6056068949647	29.9366155830826	0.5	0.37	0.68	30.2266504517545	31.5028148390079	32.7789792262613	52.6853183616803	54.9096841454975	57.1340499293147	53.8160141868095	56.0814061065387	58.332067106168	47.1099068486447	0.554729731340575	-0.147695469600461	-20.8327989633804	-0.326362768712974	-0.324517521735383	-0.328062325701426	0.176727659451605	0.179950983522063	0.173758830016965	0.200723787541123	0.204020828355303	0.198269516088716	0.000202441078213577	0.000366922440931949	0.000672865098473161
148	24.3471458787356	0.2	47.1105856864261	45.1018522127778	49.1193191600743	0.220472610571822	28.8889043789269	27.7320289248073	30.0457798330464	0.5	0.37	0.68	30.4423958685732	31.7123375897661	32.9822793109591	53.1486597922992	55.3658210429158	57.5829822935324	54.258474672691	56.502307292344	58.784629696473	47.1105856864261	0.554374536717344	0.0700160957865732	-20.653738837933	-0.326362768712974	-0.324517521735383	-0.328062325701426	0.176727659451605	0.179950983522063	0.173758830016965	0.200723787541123	0.204020828355303	0.198269516088716	0.000202441078213577	0.000366922440931949	0.000672865098473161
148	24.3471458787356	0.2	47.1245701054803	45.1286042212991	49.1205359896614	0.224180087596979	29.1836398853127	28.0274249652057	30.3398548054196	0.5	0.37	0.68	30.819141959481	32.0905235367284	33.3619051139757	53.8658632470128	56.0879908540959	58.3101184611791	55.0027289560419	57.2660762314943	59.528115956242	47.1245701054803	0.554981780489194	0.0776674737274931	-20.6090910350757	-0.326362768712974	-0.324517521735383	-0.328062325701426	0.176727659451605	0.179950983522063	0.173758830016965	0.200723787541123	0.204020828355303	0.198269516088716	0.000202441078213577	0.000366922440931949	0.000672865098473161
148	24.3471458787356	0.2	47.1326949910447	45.1036638512265	49.1617261308629	0.225316004429317	29.6447460067223	28.4740849457916	30.8154070676529	0.5	0.37	0.68	31.3179758171919	32.6055583634318	33.8931409096717	54.7464409470511	56.9972429223653	59.2480448976794	55.8817803286386	58.1657653049749	60.4548135301347	47.1326949910447	0.55239526700863	0.225470213751529	-20.6177008248589	-0.326362768712974	-0.324517521735383	-0.328062325701426	0.176727659451605	0.179950983522063	0.173758830016965	0.200723787541123	0.204020828355303	0.198269516088716	0.000202441078213577	0.000366922440931949	0.000672865098473161
148	24.3471458787356	0.2	47.1365711834649	45.1391920912876	49.1339502756422	0.223271843566965	28.8298834558058	27.6846933167609	29.9750735948507	0.5	0.37	0.67	30.4563210357235	31.7161608368233	32.9760006379231	53.2476593099208	55.4502733562908	57.6528874026608	54.4077031512911	56.6623457705768	58.89012825365	47.1365711834649	0.553204867885736	0.190869546325849	-20.6591422642411	-0.326362768712974	-0.324517521735383	-0.328062325701426	0.176727659451605	0.179950983522063	0.173758830016965	0.200723787541123	0.204020828355303	0.198269516088716	0.000202441078213577	0.000366922440931949	0.000672865098473161
148	24.3471458787356	0.2	47.1437014903474	45.103889120247	49.1835138604478	0.219708891273204	29.2053794181025	28.0332257972879	30.377533038917	0.5	0.37	0.67	30.8189949602077	32.1076299818672	33.3962650035266	53.8582109844778	56.110185033863	58.3621590832482	55.0320121172446	57.3360406438397	59.6406341342447	47.1437014903474	0.551667435170119	0.273456921456981	-20.5421422739065	-0.326362768712974	-0.324517521735383	-0.328062325701426	0.176727659451605	0.179950983522063	0.173758830016965	0.200723787541123	0.204020828355303	0.198269516088716	0.000202441078213577	0.000366922440931949	0.000672865098473161
148	24.3471458787356	0.2	47.1532576095925	45.1685518960264	49.1379633231585	0.232946575784814	29.8324604724922	28.6795624804325	30.985358464552	0.5	0.37	0.67	31.5985202442162	32.868758260102	34.1389962759878	55.2988651342039	57.5218401401826	59.7448151461614	56.4881297624192	58.7625015653643	61.0153643790508	47.1532576095925	0.55395826563254	0.142207912912565	-20.6494712640424	-0.326362768712974	-0.324517521735383	-0.328062325701426	0.176727659451605	0.179950983522063	0.173758830016965	0.200723787541123	0.204020828355303	0.198269516088716	0.000202441078213577	0.000366922440931949	0.000672865098473161
148	24.3471458787356	0.2	47.1672999248607	45.1416762426133	49.1929236071081	0.220325141737175	29.2097530795582	28.0395269542216	30.3799792048949	0.5	0.37	0.68	30.8140271020255	32.1000466415311	33.3860661810367	53.8360572126861	56.082898278809	58.3297393449319	55.0027289560419	57.2857926842739	59.5688372812785	47.1672999248607	0.556175930301832	0.181558061030566	-20.4592985088099	-0.326362768712974	-0.324517521735383	-0.328062325701426	0.176727659451605	0.179950983522063	0.173758830016965	0.200723787541123	0.204020828355303	0.198269516088716	0.000202441078213577	0.000366922440931949	0.000672865098473161
148	24.3471458787356	0.2	47.174552537968	45.1950380110261	49.15406706491	0.228154503462335	29.2536177898371	28.1077159539849	30.3995196256892	0.5	0.37	0.67	30.7636563305177	32.0178361551743	33.2720159798308	53.6069590414395	55.7924198907167	57.9778807399938	54.7114767685674	56.9690986886544	59.1268702294261	47.174552537968	0.555582046528764	-0.174968466080562	-20.8677289628528	-0.326362768712974	-0.324517521735383	-0.328062325701426	0.176727659451605	0.179950983522063	0.173758830016965	0.200723787541123	0.204020828355303	0.198269516088716	0.000202441078213577	0.000366922440931949	0.000672865098473161
148	24.3471458787356	0.2	47.1747223688996	45.1856150500904	49.1638296877088	0.223466351005262	28.9171314530809	27.7691193991182	30.0651435070436	0.5	0.37	0.68	30.5101757092946	31.7715066495873	33.03283758988	53.2976197217427	55.5010136792054	57.7044076366682	54.3766289112163	56.6375592630906	58.8582411748084	47.1747223688996	0.555805968580218	-0.258514407163664	-20.9595508520215	-0.326362768712974	-0.324517521735383	-0.328062325701426	0.176727659451605	0.179950983522063	0.173758830016965	0.200723787541123	0.204020828355303	0.198269516088716	0.000202441078213577	0.000366922440931949	0.000672865098473161
148	24.3471458787356	0.2	47.1760776154271	45.1833928096329	49.1687624212213	0.222448054757172	28.7968454296053	27.6502439890169	29.9434468701937	0.5	0.37	0.69	30.3401626787007	31.5983097767482	32.8564568747956	52.9561052598471	55.1520911832628	57.3480771066785	54.0165048084081	56.2569628728331	58.4966940062291	47.1760776154271	0.555816932069226	0.0941983850748463	-20.6168123955734	-0.326362768712974	-0.324517521735383	-0.328062325701426	0.176727659451605	0.179950983522063	0.173758830016965	0.200723787541123	0.204020828355303	0.198269516088716	0.000202441078213577	0.000366922440931949	0.000672865098473161
148	24.3471458787356	0.2	47.1767753861436	45.1801521101824	49.1733986621048	0.223074963724417	29.1773059456388	28.0176570999561	30.3369547913214	0.5	0.37	0.68	30.7194855021215	31.9909628342699	33.2624401664183	53.5912935588144	55.8094334087099	58.0275732586053	54.7039701657298	56.9361047251043	59.2403539852627	47.1767753861436	0.554591313997827	-0.257157986666519	-21.002664051284	-0.326362768712974	-0.324517521735383	-0.328062325701426	0.176727659451605	0.179950983522063	0.173758830016965	0.200723787541123	0.204020828355303	0.198269516088716	0.000202441078213577	0.000366922440931949	0.000672865098473161
148	24.3471458787356	0.2	47.2027497012895	45.2090507554914	49.1964486470875	0.229295115390701	29.4652526454621	28.3147861080174	30.6157191829068	0.51	0.37	0.68	30.8539148174177	32.1075494523817	33.3611840873457	53.6118657672994	55.790185509499	57.9685052516987	54.7302383564438	56.9249811959933	59.165442012629	47.2027497012895	0.55679509847978	-0.116309947379247	-20.7706724564591	-0.326362768712974	-0.324517521735383	-0.328062325701426	0.176727659451605	0.179950983522063	0.173758830016965	0.200723787541123	0.204020828355303	0.198269516088716	0.000202441078213577	0.000366922440931949	0.000672865098473161
148	24.3471458787356	0.2	47.2218365823106	45.2298008581295	49.2138723064917	0.226255471340366	28.9561914962479	27.8157897900796	30.0965932024161	0.5	0.37	0.67	30.5411931956469	31.7933319661646	33.0454707366823	53.3288918435587	55.5152888398485	57.7016858361382	54.4446441432626	56.6836513341323	58.958607534892	47.2218365823106	0.551230650673457	0.186650539708988	-20.7449599667434	-0.326362768712974	-0.324517521735383	-0.328062325701426	0.176727659451605	0.179950983522063	0.173758830016965	0.200723787541123	0.204020828355303	0.198269516088716	0.000202441078213577	0.000366922440931949	0.000672865098473161
148	24.3471458787356	0.2	47.234095041303	45.2115024549337	49.2566876276724	0.216670164492693	28.7131336138998	27.5504259438283	29.8758412839713	0.5	0.37	0.68	30.3159220979452	31.5953417054837	32.8747613130222	53.0104927323925	55.247688869392	57.4848850063915	54.1231361807805	56.407490943175	58.6794297633628	47.234095041303	0.552397738281039	0.00710593151272362	-20.8318110688529	-0.326362768712974	-0.324517521735383	-0.328062325701426	0.176727659451605	0.179950983522063	0.173758830016965	0.200723787541123	0.204020828355303	0.198269516088716	0.000202441078213577	0.000366922440931949	0.000672865098473161
148	24.3471458787356	0.2	47.2437535200353	45.2154018225803	49.2721052174904	0.221292302661798	28.8659995763788	27.7127910395936	30.019208113164	0.5	0.37	0.68	30.3694485249277	31.6332081818446	32.8969678387615	52.9628672574334	55.166803720081	57.3707401827287	54.0762411897763	56.3323772150251	58.5728502557189	47.2437535200353	0.550652302544324	0.146879305247534	-20.720287578077	-0.326362768712974	-0.324517521735383	-0.328062325701426	0.176727659451605	0.179950983522063	0.173758830016965	0.200723787541123	0.204020828355303	0.198269516088716	0.000202441078213577	0.000366922440931949	0.000672865098473161
148	24.3471458787356	0.2	47.2460129885785	45.2048892684193	49.2871367087378	0.218505236701181	29.0457563248388	27.8759015050378	30.2156111446397	0.5	0.37	0.68	30.5200517966769	31.8008724255081	33.0816930543392	53.1938435496479	55.426204510209	57.6585654707701	54.3332724589667	56.6221762907529	58.8907000230646	47.2460129885785	0.552900328770625	-0.0497727682815927	-20.7820408924601	-0.326362768712974	-0.324517521735383	-0.328062325701426	0.176727659451605	0.179950983522063	0.173758830016965	0.200723787541123	0.204020828355303	0.198269516088716	0.000202441078213577	0.000366922440931949	0.000672865098473161
148	24.3471458787356	0.2	47.2472767734853	45.2408327783673	49.2537207686033	0.226491322190818	29.4501385759478	28.2910641537589	30.6092129981367	0.5	0.37	0.68	31.0798252605934	32.3531541926501	33.6264831247067	54.2884107176011	56.5125868016843	58.7367628857676	55.4149064860264	57.6893604163671	59.9549574435646	47.2472767734853	0.553796499359294	0.0671941469485701	-20.6744103988392	-0.326362768712974	-0.324517521735383	-0.328062325701426	0.176727659451605	0.179950983522063	0.173758830016965	0.200723787541123	0.204020828355303	0.198269516088716	0.000202441078213577	0.000366922440931949	0.000672865098473161
148	24.3471458787356	0.2	47.2559386944573	45.2497830909009	49.2620942980138	0.221848557606018	28.9076727769425	27.7546601680187	30.0606853858663	0.5	0.37	0.68	30.6088677067903	31.8804527378142	33.1520377688381	53.6004016971556	55.827124655609	58.0538476140624	54.6994247350598	56.9776130097425	59.263678617579	47.2559386944573	0.552689619128302	-0.206715793225894	-21.0300812242096	-0.326362768712974	-0.324517521735383	-0.328062325701426	0.176727659451605	0.179950983522063	0.173758830016965	0.200723787541123	0.204020828355303	0.198269516088716	0.000202441078213577	0.000366922440931949	0.000672865098473161
148	24.3471458787356	0.2	47.2666772947647	45.2732030076949	49.2601515818346	0.224469354027174	29.3290066546709	28.167997950621	30.4900153587208	0.5	0.37	0.68	31.049749663015	32.3295363798603	33.6093230967057	54.3554080634122	56.5957909967124	58.8361739300125	55.4830618185354	57.7701535376452	60.0639765685583	47.2666772947647	0.555401654463243	-0.317427469347512	-21.035943719322	-0.326362768712974	-0.324517521735383	-0.328062325701426	0.176727659451605	0.179950983522063	0.173758830016965	0.200723787541123	0.204020828355303	0.198269516088716	0.000202441078213577	0.000366922440931949	0.000672865098473161
148	24.3471458787356	0.2	47.2704157078917	45.2803517838145	49.2604796319689	0.225916757820437	29.5705550645322	28.4048296790434	30.736280450021	0.5	0.37	0.69	31.1112461398854	32.3880420161237	33.664837892362	54.2378571657534	56.4637619737403	58.6896667817272	55.3413620753967	57.6252190103265	59.8920835023868	47.2704157078917	0.558667548897937	-0.111075889100067	-20.6313354677852	-0.326362768712974	-0.324517521735383	-0.328062325701426	0.176727659451605	0.179950983522063	0.173758830016965	0.200723787541123	0.204020828355303	0.198269516088716	0.000202441078213577	0.000366922440931949	0.000672865098473161
148	24.3471458787356	0.2	47.2723067925835	45.2813068654319	49.2633067197352	0.232856494769662	29.5167133154829	28.3757300007959	30.6576966301699	0.5	0.37	0.68	31.1899116385642	32.4440527219888	33.6981938054134	54.5000413490067	56.6914788143062	58.8829162796056	55.6197754770763	57.8308425125013	60.0818402557733	47.2723067925835	0.55388301494518	0.214824614159959	-20.5914623640413	-0.326362768712974	-0.324517521735383	-0.328062325701426	0.176727659451605	0.179950983522063	0.173758830016965	0.200723787541123	0.204020828355303	0.198269516088716	0.000202441078213577	0.000366922440931949	0.000672865098473161
148	24.3471458787356	0.2	47.2763295240945	45.2395676077983	49.3130914403907	0.217144202186643	28.8127066104386	27.6475937607934	29.9778194600837	0.5	0.37	0.68	30.2971526513235	31.5739220572663	32.8506914632092	52.8358307110255	55.0624152671971	57.2889998233688	53.9453829707203	56.2240101328654	58.508650122194	47.2763295240945	0.553495070520938	-0.165958283758666	-20.8992660698592	-0.326362768712974	-0.324517521735383	-0.328062325701426	0.176727659451605	0.179950983522063	0.173758830016965	0.200723787541123	0.204020828355303	0.198269516088716	0.000202441078213577	0.000366922440931949	0.000672865098473161
148	24.3471458787356	0.2	47.2791701147483	45.2823851075149	49.2759551219817	0.235759300899149	29.8461963557453	28.7017727080934	30.9906200033971	0.5	0.37	0.67	31.6234162505762	32.8843343738144	34.1452524970526	55.3429180897035	57.5496021449381	59.7562862001727	56.5476996897017	58.7738787883943	61.0564635125673	47.2791701147483	0.552440146421468	0.011558338233507	-20.8190924528002	-0.326362768712974	-0.324517521735383	-0.328062325701426	0.176727659451605	0.179950983522063	0.173758830016965	0.200723787541123	0.204020828355303	0.198269516088716	0.000202441078213577	0.000366922440931949	0.000672865098473161
148	24.3471458787356	0.2	47.3011883813165	45.2668579318235	49.3355188308095	0.22286327172775	29.3263110156616	28.1600276797959	30.4925943515273	0.5	0.37	0.68	31.0644229872534	32.3509955460691	33.6375681048848	54.4078340156949	56.6612036101637	58.9145732046324	55.5622110970598	57.8609016768213	60.1760032123088	47.3011883813165	0.551422667760393	0.271952710158676	-20.6523341255951	-0.326362768712974	-0.324517521735383	-0.328062325701426	0.176727659451605	0.179950983522063	0.173758830016965	0.200723787541123	0.204020828355303	0.198269516088716	0.000202441078213577	0.000366922440931949	0.000672865098473161
148	24.3471458787356	0.2	47.3042789673133	45.306736583065	49.3018213515616	0.223481976567704	29.1041811927325	27.9487952702618	30.2595671152033	0.5	0.37	0.68	30.5272808402177	31.7892597624945	33.0512386847713	53.1250733705532	55.3212310692671	57.517388767981	54.2575537407453	56.4887278790564	58.750601181512	47.3042789673133	0.55582103156519	0.0192171398896495	-20.6564507223531	-0.326362768712974	-0.324517521735383	-0.328062325701426	0.176727659451605	0.179950983522063	0.173758830016965	0.200723787541123	0.204020828355303	0.198269516088716	0.000202441078213577	0.000366922440931949	0.000672865098473161
148	24.3471458787356	0.2	47.3114258981031	45.2946725381285	49.3281792580777	0.221517522564275	29.1147027786354	27.9523180200268	30.2770875372441	0.5	0.38	0.68	30.5960022641701	31.8683234605999	33.1406446570297	53.3175442149544	55.5347306650192	57.7519171150839	54.4822053820603	56.7478955259131	58.99932051369	47.3114258981031	0.556685549469619	-0.417342396348437	-20.9978480964197	-0.326362768712974	-0.324517521735383	-0.328062325701426	0.176727659451605	0.179950983522063	0.173758830016965	0.200723787541123	0.204020828355303	0.198269516088716	0.000202441078213577	0.000366922440931949	0.000672865098473161
148	24.3471458787356	0.2	47.3206561725049	45.3295617829761	49.3117505620336	0.227806241935545	29.0636902930427	27.9241012671554	30.20327931893	0.5	0.37	0.67	30.853748362747	32.1128969636379	33.3720455645288	54.0955098100144	56.3031600666685	58.5108103233226	55.2645006735526	57.4908623724231	59.7482278770568	47.3206561725049	0.550612114877986	0.204000039612355	-20.7833098374784	-0.326362768712974	-0.324517521735383	-0.328062325701426	0.176727659451605	0.179950983522063	0.173758830016965	0.200723787541123	0.204020828355303	0.198269516088716	0.000202441078213577	0.000366922440931949	0.000672865098473161
148	24.3471458787356	0.2	47.3262620967239	45.3295508053616	49.3229733880862	0.229875739916324	29.4508849228872	28.3028652012032	30.5989046445711	0.5	0.37	0.68	31.0116687466244	32.2695628527639	33.5274569589034	54.077888744173	56.271393972142	58.464899200111	55.1680172518083	57.4186007183552	59.6273573656049	47.3262620967239	0.555442090206973	0.0633984947653764	-20.6624624583691	-0.326362768712974	-0.324517521735383	-0.328062325701426	0.176727659451605	0.179950983522063	0.173758830016965	0.200723787541123	0.204020828355303	0.198269516088716	0.000202441078213577	0.000366922440931949	0.000672865098473161
148	24.3471458787356	0.2	47.3340306675166	45.3476214896603	49.3204398453728	0.220943913247474	28.6660945901117	27.5197134327502	29.8124757474731	0.5	0.37	0.67	30.3354938869205	31.599171238656	32.8628485903916	53.1054392915374	55.317638016135	57.5298367407327	54.2259946825908	56.48055436529	58.7460271107289	47.3340306675166	0.551649481766369	-0.0705456551927719	-20.9623196067966	-0.326362768712974	-0.324517521735383	-0.328062325701426	0.176727659451605	0.179950983522063	0.173758830016965	0.200723787541123	0.204020828355303	0.198269516088716	0.000202441078213577	0.000366922440931949	0.000672865098473161
148	24.3471458787356	0.2	47.3369257185865	45.3270007267329	49.3468507104401	0.220971212107404	28.8233780716743	27.6707984131722	29.9759577301764	0.5	0.37	0.68	30.3816643845091	31.647160516502	32.9126566484948	53.0499594560222	55.2596645480251	57.469369640028	54.1968334666961	56.4406398082713	58.6803461581829	47.3369257185865	0.553172002910687	0.373602148375235	-20.3492664657133	-0.326362768712974	-0.324517521735383	-0.328062325701426	0.176727659451605	0.179950983522063	0.173758830016965	0.200723787541123	0.204020828355303	0.198269516088716	0.000202441078213577	0.000366922440931949	0.000672865098473161
148	24.3471458787356	0.2	47.3418851572498	45.3375481364303	49.3462221780692	0.222782897572191	29.0543229802818	27.8985882130602	30.2100577475034	0.5	0.37	0.68	30.764718370133	32.0391862518983	33.3136541336637	53.870038043955	56.1016734013959	58.3333087588367	54.9932106436789	57.2581743971268	59.5485383885656	47.3418851572498	0.553045272193359	-0.0895479165179341	-20.9127422263186	-0.326362768712974	-0.324517521735383	-0.328062325701426	0.176727659451605	0.179950983522063	0.173758830016965	0.200723787541123	0.204020828355303	0.198269516088716	0.000202441078213577	0.000366922440931949	0.000672865098473161
148	24.3471458787356	0.2	47.3469047699413	45.355147338778	49.3386622011046	0.227178207099774	29.2804931141312	28.1303499552391	30.4306362730233	0.5	0.37	0.68	30.9620161859388	32.2279354211573	33.4938546563757	54.1492898614187	56.3632486423111	58.5772074232035	55.2772564132959	57.5625696599249	59.8207042719215	47.3469047699413	0.551717428044627	0.229668432218361	-20.6404736909113	-0.326362768712974	-0.324517521735383	-0.328062325701426	0.176727659451605	0.179950983522063	0.173758830016965	0.200723787541123	0.204020828355303	0.198269516088716	0.000202441078213577	0.000366922440931949	0.000672865098473161
148	24.3471458787356	0.2	47.354535505642	45.3346680550852	49.3744029561988	0.214847200248641	28.5906969409682	27.4266937993625	29.7547000825739	0.5	0.37	0.67	30.0820324890083	31.358729584883	32.6354266807577	52.4910785413932	54.7188272002518	56.9465758591104	53.6125355706014	55.8960997643378	58.1639920412879	47.354535505642	0.552877310355179	0.477052703926259	-20.3577501803747	-0.326362768712974	-0.324517521735383	-0.328062325701426	0.176727659451605	0.179950983522063	0.173758830016965	0.200723787541123	0.204020828355303	0.198269516088716	0.000202441078213577	0.000366922440931949	0.000672865098473161
148	24.3471458787356	0.2	47.3610458505372	45.3373443138956	49.3847473871789	0.22152046241484	29.2972173182675	28.127555760545	30.46687887599	0.5	0.37	0.68	30.9500391432734	32.2370713797066	33.5241036161398	54.1182390223954	56.3687020308068	58.6191650392182	55.3101794888679	57.5743813376191	59.8748800783374	47.3610458505372	0.553505271357268	-0.202400655825377	-20.9541017402115	-0.326362768712974	-0.324517521735383	-0.328062325701426	0.176727659451605	0.179950983522063	0.173758830016965	0.200723787541123	0.204020828355303	0.198269516088716	0.000202441078213577	0.000366922440931949	0.000672865098473161
148	24.3471458787356	0.2	47.364497394551	45.3193034468652	49.4096913422367	0.218985818531327	28.9795990899477	27.8140488306316	30.1451493492639	0.5	0.37	0.67	30.6104165792385	31.893148884735	33.1758811902314	53.5304521955457	55.7736506891471	58.0168491827485	54.6812683275353	56.9841456111522	59.2951121353235	47.364497394551	0.548958205054933	0.529660225077808	-20.4606114630054	-0.326362768712974	-0.324517521735383	-0.328062325701426	0.176727659451605	0.179950983522063	0.173758830016965	0.200723787541123	0.204020828355303	0.198269516088716	0.000202441078213577	0.000366922440931949	0.000672865098473161
148	24.3471458787356	0.2	47.3680452405626	45.3589973301298	49.3770931509955	0.226219323443919	29.179938111938	28.0306057781998	30.3292704456762	0.5	0.37	0.68	30.6545916154568	31.9115146231138	33.1684376307709	53.3892089056596	55.5783140771111	57.7674192485627	54.511581974184	56.7351687065285	59.0091634329897	47.3680452405626	0.554549218945199	-0.62822599337633	-21.3607924537721	-0.326362768712974	-0.324517521735383	-0.328062325701426	0.176727659451605	0.179950983522063	0.173758830016965	0.200723787541123	0.204020828355303	0.198269516088716	0.000202441078213577	0.000366922440931949	0.000672865098473161
148	24.3471458787356	0.2	47.3722761714779	45.3603927105263	49.3841596324295	0.225610221994824	29.3690631228232	28.2102652749967	30.5278609706497	0.5	0.37	0.67	30.9145327624252	32.1844142641569	33.4542957658886	53.9133781686972	56.1279871410672	58.3425961134371	55.0747417919613	57.3629356778546	59.6087085766949	47.3722761714779	0.553797520926189	-0.0827124191237666	-20.8273247061071	-0.326362768712974	-0.324517521735383	-0.328062325701426	0.176727659451605	0.179950983522063	0.173758830016965	0.200723787541123	0.204020828355303	0.198269516088716	0.000202441078213577	0.000366922440931949	0.000672865098473161
148	24.3471458787356	0.2	47.3816873487416	45.3513234429201	49.412051254563	0.217519513679964	28.4852011468883	27.3346018493914	29.6358004443852	0.5	0.37	0.68	29.9442083299366	31.2046541655248	32.465100001113	52.2091106113648	54.4067561568665	56.6044017023681	53.2976913043992	55.5604390609323	57.8085592276463	47.3816873487416	0.554931461844045	0.0192231137291482	-20.6122410716294	-0.326362768712974	-0.324517521735383	-0.328062325701426	0.176727659451605	0.179950983522063	0.173758830016965	0.200723787541123	0.204020828355303	0.198269516088716	0.000202441078213577	0.000366922440931949	0.000672865098473161
148	24.3471458787356	0.2	47.3836340103903	45.3782490395339	49.3890189812467	0.225233646993685	29.2234190077141	28.0691236892769	30.3777143261513	0.5	0.37	0.67	30.901611608255	32.1723882098487	33.4431648114424	54.0515829244999	56.2743630089278	58.4971430933558	55.1820705000486	57.4164276021528	59.7319175235287	47.3836340103903	0.550320906514644	0.259675642943678	-20.7263395019221	-0.326362768712974	-0.324517521735383	-0.328062325701426	0.176727659451605	0.179950983522063	0.173758830016965	0.200723787541123	0.204020828355303	0.198269516088716	0.000202441078213577	0.000366922440931949	0.000672865098473161
148	24.3471458787356	0.2	47.3844786520082	45.3640680147018	49.4048892893146	0.226807442537576	29.4955935214285	28.3357764704369	30.6554105724201	0.5	0.37	0.68	31.1146157223936	32.3881739708338	33.661732219274	54.3329745749552	56.5568878814732	58.7808011879913	55.4619882690021	57.7138851453077	59.9998683609494	47.3844786520082	0.554363718827024	0.145300553355292	-20.625833360635	-0.326362768712974	-0.324517521735383	-0.328062325701426	0.176727659451605	0.179950983522063	0.173758830016965	0.200723787541123	0.204020828355303	0.198269516088716	0.000202441078213577	0.000366922440931949	0.000672865098473161
148	24.3471458787356	0.2	47.4048321019628	45.3819559308847	49.427708273041	0.220982784585367	29.2055711920396	28.0377477760819	30.3733946079973	0.5	0.37	0.68	30.8130616844035	32.0964819947571	33.3799023051107	53.8354914099461	56.0778379771606	58.3201845443751	54.9935422467641	57.2785152914515	59.5623454135444	47.4048321019628	0.554854144023455	0.168872601841334	-20.4937189235556	-0.326362768712974	-0.324517521735383	-0.328062325701426	0.176727659451605	0.179950983522063	0.173758830016965	0.200723787541123	0.204020828355303	0.198269516088716	0.000202441078213577	0.000366922440931949	0.000672865098473161
148	24.3471458787356	0.2	47.4094178861002	45.388632540769	49.4302032314314	0.220316919469125	28.9247269621456	27.7658920634488	30.0835618608424	0.5	0.37	0.68	30.3846967321928	31.6528298387799	32.920962945367	52.9411704989048	55.150718667276	57.3602668356473	54.0801179578066	56.3148853976207	58.5927934562778	47.4094178861002	0.553556558589132	-0.119396260752307	-20.8464574671015	-0.326362768712974	-0.324517521735383	-0.328062325701426	0.176727659451605	0.179950983522063	0.173758830016965	0.200723787541123	0.204020828355303	0.198269516088716	0.000202441078213577	0.000366922440931949	0.000672865098473161
148	24.3471458787356	0.2	47.4097331097762	45.4054884243908	49.4139777951615	0.222083208599247	29.0086639901045	27.8524090355479	30.1649189446611	0.5	0.37	0.68	30.5818091544282	31.8513714500623	33.1209337456965	53.4002747207882	55.6171146408753	57.8339545609624	54.5234137766662	56.7439484488006	59.0298875087493	47.4097331097762	0.554955704025059	0.00610746687864617	-20.6527411952926	-0.326362768712974	-0.324517521735383	-0.328062325701426	0.176727659451605	0.179950983522063	0.173758830016965	0.200723787541123	0.204020828355303	0.198269516088716	0.000202441078213577	0.000366922440931949	0.000672865098473161
148	24.3471458787356	0.2	47.4109412281359	45.3758923448339	49.445990111438	0.21965399285528	29.2769459639695	28.1017318619037	30.4521600660352	0.5	0.37	0.67	31.0377377427897	32.3357355769016	33.6337334110136	54.4040653700775	56.6792427558278	58.9544201415781	55.5533759271401	57.898747588747	60.2360175297176	47.4109412281359	0.551069739308329	0.339759094947765	-20.549727512818	-0.326362768712974	-0.324517521735383	-0.328062325701426	0.176727659451605	0.179950983522063	0.173758830016965	0.200723787541123	0.204020828355303	0.198269516088716	0.000202441078213577	0.000366922440931949	0.000672865098473161
148	24.3471458787356	0.2	47.4250725353448	45.4284539475414	49.4216911231481	0.228323027360035	29.4201875611869	28.2683121215335	30.5720630008403	0.5	0.37	0.68	31.1355200107582	32.404228260725	33.6729365106919	54.4773432228066	56.6971826460496	58.9170220692926	55.637376650975	57.8923115210375	60.1465029074458	47.4250725353448	0.554494543907542	-0.273203315999682	-21.0204171883288	-0.326362768712974	-0.324517521735383	-0.328062325701426	0.176727659451605	0.179950983522063	0.173758830016965	0.200723787541123	0.204020828355303	0.198269516088716	0.000202441078213577	0.000366922440931949	0.000672865098473161
148	24.3471458787356	0.2	47.4353457592698	45.4387100049617	49.4319815135778	0.22581630698946	29.2597081471277	28.1059055368933	30.4135107573621	0.5	0.37	0.68	30.8311987526839	32.0968800007336	33.3625612487833	53.8030581329134	56.0117793154016	58.2205004978898	54.9741698713066	57.2042431508483	59.480963698163	47.4353457592698	0.555757010464639	0.139769758374112	-20.5141219680917	-0.326362768712974	-0.324517521735383	-0.328062325701426	0.176727659451605	0.179950983522063	0.173758830016965	0.200723787541123	0.204020828355303	0.198269516088716	0.000202441078213577	0.000366922440931949	0.000672865098473161
148	24.3471458787356	0.2	47.4429996868793	45.4473096371534	49.4386897366053	0.229494000194231	29.7486021832549	28.5877255318303	30.9094788346796	0.5	0.37	0.68	31.2651015071518	32.5346997584594	33.804298009767	54.4538853429555	56.6651226099289	58.8763598769023	55.6159705002132	57.8870504860779	60.1199909521126	47.4429996868793	0.558016305993574	0.496571163492458	-20.0222804001789	-0.326362768712974	-0.324517521735383	-0.328062325701426	0.176727659451605	0.179950983522063	0.173758830016965	0.200723787541123	0.204020828355303	0.198269516088716	0.000202441078213577	0.000366922440931949	0.000672865098473161
148	24.3471458787356	0.2	47.4439740438191	45.3930301371481	49.4949179504902	0.218974581713456	29.2254822397955	28.0500040235778	30.4009604560131	0.5	0.37	0.67	30.8847627736227	32.1790358804261	33.4733089872295	54.0268842356529	56.2909632516752	58.5550422676975	55.1847195152565	57.5115324864866	59.785096594064	47.4439740438191	0.551382387574426	0.531648811394756	-20.3369884762441	-0.326362768712974	-0.324517521735383	-0.328062325701426	0.176727659451605	0.179950983522063	0.173758830016965	0.200723787541123	0.204020828355303	0.198269516088716	0.000202441078213577	0.000366922440931949	0.000672865098473161
148	24.3471458787356	0.2	47.4475593631643	45.4463983089265	49.4487204174021	0.224820322646153	29.4675773201169	28.3022578425636	30.6328967976703	0.51	0.37	0.68	30.8743731503736	32.1455971138297	33.4168210772859	53.6855171235163	55.8959689932775	58.1064208630388	54.849708929206	57.0960330851483	59.3409817130292	47.4475593631643	0.557820774891638	-0.248935084443511	-20.7197851371405	-0.326362768712974	-0.324517521735383	-0.328062325701426	0.176727659451605	0.179950983522063	0.173758830016965	0.200723787541123	0.204020828355303	0.198269516088716	0.000202441078213577	0.000366922440931949	0.000672865098473161
148	24.3471458787356	0.2	47.4492744504551	45.4364040966961	49.462144804214	0.229379952261498	29.3348128753382	28.1897141991291	30.4799115515473	0.5	0.37	0.67	31.1225550931122	32.3867891462005	33.6510231992889	54.538624186488	56.7540459505066	58.9694677145251	55.7046930122088	57.9537230380057	60.2127527046861	47.4492744504551	0.550445055406243	0.307474701660814	-20.6910936776023	-0.326362768712974	-0.324517521735383	-0.328062325701426	0.176727659451605	0.179950983522063	0.173758830016965	0.200723787541123	0.204020828355303	0.198269516088716	0.000202441078213577	0.000366922440931949	0.000672865098473161
148	24.3471458787356	0.2	47.4509452543689	45.4581963342942	49.4436941744436	0.23243225522367	29.667739898519	28.5195551050291	30.8159246920088	0.5	0.37	0.68	31.3369666477016	32.59857919553	33.8601917433585	54.7445062033852	56.9484960383723	59.1524858733594	55.8785927230451	58.1332767287506	60.3949247109045	47.4509452543689	0.554328636032611	0.289481865117547	-20.4339163804316	-0.326362768712974	-0.324517521735383	-0.328062325701426	0.176727659451605	0.179950983522063	0.173758830016965	0.200723787541123	0.204020828355303	0.198269516088716	0.000202441078213577	0.000366922440931949	0.000672865098473161
148	24.3471458787356	0.2	47.4575963809527	45.4505998111985	49.464592950707	0.230903091733148	29.4323397311103	28.2883618842493	30.5763175779714	0.5	0.37	0.67	31.089032993687	32.3462696329324	33.6035062721777	54.3182817991962	56.5149063797249	58.7115309602537	55.5000816652224	57.7269674269136	59.9948762319123	47.4575963809527	0.548572719220443	0.66760762204256	-20.3528141585647	-0.326362768712974	-0.324517521735383	-0.328062325701426	0.176727659451605	0.179950983522063	0.173758830016965	0.200723787541123	0.204020828355303	0.198269516088716	0.000202441078213577	0.000366922440931949	0.000672865098473161
148	24.3471458787356	0.2	47.4630465924962	45.428083017894	49.4980101670983	0.218934152650662	29.2626335505639	28.0855219398014	30.4397451613265	0.5	0.37	0.67	30.8858576859183	32.1803360925643	33.4748144992102	53.9856800475139	56.2483109836613	58.5109419198088	55.1667771916303	57.457345607071	59.7973523807363	47.4630465924962	0.552404308535037	-0.12254190588869	-20.8983864498239	-0.326362768712974	-0.324517521735383	-0.328062325701426	0.176727659451605	0.179950983522063	0.173758830016965	0.200723787541123	0.204020828355303	0.198269516088716	0.000202441078213577	0.000366922440931949	0.000672865098473161
148	24.3471458787356	0.2	47.4646940780151	45.4451435927138	49.4842445633163	0.229156959671954	29.5110055934754	28.3583020497306	30.6637091372201	0.5	0.37	0.68	30.9683428403279	32.2271388878962	33.4859349354645	53.8856608264128	56.0759962027237	58.2663315790346	55.0143484848821	57.2726174482027	59.5124582331198	47.4646940780151	0.555235012011316	0.393517833427776	-20.2897363854333	-0.326362768712974	-0.324517521735383	-0.328062325701426	0.176727659451605	0.179950983522063	0.173758830016965	0.200723787541123	0.204020828355303	0.198269516088716	0.000202441078213577	0.000366922440931949	0.000672865098473161
148	24.3471458787356	0.2	47.4868815350864	45.4898127796239	49.4839502905488	0.22968226110826	29.359396209555	28.214317052258	30.5044753668521	0.5	0.37	0.67	31.0622647581948	32.322927984144	33.5835912100931	54.3335076519891	56.538635177844	58.7437627036989	55.4951852136486	57.7653879507173	60.0059555094077	47.4868815350864	0.550966522749147	0.0134807721050249	-20.8457458385526	-0.326362768712974	-0.324517521735383	-0.328062325701426	0.176727659451605	0.179950983522063	0.173758830016965	0.200723787541123	0.204020828355303	0.198269516088716	0.000202441078213577	0.000366922440931949	0.000672865098473161
148	24.3471458787356	0.2	47.5003409687513	45.5039748526781	49.4967070848244	0.222580501743664	28.6828635400704	27.5412375941298	29.8244894860109	0.5	0.37	0.68	30.1416045211984	31.3910196085223	32.6404346958462	52.5207078187038	54.6977705792304	56.8748333397569	53.5678831458499	55.8063094685343	58.0275639846457	47.5003409687513	0.555943309437853	-0.15852384935534	-20.813689387535	-0.326362768712974	-0.324517521735383	-0.328062325701426	0.176727659451605	0.179950983522063	0.173758830016965	0.200723787541123	0.204020828355303	0.198269516088716	0.000202441078213577	0.000366922440931949	0.000672865098473161
148	24.3471458787356	0.2	47.5054395351711	45.5074190013205	49.5034600690218	0.226009455533668	29.4392668827047	28.2790246182236	30.5995091471858	0.5	0.37	0.68	31.0164498238529	32.289004180505	33.5615585371571	54.1210843698084	56.3415842043371	58.5620840388658	55.2749149012323	57.5213066811095	59.7806883400347	47.5054395351711	0.556090110744643	-0.113016822841555	-20.6932301748938	-0.326362768712974	-0.324517521735383	-0.328062325701426	0.176727659451605	0.179950983522063	0.173758830016965	0.200723787541123	0.204020828355303	0.198269516088716	0.000202441078213577	0.000366922440931949	0.000672865098473161
148	24.3471458787356	0.2	47.508418195111	45.5045812769634	49.5122551132587	0.22327966213484	29.3409137290282	28.1754505488729	30.5063769091835	0.5	0.37	0.68	31.0172918529883	32.3003063531498	33.5833208533114	54.2523618512503	56.4964832030781	58.7406045549059	55.3989625219933	57.6951706489463	59.9557099318897	47.508418195111	0.554830390050367	-0.225829076097733	-20.9482964563967	-0.326362768712974	-0.324517521735383	-0.328062325701426	0.176727659451605	0.179950983522063	0.173758830016965	0.200723787541123	0.204020828355303	0.198269516088716	0.000202441078213577	0.000366922440931949	0.000672865098473161
148	24.3471458787356	0.2	47.5225482148116	45.5120338754896	49.5330625541336	0.226688759133998	29.6537885156029	28.4873562546342	30.8202207765717	0.51	0.37	0.69	31.1067735306831	32.380459437389	33.6541453440949	54.1237331339851	56.3398625581141	58.5559919822432	55.2459909794684	57.5159792396757	59.767762132093	47.5225482148116	0.558343051941208	0.236605570267058	-20.2797120176972	-0.326362768712974	-0.324517521735383	-0.328062325701426	0.176727659451605	0.179950983522063	0.173758830016965	0.200723787541123	0.204020828355303	0.198269516088716	0.000202441078213577	0.000366922440931949	0.000672865098473161
148	24.3471458787356	0.2	47.5271221550721	45.5315642910814	49.5226800190628	0.230109974171264	29.689425222303	28.5328721076234	30.8459783369825	0.5	0.37	0.68	31.3195850998445	32.5890950027056	33.8586049055667	54.6779498690516	56.8942691020688	59.110588335086	55.8076401425737	58.0888424130964	60.3095713297678	47.5271221550721	0.556909498043346	-0.300829322239433	-20.9744661579035	-0.326362768712974	-0.324517521735383	-0.328062325701426	0.176727659451605	0.179950983522063	0.173758830016965	0.200723787541123	0.204020828355303	0.198269516088716	0.000202441078213577	0.000366922440931949	0.000672865098473161
148	24.3471458787356	0.2	47.5353714438205	45.5344149269172	49.5363279607239	0.229834042372777	29.5432821944125	28.3915251105437	30.6950392782814	0.5	0.37	0.67	31.3496748499863	32.6214349947785	33.8931951395707	54.9415500740341	57.1703602295338	59.3991703850335	56.1014840776575	58.3767832995171	60.677696953777	47.5353714438205	0.55056161762202	-0.318752664760449	-21.2821840978235	-0.326362768712974	-0.324517521735383	-0.328062325701426	0.176727659451605	0.179950983522063	0.173758830016965	0.200723787541123	0.204020828355303	0.198269516088716	0.000202441078213577	0.000366922440931949	0.000672865098473161
148	24.3471458787356	0.2	47.5367068085455	45.5363751558865	49.5370384612045	0.228794483855776	29.481931976868	28.3291812717977	30.6346826819383	0.5	0.37	0.68	31.1225890316519	32.3890070797289	33.6554251278059	54.3641144182107	56.5762599308134	58.7884054434161	55.5148871699441	57.7660141031769	60.0423228857114	47.5367068085455	0.55485581716632	-0.328858322696367	-21.0324119510967	-0.326362768712974	-0.324517521735383	-0.328062325701426	0.176727659451605	0.179950983522063	0.173758830016965	0.200723787541123	0.204020828355303	0.198269516088716	0.000202441078213577	0.000366922440931949	0.000672865098473161
148	24.3471458787356	0.2	47.5464371319277	45.5262487034833	49.5666255603721	0.224503076046554	29.4481318875488	28.2825204261935	30.6137433489042	0.5	0.37	0.68	31.171565595844	32.4562436789633	33.7409217620827	54.5636229895093	56.8123611985248	59.0610994075403	55.6865437773678	57.9937548686016	60.2930942635625	47.5464371319277	0.553063189567237	0.433892377043983	-20.3594048301219	-0.326362768712974	-0.324517521735383	-0.328062325701426	0.176727659451605	0.179950983522063	0.173758830016965	0.200723787541123	0.204020828355303	0.198269516088716	0.000202441078213577	0.000366922440931949	0.000672865098473161
148	24.3471458787356	0.2	47.5482143294581	45.5326928508912	49.5637358080249	0.221224540039132	29.062759922195	27.9014623962371	30.224057448153	0.5	0.37	0.68	30.7662987564449	32.04683474131	33.3273707261752	53.8709948814003	56.1131803334826	58.3553657855649	54.9895463730182	57.2916874518429	59.5585186420613	47.5482143294581	0.55141600127894	-0.171349471650455	-21.0496802922087	-0.326362768712974	-0.324517521735383	-0.328062325701426	0.176727659451605	0.179950983522063	0.173758830016965	0.200723787541123	0.204020828355303	0.198269516088716	0.000202441078213577	0.000366922440931949	0.000672865098473161
148	24.3471458787356	0.2	47.5580912452761	45.5509059137977	49.5652765767546	0.234816154809657	30.0462301576252	28.8911129121737	31.2013474030768	0.49	0.37	0.67	31.9463499401256	33.2236209077497	34.5008918753738	56.0387832753846	58.279311882652	60.5198404899194	57.2164558237398	59.4699558978234	61.7604613097783	47.5580912452761	0.552462892167791	-0.217046130496346	-21.1555776821439	-0.326362768712974	-0.324517521735383	-0.328062325701426	0.176727659451605	0.179950983522063	0.173758830016965	0.200723787541123	0.204020828355303	0.198269516088716	0.000202441078213577	0.000366922440931949	0.000672865098473161
148	24.3471458787356	0.2	47.5625864351595	45.5632144694625	49.5619584008564	0.233064807974454	30.0700624390554	28.908366475623	31.2317584024879	0.51	0.37	0.68	31.489337172939	32.7547506274078	34.0201640818765	54.7032834609732	56.9015599923262	59.0998365236791	55.8366566401201	58.1019020669248	60.3133697821569	47.5625864351595	0.558909069197634	0.0770021421753302	-20.4414987041419	-0.326362768712974	-0.324517521735383	-0.328062325701426	0.176727659451605	0.179950983522063	0.173758830016965	0.200723787541123	0.204020828355303	0.198269516088716	0.000202441078213577	0.000366922440931949	0.000672865098473161
148	24.3471458787356	0.2	47.5680401449621	45.5365467714647	49.5995335184596	0.223796180359944	29.1999815642494	28.0418409340312	30.3581221944675	0.5	0.37	0.68	30.6954697954133	31.9632064899239	33.2309431844345	53.492540949127	55.7018069253706	57.9110729016142	54.5950822617394	56.852015642367	59.136123459513	47.5680401449621	0.552592290281683	0.266720719713223	-20.5596798226458	-0.326362768712974	-0.324517521735383	-0.328062325701426	0.176727659451605	0.179950983522063	0.173758830016965	0.200723787541123	0.204020828355303	0.198269516088716	0.000202441078213577	0.000366922440931949	0.000672865098473161
148	24.3471458787356	0.2	47.571404932124	45.5759333289054	49.5668765353426	0.230804405277654	29.4777780149999	28.3317156288799	30.62384040112	0.51	0.37	0.68	30.9068853834974	32.1571174299479	33.4073494763985	53.7424722880082	55.9164396831772	58.0904070783462	54.8141853745387	56.9994330129929	59.2310826157639	47.571404932124	0.557298270847881	-0.495460134661769	-21.1539472753914	-0.326362768712974	-0.324517521735383	-0.328062325701426	0.176727659451605	0.179950983522063	0.173758830016965	0.200723787541123	0.204020828355303	0.198269516088716	0.000202441078213577	0.000366922440931949	0.000672865098473161
148	24.3471458787356	0.2	47.5731352283229	45.5601302563656	49.5861402002801	0.231700203379012	30.0141357590566	28.8501567133754	31.1781148047379	0.5	0.37	0.68	31.7193315853264	32.9990694278324	34.2788072703384	55.434128778757	57.6706561208825	59.907183463008	56.6301271771815	58.8787096058325	61.1659131326499	47.5731352283229	0.554469023972017	-0.108190776629329	-20.8393912864393	-0.326362768712974	-0.324517521735383	-0.328062325701426	0.176727659451605	0.179950983522063	0.173758830016965	0.200723787541123	0.204020828355303	0.198269516088716	0.000202441078213577	0.000366922440931949	0.000672865098473161
148	24.3471458787356	0.2	47.5820246920168	45.561740344606	49.6023090394277	0.218420784515973	28.7920659250448	27.6321419760223	29.9519898740673	0.5	0.37	0.68	30.2125926310841	31.4808370467818	32.7490814624795	52.6124101271722	54.8209394035221	57.029468679872	53.7301875575989	55.9781421480939	58.2092918029144	47.5820246920168	0.555012370171392	-0.411952513875277	-21.0445552502857	-0.326362768712974	-0.324517521735383	-0.328062325701426	0.176727659451605	0.179950983522063	0.173758830016965	0.200723787541123	0.204020828355303	0.198269516088716	0.000202441078213577	0.000366922440931949	0.000672865098473161
148	24.3471458787356	0.2	47.5846980977236	45.5764920894161	49.5929041060311	0.22295600032585	29.0150683065448	27.861471650852	30.1686649622377	0.5	0.37	0.68	30.6813362225581	31.9516886038706	33.2220409851831	53.6757559254057	55.898186000288	58.1206160751703	54.8106292721244	57.0608952108161	59.3386774577464	47.5846980977236	0.551948756935342	0.812572308736327	-20.0151434498779	-0.326362768712974	-0.324517521735383	-0.328062325701426	0.176727659451605	0.179950983522063	0.173758830016965	0.200723787541123	0.204020828355303	0.198269516088716	0.000202441078213577	0.000366922440931949	0.000672865098473161
148	24.3471458787356	0.2	47.5866622011212	45.5696078961091	49.6037165061333	0.226296866695488	29.3064368561399	28.1523776376404	30.4604960746393	0.5	0.37	0.68	30.8620948281537	32.1272343306523	33.3923738331508	53.8343276094044	56.0411750327029	58.2480224560013	54.9651818652175	57.2160822464683	59.4624332730808	47.5866622011212	0.554463619211254	0.596001544574791	-20.136606108785	-0.326362768712974	-0.324517521735383	-0.328062325701426	0.176727659451605	0.179950983522063	0.173758830016965	0.200723787541123	0.204020828355303	0.198269516088716	0.000202441078213577	0.000366922440931949	0.000672865098473161
148	24.3471458787356	0.2	47.6048471911398	45.5965905191248	49.6131038631549	0.225567763136572	29.1777978423903	28.026406727313	30.3291889574676	0.5	0.37	0.67	30.7479973555812	32.0111978545284	33.2743983534755	53.6623871783723	55.8669650399646	58.071542901557	54.7890187570241	57.0106853401464	59.2893135849298	47.6048471911398	0.552059343006497	0.257727121134906	-20.6226813530464	-0.326362768712974	-0.324517521735383	-0.328062325701426	0.176727659451605	0.179950983522063	0.173758830016965	0.200723787541123	0.204020828355303	0.198269516088716	0.000202441078213577	0.000366922440931949	0.000672865098473161
148	24.3471458787356	0.2	47.6273456831888	45.5816460502942	49.6730453160834	0.219683374687803	29.1082499996174	27.9399077056262	30.2765922936087	0.5	0.37	0.67	30.8633695624952	32.1539600817933	33.4445506010914	54.1034129071759	56.3658149957839	58.628217084392	55.2983110056979	57.6154092035709	59.9191450887545	47.6273456831888	0.548427266477042	0.0138472251263068	-20.9769677539086	-0.326362768712974	-0.324517521735383	-0.328062325701426	0.176727659451605	0.179950983522063	0.173758830016965	0.200723787541123	0.204020828355303	0.198269516088716	0.000202441078213577	0.000366922440931949	0.000672865098473161
148	24.3471458787356	0.2	47.6621212678677	45.6292297091575	49.6950128265778	0.221521669737021	29.1850377583771	28.019858934038	30.3502165827161	0.5	0.37	0.68	30.8857707634254	32.1701257686255	33.4544807738257	54.0675688675006	56.315916601021	58.5642643345414	55.2209140424601	57.5071901918443	59.8246515906593	47.6621212678677	0.551006902804053	0.129574896213884	-20.7835097960245	-0.326362768712974	-0.324517521735383	-0.328062325701426	0.176727659451605	0.179950983522063	0.173758830016965	0.200723787541123	0.204020828355303	0.198269516088716	0.000202441078213577	0.000366922440931949	0.000672865098473161
148	24.3471458787356	0.2	47.6651091461489	45.6477482336171	49.6824700586807	0.224918559601164	29.373221938156	28.2119611098242	30.5344827664879	0.49	0.37	0.67	31.2264803184332	32.5118247955261	33.7971692726189	54.8116845837231	57.0678433099519	59.3240020361806	55.9766401921729	58.2893129574684	60.6059658584891	47.6651091461489	0.549979789115405	0.176804880424049	-20.7786113335165	-0.326362768712974	-0.324517521735383	-0.328062325701426	0.176727659451605	0.179950983522063	0.173758830016965	0.200723787541123	0.204020828355303	0.198269516088716	0.000202441078213577	0.000366922440931949	0.000672865098473161
148	24.3471458787356	0.2	47.6924785613002	45.681619151955	49.7033379706454	0.226689995471893	29.5410433765546	28.3790500450628	30.7030367080464	0.5	0.37	0.69	31.0802788450601	32.3528752392847	33.6254716335093	54.1807961434013	56.3992539040938	58.6177116647862	55.2613689381411	57.5322010954336	59.7821163087496	47.6924785613002	0.557248033906889	-0.0328566471561363	-20.6430738071666	-0.326362768712974	-0.324517521735383	-0.328062325701426	0.176727659451605	0.179950983522063	0.173758830016965	0.200723787541123	0.204020828355303	0.198269516088716	0.000202441078213577	0.000366922440931949	0.000672865098473161
148	24.3471458787356	0.2	47.6941949818918	45.6785013179097	49.7098886458739	0.220031785616649	28.4770241341412	27.3351781946942	29.6188700735881	0.5	0.37	0.68	29.9582994960218	31.2097185425202	32.4611375890186	52.248844075595	54.4313844645248	56.6139248534546	53.4170080191355	55.618050822477	57.8303275873723	47.6941949818918	0.55292473805497	-0.266033528689274	-20.9881199375392	-0.326362768712974	-0.324517521735383	-0.328062325701426	0.176727659451605	0.179950983522063	0.173758830016965	0.200723787541123	0.204020828355303	0.198269516088716	0.000202441078213577	0.000366922440931949	0.000672865098473161
148	24.3471458787356	0.2	47.7014895659819	45.6692826868341	49.7336964451298	0.225304126279551	29.3130759306869	28.1554730217657	30.4706788396081	0.49	0.37	0.67	31.1686805964641	32.4501705326413	33.7316604688185	54.7156492532942	56.9652649741936	59.2148806950931	55.8921096279893	58.1886314120848	60.5024494694551	47.7014895659819	0.548278384213038	-0.360503791507922	-21.4259911383227	-0.326362768712974	-0.324517521735383	-0.328062325701426	0.176727659451605	0.179950983522063	0.173758830016965	0.200723787541123	0.204020828355303	0.198269516088716	0.000202441078213577	0.000366922440931949	0.000672865098473161
148	24.3471458787356	0.2	47.7143427064947	45.6837716656063	49.7449137473831	0.219263538445357	28.8009103101868	27.6434865210521	29.9583340993215	0.5	0.37	0.68	30.2263540390251	31.4919216510169	32.7574892630087	52.6378976714225	54.8418293255771	57.0457609797317	53.7443973608712	56.0199657334807	58.2511174630053	47.7143427064947	0.551571478454482	-0.814644902391085	-21.6478266192945	-0.326362768712974	-0.324517521735383	-0.328062325701426	0.176727659451605	0.179950983522063	0.173758830016965	0.200723787541123	0.204020828355303	0.198269516088716	0.000202441078213577	0.000366922440931949	0.000672865098473161
148	24.3471458787356	0.2	47.7166205429489	45.6828987818428	49.750342304055	0.2231018081223	29.0093632855872	27.8564785874825	30.1622479836918	0.5	0.37	0.68	30.5970385754231	31.8633457100505	33.1296528446779	53.4390402823719	55.6507000091914	57.862359736011	54.5568309146406	56.8220688299664	59.0888908206836	47.7166205429489	0.552063804530952	-0.188243621564143	-21.0632101067062	-0.326362768712974	-0.324517521735383	-0.328062325701426	0.176727659451605	0.179950983522063	0.173758830016965	0.200723787541123	0.204020828355303	0.198269516088716	0.000202441078213577	0.000366922440931949	0.000672865098473161
148	24.3471458787356	0.2	47.7173912656273	45.6823927952448	49.7523897360098	0.224672674240059	28.9198476809657	27.7757039454719	30.0639914164595	0.5	0.37	0.67	30.5545162437497	31.8131255096016	33.0717347754535	53.4171508745044	55.6175234973179	57.8178961201315	54.5311278363757	56.7711274783717	59.0374925806147	47.7173912656273	0.550009604304246	0.342687483246959	-20.6082417522836	-0.326362768712974	-0.324517521735383	-0.328062325701426	0.176727659451605	0.179950983522063	0.173758830016965	0.200723787541123	0.204020828355303	0.198269516088716	0.000202441078213577	0.000366922440931949	0.000672865098473161
148	24.3471458787356	0.2	47.7174598475717	45.6854739580288	49.7494457371146	0.225430736168122	29.4827817734766	28.3188991324632	30.64666441449	0.5	0.37	0.67	31.2197447755793	32.5028497024764	33.7859546293735	54.6571632383118	56.9035261072406	59.1498889761694	55.8219929752118	58.10531321071	60.4048882008042	47.7174598475717	0.550028907907395	0.443208930161784	-20.5148098017242	-0.326362768712974	-0.324517521735383	-0.328062325701426	0.176727659451605	0.179950983522063	0.173758830016965	0.200723787541123	0.204020828355303	0.198269516088716	0.000202441078213577	0.000366922440931949	0.000672865098473161
148	24.3471458787356	0.2	47.7200570504369	45.6729792053329	49.7671348955409	0.220011527877539	29.2803377892692	28.1062120088903	30.4544635696482	0.5	0.37	0.68	30.9080437969555	32.1992149811624	33.4903861653692	54.0238166121839	56.2806399727551	58.5374633333263	55.2122864773701	57.4876085707065	59.8271448237973	47.7200570504369	0.553986981242724	-0.0473268983427838	-20.7012928443274	-0.326362768712974	-0.324517521735383	-0.328062325701426	0.176727659451605	0.179950983522063	0.173758830016965	0.200723787541123	0.204020828355303	0.198269516088716	0.000202441078213577	0.000366922440931949	0.000672865098473161
148	24.3471458787356	0.2	47.7273475347649	45.7217213879358	49.732973681594	0.228762298383722	29.5865755136303	28.4296277020863	30.7435233251742	0.5	0.37	0.68	31.2795432529021	32.5524687900129	33.8253943271238	54.6911315210871	56.9167950291442	59.1424585372013	55.8160214648792	58.0753444199734	60.3414614537122	47.7273475347649	0.552808851312335	-0.100720115015947	-20.9432793133443	-0.326362768712974	-0.324517521735383	-0.328062325701426	0.176727659451605	0.179950983522063	0.173758830016965	0.200723787541123	0.204020828355303	0.198269516088716	0.000202441078213577	0.000366922440931949	0.000672865098473161
148	24.3471458787356	0.2	47.7307266157155	45.7173204112734	49.7441328201575	0.225973816117803	29.2715115257673	28.1177632013942	30.4252598501404	0.5	0.37	0.69	30.7094190624601	31.9695100779513	33.2296010934424	53.4393309249658	55.6320920656259	57.8248532062859	54.5142833898413	56.7527918595837	59.0312016589796	47.7307266157155	0.556400784686739	0.0305261799278769	-20.6032024139947	-0.326362768712974	-0.324517521735383	-0.328062325701426	0.176727659451605	0.179950983522063	0.173758830016965	0.200723787541123	0.204020828355303	0.198269516088716	0.000202441078213577	0.000366922440931949	0.000672865098473161
148	24.3471458787356	0.2	47.7394665581984	45.6891942642388	49.789738852158	0.222539772510473	29.1712635819746	28.0100618365643	30.3324653273849	0.5	0.37	0.68	30.7568701452134	32.031945205896	33.3070202665785	53.7081716897985	55.9347295272245	58.1612873646506	54.8090981347589	57.089403671688	59.374404075764	47.7394665581984	0.552926774706933	0.176853705910273	-20.5790370101503	-0.326362768712974	-0.324517521735383	-0.328062325701426	0.176727659451605	0.179950983522063	0.173758830016965	0.200723787541123	0.204020828355303	0.198269516088716	0.000202441078213577	0.000366922440931949	0.000672865098473161
148	24.3471458787356	0.2	47.7395882491949	45.7372349764854	49.7419415219043	0.228091579605431	29.5651208490038	28.4068100929135	30.7234316050941	0.5	0.37	0.67	31.2961820689241	32.5723093143425	33.848436559761	54.7676828186537	57.0008795727945	59.2340763269353	55.9048311244771	58.1957246130955	60.4541038262553	47.7395882491949	0.552001656205293	0.0483405131305772	-20.8168332241275	-0.326362768712974	-0.324517521735383	-0.328062325701426	0.176727659451605	0.179950983522063	0.173758830016965	0.200723787541123	0.204020828355303	0.198269516088716	0.000202441078213577	0.000366922440931949	0.000672865098473161
148	24.3471458787356	0.2	47.7427376550127	45.7213249808753	49.7641503291501	0.226558514591544	29.292031033859	28.1394003130618	30.4446617546561	0.5	0.37	0.68	30.8729786661749	32.1375807279548	33.4021827897347	53.881654686657	56.088725547737	58.295796408817	54.9913370599883	57.2476516199485	59.4918102714296	47.7427376550127	0.551815726248186	-0.0465019342611535	-20.9315848247194	-0.326362768712974	-0.324517521735383	-0.328062325701426	0.176727659451605	0.179950983522063	0.173758830016965	0.200723787541123	0.204020828355303	0.198269516088716	0.000202441078213577	0.000366922440931949	0.000672865098473161
148	24.3471458787356	0.2	47.7454006716049	45.7386058669069	49.752195476303	0.229333064080338	29.5664849813348	28.4121897783328	30.7207801843369	0.5	0.37	0.68	31.3003337272129	32.5719648600317	33.8435959928506	54.7729289608928	56.9981755767712	59.2234221926496	55.8716136444498	58.1459369266523	60.4098920427581	47.7454006716049	0.554169007672486	0.216833437639733	-20.5783554182075	-0.326362768712974	-0.324517521735383	-0.328062325701426	0.176727659451605	0.179950983522063	0.173758830016965	0.200723787541123	0.204020828355303	0.198269516088716	0.000202441078213577	0.000366922440931949	0.000672865098473161
148	24.3471458787356	0.2	47.7535613151532	45.7428541305307	49.7642684997756	0.230957243083563	29.8201586328934	28.6612837051593	30.9790335606276	0.5	0.37	0.68	31.5609924136308	32.8371126034596	34.1132327932883	55.2134229849747	57.4458928293087	59.6783626736426	56.3850777848217	58.6805768112351	60.9677057803332	47.7535613151532	0.553083163171144	-0.148991462523223	-20.9469241441183	-0.326362768712974	-0.324517521735383	-0.328062325701426	0.176727659451605	0.179950983522063	0.173758830016965	0.200723787541123	0.204020828355303	0.198269516088716	0.000202441078213577	0.000366922440931949	0.000672865098473161
148	24.3471458787356	0.2	47.7549631706342	45.7340278061004	49.7758985351681	0.228849642765717	29.3825134380553	28.2338295646715	30.5311973114391	0.5	0.37	0.68	30.8913861657948	32.1481918369434	33.4049975080919	53.8179595378464	56.0075251466472	58.197090755448	54.93525944723	57.1716377561723	59.4176544795223	47.7549631706342	0.555610387288653	-0.503228790500717	-21.1415656041611	-0.326362768712974	-0.324517521735383	-0.328062325701426	0.176727659451605	0.179950983522063	0.173758830016965	0.200723787541123	0.204020828355303	0.198269516088716	0.000202441078213577	0.000366922440931949	0.000672865098473161
148	24.3471458787356	0.2	47.7569696940781	45.7530274785322	49.760911909624	0.231048989727056	29.7982700416555	28.6405447568664	30.9559953264446	0.5	0.37	0.67	31.4948159901911	32.7679183393663	34.0410206885415	55.0484917432671	57.2736949061854	59.4988980691038	56.2722874693906	58.5262101527919	60.811422367051	47.7569696940781	0.55194933949677	-0.153045461766992	-20.9712852877601	-0.326362768712974	-0.324517521735383	-0.328062325701426	0.176727659451605	0.179950983522063	0.173758830016965	0.200723787541123	0.204020828355303	0.198269516088716	0.000202441078213577	0.000366922440931949	0.000672865098473161
148	24.3471458787356	0.2	47.7600018466264	45.7523495603196	49.7676541329331	0.221342805760906	28.9706242550805	27.8134054933424	30.1278430168185	0.5	0.37	0.68	30.5046738291762	31.7738668765458	33.0430599239155	53.2268545769761	55.4414382876807	57.6560219983854	54.3193047571379	56.5960264540496	58.8575556245747	47.7600018466264	0.554891817635018	-0.257206674865401	-20.9661267427299	-0.326362768712974	-0.324517521735383	-0.328062325701426	0.176727659451605	0.179950983522063	0.173758830016965	0.200723787541123	0.204020828355303	0.198269516088716	0.000202441078213577	0.000366922440931949	0.000672865098473161
148	24.3471458787356	0.2	47.7658700187006	45.732632638436	49.7991073989653	0.223071348728332	29.4073044383119	28.2385021380058	30.576106738618	0.5	0.37	0.68	30.8958764226815	32.1746684512502	33.453460479819	53.8250833712685	56.0529239610792	58.28076455089	54.9784846800771	57.26550365132	59.5175106430885	47.7658700187006	0.555810276002457	-0.0201077215616918	-20.6422273525446	-0.326362768712974	-0.324517521735383	-0.328062325701426	0.176727659451605	0.179950983522063	0.173758830016965	0.200723787541123	0.204020828355303	0.198269516088716	0.000202441078213577	0.000366922440931949	0.000672865098473161
148	24.3471458787356	0.2	47.7695233630025	45.7571271269299	49.7819195990751	0.224338880701424	29.4720116431786	28.3049046134832	30.6391186728741	0.5	0.37	0.67	31.2278640239474	32.5154945643931	33.8031251048387	54.6982230159269	56.9536159050917	59.2090087942564	55.8720003155052	58.16425113456	60.4610200794576	47.7695233630025	0.552472734969797	-0.177840410636446	-20.9966861058285	-0.326362768712974	-0.324517521735383	-0.328062325701426	0.176727659451605	0.179950983522063	0.173758830016965	0.200723787541123	0.204020828355303	0.198269516088716	0.000202441078213577	0.000366922440931949	0.000672865098473161
148	24.3471458787356	0.2	47.7721788912967	45.7564908651596	49.7878669174339	0.232458280770378	29.9290674608499	28.7708533878146	31.0872815338852	0.5	0.37	0.68	31.4727527744714	32.7397358802277	34.006718985984	54.8238274169229	57.0308432324089	59.2378590478949	55.9897186968444	58.2376384651279	60.4797452815626	47.7721788912967	0.555712165724093	0.0735930975313506	-20.532751736239	-0.326362768712974	-0.324517521735383	-0.328062325701426	0.176727659451605	0.179950983522063	0.173758830016965	0.200723787541123	0.204020828355303	0.198269516088716	0.000202441078213577	0.000366922440931949	0.000672865098473161
148	24.3471458787356	0.2	47.7747911094754	45.7468893868946	49.8026928320562	0.22220452588917	29.3624631198321	28.1925168750243	30.53240936464	0.5	0.37	0.68	30.9880023921748	32.2739570018159	33.5599116114569	54.146637303657	56.3936397711276	58.6406422385981	55.2792384289046	57.5607017693848	59.8593685895033	47.7747911094754	0.553719315492892	-0.243416365343424	-20.9544549679668	-0.326362768712974	-0.324517521735383	-0.328062325701426	0.176727659451605	0.179950983522063	0.173758830016965	0.200723787541123	0.204020828355303	0.198269516088716	0.000202441078213577	0.000366922440931949	0.000672865098473161
148	24.3471458787356	0.2	47.7799423290033	45.7672053619465	49.7926792960602	0.226996720614046	29.3759746248083	28.2214842169701	30.5304650326464	0.5	0.37	0.68	30.9878547231412	32.2555123970716	33.523170071002	54.1101969087396	56.3237482165694	58.5372995243993	55.2452157864055	57.5138112292254	59.7991092823872	47.7799423290033	0.553811228367636	-0.0101051545883561	-20.7385247781656	-0.326362768712974	-0.324517521735383	-0.328062325701426	0.176727659451605	0.179950983522063	0.173758830016965	0.200723787541123	0.204020828355303	0.198269516088716	0.000202441078213577	0.000366922440931949	0.000672865098473161
148	24.3471458787356	0.2	47.7885758864838	45.7742563618907	49.802895411077	0.226161320615557	29.2027556885855	28.052334017637	30.353177359534	0.5	0.37	0.68	30.8560149464565	32.121415117836	33.3868152892156	53.9410645043696	56.1531788161713	58.365293127973	55.0398601163269	57.2793465225218	59.5644524984427	47.7885758864838	0.553989812818052	-0.0473680903922668	-20.8289750218456	-0.326362768712974	-0.324517521735383	-0.328062325701426	0.176727659451605	0.179950983522063	0.173758830016965	0.200723787541123	0.204020828355303	0.198269516088716	0.000202441078213577	0.000366922440931949	0.000672865098473161
148	24.3471458787356	0.2	47.7910080762339	45.7385870954316	49.8434290570363	0.218567224461912	29.0909577756597	27.9194950335125	30.262420517807	0.5	0.37	0.67	30.8008018409448	32.0931601641028	33.3855184872607	53.9480753109264	56.2116606716733	58.4752460324201	55.1122390121172	57.4118308744029	59.7336245825935	47.7910080762339	0.548519228969941	-0.311197840721653	-21.2923909102418	-0.326362768712974	-0.324517521735383	-0.328062325701426	0.176727659451605	0.179950983522063	0.173758830016965	0.200723787541123	0.204020828355303	0.198269516088716	0.000202441078213577	0.000366922440931949	0.000672865098473161
148	24.3471458787356	0.2	47.7940310812537	45.7789133939502	49.8091487685573	0.23128022115746	29.7581796644359	28.6027638431702	30.9135954857017	0.5	0.37	0.67	31.5116594412226	32.7845808299513	34.05750221868	55.1443001664822	57.3718680062312	59.5994358459802	56.3226983888783	58.6037596709735	60.8873410603686	47.7940310812537	0.552269758266335	-0.0632262709447408	-20.9268036492052	-0.326362768712974	-0.324517521735383	-0.328062325701426	0.176727659451605	0.179950983522063	0.173758830016965	0.200723787541123	0.204020828355303	0.198269516088716	0.000202441078213577	0.000366922440931949	0.000672865098473161
148	24.3471458787356	0.2	47.7996413452096	45.7804159595759	49.8188667308433	0.222012912074834	28.7583331535798	27.611822865181	29.9048434419786	0.49	0.37	0.67	30.592487056176	31.8627617978644	33.1330365395528	53.733610978695	55.9647616752895	58.1959123718841	54.8374638753557	57.1311531523547	59.3920019666394	47.7996413452096	0.548106671392518	-0.583360887699586	-21.6728224980141	-0.326362768712974	-0.324517521735383	-0.328062325701426	0.176727659451605	0.179950983522063	0.173758830016965	0.200723787541123	0.204020828355303	0.198269516088716	0.000202441078213577	0.000366922440931949	0.000672865098473161
148	24.3471458787356	0.2	47.8043162569632	45.7586242052024	49.8500083087239	0.223434213738177	29.6557743128325	28.4783290570564	30.8332195686086	0.5	0.37	0.67	31.3906619980028	32.6885185531107	33.9863751082186	54.950876857841	57.2228377277141	59.4947985975872	56.0864593774185	58.412181651572	60.7347264532953	47.8043162569632	0.551558641177811	-0.149734706957119	-20.9898358971481	-0.326362768712974	-0.324517521735383	-0.328062325701426	0.176727659451605	0.179950983522063	0.173758830016965	0.200723787541123	0.204020828355303	0.198269516088716	0.000202441078213577	0.000366922440931949	0.000672865098473161
148	24.3471458787356	0.2	47.8103129580919	45.7808852921331	49.8397406240506	0.225259996530508	29.4337158670896	28.2712018045368	30.5962299296423	0.49	0.37	0.67	31.2784850934246	32.564658883554	33.8508326736833	54.8874166014544	57.1443915294231	59.4013664573918	56.0587840355227	58.3679571519341	60.6471398842513	47.8103129580919	0.549550716016404	0.257596634148813	-20.7506758267892	-0.326362768712974	-0.324517521735383	-0.328062325701426	0.176727659451605	0.179950983522063	0.173758830016965	0.200723787541123	0.204020828355303	0.198269516088716	0.000202441078213577	0.000366922440931949	0.000672865098473161
148	24.3471458787356	0.2	47.8370072511278	45.805475991762	49.8685385104935	0.219872982541749	29.0232184659621	27.8589330315436	30.1875039003806	0.5	0.37	0.67	30.6647488107696	31.9462953922577	33.2278419737458	53.6310712137405	55.8724303848085	58.1137895558765	54.7533188839838	57.0413339829607	59.3142434247562	47.8370072511278	0.550050013662562	0.130956495699589	-20.8412679843524	-0.326362768712974	-0.324517521735383	-0.328062325701426	0.176727659451605	0.179950983522063	0.173758830016965	0.200723787541123	0.204020828355303	0.198269516088716	0.000202441078213577	0.000366922440931949	0.000672865098473161
148	24.3471458787356	0.2	47.8384016628871	45.8151578172472	49.861645508527	0.223371156002045	29.1731442100487	28.0146506633825	30.3316377567149	0.5	0.37	0.68	30.7941903488063	32.0676265669682	33.3410627851301	53.8098968894685	56.0351046581561	58.2603124268436	54.9448821386207	57.2160387096182	59.4919328085478	47.8384016628871	0.554023294987147	-0.127344358234467	-20.8343372722157	-0.326362768712974	-0.324517521735383	-0.328062325701426	0.176727659451605	0.179950983522063	0.173758830016965	0.200723787541123	0.204020828355303	0.198269516088716	0.000202441078213577	0.000366922440931949	0.000672865098473161
148	24.3471458787356	0.2	47.8485570017739	45.8331012184849	49.8640127850628	0.229993904374352	29.1805741094254	28.0434708127239	30.317677406127	0.5	0.36	0.68	30.9170525632419	32.1706735086923	33.4242944541427	54.1283141524157	56.3231025535605	58.5178909547053	55.2021873951633	57.4230014272577	59.6725345463568	47.8485570017739	0.549821763107296	-0.260129017138074	-21.2827316824907	-0.326362768712974	-0.324517521735383	-0.328062325701426	0.176727659451605	0.179950983522063	0.173758830016965	0.200723787541123	0.204020828355303	0.198269516088716	0.000202441078213577	0.000366922440931949	0.000672865098473161
148	24.3471458787356	0.2	47.8558307703524	45.8386683103042	49.8729932304006	0.225195555792451	29.0995651936007	27.9500365126349	30.2490938745664	0.51	0.37	0.68	30.5176122568846	31.7727401544107	33.0278680519367	53.0959058307512	55.2796334465171	57.4633610622829	54.2196594130235	56.4584218212968	58.6962338824127	47.8558307703524	0.554251845170909	0.224329844555445	-20.4483116445954	-0.326362768712974	-0.324517521735383	-0.328062325701426	0.176727659451605	0.179950983522063	0.173758830016965	0.200723787541123	0.204020828355303	0.198269516088716	0.000202441078213577	0.000366922440931949	0.000672865098473161
148	24.3471458787356	0.2	47.8584032100329	45.8304398754485	49.8863665446173	0.23028000019251	29.7149932434704	28.5579993183035	30.8719871686373	0.5	0.37	0.68	31.3904703559943	32.6622185308301	33.933966705666	54.850730844823	57.0729440212814	59.2951571977398	55.9961617154889	58.2518835014767	60.5290965753751	47.8584032100329	0.552462112044126	0.0523580287154152	-20.7648502465095	-0.326362768712974	-0.324517521735383	-0.328062325701426	0.176727659451605	0.179950983522063	0.173758830016965	0.200723787541123	0.204020828355303	0.198269516088716	0.000202441078213577	0.000366922440931949	0.000672865098473161
148	24.3471458787356	0.2	47.8617737829909	45.841285963254	49.8822616027278	0.228592668858265	29.56090422899	28.4044042900396	30.7174041679404	0.5	0.37	0.68	31.0798067776161	32.3452371057398	33.6106674338635	54.1482312616878	56.3529043648084	58.557577467929	55.292670686583	57.5686457493081	59.8066659626361	47.8617737829909	0.555321300187775	0.648520305964605	-19.9963278351929	-0.326362768712974	-0.324517521735383	-0.328062325701426	0.176727659451605	0.179950983522063	0.173758830016965	0.200723787541123	0.204020828355303	0.198269516088716	0.000202441078213577	0.000366922440931949	0.000672865098473161
148	24.3471458787356	0.2	47.8632355388924	45.8550816332483	49.8713894445366	0.226734823523104	29.575432653411	28.4122353491571	30.7386299576648	0.5	0.37	0.67	31.1555211288271	32.4310285904655	33.7065360521038	54.3558168624819	56.5811447491464	58.806472635811	55.5082696790576	57.7851990508491	60.0507049994243	47.8632355388924	0.552661029592884	0.156049008616556	-20.6734747354194	-0.326362768712974	-0.324517521735383	-0.328062325701426	0.176727659451605	0.179950983522063	0.173758830016965	0.200723787541123	0.204020828355303	0.198269516088716	0.000202441078213577	0.000366922440931949	0.000672865098473161
148	24.3471458787356	0.2	47.8635763087909	45.8272714596975	49.8998811578842	0.222384771097606	29.2772155875637	28.1112739940004	30.443157181127	0.5	0.37	0.68	30.929449494911	32.2122775744861	33.4951056540612	54.0792019771526	56.3221878676295	58.5651737581065	55.2040767497974	57.4859802356592	59.761674608523	47.8635763087909	0.553899269753188	-0.207003414054742	-20.9704028379246	-0.326362768712974	-0.324517521735383	-0.328062325701426	0.176727659451605	0.179950983522063	0.173758830016965	0.200723787541123	0.204020828355303	0.198269516088716	0.000202441078213577	0.000366922440931949	0.000672865098473161
148	24.3471458787356	0.2	47.8759877397916	45.8419754084661	49.910000071117	0.227006883406336	29.5665465759855	28.4046002443664	30.7284929076046	0.5	0.37	0.66	31.3866827086462	32.6706170193302	33.9545513300141	55.0322118230957	57.2834132516887	59.5346146802817	56.2402345308394	58.5115124654095	60.8359411150903	47.8759877397916	0.546336800117472	0.312544110723768	-20.8451272140776	-0.326362768712974	-0.324517521735383	-0.328062325701426	0.176727659451605	0.179950983522063	0.173758830016965	0.200723787541123	0.204020828355303	0.198269516088716	0.000202441078213577	0.000366922440931949	0.000672865098473161
148	24.3471458787356	0.2	47.8805070550033	45.8101507587112	49.9508633512954	0.217116025728033	29.1101750839645	27.9329357980963	30.2874143698327	0.5	0.37	0.68	30.8014668083602	32.0996009196927	33.3977350310251	53.9331008063657	56.2061223583027	58.4791439102397	55.0835986112688	57.4086888718395	59.7159259728857	47.8805070550033	0.551361969067888	-0.165705340141884	-20.97179009561	-0.326362768712974	-0.324517521735383	-0.328062325701426	0.176727659451605	0.179950983522063	0.173758830016965	0.200723787541123	0.204020828355303	0.198269516088716	0.000202441078213577	0.000366922440931949	0.000672865098473161
148	24.3471458787356	0.2	47.8922884954805	45.8800328292368	49.9045441617241	0.227521576412645	29.3044874260831	28.1545262400446	30.4544486121216	0.5	0.37	0.67	31.0485249503865	32.3166904408045	33.5848559312226	54.3687874887222	56.5894604565764	58.8101334244305	55.5075919524996	57.7785001803445	60.0269436304728	47.8922884954805	0.552411265056197	0.183777579481434	-20.6966164055569	-0.326362768712974	-0.324517521735383	-0.328062325701426	0.176727659451605	0.179950983522063	0.173758830016965	0.200723787541123	0.204020828355303	0.198269516088716	0.000202441078213577	0.000366922440931949	0.000672865098473161
148	24.3471458787356	0.2	47.8947507894522	45.8773348866223	49.912166692282	0.233727805945936	29.9962446945811	28.8395455945683	31.152943794594	0.5	0.37	0.68	31.6964453698403	32.9677292641263	34.2390131584123	55.3814224254299	57.6026655191142	59.8239086127984	56.5355521655829	58.7960839793228	61.0798787142337	47.8947507894522	0.554564989377084	-0.321748265409839	-21.0819827802845	-0.326362768712974	-0.324517521735383	-0.328062325701426	0.176727659451605	0.179950983522063	0.173758830016965	0.200723787541123	0.204020828355303	0.198269516088716	0.000202441078213577	0.000366922440931949	0.000672865098473161
148	24.3471458787356	0.2	47.9000520382984	45.8911101095445	49.9089939670524	0.223141264967323	29.1487724901597	27.9904792556082	30.3070657247113	0.5	0.37	0.68	30.6840873874742	31.9538466690049	33.2236059505357	53.523227084113	55.7381084820611	57.9529898800091	54.6239860149016	56.9098723957469	59.1603484062554	47.9000520382984	0.5562008110749	0.159419761513885	-20.5075521441406	-0.326362768712974	-0.324517521735383	-0.328062325701426	0.176727659451605	0.179950983522063	0.173758830016965	0.200723787541123	0.204020828355303	0.198269516088716	0.000202441078213577	0.000366922440931949	0.000672865098473161
148	24.3471458787356	0.2	47.9046343035988	45.8730037501017	49.936264857096	0.219368065761384	28.8711865618788	27.711292687787	30.0310804359706	0.51	0.37	0.68	30.2590504505822	31.5255841936628	32.7921179367434	52.6484146953621	54.8520857537212	57.0557568120803	53.729401293604	56.0144957990429	58.2740421288795	47.9046343035988	0.556081904732174	-0.00208011708587694	-20.6045302167479	-0.326362768712974	-0.324517521735383	-0.328062325701426	0.176727659451605	0.179950983522063	0.173758830016965	0.200723787541123	0.204020828355303	0.198269516088716	0.000202441078213577	0.000366922440931949	0.000672865098473161
148	24.3471458787356	0.2	47.9068947954064	45.8823367309264	49.9314528598864	0.226080605104575	29.4906078929464	28.3285785240483	30.6526372618445	0.5	0.37	0.68	31.1110023291608	32.3871658462131	33.6633293632654	54.3315172164738	56.560178940843	58.7888406652123	55.4816093709854	57.7348391048064	60.031221881973	47.9068947954064	0.551869423329059	0.0219282283229172	-20.7993636950513	-0.326362768712974	-0.324517521735383	-0.328062325701426	0.176727659451605	0.179950983522063	0.173758830016965	0.200723787541123	0.204020828355303	0.198269516088716	0.000202441078213577	0.000366922440931949	0.000672865098473161
148	24.3471458787356	0.2	47.9078758100132	45.8778299697826	49.9379216502438	0.227221627161695	29.6223615882379	28.4589336365358	30.78578953994	0.5	0.37	0.68	31.2211578485632	32.4975081218879	33.7738583952126	54.4866173057679	56.7140814257111	58.9415455456542	55.6460135210015	57.9392454711457	60.2045468007804	47.9078758100132	0.552932680153357	0.0843000223920211	-20.6700683223925	-0.326362768712974	-0.324517521735383	-0.328062325701426	0.176727659451605	0.179950983522063	0.173758830016965	0.200723787541123	0.204020828355303	0.198269516088716	0.000202441078213577	0.000366922440931949	0.000672865098473161
148	24.3471458787356	0.2	47.9313179967301	45.9060732998534	49.9565626936068	0.226895333230661	28.987172897886	27.8476333697297	30.1267124260423	0.5	0.37	0.67	30.7085680810318	31.9651785339492	33.2217889868666	53.771761860731	55.9721301047885	58.172498348846	54.8866847946126	57.155348847206	59.4246829103663	47.9313179967301	0.547329399388647	-0.167738595348068	-21.2936857950297	-0.326362768712974	-0.324517521735383	-0.328062325701426	0.176727659451605	0.179950983522063	0.173758830016965	0.200723787541123	0.204020828355303	0.198269516088716	0.000202441078213577	0.000366922440931949	0.000672865098473161
148	24.3471458787356	0.2	47.9348082726235	45.9134574806703	49.9561590645767	0.222184387521993	29.0083763172897	27.8524713037938	30.1642813307856	0.5	0.37	0.67	30.7131629242398	31.9877894597892	33.2624159953386	53.778964320595	56.0108443502254	58.2427243798558	54.9069408419727	57.1938842945439	59.4653081157284	47.9348082726235	0.55073744539441	0.211952684244022	-20.7278731674845	-0.326362768712974	-0.324517521735383	-0.328062325701426	0.176727659451605	0.179950983522063	0.173758830016965	0.200723787541123	0.204020828355303	0.198269516088716	0.000202441078213577	0.000366922440931949	0.000672865098473161
148	24.3471458787356	0.2	47.9413060891181	45.8986410237717	49.9839711544645	0.223272370521964	29.2106510675921	28.0503377147421	30.370964420442	0.5	0.37	0.67	30.9609721749032	32.241685077439	33.5223979799747	54.2466734216639	56.4906085984502	58.7345437752366	55.3801655657143	57.6735862207705	59.9541699026439	47.9413060891181	0.55000887143657	-0.06558051280247	-21.0072780649801	-0.326362768712974	-0.324517521735383	-0.328062325701426	0.176727659451605	0.179950983522063	0.173758830016965	0.200723787541123	0.204020828355303	0.198269516088716	0.000202441078213577	0.000366922440931949	0.000672865098473161
148	24.3471458787356	0.2	47.9476420180153	45.9101881360478	49.9850958999828	0.22237831416414	29.5611051273505	28.3838358821638	30.7383743725373	0.5	0.37	0.68	31.1159033831849	32.4064899071947	33.6970764312045	54.2771400448182	56.5283793754265	58.7796187060348	55.4256295283197	57.7045330284637	60.0007720555634	47.9476420180153	0.555545561325999	0.0874714216293707	-20.5215207986158	-0.326362768712974	-0.324517521735383	-0.328062325701426	0.176727659451605	0.179950983522063	0.173758830016965	0.200723787541123	0.204020828355303	0.198269516088716	0.000202441078213577	0.000366922440931949	0.000672865098473161
148	24.3471458787356	0.2	47.9485474247218	45.935011651995	49.9620831974485	0.229457080457775	29.8009002865708	28.6378613952302	30.9639391779114	0.49	0.37	0.67	31.693236827506	32.9803604193883	34.2674840112707	55.6256445112865	57.8847094264233	60.1437743415601	56.7928727701716	59.0978577481962	61.4043883254704	47.9485474247218	0.551651408827624	-0.00275727339346707	-20.8625284683952	-0.326362768712974	-0.324517521735383	-0.328062325701426	0.176727659451605	0.179950983522063	0.173758830016965	0.200723787541123	0.204020828355303	0.198269516088716	0.000202441078213577	0.000366922440931949	0.000672865098473161
148	24.3471458787356	0.2	47.9507935969519	45.8934370433618	50.008150150542	0.220739468226086	29.1259097626461	27.9604480473157	30.2913714779765	0.5	0.37	0.68	30.6208734922777	31.8972284235304	33.173583354783	53.3788568216782	55.6038216694693	57.8287865172605	54.4879354819463	56.7834482061091	59.0266551975465	47.9507935969519	0.551953599182789	-0.184423661286844	-21.0011428201255	-0.326362768712974	-0.324517521735383	-0.328062325701426	0.176727659451605	0.179950983522063	0.173758830016965	0.200723787541123	0.204020828355303	0.198269516088716	0.000202441078213577	0.000366922440931949	0.000672865098473161
148	24.3471458787356	0.2	47.9576837724609	45.9354359614321	49.9799315834897	0.229853103400787	29.7159546820094	28.5575282610975	30.8743811029213	0.5	0.37	0.68	31.3303799949997	32.6012862033937	33.8721924117878	54.6784242362708	56.8964359181646	59.1144476000584	55.8603444638431	58.0965082162416	60.3726811017492	47.9576837724609	0.554398411894502	-0.338354476752428	-21.010054715334	-0.326362768712974	-0.324517521735383	-0.328062325701426	0.176727659451605	0.179950983522063	0.173758830016965	0.200723787541123	0.204020828355303	0.198269516088716	0.000202441078213577	0.000366922440931949	0.000672865098473161
148	24.3471458787356	0.2	47.9608484792879	45.9376384523316	49.9840585062443	0.22280952880689	29.1600997652214	28.0002465602467	30.3199529701961	0.5	0.37	0.68	30.6714294282083	31.9419309449331	33.2124324616579	53.4748339391961	55.6899200598278	57.9050061804594	54.5653999853863	56.8365824067545	59.0853753626104	47.9608484792879	0.555120127879959	-0.0653972599533967	-20.6938803727156	-0.326362768712974	-0.324517521735383	-0.328062325701426	0.176727659451605	0.179950983522063	0.173758830016965	0.200723787541123	0.204020828355303	0.198269516088716	0.000202441078213577	0.000366922440931949	0.000672865098473161
148	24.3471458787356	0.2	47.9795254957829	45.9581126545239	50.0009383370419	0.227634867537344	29.5991269779382	28.4379778320637	30.7602761238128	0.5	0.37	0.68	31.1632854508566	32.4357114474445	33.7081374440324	54.3463017146237	56.5653118773726	58.7843220401215	55.5026777214937	57.7716828413203	60.0415387670953	47.9795254957829	0.555427883163573	0.310886542778568	-20.3358691811696	-0.326362768712974	-0.324517521735383	-0.328062325701426	0.176727659451605	0.179950983522063	0.173758830016965	0.200723787541123	0.204020828355303	0.198269516088716	0.000202441078213577	0.000366922440931949	0.000672865098473161
148	24.3471458787356	0.2	47.9810001423783	45.9672889729836	49.9947113117731	0.230289548672423	29.8808348769297	28.7174150173754	31.044254736484	0.5	0.37	0.67	31.583882684714	32.8634308729822	34.1429790612505	55.2093108951172	57.4459888373633	59.6826667796093	56.3633095044638	58.6437782443289	60.9278703312507	47.9810001423783	0.550279047255649	-0.222527053107143	-21.1731291134162	-0.326362768712974	-0.324517521735383	-0.328062325701426	0.176727659451605	0.179950983522063	0.173758830016965	0.200723787541123	0.204020828355303	0.198269516088716	0.000202441078213577	0.000366922440931949	0.000672865098473161
148	24.3471458787356	0.2	48.0143340666602	45.9800203654707	50.0486477678496	0.224020975870804	29.1407424799156	27.9856987434014	30.2957862164298	0.5	0.37	0.67	30.7884665168269	32.0591878853804	33.3299092539338	53.8294992472343	56.0511849201667	58.272870593099	54.9804173443508	57.2394741311837	59.503240304054	48.0143340666602	0.550097379315278	-0.229313052745581	-21.1655960458279	-0.326362768712974	-0.324517521735383	-0.328062325701426	0.176727659451605	0.179950983522063	0.173758830016965	0.200723787541123	0.204020828355303	0.198269516088716	0.000202441078213577	0.000366922440931949	0.000672865098473161
148	24.3471458787356	0.2	48.0159218565557	45.988551392113	50.0432923209984	0.230322208267025	29.7604905442821	28.6018630683783	30.9191180201859	0.5	0.37	0.68	31.5773689662588	32.8565306493139	34.135692332369	55.3353869384507	57.5769576900966	59.8185284417425	56.4923253052912	58.7571418414264	61.0627021266141	48.0159218565557	0.550942066298669	0.0841485633866812	-20.877459818211	-0.326362768712974	-0.324517521735383	-0.328062325701426	0.176727659451605	0.179950983522063	0.173758830016965	0.200723787541123	0.204020828355303	0.198269516088716	0.000202441078213577	0.000366922440931949	0.000672865098473161
148	24.3471458787356	0.2	48.0217270741682	46.0062117379301	50.0372424104063	0.227194336323321	29.4501206603625	28.2933676348029	30.6068736859222	0.5	0.37	0.68	31.1057897662055	32.3775265523285	33.6492633384515	54.3603121565046	56.5827925755571	58.8052729946096	55.5158690670902	57.7887645532419	60.0387404649285	48.0217270741682	0.553702864028595	0.254862993926726	-20.4914834650828	-0.326362768712974	-0.324517521735383	-0.328062325701426	0.176727659451605	0.179950983522063	0.173758830016965	0.200723787541123	0.204020828355303	0.198269516088716	0.000202441078213577	0.000366922440931949	0.000672865098473161
148	24.3471458787356	0.2	48.0230882605137	46.0005219985587	50.0456545224687	0.223584491391453	29.4726932640205	28.3030235232694	30.6423630047717	0.5	0.38	0.68	30.9301159952294	32.2083547221908	33.4865934491522	53.8439586977363	56.069150262843	58.2943418279498	55.0412448182104	57.2998346138864	59.5670151836538	48.0230882605137	0.556192433380655	-0.0548870827434804	-20.6051072001992	-0.326362768712974	-0.324517521735383	-0.328062325701426	0.176727659451605	0.179950983522063	0.173758830016965	0.200723787541123	0.204020828355303	0.198269516088716	0.000202441078213577	0.000366922440931949	0.000672865098473161
148	24.3471458787356	0.2	48.0261722809236	45.9911160243543	50.061228537493	0.227311912010625	29.7962524183804	28.6262956246416	30.9662092121192	0.5	0.37	0.68	31.2772347722377	32.5555354574176	33.8338361425975	54.4413286513194	56.6663459274265	58.8913632035336	55.6246111227096	57.8625785778079	60.1583575005561	48.0261722809236	0.555663578349773	-0.0148470767877668	-20.6926027951283	-0.326362768712974	-0.324517521735383	-0.328062325701426	0.176727659451605	0.179950983522063	0.173758830016965	0.200723787541123	0.204020828355303	0.198269516088716	0.000202441078213577	0.000366922440931949	0.000672865098473161
148	24.3471458787356	0.2	48.0306035849019	46.0100606181568	50.0511465516469	0.226968705590368	29.5565863607605	28.3949050858384	30.7182676356827	0.5	0.37	0.67	31.3050122880409	32.5857507330644	33.8664891780878	54.8081240711329	57.0504126526432	59.2927012341535	55.9641673467631	58.2464687036574	60.5317338479278	48.0306035849019	0.550627058189721	-0.0856172810394137	-21.0475676194992	-0.326362768712974	-0.324517521735383	-0.328062325701426	0.176727659451605	0.179950983522063	0.173758830016965	0.200723787541123	0.204020828355303	0.198269516088716	0.000202441078213577	0.000366922440931949	0.000672865098473161
148	24.3471458787356	0.2	48.0313906620711	45.9870736062471	50.0757077178951	0.220986394622342	29.4730639207944	28.294556810926	30.6515710306629	0.5	0.37	0.67	31.1378458127591	32.4347798104019	33.7317138080447	54.45122665418	56.7191949486412	58.9871632431024	55.6049834825429	57.9323269158639	60.2382913231356	48.0313906620711	0.551951768416781	-0.221727450591327	-21.0341807430604	-0.326362768712974	-0.324517521735383	-0.328062325701426	0.176727659451605	0.179950983522063	0.173758830016965	0.200723787541123	0.204020828355303	0.198269516088716	0.000202441078213577	0.000366922440931949	0.000672865098473161
148	24.3471458787356	0.2	48.0354861733643	45.9861753790375	50.0847969676911	0.220444867089618	29.2274043244114	28.0568789367017	30.3979297121211	0.5	0.38	0.67	30.8207249156416	32.106557208776	33.3923895019105	53.8337579863305	56.079687784188	58.3256175820455	55.0483723714509	57.3277073343759	59.6292248584573	48.0354861733643	0.552251014156972	0.172253713884679	-20.5729239927109	-0.326362768712974	-0.324517521735383	-0.328062325701426	0.176727659451605	0.179950983522063	0.173758830016965	0.200723787541123	0.204020828355303	0.198269516088716	0.000202441078213577	0.000366922440931949	0.000672865098473161
148	24.3471458787356	0.2	48.0374610163208	46.0074088161911	50.0675132164505	0.226366335202565	29.6273713306391	28.4609054272242	30.7938372340541	0.5	0.37	0.67	31.3234582832798	32.6072454824578	33.8910326816358	54.7787025657857	57.0237994036106	59.2688962414355	55.9499985671594	58.2253530242491	60.5315512296474	48.0374610163208	0.552164942996505	0.230646204866624	-20.5982565065442	-0.326362768712974	-0.324517521735383	-0.328062325701426	0.176727659451605	0.179950983522063	0.173758830016965	0.200723787541123	0.204020828355303	0.198269516088716	0.000202441078213577	0.000366922440931949	0.000672865098473161
148	24.3471458787356	0.2	48.0392624793517	45.996019822677	50.0825051360265	0.225097889101624	29.3777573978014	28.2169143125728	30.5386004830299	0.49	0.37	0.67	31.1984071603019	32.4819087799685	33.7654103996352	54.7239749767314	56.9753178147274	59.2266606527235	55.8726350628578	58.172940001094	60.4809112605034	48.0392624793517	0.54792042351899	-0.166875607803116	-21.2793651308278	-0.326362768712974	-0.324517521735383	-0.328062325701426	0.176727659451605	0.179950983522063	0.173758830016965	0.200723787541123	0.204020828355303	0.198269516088716	0.000202441078213577	0.000366922440931949	0.000672865098473161
148	24.3471458787356	0.2	48.0438123066855	46.0081007807222	50.0795238326487	0.224718551203188	29.2920660697488	28.1333489973259	30.4507831421717	0.5	0.37	0.68	30.9976177434604	32.2743043152298	33.5509908869992	54.2482861868544	56.482588806154	58.7168914254535	55.3504543829683	57.623106550144	59.8698582943524	48.0438123066855	0.549823649825349	0.415161550968502	-20.5643567096765	-0.326362768712974	-0.324517521735383	-0.328062325701426	0.176727659451605	0.179950983522063	0.173758830016965	0.200723787541123	0.204020828355303	0.198269516088716	0.000202441078213577	0.000366922440931949	0.000672865098473161
148	24.3471458787356	0.2	48.0452081217015	45.992761306109	50.0976549372941	0.22163267915966	29.1407135470544	27.9776786431522	30.3037484509567	0.5	0.37	0.67	30.7374494739234	32.0152083277251	33.2929671815268	53.6925207899157	55.9245242578822	58.1565277258488	54.8539085113175	57.1298437381467	59.4126938151272	48.0452081217015	0.551217097701846	0.0456775422874033	-20.7739522124403	-0.326362768712974	-0.324517521735383	-0.328062325701426	0.176727659451605	0.179950983522063	0.173758830016965	0.200723787541123	0.204020828355303	0.198269516088716	0.000202441078213577	0.000366922440931949	0.000672865098473161
148	24.3471458787356	0.2	48.0641702959172	46.0095891843719	50.1187514074625	0.222204906866075	29.4417857030434	28.2686801458412	30.6148912602456	0.5	0.37	0.68	30.9079902452839	32.1906230010982	33.4732557569125	53.8227246245977	56.0562826483588	58.2898406721198	54.9502697368144	57.2337727803284	59.5039535543778	48.0641702959172	0.553811196166459	0.0552586295569289	-20.6212046091739	-0.326362768712974	-0.324517521735383	-0.328062325701426	0.176727659451605	0.179950983522063	0.173758830016965	0.200723787541123	0.204020828355303	0.198269516088716	0.000202441078213577	0.000366922440931949	0.000672865098473161
148	24.3471458787356	0.2	48.0673590484646	46.048884908128	50.0858331888013	0.224624216727612	29.8113729772572	28.6317941337808	30.9909518207336	0.5	0.37	0.68	31.3077413163717	32.5975644102816	33.8873875041914	54.5219145185043	56.7681201377315	59.0143257569586	55.6990107085507	58.0044334732036	60.2825156884292	48.0673590484646	0.557076958756813	0.0636785585912293	-20.4896015369217	-0.326362768712974	-0.324517521735383	-0.328062325701426	0.176727659451605	0.179950983522063	0.173758830016965	0.200723787541123	0.204020828355303	0.198269516088716	0.000202441078213577	0.000366922440931949	0.000672865098473161
148	24.3471458787356	0.2	48.0691814970971	46.0215401341376	50.1168228600567	0.222397974827165	29.4126466931529	28.2413563803397	30.5839370059661	0.5	0.37	0.68	30.8801133172441	32.1608442106172	33.4415751039903	53.7764222263627	56.0067613631663	58.2371004999699	54.9071101127132	57.1918218768463	59.4631879143649	48.0691814970971	0.556542130197946	0.363874094958846	-20.1505906580363	-0.326362768712974	-0.324517521735383	-0.328062325701426	0.176727659451605	0.179950983522063	0.173758830016965	0.200723787541123	0.204020828355303	0.198269516088716	0.000202441078213577	0.000366922440931949	0.000672865098473161
148	24.3471458787356	0.2	48.0697861980978	46.0317137239949	50.1078586722007	0.220592334559956	29.1241457430788	27.9582559735384	30.2900355126192	0.5	0.37	0.67	30.7648922163962	32.0478217785999	33.3307513408036	53.7957926060384	56.0391358354251	58.2824790648118	54.9837474497851	57.2470448471392	59.5455356683546	48.0697861980978	0.550600368393462	-0.193898932059104	-21.0549817914808	-0.326362768712974	-0.324517521735383	-0.328062325701426	0.176727659451605	0.179950983522063	0.173758830016965	0.200723787541123	0.204020828355303	0.198269516088716	0.000202441078213577	0.000366922440931949	0.000672865098473161
148	24.3471458787356	0.2	48.0709768814734	46.0526223011727	50.0893314617742	0.226325487892212	29.3224562618554	28.1678605844322	30.4770519392785	0.5	0.37	0.67	31.1169787683531	32.3924582841905	33.667937800028	54.5500520985557	56.7860491906107	59.0220462826656	55.7053120379551	57.987089269226	60.2684507297066	48.0709768814734	0.549542453293913	-0.341219348400901	-21.3259267143305	-0.326362768712974	-0.324517521735383	-0.328062325701426	0.176727659451605	0.179950983522063	0.173758830016965	0.200723787541123	0.204020828355303	0.198269516088716	0.000202441078213577	0.000366922440931949	0.000672865098473161
148	24.3471458787356	0.2	48.0714270815258	46.031865374859	50.1109887881926	0.224885299553908	29.4434571982917	28.2793085885553	30.6076058080282	0.5	0.37	0.68	30.9615295609661	32.2360947251335	33.5106598893008	53.9630831071679	56.1845323331834	58.4059815591988	55.0593203397647	57.334127431984	59.6082043446521	48.0714270815258	0.553916870750915	-0.00853098836720652	-20.7452152593776	-0.326362768712974	-0.324517521735383	-0.328062325701426	0.176727659451605	0.179950983522063	0.173758830016965	0.200723787541123	0.204020828355303	0.198269516088716	0.000202441078213577	0.000366922440931949	0.000672865098473161
148	24.3471458787356	0.2	48.0783237780264	46.0603060752752	50.0963414807776	0.22714014277462	29.581573809355	28.4194781698254	30.7436694488846	0.49	0.37	0.67	31.4239234981708	32.7088733574158	33.9938232166609	55.1213182695439	57.3752739271172	59.6292295846905	56.2986512428428	58.6068183805084	60.8820452770996	48.0783237780264	0.54953942183734	0.155239931133928	-20.8115221096432	-0.326362768712974	-0.324517521735383	-0.328062325701426	0.176727659451605	0.179950983522063	0.173758830016965	0.200723787541123	0.204020828355303	0.198269516088716	0.000202441078213577	0.000366922440931949	0.000672865098473161
148	24.3471458787356	0.2	48.0862158120713	46.007862838381	50.1645687857615	0.220062166609674	29.3976403459943	28.2189846973396	30.576295994649	0.5	0.37	0.67	31.0807460002747	32.3789322118104	33.6771184233462	54.3810018592114	56.6523973650499	58.9237928708883	55.5378687744739	57.887066065502	60.2007182847845	48.0862158120713	0.549199708244831	0.60248316587036	-20.3288794814689	-0.326362768712974	-0.324517521735383	-0.328062325701426	0.176727659451605	0.179950983522063	0.173758830016965	0.200723787541123	0.204020828355303	0.198269516088716	0.000202441078213577	0.000366922440931949	0.000672865098473161
148	24.3471458787356	0.2	48.096422893926	46.0563948107364	50.1364509771157	0.225814710934479	29.8124435622702	28.6368394843093	30.988047640231	0.5	0.37	0.68	31.5028517784515	32.796111847826	34.0893719172004	55.0762740941556	57.3372740365359	59.5982739789162	56.2298655102469	58.5347573480072	60.8440706204773	48.096422893926	0.552517025993874	0.235111411408745	-20.5385310198718	-0.326362768712974	-0.324517521735383	-0.328062325701426	0.176727659451605	0.179950983522063	0.173758830016965	0.200723787541123	0.204020828355303	0.198269516088716	0.000202441078213577	0.000366922440931949	0.000672865098473161
148	24.3471458787356	0.2	48.0997799110013	46.0383694976518	50.1611903243508	0.2217888439869	29.743197151779	28.5566535680474	30.9297407355105	0.5	0.37	0.68	31.2810425104976	32.5807858503403	33.880529190183	54.5378198498638	56.8038942013056	59.0699685527475	55.741964506177	58.0620996559829	60.3467330229153	48.0997799110013	0.555633234845539	0.259134857056448	-20.3060182723533	-0.326362768712974	-0.324517521735383	-0.328062325701426	0.176727659451605	0.179950983522063	0.173758830016965	0.200723787541123	0.204020828355303	0.198269516088716	0.000202441078213577	0.000366922440931949	0.000672865098473161
148	24.3471458787356	0.2	48.10098714375	46.0755083706844	50.1264659168156	0.227698298957819	29.3829692920413	28.2305077236187	30.5354308604639	0.5	0.37	0.67	30.9882565475211	32.2532984338758	33.5183403202304	54.1001546652394	56.308699750854	58.5172448364687	55.2235788105308	57.4726012561063	59.7211346119821	48.10098714375	0.550747809645715	-0.120779259969578	-21.0131964090049	-0.326362768712974	-0.324517521735383	-0.328062325701426	0.176727659451605	0.179950983522063	0.173758830016965	0.200723787541123	0.204020828355303	0.198269516088716	0.000202441078213577	0.000366922440931949	0.000672865098473161
148	24.3471458787356	0.2	48.1082369497565	46.080179455501	50.136294444012	0.224355775731563	29.6022611945573	28.4300531204408	30.7744692686738	0.5	0.37	0.68	31.3111859691572	32.6021868986215	33.8931878280858	54.7818836702349	57.0406119983712	59.2993403265075	55.9014549687712	58.182949993827	60.5107989818746	48.1082369497565	0.553161641211281	0.00105562833852343	-20.7961466984506	-0.326362768712974	-0.324517521735383	-0.328062325701426	0.176727659451605	0.179950983522063	0.173758830016965	0.200723787541123	0.204020828355303	0.198269516088716	0.000202441078213577	0.000366922440931949	0.000672865098473161
148	24.3471458787356	0.2	48.1113540436583	46.0872304440912	50.1354776432255	0.223629385795073	29.2532833431898	28.0924713284936	30.4140953578861	0.5	0.37	0.67	30.8140784280969	32.0873502610683	33.3606220940397	53.7704917149535	55.9923479585348	58.2142042021161	54.9379836864328	57.2036816974343	59.4754573976148	48.1113540436583	0.553793014794294	0.308396531163996	-20.4113280584236	-0.326362768712974	-0.324517521735383	-0.328062325701426	0.176727659451605	0.179950983522063	0.173758830016965	0.200723787541123	0.204020828355303	0.198269516088716	0.000202441078213577	0.000366922440931949	0.000672865098473161
148	24.3471458787356	0.2	48.118101560753	46.0819638128716	50.1542393086343	0.225547059919556	29.2080012178941	28.0553499371001	30.360652498688	0.5	0.37	0.68	30.8792081614374	32.1478773784311	33.4165465954247	54.0041740415457	56.2229301973864	58.4416863532271	55.1119670315646	57.3455822028087	59.6314088772663	48.118101560753	0.551631247617414	-0.10100069800545	-21.0401424021952	-0.326362768712974	-0.324517521735383	-0.328062325701426	0.176727659451605	0.179950983522063	0.173758830016965	0.200723787541123	0.204020828355303	0.198269516088716	0.000202441078213577	0.000366922440931949	0.000672865098473161
148	24.3471458787356	0.2	48.1185592926963	46.0968079709972	50.1403106143954	0.221253042808232	29.113625442698	27.9503916411396	30.2768592442565	0.49	0.37	0.68	30.9466687341892	32.234600995727	33.5225332572648	54.3316725389492	56.5928372054037	58.8540018718582	55.4625934987364	57.7819472125152	60.0928565677613	48.1185592926963	0.552790919654054	0.0503017006573572	-20.7703207510904	-0.326362768712974	-0.324517521735383	-0.328062325701426	0.176727659451605	0.179950983522063	0.173758830016965	0.200723787541123	0.204020828355303	0.198269516088716	0.000202441078213577	0.000366922440931949	0.000672865098473161
148	24.3471458787356	0.2	48.1218647264034	46.0900633887427	50.1536660640642	0.222905324957869	29.2564738570304	28.0931091240258	30.4198385900349	0.49	0.37	0.67	31.0989880707986	32.3868293629095	33.6746706550203	54.5925553361113	56.8532895710528	59.1140238059943	55.7491221585167	58.0696119473616	60.3698009125132	48.1218647264034	0.548849642144512	-0.196989494348305	-21.253479885381	-0.326362768712974	-0.324517521735383	-0.328062325701426	0.176727659451605	0.179950983522063	0.173758830016965	0.200723787541123	0.204020828355303	0.198269516088716	0.000202441078213577	0.000366922440931949	0.000672865098473161
148	24.3471458787356	0.2	48.1355393606685	46.0840154263777	50.1870632949593	0.224864583245344	29.5331819458783	28.3654163663868	30.7009475253698	0.5	0.37	0.67	31.17471163751	32.4581320791714	33.7415525208327	54.4691055855765	56.7115245166766	58.9539434477767	55.6242981197441	57.9044702164442	60.1991975660155	48.1355393606685	0.550360104402576	0.563651946262368	-20.2902931742031	-0.326362768712974	-0.324517521735383	-0.328062325701426	0.176727659451605	0.179950983522063	0.173758830016965	0.200723787541123	0.204020828355303	0.198269516088716	0.000202441078213577	0.000366922440931949	0.000672865098473161
148	24.3471458787356	0.2	48.1612857186807	46.1268322116584	50.195739225703	0.224547607478735	29.4166103675601	28.2523954758825	30.5808252592377	0.5	0.37	0.67	31.0231434232796	32.3015343332066	33.5799252431336	54.1733407177493	56.4056969103194	58.6380531028895	55.3205920301397	57.5994876372745	59.8605213519572	48.1612857186807	0.551936598902887	-0.237018478463765	-21.0795496640552	-0.326362768712974	-0.324517521735383	-0.328062325701426	0.176727659451605	0.179950983522063	0.173758830016965	0.200723787541123	0.204020828355303	0.198269516088716	0.000202441078213577	0.000366922440931949	0.000672865098473161
148	24.3471458787356	0.2	48.1638535387449	46.1424053523997	50.1853017250901	0.227050981339559	29.4730796697499	28.3149520492567	30.6312072902432	0.5	0.37	0.67	31.2343223322993	32.5118569485508	33.7893915648022	54.7042601042973	56.9417533719963	59.1792466396954	55.812256086784	58.1124602016889	60.3962196740327	48.1638535387449	0.551113938178283	-0.279839223884449	-21.2143101649506	-0.326362768712974	-0.324517521735383	-0.328062325701426	0.176727659451605	0.179950983522063	0.173758830016965	0.200723787541123	0.204020828355303	0.198269516088716	0.000202441078213577	0.000366922440931949	0.000672865098473161
148	24.3471458787356	0.2	48.1713060999445	46.1502904281812	50.1923217717077	0.228145310165631	29.822228675526	28.6540231268112	30.9904342242407	0.5	0.37	0.68	31.3540883669776	32.6323737876006	33.9106592082235	54.6273870063556	56.8545094013572	59.0816317963587	55.7934765466898	58.067897625462	60.3390895634439	48.1713060999445	0.556489673066354	0.0460806738286416	-20.5612723622596	-0.326362768712974	-0.324517521735383	-0.328062325701426	0.176727659451605	0.179950983522063	0.173758830016965	0.200723787541123	0.204020828355303	0.198269516088716	0.000202441078213577	0.000366922440931949	0.000672865098473161
148	24.3471458787356	0.2	48.1734279418894	46.1485997151297	50.1982561686491	0.232315832351716	30.1568238018715	28.9893298096935	31.3243177940495	0.49	0.36	0.67	32.0772784758222	33.3691341396748	34.6609898035274	56.2940396547925	58.5611825492248	60.8283254436571	57.4325269325639	59.7801107898269	62.0795047348654	48.1734279418894	0.548843915933094	0.316139814395856	-20.7202685014718	-0.326362768712974	-0.324517521735383	-0.328062325701426	0.176727659451605	0.179950983522063	0.173758830016965	0.200723787541123	0.204020828355303	0.198269516088716	0.000202441078213577	0.000366922440931949	0.000672865098473161
148	24.3471458787356	0.2	48.1845309777529	46.1613425088376	50.2077194466682	0.229311448806477	29.556170600708	28.4022075128084	30.7101336886077	0.5	0.37	0.67	31.3443098741089	32.6178086538816	33.8913074336542	54.9125635732753	57.143625063722	59.3746865541687	56.0790893749	58.3569621942529	60.6177098738034	48.1845309777529	0.549718140537218	0.559531419838056	-20.4452374728216	-0.326362768712974	-0.324517521735383	-0.328062325701426	0.176727659451605	0.179950983522063	0.173758830016965	0.200723787541123	0.204020828355303	0.198269516088716	0.000202441078213577	0.000366922440931949	0.000672865098473161
148	24.3471458787356	0.2	48.1871931170973	46.1434971344449	50.2308890997497	0.224483785271784	29.6214062699404	28.4488713286839	30.7939412111969	0.5	0.37	0.68	31.3488015301576	32.6408585940723	33.932915657987	54.8669114093787	57.1282795319677	59.3896476545567	56.0119941561462	58.2975167389317	60.6101081383605	48.1871931170973	0.554378129625257	-0.0451409436732744	-20.716159490155	-0.326362768712974	-0.324517521735383	-0.328062325701426	0.176727659451605	0.179950983522063	0.173758830016965	0.200723787541123	0.204020828355303	0.198269516088716	0.000202441078213577	0.000366922440931949	0.000672865098473161
148	24.3471458787356	0.2	48.1879515344869	46.15005968655	50.2258433824239	0.231186341494874	30.0124193658727	28.8468244805158	31.1780142512296	0.5	0.37	0.67	31.7492892646881	33.0321621578772	34.3150350510663	55.524644408951	57.7681926226565	60.0117408363619	56.7392958397846	59.019559358975	61.3357399946041	48.1879515344869	0.550590004640747	0.135614054429652	-20.7279310135397	-0.326362768712974	-0.324517521735383	-0.328062325701426	0.176727659451605	0.179950983522063	0.173758830016965	0.200723787541123	0.204020828355303	0.198269516088716	0.000202441078213577	0.000366922440931949	0.000672865098473161
148	24.3471458787356	0.2	48.1882888503339	46.1626365047189	50.2139411959488	0.22975221914375	30.0448698654305	28.8732873934445	31.2164523374165	0.5	0.38	0.68	31.7054114355073	32.991912130727	34.2784128259467	55.3652809306755	57.6118208487344	59.8583607667933	56.5511229574946	58.8737586085461	61.1884164445609	48.1882888503339	0.557380386205186	0.297666484738448	-20.2512320592198	-0.326362768712974	-0.324517521735383	-0.328062325701426	0.176727659451605	0.179950983522063	0.173758830016965	0.200723787541123	0.204020828355303	0.198269516088716	0.000202441078213577	0.000366922440931949	0.000672865098473161
148	24.3471458787356	0.2	48.1897208439993	46.1624967973309	50.2169448906677	0.227815632306548	29.5415528058268	28.3832576781112	30.6998479335424	0.5	0.37	0.68	31.029361591571	32.2956418316775	33.561922071784	54.0296992990489	56.2346025613792	58.4395058237095	55.1705834564597	57.4336141096765	59.6585474460339	48.1897208439993	0.555848759443063	0.529591406150352	-20.0981028961461	-0.326362768712974	-0.324517521735383	-0.328062325701426	0.176727659451605	0.179950983522063	0.173758830016965	0.200723787541123	0.204020828355303	0.198269516088716	0.000202441078213577	0.000366922440931949	0.000672865098473161
148	24.3471458787356	0.2	48.1907771713414	46.1460401497747	50.235514192908	0.224003031246783	29.5194457542782	28.349331064186	30.6895604443704	0.5	0.37	0.68	31.2053055143868	32.4933001520214	33.781294789656	54.5773495510883	56.8300220501831	59.0826945492779	55.7051140523015	57.9733524337361	60.2748937467069	48.1907771713414	0.552175818086597	0.059572375285473	-20.8233464671388	-0.326362768712974	-0.324517521735383	-0.328062325701426	0.176727659451605	0.179950983522063	0.173758830016965	0.200723787541123	0.204020828355303	0.198269516088716	0.000202441078213577	0.000366922440931949	0.000672865098473161
148	24.3471458787356	0.2	48.1998039825218	46.1718775604557	50.2277304045878	0.228565592022345	29.7860483413488	28.6206507013688	30.9514459813289	0.5	0.37	0.68	31.4186463015288	32.6979748756139	33.977303449699	54.8539538409637	57.0875392690817	59.3211246971997	55.9907893411022	58.2510132604273	60.5385341482373	48.1998039825218	0.552666131087288	0.269300195017755	-20.5761854062888	-0.326362768712974	-0.324517521735383	-0.328062325701426	0.176727659451605	0.179950983522063	0.173758830016965	0.200723787541123	0.204020828355303	0.198269516088716	0.000202441078213577	0.000366922440931949	0.000672865098473161
148	24.3471458787356	0.2	48.2025842353348	46.1560456741716	50.249122796498	0.223643355003211	29.2836027374991	28.1216343512058	30.4455711237924	0.5	0.36	0.67	30.9961133995887	32.2768534667725	33.5575935339564	54.2586332366727	56.5005661100297	58.7424989833868	55.3714332773965	57.6671215795256	59.9544704318411	48.2025842353348	0.548612616605096	-0.0136855680815316	-21.0272607553117	-0.326362768712974	-0.324517521735383	-0.328062325701426	0.176727659451605	0.179950983522063	0.173758830016965	0.200723787541123	0.204020828355303	0.198269516088716	0.000202441078213577	0.000366922440931949	0.000672865098473161
148	24.3471458787356	0.2	48.2041894054297	46.1439807256489	50.2643980852105	0.219091426557561	29.4225562404552	28.2395556173011	30.6055568636093	0.5	0.37	0.67	31.1226762469919	32.4264554527758	33.7302346585597	54.4762976297615	56.7583977773875	59.0404979250135	55.671269185588	58.0122033482336	60.3671259949054	48.2041894054297	0.550908192365438	0.31598073110208	-20.5282062861575	-0.326362768712974	-0.324517521735383	-0.328062325701426	0.176727659451605	0.179950983522063	0.173758830016965	0.200723787541123	0.204020828355303	0.198269516088716	0.000202441078213577	0.000366922440931949	0.000672865098473161
148	24.3471458787356	0.2	48.2141554900701	46.1773201793141	50.2509908008261	0.2284450881616	29.517768030913	28.3624722396672	30.6730638221589	0.5	0.37	0.68	31.2530808023851	32.526120486985	33.799160171585	54.6987947401217	56.9268546502554	59.1549145603891	55.8758031847503	58.1463831049614	60.4046728440116	48.2141554900701	0.550863421136221	0.38326202007164	-20.4616859882222	-0.326362768712974	-0.324517521735383	-0.328062325701426	0.176727659451605	0.179950983522063	0.173758830016965	0.200723787541123	0.204020828355303	0.198269516088716	0.000202441078213577	0.000366922440931949	0.000672865098473161
148	24.3471458787356	0.2	48.216353778217	46.1803942703388	50.2523132860953	0.22375885616385	28.8747383118071	27.7293745526128	30.0201020710014	0.49	0.37	0.68	30.6755710067112	31.942627616914	33.2096842271169	53.8254691945982	56.0487339718166	58.2719987490351	54.9334711014764	57.2060191050182	59.4768159487705	48.216353778217	0.548872422365206	0.584971300541683	-20.4468194929846	-0.326362768712974	-0.324517521735383	-0.328062325701426	0.176727659451605	0.179950983522063	0.173758830016965	0.200723787541123	0.204020828355303	0.198269516088716	0.000202441078213577	0.000366922440931949	0.000672865098473161
148	24.3471458787356	0.2	48.2177935376383	46.1941490303656	50.241438044911	0.225112217762246	29.2868324497874	28.1296297348687	30.4440351647062	0.5	0.37	0.68	30.9845158002089	32.2591634277246	33.5338110552403	54.2151170912699	56.4454301554297	58.6757432195895	55.3117794186151	57.5823800646234	59.8431614198972	48.2177935376383	0.552862508353426	0.0914767145102898	-20.7181059363536	-0.326362768712974	-0.324517521735383	-0.328062325701426	0.176727659451605	0.179950983522063	0.173758830016965	0.200723787541123	0.204020828355303	0.198269516088716	0.000202441078213577	0.000366922440931949	0.000672865098473161
148	24.3471458787356	0.2	48.2215756190114	46.1855597402424	50.2575914977805	0.227565578771148	29.7700867755254	28.6020008482231	30.9381727028277	0.5	0.37	0.67	31.3934144538687	32.6754997816793	33.9575851094899	54.8045242386625	57.0427030938896	59.2808819491166	55.9563421489034	58.2598713907882	60.5189881885355	48.2215756190114	0.552554487723512	-0.0624098028949064	-20.8855412711205	-0.326362768712974	-0.324517521735383	-0.328062325701426	0.176727659451605	0.179950983522063	0.173758830016965	0.200723787541123	0.204020828355303	0.198269516088716	0.000202441078213577	0.000366922440931949	0.000672865098473161
148	24.3471458787356	0.2	48.2252693295935	46.1400674352561	50.3104712239309	0.2144068377126	28.9940049316903	27.8120391385635	30.1759707248171	0.5	0.37	0.68	30.6024377675861	31.9029909002554	33.2035440329247	53.5099532922876	55.7840380535018	58.0581228147159	54.6270500204766	56.9420495109105	59.2519109274126	48.2252693295935	0.550858666359959	-0.00237862248621196	-20.8337413514849	-0.326362768712974	-0.324517521735383	-0.328062325701426	0.176727659451605	0.179950983522063	0.173758830016965	0.200723787541123	0.204020828355303	0.198269516088716	0.000202441078213577	0.000366922440931949	0.000672865098473161
148	24.3471458787356	0.2	48.2463607455991	46.2023773425824	50.2903441486157	0.222861042087778	29.5701764228142	28.3941871901336	30.7461656554948	0.5	0.37	0.68	31.1120992028276	32.4006549703732	33.6892107379188	54.2534333368001	56.500423293329	58.747413249858	55.4012073553329	57.7202566247144	59.9819195233246	48.2463607455991	0.556707967670108	-0.0499369921434416	-20.5927747250072	-0.326362768712974	-0.324517521735383	-0.328062325701426	0.176727659451605	0.179950983522063	0.173758830016965	0.200723787541123	0.204020828355303	0.198269516088716	0.000202441078213577	0.000366922440931949	0.000672865098473161
148	24.3471458787356	0.2	48.2631451341608	46.2368807196633	50.2894095486583	0.227476013496265	29.4864171019019	28.3291666618607	30.643667541943	0.5	0.37	0.68	31.1679446709462	32.4411595916728	33.7143745123994	54.4947948874041	56.7209149182592	58.9470349491143	55.6674563381101	57.9480224267611	60.1919143817487	48.2631451341608	0.552399411663366	-0.0579571146221854	-20.8558655870993	-0.326362768712974	-0.324517521735383	-0.328062325701426	0.176727659451605	0.179950983522063	0.173758830016965	0.200723787541123	0.204020828355303	0.198269516088716	0.000202441078213577	0.000366922440931949	0.000672865098473161
148	24.3471458787356	0.2	48.280211110277	46.2419850872577	50.3184371332963	0.221452856964358	28.9662847079736	27.8096085684957	30.1229608474516	0.5	0.37	0.68	30.4622733888513	31.729280966335	32.9962885438186	53.1098026962826	55.3187817043786	57.5277607124745	54.2360550436255	56.4734620232306	58.744794582509	48.280211110277	0.551627680897421	-0.069283339683857	-20.9262296266147	-0.326362768712974	-0.324517521735383	-0.328062325701426	0.176727659451605	0.179950983522063	0.173758830016965	0.200723787541123	0.204020828355303	0.198269516088716	0.000202441078213577	0.000366922440931949	0.000672865098473161
148	24.3471458787356	0.2	48.2845438734713	46.2262832881932	50.3428044587495	0.220080252476218	29.2392775539963	28.0670329931673	30.4115221148252	0.5	0.37	0.68	30.6799047055467	31.9612781740776	33.2426516426085	53.4170017835644	55.64801030562	57.8790188276755	54.5237858035242	56.7726058438475	59.0724918543116	48.2845438734713	0.55568515068249	0.148366563891049	-20.4589221544344	-0.326362768712974	-0.324517521735383	-0.328062325701426	0.176727659451605	0.179950983522063	0.173758830016965	0.200723787541123	0.204020828355303	0.198269516088716	0.000202441078213577	0.000366922440931949	0.000672865098473161
148	24.3471458787356	0.2	48.3046963455944	46.2691356126779	50.3402570785109	0.227020675271982	29.977226871745	28.7991873630596	31.1552663804304	0.5	0.37	0.67	31.6809484466433	32.9768672679725	34.2727860893016	55.3870732626838	57.6526983218683	59.9183233810527	56.6048892764459	58.9047684656756	61.2335905857896	48.3046963455944	0.551962697763606	0.260202199022515	-20.5229761871185	-0.326362768712974	-0.324517521735383	-0.328062325701426	0.176727659451605	0.179950983522063	0.173758830016965	0.200723787541123	0.204020828355303	0.198269516088716	0.000202441078213577	0.000366922440931949	0.000672865098473161
148	24.3471458787356	0.2	48.3110382429553	46.270043438959	50.3520330469516	0.224949998699084	29.6169833854088	28.4461910982773	30.7877756725402	0.5	0.37	0.68	31.0951940385448	32.3750143568928	33.6548346752408	54.1410003468676	56.3693431645298	58.5976859821921	55.3190353993677	57.6001903796517	59.870236771301	48.3110382429553	0.553771375082018	0.0902240761048807	-20.5798022492163	-0.326362768712974	-0.324517521735383	-0.328062325701426	0.176727659451605	0.179950983522063	0.173758830016965	0.200723787541123	0.204020828355303	0.198269516088716	0.000202441078213577	0.000366922440931949	0.000672865098473161
148	24.3471458787356	0.2	48.3263452891123	46.277220503317	50.3754700749077	0.227552898205747	29.8011564067316	28.6318092255402	30.970503587923	0.51	0.37	0.68	31.2641361021484	32.5409897279689	33.8178433537893	54.3971161954914	56.6187401937191	58.8403641919469	55.4910229806141	57.7954320410963	60.0663763344613	48.3263452891123	0.555655668744287	0.521883060503018	-20.1022790725833	-0.326362768712974	-0.324517521735383	-0.328062325701426	0.176727659451605	0.179950983522063	0.173758830016965	0.200723787541123	0.204020828355303	0.198269516088716	0.000202441078213577	0.000366922440931949	0.000672865098473161
148	24.3471458787356	0.2	48.3333864153163	46.3006507067174	50.3661221239152	0.228300940063445	29.7897429835595	28.6233253948387	30.9561605722802	0.5	0.37	0.68	31.4326046646778	32.713502059877	33.9943994550761	54.8907871844665	57.1276195143059	59.3644518441454	56.0657739767565	58.3613111685621	60.6399718747	48.3333864153163	0.552534751337723	-0.0630641264473877	-20.8290148098584	-0.326362768712974	-0.324517521735383	-0.328062325701426	0.176727659451605	0.179950983522063	0.173758830016965	0.200723787541123	0.204020828355303	0.198269516088716	0.000202441078213577	0.000366922440931949	0.000672865098473161
148	24.3471458787356	0.2	48.3347450718322	46.3054047737306	50.3640853699339	0.227903043053941	29.3445653375361	28.1942796736327	30.4948510014395	0.5	0.37	0.68	30.9449978987962	32.2075088713959	33.4700198439956	54.0206874242111	56.2246530164368	58.4286186086625	55.1745426535665	57.4053582375153	59.6540765704555	48.3347450718322	0.552714473974843	-0.491980730978244	-21.3008593822445	-0.326362768712974	-0.324517521735383	-0.328062325701426	0.176727659451605	0.179950983522063	0.173758830016965	0.200723787541123	0.204020828355303	0.198269516088716	0.000202441078213577	0.000366922440931949	0.000672865098473161
148	24.3471458787356	0.2	48.3462441741205	46.2875170860163	50.4049712622248	0.222516625584428	29.4523541912399	28.2798848228514	30.6248235596284	0.5	0.37	0.68	31.0711904219419	32.3593858738433	33.6475813257447	54.2774552923968	56.5277704589206	58.7780856254445	55.4187873294393	57.7161044596804	60.02067749223	48.3462441741205	0.551012893879633	-0.14489191939091	-21.0095728845916	-0.326362768712974	-0.324517521735383	-0.328062325701426	0.176727659451605	0.179950983522063	0.173758830016965	0.200723787541123	0.204020828355303	0.198269516088716	0.000202441078213577	0.000366922440931949	0.000672865098473161
148	24.3471458787356	0.2	48.364852827948	46.3317931124063	50.3979125434898	0.222538022296054	29.0270778939233	27.8716098112371	30.1825459766095	0.5	0.37	0.68	30.6239956230373	31.8935688463419	33.1631420696466	53.4978223683	55.7156715222755	57.933520676251	54.5882322303751	56.8836550957749	59.1375682522753	48.364852827948	0.554174538395984	-0.337602067454506	-21.0416629129029	-0.326362768712974	-0.324517521735383	-0.328062325701426	0.176727659451605	0.179950983522063	0.173758830016965	0.200723787541123	0.204020828355303	0.198269516088716	0.000202441078213577	0.000366922440931949	0.000672865098473161
148	24.3471458787356	0.2	48.3783467243168	46.3416493771185	50.4150440715152	0.227975244231263	29.6926152128218	28.5289249867308	30.8563054389127	0.5	0.37	0.68	31.3853230813427	32.6655253227329	33.9457275641231	54.8721448787738	57.110370774414	59.3485966700541	55.9924060053215	58.2974710541125	60.5694482753309	48.3783467243168	0.550536160750773	-0.142029370215452	-21.0420877497086	-0.326362768712974	-0.324517521735383	-0.328062325701426	0.176727659451605	0.179950983522063	0.173758830016965	0.200723787541123	0.204020828355303	0.198269516088716	0.000202441078213577	0.000366922440931949	0.000672865098473161
148	24.3471458787356	0.2	48.397628318323	46.3407143592493	50.4545422773967	0.225611125801345	29.5818577423049	28.4146668013905	30.7490486832193	0.5	0.37	0.67	31.3012159668751	32.5869778577853	33.8727397486956	54.772372684183	57.0222606612694	59.2721486383558	55.9258263081522	58.2362636224061	60.4923229831844	48.397628318323	0.547410940591843	0.0831854992320746	-20.9595684362021	-0.326362768712974	-0.324517521735383	-0.328062325701426	0.176727659451605	0.179950983522063	0.173758830016965	0.200723787541123	0.204020828355303	0.198269516088716	0.000202441078213577	0.000366922440931949	0.000672865098473161
148	24.3471458787356	0.2	48.4060934762086	46.3143461833943	50.497840769023	0.221869623953606	29.7808700926964	28.5931015719823	30.9686386134105	0.5	0.37	0.68	31.3807427503012	32.6843109659284	33.9878791815555	54.7791221532123	57.0546681174072	59.330214081602	55.9549464816983	58.2822062735646	60.6076284815961	48.4060934762086	0.552618209603301	-0.332228534474568	-21.0694126346631	-0.326362768712974	-0.324517521735383	-0.328062325701426	0.176727659451605	0.179950983522063	0.173758830016965	0.200723787541123	0.204020828355303	0.198269516088716	0.000202441078213577	0.000366922440931949	0.000672865098473161
148	24.3471458787356	0.2	48.4090176166936	46.3620845445478	50.4559506888393	0.231539668709808	29.517135902104	28.3719146313265	30.6623571728815	0.5	0.37	0.68	31.1550248479518	32.4125852773801	33.6701457068085	54.4043598594604	56.6003706308059	58.7963814021513	55.5425710619901	57.7854674007455	60.0063303341384	48.4090176166936	0.551047806591351	0.222968496811354	-20.6802311991357	-0.326362768712974	-0.324517521735383	-0.328062325701426	0.176727659451605	0.179950983522063	0.173758830016965	0.200723787541123	0.204020828355303	0.198269516088716	0.000202441078213577	0.000366922440931949	0.000672865098473161
148	24.3471458787356	0.2	48.4146646200813	46.3307869063969	50.4985423337658	0.216689813323652	29.0068058450195	27.8322742187089	30.1813374713301	0.5	0.37	0.67	30.5283728304693	31.8166807534016	33.1049886763339	53.2715969971575	55.519676868948	57.7677567407386	54.4044873390311	56.7077340773831	59.0101062997998	48.4146646200813	0.548963867270128	0.162163043263638	-20.7563502492373	-0.326362768712974	-0.324517521735383	-0.328062325701426	0.176727659451605	0.179950983522063	0.173758830016965	0.200723787541123	0.204020828355303	0.198269516088716	0.000202441078213577	0.000366922440931949	0.000672865098473161
148	24.3471458787356	0.2	48.4204222303317	46.3695692513337	50.4712752093296	0.223975210000182	29.525015796855	28.3545866516051	30.6954449421049	0.5	0.37	0.69	31.1013922048357	32.3852048148258	33.6690174248159	54.2716330808783	56.511873853867	58.7521146268558	55.3864987784156	57.6568257802867	59.9423357059656	48.4204222303317	0.555731852343907	-0.141633757275909	-20.7486576488017	-0.326362768712974	-0.324517521735383	-0.328062325701426	0.176727659451605	0.179950983522063	0.173758830016965	0.200723787541123	0.204020828355303	0.198269516088716	0.000202441078213577	0.000366922440931949	0.000672865098473161
148	24.3471458787356	0.2	48.421101904362	46.3890985227287	50.4531052859953	0.229228794984761	29.7719664314473	28.609306130773	30.9346267321215	0.5	0.37	0.68	31.3811390663931	32.6564445357273	33.9317500050616	54.7601857650018	56.9855977954611	59.2110098259203	55.9154677335241	58.1961449310511	60.4880665976986	48.421101904362	0.553159950256729	0.239548751040004	-20.563817645361	-0.326362768712974	-0.324517521735383	-0.328062325701426	0.176727659451605	0.179950983522063	0.173758830016965	0.200723787541123	0.204020828355303	0.198269516088716	0.000202441078213577	0.000366922440931949	0.000672865098473161
148	24.3471458787356	0.2	48.4283860785827	46.3846890601839	50.4720830969815	0.22939543224103	30.0647386967672	28.8911983970514	31.238278996483	0.5	0.37	0.68	31.6581567283086	32.9440889428469	34.2300211573853	55.2073094412738	57.4497917910135	59.6922741407531	56.4022118593318	58.6930251443591	60.9858301952526	48.4283860785827	0.554893607321388	-0.254412508155482	-20.9020017975469	-0.326362768712974	-0.324517521735383	-0.328062325701426	0.176727659451605	0.179950983522063	0.173758830016965	0.200723787541123	0.204020828355303	0.198269516088716	0.000202441078213577	0.000366922440931949	0.000672865098473161
148	24.3471458787356	0.2	48.4321146255303	46.3960521502939	50.4681771007666	0.222518514461272	29.4202425113069	28.2490578710372	30.5914271515765	0.5	0.37	0.68	31.0257228695025	32.3120259470746	33.5983290246466	54.1849079545856	56.4313733843549	58.6778388141242	55.3639743792061	57.6502000508183	59.9434577004227	48.4321146255303	0.553269723426034	0.210377326158688	-20.5550488592553	-0.326362768712974	-0.324517521735383	-0.328062325701426	0.176727659451605	0.179950983522063	0.173758830016965	0.200723787541123	0.204020828355303	0.198269516088716	0.000202441078213577	0.000366922440931949	0.000672865098473161
148	24.3471458787356	0.2	48.4348375968194	46.3850850021106	50.4845901915283	0.225772268795007	29.3971230665453	28.2377557285926	30.556490404498	0.5	0.37	0.68	30.9511806129366	32.2219539781648	33.4927273433929	53.9846407730505	56.2011069067245	58.4175730403985	55.0658811577163	57.3432886395405	59.5978534503377	48.4348375968194	0.550985954207648	-0.165477163746675	-21.0763151140084	-0.326362768712974	-0.324517521735383	-0.328062325701426	0.176727659451605	0.179950983522063	0.173758830016965	0.200723787541123	0.204020828355303	0.198269516088716	0.000202441078213577	0.000366922440931949	0.000672865098473161
148	24.3471458787356	0.2	48.4408528434466	46.3917977259031	50.4899079609901	0.223463351932154	29.548180130581	28.3751052648625	30.7212549962995	0.5	0.37	0.67	31.2432456564191	32.5348942991608	33.8265429419025	54.654578711058	56.9140914770518	59.1736042430456	55.8615501595952	58.1693135468915	60.4609709222065	48.4408528434466	0.551842876219557	-0.384367924504485	-21.1818180465023	-0.326362768712974	-0.324517521735383	-0.328062325701426	0.176727659451605	0.179950983522063	0.173758830016965	0.200723787541123	0.204020828355303	0.198269516088716	0.000202441078213577	0.000366922440931949	0.000672865098473161
148	24.3471458787356	0.2	48.4408681427613	46.4038745687035	50.4778617168191	0.233057918175327	30.2605071770018	29.0914312356201	31.4295831183836	0.5	0.37	0.68	31.9416019289756	33.2252155828352	34.5088292366947	55.7739380227478	58.0152842312036	60.2566304396594	56.9548682023973	59.2917498648958	61.5357131856386	48.4408681427613	0.554646844599755	-0.252226421594139	-20.9047203293071	-0.326362768712974	-0.324517521735383	-0.328062325701426	0.176727659451605	0.179950983522063	0.173758830016965	0.200723787541123	0.204020828355303	0.198269516088716	0.000202441078213577	0.000366922440931949	0.000672865098473161
148	24.3471458787356	0.2	48.4421228966813	46.3759626827336	50.5082831106291	0.220553805647649	29.5611039848449	28.3775894129209	30.7446185567688	0.5	0.37	0.67	31.1708559739387	32.4708664056811	33.7708768374235	54.4428650340291	56.7134569143854	58.9840487947416	55.627373183114	57.9284621409814	60.2631582242435	48.4421228966813	0.551639923583485	0.283853162130857	-20.5028184686241	-0.326362768712974	-0.324517521735383	-0.328062325701426	0.176727659451605	0.179950983522063	0.173758830016965	0.200723787541123	0.204020828355303	0.198269516088716	0.000202441078213577	0.000366922440931949	0.000672865098473161
148	24.3471458787356	0.2	48.4487857918309	46.4133537131521	50.4842178705097	0.227020078709255	29.9965036168869	28.8177045705419	31.1753026632318	0.5	0.37	0.68	31.5680765667722	32.8593806142811	34.1506846617899	55.0394712531634	57.2908815299862	59.5422918068089	56.1746060983049	58.4566966847132	60.774680559489	48.4487857918309	0.555827931855923	-0.0432989518711093	-20.6833949767127	-0.326362768712974	-0.324517521735383	-0.328062325701426	0.176727659451605	0.179950983522063	0.173758830016965	0.200723787541123	0.204020828355303	0.198269516088716	0.000202441078213577	0.000366922440931949	0.000672865098473161
148	24.3471458787356	0.2	48.44921522468	46.4126551242615	50.4857753250986	0.227856874128499	29.8344335605378	28.6647919726867	31.0040751483889	0.49	0.37	0.67	31.7084270798967	33.0022615173952	34.2960959548937	55.6355577262664	57.9057176542344	60.1758775822024	56.8294626206857	59.1399609728844	61.4881486397608	48.44921522468	0.548855820383798	0.198251238606175	-20.8047449267006	-0.326362768712974	-0.324517521735383	-0.328062325701426	0.176727659451605	0.179950983522063	0.173758830016965	0.200723787541123	0.204020828355303	0.198269516088716	0.000202441078213577	0.000366922440931949	0.000672865098473161
148	24.3471458787356	0.2	48.4588274944225	46.423304706286	50.494350282559	0.22606851305677	29.9947624303215	28.812826831214	31.1766980294291	0.51	0.37	0.68	31.4317609686835	32.7211282858562	34.010495603029	54.6551913274799	56.8972107129572	59.1392300984345	55.8166230331091	58.1221049435516	60.4194182468193	48.4588274944225	0.556639357662714	0.000727661852912008	-20.5514108695629	-0.326362768712974	-0.324517521735383	-0.328062325701426	0.176727659451605	0.179950983522063	0.173758830016965	0.200723787541123	0.204020828355303	0.198269516088716	0.000202441078213577	0.000366922440931949	0.000672865098473161
148	24.3471458787356	0.2	48.461941906062	46.4206488494551	50.5032349626689	0.224877145251172	29.4100136145098	28.2471601130326	30.572867115987	0.5	0.37	0.68	31.1209515140939	32.4021106569122	33.6832697997306	54.4617814971823	56.7038147868037	58.9458480764251	55.566838896547	57.8484416799779	60.1459056196208	48.461941906062	0.551175335129372	-0.0194846655642095	-20.904042721686	-0.326362768712974	-0.324517521735383	-0.328062325701426	0.176727659451605	0.179950983522063	0.173758830016965	0.200723787541123	0.204020828355303	0.198269516088716	0.000202441078213577	0.000366922440931949	0.000672865098473161
148	24.3471458787356	0.2	48.4710493283375	46.3978008140475	50.5442978426275	0.220968547891739	29.3418288211788	28.1685084468858	30.5151491954718	0.5	0.37	0.67	31.0693775539739	32.3635296305533	33.6576817071326	54.4114949651453	56.6779307531363	58.9443665411273	55.558129974712	57.8747289724494	60.2042605633761	48.4710493283375	0.547371975487009	0.19833341379086	-20.8593141135123	-0.326362768712974	-0.324517521735383	-0.328062325701426	0.176727659451605	0.179950983522063	0.173758830016965	0.200723787541123	0.204020828355303	0.198269516088716	0.000202441078213577	0.000366922440931949	0.000672865098473161
148	24.3471458787356	0.2	48.4712149485539	46.4180858019435	50.5243440951643	0.230548674644873	30.2389622179269	29.0624584800918	31.4154659557621	0.5	0.37	0.68	32.0333326724195	33.3301030626545	34.6268734528895	56.0745429444118	58.3445473701106	60.6145517958095	57.2382813274485	59.5510424483288	61.867787954569	48.4712149485539	0.553033171067722	0.306052942498181	-20.4767322309281	-0.326362768712974	-0.324517521735383	-0.328062325701426	0.176727659451605	0.179950983522063	0.173758830016965	0.200723787541123	0.204020828355303	0.198269516088716	0.000202441078213577	0.000366922440931949	0.000672865098473161
148	24.3471458787356	0.2	48.4761881262471	46.401380375834	50.5509958766602	0.224038552911092	29.6314148829489	28.4569818720423	30.8058478938554	0.5	0.37	0.68	31.3311342781747	32.6241849091548	33.9172355401349	54.8057519980199	57.0676111306381	59.3294702632563	55.9728486831933	58.2639707296323	60.6129808628659	48.4761881262471	0.550270382414875	0.0908322550437108	-20.8122475135191	-0.326362768712974	-0.324517521735383	-0.328062325701426	0.176727659451605	0.179950983522063	0.173758830016965	0.200723787541123	0.204020828355303	0.198269516088716	0.000202441078213577	0.000366922440931949	0.000672865098473161
148	24.3471458787356	0.2	48.5149716290315	46.4433151732768	50.5866280847863	0.222064555187189	29.8060893854805	28.6179857492183	30.9941930217428	0.5	0.37	0.68	31.2743884010382	32.5727751885209	33.8711619760035	54.4433615914238	56.7036309354631	58.9639002795024	55.6024724702193	57.87721613273	60.1868924954952	48.5149716290315	0.557427276079159	-0.21599758804217	-20.680350391508	-0.326362768712974	-0.324517521735383	-0.328062325701426	0.176727659451605	0.179950983522063	0.173758830016965	0.200723787541123	0.204020828355303	0.198269516088716	0.000202441078213577	0.000366922440931949	0.000672865098473161
148	24.3471458787356	0.2	48.5225010623651	46.4836392543968	50.5613628703334	0.230600883735049	30.0443965684356	28.8756347604865	31.2131583763847	0.5	0.37	0.68	31.7616080191988	33.0471816427677	34.3327552663365	55.5241894826458	57.7715704535898	60.0189514245337	56.7053841912338	59.0088468272343	61.3091082255979	48.5225010623651	0.553769869021395	-0.0804593187252532	-20.8388463871594	-0.326362768712974	-0.324517521735383	-0.328062325701426	0.176727659451605	0.179950983522063	0.173758830016965	0.200723787541123	0.204020828355303	0.198269516088716	0.000202441078213577	0.000366922440931949	0.000672865098473161
148	24.3471458787356	0.2	48.5259887855827	46.4821719849072	50.5698055862582	0.227328233722092	29.4890843182926	28.3312423485248	30.6469262880603	0.5	0.37	0.68	31.0605019437813	32.3298833676579	33.5992647915345	54.1830423087577	56.3973963304778	58.6117503521979	55.3212260770754	57.5958027153057	59.8621087216799	48.5259887855827	0.552360343733638	0.152217342064679	-20.6184212745004	-0.326362768712974	-0.324517521735383	-0.328062325701426	0.176727659451605	0.179950983522063	0.173758830016965	0.200723787541123	0.204020828355303	0.198269516088716	0.000202441078213577	0.000366922440931949	0.000672865098473161
148	24.3471458787356	0.2	48.5410887523923	46.5007409754174	50.5814365293673	0.224362830468611	29.6256681593099	28.4525569809689	30.7987793376509	0.5	0.37	0.67	31.3299703048901	32.6217184738276	33.9134666427652	54.8079294271099	57.0676839622005	59.327438497291	56.0587496580053	58.3352724673566	60.6718646662836	48.5410887523923	0.550414247249608	0.13561708281179	-20.677863244207	-0.326362768712974	-0.324517521735383	-0.328062325701426	0.176727659451605	0.179950983522063	0.173758830016965	0.200723787541123	0.204020828355303	0.198269516088716	0.000202441078213577	0.000366922440931949	0.000672865098473161
148	24.3471458787356	0.2	48.552644225818	46.4789154825904	50.6263729690456	0.221052622047113	29.3415724561097	28.168548782587	30.5145961296324	0.5	0.37	0.67	30.9222133269501	32.2099079309637	33.4976025349773	53.987079076042	56.235264536689	58.483449997336	55.152803053424	57.4631032361485	59.7567733095822	48.552644225818	0.548950434077147	0.0894485890344233	-20.8179834235223	-0.326362768712974	-0.324517521735383	-0.328062325701426	0.176727659451605	0.179950983522063	0.173758830016965	0.200723787541123	0.204020828355303	0.198269516088716	0.000202441078213577	0.000366922440931949	0.000672865098473161
148	24.3471458787356	0.2	48.5558048704846	46.4783229088569	50.6332868321122	0.217422486516914	29.1875075676061	28.0082039475488	30.3668111876634	0.5	0.37	0.67	30.9019479052783	32.2030944943193	33.5042410833603	54.12897751775	56.4081132758381	58.6872490339263	55.2802191032689	57.6196344152654	59.9245918236608	48.5558048704846	0.548271067902314	-0.539475358750562	-21.5211571110142	-0.326362768712974	-0.324517521735383	-0.328062325701426	0.176727659451605	0.179950983522063	0.173758830016965	0.200723787541123	0.204020828355303	0.198269516088716	0.000202441078213577	0.000366922440931949	0.000672865098473161
148	24.3471458787356	0.2	48.5730490581813	46.5328958269	50.6132022894626	0.229533984148139	29.6528401774121	28.4958312475612	30.8098491072629	0.5	0.37	0.68	31.3312025729794	32.6033353577707	33.875468142562	54.7574428793941	56.9807452928893	59.2040477063846	55.8702198249245	58.1272696856291	60.424318624895	48.5730490581813	0.551201488914957	-0.194965295022511	-21.1138057896563	-0.326362768712974	-0.324517521735383	-0.328062325701426	0.176727659451605	0.179950983522063	0.173758830016965	0.200723787541123	0.204020828355303	0.198269516088716	0.000202441078213577	0.000366922440931949	0.000672865098473161
148	24.3471458787356	0.2	48.5909971413617	46.5227384964797	50.6592557862437	0.220606912342651	29.2785531776646	28.1065318990646	30.4505744562646	0.5	0.37	0.68	30.7779119835678	32.0613278060948	33.3447436286218	53.6492951251293	55.8864304534703	58.1235657818114	54.7686842855083	57.0665301084298	59.3398606898255	48.5909971413617	0.553725431036638	-0.399095076016918	-21.0548467002014	-0.326362768712974	-0.324517521735383	-0.328062325701426	0.176727659451605	0.179950983522063	0.173758830016965	0.200723787541123	0.204020828355303	0.198269516088716	0.000202441078213577	0.000366922440931949	0.000672865098473161
148	24.3471458787356	0.2	48.5951603332778	46.5548452698875	50.6354753966681	0.226167929468306	29.5016736857596	28.3394982972665	30.6638490742528	0.51	0.37	0.68	30.8902766839575	32.1570570245714	33.4238373651853	53.6855744040768	55.8871678350923	58.0887612661077	54.8091039778455	57.0631730834757	59.3146855677358	48.5951603332778	0.555096866631933	-0.0516595154550261	-20.6763334029723	-0.326362768712974	-0.324517521735383	-0.328062325701426	0.176727659451605	0.179950983522063	0.173758830016965	0.200723787541123	0.204020828355303	0.198269516088716	0.000202441078213577	0.000366922440931949	0.000672865098473161
148	24.3471458787356	0.2	48.6147792014237	46.5490144247625	50.6805439780849	0.220725793200542	29.1194708761643	27.954220491686	30.2847212606426	0.5	0.37	0.67	30.8950638073619	32.1829010049942	33.4707382026266	54.1771402137305	56.4354730290834	58.6938058444363	55.3709340972554	57.6287167228931	59.936337008053	48.6147792014237	0.546184320727662	0.550243944699534	-20.5991171973461	-0.326362768712974	-0.324517521735383	-0.328062325701426	0.176727659451605	0.179950983522063	0.173758830016965	0.200723787541123	0.204020828355303	0.198269516088716	0.000202441078213577	0.000366922440931949	0.000672865098473161
148	24.3471458787356	0.2	48.6794445549464	46.6255225398174	50.7333665700754	0.227973416309083	29.8596418902464	28.689399605647	31.0298841748459	0.5	0.37	0.68	31.6020051641539	32.8910527995022	34.1801004348505	55.2966011338628	57.5521527219392	59.8077043100155	56.4656044605863	58.7140918373434	61.0712315623275	48.6794445549464	0.551660094569669	0.0208034080681492	-20.8181083083962	-0.326362768712974	-0.324517521735383	-0.328062325701426	0.176727659451605	0.179950983522063	0.173758830016965	0.200723787541123	0.204020828355303	0.198269516088716	0.000202441078213577	0.000366922440931949	0.000672865098473161
148	24.3471458787356	0.2	48.7072229801654	46.6295968690279	50.7848490913029	0.219356244020275	29.1336912777187	27.9632109302068	30.3041716252306	0.5	0.37	0.68	30.7848080324188	32.073394414498	33.3619807965772	53.8470451869868	56.1009676109982	58.3548900350096	54.97131770133	57.2810803622974	59.5821177463208	48.7072229801654	0.550855012229231	-0.137873048294986	-20.9880710991406	-0.326362768712974	-0.324517521735383	-0.328062325701426	0.176727659451605	0.179950983522063	0.173758830016965	0.200723787541123	0.204020828355303	0.198269516088716	0.000202441078213577	0.000366922440931949	0.000672865098473161
148	24.3471458787356	0.2	48.7124747908466	46.6619578179265	50.7629917637668	0.22545696681257	29.9374705164842	28.7557270308685	31.1192140021	0.5	0.37	0.68	31.5215549408761	32.8169627101832	34.1123704794903	54.9824449121664	57.241999888065	59.5015548639636	56.1362670807727	58.4269950793096	60.7449970555983	48.7124747908466	0.554442376298314	0.170975519226392	-20.5239898043337	-0.326362768712974	-0.324517521735383	-0.328062325701426	0.176727659451605	0.179950983522063	0.173758830016965	0.200723787541123	0.204020828355303	0.198269516088716	0.000202441078213577	0.000366922440931949	0.000672865098473161
148	24.3471458787356	0.2	48.7324268481351	46.6700324374301	50.7948212588402	0.221700675249263	29.8347101185541	28.6442117372301	31.0252084998781	0.5	0.37	0.67	31.477772388523	32.7860379962484	34.0943036039738	54.9948302480039	57.2805016776122	59.5661731072205	56.2062752591407	58.5441971642236	60.9013745492331	48.7324268481351	0.551162560641109	0.109076753118584	-20.6845113471143	-0.326362768712974	-0.324517521735383	-0.328062325701426	0.176727659451605	0.179950983522063	0.173758830016965	0.200723787541123	0.204020828355303	0.198269516088716	0.000202441078213577	0.000366922440931949	0.000672865098473161
148	24.3471458787356	0.2	48.7554447885466	46.695963402436	50.8149261746571	0.221954028580745	29.5006009799391	28.3242981430207	30.6769038168575	0.5	0.37	0.67	31.1622604465331	32.4564233303919	33.7505862142507	54.4844844418641	56.7472149530805	59.0099454642969	55.6735700999705	57.9826927778552	60.2945123403679	48.7554447885466	0.551031049423636	0.52923000576233	-20.2857681681868	-0.326362768712974	-0.324517521735383	-0.328062325701426	0.176727659451605	0.179950983522063	0.173758830016965	0.200723787541123	0.204020828355303	0.198269516088716	0.000202441078213577	0.000366922440931949	0.000672865098473161
148	24.3471458787356	0.2	48.7783945469337	46.7102765467265	50.846512547141	0.227411403114375	29.8286555155106	28.65775802694	30.9995530040813	0.5	0.37	0.68	31.403922960048	32.6870231415283	33.9701233230086	54.7657235517115	57.0033392125797	59.2409548734479	55.9061542967656	58.1563948432919	60.4489883772824	48.7783945469337	0.552757701562944	-0.225108759610813	-20.987747984426	-0.326362768712974	-0.324517521735383	-0.328062325701426	0.176727659451605	0.179950983522063	0.173758830016965	0.200723787541123	0.204020828355303	0.198269516088716	0.000202441078213577	0.000366922440931949	0.000672865098473161
148	24.3471458787356	0.2	48.7862284906022	46.7125259041946	50.8599310770097	0.225316230945996	29.7793336463166	28.6033585277595	30.9553087648736	0.5	0.37	0.67	31.4907902961397	32.785476925894	34.0801635556483	55.0833196187265	57.3479702280696	59.6126208374126	56.270277407504	58.5810687830163	60.8947982811454	48.7862284906022	0.549943029094759	-0.0377201565698646	-20.943088496309	-0.326362768712974	-0.324517521735383	-0.328062325701426	0.176727659451605	0.179950983522063	0.173758830016965	0.200723787541123	0.204020828355303	0.198269516088716	0.000202441078213577	0.000366922440931949	0.000672865098473161
148	24.3471458787356	0.2	48.7978925195986	46.7352194942357	50.8605655449615	0.224077711983798	29.6808760005941	28.5046150888838	30.8571369123044	0.5	0.37	0.67	31.3415966827548	32.6349274284448	33.9282581741349	54.7764431535465	57.0368276128043	59.2972120720621	55.9628291596971	58.2688483696496	60.5560793241501	48.7978925195986	0.551558331063256	-0.246249986196237	-21.0739260322603	-0.326362768712974	-0.324517521735383	-0.328062325701426	0.176727659451605	0.179950983522063	0.173758830016965	0.200723787541123	0.204020828355303	0.198269516088716	0.000202441078213577	0.000366922440931949	0.000672865098473161
148	24.3471458787356	0.2	48.849671924847	46.7792492506352	50.9200945990587	0.224380084704671	29.7496277430891	28.5716664347865	30.9275890513916	0.49	0.37	0.67	31.5863947138246	32.8886481517395	34.1909015896544	55.3996662115077	57.6837004115773	59.9677346116469	56.588054786232	58.9275938154606	61.2366716859864	48.849671924847	0.547549267324062	0.0154802810761444	-21.0482663774474	-0.326362768712974	-0.324517521735383	-0.328062325701426	0.176727659451605	0.179950983522063	0.173758830016965	0.200723787541123	0.204020828355303	0.198269516088716	0.000202441078213577	0.000366922440931949	0.000672865098473161
148	24.3471458787356	0.2	48.8596594138922	46.8017139066178	50.9176049211666	0.226614152140672	29.6262362910187	28.4606397595026	30.7918328225348	0.5	0.37	0.67	31.2878802757957	32.5692655516056	33.8506508274155	54.676482903628	56.9157410287616	59.1549991538952	55.8506468851909	58.1097768961867	60.3972856334772	48.8596594138922	0.550445299272382	0.329797358884242	-20.6216519017624	-0.326362768712974	-0.324517521735383	-0.328062325701426	0.176727659451605	0.179950983522063	0.173758830016965	0.200723787541123	0.204020828355303	0.198269516088716	0.000202441078213577	0.000366922440931949	0.000672865098473161
148	24.3471458787356	0.2	48.8696732372891	46.8057918299488	50.9335546446294	0.222552989288536	29.0790762547649	27.9215883615437	30.236564147986	0.5	0.37	0.67	30.75179521492	32.0266091759019	33.3014231368839	53.8038614167221	56.0342975005152	58.2647335843083	54.9197518486241	57.1846774322623	59.4622992746444	48.8696732372891	0.548013378434323	0.0483163151607296	-20.9951546333698	-0.326362768712974	-0.324517521735383	-0.328062325701426	0.176727659451605	0.179950983522063	0.173758830016965	0.200723787541123	0.204020828355303	0.198269516088716	0.000202441078213577	0.000366922440931949	0.000672865098473161
148	24.3471458787356	0.2	48.870481611153	46.8100022420577	50.9309609802483	0.230526252391797	29.9708791504485	28.8047319902004	31.1370263106966	0.5	0.37	0.67	31.7619676328743	33.0478372035952	34.333706774316	55.6139915733081	57.8655000534195	60.1170085335309	56.7872497677391	59.1072396929445	61.4008715690515	48.870481611153	0.548979219094958	-0.00232154122859455	-20.9960562152286	-0.326362768712974	-0.324517521735383	-0.328062325701426	0.176727659451605	0.179950983522063	0.173758830016965	0.200723787541123	0.204020828355303	0.198269516088716	0.000202441078213577	0.000366922440931949	0.000672865098473161
148	24.3471458787356	0.2	48.88376873098	46.8290817819151	50.9384556800449	0.232585690858732	30.0560546694556	28.8933415041378	31.2187678347734	0.5	0.37	0.67	31.8056661841832	33.085575840834	34.3654854974847	55.6291215863015	57.8677242773123	60.1063269683231	56.841045830057	59.1318410478375	61.4593394427414	48.88376873098	0.548432421345892	0.187857537991546	-20.7934801951594	-0.326362768712974	-0.324517521735383	-0.328062325701426	0.176727659451605	0.179950983522063	0.173758830016965	0.200723787541123	0.204020828355303	0.198269516088716	0.000202441078213577	0.000366922440931949	0.000672865098473161
148	24.3471458787356	0.2	48.8862489949848	46.8354361533849	50.9370618365847	0.225498771201704	29.4817571056708	28.3181416062995	30.645372605042	0.5	0.37	0.67	31.1400425452307	32.4196122521867	33.6991819591427	54.4281256411737	56.6646216471018	58.9011176530299	55.5599367053695	57.8535656106987	60.1525917383228	48.8862489949848	0.551062925895862	0.237799428619982	-20.6356391325557	-0.326362768712974	-0.324517521735383	-0.328062325701426	0.176727659451605	0.179950983522063	0.173758830016965	0.200723787541123	0.204020828355303	0.198269516088716	0.000202441078213577	0.000366922440931949	0.000672865098473161
148	24.3471458787356	0.2	48.8877230502385	46.8357472565509	50.9396988439261	0.22481804318786	30.0032719591117	28.8167602388146	31.1897836794088	0.5	0.37	0.68	31.5683580729069	32.8681650787476	34.1679720845882	55.0414438206125	57.3077401583691	59.5740364961256	56.226959279382	58.5422842839072	60.8608037961407	48.8877230502385	0.556060449209938	-0.026728041207447	-20.6125135677634	-0.326362768712974	-0.324517521735383	-0.328062325701426	0.176727659451605	0.179950983522063	0.173758830016965	0.200723787541123	0.204020828355303	0.198269516088716	0.000202441078213577	0.000366922440931949	0.000672865098473161
148	24.3471458787356	0.2	48.9367496817902	46.8700894795403	51.0034098840402	0.225033930412604	29.7715412484767	28.5949223287094	30.9481601682439	0.5	0.37	0.68	31.3342360749593	32.6235718031153	33.9129075312713	54.643260723955	56.8917121681133	59.1401636122717	55.8186597500215	58.1394252461354	60.4154924653643	48.9367496817902	0.55299034121984	0.0164463863568118	-20.6983108460693	-0.326362768712974	-0.324517521735383	-0.328062325701426	0.176727659451605	0.179950983522063	0.173758830016965	0.200723787541123	0.204020828355303	0.198269516088716	0.000202441078213577	0.000366922440931949	0.000672865098473161
148	24.3471458787356	0.2	48.946668022689	46.8909824665053	51.0023535788727	0.230539956768689	29.9571440566501	28.7915763446688	31.1227117686314	0.5	0.37	0.68	31.7399066761991	33.0248314736539	34.3097562711087	55.5667596429048	57.8162655443485	60.0657714457921	56.7113399568147	59.0171408182188	61.2912090599534	48.946668022689	0.54917988795384	0.111980134929386	-20.8709493313809	-0.326362768712974	-0.324517521735383	-0.328062325701426	0.176727659451605	0.179950983522063	0.173758830016965	0.200723787541123	0.204020828355303	0.198269516088716	0.000202441078213577	0.000366922440931949	0.000672865098473161
148	24.3471458787356	0.2	48.9598195953452	46.8944904695342	51.0251487211561	0.219904440536401	29.3834527195793	28.2048243301935	30.562081108965	0.5	0.37	0.67	31.0524861612533	32.3501131672645	33.6477401732757	54.3171669513831	56.5869827194384	58.8567984874938	55.4822731867387	57.8211263184784	60.1107180108238	48.9598195953452	0.548430380137691	0.592790558739199	-20.3722064112437	-0.326362768712974	-0.324517521735383	-0.328062325701426	0.176727659451605	0.179950983522063	0.173758830016965	0.200723787541123	0.204020828355303	0.198269516088716	0.000202441078213577	0.000366922440931949	0.000672865098473161
148	24.3471458787356	0.2	49.0921753818461	47.019081639922	51.1652691237701	0.225490836626756	29.976323577791	28.7931611573889	31.1594859981931	0.5	0.37	0.68	31.552987249962	32.8495558539272	34.1461244578925	55.0264516493839	57.287586832275	59.548722015166	56.2250096411367	58.5320389203825	60.8665307496999	49.0921753818461	0.553475879212998	0.167017904462288	-20.4946018374084	-0.326362768712974	-0.324517521735383	-0.328062325701426	0.176727659451605	0.179950983522063	0.173758830016965	0.200723787541123	0.204020828355303	0.198269516088716	0.000202441078213577	0.000366922440931949	0.000672865098473161
148	24.3471458787356	0.2	49.1294003364583	47.0534777682834	51.2053229046332	0.226355617511258	29.7223347901308	28.552094249355	30.8925753309067	0.5	0.37	0.67	31.4280044526009	32.7161174927485	34.004230532896	54.9662870950517	57.2191438197736	59.4720005444955	56.1739127144237	58.4722774073527	60.7904546195394	49.1294003364583	0.548504531958608	-0.231156896410212	-21.1808528076851	-0.326362768712974	-0.324517521735383	-0.328062325701426	0.176727659451605	0.179950983522063	0.173758830016965	0.200723787541123	0.204020828355303	0.198269516088716	0.000202441078213577	0.000366922440931949	0.000672865098473161
148	24.3471458787356	0.2	49.1672166920294	47.1026174823687	51.2318159016901	0.224391996723371	29.6401611869162	28.4665744621123	30.81374791172	0.5	0.37	0.67	31.3389098854598	32.6309139044312	33.9229179234027	54.8161885760914	57.0760864539646	59.3359843318377	55.9801876521499	58.3036593724914	60.6174837880308	49.1672166920294	0.551645374255679	-0.319976601843518	-21.1188761812407	-0.326362768712974	-0.324517521735383	-0.328062325701426	0.176727659451605	0.179950983522063	0.173758830016965	0.200723787541123	0.204020828355303	0.198269516088716	0.000202441078213577	0.000366922440931949	0.000672865098473161
148	24.3471458787356	0.2	49.2177792957017	47.1515191686012	51.2840394228021	0.227172718339197	29.5714916743203	28.4098998810876	30.7330834675529	0.5	0.37	0.67	31.2529025366283	32.5307358008494	33.8085690650706	54.6389519214111	56.8729674726237	59.1069830238364	55.7541480033728	58.0588815793556	60.3409111893985	49.2177792957017	0.547285374950277	-0.178279772052837	-21.2378371768955	-0.326362768712974	-0.324517521735383	-0.328062325701426	0.176727659451605	0.179950983522063	0.173758830016965	0.200723787541123	0.204020828355303	0.198269516088716	0.000202441078213577	0.000366922440931949	0.000672865098473161
148	24.3471458787356	0.2	49.2351690685892	47.1663136010747	51.3040245361037	0.226476370525443	30.2649545803816	29.0737604668468	31.4561486939164	0.5	0.37	0.67	31.910500043541	33.2179194898546	34.5253389361681	55.7064093583095	57.988781705342	60.2711540523746	56.8929975669317	59.2287290981511	61.5780361138789	49.2351690685892	0.554054746635635	-0.252258037262952	-20.8722723613035	-0.326362768712974	-0.324517521735383	-0.328062325701426	0.176727659451605	0.179950983522063	0.173758830016965	0.200723787541123	0.204020828355303	0.198269516088716	0.000202441078213577	0.000366922440931949	0.000672865098473161
148	24.3471458787356	0.2	49.2444497250847	47.1659674192893	51.3229320308801	0.225312231140503	29.7669569725778	28.5914571360303	30.9424568091252	0.49	0.37	0.67	31.6454482193246	32.9465088484594	34.2475694775943	55.5458600876386	57.8295544493235	60.1132488110083	56.7094042414151	59.054703022542	61.3913733533371	49.2444497250847	0.547955257378666	0.19501974553386	-20.8255954633696	-0.326362768712974	-0.324517521735383	-0.328062325701426	0.176727659451605	0.179950983522063	0.173758830016965	0.200723787541123	0.204020828355303	0.198269516088716	0.000202441078213577	0.000366922440931949	0.000672865098473161
148	24.3471458787356	0.2	49.3127957214441	47.2376288358301	51.387962607058	0.224449385016396	29.801027169713	28.6212655467785	30.9807887926476	0.5	0.37	0.68	31.3921899309189	32.6861683848011	33.9801468386832	54.7771367112301	57.0350369987114	59.2929372861926	55.9294317399344	58.2106210036085	60.5448699784587	49.3127957214441	0.552784155832257	-0.0379950483110795	-20.7786937169427	-0.326362768712974	-0.324517521735383	-0.328062325701426	0.176727659451605	0.179950983522063	0.173758830016965	0.200723787541123	0.204020828355303	0.198269516088716	0.000202441078213577	0.000366922440931949	0.000672865098473161
148	24.3471458787356	0.2	49.4252696101266	47.3407588719657	51.5097803482874	0.226573529933385	29.970485659337	28.7912085225721	31.1497627961019	0.5	0.37	0.68	31.6342497516985	32.9299767942657	34.225703836833	55.2624827066877	57.5260133370804	59.789543967473	56.4182726245944	58.7361775854337	61.0343532807325	49.4252696101266	0.553256884803914	-0.0380216769503693	-20.7748037024295	-0.326362768712974	-0.324517521735383	-0.328062325701426	0.176727659451605	0.179950983522063	0.173758830016965	0.200723787541123	0.204020828355303	0.198269516088716	0.000202441078213577	0.000366922440931949	0.000672865098473161
148	24.3471458787356	0.2	49.5479368796187	47.4632244688942	51.6326492903433	0.227172254520526	29.8106021752451	28.6396163839183	30.9815879665718	0.5	0.37	0.67	31.536707009847	32.8261459226706	34.1155848354942	55.1704535170864	57.4262036047809	59.6819536924754	56.3448471664962	58.6772619569269	60.9341253311069	49.5479368796187	0.548555807811064	-0.373202874371339	-21.3530355305445	-0.326362768712974	-0.324517521735383	-0.328062325701426	0.176727659451605	0.179950983522063	0.173758830016965	0.200723787541123	0.204020828355303	0.198269516088716	0.000202441078213577	0.000366922440931949	0.000672865098473161
148	24.3471458787356	0.2	49.6166171781687	47.5303252214695	51.7029091348679	0.227132486050391	29.9241053508959	28.7485279135026	31.0996827882891	0.5	0.37	0.68	31.5492804561248	32.8393855488726	34.1294906416204	55.0710200928513	57.3229701360039	59.5749201791566	56.2098815505217	58.5038258212431	60.8144601772568	49.6166171781687	0.549926867454256	0.405224008215272	-20.5438636557779	-0.326362768712974	-0.324517521735383	-0.328062325701426	0.176727659451605	0.179950983522063	0.173758830016965	0.200723787541123	0.204020828355303	0.198269516088716	0.000202441078213577	0.000366922440931949	0.000672865098473161
148	24.3471458787356	0.2	49.6265923806228	47.5404992975282	51.7126854637174	0.224281148613733	29.3387439520094	28.1767216270746	30.5007662769443	0.5	0.36	0.66	31.02112264737	32.3004495164742	33.5797763855784	54.2618246400921	56.49960987494	58.7373951097879	55.400138058111	57.6809066639247	59.9655501676264	49.6265923806228	0.543037795715747	0.132861625526323	-21.1488987129137	-0.326362768712974	-0.324517521735383	-0.328062325701426	0.176727659451605	0.179950983522063	0.173758830016965	0.200723787541123	0.204020828355303	0.198269516088716	0.000202441078213577	0.000366922440931949	0.000672865098473161
148	24.3471458787356	0.2	50.0488095588799	47.9448806015526	52.1527385162072	0.224675411171025	29.997462785081	28.8106951409372	31.1842304292249	0.5	0.37	0.68	31.7196829873274	33.0262774053973	34.3328718234671	55.4844072411863	57.7699161102444	60.0554249793025	56.6688190935778	59.0290713913477	61.3486097300348	50.0488095588799	0.548941612110437	-0.191746130223876	-21.0496352655868	-0.326362768712974	-0.324517521735383	-0.328062325701426	0.176727659451605	0.179950983522063	0.173758830016965	0.200723787541123	0.204020828355303	0.198269516088716	0.000202441078213577	0.000366922440931949	0.000672865098473161
148	24.3471458787356	0.21	46.4335726833678	44.5176958491764	48.3494495175592	0.237572828945844	29.6525776336675	28.5212707818714	30.7838844854637	0.5	0.37	0.67	31.5218459810855	32.7721717681936	34.0224975553016	55.2763445088545	57.4689013469902	59.6614581851259	56.4328959281667	58.6701597769078	60.9257292264653	46.4335726833678	0.55302266396155	-0.491704820597683	-21.3990487362294	-0.326362768712974	-0.324517521735383	-0.328062325701426	0.176727659451605	0.179950983522063	0.173758830016965	0.200723787541123	0.204020828355303	0.198269516088716	0.000202441078213577	0.000366922440931949	0.000672865098473161
148	24.3471458787356	0.21	46.5444912116807	44.6054456947406	48.4835367286208	0.226504643819041	28.8925020677756	27.7554178780485	30.0295862575028	0.5	0.37	0.68	30.4646629151411	31.7127394780082	32.9608160408753	53.1836845746452	55.3625142052053	57.5413438357653	54.2875231412991	56.5222456574482	58.7387208839767	46.5444912116807	0.555854391883424	-0.136163411934003	-20.8504784809627	-0.326362768712974	-0.324517521735383	-0.328062325701426	0.176727659451605	0.179950983522063	0.173758830016965	0.200723787541123	0.204020828355303	0.198269516088716	0.000202441078213577	0.000366922440931949	0.000672865098473161
148	24.3471458787356	0.21	46.58605752033	44.6570455337487	48.5150695069114	0.233962523714831	29.4722535677964	28.3365045428913	30.6080025927016	0.5	0.37	0.68	31.1433685504152	32.3916188563009	33.6398691621866	54.41483173389	56.5958202883744	58.7768088428589	55.5373212648127	57.7983967524263	60.0044567508056	46.58605752033	0.556340749317758	0.200224031789309	-20.4955624276048	-0.326362768712974	-0.324517521735383	-0.328062325701426	0.176727659451605	0.179950983522063	0.173758830016965	0.200723787541123	0.204020828355303	0.198269516088716	0.000202441078213577	0.000366922440931949	0.000672865098473161
148	24.3471458787356	0.21	46.6837087771741	44.7336067081496	48.6338108461986	0.227117151310658	29.0079781992503	27.8683413141935	30.1476150843071	0.5	0.37	0.68	30.6235097914712	31.8758154423455	33.1281210932199	53.5004896038937	55.6883173843057	57.8761451647177	54.6140816057334	56.8396136203005	59.0762479375438	46.6837087771741	0.556037084126521	0.0350192368247407	-20.6102221096495	-0.326362768712974	-0.324517521735383	-0.328062325701426	0.176727659451605	0.179950983522063	0.173758830016965	0.200723787541123	0.204020828355303	0.198269516088716	0.000202441078213577	0.000366922440931949	0.000672865098473161
148	24.3471458787356	0.21	46.6903010254235	44.7660084391128	48.6145936117343	0.234120238784501	29.5997476054129	28.4595871000617	30.7399081107641	0.5	0.37	0.68	31.134941935266	32.382283683626	33.6296254319859	54.2383971606448	56.4113197016041	58.5842422425635	55.4409336855399	57.5883552237652	59.7939395999425	46.6903010254235	0.55878137123163	-0.102725855480743	-20.6436845644474	-0.326362768712974	-0.324517521735383	-0.328062325701426	0.176727659451605	0.179950983522063	0.173758830016965	0.200723787541123	0.204020828355303	0.198269516088716	0.000202441078213577	0.000366922440931949	0.000672865098473161
148	24.3471458787356	0.21	46.6925248890215	44.7542926819596	48.6307570960834	0.234476911004528	29.2888862430299	28.1618208103495	30.4159516757103	0.5	0.36	0.68	30.9756704112777	32.2153490389402	33.4550276666027	54.149362869219	56.3164768318622	58.4835907945054	55.2274610831824	57.4696454682255	59.6492374586872	46.6925248890215	0.55347578740637	-0.302913563081467	-21.1679120132583	-0.326362768712974	-0.324517521735383	-0.328062325701426	0.176727659451605	0.179950983522063	0.173758830016965	0.200723787541123	0.204020828355303	0.198269516088716	0.000202441078213577	0.000366922440931949	0.000672865098473161
148	24.3471458787356	0.21	46.7151389120996	44.762360478131	48.6679173460682	0.2289298790011	29.184884406801	28.0441859781454	30.3255828354565	0.5	0.37	0.68	30.646932869533	31.8934981360247	33.1400634025164	53.3506270702137	55.5206660406515	57.6907050110893	54.4861969433237	56.6932513081978	58.9190052891579	46.7151389120996	0.557024472666519	0.401831032813829	-20.1938155095878	-0.326362768712974	-0.324517521735383	-0.328062325701426	0.176727659451605	0.179950983522063	0.173758830016965	0.200723787541123	0.204020828355303	0.198269516088716	0.000202441078213577	0.000366922440931949	0.000672865098473161
148	24.3471458787356	0.21	46.7420868244415	44.7948373754982	48.6893362733849	0.230341407999738	29.1451691596617	28.0105586538316	30.2797796654919	0.5	0.37	0.68	30.6429904382353	31.8842316184257	33.1254727986161	53.3805969693277	55.5428596673835	57.7051223654393	54.4652702777782	56.6881960461152	58.9008910280249	46.7420868244415	0.558755980745938	-0.0376859753263666	-20.6088542726515	-0.326362768712974	-0.324517521735383	-0.328062325701426	0.176727659451605	0.179950983522063	0.173758830016965	0.200723787541123	0.204020828355303	0.198269516088716	0.000202441078213577	0.000366922440931949	0.000672865098473161
148	24.3471458787356	0.21	46.7456006764518	44.7909980441333	48.7002033087704	0.229327256198382	29.1568641800064	28.0185421416692	30.2951862183436	0.5	0.37	0.68	30.8828919073439	32.137585184673	33.3922784620021	54.0609041768434	56.257261086699	58.4536179965546	55.1292314833699	57.3757096808684	59.6285181222274	46.7456006764518	0.555177444695455	-0.18402632516145	-20.9556446752079	-0.326362768712974	-0.324517521735383	-0.328062325701426	0.176727659451605	0.179950983522063	0.173758830016965	0.200723787541123	0.204020828355303	0.198269516088716	0.000202441078213577	0.000366922440931949	0.000672865098473161
148	24.3471458787356	0.21	46.8030288528059	44.8512016470848	48.7548560585269	0.22792394991839	29.0239961501613	27.8863441499538	30.1616481503688	0.5	0.37	0.68	30.704277766281	31.9568902574667	33.2095027486525	53.7108363942441	55.9020250322439	58.0932136702438	54.7717451193655	57.048467128426	59.2300699088762	46.8030288528059	0.557339418734335	-0.623423601028324	-21.2414434882486	-0.326362768712974	-0.324517521735383	-0.328062325701426	0.176727659451605	0.179950983522063	0.173758830016965	0.200723787541123	0.204020828355303	0.198269516088716	0.000202441078213577	0.000366922440931949	0.000672865098473161
148	24.3471458787356	0.21	46.8078497555326	44.8499723618611	48.765727149204	0.229969341795309	29.4756640936249	28.3269821252353	30.6243460620145	0.5	0.37	0.67	31.0119892858845	32.2695504598597	33.5271116338349	54.0490777261953	56.240811413804	58.4325451014127	55.2014024357472	57.4196731476874	59.6576329988017	46.8078497555326	0.555777332038742	-0.114490506581516	-20.7810987322737	-0.326362768712974	-0.324517521735383	-0.328062325701426	0.176727659451605	0.179950983522063	0.173758830016965	0.200723787541123	0.204020828355303	0.198269516088716	0.000202441078213577	0.000366922440931949	0.000672865098473161
148	24.3471458787356	0.21	46.8538886424829	44.8892482430812	48.8185290418847	0.228824414899618	28.9050566674457	27.7749577769382	30.0351555579533	0.5	0.37	0.68	30.4648560053844	31.7044006429552	32.943945280526	53.1600295274601	55.3229883650867	57.4859472027133	54.2249130554191	56.431758914515	58.6240128688157	46.8538886424829	0.555682414352407	-0.173652487891291	-20.8906110222675	-0.326362768712974	-0.324517521735383	-0.328062325701426	0.176727659451605	0.179950983522063	0.173758830016965	0.200723787541123	0.204020828355303	0.198269516088716	0.000202441078213577	0.000366922440931949	0.000672865098473161
148	24.3471458787356	0.21	46.8667891690443	44.9204147287569	48.8131636093317	0.229965319237312	29.1601618272901	28.0237622393925	30.2965614151877	0.5	0.37	0.68	30.6517714293712	31.8947401686544	33.1377089079375	53.3895338530864	55.5545480917315	57.7195623303767	54.5016237581572	56.7151780995423	58.9094002271483	46.8667891690443	0.558871643129885	0.714124907061271	-19.8504533492192	-0.326362768712974	-0.324517521735383	-0.328062325701426	0.176727659451605	0.179950983522063	0.173758830016965	0.200723787541123	0.204020828355303	0.198269516088716	0.000202441078213577	0.000366922440931949	0.000672865098473161
148	24.3471458787356	0.21	46.9022401789111	44.9441115591113	48.860368798711	0.235017091163093	29.563375701837	28.4274567817902	30.6992946218838	0.5	0.37	0.68	31.3425743636601	32.5949770494136	33.8473797351671	54.8757939581968	57.06854912051	59.2613042828233	55.9900991086274	58.2441610831443	60.4617006433049	46.9022401789111	0.553757492315821	0.480361939212577	-20.4160555734523	-0.326362768712974	-0.324517521735383	-0.328062325701426	0.176727659451605	0.179950983522063	0.173758830016965	0.200723787541123	0.204020828355303	0.198269516088716	0.000202441078213577	0.000366922440931949	0.000672865098473161
148	24.3471458787356	0.21	46.9137367211495	44.9551385186824	48.8723349236165	0.229110685283171	29.3155645432471	28.1703449472009	30.4607841392934	0.5	0.37	0.67	30.8990647580164	32.1552160237076	33.4113672893987	53.9183054482887	56.1102665371829	58.302227626077	55.092675654372	57.3389313287909	59.5917399366904	46.9137367211495	0.555033242667025	0.648589367991065	-20.0452099736037	-0.326362768712974	-0.324517521735383	-0.328062325701426	0.176727659451605	0.179950983522063	0.173758830016965	0.200723787541123	0.204020828355303	0.198269516088716	0.000202441078213577	0.000366922440931949	0.000672865098473161
148	24.3471458787356	0.21	46.9625391555112	45.0309716514424	48.8941066595799	0.233942634554307	29.3114344417884	28.1818200980256	30.4410487855512	0.5	0.37	0.67	31.1121649391904	32.359236549845	33.6063081604996	54.5185045126265	56.7037744662259	58.8890444198253	55.6186797382797	57.8875890893351	60.102318552203	46.9625391555112	0.554272509509275	0.21548707609814	-20.6729997268389	-0.326362768712974	-0.324517521735383	-0.328062325701426	0.176727659451605	0.179950983522063	0.173758830016965	0.200723787541123	0.204020828355303	0.198269516088716	0.000202441078213577	0.000366922440931949	0.000672865098473161
148	24.3471458787356	0.21	46.9693320370121	45.0189657444598	48.9196983295645	0.233208748913436	29.4517890008911	28.3144367190522	30.58914128273	0.5	0.37	0.68	30.9943173198317	32.2393167481279	33.4843161764241	54.0138505359907	56.1835131984542	58.3531758609176	55.1211839947479	57.3249210569883	59.5425860246832	46.9693320370121	0.557642899946795	-0.0712917656514969	-20.7395711015954	-0.326362768712974	-0.324517521735383	-0.328062325701426	0.176727659451605	0.179950983522063	0.173758830016965	0.200723787541123	0.204020828355303	0.198269516088716	0.000202441078213577	0.000366922440931949	0.000672865098473161
148	24.3471458787356	0.21	46.9909043008447	45.042050384502	48.9397582171874	0.233291321607302	29.2248334743805	28.0965061358817	30.3531608128794	0.5	0.37	0.68	30.9391866326891	32.1816731518225	33.4241596709559	54.1257501222535	56.2993856370873	58.4730211519211	55.2243971383743	57.4558938729421	59.6856004080764	46.9909043008447	0.553141613792826	-0.204727914318125	-21.0610832614506	-0.326362768712974	-0.324517521735383	-0.328062325701426	0.176727659451605	0.179950983522063	0.173758830016965	0.200723787541123	0.204020828355303	0.198269516088716	0.000202441078213577	0.000366922440931949	0.000672865098473161
148	24.3471458787356	0.21	47.0207268725955	45.0761768256435	48.9652769195476	0.236458509741703	29.4397515213922	28.3130985808078	30.5664044619767	0.5	0.37	0.69	30.9705190961353	32.2029178147531	33.4353165333709	53.9472895444727	56.0939946190999	58.2406996937271	55.0020187646333	57.1910419476816	59.3933921331524	47.0207268725955	0.55638423435879	0.380997717397028	-20.3268516116515	-0.326362768712974	-0.324517521735383	-0.328062325701426	0.176727659451605	0.179950983522063	0.173758830016965	0.200723787541123	0.204020828355303	0.198269516088716	0.000202441078213577	0.000366922440931949	0.000672865098473161
148	24.3471458787356	0.21	47.0528808666262	45.1026239670528	49.0031377661997	0.23131160910344	29.3051142232446	28.1673899270765	30.4428385194127	0.5	0.37	0.67	31.0182311317294	32.2711052984197	33.5239794651101	54.2651565151342	56.4570098307048	58.6488631462755	55.3931659623417	57.6365945640403	59.8682228078128	47.0528808666262	0.553791655621438	0.238774848746308	-20.6353541667243	-0.326362768712974	-0.324517521735383	-0.328062325701426	0.176727659451605	0.179950983522063	0.173758830016965	0.200723787541123	0.204020828355303	0.198269516088716	0.000202441078213577	0.000366922440931949	0.000672865098473161
148	24.3471458787356	0.21	47.0547753494112	45.1015676939782	49.0079830048443	0.22990366911481	29.0289584899925	27.8974750604529	30.1604419195321	0.5	0.37	0.67	30.6388014195587	31.8814692965641	33.1241371735695	53.5082854185082	55.6785082850193	57.8487311515303	54.6199307633021	56.8362813248473	59.0553852621402	47.0547753494112	0.553828375418198	-0.416496883647191	-21.1926397899189	-0.326362768712974	-0.324517521735383	-0.328062325701426	0.176727659451605	0.179950983522063	0.173758830016965	0.200723787541123	0.204020828355303	0.198269516088716	0.000202441078213577	0.000366922440931949	0.000672865098473161
148	24.3471458787356	0.21	47.0836995157634	45.1524516444235	49.0149473871034	0.229454707859872	29.4291600780883	28.2806213751106	30.577698781066	0.5	0.37	0.68	31.0417971996151	32.3024733715014	33.5631495433878	54.1919680934809	56.3928240053906	58.5936799173003	55.3212178739042	57.5639466917498	59.8068650996741	47.0836995157634	0.5588832650308	-0.22959659316756	-20.7599567762568	-0.326362768712974	-0.324517521735383	-0.328062325701426	0.176727659451605	0.179950983522063	0.173758830016965	0.200723787541123	0.204020828355303	0.198269516088716	0.000202441078213577	0.000366922440931949	0.000672865098473161
148	24.3471458787356	0.21	47.0919422998437	45.146917999876	49.0369665998114	0.232033641530431	29.7298712268159	28.577994997948	30.8817474556838	0.5	0.37	0.68	31.2652243730403	32.5254131563371	33.7856019396339	54.466189976386	56.661526266259	58.8568625561319	55.6187036805675	57.8229976824203	60.0853647547827	47.0919422998437	0.558707712749361	0.715562140143446	-19.847580199141	-0.326362768712974	-0.324517521735383	-0.328062325701426	0.176727659451605	0.179950983522063	0.173758830016965	0.200723787541123	0.204020828355303	0.198269516088716	0.000202441078213577	0.000366922440931949	0.000672865098473161
148	24.3471458787356	0.21	47.117253066368	45.1768297525203	49.0576763802157	0.235179733795625	29.4944394393645	28.3616816406259	30.627197238103	0.5	0.37	0.68	31.0443664752362	32.2842699716971	33.524173468158	54.0991965447559	56.259903641326	58.4206107378962	55.229143872346	57.4058816885055	59.6243332883355	47.117253066368	0.558845216929556	0.376926575231441	-20.168140617563	-0.326362768712974	-0.324517521735383	-0.328062325701426	0.176727659451605	0.179950983522063	0.173758830016965	0.200723787541123	0.204020828355303	0.198269516088716	0.000202441078213577	0.000366922440931949	0.000672865098473161
148	24.3471458787356	0.21	47.1322252400571	45.1658660709906	49.0985844091235	0.224388846229024	28.7333075020796	27.5956168786993	29.8709981254598	0.5	0.37	0.68	30.3368322612231	31.587535579738	32.8382388982528	53.0143911732375	55.2000272475142	57.385663321791	54.0749935113029	56.3111910506167	58.5226496589939	47.1322252400571	0.554639415194272	0.312308007223953	-20.4441619911852	-0.326362768712974	-0.324517521735383	-0.328062325701426	0.176727659451605	0.179950983522063	0.173758830016965	0.200723787541123	0.204020828355303	0.198269516088716	0.000202441078213577	0.000366922440931949	0.000672865098473161
148	24.3471458787356	0.21	47.1335585727239	45.172278077783	49.0948390676647	0.232363993231758	29.4879337689589	28.3464893645813	30.6293781733365	0.5	0.37	0.67	31.3057241698613	32.566329785572	33.8269354012827	54.8711249298048	57.0806521029047	59.2901792760045	56.0347302656734	58.2589121375555	60.5426349485237	47.1335585727239	0.552249978128862	-0.108247574690991	-21.0134644023103	-0.326362768712974	-0.324517521735383	-0.328062325701426	0.176727659451605	0.179950983522063	0.173758830016965	0.200723787541123	0.204020828355303	0.198269516088716	0.000202441078213577	0.000366922440931949	0.000672865098473161
148	24.3471458787356	0.21	47.1387261369512	45.1693195677366	49.1081327061658	0.225188633150487	28.9104811239243	27.7683992303365	30.0525630175121	0.5	0.37	0.68	30.5974047798012	31.8558403741588	33.1142759685164	53.5500350747777	55.7524855996564	57.9549361245351	54.6644662819403	56.8947651701646	59.1570326850271	47.1387261369512	0.552050290533606	-0.161106632383129	-21.0861730310091	-0.326362768712974	-0.324517521735383	-0.328062325701426	0.176727659451605	0.179950983522063	0.173758830016965	0.200723787541123	0.204020828355303	0.198269516088716	0.000202441078213577	0.000366922440931949	0.000672865098473161
148	24.3471458787356	0.21	47.1429006199095	45.2065628621289	49.07923837769	0.234375278534236	29.4781724803194	28.343501894019	30.6128430666198	0.5	0.37	0.68	31.154784966511	32.401999169477	33.6492133724429	54.4389995836991	56.618346786674	58.7976939896488	55.57239078647	57.8003726850144	60.0446719863308	47.1429006199095	0.556305030360812	-0.583643105903552	-21.2976698714467	-0.326362768712974	-0.324517521735383	-0.328062325701426	0.176727659451605	0.179950983522063	0.173758830016965	0.200723787541123	0.204020828355303	0.198269516088716	0.000202441078213577	0.000366922440931949	0.000672865098473161
148	24.3471458787356	0.21	47.1478843897746	45.1828513976579	49.1129173818913	0.235588666250871	29.8328050993471	28.6883529983461	30.9772572003482	0.49	0.37	0.67	31.71592087874	32.981150440261	34.246380001782	55.627447074264	57.8465688440336	60.0656906138033	56.8235843751761	59.0835573666281	61.3511900992487	47.1478843897746	0.549822855580436	0.170125036745996	-20.8303761382139	-0.326362768712974	-0.324517521735383	-0.328062325701426	0.176727659451605	0.179950983522063	0.173758830016965	0.200723787541123	0.204020828355303	0.198269516088716	0.000202441078213577	0.000366922440931949	0.000672865098473161
148	24.3471458787356	0.21	47.1584226168646	45.2058846814661	49.1109605522632	0.234935150023446	29.5347138824909	28.3996375690371	30.6697901959447	0.5	0.37	0.68	31.025990585959	32.266036939718	33.5060832934771	53.9999817086351	56.1582522152713	58.3165227219075	55.1055818255725	57.3139273446261	59.5109600326402	47.1584226168646	0.559079642700967	-0.166152653702145	-20.7242128289807	-0.326362768712974	-0.324517521735383	-0.328062325701426	0.176727659451605	0.179950983522063	0.173758830016965	0.200723787541123	0.204020828355303	0.198269516088716	0.000202441078213577	0.000366922440931949	0.000672865098473161
148	24.3471458787356	0.21	47.1598846028712	45.1836448702044	49.136124335538	0.227790100874859	29.1305349996101	27.9882725832919	30.2727974159283	0.5	0.37	0.67	30.878626779665	32.1388508514779	33.3990749232908	54.0866100530634	56.2940025138097	58.5013949745559	55.2475624903734	57.501855842815	59.750608707144	47.1598846028712	0.552008394263585	-0.196107413566114	-21.0730899647797	-0.326362768712974	-0.324517521735383	-0.328062325701426	0.176727659451605	0.179950983522063	0.173758830016965	0.200723787541123	0.204020828355303	0.198269516088716	0.000202441078213577	0.000366922440931949	0.000672865098473161
148	24.3471458787356	0.21	47.1673263320988	45.1992836023238	49.1353690618739	0.230001909766232	29.0776001869303	27.9445351685158	30.2106652053449	0.5	0.37	0.68	30.659118212998	31.9022512310674	33.1453842491368	53.5083369275802	55.6779355414261	57.8475341552721	54.6061999817792	56.8084676876835	59.0007703433502	47.1673263320988	0.555505696352194	0.313853039913526	-20.4244660877563	-0.326362768712974	-0.324517521735383	-0.328062325701426	0.176727659451605	0.179950983522063	0.173758830016965	0.200723787541123	0.204020828355303	0.198269516088716	0.000202441078213577	0.000366922440931949	0.000672865098473161
148	24.3471458787356	0.21	47.1707244738133	45.1952180717076	49.1462308759189	0.229121536992421	29.2808450779585	28.1370169453233	30.4246732105938	0.5	0.37	0.67	31.0366957403779	32.2984018338445	33.560107927311	54.3565997317755	56.5663083191649	58.7760169065542	55.4876754747579	57.7293761427144	59.9797648067995	47.1707244738133	0.55158079823476	-0.406168811562264	-21.3244567201729	-0.326362768712974	-0.324517521735383	-0.328062325701426	0.176727659451605	0.179950983522063	0.173758830016965	0.200723787541123	0.204020828355303	0.198269516088716	0.000202441078213577	0.000366922440931949	0.000672865098473161
148	24.3471458787356	0.21	47.1848441518794	45.2207399615734	49.1489483421854	0.228796617226679	28.9874281905547	27.8540195555431	30.1208368255664	0.5	0.37	0.68	30.5769569295396	31.8211646801378	33.0653724307359	53.3843188757836	55.5565815852059	57.7288442946283	54.4828468722526	56.6931437694374	58.9210006164087	47.1848441518794	0.554160409980709	0.0774121528105299	-20.7177811111919	-0.326362768712974	-0.324517521735383	-0.328062325701426	0.176727659451605	0.179950983522063	0.173758830016965	0.200723787541123	0.204020828355303	0.198269516088716	0.000202441078213577	0.000366922440931949	0.000672865098473161
148	24.3471458787356	0.21	47.2235222243386	45.2448622167412	49.202182231936	0.2296483903402	29.3310689331617	28.1869850892724	30.4751527770509	0.5	0.37	0.69	30.8633687148676	32.1160845127028	33.368800310538	53.7952819765672	55.9787830779419	58.1622841793165	54.8580886616485	57.0899250412394	59.3487677178867	47.2235222243386	0.557439517741859	0.182610306396557	-20.4473000735534	-0.326362768712974	-0.324517521735383	-0.328062325701426	0.176727659451605	0.179950983522063	0.173758830016965	0.200723787541123	0.204020828355303	0.198269516088716	0.000202441078213577	0.000366922440931949	0.000672865098473161
148	24.3471458787356	0.21	47.2435249498538	45.2871184365811	49.1999314631266	0.233067904564654	29.3589455304417	28.2247319531552	30.4931591077283	0.5	0.36	0.68	31.1510273693448	32.4028344103248	33.6546414513049	54.5768900193093	56.7700676115257	58.9632452037421	55.6773154047083	57.9126419203218	60.1580697719409	47.2435249498538	0.553331079590443	-0.0923032797540231	-20.9713098650619	-0.326362768712974	-0.324517521735383	-0.328062325701426	0.176727659451605	0.179950983522063	0.173758830016965	0.200723787541123	0.204020828355303	0.198269516088716	0.000202441078213577	0.000366922440931949	0.000672865098473161
148	24.3471458787356	0.21	47.2733348634561	45.3235034214872	49.223166305425	0.241423289547576	30.3559494922317	29.209985002253	31.5019139822105	0.5	0.37	0.68	31.9531777576154	33.2067630316024	34.4603483055894	55.6607624077426	57.8444423103341	60.0281222129255	56.831183050036	59.0592942358705	61.294483798717	47.2733348634561	0.559285952784534	0.309052409899557	-20.2003531730617	-0.326362768712974	-0.324517521735383	-0.328062325701426	0.176727659451605	0.179950983522063	0.173758830016965	0.200723787541123	0.204020828355303	0.198269516088716	0.000202441078213577	0.000366922440931949	0.000672865098473161
148	24.3471458787356	0.21	47.2742101288109	45.2944286812338	49.253991576388	0.225892185092806	29.014165768579	27.8702939023105	30.1580376348476	0.5	0.37	0.68	30.5041441816368	31.7561163515852	33.0080885215336	53.1551352825824	55.3367650856468	57.5183948887113	54.2743470031505	56.4842240154681	58.7178650294732	47.2742101288109	0.555806181536901	0.342554453980848	-20.3104837857422	-0.326362768712974	-0.324517521735383	-0.328062325701426	0.176727659451605	0.179950983522063	0.173758830016965	0.200723787541123	0.204020828355303	0.198269516088716	0.000202441078213577	0.000366922440931949	0.000672865098473161
148	24.3471458787356	0.21	47.2783757676703	45.3374244628864	49.2193270724541	0.23636754676707	29.5996848506476	28.4666258641172	30.7327438371779	0.5	0.37	0.68	31.2394977282819	32.4829255164815	33.7263533046811	54.5298060282347	56.7002594936006	58.8707129589666	55.6546481932621	57.8738861691613	60.0720102385078	47.2783757676703	0.555195952639019	0.115629788605354	-20.6203911256932	-0.326362768712974	-0.324517521735383	-0.328062325701426	0.176727659451605	0.179950983522063	0.173758830016965	0.200723787541123	0.204020828355303	0.198269516088716	0.000202441078213577	0.000366922440931949	0.000672865098473161
148	24.3471458787356	0.21	47.2897882223147	45.3246139322961	49.2549625123333	0.227942569816682	29.3298716496704	28.1802910826214	30.4794522167194	0.5	0.37	0.68	30.7829100446559	32.0386612745067	33.2944125043574	53.5730417585738	55.7584885853221	57.9439354120705	54.7337600171239	56.9591444806082	59.184912443002	47.2897882223147	0.55622651585231	-0.067634369444039	-20.7181827088654	-0.326362768712974	-0.324517521735383	-0.328062325701426	0.176727659451605	0.179950983522063	0.173758830016965	0.200723787541123	0.204020828355303	0.198269516088716	0.000202441078213577	0.000366922440931949	0.000672865098473161
148	24.3471458787356	0.21	47.2960252365928	45.3176275835124	49.2744228896731	0.235125566286647	29.6093864215538	28.4720427360117	30.7467301070959	0.5	0.37	0.68	31.1706469798954	32.4157890599895	33.6609311400836	54.3254217300141	56.4955040083361	58.665586286658	55.488832972652	57.6938846285084	59.8957386232019	47.2960252365928	0.556595582194983	-0.263065901982024	-20.927444696565	-0.326362768712974	-0.324517521735383	-0.328062325701426	0.176727659451605	0.179950983522063	0.173758830016965	0.200723787541123	0.204020828355303	0.198269516088716	0.000202441078213577	0.000366922440931949	0.000672865098473161
148	24.3471458787356	0.21	47.3332324049662	45.3765945017871	49.2898703081453	0.232748339151521	29.2324465269905	28.1021094977442	30.3627835562367	0.5	0.37	0.68	30.8538732653635	32.0948931058958	33.3359129464281	53.872957491177	56.0398623896215	58.2067672880661	54.9862101299235	57.1787712725592	59.391844562669	47.3332324049662	0.555591113345613	-0.236280198110146	-20.9518649141101	-0.326362768712974	-0.324517521735383	-0.328062325701426	0.176727659451605	0.179950983522063	0.173758830016965	0.200723787541123	0.204020828355303	0.198269516088716	0.000202441078213577	0.000366922440931949	0.000672865098473161
148	24.3471458787356	0.21	47.3404655618213	45.3706147530035	49.3103163706391	0.22518898925933	29.0792594604425	27.9305113066196	30.2280076142655	0.5	0.37	0.68	30.6105984504454	31.8695753474788	33.1285522445122	53.3863037914951	55.5820179066669	57.7777320218387	54.4874449878081	56.7322512406108	58.9463124654771	47.3404655618213	0.555794551841516	0.361366790622114	-20.3195783270824	-0.326362768712974	-0.324517521735383	-0.328062325701426	0.176727659451605	0.179950983522063	0.173758830016965	0.200723787541123	0.204020828355303	0.198269516088716	0.000202441078213577	0.000366922440931949	0.000672865098473161
148	24.3471458787356	0.21	47.3726949802053	45.3862938235769	49.3590961368338	0.228293171876063	29.3792490127048	28.2288789568699	30.5296190685396	0.5	0.37	0.68	31.0206009766539	32.2847379808922	33.5488749851305	54.1952534438668	56.4037930328975	58.6123326219282	55.3267631891596	57.5744543117958	59.85503802094	47.3726949802053	0.55280181447023	-0.168759626809204	-20.995835714076	-0.326362768712974	-0.324517521735383	-0.328062325701426	0.176727659451605	0.179950983522063	0.173758830016965	0.200723787541123	0.204020828355303	0.198269516088716	0.000202441078213577	0.000366922440931949	0.000672865098473161
148	24.3471458787356	0.21	47.3897395727007	45.4094884735682	49.3699906718332	0.231467358141184	29.593744687596	28.4453177463455	30.7421716288464	0.5	0.37	0.68	31.131657399239	32.3885403211272	33.6454232430154	54.2465287868947	56.4366317656597	58.6267347444246	55.3974006084924	57.6303009132907	59.8593576068994	47.3897395727007	0.557689777892818	0.169574750517719	-20.4233581155502	-0.326362768712974	-0.324517521735383	-0.328062325701426	0.176727659451605	0.179950983522063	0.173758830016965	0.200723787541123	0.204020828355303	0.198269516088716	0.000202441078213577	0.000366922440931949	0.000672865098473161
148	24.3471458787356	0.21	47.3908609724935	45.407130487634	49.3745914573529	0.226662011377784	29.1207749621211	27.9752214023946	30.2663285218476	0.5	0.37	0.69	30.6076872992611	31.8610373491614	33.1143873990617	53.3228674563062	55.50637834799	57.6898892396738	54.4059644257992	3.97948114503877	58.8421645263395	47.3908609724935	0.557251044391666	0.221907187779683	-20.3747962277952	-0.326362768712974	-0.324517521735383	-0.328062325701426	0.176727659451605	0.179950983522063	0.173758830016965	0.200723787541123	0.204020828355303	0.198269516088716	0.000202441078213577	0.000366922440931949	0.000672865098473161
148	24.3471458787356	0.21	47.3980776940927	45.4191058356879	49.3770495524976	0.235218620882796	29.847347651014	28.7011600267699	30.9935352752581	0.5	0.37	0.68	31.4899074180538	32.7474643299521	34.0050212418505	54.9590358315376	57.1538379458682	59.3486400601988	56.1141047296232	58.3846909558338	60.6186235733327	47.3980776940927	0.554599487737067	0.627839221675532	-20.1474209459274	-0.326362768712974	-0.324517521735383	-0.328062325701426	0.176727659451605	0.179950983522063	0.173758830016965	0.200723787541123	0.204020828355303	0.198269516088716	0.000202441078213577	0.000366922440931949	0.000672865098473161
148	24.3471458787356	0.21	47.4153086359131	45.4280726670842	49.402544604742	0.227346882013879	29.3344298709424	28.1827212986764	30.4861384432084	0.5	0.37	0.68	30.8952523214131	32.1578105592708	33.4203687971285	53.892045510471	56.094385381542	58.296725252613	55.0171076966399	57.2478748252401	59.4845075981667	47.4153086359131	0.55437050842963	-0.403457687579427	-21.1547384048008	-0.326362768712974	-0.324517521735383	-0.328062325701426	0.176727659451605	0.179950983522063	0.173758830016965	0.200723787541123	0.204020828355303	0.198269516088716	0.000202441078213577	0.000366922440931949	0.000672865098473161
148	24.3471458787356	0.21	47.4257481878052	45.4554092146556	49.3960871609547	0.233487045830607	29.6215384043141	28.4785202397784	30.7645565688497	0.5	0.37	0.69	31.2211100652433	32.4742052268273	33.7273003884114	54.4622458250201	56.6481507012311	58.8340555774421	55.5306100075314	57.7615664388615	59.9848679711792	47.4257481878052	0.557585928703819	-0.474036330804424	-21.0782277532181	-0.326362768712974	-0.324517521735383	-0.328062325701426	0.176727659451605	0.179950983522063	0.173758830016965	0.200723787541123	0.204020828355303	0.198269516088716	0.000202441078213577	0.000366922440931949	0.000672865098473161
148	24.3471458787356	0.21	47.434103266907	45.4630657391982	49.4051407946158	0.225358662489578	29.064764676966	27.9171471165285	30.2123822374034	0.5	0.37	0.68	30.5370084509798	31.7923232220519	33.047637993124	53.1917164431303	55.3783205257445	57.5649246083588	54.2812133488006	56.4869451936383	58.7301040534872	47.434103266907	0.557370900905397	-0.0940139019564924	-20.7778137957095	-0.326362768712974	-0.324517521735383	-0.328062325701426	0.176727659451605	0.179950983522063	0.173758830016965	0.200723787541123	0.204020828355303	0.198269516088716	0.000202441078213577	0.000366922440931949	0.000672865098473161
148	24.3471458787356	0.21	47.4397669918934	45.4526971648688	49.426836818918	0.22455491794195	28.9125922626381	27.7683488074056	30.0568357178707	0.5	0.37	0.68	30.5896942629294	31.8501961998897	33.1106981368499	53.5278335995223	55.733541749252	57.9392498989817	54.6120442621472	56.874483810538	59.1124151628674	47.4397669918934	0.554314086666867	-0.0448809798895054	-20.7995958540148	-0.326362768712974	-0.324517521735383	-0.328062325701426	0.176727659451605	0.179950983522063	0.173758830016965	0.200723787541123	0.204020828355303	0.198269516088716	0.000202441078213577	0.000366922440931949	0.000672865098473161
148	24.3471458787356	0.21	47.4466103305596	45.4838952855774	49.4093253755419	0.238667264185408	30.1205551994493	28.9748550619738	31.2662553369248	0.5	0.37	0.67	31.998673448721	33.2639389518898	34.5292044550587	56.084532886636	58.3021818412565	60.5198307958771	57.2911493874584	59.5425490971737	61.8009296052233	47.4466103305596	0.552577816995494	0.0426969976308775	-20.8118886756039	-0.326362768712974	-0.324517521735383	-0.328062325701426	0.176727659451605	0.179950983522063	0.173758830016965	0.200723787541123	0.204020828355303	0.198269516088716	0.000202441078213577	0.000366922440931949	0.000672865098473161
148	24.3471458787356	0.21	47.448653222264	45.4603752525317	49.4369311919964	0.227742022312845	29.4037826092715	28.2506480544504	30.5569171640926	0.51	0.37	0.68	30.8395730610608	32.0983823203774	33.3571915796941	53.649055988007	55.8389024005233	58.0287488130397	54.7624566111556	57.0073145624469	59.2374025787099	47.448653222264	0.556540870864684	0.270585703243271	-20.2840225978943	-0.326362768712974	-0.324517521735383	-0.328062325701426	0.176727659451605	0.179950983522063	0.173758830016965	0.200723787541123	0.204020828355303	0.198269516088716	0.000202441078213577	0.000366922440931949	0.000672865098473161
148	24.3471458787356	0.21	47.4581347792871	45.4898021256892	49.4264674328849	0.233901675934575	29.8151347181455	28.6659772779621	30.9642921583289	0.5	0.37	0.68	31.5458376104922	32.810442464023	34.0750473175538	55.1638341225214	57.3752337129228	59.5866333033241	56.2911807155835	58.5352861301532	60.7602079019605	47.4581347792871	0.552223582629093	0.223324676414551	-20.654786629173	-0.326362768712974	-0.324517521735383	-0.328062325701426	0.176727659451605	0.179950983522063	0.173758830016965	0.200723787541123	0.204020828355303	0.198269516088716	0.000202441078213577	0.000366922440931949	0.000672865098473161
148	24.3471458787356	0.21	47.4584797738914	45.4818626205871	49.4350969271957	0.224842767127199	29.0056824222127	27.8587028143884	30.152662030037	0.5	0.37	0.69	30.6047683351417	31.8648070891523	33.124845843163	53.4585231748263	55.6594812149207	57.8604392550151	54.5507967831632	56.8219946435111	59.0651037647922	47.4584797738914	0.556272045037885	-0.018604437891678	-20.6636139916362	-0.326362768712974	-0.324517521735383	-0.328062325701426	0.176727659451605	0.179950983522063	0.173758830016965	0.200723787541123	0.204020828355303	0.198269516088716	0.000202441078213577	0.000366922440931949	0.000672865098473161
148	24.3471458787356	0.21	47.4608293386258	45.5072595312704	49.4143991459812	0.232912953383072	29.6967135233397	28.5489535883256	30.8444734583539	0.5	0.37	0.68	31.3243485187677	32.5836882738669	33.8430280289661	54.6717097093284	56.8696886225993	59.0676675358702	55.8320273357654	58.0645233473003	60.3102440865511	47.4608293386258	0.557736803016674	-0.0444621761963977	-20.6900961690817	-0.326362768712974	-0.324517521735383	-0.328062325701426	0.176727659451605	0.179950983522063	0.173758830016965	0.200723787541123	0.204020828355303	0.198269516088716	0.000202441078213577	0.000366922440931949	0.000672865098473161
148	24.3471458787356	0.21	47.4685296218113	45.481289583479	49.4557696601435	0.232791511000272	29.690229327292	28.5423298711216	30.8381287834624	0.5	0.38	0.68	31.2876225321434	32.5459306328374	33.8042387335314	54.5743898700041	56.7692321528688	58.9640744357336	55.7721999548683	57.9987152560561	60.275300348912	47.4685296218113	0.556689210775128	-0.147308746002638	-20.7545439432802	-0.326362768712974	-0.324517521735383	-0.328062325701426	0.176727659451605	0.179950983522063	0.173758830016965	0.200723787541123	0.204020828355303	0.198269516088716	0.000202441078213577	0.000366922440931949	0.000672865098473161
148	24.3471458787356	0.21	47.4751939070043	45.5376238134385	49.4127640005702	0.237272387470224	29.3625641217642	28.2413920254141	30.4837362181143	0.5	0.37	0.68	31.0308195060535	32.2627307704046	33.4946420347557	54.2091072922754	56.361187416706	58.5132675411366	55.3307077582303	57.5324844627056	59.7119693487489	47.4751939070043	0.555815927854769	0.240085622608005	-20.5448206802551	-0.326362768712974	-0.324517521735383	-0.328062325701426	0.176727659451605	0.179950983522063	0.173758830016965	0.200723787541123	0.204020828355303	0.198269516088716	0.000202441078213577	0.000366922440931949	0.000672865098473161
148	24.3471458787356	0.21	47.4812046592986	45.5472439254632	49.4151653931341	0.238627329532495	30.0453760045434	28.9024098702961	31.1883421387906	0.51	0.37	0.69	31.5443208309183	32.7917631929693	34.0392055550203	54.8675054357405	57.0372795433359	59.2070536509312	55.9685758655585	58.235583913028	60.4242520944161	47.4812046592986	0.562680129559648	-0.132871461046198	-20.5119096524443	-0.326362768712974	-0.324517521735383	-0.328062325701426	0.176727659451605	0.179950983522063	0.173758830016965	0.200723787541123	0.204020828355303	0.198269516088716	0.000202441078213577	0.000366922440931949	0.000672865098473161
148	24.3471458787356	0.21	47.4861660757242	45.5108671000247	49.4614650514237	0.233036195912064	29.7361531449888	28.5872651385721	30.8850411514056	0.5	0.37	0.67	31.3626228070719	32.6230491199128	33.8834754327538	54.7342644405741	56.9339690870662	59.1336737335583	55.9137857074401	58.1512208786865	60.4039871680572	47.4861660757242	0.555125479217722	0.107691857367062	-20.6671550154676	-0.326362768712974	-0.324517521735383	-0.328062325701426	0.176727659451605	0.179950983522063	0.173758830016965	0.200723787541123	0.204020828355303	0.198269516088716	0.000202441078213577	0.000366922440931949	0.000672865098473161
148	24.3471458787356	0.21	47.4890124646955	45.5454339228523	49.4325910065386	0.234983614160061	29.6051906779026	28.4675591758625	30.7428221799427	0.5	0.37	0.68	31.3361174825175	32.5883834101833	33.8406493378491	54.8069013163703	56.997115696238	59.1873300761056	55.9482248591876	58.1796603288689	60.4202505730044	47.4890124646955	0.557287598767183	-0.00846648505801645	-20.6695808015067	-0.326362768712974	-0.324517521735383	-0.328062325701426	0.176727659451605	0.179950983522063	0.173758830016965	0.200723787541123	0.204020828355303	0.198269516088716	0.000202441078213577	0.000366922440931949	0.000672865098473161
148	24.3471458787356	0.21	47.4891053752034	45.518087598899	49.4601231515079	0.231004947900057	29.4509738712107	28.3065999297394	30.595347812682	0.5	0.37	0.69	31.0135271640551	32.2673362547884	33.5211453455216	54.0786135636477	56.2648936646398	58.451173765632	55.1529414025094	57.4023169024962	59.6064355136945	47.4891053752034	0.557414522669215	0.0577939269810473	-20.606729276795	-0.326362768712974	-0.324517521735383	-0.328062325701426	0.176727659451605	0.179950983522063	0.173758830016965	0.200723787541123	0.204020828355303	0.198269516088716	0.000202441078213577	0.000366922440931949	0.000672865098473161
148	24.3471458787356	0.21	47.4925843441308	45.5175919953012	49.4675766929605	0.231042306090448	29.3867118335328	28.2449549722281	30.5284686948375	0.5	0.37	0.68	31.0643565989673	32.3200832348837	33.5758098708002	54.3012737341761	56.4963153592926	58.691356984409	55.416762811251	57.6716028420149	59.9170347672098	47.4925843441308	0.553300498953966	0.267205382402498	-20.5739926859739	-0.326362768712974	-0.324517521735383	-0.328062325701426	0.176727659451605	0.179950983522063	0.173758830016965	0.200723787541123	0.204020828355303	0.198269516088716	0.000202441078213577	0.000366922440931949	0.000672865098473161
148	24.3471458787356	0.21	47.5018980290582	45.5197978240983	49.4839982340181	0.229761761210014	29.5775055522236	28.4241787774596	30.7308323269877	0.5	0.37	0.68	31.2045146662893	32.4706551074931	33.7367955486969	54.4818497600334	56.6924809469138	58.9031121337943	55.5542655016274	57.8117415051032	60.0826971363045	47.5018980290582	0.557381148324535	-0.165076561217622	-20.8363717500305	-0.326362768712974	-0.324517521735383	-0.328062325701426	0.176727659451605	0.179950983522063	0.173758830016965	0.200723787541123	0.204020828355303	0.198269516088716	0.000202441078213577	0.000366922440931949	0.000672865098473161
148	24.3471458787356	0.21	47.505562779135	45.5218397341024	49.4892858241675	0.232686454610282	29.7676930295304	28.6164600362102	30.9189260228506	0.5	0.37	0.68	31.4125256119928	32.6762436205195	33.9399616290461	54.8415495318006	57.0478112827623	59.2540730337239	56.0064219510893	58.2557178268307	60.4966703467227	47.505562779135	0.555925232661181	0.325793212736992	-20.374669941836	-0.326362768712974	-0.324517521735383	-0.328062325701426	0.176727659451605	0.179950983522063	0.173758830016965	0.200723787541123	0.204020828355303	0.198269516088716	0.000202441078213577	0.000366922440931949	0.000672865098473161
148	24.3471458787356	0.21	47.5078463509055	45.5193154173877	49.4963772844233	0.226029109001792	29.1898198834788	28.0394732916991	30.3401664752586	0.5	0.37	0.68	30.7157310363152	31.9758736981999	33.2360163600847	53.553573137391	55.7506604255629	57.9477477137347	54.7013763673646	56.9392567490842	59.1750297701499	47.5078463509055	0.554156525569624	0.463473234140221	-20.2451835483391	-0.326362768712974	-0.324517521735383	-0.328062325701426	0.176727659451605	0.179950983522063	0.173758830016965	0.200723787541123	0.204020828355303	0.198269516088716	0.000202441078213577	0.000366922440931949	0.000672865098473161
148	24.3471458787356	0.21	47.517763883215	45.5355331656657	49.4999946007644	0.232300290914372	29.7663651620697	28.6139372080545	30.9187931160849	0.5	0.37	0.68	31.5561085332249	32.8270326052673	34.0979566773097	55.2586948523221	57.4842419410424	59.7097890297627	56.35897393879	58.630424400511	60.8925156509749	47.517763883215	0.555541163210453	-0.326511389314307	-21.0520855369906	-0.326362768712974	-0.324517521735383	-0.328062325701426	0.176727659451605	0.179950983522063	0.173758830016965	0.200723787541123	0.204020828355303	0.198269516088716	0.000202441078213577	0.000366922440931949	0.000672865098473161
148	24.3471458787356	0.21	47.5236900971035	45.5601378333576	49.4872423608493	0.23699778455575	29.6399036060437	28.5072823413735	30.7725248707139	0.5	0.37	0.68	31.354537349378	32.600282745959	33.8460281425399	54.8104085654409	56.9880778894781	59.1657472135153	55.9777283326478	58.2022371341901	60.4096606155553	47.5236900971035	0.554345986624077	-0.130961766624918	-20.932890442065	-0.326362768712974	-0.324517521735383	-0.328062325701426	0.176727659451605	0.179950983522063	0.173758830016965	0.200723787541123	0.204020828355303	0.198269516088716	0.000202441078213577	0.000366922440931949	0.000672865098473161
148	24.3471458787356	0.21	47.5492279398461	45.5685157610858	49.5299401186064	0.232972877131235	29.5477727006757	28.4059607176908	30.6895846836606	0.5	0.37	0.68	31.2218355242878	32.4768350043868	33.7318344844859	54.554345693464	56.7472236691737	58.9401016448834	55.6733888521905	57.8845911728658	60.122218802585	47.5492279398461	0.555270374344083	0.299831095889076	-20.4767474857703	-0.326362768712974	-0.324517521735383	-0.328062325701426	0.176727659451605	0.179950983522063	0.173758830016965	0.200723787541123	0.204020828355303	0.198269516088716	0.000202441078213577	0.000366922440931949	0.000672865098473161
148	24.3471458787356	0.21	47.5546612082191	45.5646163262801	49.544706090158	0.232721607546382	29.5060323645785	28.3650311354193	30.6470335937377	0.5	0.37	0.68	31.2249067825552	32.4809483095038	33.7369898364524	54.6142663129335	56.8111595472537	59.0080527815739	55.774282397488	58.0180320845933	60.2401649946255	47.5546612082191	0.553322985036798	0.206699388079949	-20.6181438816723	-0.326362768712974	-0.324517521735383	-0.328062325701426	0.176727659451605	0.179950983522063	0.173758830016965	0.200723787541123	0.204020828355303	0.198269516088716	0.000202441078213577	0.000366922440931949	0.000672865098473161
148	24.3471458787356	0.21	47.560560357879	45.5748061835789	49.546314532179	0.232428730996562	29.2980279261318	28.1641403257599	30.4319155265037	0.5	0.37	0.68	30.9058997749628	32.150170543672	33.3944413123812	53.9456360080443	56.1174859937423	58.2893359794403	55.0651032501457	57.2669629361043	59.4999402240266	47.560560357879	0.552468100537437	0.0915125874660783	-20.7722886094315	-0.326362768712974	-0.324517521735383	-0.328062325701426	0.176727659451605	0.179950983522063	0.173758830016965	0.200723787541123	0.204020828355303	0.198269516088716	0.000202441078213577	0.000366922440931949	0.000672865098473161
148	24.3471458787356	0.21	47.5752087599603	45.6212887187506	49.52912880117	0.232793347145815	29.6893265020528	28.5414678518394	30.8371851522663	0.5	0.37	0.68	31.2443641275628	32.5009257669435	33.7574874063243	54.4513256369408	56.6412068817459	58.831088126551	55.6303308784614	57.8734730764335	60.0924517193068	47.5752087599603	0.557571853463813	-0.179392017238492	-20.7747306815648	-0.326362768712974	-0.324517521735383	-0.328062325701426	0.176727659451605	0.179950983522063	0.173758830016965	0.200723787541123	0.204020828355303	0.198269516088716	0.000202441078213577	0.000366922440931949	0.000672865098473161
148	24.3471458787356	0.21	47.5760907681469	45.618018344952	49.5341631913419	0.237507053006597	30.1244978543329	28.9749775567612	31.2740181519046	0.5	0.37	0.68	31.6711703273605	32.9276563097166	34.1841422920727	55.1415521128408	57.3291753221823	59.5167985315239	56.2977222126763	58.519571043978	60.7657199192776	47.5760907681469	0.559445487152598	0.0991405986741935	-20.4123538613096	-0.326362768712974	-0.324517521735383	-0.328062325701426	0.176727659451605	0.179950983522063	0.173758830016965	0.200723787541123	0.204020828355303	0.198269516088716	0.000202441078213577	0.000366922440931949	0.000672865098473161
148	24.3471458787356	0.21	47.5797521253452	45.6213382610345	49.538165989656	0.231635530562488	29.7121461228991	28.5596691973552	30.8646230484429	0.5	0.37	0.68	31.3376034195908	32.6021791607645	33.8667549019383	54.6965352048248	56.9037209497001	59.1109066945753	55.8649678484239	58.0858230573942	60.3531143360632	47.5797521253452	0.555834629133828	-0.174843635477119	-20.8599794270257	-0.326362768712974	-0.324517521735383	-0.328062325701426	0.176727659451605	0.179950983522063	0.173758830016965	0.200723787541123	0.204020828355303	0.198269516088716	0.000202441078213577	0.000366922440931949	0.000672865098473161
148	24.3471458787356	0.21	47.5864436326288	45.5914800607856	49.5814072044719	0.226616178659304	29.4758266726297	28.3161544697953	30.6354988754641	0.5	0.37	0.68	31.104668875704	32.3785431198921	33.6524173640801	54.3287282884889	56.5537308423742	58.7787333962594	55.4219369483203	57.7006517014091	59.9419841255875	47.5864436326288	0.55446491904176	-0.212349819280949	-20.9882791754919	-0.326362768712974	-0.324517521735383	-0.328062325701426	0.176727659451605	0.179950983522063	0.173758830016965	0.200723787541123	0.204020828355303	0.198269516088716	0.000202441078213577	0.000366922440931949	0.000672865098473161
148	24.3471458787356	0.21	47.5871306720588	45.6054697406996	49.5687916034181	0.231297484484591	29.182214123216	28.0492162256328	30.3152120207992	0.5	0.37	0.68	30.6963051856022	31.9362275049673	33.1761498243323	53.4858610154113	55.646326662416	57.8067923094207	54.6114814058936	56.827309372118	59.0325614637583	47.5871306720588	0.554470104312434	0.382484807665522	-20.3070070912358	-0.326362768712974	-0.324517521735383	-0.328062325701426	0.176727659451605	0.179950983522063	0.173758830016965	0.200723787541123	0.204020828355303	0.198269516088716	0.000202441078213577	0.000366922440931949	0.000672865098473161
148	24.3471458787356	0.21	47.5895858677561	45.5991517458595	49.5800199896528	0.227858738908194	28.8107972837444	27.6812927456561	29.9403018218326	0.5	0.37	0.67	30.4644262335266	31.7074934557546	32.9505606779826	53.2752772866803	55.449116059895	57.6229548331097	54.3997129580437	56.6548088714925	58.8703101853555	47.5895858677561	0.549936020772514	0.230636553170546	-20.7477168502521	-0.326362768712974	-0.324517521735383	-0.328062325701426	0.176727659451605	0.179950983522063	0.173758830016965	0.200723787541123	0.204020828355303	0.198269516088716	0.000202441078213577	0.000366922440931949	0.000672865098473161
148	24.3471458787356	0.21	47.5974844619087	45.6236439130374	49.5713250107801	0.230485636457356	29.5801589988491	28.4290827195896	30.7312352781086	0.51	0.38	0.68	31.0418334509841	32.2986984192488	33.5555633875135	54.0092771379253	56.1960799407671	58.3828827436088	55.1649983988923	57.4198389803854	59.6384982822179	47.5974844619087	0.559816975845236	0.155890502703012	-20.2765239287593	-0.326362768712974	-0.324517521735383	-0.328062325701426	0.176727659451605	0.179950983522063	0.173758830016965	0.200723787541123	0.204020828355303	0.198269516088716	0.000202441078213577	0.000366922440931949	0.000672865098473161
148	24.3471458787356	0.21	47.603266654429	45.6101132473922	49.5964200614659	0.224997669277937	28.9581047646218	27.8135151594092	30.1026943698344	0.5	0.37	0.68	30.6474687684718	31.908682030349	33.1698952922262	53.6380547349241	55.8453830622337	58.0527113895432	54.757634947417	57.0233987552837	59.2733795679157	47.603266654429	0.551114434088317	0.124300699701097	-20.7809755049401	-0.326362768712974	-0.324517521735383	-0.328062325701426	0.176727659451605	0.179950983522063	0.173758830016965	0.200723787541123	0.204020828355303	0.198269516088716	0.000202441078213577	0.000366922440931949	0.000672865098473161
148	24.3471458787356	0.21	47.6109313035073	45.6175974552001	49.6042651518144	0.226987922425582	29.7483863585657	28.5792306731285	30.917542044003	0.5	0.37	0.67	31.4426661187548	32.7289628801512	34.0152596415477	54.9746698908834	57.2236439305658	59.4726179702483	56.180643025259	58.4935500104153	60.8141917309929	47.6109313035073	0.554423883799698	0.0482085459871172	-20.685823759541	-0.326362768712974	-0.324517521735383	-0.328062325701426	0.176727659451605	0.179950983522063	0.173758830016965	0.200723787541123	0.204020828355303	0.198269516088716	0.000202441078213577	0.000366922440931949	0.000672865098473161
148	24.3471458787356	0.21	47.6185081518309	45.6633805070686	49.5736357965933	0.236120132977812	29.8312408177124	28.6885348163685	30.9739468190564	0.5	0.37	0.68	31.5694594777805	32.8269168918783	34.0843743059761	55.2037771284292	57.4026237347578	59.6014703410864	56.3405570582021	58.5863757808027	60.8149732816376	47.6185081518309	0.554318991474173	0.183822934568776	-20.5968483685909	-0.326362768712974	-0.324517521735383	-0.328062325701426	0.176727659451605	0.179950983522063	0.173758830016965	0.200723787541123	0.204020828355303	0.198269516088716	0.000202441078213577	0.000366922440931949	0.000672865098473161
148	24.3471458787356	0.21	47.6237079734659	45.6285370552778	49.6188788916541	0.225168109186254	29.5399210485012	28.3729050728491	30.7069370241534	0.5	0.37	0.68	31.128465375134	32.4088212744345	33.689177173735	54.3267555296461	56.5612884914863	58.7958214533265	55.5416059426433	57.7811000326215	60.0760818941693	47.6237079734659	0.556677943137782	0.189189558340962	-20.42261957257	-0.326362768712974	-0.324517521735383	-0.328062325701426	0.176727659451605	0.179950983522063	0.173758830016965	0.200723787541123	0.204020828355303	0.198269516088716	0.000202441078213577	0.000366922440931949	0.000672865098473161
148	24.3471458787356	0.21	47.6261665883671	45.6819501165981	49.5703830601361	0.236438436394333	29.7197663673088	28.5823340882078	30.8571986464098	0.5	0.37	0.68	31.2807890052611	32.5256061367286	33.7704232681962	54.5054621327076	56.6745037451152	58.8435453575227	55.6541028605031	57.8517156323019	60.0754452588703	47.6261665883671	0.559023999634056	0.413607795718122	-20.1743515466088	-0.326362768712974	-0.324517521735383	-0.328062325701426	0.176727659451605	0.179950983522063	0.173758830016965	0.200723787541123	0.204020828355303	0.198269516088716	0.000202441078213577	0.000366922440931949	0.000672865098473161
148	24.3471458787356	0.21	47.6280129466681	45.6310303840745	49.6249955092616	0.23056492772162	29.9490421855351	28.7838717087695	31.1142126623007	0.5	0.37	0.68	31.7087998350466	32.9923713363123	34.2759428375781	55.4865750662026	57.7326703718692	59.9787656775358	56.6413809915206	58.9359942458858	61.2227625817354	47.6280129466681	0.555905936439621	-0.175641464168185	-20.8242172780469	-0.326362768712974	-0.324517521735383	-0.328062325701426	0.176727659451605	0.179950983522063	0.173758830016965	0.200723787541123	0.204020828355303	0.198269516088716	0.000202441078213577	0.000366922440931949	0.000672865098473161
148	24.3471458787356	0.21	47.6296710460766	45.6879685519461	49.571373540207	0.240987839088999	30.2787958478475	29.1343834051362	31.4232082905588	0.51	0.38	0.68	31.7606486453609	33.0082220363229	34.2557954272849	55.2026308465853	57.3710164524429	59.5394020583004	56.3847872044207	58.6176772753579	60.8349853310022	47.6296710460766	0.559852304121665	0.0671564661721459	-20.3987514535029	-0.326362768712974	-0.324517521735383	-0.328062325701426	0.176727659451605	0.179950983522063	0.173758830016965	0.200723787541123	0.204020828355303	0.198269516088716	0.000202441078213577	0.000366922440931949	0.000672865098473161
148	24.3471458787356	0.21	47.635009189827	45.6707961741268	49.5992222055272	0.234003568124497	29.8993422091953	28.747266724577	31.0514176938136	0.5	0.37	0.68	31.5827340392335	32.8484437142585	34.1141533892834	55.1688275771351	57.3797735559544	59.5907195347737	56.2925305257802	58.5284472790315	60.7997748736489	47.635009189827	0.557872420219399	0.161565964088231	-20.4468457225337	-0.326362768712974	-0.324517521735383	-0.328062325701426	0.176727659451605	0.179950983522063	0.173758830016965	0.200723787541123	0.204020828355303	0.198269516088716	0.000202441078213577	0.000366922440931949	0.000672865098473161
148	24.3471458787356	0.21	47.647573192689	45.6576648001187	49.6374815852592	0.224557590005231	28.9501765427771	27.8044544444341	30.09589864112	0.5	0.37	0.68	30.4177485154374	31.6711551134925	32.9245617115476	52.9884823521232	55.1719481456999	57.3554139392766	54.0955611232405	56.3311583484328	58.5076631549495	47.647573192689	0.556263075713861	-0.227088573708553	-20.8632911651317	-0.326362768712974	-0.324517521735383	-0.328062325701426	0.176727659451605	0.179950983522063	0.173758830016965	0.200723787541123	0.204020828355303	0.198269516088716	0.000202441078213577	0.000366922440931949	0.000672865098473161
148	24.3471458787356	0.21	47.6481065066278	45.6680585871824	49.6281544260732	0.227307137355329	29.2853656411814	28.135453306087	30.4352779762759	0.5	0.37	0.68	30.8626560785564	32.124030776608	33.3854054746595	53.8568753282132	56.0580371362639	58.2591989443147	54.9416492585522	57.2056395398571	59.4180916431729	47.6481065066278	0.555254119063808	0.0974836724443508	-20.6278545433549	-0.326362768712974	-0.324517521735383	-0.328062325701426	0.176727659451605	0.179950983522063	0.173758830016965	0.200723787541123	0.204020828355303	0.198269516088716	0.000202441078213577	0.000366922440931949	0.000672865098473161
148	24.3471458787356	0.21	47.6496892330249	45.6641778285731	49.6352006374768	0.232391336663906	29.5952140982243	28.4497047945831	30.7407234018656	0.5	0.37	0.68	31.3810745363465	32.6446135818023	33.908152627258	54.959124934905	57.1720192122791	59.3849134896532	56.0880459704408	58.3314200862888	60.6110943912001	47.6496892330249	0.553554644967088	0.521911367671926	-20.2646419147536	-0.326362768712974	-0.324517521735383	-0.328062325701426	0.176727659451605	0.179950983522063	0.173758830016965	0.200723787541123	0.204020828355303	0.198269516088716	0.000202441078213577	0.000366922440931949	0.000672865098473161
148	24.3471458787356	0.21	47.6529023116394	45.6638799508018	49.6419246724769	0.233834095470332	29.6673895542676	28.5237109546284	30.8110681539068	0.5	0.37	0.68	31.3468477764963	32.6037220669823	33.8605963574683	54.7677863816388	56.9637399633422	59.1596935450457	55.8782363626145	58.1383563405576	60.3828833708	47.6529023116394	0.553842207664782	-0.217805220088157	-20.9989188244187	-0.326362768712974	-0.324517521735383	-0.328062325701426	0.176727659451605	0.179950983522063	0.173758830016965	0.200723787541123	0.204020828355303	0.198269516088716	0.000202441078213577	0.000366922440931949	0.000672865098473161
148	24.3471458787356	0.21	47.6902255146936	45.7151533986962	49.6652976306911	0.229942903048482	29.3809491657043	28.2358728065279	30.5260255248807	0.5	0.37	0.68	30.9674226577647	32.2232741709445	33.4791256841243	54.0336199210103	56.2248969959647	58.4161740709192	55.190015596216	57.4151632889698	59.6376991060283	47.6902255146936	0.555831884977003	-0.0846714447693936	-20.7772925348186	-0.326362768712974	-0.324517521735383	-0.328062325701426	0.176727659451605	0.179950983522063	0.173758830016965	0.200723787541123	0.204020828355303	0.198269516088716	0.000202441078213577	0.000366922440931949	0.000672865098473161
148	24.3471458787356	0.21	47.6982304549666	45.7224863733812	49.673974536552	0.228350690460665	29.0954458266075	27.9563742748803	30.2345173783346	0.5	0.37	0.67	30.8939173978585	32.1526779969012	33.4114385959438	54.171095906124	56.3782760527996	58.5854561994752	55.2964374833806	57.5649790923083	59.8179876994714	47.6982304549666	0.549308689375291	0.306466318618325	-20.7151286330697	-0.326362768712974	-0.324517521735383	-0.328062325701426	0.176727659451605	0.179950983522063	0.173758830016965	0.200723787541123	0.204020828355303	0.198269516088716	0.000202441078213577	0.000366922440931949	0.000672865098473161
148	24.3471458787356	0.21	47.6983173012505	45.7076766449681	49.6889579575329	0.232658847035909	29.6318964151549	28.4858266007843	30.7779662295254	0.5	0.37	0.68	31.2152789893288	32.4711628187923	33.7270466482557	54.4364777813509	56.6266197372154	58.8167616930799	55.5248294559218	57.7615664388615	59.9827755294234	47.6983173012505	0.554256324384341	-0.0874956441345951	-20.86087667245	-0.326362768712974	-0.324517521735383	-0.328062325701426	0.176727659451605	0.179950983522063	0.173758830016965	0.200723787541123	0.204020828355303	0.198269516088716	0.000202441078213577	0.000366922440931949	0.000672865098473161
148	24.3471458787356	0.21	47.7016267729049	45.7133913238527	49.689862221957	0.226324568636453	29.0687334755201	27.9241253356544	30.2133416153858	0.5	0.37	0.68	30.7880945901502	32.0500966494894	33.3120987088285	53.9055203449339	56.1151042308694	58.324688116805	55.0002723365769	57.2636529063229	59.5179088911824	47.7016267729049	0.551961910392395	-0.0337695872818183	-20.943271871522	-0.326362768712974	-0.324517521735383	-0.328062325701426	0.176727659451605	0.179950983522063	0.173758830016965	0.200723787541123	0.204020828355303	0.198269516088716	0.000202441078213577	0.000366922440931949	0.000672865098473161
148	24.3471458787356	0.21	47.7071027810919	45.7412201389899	49.6729854231938	0.236588997017595	30.1500377397119	28.9966191041324	31.3034563752914	0.5	0.37	0.68	31.7963610754248	33.0611469898207	34.3259329042166	55.4739015295703	57.6805253977781	59.887149265986	56.6204090823825	58.8806968638653	61.1169390902885	47.7071027810919	0.557397842747257	-0.307787406912628	-20.9348201553062	-0.326362768712974	-0.324517521735383	-0.328062325701426	0.176727659451605	0.179950983522063	0.173758830016965	0.200723787541123	0.204020828355303	0.198269516088716	0.000202441078213577	0.000366922440931949	0.000672865098473161
148	24.3471458787356	0.21	47.7091623761263	45.7362920467245	49.6820327055281	0.233093759171575	29.4922426349502	28.3529618331048	30.6315234367957	0.5	0.37	0.68	31.2813132756366	32.5382613109503	33.795209346264	54.7923334597941	56.9940030407891	59.195672621784	55.8797172902177	58.1384542603914	60.4152677702242	47.7091623761263	0.552571175950092	0.036881623554649	-20.8997198329943	-0.326362768712974	-0.324517521735383	-0.328062325701426	0.176727659451605	0.179950983522063	0.173758830016965	0.200723787541123	0.204020828355303	0.198269516088716	0.000202441078213577	0.000366922440931949	0.000672865098473161
148	24.3471458787356	0.21	47.7172040425127	45.767027881167	49.6673802038583	0.243703283429164	30.4324125908686	29.2906679852541	31.5741571964831	0.5	0.37	0.68	32.1039620565475	33.3553683240786	34.6067745916096	55.9938334983768	58.1764623608061	60.3590912232354	57.1682941109113	59.3826963575678	61.6347090658552	47.7172040425127	0.556912686759271	0.0796712710027618	-20.5805720637233	-0.326362768712974	-0.324517521735383	-0.328062325701426	0.176727659451605	0.179950983522063	0.173758830016965	0.200723787541123	0.204020828355303	0.198269516088716	0.000202441078213577	0.000366922440931949	0.000672865098473161
148	24.3471458787356	0.21	47.7190491752656	45.7222110189392	49.7158873315921	0.231440395349183	29.8155133004571	28.6583926233109	30.9726339776034	0.5	0.37	0.68	31.3152331235782	32.5796272657491	33.84402140792	54.5107517796399	56.7116958046618	58.9126398296837	55.6436779279637	57.8760180192018	60.1029946711184	47.7190491752656	0.558098373072644	0.0549491467916054	-20.4825674701751	-0.326362768712974	-0.324517521735383	-0.328062325701426	0.176727659451605	0.179950983522063	0.173758830016965	0.200723787541123	0.204020828355303	0.198269516088716	0.000202441078213577	0.000366922440931949	0.000672865098473161
148	24.3471458787356	0.21	47.7200789216532	45.7334707089912	49.7066871343153	0.232663324186387	29.805846940371	28.6530637141688	30.9586301665732	0.5	0.37	0.69	31.3169707037447	32.5769294600884	33.8368882164322	54.5222537958682	56.7158181650262	58.9093825341842	55.6420835253861	57.8932073361596	60.1376795514462	47.7200789216532	0.560433600622088	-0.125219976404854	-20.5403483106297	-0.326362768712974	-0.324517521735383	-0.328062325701426	0.176727659451605	0.179950983522063	0.173758830016965	0.200723787541123	0.204020828355303	0.198269516088716	0.000202441078213577	0.000366922440931949	0.000672865098473161
148	24.3471458787356	0.21	47.7303266435138	45.7561277450787	49.7045255419489	0.237074397100578	29.931165179795	28.7876562539219	31.0746741056681	0.5	0.37	0.67	31.6868531831537	32.945524577871	34.2041959725884	55.4185028912385	57.6198475285263	59.8211921658141	56.5844176257119	58.8418565854972	61.0707576491553	47.7303266435138	0.551623647888098	-0.445140324756891	-21.3176372582784	-0.326362768712974	-0.324517521735383	-0.328062325701426	0.176727659451605	0.179950983522063	0.173758830016965	0.200723787541123	0.204020828355303	0.198269516088716	0.000202441078213577	0.000366922440931949	0.000672865098473161
148	24.3471458787356	0.21	47.7322571787579	45.7343807333432	49.7301336241727	0.227256408835708	29.5133707086126	28.3543382008424	30.6724032163828	0.5	0.37	0.68	31.2749487594339	32.5533662641653	33.8317837688967	54.7721985225664	57.0111066628315	59.2500148030966	55.9189777093248	58.1878009787189	60.4619353421406	47.7322571787579	0.551409227526346	0.119220822993807	-20.7916436274316	-0.326362768712974	-0.324517521735383	-0.328062325701426	0.176727659451605	0.179950983522063	0.173758830016965	0.200723787541123	0.204020828355303	0.198269516088716	0.000202441078213577	0.000366922440931949	0.000672865098473161
148	24.3471458787356	0.21	47.7348829480066	45.7679555521118	49.7018103439014	0.232246962138175	29.3874520423831	28.2495238637137	30.5253802210524	0.5	0.37	0.68	31.0376304776862	32.2878672777851	33.5381040778839	54.21860134078	56.4025983019806	58.5865952631811	55.3636847296056	57.5779333335167	59.8337070488996	47.7348829480066	0.553644709878671	0.0134959610668405	-20.7856557225887	-0.326362768712974	-0.324517521735383	-0.328062325701426	0.176727659451605	0.179950983522063	0.173758830016965	0.200723787541123	0.204020828355303	0.198269516088716	0.000202441078213577	0.000366922440931949	0.000672865098473161
148	24.3471458787356	0.21	47.735140178295	45.7671441573659	49.7031361992241	0.23672573645734	30.2961654307636	29.1375950999221	31.4547357616051	0.5	0.37	0.68	31.9140957744514	33.1830654465577	34.4520351186639	55.6378064448433	57.8500793383007	60.0623522317581	56.8174212297486	59.0584866657751	61.3148016942153	47.735140178295	0.559765606507828	-0.265477169911656	-20.7475451839947	-0.326362768712974	-0.324517521735383	-0.328062325701426	0.176727659451605	0.179950983522063	0.173758830016965	0.200723787541123	0.204020828355303	0.198269516088716	0.000202441078213577	0.000366922440931949	0.000672865098473161
148	24.3471458787356	0.21	47.741539978727	45.7619657538464	49.7211142036075	0.23400644939016	29.7000414119599	28.5556545435195	30.8444282804003	0.5	0.37	0.68	31.3334509695178	32.5891598792116	33.8448687889055	54.6895729084326	56.8812939555422	59.0730150026519	55.79746449459	58.0782074088788	60.2894440957714	47.741539978727	0.55576960893778	-0.159348626044656	-20.9143993733436	-0.326362768712974	-0.324517521735383	-0.328062325701426	0.176727659451605	0.179950983522063	0.173758830016965	0.200723787541123	0.204020828355303	0.198269516088716	0.000202441078213577	0.000366922440931949	0.000672865098473161
148	24.3471458787356	0.21	47.7491490858745	45.7588028188038	49.7394953529451	0.232771700400425	29.9970930116134	28.8372651030272	31.1569209201995	0.5	0.37	0.67	31.6824320355068	32.9566918779497	34.2309517203925	55.3439115395937	57.5698304311604	59.7957493227271	56.5124871714214	58.7660568924527	61.0429101302933	47.7491490858745	0.553485776269762	0.036955882595415	-20.7597113378351	-0.326362768712974	-0.324517521735383	-0.328062325701426	0.176727659451605	0.179950983522063	0.173758830016965	0.200723787541123	0.204020828355303	0.198269516088716	0.000202441078213577	0.000366922440931949	0.000672865098473161
148	24.3471458787356	0.21	47.7496445814329	45.7524689204255	49.7468202424403	0.235320783241739	29.923783119192	28.7749864518942	31.0725797864898	0.5	0.37	0.68	31.7209121183791	32.9873202950141	34.2537284716491	55.5327022917832	57.7497592285604	59.9668161653376	56.6873580151296	58.9102919550974	61.174047206057	47.7496445814329	0.554038299537743	-0.156183649574029	-20.966114013473	-0.326362768712974	-0.324517521735383	-0.328062325701426	0.176727659451605	0.179950983522063	0.173758830016965	0.200723787541123	0.204020828355303	0.198269516088716	0.000202441078213577	0.000366922440931949	0.000672865098473161
148	24.3471458787356	0.21	47.7572274203067	45.7916884699112	49.7227663707021	0.237038091703195	30.0379482659324	28.8902445448742	31.1856519869907	0.5	0.37	0.67	31.7881734343409	33.0510012681299	34.3138291019189	55.5825397518737	57.7906307079751	59.9987216640764	56.7806799558078	59.0160631166785	61.2942449981587	47.7572274203067	0.554800071788355	-0.207217455878879	-20.9813439970115	-0.326362768712974	-0.324517521735383	-0.328062325701426	0.176727659451605	0.179950983522063	0.173758830016965	0.200723787541123	0.204020828355303	0.198269516088716	0.000202441078213577	0.000366922440931949	0.000672865098473161
148	24.3471458787356	0.21	47.7680958757797	45.7813128525126	49.7548788990467	0.227303062782145	29.3400568512443	28.1879836605937	30.4921300418948	0.5	0.37	0.67	31.154657504704	32.4279818441545	33.7013061836051	54.6337765102846	56.866717680514	59.0996588507434	55.8188833878054	58.0774543997523	60.3568232248411	47.7680958757797	0.55197202560051	-0.400420216295465	-21.2504851341273	-0.326362768712974	-0.324517521735383	-0.328062325701426	0.176727659451605	0.179950983522063	0.173758830016965	0.200723787541123	0.204020828355303	0.198269516088716	0.000202441078213577	0.000366922440931949	0.000672865098473161
148	24.3471458787356	0.21	47.7939607771421	45.8077047358964	49.7802168183878	0.237324387234436	29.6831744562317	28.5499230721557	30.8164258403077	0.5	0.37	0.67	31.5434537019448	32.7955293196592	34.0476049373735	55.3027332444643	57.4979019962007	59.6930707479371	56.4325029387912	58.6789085691426	60.941282014239	47.7939607771421	0.550344855255647	0.260433472575169	-20.7682608776612	-0.326362768712974	-0.324517521735383	-0.328062325701426	0.176727659451605	0.179950983522063	0.173758830016965	0.200723787541123	0.204020828355303	0.198269516088716	0.000202441078213577	0.000366922440931949	0.000672865098473161
148	24.3471458787356	0.21	47.7953284196321	45.8362109069067	49.7544459323574	0.233366484797331	29.3190537053944	28.1873264492466	30.4507809615423	0.5	0.37	0.68	30.8572197059654	32.0961437540855	33.3350678022056	53.7772280838575	55.9363954278114	58.0955627717652	54.8727381598476	57.0805559334782	59.2672078654637	47.7953284196321	0.556002409221162	0.303579181556822	-20.3999951303037	-0.326362768712974	-0.324517521735383	-0.328062325701426	0.176727659451605	0.179950983522063	0.173758830016965	0.200723787541123	0.204020828355303	0.198269516088716	0.000202441078213577	0.000366922440931949	0.000672865098473161
148	24.3471458787356	0.21	47.7962484398523	45.8411391909759	49.7513576887287	0.236224211128806	29.6213757989607	28.4870360938615	30.7557155040599	0.5	0.37	0.68	31.2428234556846	32.486897252215	33.7309710487454	54.514086160264	56.6848101420444	58.8555341238247	55.631397500522	57.8499076160522	60.0672253048239	47.7962484398523	0.554102809417954	0.148738029313957	-20.6506428767212	-0.326362768712974	-0.324517521735383	-0.328062325701426	0.176727659451605	0.179950983522063	0.173758830016965	0.200723787541123	0.204020828355303	0.198269516088716	0.000202441078213577	0.000366922440931949	0.000672865098473161
148	24.3471458787356	0.21	47.8005604879173	45.83389083473	49.7672301411045	0.236102821293372	29.3644761858353	28.2395959385507	30.48935643312	0.5	0.36	0.68	31.1889187710463	32.43128069209	33.6736426131337	54.6678191794776	56.8454264685811	59.0230337576845	55.7796356932231	57.9963427346218	60.21300590882	47.8005604879173	0.549449767182158	-0.0467819410535719	-21.0834927206623	-0.326362768712974	-0.324517521735383	-0.328062325701426	0.176727659451605	0.179950983522063	0.173758830016965	0.200723787541123	0.204020828355303	0.198269516088716	0.000202441078213577	0.000366922440931949	0.000672865098473161
148	24.3471458787356	0.21	47.8053605007777	45.8073807820849	49.8033402194706	0.231919293493243	29.977717950305	28.8158661762856	31.1395697243244	0.5	0.37	0.67	31.8284660054719	33.1117853916233	34.3951047777748	55.7923482090204	58.0418880405422	60.2914278720641	56.9541006611497	59.2773272852002	61.5524255963001	47.8053605007777	0.553013044946795	-0.0053870507938644	-20.8259466190296	-0.326362768712974	-0.324517521735383	-0.328062325701426	0.176727659451605	0.179950983522063	0.173758830016965	0.200723787541123	0.204020828355303	0.198269516088716	0.000202441078213577	0.000366922440931949	0.000672865098473161
148	24.3471458787356	0.21	47.809569758928	45.8369852769553	49.7821542409007	0.232742740878279	29.4605010303628	28.3213279144507	30.599674146275	0.5	0.37	0.67	31.2251377222897	32.4811112254155	33.7370847285412	54.6696975863531	56.8686852162248	59.0676728460966	55.8338320571271	58.0729100167579	60.3249866014714	47.809569758928	0.550074631444037	0.0746731818956898	-20.9261745035863	-0.326362768712974	-0.324517521735383	-0.328062325701426	0.176727659451605	0.179950983522063	0.173758830016965	0.200723787541123	0.204020828355303	0.198269516088716	0.000202441078213577	0.000366922440931949	0.000672865098473161
148	24.3471458787356	0.21	47.8102603276868	45.8552987565336	49.7652218988401	0.239619771920753	29.921351708412	28.7862037838171	31.056499633007	0.5	0.37	0.67	31.7272825734558	32.9784082598008	34.2295339461458	55.5370295179563	57.7270627807276	59.917096043499	56.6998410854495	58.9378026760422	61.1766192949287	47.8102603276868	0.55193188902826	-0.141798924929147	-21.0647755174253	-0.326362768712974	-0.324517521735383	-0.328062325701426	0.176727659451605	0.179950983522063	0.173758830016965	0.200723787541123	0.204020828355303	0.198269516088716	0.000202441078213577	0.000366922440931949	0.000672865098473161
148	24.3471458787356	0.21	47.813444811468	45.8208820554534	49.8060075674827	0.226439122461672	29.3729985923832	28.2167879315536	30.5292092532128	0.5	0.37	0.68	31.1098447514869	32.384601263308	33.6593577751291	54.4678007714492	56.6996725237074	58.9315442759655	55.5763765283117	57.8557821053259	60.134648890853	47.813444811468	0.552861069840648	-0.484863106657583	-21.3104708317619	-0.326362768712974	-0.324517521735383	-0.328062325701426	0.176727659451605	0.179950983522063	0.173758830016965	0.200723787541123	0.204020828355303	0.198269516088716	0.000202441078213577	0.000366922440931949	0.000672865098473161
148	24.3471458787356	0.21	47.8167270156326	45.8537836625618	49.7796703687035	0.235393985146913	29.7004681037175	28.5604765426705	30.8404596647645	0.5	0.37	0.68	31.4476726268017	32.702906633684	33.9581406405662	55.0125497298019	57.2083759216358	59.4042021134696	56.133136967756	58.3286636210333	60.6024904291394	47.8167270156326	0.553984364550216	-0.00219684970242841	-20.8128793800824	-0.326362768712974	-0.324517521735383	-0.328062325701426	0.176727659451605	0.179950983522063	0.173758830016965	0.200723787541123	0.204020828355303	0.198269516088716	0.000202441078213577	0.000366922440931949	0.000672865098473161
148	24.3471458787356	0.21	47.8197465340832	45.8429602359746	49.7965328321919	0.231688485229937	29.6807908217158	28.5297013492154	30.8318802942162	0.5	0.37	0.68	31.2877057190661	32.5500725497268	33.8124393803876	54.5902437504042	56.792799399801	58.9953550491979	55.7351264761424	57.9877634365161	60.2176710973781	47.8197465340832	0.555253583748082	-0.28909003267186	-21.0423060233889	-0.326362768712974	-0.324517521735383	-0.328062325701426	0.176727659451605	0.179950983522063	0.173758830016965	0.200723787541123	0.204020828355303	0.198269516088716	0.000202441078213577	0.000366922440931949	0.000672865098473161
148	24.3471458787356	0.21	47.8198732048534	45.8434570054541	49.7962894042528	0.237838688523534	29.8179805979674	28.6811975340781	30.9547636618567	0.5	0.37	0.68	31.5928425534668	32.8450290534284	34.09721555339	55.2804231850218	57.4714700813971	59.6625169777724	56.4297418398351	58.6462069056967	60.8766464765825	47.8198732048534	0.552604190263252	0.0132234294649763	-20.8790680302588	-0.326362768712974	-0.324517521735383	-0.328062325701426	0.176727659451605	0.179950983522063	0.173758830016965	0.200723787541123	0.204020828355303	0.198269516088716	0.000202441078213577	0.000366922440931949	0.000672865098473161
148	24.3471458787356	0.21	47.8213151078963	45.8280784499522	49.8145517658403	0.235308614315155	29.7572229735754	28.614782046944	30.8996639002068	0.5	0.37	0.68	31.5482123738233	32.807770070918	34.0673277680127	55.2348116229493	57.4400532798423	59.6452949367353	56.3751528675348	58.6370953830962	60.8801954371554	47.8213151078963	0.553436399265321	-0.239033956563746	-21.0878045677177	-0.326362768712974	-0.324517521735383	-0.328062325701426	0.176727659451605	0.179950983522063	0.173758830016965	0.200723787541123	0.204020828355303	0.198269516088716	0.000202441078213577	0.000366922440931949	0.000672865098473161
148	24.3471458787356	0.21	47.8229305167513	45.850355747034	49.7955052864687	0.232298799114974	29.4814465476909	28.340044665246	30.6228484301359	0.49	0.36	0.67	31.3593089464596	32.6223123992225	33.8853158519855	55.0345861291743	57.2511168703715	59.4676476115686	56.1204181915338	58.4001488976156	60.6760250436214	47.8229305167513	0.55090446593809	0.274098347303083	-20.7285815899038	-0.326362768712974	-0.324517521735383	-0.328062325701426	0.176727659451605	0.179950983522063	0.173758830016965	0.200723787541123	0.204020828355303	0.198269516088716	0.000202441078213577	0.000366922440931949	0.000672865098473161
148	24.3471458787356	0.21	47.8267657980791	45.837162968728	49.8163686274302	0.230840359800999	29.2602563598833	28.1227661506703	30.3977465690963	0.5	0.37	0.67	31.028162113772	32.2831677709394	33.5381734281069	54.3498487303862	56.5481538498684	58.7464589693507	55.5191565559581	57.779341491459	60.0406698179841	47.8267657980791	0.551274308493145	-0.370427222052249	-21.3483095868419	-0.326362768712974	-0.324517521735383	-0.328062325701426	0.176727659451605	0.179950983522063	0.173758830016965	0.200723787541123	0.204020828355303	0.198269516088716	0.000202441078213577	0.000366922440931949	0.000672865098473161
148	24.3471458787356	0.21	47.8275970015023	45.8501842413391	49.8050097616656	0.235196396246728	29.8645031612637	28.7175858888345	31.011420433693	0.5	0.37	0.68	31.4705980235772	32.7274645508208	33.9843310780644	54.8832543582258	57.0751709292859	59.267087500346	56.022164988377	58.2468564660533	60.5135401222898	47.8275970015023	0.556416658734231	-0.391741953793304	-21.0145575396869	-0.326362768712974	-0.324517521735383	-0.328062325701426	0.176727659451605	0.179950983522063	0.173758830016965	0.200723787541123	0.204020828355303	0.198269516088716	0.000202441078213577	0.000366922440931949	0.000672865098473161
148	24.3471458787356	0.21	47.8278219392819	45.8624171366218	49.7932267419421	0.233787586843701	29.782235696808	28.6339807320466	30.9304906615694	0.5	0.37	0.68	31.3402063130802	32.596983979881	33.8537616466819	54.6122484373487	56.8022612753048	58.9922741132609	55.7176699296308	57.9509244534873	60.1888246304605	47.8278219392819	0.557929003665092	0.059547163549255	-20.5385749079118	-0.326362768712974	-0.324517521735383	-0.328062325701426	0.176727659451605	0.179950983522063	0.173758830016965	0.200723787541123	0.204020828355303	0.198269516088716	0.000202441078213577	0.000366922440931949	0.000672865098473161
148	24.3471458787356	0.21	47.8349809995894	45.8426504859238	49.8273115132549	0.232658764731712	29.3744022809742	28.2382912789046	30.5105132830438	0.5	0.37	0.68	31.1303001200262	32.3827652962925	33.6352304725587	54.4999100938269	56.6926046466895	58.8852991995522	55.5983413620689	57.8081926267191	60.0485192172686	47.8349809995894	0.552190514120437	-0.247199624700749	-21.1635423502084	-0.326362768712974	-0.324517521735383	-0.328062325701426	0.176727659451605	0.179950983522063	0.173758830016965	0.200723787541123	0.204020828355303	0.198269516088716	0.000202441078213577	0.000366922440931949	0.000672865098473161
148	24.3471458787356	0.21	47.842961686204	45.8490303750194	49.8368929973886	0.227587549769758	29.2371530081109	28.0900494390002	30.3842565772217	0.5	0.37	0.68	30.8217689760302	32.0804268247993	33.3390846735685	53.7955946066513	55.9924265741326	58.1892585416138	54.8839867309658	57.1347672838761	59.3653144703473	47.842961686204	0.55234069459285	0.440367772502583	-20.4163870899286	-0.326362768712974	-0.324517521735383	-0.328062325701426	0.176727659451605	0.179950983522063	0.173758830016965	0.200723787541123	0.204020828355303	0.198269516088716	0.000202441078213577	0.000366922440931949	0.000672865098473161
148	24.3471458787356	0.21	47.8512817714577	45.8815431477893	49.821020395126	0.230157979664837	29.2516903453199	28.1123435812543	30.3910371093855	0.5	0.37	0.68	30.9566890093194	32.2113123866629	33.4659357640064	54.1564403071114	56.3513112128001	58.5461821184888	55.3064853109523	57.5370608278737	59.788331785909	47.8512817714577	0.555162330242315	-0.0193362744305043	-20.7497797869616	-0.326362768712974	-0.324517521735383	-0.328062325701426	0.176727659451605	0.179950983522063	0.173758830016965	0.200723787541123	0.204020828355303	0.198269516088716	0.000202441078213577	0.000366922440931949	0.000672865098473161
148	24.3471458787356	0.21	47.8548005297467	45.8977379230677	49.8118631364257	0.233097516848604	29.4989877177756	28.3594583312476	30.6385171043035	0.51	0.37	0.68	30.9479775059449	32.1915178235952	33.4350581412455	53.8260320622206	55.9888500038987	58.1516679455769	54.944558290035	57.1478734821495	59.3421970638859	47.8548005297467	0.558414310598694	-0.197126114627468	-20.7611436816194	-0.326362768712974	-0.324517521735383	-0.328062325701426	0.176727659451605	0.179950983522063	0.173758830016965	0.200723787541123	0.204020828355303	0.198269516088716	0.000202441078213577	0.000366922440931949	0.000672865098473161
148	24.3471458787356	0.21	47.8679418122059	45.8884908544256	49.8473927699861	0.238119950459414	30.1741182289988	29.0246494905681	31.3235869674295	0.5	0.37	0.68	31.8269793353248	33.0874292779339	34.3478792205429	55.5271862944883	57.7262400608144	59.9252938271406	56.6842042777269	58.9280979470218	61.1751360440308	47.8679418122059	0.554919363185158	-0.0044081066322355	-20.7638452158615	-0.326362768712974	-0.324517521735383	-0.328062325701426	0.176727659451605	0.179950983522063	0.173758830016965	0.200723787541123	0.204020828355303	0.198269516088716	0.000202441078213577	0.000366922440931949	0.000672865098473161
148	24.3471458787356	0.21	47.8719852593028	45.8776071445841	49.8663633740215	0.235441103335934	30.0568780178965	28.9033573835518	31.2103986522412	0.5	0.37	0.68	31.7598516909666	33.0273737917073	34.2948958924479	55.4845922170906	57.6989585677291	59.9133249183676	56.6128118378808	58.8871988896773	61.1482532465645	47.8719852593028	0.554479668354723	0.254826097940375	-20.4689805113161	-0.326362768712974	-0.324517521735383	-0.328062325701426	0.176727659451605	0.179950983522063	0.173758830016965	0.200723787541123	0.204020828355303	0.198269516088716	0.000202441078213577	0.000366922440931949	0.000672865098473161
148	24.3471458787356	0.21	47.8727278001872	45.8990049789524	49.8464506214219	0.233239320682902	29.6775320127881	28.5315600752161	30.8235039503601	0.5	0.37	0.69	31.258585085594	32.5140881573456	33.7695912290972	54.5043301845244	56.6935000968237	58.8826700091231	55.5899323067517	57.8207667563112	60.0558749678129	47.8727278001872	0.55593337186956	0.0630249060320572	-20.6189010923153	-0.326362768712974	-0.324517521735383	-0.328062325701426	0.176727659451605	0.179950983522063	0.173758830016965	0.200723787541123	0.204020828355303	0.198269516088716	0.000202441078213577	0.000366922440931949	0.000672865098473161
148	24.3471458787356	0.21	47.8773909195321	45.9169967273915	49.8377851116727	0.237642976498884	30.0017638568217	28.857356430176	31.1461712834674	0.5	0.37	0.68	31.8836820964202	33.1481056990548	34.4125293016894	55.8998699130121	58.1167128324864	60.3335557519606	57.0934610818431	59.3582813497257	61.6223632890381	47.8773909195321	0.554109067655609	-0.156134908638664	-20.991133638286	-0.326362768712974	-0.324517521735383	-0.328062325701426	0.176727659451605	0.179950983522063	0.173758830016965	0.200723787541123	0.204020828355303	0.198269516088716	0.000202441078213577	0.000366922440931949	0.000672865098473161
148	24.3471458787356	0.21	47.8822197073542	45.9184122556724	49.846027159036	0.235104245803458	29.8722376136475	28.7247293756953	31.0197458515996	0.5	0.37	0.68	31.3798972411135	32.6334753033924	33.8870533656713	54.6145481008766	56.7963143079002	58.9780805149238	55.7986368553225	58.0008811572122	60.240994864984	47.8822197073542	0.558182747621848	0.215787112388821	-20.3471354384208	-0.326362768712974	-0.324517521735383	-0.328062325701426	0.176727659451605	0.179950983522063	0.173758830016965	0.200723787541123	0.204020828355303	0.198269516088716	0.000202441078213577	0.000366922440931949	0.000672865098473161
148	24.3471458787356	0.21	47.8833442028265	45.9139687284291	49.8527196772239	0.235862217433959	29.8907207634117	28.7449171075706	31.0365244192527	0.5	0.37	0.68	31.5154423002643	32.7716821032164	34.0279219061686	54.9782516703528	57.1697445704679	59.3612374705831	56.1289348876538	58.3439062039937	60.573802499128	47.8833442028265	0.554241606776855	0.0826897109068988	-20.7494937250331	-0.326362768712974	-0.324517521735383	-0.328062325701426	0.176727659451605	0.179950983522063	0.173758830016965	0.200723787541123	0.204020828355303	0.198269516088716	0.000202441078213577	0.000366922440931949	0.000672865098473161
148	24.3471458787356	0.21	47.8869435340773	45.8907916563895	49.8830954117651	0.233118236667352	29.8668448782907	28.7131722345271	31.0205175220543	0.5	0.37	0.67	31.5646767616546	32.8329206112621	34.1011644608696	55.1592612018189	57.3755168693911	59.5917725369634	56.3368200785065	58.6096354337387	60.8504819236928	47.8869435340773	0.553098003162271	-0.0391109550664623	-20.8400419165694	-0.326362768712974	-0.324517521735383	-0.328062325701426	0.176727659451605	0.179950983522063	0.173758830016965	0.200723787541123	0.204020828355303	0.198269516088716	0.000202441078213577	0.000366922440931949	0.000672865098473161
148	24.3471458787356	0.21	47.8874019141213	45.8845592304491	49.8902445977935	0.227343495512338	29.2486495277223	28.1002977359844	30.3970013194602	0.5	0.36	0.67	31.0555477046376	32.3246692700064	33.5937908353752	54.4574631558796	56.6829315824462	58.9084000090128	55.5510735149334	57.8122365394081	60.070446390025	47.8874019141213	0.549298698661959	0.314090912234118	-20.7620129484955	-0.326362768712974	-0.324517521735383	-0.328062325701426	0.176727659451605	0.179950983522063	0.173758830016965	0.200723787541123	0.204020828355303	0.198269516088716	0.000202441078213577	0.000366922440931949	0.000672865098473161
148	24.3471458787356	0.21	47.8934243347405	45.8866751235431	49.9001735459378	0.233871420954145	29.7501416975302	28.6033924577773	30.8968909372831	0.5	0.37	0.67	31.4225079804144	32.6822794285341	33.9420508766538	54.8864987090014	57.0869737316812	59.287448754361	56.097900357486	58.3482902651992	60.5936281576583	47.8934243347405	0.552982855303901	-0.307629997949713	-21.1041646093207	-0.326362768712974	-0.324517521735383	-0.328062325701426	0.176727659451605	0.179950983522063	0.173758830016965	0.200723787541123	0.204020828355303	0.198269516088716	0.000202441078213577	0.000366922440931949	0.000672865098473161
148	24.3471458787356	0.21	47.8975074852709	45.9154378506805	49.8795771198613	0.23368972153191	29.5307440942257	28.391874291173	30.6696138972784	0.5	0.37	0.68	31.1348424423066	32.3837396273498	33.632636812393	54.3215989292259	56.5005754927164	58.6795520562069	55.4657653004693	57.7019907665799	59.9206572097328	47.8975074852709	0.555286759124857	0.113356185849844	-20.5548385656179	-0.326362768712974	-0.324517521735383	-0.328062325701426	0.176727659451605	0.179950983522063	0.173758830016965	0.200723787541123	0.204020828355303	0.198269516088716	0.000202441078213577	0.000366922440931949	0.000672865098473161
148	24.3471458787356	0.21	47.9004124151779	45.9118874344753	49.8889373958805	0.229226185840467	29.3684683931881	28.2215571035661	30.5153796828101	0.5	0.37	0.67	31.0559218261869	32.3180204134959	33.580119000805	54.3061615867431	56.5131393800415	58.7201171733399	55.4653731697466	57.7293457090967	59.9681959931642	47.9004124151779	0.551800222241288	0.411255810663968	-20.44844919903	-0.326362768712974	-0.324517521735383	-0.328062325701426	0.176727659451605	0.179950983522063	0.173758830016965	0.200723787541123	0.204020828355303	0.198269516088716	0.000202441078213577	0.000366922440931949	0.000672865098473161
148	24.3471458787356	0.21	47.9051861379783	45.9354175452398	49.8749547307169	0.23612620070595	29.8399121094125	28.6968931744355	30.9829310443895	0.5	0.37	0.68	31.6213030377141	32.8808034268695	34.1403038160249	55.3429325902801	57.5472834056568	59.7516342210335	56.5230274592691	58.7558715125786	61.0127447585127	47.9051861379783	0.554272309380868	0.186089407528611	-20.5864804078514	-0.326362768712974	-0.324517521735383	-0.328062325701426	0.176727659451605	0.179950983522063	0.173758830016965	0.200723787541123	0.204020828355303	0.198269516088716	0.000202441078213577	0.000366922440931949	0.000672865098473161
148	24.3471458787356	0.21	47.9069530860273	45.9289112599806	49.8849949120739	0.229663754772384	29.3817720959891	28.2357602959734	30.5277838960049	0.51	0.37	0.69	30.7943626870996	32.0442211163913	33.2940795456829	53.5380471459622	55.7110091323205	57.8839711186787	54.6499688602318	56.8447146312958	59.0788377673116	47.9069530860273	0.559419416345136	0.125442859104094	-20.4001685095826	-0.326362768712974	-0.324517521735383	-0.328062325701426	0.176727659451605	0.179950983522063	0.173758830016965	0.200723787541123	0.204020828355303	0.198269516088716	0.000202441078213577	0.000366922440931949	0.000672865098473161
148	24.3471458787356	0.21	47.9069734100031	45.9094414446635	49.9045053753427	0.228052241104401	29.2442701616531	28.0984017738156	30.3901385494905	0.5	0.37	0.68	30.921715172937	32.1827198450035	33.4437245170699	54.0729757769695	56.2781016797839	58.4832275825984	55.1950660056219	57.4672730097332	59.714227930254	47.9069734100031	0.552530740992119	0.0757013757846646	-20.7899724018835	-0.326362768712974	-0.324517521735383	-0.328062325701426	0.176727659451605	0.179950983522063	0.173758830016965	0.200723787541123	0.204020828355303	0.198269516088716	0.000202441078213577	0.000366922440931949	0.000672865098473161
148	24.3471458787356	0.21	47.9109384553356	45.9157940060304	49.9060829046408	0.228129590678953	29.7087372919363	28.5449255176045	30.8725490662682	0.5	0.37	0.68	31.4900016424339	32.7738877980518	34.0577739536696	55.1543351124829	57.4030452928533	59.6517554732237	56.3189745243133	58.618551791601	60.9130383026198	47.9109384553356	0.554227427297046	-0.584661914462996	-21.338905391378	-0.326362768712974	-0.324517521735383	-0.328062325701426	0.176727659451605	0.179950983522063	0.173758830016965	0.200723787541123	0.204020828355303	0.198269516088716	0.000202441078213577	0.000366922440931949	0.000672865098473161
148	24.3471458787356	0.21	47.9117818792264	45.9085826218129	49.91498113664	0.223692319272476	28.8480821610299	27.7035565389957	29.9926077830641	0.51	0.37	0.68	30.2296138027659	31.4784992118564	32.7273846209469	52.5737227910022	54.7457173035237	56.9177118160451	53.7105833173356	55.9201100033377	58.1393438150655	47.9117818792264	0.554856484687307	-0.298856253421869	-20.9702520800048	-0.326362768712974	-0.324517521735383	-0.328062325701426	0.176727659451605	0.179950983522063	0.173758830016965	0.200723787541123	0.204020828355303	0.198269516088716	0.000202441078213577	0.000366922440931949	0.000672865098473161
148	24.3471458787356	0.21	47.9177460663276	45.9472334650775	49.8882586675778	0.235394941554668	29.8374653693918	28.6922184920838	30.9827122466998	0.5	0.37	0.68	31.5317225093884	32.7903078902987	34.048893271209	55.0904390862688	57.2893681565491	59.4882972268294	56.2445822982935	58.5237155417949	60.7639134428301	47.9177460663276	0.554714598418116	-0.306646059509517	-21.0011881936267	-0.326362768712974	-0.324517521735383	-0.328062325701426	0.176727659451605	0.179950983522063	0.173758830016965	0.200723787541123	0.204020828355303	0.198269516088716	0.000202441078213577	0.000366922440931949	0.000672865098473161
148	24.3471458787356	0.21	47.928218295768	45.9374274161956	49.9190091753403	0.229879394878624	29.5751360646786	28.4222848319614	30.7279872973957	0.5	0.37	0.68	31.1246490004876	32.3871122465019	33.6495754925161	54.254791302472	56.4554484067006	58.6561055109292	55.3602617291408	57.6349234325201	59.8779434546267	47.928218295768	0.554773903261966	0.270691270756148	-20.4892805961657	-0.326362768712974	-0.324517521735383	-0.328062325701426	0.176727659451605	0.179950983522063	0.173758830016965	0.200723787541123	0.204020828355303	0.198269516088716	0.000202441078213577	0.000366922440931949	0.000672865098473161
148	24.3471458787356	0.21	47.9284120079484	45.960534257146	49.8962897587508	0.230384248873171	29.4545943846097	28.3080765986015	30.6011121706179	0.5	0.37	0.67	31.0531083011552	32.3108038162179	33.5684993312806	54.1904614381999	56.3852530078241	58.5800445774484	55.402699126544	57.6621536050535	59.8681157305093	47.9284120079484	0.554798456856452	0.360119802441658	-20.3551643623256	-0.326362768712974	-0.324517521735383	-0.328062325701426	0.176727659451605	0.179950983522063	0.173758830016965	0.200723787541123	0.204020828355303	0.198269516088716	0.000202441078213577	0.000366922440931949	0.000672865098473161
148	24.3471458787356	0.21	47.9302616090826	45.9363730254024	49.9241501927628	0.232052329488443	29.5250783475612	28.3811967479546	30.6689599471678	0.5	0.37	0.68	31.0220896818948	32.2724103742744	33.5227310666541	54.0114080108553	56.1882949244389	58.3651818380225	55.1355771298031	57.3622754908327	59.5723710179075	47.9302616090826	0.555925366246221	-0.0873345501916075	-20.7330676828084	-0.326362768712974	-0.324517521735383	-0.328062325701426	0.176727659451605	0.179950983522063	0.173758830016965	0.200723787541123	0.204020828355303	0.198269516088716	0.000202441078213577	0.000366922440931949	0.000672865098473161
148	24.3471458787356	0.21	47.9313078425589	45.9233995248885	49.9392161602293	0.228999684015283	29.5070919056497	28.3540279041662	30.6601559071332	0.5	0.37	0.68	31.078767709373	32.3426378154923	33.6065079216115	54.2073366506026	56.4117687235118	58.6162007964211	55.3701067199728	57.6319083753064	59.8508294980213	47.9313078425589	0.553021935150638	-0.150743614213659	-20.9336032029342	-0.326362768712974	-0.324517521735383	-0.328062325701426	0.176727659451605	0.179950983522063	0.173758830016965	0.200723787541123	0.204020828355303	0.198269516088716	0.000202441078213577	0.000366922440931949	0.000672865098473161
148	24.3471458787356	0.21	47.9371566885645	45.9341994796811	49.9401138974478	0.228991728178069	29.7005125392677	28.5398639891725	30.8611610893628	0.5	0.37	0.68	31.4160195570077	32.69363452961	33.9712495022124	54.9470038099109	57.1815680786207	59.4161323473306	56.0812694644837	58.3550040657525	60.625107639078	47.9371566885645	0.553587291064886	-0.0100593269045039	-20.8287236911226	-0.326362768712974	-0.324517521735383	-0.328062325701426	0.176727659451605	0.179950983522063	0.173758830016965	0.200723787541123	0.204020828355303	0.198269516088716	0.000202441078213577	0.000366922440931949	0.000672865098473161
148	24.3471458787356	0.21	47.9439839292622	45.9644399903166	49.9235278682078	0.232421614961118	29.5277104181111	28.3849108912513	30.670509944971	0.5	0.37	0.68	31.2775735592055	32.5368340304371	33.7960945016687	54.7413968299551	56.945329850446	59.1492628709369	55.8359375985286	58.090559645696	60.344974624917	47.9439839292622	0.55155360127028	-0.0763702400418787	-20.9679415175031	-0.326362768712974	-0.324517521735383	-0.328062325701426	0.176727659451605	0.179950983522063	0.173758830016965	0.200723787541123	0.204020828355303	0.198269516088716	0.000202441078213577	0.000366922440931949	0.000672865098473161
148	24.3471458787356	0.21	47.9460313186997	45.9480731321638	49.9439895052355	0.227090337713691	29.3026590817079	28.1513571312253	30.4539610321905	0.5	0.37	0.67	30.9505098530372	32.2162883445013	33.4820668359655	54.0899054016628	56.3020123810908	58.5141193605187	55.2720619567949	57.550704063866	59.7814224198278	47.9460313186997	0.554071485557422	0.217234777544216	-20.4929604577195	-0.326362768712974	-0.324517521735383	-0.328062325701426	0.176727659451605	0.179950983522063	0.173758830016965	0.200723787541123	0.204020828355303	0.198269516088716	0.000202441078213577	0.000366922440931949	0.000672865098473161
148	24.3471458787356	0.21	47.9475952693996	45.9397601177221	49.9554304210771	0.231791012656235	29.7035593280624	28.5519184909856	30.8552001651391	0.5	0.37	0.67	31.4613074306386	32.730298389561	33.9992893484834	55.0626306149696	57.2835802871639	59.5045299593581	56.2232702746112	58.5026137977149	60.7613875505047	47.9475952693996	0.552542415982447	0.0163838395489511	-20.7971162519776	-0.326362768712974	-0.324517521735383	-0.328062325701426	0.176727659451605	0.179950983522063	0.173758830016965	0.200723787541123	0.204020828355303	0.198269516088716	0.000202441078213577	0.000366922440931949	0.000672865098473161
148	24.3471458787356	0.21	47.95902416088	45.960511342142	49.957536979618	0.226232407302151	29.0370058032973	27.8933459946587	30.180665611936	0.5	0.37	0.67	30.7346114578771	31.9947664735296	33.2549214891821	53.7896331038905	55.9950709711912	58.2005088384919	54.9093721233197	57.1567835059129	59.3963042632238	47.95902416088	0.550648667245864	0.0431037113734451	-20.8882572217223	-0.326362768712974	-0.324517521735383	-0.328062325701426	0.176727659451605	0.179950983522063	0.173758830016965	0.200723787541123	0.204020828355303	0.198269516088716	0.000202441078213577	0.000366922440931949	0.000672865098473161
148	24.3471458787356	0.21	47.9593706732846	46.0039163749203	49.914824971649	0.238008432770057	29.584566074737	28.4572095522115	30.7119225972626	0.49	0.37	0.67	31.4941152356922	32.7417813558361	33.98944747598	55.277082947223	57.4669315299663	59.6567801127095	56.4202544646839	58.6882093188994	60.9491148917002	47.9593706732846	0.550620721316382	0.0317765620476614	-20.9887416915585	-0.326362768712974	-0.324517521735383	-0.328062325701426	0.176727659451605	0.179950983522063	0.173758830016965	0.200723787541123	0.204020828355303	0.198269516088716	0.000202441078213577	0.000366922440931949	0.000672865098473161
148	24.3471458787356	0.21	47.9605743159746	45.9752528671331	49.9458957648161	0.234384610020018	30.0008680745929	28.8461079718304	31.1556281773553	0.5	0.37	0.68	31.8070948990752	33.0803884820466	34.353682065018	55.6924419636367	57.9219077226856	60.1513734817344	56.8535635675515	59.113821100476	61.3826927624443	47.9605743159746	0.552981674323959	0.389309601044968	-20.4446807074241	-0.326362768712974	-0.324517521735383	-0.328062325701426	0.176727659451605	0.179950983522063	0.173758830016965	0.200723787541123	0.204020828355303	0.198269516088716	0.000202441078213577	0.000366922440931949	0.000672865098473161
148	24.3471458787356	0.21	47.9617392466605	45.9818752079321	49.941603285389	0.236609010556776	29.8097943177419	28.6694552001075	30.9501334353764	0.5	0.37	0.68	31.4964563788321	32.7492406059811	34.0020248331301	55.0172219522665	57.2055540952335	59.3938862382004	56.1186393146921	58.3480666882976	60.6071324674694	47.9617392466605	0.554268691464763	0.11766869789468	-20.7187944422298	-0.326362768712974	-0.324517521735383	-0.328062325701426	0.176727659451605	0.179950983522063	0.173758830016965	0.200723787541123	0.204020828355303	0.198269516088716	0.000202441078213577	0.000366922440931949	0.000672865098473161
148	24.3471458787356	0.21	47.9619430460504	45.9557395757237	49.9681465163771	0.230398762874899	29.5577424881262	28.4072567583246	30.7082282179279	0.5	0.37	0.67	31.1838852399608	32.4468236248097	33.7097620096587	54.443512247631	56.6484588376542	58.8534054276774	55.571712798366	57.8061316585471	60.0707424255423	47.9619430460504	0.552868770326915	-0.0271670209596479	-20.8716971626436	-0.326362768712974	-0.324517521735383	-0.328062325701426	0.176727659451605	0.179950983522063	0.173758830016965	0.200723787541123	0.204020828355303	0.198269516088716	0.000202441078213577	0.000366922440931949	0.000672865098473161
148	24.3471458787356	0.21	47.9645283155706	45.9560646980113	49.9729919331298	0.229303979396574	29.57819947792	28.4233519105541	30.733047045286	0.5	0.37	0.67	31.3278597847147	32.6007181997606	33.8735766148065	54.8384307733526	57.066529295162	59.2946278169713	56.0304485883958	58.2851517978395	60.5612626421777	47.9645283155706	0.551818919673709	0.100809023140764	-20.7730445721711	-0.326362768712974	-0.324517521735383	-0.328062325701426	0.176727659451605	0.179950983522063	0.173758830016965	0.200723787541123	0.204020828355303	0.198269516088716	0.000202441078213577	0.000366922440931949	0.000672865098473161
148	24.3471458787356	0.21	47.9695336587138	45.9812837953783	49.9577835220492	0.235965272323984	29.8633657573148	28.7189378884261	31.0077936262035	0.5	0.37	0.68	31.4246515372011	32.6769000405757	33.9291485439503	54.7498008842575	56.9315388785899	59.1132768729224	55.8439003916045	58.0998651634258	60.3141332470087	47.9695336587138	0.556868141626011	0.238100065659395	-20.4046853459287	-0.326362768712974	-0.324517521735383	-0.328062325701426	0.176727659451605	0.179950983522063	0.173758830016965	0.200723787541123	0.204020828355303	0.198269516088716	0.000202441078213577	0.000366922440931949	0.000672865098473161
148	24.3471458787356	0.21	47.9728643570042	45.9933249662762	49.9524037477322	0.231448555973298	29.6698167326097	28.5183768574801	30.8212566077394	0.5	0.37	0.68	31.2910117298678	32.5543977500111	33.8177837701544	54.6137655214649	56.8188162389955	59.0238669565262	55.7823195119018	58.0117512148186	60.2654566753531	47.9728643570042	0.554958396334529	0.0103098946367479	-20.6618413048544	-0.326362768712974	-0.324517521735383	-0.328062325701426	0.176727659451605	0.179950983522063	0.173758830016965	0.200723787541123	0.204020828355303	0.198269516088716	0.000202441078213577	0.000366922440931949	0.000672865098473161
148	24.3471458787356	0.21	47.9739984595191	45.9829057799701	49.965091139068	0.24230633421773	30.6588412721661	29.5042258621033	31.813456682229	0.5	0.37	0.68	32.5273419080635	33.8002636376816	35.0731853672998	56.947374964606	59.1759478139353	61.4045206632646	58.1415661950023	60.4266405799055	62.7108785550385	47.9739984595191	0.555087940785935	-0.0309803842716456	-20.7642407703879	-0.326362768712974	-0.324517521735383	-0.328062325701426	0.176727659451605	0.179950983522063	0.173758830016965	0.200723787541123	0.204020828355303	0.198269516088716	0.000202441078213577	0.000366922440931949	0.000672865098473161
148	24.3471458787356	0.21	47.9750572234802	45.9816915057722	49.9684229411881	0.228022468949509	29.311233841576	28.1626445149038	30.4598231682481	0.5	0.37	0.67	31.108804448259	32.3775503835312	33.6462963188035	54.5329650740049	56.7570453304822	58.9811255869596	55.6710240361446	57.9457366619049	60.2203221766857	47.9750572234802	0.552138016381515	0.026220865040863	-20.8477891771138	-0.326362768712974	-0.324517521735383	-0.328062325701426	0.176727659451605	0.179950983522063	0.173758830016965	0.200723787541123	0.204020828355303	0.198269516088716	0.000202441078213577	0.000366922440931949	0.000672865098473161
148	24.3471458787356	0.21	47.9751448479735	45.9718392342578	49.9784504616892	0.233338769992079	29.3890369454351	28.2545204326604	30.5235534582098	0.5	0.37	0.69	30.8972588191679	32.1378903992849	33.3785219794019	53.8093685529305	55.9700004175121	58.1306322820937	54.888893713972	57.0839173127027	59.2896859911169	47.9751448479735	0.55555368281033	0.146609918635785	-20.5169093960163	-0.326362768712974	-0.324517521735383	-0.328062325701426	0.176727659451605	0.179950983522063	0.173758830016965	0.200723787541123	0.204020828355303	0.198269516088716	0.000202441078213577	0.000366922440931949	0.000672865098473161
148	24.3471458787356	0.21	47.9787029490266	46.0225016421968	49.9349042558565	0.236091196117263	29.6216137819905	28.4868466598824	30.7563809040986	0.5	0.37	0.68	31.2585169518474	32.5036929359189	33.7488689199905	54.5594233004802	56.7327856421167	58.9061479837533	55.7052535245389	57.9403480356656	60.1622272544811	47.9787029490266	0.555877219827255	0.0553970471185789	-20.6292101139966	-0.326362768712974	-0.324517521735383	-0.328062325701426	0.176727659451605	0.179950983522063	0.173758830016965	0.200723787541123	0.204020828355303	0.198269516088716	0.000202441078213577	0.000366922440931949	0.000672865098473161
148	24.3471458787356	0.21	47.9825578683367	45.9934811983755	49.9716345382978	0.230549000957324	29.8566721893416	28.6950432329604	31.0183011457228	0.5	0.37	0.68	31.7103246687198	32.9940178505835	34.2777110324471	55.6027688590909	57.8536728161723	60.1045767732537	56.7620111219848	59.0717454446558	61.3960887749055	47.9825578683367	0.556641453500838	-0.165555059399458	-20.8394928746772	-0.326362768712974	-0.324517521735383	-0.328062325701426	0.176727659451605	0.179950983522063	0.173758830016965	0.200723787541123	0.204020828355303	0.198269516088716	0.000202441078213577	0.000366922440931949	0.000672865098473161
148	24.3471458787356	0.21	47.9834887164672	46.0277339628664	49.939243470068	0.239564804913628	29.9537716479127	28.8172223461983	31.090320949627	0.5	0.37	0.68	31.6324820460015	32.880065000006	34.1276479540105	55.2250834981372	57.4031570589017	59.5812306196661	56.3632558776819	58.5714509173018	60.8514779852006	47.9834887164672	0.556056502950403	-0.113204062227324	-20.8248387683574	-0.326362768712974	-0.324517521735383	-0.328062325701426	0.176727659451605	0.179950983522063	0.173758830016965	0.200723787541123	0.204020828355303	0.198269516088716	0.000202441078213577	0.000366922440931949	0.000672865098473161
148	24.3471458787356	0.21	47.9838994205003	45.9888200133937	49.9789788276068	0.232988433677901	29.8848908652544	28.730101920065	31.0396798104439	0.5	0.37	0.69	31.4183903851547	32.6812334475764	33.9440765099981	54.7181474958677	56.9175101018647	59.1168727078616	55.8253509059275	58.0778668783478	60.3309789669725	47.9838994205003	0.559095405340007	-0.357331196461201	-20.8304931726681	-0.326362768712974	-0.324517521735383	-0.328062325701426	0.176727659451605	0.179950983522063	0.173758830016965	0.200723787541123	0.204020828355303	0.198269516088716	0.000202441078213577	0.000366922440931949	0.000672865098473161
148	24.3471458787356	0.21	47.9873250358939	45.9971197353746	49.9775303364131	0.228843083027031	29.233039375249	28.0901778203538	30.3759009301443	0.5	0.37	0.68	30.8365819305337	32.0911821754367	33.3457824203397	53.8380283060293	56.0284527716851	58.2188772373408	54.9441339310249	57.2005202189039	59.4303564327598	47.9873250358939	0.552742407694634	-0.515633579523635	-21.3429660147702	-0.326362768712974	-0.324517521735383	-0.328062325701426	0.176727659451605	0.179950983522063	0.173758830016965	0.200723787541123	0.204020828355303	0.198269516088716	0.000202441078213577	0.000366922440931949	0.000672865098473161
148	24.3471458787356	0.21	47.9901026520082	46.0210696117796	49.9591356922368	0.236432664529287	29.7335090402643	28.5955326117568	30.8714854687718	0.5	0.37	0.68	31.3055654752482	32.5513892924022	33.7972131095562	54.5602527046562	56.7315107943127	58.9027688839692	55.7170943253609	57.9128610870904	60.134655081134	47.9901026520082	0.556286003434039	-0.103043503234793	-20.75658253663	-0.326362768712974	-0.324517521735383	-0.328062325701426	0.176727659451605	0.179950983522063	0.173758830016965	0.200723787541123	0.204020828355303	0.198269516088716	0.000202441078213577	0.000366922440931949	0.000672865098473161
148	24.3471458787356	0.21	47.9915189675538	45.9985972968935	49.9844406382141	0.231579024367489	29.5761514642525	28.4287673697545	30.7235355587505	0.51	0.37	0.69	31.0031922437477	32.2544800395381	33.5057678353286	53.8992492377684	56.0746211234519	58.2499930091354	54.9994200028618	57.206574245586	59.4473989934751	47.9915189675538	0.558711026074442	-0.00980147118029344	-20.5288582404568	-0.326362768712974	-0.324517521735383	-0.328062325701426	0.176727659451605	0.179950983522063	0.173758830016965	0.200723787541123	0.204020828355303	0.198269516088716	0.000202441078213577	0.000366922440931949	0.000672865098473161
148	24.3471458787356	0.21	47.9972503892231	46.0033540588408	49.9911467196054	0.229041272091987	29.4508164528173	28.3000870818431	30.6015458237914	0.5	0.37	0.67	31.202223484268	32.470958626291	33.739693768314	54.6301533855201	56.8515077530787	59.0728621206372	55.7584876419951	58.0442552265667	60.3217895681483	47.9972503892231	0.549700763689159	-0.313834475646378	-21.3042484418115	-0.326362768712974	-0.324517521735383	-0.328062325701426	0.176727659451605	0.179950983522063	0.173758830016965	0.200723787541123	0.204020828355303	0.198269516088716	0.000202441078213577	0.000366922440931949	0.000672865098473161
148	24.3471458787356	0.21	48.0008131100131	46.000984509439	50.0006417105872	0.228070136827017	29.192528173137	28.0487453094663	30.3363110368077	0.5	0.37	0.68	30.6778151315687	31.9288072474443	33.17979936332	53.4334573315146	55.6123880525918	57.791318773669	54.5623220421332	56.7918161247545	59.0175488399724	48.0008131100131	0.554451513225456	-0.319341634304692	-21.0748577115884	-0.326362768712974	-0.324517521735383	-0.328062325701426	0.176727659451605	0.179950983522063	0.173758830016965	0.200723787541123	0.204020828355303	0.198269516088716	0.000202441078213577	0.000366922440931949	0.000672865098473161
148	24.3471458787356	0.21	48.0028284509209	46.0402906055318	49.96536629631	0.232404099841299	29.2069294577275	28.0764894997716	30.3373694156835	0.5	0.37	0.68	30.9812952727688	32.2286910387478	33.4760868047269	54.2725357031037	56.4577035809781	58.6428714588526	55.3776895207679	57.6250050110131	59.8540661616734	48.0028284509209	0.550597158163734	-0.25526387991069	-21.2316437713482	-0.326362768712974	-0.324517521735383	-0.328062325701426	0.176727659451605	0.179950983522063	0.173758830016965	0.200723787541123	0.204020828355303	0.198269516088716	0.000202441078213577	0.000366922440931949	0.000672865098473161
148	24.3471458787356	0.21	48.0036075396344	46.0227316542055	49.9844834250633	0.226898025435408	29.3117184284267	28.1594292560511	30.4640076008022	0.5	0.37	0.68	30.9355576283595	32.2014464989196	33.4673353694797	54.0368007202155	56.2479968284016	58.4591929365877	55.1454234762175	57.4002531101405	59.6529182148499	48.0036075396344	0.557802002595311	-0.382396071570367	-21.0148532003569	-0.326362768712974	-0.324517521735383	-0.328062325701426	0.176727659451605	0.179950983522063	0.173758830016965	0.200723787541123	0.204020828355303	0.198269516088716	0.000202441078213577	0.000366922440931949	0.000672865098473161
148	24.3471458787356	0.21	48.0048325031878	46.0031772569724	50.0064877494031	0.231037089149074	29.7453234825036	28.5896165761077	30.9010303888994	0.5	0.37	0.68	31.3399822375184	32.6068699490694	33.8737576606203	54.6663115130375	56.8761429598713	59.0859744067052	55.8148803752598	58.0669205433936	60.3442041350729	48.0048325031878	0.555647559568131	-0.445703822959734	-21.1368002221557	-0.326362768712974	-0.324517521735383	-0.328062325701426	0.176727659451605	0.179950983522063	0.173758830016965	0.200723787541123	0.204020828355303	0.198269516088716	0.000202441078213577	0.000366922440931949	0.000672865098473161
148	24.3471458787356	0.21	48.0067551054813	46.0428156932517	49.9706945177108	0.23589814193721	29.7583045886333	28.6176905296429	30.8989186476236	0.5	0.37	0.68	31.5792664981351	32.8379199629584	34.0965734277817	55.3209388404165	57.525863117327	59.7307873942376	56.4474626599244	58.7002607368857	60.9708260458693	48.0067551054813	0.555491763439039	0.0523893384682773	-20.7090554604097	-0.326362768712974	-0.324517521735383	-0.328062325701426	0.176727659451605	0.179950983522063	0.173758830016965	0.200723787541123	0.204020828355303	0.198269516088716	0.000202441078213577	0.000366922440931949	0.000672865098473161
148	24.3471458787356	0.21	48.0103219597031	46.0293193840265	49.9913245353797	0.235152982918127	29.8071203818416	28.6622686854456	30.9519720782377	0.51	0.37	0.69	31.2589798581668	32.507551508617	33.7561231590671	54.3452122830033	56.5159130449005	58.6866138067977	55.4645525950947	57.6699075747135	59.8927345474356	48.0103219597031	0.558584869664876	-0.277495088880725	-20.7618443765697	-0.326362768712974	-0.324517521735383	-0.328062325701426	0.176727659451605	0.179950983522063	0.173758830016965	0.200723787541123	0.204020828355303	0.198269516088716	0.000202441078213577	0.000366922440931949	0.000672865098473161
148	24.3471458787356	0.21	48.0157098288872	46.0191089618882	50.0123106958861	0.232810625958075	29.8344802102166	28.681065372671	30.9878950477621	0.5	0.37	0.68	31.4663551885927	32.7317810187149	33.9972068488371	54.9162310807761	57.1246984067842	59.3331657327923	56.0418328632704	58.294187277662	60.5584377179884	48.0157098288872	0.555519856774891	0.117722277529166	-20.5267160545187	-0.326362768712974	-0.324517521735383	-0.328062325701426	0.176727659451605	0.179950983522063	0.173758830016965	0.200723787541123	0.204020828355303	0.198269516088716	0.000202441078213577	0.000366922440931949	0.000672865098473161
148	24.3471458787356	0.21	48.0204683315931	46.05681511118	49.9841215520061	0.238517457755154	30.1392435483229	28.9923597820166	31.2861273146292	0.5	0.37	0.68	31.7546926867163	33.0108491989927	34.2670057112691	55.3595395808394	57.5494598816642	59.739380182489	56.5452095153328	58.7585775594741	60.9928818149205	48.0204683315931	0.555278089919234	-0.385532350721614	-21.0635577846883	-0.326362768712974	-0.324517521735383	-0.328062325701426	0.176727659451605	0.179950983522063	0.173758830016965	0.200723787541123	0.204020828355303	0.198269516088716	0.000202441078213577	0.000366922440931949	0.000672865098473161
148	24.3471458787356	0.21	48.0224593768695	46.0411062109307	50.0038125428082	0.236564321784347	29.614979230607	28.4819523757687	30.7480060854454	0.49	0.37	0.67	31.5253744059551	32.7794701694593	34.0335659329636	55.3363933325677	57.5377037929081	59.7390142532485	56.4882597133501	58.7831603126417	60.9993503731592	48.0224593768695	0.550552933681851	0.18396095503653	-20.7540852549592	-0.326362768712974	-0.324517521735383	-0.328062325701426	0.176727659451605	0.179950983522063	0.173758830016965	0.200723787541123	0.204020828355303	0.198269516088716	0.000202441078213577	0.000366922440931949	0.000672865098473161
148	24.3471458787356	0.21	48.0265340135943	46.0126406111512	50.0404274160374	0.222510346698643	29.2235552027353	28.0601729863094	30.3869374191611	0.5	0.37	0.68	30.6956369909889	31.968286244242	33.2409354974951	53.4704768042832	55.6873769584007	57.9042771125182	54.5980961457222	56.8564428419589	59.12258694085	48.0265340135943	0.55759258544867	-0.200801989236561	-20.7282466985391	-0.326362768712974	-0.324517521735383	-0.328062325701426	0.176727659451605	0.179950983522063	0.173758830016965	0.200723787541123	0.204020828355303	0.198269516088716	0.000202441078213577	0.000366922440931949	0.000672865098473161
148	24.3471458787356	0.21	48.0319714770616	46.0221107032516	50.0418322508716	0.223141135587136	28.9817971054018	27.8301385904151	30.1334556203885	0.5	0.37	0.68	30.5466772262683	31.8107507348457	33.0748242434231	53.3268610629924	55.533617361427	57.7403736598616	54.4142566519147	56.6670392898097	58.9025044270272	48.0319714770616	0.552378390248743	-0.297550727668384	-21.0991969564937	-0.326362768712974	-0.324517521735383	-0.328062325701426	0.176727659451605	0.179950983522063	0.173758830016965	0.200723787541123	0.204020828355303	0.198269516088716	0.000202441078213577	0.000366922440931949	0.000672865098473161
148	24.3471458787356	0.21	48.0355510424865	46.0570130580908	50.0140890268821	0.23522196111244	29.7443136419767	28.6020932988913	30.886533985062	0.5	0.37	0.68	31.4415881571129	32.6972033051607	33.9528184532086	54.9430553456907	57.1371980915135	59.3313408373364	56.0516272153625	58.3002230875396	60.5207018130663	48.0355510424865	0.554056466142353	-0.361218021610039	-21.1479929104141	-0.326362768712974	-0.324517521735383	-0.328062325701426	0.176727659451605	0.179950983522063	0.173758830016965	0.200723787541123	0.204020828355303	0.198269516088716	0.000202441078213577	0.000366922440931949	0.000672865098473161
148	24.3471458787356	0.21	48.0362475849967	46.0407487070657	50.0317464629278	0.234003746372572	29.8436161137704	28.6936884276985	30.9935437998423	0.5	0.37	0.68	31.5191183483252	32.7822779076354	34.0454374669456	55.0523254012353	57.2586012977983	59.4648771943613	56.1685297448394	58.4663784468516	60.7746306136792	48.0362475849967	0.554321770069285	0.269926638422909	-20.4674949431635	-0.326362768712974	-0.324517521735383	-0.328062325701426	0.176727659451605	0.179950983522063	0.173758830016965	0.200723787541123	0.204020828355303	0.198269516088716	0.000202441078213577	0.000366922440931949	0.000672865098473161
148	24.3471458787356	0.21	48.0364481774839	46.0475101771521	50.0253861778158	0.230537446414823	29.8558382187578	28.6942038784794	31.0174725590362	0.5	0.37	0.68	31.5993594026513	32.8786038510554	34.1578482994594	55.2829482903858	57.5209811501896	59.7590140099934	56.4020611883798	58.6866047926124	60.9514987435951	48.0364481774839	0.555915544809854	0.313988374027324	-20.3599100272855	-0.326362768712974	-0.324517521735383	-0.328062325701426	0.176727659451605	0.179950983522063	0.173758830016965	0.200723787541123	0.204020828355303	0.198269516088716	0.000202441078213577	0.000366922440931949	0.000672865098473161
148	24.3471458787356	0.21	48.0385066953345	46.0315180602536	50.0454953304154	0.227283388736672	29.2284953406572	28.0807384654643	30.37625221585	0.49	0.37	0.67	31.118838253147	32.3907727714287	33.6627072897103	54.6659464815445	56.9003327314034	59.1347189812623	55.8011011013211	58.116952628792	60.369950853186	48.0385066953345	0.548682196253179	0.399643350012571	-20.6611903285238	-0.326362768712974	-0.324517521735383	-0.328062325701426	0.176727659451605	0.179950983522063	0.173758830016965	0.200723787541123	0.204020828355303	0.198269516088716	0.000202441078213577	0.000366922440931949	0.000672865098473161
148	24.3471458787356	0.21	48.0470468010249	46.0911989301075	50.0028946719423	0.239303940263324	29.8121335904073	28.6801480350143	30.9441191458003	0.51	0.37	0.68	31.3144233819585	32.5503819586214	33.7863405352843	54.4818185374226	56.6321781360067	58.7825377345907	55.6629238932479	57.8680781995686	60.0629598539537	48.0470468010249	0.556216044643662	0.00181239944328204	-20.6558650046584	-0.326362768712974	-0.324517521735383	-0.328062325701426	0.176727659451605	0.179950983522063	0.173758830016965	0.200723787541123	0.204020828355303	0.198269516088716	0.000202441078213577	0.000366922440931949	0.000672865098473161
148	24.3471458787356	0.21	48.0495004553151	46.0475426715373	50.0514582390929	0.231170600340193	29.7059013975385	28.5521596869896	30.8596431080875	0.5	0.37	0.68	31.2394259506768	32.5017552850607	33.7640846194446	54.4240180100295	56.6231952464349	58.8223724828403	55.5695389740823	57.8137290295906	60.0589163151026	48.0495004553151	0.55475094546209	0.162737141129583	-20.5002364753713	-0.326362768712974	-0.324517521735383	-0.328062325701426	0.176727659451605	0.179950983522063	0.173758830016965	0.200723787541123	0.204020828355303	0.198269516088716	0.000202441078213577	0.000366922440931949	0.000672865098473161
148	24.3471458787356	0.21	48.0527394745375	46.0560245921512	50.0494543569239	0.233333145467969	29.7062429117387	28.5594631447918	30.8530226786857	0.5	0.37	0.68	31.2832163041036	32.5393659495186	33.7955155949335	54.5405922812121	56.7306211129271	58.9206499446422	55.6265560736994	57.870509709684	60.0977644012861	48.0527394745375	0.5561455473658	-0.0747995734972783	-20.749904313655	-0.326362768712974	-0.324517521735383	-0.328062325701426	0.176727659451605	0.179950983522063	0.173758830016965	0.200723787541123	0.204020828355303	0.198269516088716	0.000202441078213577	0.000366922440931949	0.000672865098473161
148	24.3471458787356	0.21	48.0529379591093	46.0788326516765	50.0270432665422	0.232527395719342	29.6846908267429	28.536156247896	30.8332254055898	0.5	0.37	0.68	31.3512058175059	32.6130416322928	33.8748774470798	54.7648516757824	56.9690492316357	59.173246787489	55.9159086551727	58.158987611084	60.419595564116	48.0529379591093	0.556476069114462	0.225294681622749	-20.4780324825643	-0.326362768712974	-0.324517521735383	-0.328062325701426	0.176727659451605	0.179950983522063	0.173758830016965	0.200723787541123	0.204020828355303	0.198269516088716	0.000202441078213577	0.000366922440931949	0.000672865098473161
148	24.3471458787356	0.21	48.0547036594784	46.0542292799365	50.0551780390203	0.227474014448122	29.3188712929407	28.1681899615094	30.4695526243721	0.5	0.37	0.68	30.8858307629889	32.1475287603854	33.4092267577818	53.8829508091142	56.0840899544837	58.2852290998532	55.0081982541451	57.2400693312422	59.4783373630848	48.0547036594784	0.554251638798824	-0.231503037097167	-20.9172224646524	-0.326362768712974	-0.324517521735383	-0.328062325701426	0.176727659451605	0.179950983522063	0.173758830016965	0.200723787541123	0.204020828355303	0.198269516088716	0.000202441078213577	0.000366922440931949	0.000672865098473161
148	24.3471458787356	0.21	48.0567491663349	46.0649918229007	50.0485065097692	0.232099211954437	29.6079614178813	28.4610195731472	30.7549032626153	0.5	0.37	0.68	31.2148093066442	32.4727252740315	33.7306412414188	54.4657914253939	56.6606915459533	58.8555916665126	55.5587895968233	57.8234763763401	60.0555061357538	48.0567491663349	0.554495754010001	-0.364902283997536	-21.1457643197686	-0.326362768712974	-0.324517521735383	-0.328062325701426	0.176727659451605	0.179950983522063	0.173758830016965	0.200723787541123	0.204020828355303	0.198269516088716	0.000202441078213577	0.000366922440931949	0.000672865098473161
148	24.3471458787356	0.21	48.0588974364618	46.0505814138502	50.0672134590734	0.233554725833083	29.9775361277656	28.8209996143265	31.1340726412048	0.5	0.37	0.68	31.5540307064166	32.8202389971245	34.0864472878325	54.9951190370578	57.2019773722445	59.4088357074312	56.1696676363485	58.424907127146	60.6947187095919	48.0588974364618	0.554547451971105	-0.392596091710985	-21.0812628585344	-0.326362768712974	-0.324517521735383	-0.328062325701426	0.176727659451605	0.179950983522063	0.173758830016965	0.200723787541123	0.204020828355303	0.198269516088716	0.000202441078213577	0.000366922440931949	0.000672865098473161
148	24.3471458787356	0.21	48.066582628999	46.0736034708279	50.0595617871701	0.231924745972186	29.6048826251601	28.4574984566694	30.7522667936507	0.5	0.37	0.68	31.2806501495641	32.5418615949887	33.8030730404133	54.6595692554994	56.8634005063653	59.0672317572312	55.8123398348893	58.0353914167513	60.3010388287271	48.066582628999	0.553999697363126	0.211174011402148	-20.5073370286907	-0.326362768712974	-0.324517521735383	-0.328062325701426	0.176727659451605	0.179950983522063	0.173758830016965	0.200723787541123	0.204020828355303	0.198269516088716	0.000202441078213577	0.000366922440931949	0.000672865098473161
148	24.3471458787356	0.21	48.0701055707769	46.0826441641979	50.0575669773558	0.23502142672336	29.775494200122	28.6314388073918	30.9195495928522	0.5	0.37	0.68	31.2734088092313	32.5230320725938	33.7726553359563	54.4240880637652	56.5987664605665	58.7734448573678	55.5395836951485	57.7547445123642	59.9953902645181	48.0701055707769	0.555861880008716	0.247567695536805	-20.4656276877864	-0.326362768712974	-0.324517521735383	-0.328062325701426	0.176727659451605	0.179950983522063	0.173758830016965	0.200723787541123	0.204020828355303	0.198269516088716	0.000202441078213577	0.000366922440931949	0.000672865098473161
148	24.3471458787356	0.21	48.0734027095155	46.0583722824818	50.0884331365492	0.230447142478919	29.6454999205899	28.4917557753569	30.7992440658229	0.5	0.37	0.68	31.2305875530863	32.4952378549369	33.7598881567875	54.4731052761249	56.6789372641749	58.8847692522248	55.6251157409502	57.8651332540965	60.1229924591461	48.0734027095155	0.55371590891163	0.351930489256349	-20.4022644486287	-0.326362768712974	-0.324517521735383	-0.328062325701426	0.176727659451605	0.179950983522063	0.173758830016965	0.200723787541123	0.204020828355303	0.198269516088716	0.000202441078213577	0.000366922440931949	0.000672865098473161
148	24.3471458787356	0.21	48.0739876330608	46.1052556093858	50.0427196567357	0.23953204681586	30.08312267939	28.9415627170884	31.2246826416916	0.5	0.37	0.67	31.9663217469026	33.2271891508167	34.4880565547309	56.0328744428952	58.2430137730328	60.4531531031704	57.1714884684466	59.4384818136415	61.7071428649866	48.0739876330608	0.552246851374646	-0.281169776231886	-21.2299440919036	-0.326362768712974	-0.324517521735383	-0.328062325701426	0.176727659451605	0.179950983522063	0.173758830016965	0.200723787541123	0.204020828355303	0.198269516088716	0.000202441078213577	0.000366922440931949	0.000672865098473161
148	24.3471458787356	0.21	48.0739912580132	46.0840097215714	50.0639727944549	0.235709977545882	29.9750742515821	28.8255515638258	31.1245969393383	0.5	0.37	0.68	31.599837046197	32.8599943595297	34.1201516728624	55.1209543277924	57.3191009072351	59.5172474866778	56.2671008643448	58.4830950852362	60.7311847602341	48.0739912580132	0.555753077459515	-0.151003169288748	-20.87066045973	-0.326362768712974	-0.324517521735383	-0.328062325701426	0.176727659451605	0.179950983522063	0.173758830016965	0.200723787541123	0.204020828355303	0.198269516088716	0.000202441078213577	0.000366922440931949	0.000672865098473161
148	24.3471458787356	0.21	48.0747495673257	46.0968746008382	50.0526245338131	0.235307248903961	30.2536866681198	29.0921810733868	31.4151922628527	0.5	0.37	0.68	32.0032276193223	33.2809567739562	34.5586859285901	55.9504694829831	58.1842924874696	60.4181154919562	57.1170307922027	59.3985308080442	61.6970887602142	48.0747495673257	0.554895643041705	0.355955878317789	-20.355579561638	-0.326362768712974	-0.324517521735383	-0.328062325701426	0.176727659451605	0.179950983522063	0.173758830016965	0.200723787541123	0.204020828355303	0.198269516088716	0.000202441078213577	0.000366922440931949	0.000672865098473161
148	24.3471458787356	0.21	48.0838563413989	46.0970434285483	50.0706692542495	0.233586338194895	29.3027590479394	28.1723553191266	30.4331627767522	0.5	0.36	0.68	31.018900271316	32.2635204009849	33.5081405306537	54.2608740968276	56.4380685029358	58.615262909044	55.3370096512602	57.5666820591908	59.7897650494372	48.0838563413989	0.551870231228897	-0.0568789045825229	-20.9889433976185	-0.326362768712974	-0.324517521735383	-0.328062325701426	0.176727659451605	0.179950983522063	0.173758830016965	0.200723787541123	0.204020828355303	0.198269516088716	0.000202441078213577	0.000366922440931949	0.000672865098473161
148	24.3471458787356	0.21	48.0874070902808	46.1222695373997	50.0525446431619	0.233207158873995	29.7082610635874	28.5609993902833	30.8555227368914	0.5	0.37	0.68	31.3350574284499	32.5937497426507	33.8524420568515	54.6875688075268	56.8843039722074	59.081039136888	55.8439595428107	58.0723716325117	60.2991659646773	48.0874070902808	0.557665552547765	-0.327998053447207	-20.8885473985342	-0.326362768712974	-0.324517521735383	-0.328062325701426	0.176727659451605	0.179950983522063	0.173758830016965	0.200723787541123	0.204020828355303	0.198269516088716	0.000202441078213577	0.000366922440931949	0.000672865098473161
148	24.3471458787356	0.21	48.0892164130515	46.0780510156608	50.1003818104422	0.228725802590412	29.5601043213152	28.4040720670563	30.7161365755741	0.5	0.37	0.68	31.1768894447348	32.4457740504522	33.7146586561697	54.4273436254655	56.6425106830666	58.8576777406677	55.5530991564561	57.8010108073086	60.0563021772614	48.0892164130515	0.553505491542709	-0.385487732133909	-21.1779829630068	-0.326362768712974	-0.324517521735383	-0.328062325701426	0.176727659451605	0.179950983522063	0.173758830016965	0.200723787541123	0.204020828355303	0.198269516088716	0.000202441078213577	0.000366922440931949	0.000672865098473161
148	24.3471458787356	0.21	48.0892313571577	46.0835284559071	50.0949342584082	0.23025950856319	29.8887285913075	28.7249027687449	31.0525544138701	0.5	0.37	0.67	31.5038715980144	32.7802908629165	34.0567101278186	54.9697689410745	57.1969387619427	59.424108582811	56.1778314737976	58.4283556646129	60.7052953658991	48.0892313571577	0.554149527180479	-0.0353606549129263	-20.7769453376989	-0.326362768712974	-0.324517521735383	-0.328062325701426	0.176727659451605	0.179950983522063	0.173758830016965	0.200723787541123	0.204020828355303	0.198269516088716	0.000202441078213577	0.000366922440931949	0.000672865098473161
148	24.3471458787356	0.21	48.0900103624279	46.1052705891103	50.0747501357454	0.238059120936393	30.0114844026845	28.8680194208217	31.1549493845473	0.5	0.37	0.67	31.6596459742101	32.9136875481039	34.1677291219976	55.2402326787282	57.4283035240915	59.6163743694547	56.4288813674439	58.6514281966813	60.904645317641	48.0900103624279	0.552206814561247	0.258281983122278	-20.6389513951471	-0.326362768712974	-0.324517521735383	-0.328062325701426	0.176727659451605	0.179950983522063	0.173758830016965	0.200723787541123	0.204020828355303	0.198269516088716	0.000202441078213577	0.000366922440931949	0.000672865098473161
148	24.3471458787356	0.21	48.0900913591102	46.0839749372921	50.0962077809283	0.233525538781649	29.7347887250818	28.5875239011729	30.8820535489906	0.5	0.37	0.68	31.2865925282057	32.5421754598252	33.7977583914448	54.515713615588	56.7035197647903	58.8913259139925	55.6715635886599	57.9028578811639	60.1426790216508	48.0900913591102	0.553032652020369	-0.0815504405939538	-20.8570767014679	-0.326362768712974	-0.324517521735383	-0.328062325701426	0.176727659451605	0.179950983522063	0.173758830016965	0.200723787541123	0.204020828355303	0.198269516088716	0.000202441078213577	0.000366922440931949	0.000672865098473161
148	24.3471458787356	0.21	48.0920451795861	46.0771188813676	50.1069714778047	0.229605554979133	29.4134073273791	28.2659728875463	30.5608417672119	0.5	0.36	0.67	31.0042385050163	32.2628306356668	33.5214227663173	54.1021508880914	56.2983841981919	58.4946175082924	55.2250995604833	57.4483063716121	59.7119557702111	48.0920451795861	0.550434280661724	0.138958907767999	-20.8162022247031	-0.326362768712974	-0.324517521735383	-0.328062325701426	0.176727659451605	0.179950983522063	0.173758830016965	0.200723787541123	0.204020828355303	0.198269516088716	0.000202441078213577	0.000366922440931949	0.000672865098473161
148	24.3471458787356	0.21	48.0949623242922	46.0812823181518	50.1086423304325	0.224609957377739	29.1489035616953	27.9954901464781	30.3023169769125	0.5	0.37	0.68	30.7407152914292	32.0072319062479	33.2737485210666	53.6797874575532	55.891393207465	58.1029989573768	54.7957810517303	57.0351398839453	59.2925294791058	48.0949623242922	0.553548020165794	0.145731692957808	-20.6449948740762	-0.326362768712974	-0.324517521735383	-0.328062325701426	0.176727659451605	0.179950983522063	0.173758830016965	0.200723787541123	0.204020828355303	0.198269516088716	0.000202441078213577	0.000366922440931949	0.000672865098473161
148	24.3471458787356	0.21	48.0951027288085	46.1100729869739	50.0801324706431	0.231802958973293	29.6789488185096	28.5283007573935	30.8295968796258	0.5	0.37	0.68	31.377229551509	32.6427850661425	33.9083405807759	54.8495939225149	57.0618735614834	59.2741532004519	56.0018250396361	58.2380493087058	60.5147986466494	48.0951027288085	0.553857242116512	0.157880624061668	-20.6272833560694	-0.326362768712974	-0.324517521735383	-0.328062325701426	0.176727659451605	0.179950983522063	0.173758830016965	0.200723787541123	0.204020828355303	0.198269516088716	0.000202441078213577	0.000366922440931949	0.000672865098473161
148	24.3471458787356	0.21	48.0973390874041	46.1311700405991	50.0635081342092	0.237927971180365	29.6577219985535	28.5273270245245	30.7881169725824	0.5	0.37	0.67	31.4700410316369	32.7170410111326	33.9640409906282	55.1187513296231	57.3028311568076	59.486910983992	56.2776168218537	58.5061638896332	60.731720217338	48.0973390874041	0.551386910280582	0.106142014217506	-20.8497244524183	-0.326362768712974	-0.324517521735383	-0.328062325701426	0.176727659451605	0.179950983522063	0.173758830016965	0.200723787541123	0.204020828355303	0.198269516088716	0.000202441078213577	0.000366922440931949	0.000672865098473161
148	24.3471458787356	0.21	48.0973764156797	46.1128666223829	50.0818862089765	0.23149617574411	29.6670591834993	28.5158804132001	30.8182379537985	0.5	0.37	0.68	31.2052747877378	32.4650237183852	33.7247726490326	54.3707499005818	56.5656831133689	58.760616326156	55.4704225629005	57.7300243411873	59.9615109235783	48.0973764156797	0.555996707353831	-0.0233339996285348	-20.712416412619	-0.326362768712974	-0.324517521735383	-0.328062325701426	0.176727659451605	0.179950983522063	0.173758830016965	0.200723787541123	0.204020828355303	0.198269516088716	0.000202441078213577	0.000366922440931949	0.000672865098473161
148	24.3471458787356	0.21	48.1001968414613	46.1155834540506	50.0848102288719	0.234124565734989	29.8910552446533	28.7396876753587	31.0424228139478	0.5	0.37	0.68	31.555749123149	32.8199335699529	34.0841180167568	55.1005899598326	57.3080263469421	59.5154627340516	56.2382733524624	58.4970059786546	60.7688892302518	48.1001968414613	0.557102729523774	-0.113152011339352	-20.7580409344197	-0.326362768712974	-0.324517521735383	-0.328062325701426	0.176727659451605	0.179950983522063	0.173758830016965	0.200723787541123	0.204020828355303	0.198269516088716	0.000202441078213577	0.000366922440931949	0.000672865098473161
148	24.3471458787356	0.21	48.1049912321351	46.1113799201672	50.0986025441031	0.228162449091566	29.316445868485	28.1681088824246	30.4647828545454	0.5	0.37	0.68	30.7808796771164	32.0357322035763	33.2905847300362	53.5821476397635	55.7665456831011	57.9509437264388	54.6764554953693	56.9296047297704	59.1504997579314	48.1049912321351	0.55649846319775	0.223379182741933	-20.4007819385101	-0.326362768712974	-0.324517521735383	-0.328062325701426	0.176727659451605	0.179950983522063	0.173758830016965	0.200723787541123	0.204020828355303	0.198269516088716	0.000202441078213577	0.000366922440931949	0.000672865098473161
148	24.3471458787356	0.21	48.1108219069426	46.1278554551386	50.0937883587467	0.234746376945115	29.7344179011099	28.5910661613833	30.8777696408364	0.5	0.37	0.68	31.4080819104927	32.6640856177745	33.9200893250563	54.8602989360233	57.054152704063	59.2480064721027	56.0235065633775	58.2509194106794	60.5026383290023	48.1108219069426	0.554269221171102	0.66176861735116	-20.1335288762181	-0.326362768712974	-0.324517521735383	-0.328062325701426	0.176727659451605	0.179950983522063	0.173758830016965	0.200723787541123	0.204020828355303	0.198269516088716	0.000202441078213577	0.000366922440931949	0.000672865098473161
148	24.3471458787356	0.21	48.1110462691045	46.1137694449406	50.1083230932684	0.23315736702177	29.1851790215861	28.0579605856129	30.3123974575594	0.5	0.37	0.68	30.756574435032	31.9922087080493	33.2278429810666	53.6479908718369	55.8032795350717	57.9585681983064	54.7363700651069	56.9554275101123	59.1279531111161	48.1110462691045	0.553287623577107	-0.0134854776010056	-20.758450506379	-0.326362768712974	-0.324517521735383	-0.328062325701426	0.176727659451605	0.179950983522063	0.173758830016965	0.200723787541123	0.204020828355303	0.198269516088716	0.000202441078213577	0.000366922440931949	0.000672865098473161
148	24.3471458787356	0.21	48.1113365561131	46.1122734296956	50.1103996825305	0.230293305148848	30.047279160141	28.8773911355348	31.2171671847471	0.5	0.37	0.68	31.718240015842	33.0032172141616	34.2881944124811	55.3970970616458	57.6413579834925	59.8856189053392	56.5840921960269	58.8829198077936	61.1522645045937	48.1113365561131	0.556245656976847	-0.409042545434851	-21.025469974621	-0.326362768712974	-0.324517521735383	-0.328062325701426	0.176727659451605	0.179950983522063	0.173758830016965	0.200723787541123	0.204020828355303	0.198269516088716	0.000202441078213577	0.000366922440931949	0.000672865098473161
148	24.3471458787356	0.21	48.114170815699	46.1131005465576	50.1152410848405	0.2282546003805	29.7893057515123	28.6227518651946	30.9558596378299	0.5	0.37	0.68	31.3362945659513	32.6134420736707	33.8905895813901	54.6148545283811	56.8407471015626	59.0666396747442	55.7526062065747	58.0475444668602	60.3331703559345	48.114170815699	0.556099666603909	0.00906041726247787	-20.6294885346118	-0.326362768712974	-0.324517521735383	-0.328062325701426	0.176727659451605	0.179950983522063	0.173758830016965	0.200723787541123	0.204020828355303	0.198269516088716	0.000202441078213577	0.000366922440931949	0.000672865098473161
148	24.3471458787356	0.21	48.1146166842446	46.1395300952197	50.0897032732694	0.238298236450381	29.9570920260519	28.8164512632421	31.0977327888617	0.5	0.37	0.68	31.5818128680958	32.8319148598957	34.0820168516955	55.0804438598896	57.2606914874102	59.4409391149308	56.1595602088009	58.4090534614972	60.6271935438562	48.1146166842446	0.555162854254733	0.294324857221481	-20.4314973663627	-0.326362768712974	-0.324517521735383	-0.328062325701426	0.176727659451605	0.179950983522063	0.173758830016965	0.200723787541123	0.204020828355303	0.198269516088716	0.000202441078213577	0.000366922440931949	0.000672865098473161
148	24.3471458787356	0.21	48.1146778247394	46.1498870428664	50.0794686066123	0.233866680111525	29.7959355729776	28.6474059674798	30.9444651784754	0.5	0.37	0.69	31.4130921524511	32.6725034366098	33.9319147207686	54.8048457611829	57.0020774390847	59.1993091169865	55.8937797897414	58.1050830811149	60.3742333444208	48.1146778247394	0.556789172338572	0.386840011460332	-20.2920588591055	-0.326362768712974	-0.324517521735383	-0.328062325701426	0.176727659451605	0.179950983522063	0.173758830016965	0.200723787541123	0.204020828355303	0.198269516088716	0.000202441078213577	0.000366922440931949	0.000672865098473161
148	24.3471458787356	0.21	48.1179492233763	46.1423570586157	50.0935413881369	0.235176407133132	29.5491785314051	28.4143079389685	30.6840491238417	0.5	0.37	0.68	31.2050963945427	32.4514313856458	33.6977663767489	54.4957779030706	56.6723452819767	58.8489126608828	55.6214065726988	57.8650828157677	60.0987492828954	48.1179492233763	0.552893324341129	0.203264201374822	-20.644392998384	-0.326362768712974	-0.324517521735383	-0.328062325701426	0.176727659451605	0.179950983522063	0.173758830016965	0.200723787541123	0.204020828355303	0.198269516088716	0.000202441078213577	0.000366922440931949	0.000672865098473161
148	24.3471458787356	0.21	48.1190581912216	46.1549425803949	50.0831738020483	0.231840171929445	29.2243083804425	28.0914050318497	30.3572117290354	0.5	0.37	0.68	30.7792914199386	32.020595024277	33.2618986286154	53.6719065416721	55.8364505570919	58.0009945725117	54.8169038016146	57.0449181766651	59.24221623189	48.1190581912216	0.555974799135571	-0.0698079911015241	-20.7195315784881	-0.326362768712974	-0.324517521735383	-0.328062325701426	0.176727659451605	0.179950983522063	0.173758830016965	0.200723787541123	0.204020828355303	0.198269516088716	0.000202441078213577	0.000366922440931949	0.000672865098473161
148	24.3471458787356	0.21	48.1237816399309	46.1190836045264	50.1284796753354	0.222806665924432	28.9908651999103	27.8377338270226	30.143996572798	0.49	0.37	0.68	30.7806579318051	32.0556949933649	33.3307320549246	53.9929301220224	56.2294965761998	58.4660630303772	55.1046273177548	57.3484566272933	59.6685646303236	48.1237816399309	0.550599377979406	0.36604525151255	-20.580270473916	-0.326362768712974	-0.324517521735383	-0.328062325701426	0.176727659451605	0.179950983522063	0.173758830016965	0.200723787541123	0.204020828355303	0.198269516088716	0.000202441078213577	0.000366922440931949	0.000672865098473161
148	24.3471458787356	0.21	48.1250108191684	46.1077765696106	50.1422450687262	0.226499935433381	29.3970357863244	28.2400797806535	30.5539917919953	0.5	0.37	0.68	30.9494272706001	32.2173813993036	33.4853355280071	53.976736132446	56.1880864374026	58.3994367423593	55.0957227695532	57.3469334116524	59.6319022363388	48.1250108191684	0.553643446912596	0.440115847877531	-20.2910864038602	-0.326362768712974	-0.324517521735383	-0.328062325701426	0.176727659451605	0.179950983522063	0.173758830016965	0.200723787541123	0.204020828355303	0.198269516088716	0.000202441078213577	0.000366922440931949	0.000672865098473161
148	24.3471458787356	0.21	48.1253795845352	46.1144990258719	50.1362601431986	0.227740600114903	29.7131495686759	28.547877790923	30.8784213464287	0.5	0.37	0.68	31.3906304015404	32.6719381036637	33.953245805787	54.8638013981805	57.1032406958317	59.3426799934829	56.0097409984552	58.2921275750021	60.5941217558648	48.1253795845352	0.5565103650946	0.181046177740319	-20.4402503897161	-0.326362768712974	-0.324517521735383	-0.328062325701426	0.176727659451605	0.179950983522063	0.173758830016965	0.200723787541123	0.204020828355303	0.198269516088716	0.000202441078213577	0.000366922440931949	0.000672865098473161
148	24.3471458787356	0.21	48.1282550606374	46.1109610183413	50.1455491029335	0.225769354192693	29.2732856699463	28.1187926213828	30.4277787185098	0.5	0.37	0.67	30.840576289108	32.1068195243311	33.3730627595542	53.8140520971683	56.0235334891243	58.2330148810803	54.9788028418743	57.2216446885683	59.5183051466369	48.1282550606374	0.551653582296236	-0.252272248361287	-21.0379302714921	-0.326362768712974	-0.324517521735383	-0.328062325701426	0.176727659451605	0.179950983522063	0.173758830016965	0.200723787541123	0.204020828355303	0.198269516088716	0.000202441078213577	0.000366922440931949	0.000672865098473161
148	24.3471458787356	0.21	48.130313834378	46.1320842354706	50.1285434332853	0.23372376064584	29.8852713925657	28.7328385705396	31.0377042145918	0.5	0.37	0.68	31.449724842063	32.7111280641187	33.9725312861744	54.8045725253356	57.0027050913281	59.2008376573206	55.9294459472005	58.1628494555534	60.4188204344161	48.130313834378	0.555462293267395	-0.0347787038533834	-20.7379072802272	-0.326362768712974	-0.324517521735383	-0.328062325701426	0.176727659451605	0.179950983522063	0.173758830016965	0.200723787541123	0.204020828355303	0.198269516088716	0.000202441078213577	0.000366922440931949	0.000672865098473161
148	24.3471458787356	0.21	48.1319286536947	46.1386836918386	50.1251736155508	0.238957753006791	29.9843734162868	28.8447641660004	31.1239826665732	0.5	0.37	0.67	31.7691962805636	33.0243450398719	34.2794937991801	55.5846621753118	57.7807208715966	59.9767795678815	56.7634057066813	59.0051845599271	61.2282299543171	48.1319286536947	0.553117505502129	0.0438449270116506	-20.805735382165	-0.326362768712974	-0.324517521735383	-0.328062325701426	0.176727659451605	0.179950983522063	0.173758830016965	0.200723787541123	0.204020828355303	0.198269516088716	0.000202441078213577	0.000366922440931949	0.000672865098473161
148	24.3471458787356	0.21	48.1362633825166	46.1568534103435	50.1156733546897	0.236329376129286	29.8254120687174	28.6835916404627	30.9672324969721	0.5	0.37	0.67	31.5471393599935	32.8029502997722	34.058761239551	55.1456000838556	57.3408053947305	59.5360107056054	56.3025487903283	58.5660707494871	60.8039681775272	48.1362633825166	0.551745976888731	-0.341836934153031	-21.2579251133	-0.326362768712974	-0.324517521735383	-0.328062325701426	0.176727659451605	0.179950983522063	0.173758830016965	0.200723787541123	0.204020828355303	0.198269516088716	0.000202441078213577	0.000366922440931949	0.000672865098473161
148	24.3471458787356	0.21	48.1397019319507	46.13486977841	50.1445340854914	0.235766516107819	29.8165996224597	28.6733337241471	30.9598655207723	0.5	0.37	0.68	31.3503910611731	32.6003968450774	33.8504026289818	54.5930775906387	56.7698179897067	58.9465583887747	55.7230516987801	57.9437982020462	60.1602071759843	48.1397019319507	0.554652395770673	0.167769220184436	-20.57325429802	-0.326362768712974	-0.324517521735383	-0.328062325701426	0.176727659451605	0.179950983522063	0.173758830016965	0.200723787541123	0.204020828355303	0.198269516088716	0.000202441078213577	0.000366922440931949	0.000672865098473161
148	24.3471458787356	0.21	48.1401539125718	46.1348381207558	50.1454697043878	0.225347363630652	29.2856727688427	28.1292952656553	30.4420502720301	0.49	0.37	0.68	31.0937604023323	32.3720051887439	33.6502499751555	54.5315259943556	56.7732824720355	59.0150389497154	55.6248182939112	57.9300562111524	60.2083932018983	48.1401539125718	0.550835250362282	0.172878312400497	-20.7470256207755	-0.326362768712974	-0.324517521735383	-0.328062325701426	0.176727659451605	0.179950983522063	0.173758830016965	0.200723787541123	0.204020828355303	0.198269516088716	0.000202441078213577	0.000366922440931949	0.000672865098473161
148	24.3471458787356	0.21	48.1401861888191	46.1578399092742	50.1225324683641	0.237823697567708	29.9986428820536	28.8549249427007	31.1423608214065	0.5	0.37	0.67	31.7061416679737	32.9628728182136	34.2196039684535	55.3902046492505	57.5856971292197	59.7811896091889	56.5651630899303	58.8120566707601	61.063997822908	48.1401861888191	0.554554498253657	-0.0152602501620617	-20.7545028529813	-0.326362768712974	-0.324517521735383	-0.328062325701426	0.176727659451605	0.179950983522063	0.173758830016965	0.200723787541123	0.204020828355303	0.198269516088716	0.000202441078213577	0.000366922440931949	0.000672865098473161
148	24.3471458787356	0.21	48.1421719484467	46.1287525999613	50.1555912969321	0.229601402506162	29.7677589226061	28.6064873865705	30.9290304586417	0.5	0.37	0.68	31.4459154969472	32.7224527417236	33.9989899865001	54.9500473616611	57.1807275931271	59.4114078245931	56.1048136657745	58.3616640494706	60.6516935014739	48.1421719484467	0.553268504911522	-0.104763597559844	-20.8956832252127	-0.326362768712974	-0.324517521735383	-0.328062325701426	0.176727659451605	0.179950983522063	0.173758830016965	0.200723787541123	0.204020828355303	0.198269516088716	0.000202441078213577	0.000366922440931949	0.000672865098473161
148	24.3471458787356	0.21	48.1436544471821	46.1376185521797	50.1496903421845	0.234748153105158	30.136363192912	28.9775615287806	31.2951648570434	0.51	0.37	0.68	31.6121433581111	32.8763009475534	34.1404585369958	54.969603129739	57.167816651609	59.366030173479	56.1331085898711	58.3900708328338	60.6209075419995	48.1436544471821	0.557963188116128	-0.428712994954371	-20.9715154423404	-0.326362768712974	-0.324517521735383	-0.328062325701426	0.176727659451605	0.179950983522063	0.173758830016965	0.200723787541123	0.204020828355303	0.198269516088716	0.000202441078213577	0.000366922440931949	0.000672865098473161
148	24.3471458787356	0.21	48.1477222778262	46.1476465957152	50.1477979599372	0.225336862302944	29.4515197996919	28.2885586611677	30.614480938216	0.5	0.37	0.68	31.1686032324136	32.4499648859196	33.7313265394255	54.5474945963887	56.789977756428	59.0324609164674	55.6620444857095	57.9467236008774	60.1836024577452	48.1477222778262	0.55669804782727	0.000787475665306702	-20.666725730188	-0.326362768712974	-0.324517521735383	-0.328062325701426	0.176727659451605	0.179950983522063	0.173758830016965	0.200723787541123	0.204020828355303	0.198269516088716	0.000202441078213577	0.000366922440931949	0.000672865098473161
148	24.3471458787356	0.21	48.1491715847072	46.1703857242565	50.1279574451579	0.231837490144639	29.4692119675146	28.3268061368394	30.6116177981899	0.5	0.37	0.68	30.9690186725007	32.2179836045459	33.4669485365911	53.9261662077556	56.1009813423707	58.2757964769857	55.0611849408045	57.280525447899	59.4686492182042	48.1491715847072	0.558102508088652	0.355201725436771	-20.1982459898461	-0.326362768712974	-0.324517521735383	-0.328062325701426	0.176727659451605	0.179950983522063	0.173758830016965	0.200723787541123	0.204020828355303	0.198269516088716	0.000202441078213577	0.000366922440931949	0.000672865098473161
148	24.3471458787356	0.21	48.1497619109814	46.136710339871	50.1628134820918	0.220975871395742	29.2600176876221	28.0899936634935	30.4300417117506	0.51	0.38	0.68	30.5364903530323	31.8084175650363	33.0803447770403	52.9797417967924	55.186490984313	57.3932401718337	54.1075016211336	56.3704122237205	58.6469210154079	48.1497619109814	0.560000440375693	-0.0287661922563006	-20.4041691584057	-0.326362768712974	-0.324517521735383	-0.328062325701426	0.176727659451605	0.179950983522063	0.173758830016965	0.200723787541123	0.204020828355303	0.198269516088716	0.000202441078213577	0.000366922440931949	0.000672865098473161
148	24.3471458787356	0.21	48.1509791530293	46.167291384228	50.1346669218307	0.23639331118177	30.0547644204185	28.9043673526737	31.2051614881633	0.5	0.37	0.68	31.6807241880794	32.9416205697685	34.2025169514577	55.2558340588143	57.4550224617798	59.6542108647454	56.431227449765	58.6691073752805	60.9304468303282	48.1509791530293	0.55433630935656	0.0986808825242369	-20.6450980929647	-0.326362768712974	-0.324517521735383	-0.328062325701426	0.176727659451605	0.179950983522063	0.173758830016965	0.200723787541123	0.204020828355303	0.198269516088716	0.000202441078213577	0.000366922440931949	0.000672865098473161
148	24.3471458787356	0.21	48.1564973871182	46.1505931816819	50.1624015925545	0.229066782351958	29.3716381891796	28.2240854358605	30.5191909424987	0.5	0.37	0.68	31.0631805044709	32.3261669844318	33.5891534643927	54.3239369110035	56.5326739669843	58.7414110229652	55.4548108720973	57.6861059906846	59.949945848407	48.1564973871182	0.552892089189291	0.245402679525692	-20.5421799252241	-0.326362768712974	-0.324517521735383	-0.328062325701426	0.176727659451605	0.179950983522063	0.173758830016965	0.200723787541123	0.204020828355303	0.198269516088716	0.000202441078213577	0.000366922440931949	0.000672865098473161
148	24.3471458787356	0.21	48.1627362607384	46.1711168126341	50.1543557088428	0.23368011585953	29.5924407548056	28.4511609764575	30.7337205331538	0.5	0.37	0.68	31.2218267484641	32.4742480306956	33.7266693129271	54.4981703095338	56.6842905800813	58.8704108506288	55.607756306805	57.8550106985613	60.0951893144509	48.1627362607384	0.55401493152566	0.296733434742225	-20.5071277596085	-0.326362768712974	-0.324517521735383	-0.328062325701426	0.176727659451605	0.179950983522063	0.173758830016965	0.200723787541123	0.204020828355303	0.198269516088716	0.000202441078213577	0.000366922440931949	0.000672865098473161
148	24.3471458787356	0.21	48.1638259746204	46.1576968156907	50.16995513355	0.229259923211858	29.4028421300109	28.2546980797135	30.5509861803083	0.5	0.37	0.68	30.9569205005566	32.2148707355217	33.4728209704868	53.9801990723858	56.1737119608964	58.3672248494071	55.1121635685675	57.3654329549336	59.5757581766683	48.1638259746204	0.555442340063856	0.41037763683374	-20.2877481946954	-0.326362768712974	-0.324517521735383	-0.328062325701426	0.176727659451605	0.179950983522063	0.173758830016965	0.200723787541123	0.204020828355303	0.198269516088716	0.000202441078213577	0.000366922440931949	0.000672865098473161
148	24.3471458787356	0.21	48.169516693108	46.1714840147556	50.1675493714605	0.230759922925617	29.8931245334788	28.7307683294251	31.0554807375326	0.5	0.37	0.68	31.4826805757329	32.756370463447	34.0300603511611	54.9016629463288	57.1228109437242	59.3439589411195	56.0690385044535	58.3362591427792	60.602909452454	48.169516693108	0.556766893421125	0.5828773792948	-20.0198368715724	-0.326362768712974	-0.324517521735383	-0.328062325701426	0.176727659451605	0.179950983522063	0.173758830016965	0.200723787541123	0.204020828355303	0.198269516088716	0.000202441078213577	0.000366922440931949	0.000672865098473161
148	24.3471458787356	0.21	48.1699468732658	46.1607915931271	50.1791021534046	0.230697187631028	29.8445453380387	28.6838729712214	31.005217704856	0.5	0.37	0.68	31.4752496428623	32.748873066582	34.0224964903016	54.9383199452254	57.1613596966483	59.3843994480712	56.0332515793986	58.332883439902	60.6025298107443	48.1699468732658	0.553266046450724	-0.403605984193372	-21.1799633235326	-0.326362768712974	-0.324517521735383	-0.328062325701426	0.176727659451605	0.179950983522063	0.173758830016965	0.200723787541123	0.204020828355303	0.198269516088716	0.000202441078213577	0.000366922440931949	0.000672865098473161
148	24.3471458787356	0.21	48.1731663846316	46.1783468755192	50.167985893744	0.229335851110828	29.3575936562861	28.2114627460508	30.5037245665214	0.5	0.37	0.67	31.1097375840358	32.3736150431854	33.637492502335	54.4741802107676	56.6872714748151	58.9003627388627	55.6362732026771	57.8753448934566	60.137988366006	48.1731663846316	0.552758733642752	-0.0598279862736467	-20.9145076010708	-0.326362768712974	-0.324517521735383	-0.328062325701426	0.176727659451605	0.179950983522063	0.173758830016965	0.200723787541123	0.204020828355303	0.198269516088716	0.000202441078213577	0.000366922440931949	0.000672865098473161
148	24.3471458787356	0.21	48.1758557785352	46.157686738331	50.1940248187394	0.222500107716864	29.0351453194561	27.8792294455063	30.1910611934059	0.5	0.37	0.68	30.5577885820162	31.8247616511176	33.091734720219	53.2980247298012	55.5078430806192	57.7176614314373	54.4186341395899	56.6696995384969	58.9318975763364	48.1758557785352	0.553580981923986	-0.246448190740615	-20.9919174791278	-0.326362768712974	-0.324517521735383	-0.328062325701426	0.176727659451605	0.179950983522063	0.173758830016965	0.200723787541123	0.204020828355303	0.198269516088716	0.000202441078213577	0.000366922440931949	0.000672865098473161
148	24.3471458787356	0.21	48.1781580341755	46.1905402640667	50.1657758042843	0.234120309701407	29.7915221100766	28.6439748187969	30.9390694013563	0.5	0.37	0.68	31.328718301798	32.5838229461053	33.8389275904125	54.5670427971915	56.7531312346791	58.9392196721667	55.7834526983029	57.9945757640613	60.2152548959656	48.1781580341755	0.55500878814436	-0.0166767571891973	-20.6746202853048	-0.326362768712974	-0.324517521735383	-0.328062325701426	0.176727659451605	0.179950983522063	0.173758830016965	0.200723787541123	0.204020828355303	0.198269516088716	0.000202441078213577	0.000366922440931949	0.000672865098473161
148	24.3471458787356	0.21	48.1806384086749	46.1914336899518	50.169843127398	0.232736428886299	29.4902257151143	28.3498830569734	30.6305683732552	0.5	0.37	0.67	31.3108132128778	32.5702560083198	33.8296988037617	54.8815770067218	57.0891276791898	59.2966783516578	56.0167095416364	58.2964125477271	60.5450319523445	48.1806384086749	0.549918181845852	0.0691341152241591	-20.9212752909395	-0.326362768712974	-0.324517521735383	-0.328062325701426	0.176727659451605	0.179950983522063	0.173758830016965	0.200723787541123	0.204020828355303	0.198269516088716	0.000202441078213577	0.000366922440931949	0.000672865098473161
148	24.3471458787356	0.21	48.1824688075764	46.1702564526728	50.1946811624801	0.22652553117355	29.3838821050866	28.2275282477255	30.5402359624476	0.5	0.37	0.68	30.8410658412162	32.1044844848054	33.3679031283946	53.6815997339907	55.8806914991974	58.0797832644041	54.7709818624167	57.0246440407111	59.2641366737609	48.1824688075764	0.557230704715647	0.0957213619642868	-20.4362721276286	-0.326362768712974	-0.324517521735383	-0.328062325701426	0.176727659451605	0.179950983522063	0.173758830016965	0.200723787541123	0.204020828355303	0.198269516088716	0.000202441078213577	0.000366922440931949	0.000672865098473161
148	24.3471458787356	0.21	48.1860745671535	46.1684608773778	50.2036882569293	0.224384218211735	29.1179139798507	27.9649795963439	30.2708483633575	0.5	0.37	0.68	30.7230854882832	31.9897304899298	33.2563754915765	53.666962997394	55.8795334262375	58.0921038550809	54.8249764914774	57.077609669727	59.3245622552722	48.1860745671535	0.553562551441449	0.15411318957238	-20.559144926857	-0.326362768712974	-0.324517521735383	-0.328062325701426	0.176727659451605	0.179950983522063	0.173758830016965	0.200723787541123	0.204020828355303	0.198269516088716	0.000202441078213577	0.000366922440931949	0.000672865098473161
148	24.3471458787356	0.21	48.1866286204778	46.1782294733715	50.1950277675842	0.229245864978367	29.7097127805167	28.5495396650465	30.8698858959869	0.5	0.37	0.68	31.3274268697883	32.6004855200363	33.8735441702844	54.6798327022541	56.9018675442811	59.1239023863081	55.7926053000768	58.057757589687	60.3715182137032	48.1866286204778	0.555021867531787	0.014582332652512	-20.7071169681318	-0.326362768712974	-0.324517521735383	-0.328062325701426	0.176727659451605	0.179950983522063	0.173758830016965	0.200723787541123	0.204020828355303	0.198269516088716	0.000202441078213577	0.000366922440931949	0.000672865098473161
148	24.3471458787356	0.21	48.1874889686913	46.1854151806023	50.1895627567802	0.230853577352197	29.6500150456104	28.4974158988508	30.8026141923701	0.5	0.37	0.68	31.3117094986993	32.578134839856	33.8445601810128	54.6993291549377	56.911684139547	59.1240391241563	55.8307369929578	58.099662938043	60.3592565800835	48.1874889686913	0.556521523737693	-0.265670489958329	-20.9035113411211	-0.326362768712974	-0.324517521735383	-0.328062325701426	0.176727659451605	0.179950983522063	0.173758830016965	0.200723787541123	0.204020828355303	0.198269516088716	0.000202441078213577	0.000366922440931949	0.000672865098473161
148	24.3471458787356	0.21	48.1877733348179	46.1811000840985	50.1944465855374	0.230275019600604	29.7093283501589	28.5525387429993	30.8661179573185	0.5	0.37	0.68	31.2534153053484	32.5196293656422	33.785843425936	54.4636498167984	56.6702131155347	58.8767764142711	55.5519486075498	57.8178304127812	60.0742023708355	48.1877733348179	0.554541673222755	0.126510939441518	-20.6367395353671	-0.326362768712974	-0.324517521735383	-0.328062325701426	0.176727659451605	0.179950983522063	0.173758830016965	0.200723787541123	0.204020828355303	0.198269516088716	0.000202441078213577	0.000366922440931949	0.000672865098473161
148	24.3471458787356	0.21	48.1938392865277	46.1983956530671	50.1892829199882	0.241267565475366	30.2299647528265	29.088270900278	31.371658605375	0.5	0.37	0.68	32.0449317954785	33.302672475963	34.5604131564475	56.0756761075683	58.2766063350471	60.4775365625258	57.2021439878129	59.4604248209769	61.7137469511438	48.1938392865277	0.551647415428364	0.0565298092313105	-20.8454795505224	-0.326362768712974	-0.324517521735383	-0.328062325701426	0.176727659451605	0.179950983522063	0.173758830016965	0.200723787541123	0.204020828355303	0.198269516088716	0.000202441078213577	0.000366922440931949	0.000672865098473161
148	24.3471458787356	0.21	48.1959573348638	46.2079560361528	50.1839586335747	0.237449987097847	30.0481888953321	28.901399786283	31.1949780043813	0.5	0.37	0.68	31.8996933925817	33.165452879497	34.4312123664122	55.8906624468163	58.1083682834024	60.3260741199886	57.0325905009845	59.306030449422	61.5764248454293	48.1959573348638	0.553597876448538	-0.185519144413998	-20.983001945082	-0.326362768712974	-0.324517521735383	-0.328062325701426	0.176727659451605	0.179950983522063	0.173758830016965	0.200723787541123	0.204020828355303	0.198269516088716	0.000202441078213577	0.000366922440931949	0.000672865098473161
148	24.3471458787356	0.21	48.1966283736353	46.2255912265663	50.1676655207043	0.232181442595669	29.2725935997543	28.1389046310548	30.4062825684538	0.5	0.36	0.68	30.9635748387294	32.211067009673	33.4585591806165	54.1430966312043	56.3244690828627	58.505841534521	55.2317816510301	57.4526129985658	59.6828419410132	48.1966283736353	0.551061057902215	-0.0808620839258457	-21.0935759699087	-0.326362768712974	-0.324517521735383	-0.328062325701426	0.176727659451605	0.179950983522063	0.173758830016965	0.200723787541123	0.204020828355303	0.198269516088716	0.000202441078213577	0.000366922440931949	0.000672865098473161
148	24.3471458787356	0.21	48.1981352862455	46.2022229660747	50.1940476064163	0.226419852704965	29.0861328836691	27.9411511509873	30.2311146163509	0.5	0.37	0.68	30.743399374182	32.0032125613253	33.2630257484687	53.7551787355304	55.9579762278969	58.1607737202634	54.877224889528	57.132080646929	59.3956766478663	48.1981352862455	0.553401892901465	-0.0743198680643758	-20.8547050097651	-0.326362768712974	-0.324517521735383	-0.328062325701426	0.176727659451605	0.179950983522063	0.173758830016965	0.200723787541123	0.204020828355303	0.198269516088716	0.000202441078213577	0.000366922440931949	0.000672865098473161
148	24.3471458787356	0.21	48.2034468041521	46.1958035577369	50.2110900505673	0.227633841607315	29.457906947755	28.3022943746498	30.6135195208603	0.5	0.37	0.68	30.9678334696998	32.2322828194836	33.4967321692674	53.952871732925	56.1558244725287	58.3587772121324	55.1063492665135	57.3265285580784	59.6875456279335	48.2034468041521	0.555198898073351	-0.0766519554562251	-20.7237339164593	-0.326362768712974	-0.324517521735383	-0.328062325701426	0.176727659451605	0.179950983522063	0.173758830016965	0.200723787541123	0.204020828355303	0.198269516088716	0.000202441078213577	0.000366922440931949	0.000672865098473161
148	24.3471458787356	0.21	48.2042687929726	46.2193176591611	50.1892199267842	0.237698320804182	30.1312014332025	28.9820321789127	31.2803706874924	0.5	0.37	0.67	31.9502614839674	33.2171242745833	34.4839870651992	55.9354766075125	58.1533793944735	60.3712821814344	57.1174131864716	59.3795664715922	61.6492648624639	48.2042687929726	0.552063761868799	0.00331426553787236	-20.9358962533561	-0.326362768712974	-0.324517521735383	-0.328062325701426	0.176727659451605	0.179950983522063	0.173758830016965	0.200723787541123	0.204020828355303	0.198269516088716	0.000202441078213577	0.000366922440931949	0.000672865098473161
148	24.3471458787356	0.21	48.2049663972565	46.1987605864134	50.2111722080995	0.221519311505556	29.1642828191226	27.9999246504555	30.3286409877898	0.5	0.37	0.68	30.7978649189496	32.0785735652604	33.3592822115711	53.8388392226144	56.0776913989324	58.3165435752503	54.9708320567994	57.2525932137811	59.5267050508487	48.2049663972565	0.552456804340319	0.317253653721462	-20.4857267257981	-0.326362768712974	-0.324517521735383	-0.328062325701426	0.176727659451605	0.179950983522063	0.173758830016965	0.200723787541123	0.204020828355303	0.198269516088716	0.000202441078213577	0.000366922440931949	0.000672865098473161
148	24.3471458787356	0.21	48.2092410064595	46.2013009249476	50.2171810879714	0.228019770152124	29.4020534666895	28.2498964520845	30.5542104812945	0.5	0.37	0.68	30.9025014630592	32.1628435634239	33.4231856637886	53.8300641454243	56.0254947059215	58.2209252664188	54.9362784957923	57.1899905049952	59.4181502954562	48.2092410064595	0.556796625175312	0.175670447919656	-20.3901216034513	-0.326362768712974	-0.324517521735383	-0.328062325701426	0.176727659451605	0.179950983522063	0.173758830016965	0.200723787541123	0.204020828355303	0.198269516088716	0.000202441078213577	0.000366922440931949	0.000672865098473161
148	24.3471458787356	0.21	48.2104001825896	46.1982933211566	50.2225070440226	0.230835427931355	29.8054039812215	28.6467051077505	30.9641028546925	0.5	0.37	0.69	31.3090983912667	32.5754854643664	33.8418725374661	54.5075137755578	56.7122278803697	58.9169419851816	55.588538769985	57.8370272777018	60.0933806423906	48.2104001825896	0.557343650289804	0.0118621831154467	-20.5865614871486	-0.326362768712974	-0.324517521735383	-0.328062325701426	0.176727659451605	0.179950983522063	0.173758830016965	0.200723787541123	0.204020828355303	0.198269516088716	0.000202441078213577	0.000366922440931949	0.000672865098473161
148	24.3471458787356	0.21	48.2122862548691	46.2427148754724	50.1818576342657	0.234299565956547	29.7857879294701	28.639034716674	30.9325411422662	0.5	0.37	0.67	31.4244270164081	32.6827118363348	33.9409966562615	54.8477813360769	57.0439751004312	59.2401688647855	56.0286738757928	58.2524779055762	60.4860689291981	48.2122862548691	0.555063130408439	0.163965916278236	-20.5103447304694	-0.326362768712974	-0.324517521735383	-0.328062325701426	0.176727659451605	0.179950983522063	0.173758830016965	0.200723787541123	0.204020828355303	0.198269516088716	0.000202441078213577	0.000366922440931949	0.000672865098473161
148	24.3471458787356	0.21	48.214007444539	46.2483889223429	50.1796259667351	0.238707452663073	29.7700750709113	28.637831410522	30.9023187313007	0.5	0.37	0.68	31.454610393026	32.6982200329107	33.9418296727955	54.9360890744608	57.1080775078549	59.2800659412488	56.0880362826569	58.2842629947311	60.5011578696487	48.214007444539	0.556893374644763	-0.132822836868371	-20.7972032131544	-0.326362768712974	-0.324517521735383	-0.328062325701426	0.176727659451605	0.179950983522063	0.173758830016965	0.200723787541123	0.204020828355303	0.198269516088716	0.000202441078213577	0.000366922440931949	0.000672865098473161
148	24.3471458787356	0.21	48.2161179975378	46.2085196304724	50.2237163646033	0.229207305948968	29.0984906820846	27.9620619709038	30.2349193932654	0.5	0.37	0.68	30.7457164988705	31.9952779586619	33.2448394184533	53.7357707266047	55.9196895211015	58.1036083155983	54.8283589259855	57.0490622606743	59.2847549117246	48.2161179975378	0.552036782607811	0.435546771728613	-20.4486642337935	-0.326362768712974	-0.324517521735383	-0.328062325701426	0.176727659451605	0.179950983522063	0.173758830016965	0.200723787541123	0.204020828355303	0.198269516088716	0.000202441078213577	0.000366922440931949	0.000672865098473161
148	24.3471458787356	0.21	48.2292175029952	46.2242248938968	50.2342101120936	0.233822465478257	30.1550578634239	28.9925419057062	31.3175738211417	0.5	0.37	0.68	31.8502253355215	33.1273260233422	34.404426711163	55.6338455242715	57.864599675512	60.0953538267525	56.7850785090872	59.07051944149	61.3644613541417	48.2292175029952	0.554717842905437	0.289239650222123	-20.4136892030548	-0.326362768712974	-0.324517521735383	-0.328062325701426	0.176727659451605	0.179950983522063	0.173758830016965	0.200723787541123	0.204020828355303	0.198269516088716	0.000202441078213577	0.000366922440931949	0.000672865098473161
148	24.3471458787356	0.21	48.2325391472026	46.2416100638548	50.2234682305504	0.229286427277138	29.5601033135303	28.405904973209	30.7143016538515	0.5	0.37	0.68	31.3015004631625	32.5733536189842	33.8452067748059	54.7841759913462	57.0101851631969	59.2361943350475	55.9379268619366	58.17061403627	60.4787748065876	48.2325391472026	0.554113108816619	0.393171079501329	-20.3503234283782	-0.326362768712974	-0.324517521735383	-0.328062325701426	0.176727659451605	0.179950983522063	0.173758830016965	0.200723787541123	0.204020828355303	0.198269516088716	0.000202441078213577	0.000366922440931949	0.000672865098473161
148	24.3471458787356	0.21	48.2410167728842	46.2404386238538	50.2415949219146	0.230672436703725	29.6122397395855	28.4605215676607	30.7639579115103	0.5	0.36	0.68	31.4223875408191	32.6939641930596	33.9655408453002	55.0650164547962	57.293344559661	59.5216726645258	56.1861277018284	58.4373245876616	60.7135144833501	48.2410167728842	0.552499169182842	-0.352681396672198	-21.1956389406519	-0.326362768712974	-0.324517521735383	-0.328062325701426	0.176727659451605	0.179950983522063	0.173758830016965	0.200723787541123	0.204020828355303	0.198269516088716	0.000202441078213577	0.000366922440931949	0.000672865098473161
148	24.3471458787356	0.21	48.2413856178858	46.2668202863101	50.2159509494616	0.236527348544654	29.8947569142648	28.7509090783183	31.0386047502113	0.5	0.37	0.68	31.636354165107	32.8949987231075	34.1536432811081	55.3187735515259	57.5196173315177	59.7204611115095	56.4564051138592	58.7058966682763	60.9376991261993	48.2413856178858	0.55333960827262	-0.394631462903273	-21.2365095894259	-0.326362768712974	-0.324517521735383	-0.328062325701426	0.176727659451605	0.179950983522063	0.173758830016965	0.200723787541123	0.204020828355303	0.198269516088716	0.000202441078213577	0.000366922440931949	0.000672865098473161
148	24.3471458787356	0.21	48.2447252012779	46.2288698449349	50.2605805576209	0.227030677958905	29.6438753056381	28.478968985487	30.8087816257892	0.5	0.37	0.67	31.1532418764092	32.4275368964823	33.7018319165555	54.2670149219351	56.4867578027434	58.7065006835517	55.4374151619062	57.7144966594116	59.9710759977151	48.2447252012779	0.554866264561882	0.267929342545385	-20.4261275298361	-0.326362768712974	-0.324517521735383	-0.328062325701426	0.176727659451605	0.179950983522063	0.173758830016965	0.200723787541123	0.204020828355303	0.198269516088716	0.000202441078213577	0.000366922440931949	0.000672865098473161
148	24.3471458787356	0.21	48.2480660469895	46.2281841745556	50.2679479194235	0.230722690328285	29.866346327847	28.7049095544153	31.0277831012788	0.5	0.37	0.68	31.6416749960889	32.9219369960011	34.2021989959133	55.3917233759002	57.6329422290924	59.8741610822845	56.5893503486693	58.8749740172542	61.1407114509274	48.2480660469895	0.552153202083821	0.434608086660918	-20.3979531607569	-0.326362768712974	-0.324517521735383	-0.328062325701426	0.176727659451605	0.179950983522063	0.173758830016965	0.200723787541123	0.204020828355303	0.198269516088716	0.000202441078213577	0.000366922440931949	0.000672865098473161
148	24.3471458787356	0.21	48.2520129646916	46.2448553601385	50.2591705692448	0.237633566470725	30.2197028052706	29.0669522316931	31.3724533788481	0.5	0.37	0.67	31.8600853900171	33.1236073243025	34.387129258588	55.569973235119	57.7737928172293	59.9776123993397	56.7456568177644	59.0279112298026	61.2406937561323	48.2520129646916	0.553553349650824	-0.153205430426159	-20.921120032245	-0.326362768712974	-0.324517521735383	-0.328062325701426	0.176727659451605	0.179950983522063	0.173758830016965	0.200723787541123	0.204020828355303	0.198269516088716	0.000202441078213577	0.000366922440931949	0.000672865098473161
148	24.3471458787356	0.21	48.2525453956505	46.249942844752	50.255147946549	0.234762266183653	29.7112676607531	28.5688566202784	30.8536787012279	0.5	0.36	0.67	31.5301981695399	32.7910272946254	34.0518564197109	55.2404794074732	57.4494349283399	59.6583904492066	56.3774187755524	58.617115789833	60.880966440808	48.2525453956505	0.549861268943796	-0.137515527409719	-21.1878761498215	-0.326362768712974	-0.324517521735383	-0.328062325701426	0.176727659451605	0.179950983522063	0.173758830016965	0.200723787541123	0.204020828355303	0.198269516088716	0.000202441078213577	0.000366922440931949	0.000672865098473161
148	24.3471458787356	0.21	48.2587113269134	46.2706491986264	50.2467734552005	0.235406321059598	29.817573961723	28.673126752102	30.9620211713439	0.5	0.37	0.68	31.393727182055	32.6467633013359	33.8997994206169	54.7175186222664	56.9014908149762	59.085463007686	55.8389316444133	58.0796377773953	60.2935506411097	48.2587113269134	0.555144127380868	0.220623002681331	-20.5103746514783	-0.326362768712974	-0.324517521735383	-0.328062325701426	0.176727659451605	0.179950983522063	0.173758830016965	0.200723787541123	0.204020828355303	0.198269516088716	0.000202441078213577	0.000366922440931949	0.000672865098473161
148	24.3471458787356	0.21	48.2623570917375	46.2956592088879	50.2290549745871	0.238502362590249	29.8678204514945	28.7312178723985	31.0044230305905	0.5	0.37	0.68	31.5256046733761	32.7727527663828	34.0199008593894	55.024408119501	57.201165278199	59.377922436897	56.1651148391113	58.3711517249356	60.6234910997653	48.2623570917375	0.555480307211477	0.120016909412523	-20.5992438378661	-0.326362768712974	-0.324517521735383	-0.328062325701426	0.176727659451605	0.179950983522063	0.173758830016965	0.200723787541123	0.204020828355303	0.198269516088716	0.000202441078213577	0.000366922440931949	0.000672865098473161
148	24.3471458787356	0.21	48.2656207465351	46.2912391145509	50.2400023785193	0.236194876043366	29.678553565819	28.5419318565851	30.8151752750529	0.5	0.37	0.68	31.2188683416157	32.462093350809	33.7053183600022	54.3776839442959	56.5431595112446	58.7086350781932	55.5017647661445	57.7359526011095	59.9253775726101	48.2656207465351	0.556540605973313	-0.149384056930456	-20.749667862765	-0.326362768712974	-0.324517521735383	-0.328062325701426	0.176727659451605	0.179950983522063	0.173758830016965	0.200723787541123	0.204020828355303	0.198269516088716	0.000202441078213577	0.000366922440931949	0.000672865098473161
148	24.3471458787356	0.21	48.2682894737597	46.2629337923113	50.2736451552081	0.234276537893533	30.2918232738761	29.1255128404135	31.4581337073387	0.5	0.37	0.67	31.8846649168101	33.161463631521	34.4382623462318	55.5682784067022	57.7934705683098	60.0186627299175	56.6859371886211	59.0243563198369	61.2995475414183	48.2682894737597	0.555422499027456	0.242693643207938	-20.4289112681229	-0.326362768712974	-0.324517521735383	-0.328062325701426	0.176727659451605	0.179950983522063	0.173758830016965	0.200723787541123	0.204020828355303	0.198269516088716	0.000202441078213577	0.000366922440931949	0.000672865098473161
148	24.3471458787356	0.21	48.2688568903402	46.2759568167799	50.2617569639005	0.233764862083289	30.0636991382506	28.9045188146741	31.2228794618272	0.5	0.37	0.68	31.7748574391345	33.0491491775321	34.3234409159296	55.5263609089412	57.7531776021421	59.9799942953429	56.6782082859832	58.930695004999	61.2046921896925	48.2688568903402	0.554096905083604	0.045593563330253	-20.733485150926	-0.326362768712974	-0.324517521735383	-0.328062325701426	0.176727659451605	0.179950983522063	0.173758830016965	0.200723787541123	0.204020828355303	0.198269516088716	0.000202441078213577	0.000366922440931949	0.000672865098473161
148	24.3471458787356	0.21	48.2691570883919	46.2555549121346	50.2827592646491	0.227932441590957	29.6346895952422	28.4731283028439	30.7962508876405	0.5	0.37	0.68	31.1710456863906	32.4426685206568	33.7142913549231	54.325228405365	56.5414261425861	58.7576238798071	55.4717952476645	57.722574401911	59.9659893354582	48.2691570883919	0.553389317800812	0.476909457161204	-20.3125223675382	-0.326362768712974	-0.324517521735383	-0.328062325701426	0.176727659451605	0.179950983522063	0.173758830016965	0.200723787541123	0.204020828355303	0.198269516088716	0.000202441078213577	0.000366922440931949	0.000672865098473161
148	24.3471458787356	0.21	48.2692358419187	46.2890008110415	50.2494708727958	0.234550951850104	29.7580438916337	28.6131609313039	30.9029268519634	0.5	0.37	0.68	31.3974138932991	32.6537016642015	33.9099894351039	54.8021882128482	56.99495858255	59.1877289522519	55.9399455464611	58.1639979968272	60.3971165440657	48.2692358419187	0.554524387390359	-0.102515651992785	-20.8377122134878	-0.326362768712974	-0.324517521735383	-0.328062325701426	0.176727659451605	0.179950983522063	0.173758830016965	0.200723787541123	0.204020828355303	0.198269516088716	0.000202441078213577	0.000366922440931949	0.000672865098473161
148	24.3471458787356	0.21	48.2705927893105	46.2548498826841	50.286335695937	0.230145541897648	29.9288767353089	28.7631127972973	31.0946406733205	0.49	0.37	0.68	31.8021090072707	33.0910429308923	34.3799768545138	55.7826659442452	58.0435276521636	60.304389360082	56.9423427609948	59.2359201631133	61.5639502178429	48.2705927893105	0.551605531774573	-0.0887308941815504	-20.9420045354748	-0.326362768712974	-0.324517521735383	-0.328062325701426	0.176727659451605	0.179950983522063	0.173758830016965	0.200723787541123	0.204020828355303	0.198269516088716	0.000202441078213577	0.000366922440931949	0.000672865098473161
148	24.3471458787356	0.21	48.2709620279354	46.2499982703285	50.2919257855423	0.231409775911438	29.8843045351344	28.7244142831434	31.0441947871254	0.5	0.37	0.67	31.6009820581089	32.8770279569474	34.1530738557858	55.24986665377	57.4808531979627	59.7118397421554	56.4225932280633	58.7039197628983	60.9888435789439	48.2709620279354	0.552707288217582	0.0144527265333306	-20.7598365101116	-0.326362768712974	-0.324517521735383	-0.328062325701426	0.176727659451605	0.179950983522063	0.173758830016965	0.200723787541123	0.204020828355303	0.198269516088716	0.000202441078213577	0.000366922440931949	0.000672865098473161
148	24.3471458787356	0.21	48.2741153198935	46.2842312711898	50.2639993685973	0.229960183761272	29.5178461548981	28.367490583748	30.6682017260483	0.49	0.37	0.67	31.386132912541	32.6589001580683	33.9316674035957	55.0775965821748	57.3110976346141	59.5445986870535	56.2425966968535	58.5322793976455	60.822362693387	48.2741153198935	0.550410428361774	-0.0416957958720876	-20.9643768605413	-0.326362768712974	-0.324517521735383	-0.328062325701426	0.176727659451605	0.179950983522063	0.173758830016965	0.200723787541123	0.204020828355303	0.198269516088716	0.000202441078213577	0.000366922440931949	0.000672865098473161
148	24.3471458787356	0.21	48.2742074978706	46.3035042918457	50.2449107038954	0.235848009017826	29.7055320607641	28.5667823735632	30.844281747965	0.5	0.37	0.68	31.2292137685044	32.4740952166623	33.7189766648202	54.3768134067537	56.5444211704907	58.7120289342277	55.5069630489037	57.7036650759087	59.9315495849875	48.2742074978706	0.554918311808727	0.220516331999332	-20.5150300322688	-0.326362768712974	-0.324517521735383	-0.328062325701426	0.176727659451605	0.179950983522063	0.173758830016965	0.200723787541123	0.204020828355303	0.198269516088716	0.000202441078213577	0.000366922440931949	0.000672865098473161
148	24.3471458787356	0.21	48.2761827900903	46.2833297629575	50.2690358172231	0.230850263470001	29.9598228859279	28.7951695633228	31.1244762085329	0.5	0.37	0.68	31.51536342287	32.790038074215	34.0647127255601	54.9160475538204	57.1371894403873	59.3583313269542	56.1004538166593	58.3692300158197	60.6450638429878	48.2761827900903	0.556642703349704	-0.0284965037907376	-20.6142907179753	-0.326362768712974	-0.324517521735383	-0.328062325701426	0.176727659451605	0.179950983522063	0.173758830016965	0.200723787541123	0.204020828355303	0.198269516088716	0.000202441078213577	0.000366922440931949	0.000672865098473161
148	24.3471458787356	0.21	48.2767295006739	46.2799539117247	50.2735050896231	0.236527809851329	29.8379308198532	28.6962587500037	30.9796028897027	0.5	0.37	0.68	31.5300665770362	32.7844808435472	34.0388951100582	55.0806445187148	57.2720114834526	59.4633784481903	56.2152712493628	58.4445729875121	60.6971076297794	48.2767295006739	0.552635614266511	0.152425344551873	-20.664063136919	-0.326362768712974	-0.324517521735383	-0.328062325701426	0.176727659451605	0.179950983522063	0.173758830016965	0.200723787541123	0.204020828355303	0.198269516088716	0.000202441078213577	0.000366922440931949	0.000672865098473161
148	24.3471458787356	0.21	48.2767536014614	46.258169687709	50.2953375152137	0.230392489152906	29.9287741472633	28.7638260212246	31.093722273302	0.5	0.37	0.68	31.4668931772113	32.7413167609169	34.0157403446225	54.8156732005786	57.0357330676298	59.255792934681	55.9892177729476	58.2441693508477	60.5270135703341	48.2767536014614	0.557124547867324	-0.425371760676123	-20.9495755292484	-0.326362768712974	-0.324517521735383	-0.328062325701426	0.176727659451605	0.179950983522063	0.173758830016965	0.200723787541123	0.204020828355303	0.198269516088716	0.000202441078213577	0.000366922440931949	0.000672865098473161
148	24.3471458787356	0.21	48.2771850140203	46.2982066504757	50.2561633775648	0.236207767104703	29.7286923593008	28.5901911233289	30.8671935952726	0.5	0.37	0.68	31.3340811101463	32.5818478675652	33.829614624984	54.6486578439794	56.8248435235779	59.0010292031763	55.7487507329569	57.980514600085	60.1888479875654	48.2771850140203	0.554140552150418	-0.230393761364533	-20.9865294084314	-0.326362768712974	-0.324517521735383	-0.328062325701426	0.176727659451605	0.179950983522063	0.173758830016965	0.200723787541123	0.204020828355303	0.198269516088716	0.000202441078213577	0.000366922440931949	0.000672865098473161
148	24.3471458787356	0.21	48.2780216616403	46.3000145255682	50.2560287977125	0.229394175614046	29.5667239945422	28.4126189874618	30.7208290016226	0.5	0.37	0.67	31.2829517908623	32.5536481428607	33.8243444948591	54.7222202375044	56.9450068240746	59.1677934106448	55.8969497487621	58.1393609458631	60.4051435468535	48.2780216616403	0.552747941247825	0.117290074997481	-20.7334901685751	-0.326362768712974	-0.324517521735383	-0.328062325701426	0.176727659451605	0.179950983522063	0.173758830016965	0.200723787541123	0.204020828355303	0.198269516088716	0.000202441078213577	0.000366922440931949	0.000672865098473161
148	24.3471458787356	0.21	48.2795308399975	46.2941770441506	50.2648846358444	0.231381461998646	29.2124918477539	28.0785861983745	30.3463974971333	0.5	0.37	0.68	30.901533546618	32.1494390934089	33.3973446401997	54.0395289424262	56.2218228344587	58.4041167264911	55.1571023992865	57.3851625216989	59.6006271774931	48.2795308399975	0.552904994717264	-0.0953403549307876	-20.9559749710377	-0.326362768712974	-0.324517521735383	-0.328062325701426	0.176727659451605	0.179950983522063	0.173758830016965	0.200723787541123	0.204020828355303	0.198269516088716	0.000202441078213577	0.000366922440931949	0.000672865098473161
148	24.3471458787356	0.21	48.2803026088357	46.2724111339695	50.2881940837019	0.234522826491377	30.224416831278	29.0614999889509	31.3873336736052	0.5	0.37	0.68	31.8468958708532	33.1212723344953	34.3956487981375	55.5388404786677	57.761267160722	59.9836938427763	56.6888882880412	58.9694816410734	61.2099211739951	48.2803026088357	0.555660679819739	0.181380046772839	-20.5357986596203	-0.326362768712974	-0.324517521735383	-0.328062325701426	0.176727659451605	0.179950983522063	0.173758830016965	0.200723787541123	0.204020828355303	0.198269516088716	0.000202441078213577	0.000366922440931949	0.000672865098473161
148	24.3471458787356	0.21	48.2809926628134	46.2864328885277	50.2755524370991	0.233821243460721	29.5736722190921	28.4335655313393	30.713778906845	0.49	0.37	0.67	31.4949656648414	32.7578259609043	34.0206862569672	55.30959741038	57.5273580297784	59.7451186491769	56.4368142106181	58.7037321335948	60.9622534062393	48.2809926628134	0.549251674396639	0.0133191700921455	-21.0738277903726	-0.326362768712974	-0.324517521735383	-0.328062325701426	0.176727659451605	0.179950983522063	0.173758830016965	0.200723787541123	0.204020828355303	0.198269516088716	0.000202441078213577	0.000366922440931949	0.000672865098473161
148	24.3471458787356	0.21	48.2876956187236	46.2982151803801	50.2771760570671	0.234077706199034	29.9922292267417	28.8368135828376	31.1476448706459	0.5	0.37	0.68	31.5222717691316	32.7852866937461	34.0483016183607	54.884690117818	57.0837759977745	59.2828618777311	55.9855480318373	58.2486783986977	60.4709046013262	48.2876956187236	0.557704739518056	0.175680565158735	-20.4556452962312	-0.326362768712974	-0.324517521735383	-0.328062325701426	0.176727659451605	0.179950983522063	0.173758830016965	0.200723787541123	0.204020828355303	0.198269516088716	0.000202441078213577	0.000366922440931949	0.000672865098473161
148	24.3471458787356	0.21	48.289282848712	46.2934676843173	50.2850980131068	0.233099035573468	29.9353317149579	28.7789515161704	31.0917119137454	0.5	0.37	0.68	31.6908089445712	32.9641918169969	34.2375746894225	55.440803983725	57.6684962572123	59.8961885306996	56.6224834436488	58.8851888789444	61.1640207031914	48.289282848712	0.554326388647814	-0.0405172676271457	-20.7781963692345	-0.326362768712974	-0.324517521735383	-0.328062325701426	0.176727659451605	0.179950983522063	0.173758830016965	0.200723787541123	0.204020828355303	0.198269516088716	0.000202441078213577	0.000366922440931949	0.000672865098473161
148	24.3471458787356	0.21	48.2900074127023	46.2918566501112	50.2881581752934	0.23383167515009	29.6519773823865	28.5088852009986	30.7950695637743	0.5	0.36	0.68	31.4740551403279	32.7360387673208	33.9980223943137	55.1535850475548	57.3650230395659	59.576461031577	56.2269295543177	58.478391749944	60.7287448769967	48.2900074127023	0.551681213575445	-0.0822005839930148	-21.0705524189425	-0.326362768712974	-0.324517521735383	-0.328062325701426	0.176727659451605	0.179950983522063	0.173758830016965	0.200723787541123	0.204020828355303	0.198269516088716	0.000202441078213577	0.000366922440931949	0.000672865098473161
148	24.3471458787356	0.21	48.2926493676971	46.2824063823324	50.3028923530618	0.230563635524103	29.5658528157284	28.4155861704468	30.7161194610099	0.5	0.37	0.68	31.2711603070136	32.5370209668869	33.8028816267603	54.6844954133489	56.8981309410737	59.1117664687985	55.8201932918436	58.0001619088781	60.3444315111529	48.2926493676971	0.551384432135534	0.11842549826947	-20.7868354840943	-0.326362768712974	-0.324517521735383	-0.328062325701426	0.176727659451605	0.179950983522063	0.173758830016965	0.200723787541123	0.204020828355303	0.198269516088716	0.000202441078213577	0.000366922440931949	0.000672865098473161
148	24.3471458787356	0.21	48.2947143286253	46.2919974520051	50.2974312052455	0.227764841824007	29.5518579818486	28.3929915029519	30.7107244607454	0.5	0.37	0.68	31.1793617867525	32.4519546096788	33.724547432605	54.448206789096	56.670522872886	58.892838956676	55.5817484837625	57.8455190198094	60.0994980832675	48.2947143286253	0.553981952675017	0.526950103848549	-20.2401973110706	-0.326362768712974	-0.324517521735383	-0.328062325701426	0.176727659451605	0.179950983522063	0.173758830016965	0.200723787541123	0.204020828355303	0.198269516088716	0.000202441078213577	0.000366922440931949	0.000672865098473161
148	24.3471458787356	0.21	48.2948116591934	46.2972482051009	50.2923751132859	0.229672475605953	29.3167066794051	28.1732608842328	30.4601524745775	0.5	0.37	0.67	31.0340607301214	32.2936155397261	33.5531703493307	54.3034977033947	56.5074706963417	58.7114436892887	55.4625226406433	57.7243955120122	59.9741669735013	48.2948116591934	0.549021499770606	-0.332584926078901	-21.323088442548	-0.326362768712974	-0.324517521735383	-0.328062325701426	0.176727659451605	0.179950983522063	0.173758830016965	0.200723787541123	0.204020828355303	0.198269516088716	0.000202441078213577	0.000366922440931949	0.000672865098473161
[truncated: 1,352 more rows]
