# Supplementary material for: Re-expressing coefficients from regression models for inclusion in a meta-analysis
Source: BMC Med Res Methodol. 2024 Jan 8;24:6. doi: 10.1186/s12874-023-02132-y (PMC10773134; doi:10.1186/s12874-023-02132-y)
Supplement: Supplementary file 2 — Additional file 2. [file 12874_2023_2132_MOESM2_ESM.zip › Supp_Files_R1/simdata/simdata_scenario_149.csv]

ex_no	errsd	rsquare	beta	b_low_ci	b_hi_ci	lrsquare	lbeta	lb_low_ci	lb_hi_ci	x_median	x_25	x_75	rbl	rb	rbu	altl	alt	altu	dzl	dz	dzu	observed_beta	xlog	error	ylog	RelBias_rb	RelBias_rbl	RelBias_rbu	RelBias_alt	RelBias_altl	RelBias_altu	RelBias_dz	RelBias_dzl	RelBias_dzu	MC_SE_RelBias_rb	MC_SE_RelBias_alt	MC_SE_RelBias_dz
149	25.4250084186799	0.04	9.28704107922816	2.27152825539959	16.3025539030567	0.0592531697624271	13.8072906408174	5.21765946932308	22.3969218123118	1.04	0.74	1.41	3.51941785678351	9.31329948242043	15.1071811080574	4.82165387102245	12.7593563278798	20.6970587847371	4.90759587938129	12.9882099915315	21.0677209311526	9.28704107922816	1.14820945407839	0.906382958114522	1.87931925668241	-0.154433525687975	-0.126777528856059	-0.167564332540045	0.171001070425158	0.209274797154432	0.152828097266237	0.195681145828705	0.234859856800963	0.177259501247551	0.00171630502563151	0.00244377164295599	0.00249597022945856
149	25.4250084186799	0.05	14.0155961066591	4.2498910149444	23.7813011983738	0.0594226307633031	17.7976313862417	6.74237053485106	28.8528922376323	0.98	0.75	1.33	4.73641111228485	12.5025610257427	20.2687109392005	6.59080221122294	17.3975410708518	28.2042799304807	6.74195221812368	17.7966064071619	28.8511427229749	14.0155961066591	1.10033966891653	2.42778153999508	2.68024037835977	-0.154433525687975	-0.126777528856059	-0.167564332540045	0.171001070425158	0.209274797154432	0.152828097266237	0.195681145828705	0.234859856800963	0.177259501247551	0.00171630502563151	0.00244377164295599	0.00249597022945856
149	25.4250084186799	0.06	13.4026841322414	5.05340806167515	21.7519602028076	0.0583851424776404	15.0655765475343	5.61938610484742	24.5117669902212	1	0.76	1.35	3.884105440802	10.4132883459671	16.9424712511322	5.37089377403669	14.399368502482	23.4278432309273	5.49672657930174	14.7365661653856	23.9741338610118	13.4026841322414	1.09809086890715	-0.862166623707214	-0.797940966147126	-0.154433525687975	-0.126777528856059	-0.167564332540045	0.171001070425158	0.209274797154432	0.152828097266237	0.195681145828705	0.234859856800963	0.177259501247551	0.00171630502563151	0.00244377164295599	0.00249597022945856
149	25.4250084186799	0.06	13.8330149858525	5.35118794901928	22.3148420226858	0.0720302225468976	16.2361446252063	7.13747469577375	25.3348145546389	0.99	0.76	1.3	4.96625150467094	11.2971017218079	17.6279519389449	6.88490853991004	15.6616136028458	24.4383186657815	7.05949947300316	16.0576134609708	25.0579456035642	13.8330149858525	1.07334813202736	1.73506398772621	1.44031897678937	-0.154433525687975	-0.126777528856059	-0.167564332540045	0.171001070425158	0.209274797154432	0.152828097266237	0.195681145828705	0.234859856800963	0.177259501247551	0.00171630502563151	0.00244377164295599	0.00249597022945856
149	25.4250084186799	0.06	16.3219267606159	5.81481872413668	26.8290347970952	0.0611815509426254	18.6449946144437	7.24175394148803	30.0482352873994	0.99	0.8	1.28	5.05019733494811	13.0024995150053	20.9548016950624	7.00742774820877	18.0416862658012	29.0759447833935	7.21452106587764	18.5741556487578	29.9330130188186	16.3219267606159	1.06706165023056	-1.58541151339867	-1.49905249950689	-0.154433525687975	-0.126777528856059	-0.167564332540045	0.171001070425158	0.209274797154432	0.152828097266237	0.195681145828705	0.234859856800963	0.177259501247551	0.00171630502563151	0.00244377164295599	0.00249597022945856
149	25.4250084186799	0.07	12.0655239854748	5.38343348586165	18.7476144850879	0.0747215314860318	15.3713220197597	6.9261202861673	23.8165237533522	1.03	0.8	1.35	4.70060226983091	10.4321709977647	16.1637397256985	6.45479475078241	14.3252967875664	22.1957988243505	6.62207474323066	14.6948671053325	22.7711486089344	12.0655239854748	1.15145026787126	0.555733852949467	1.92573929751296	-0.154433525687975	-0.126777528856059	-0.167564332540045	0.171001070425158	0.209274797154432	0.152828097266237	0.195681145828705	0.234859856800963	0.177259501247551	0.00171630502563151	0.00244377164295599	0.00249597022945856
149	25.4250084186799	0.07	12.7896936804785	5.61102388439254	19.9683634765645	0.0874214531322591	16.2103966634256	8.03318535547227	24.387607971379	1.03	0.75	1.41	5.44560038638837	10.9888342454	16.5320681044116	7.47453245390625	15.0830748438949	22.6916172338835	7.61632675646981	15.3689956210847	23.120821961996	12.7896936804785	1.12681392578086	3.66018248625004	4.28841435094794	-0.154433525687975	-0.126777528856059	-0.167564332540045	0.171001070425158	0.209274797154432	0.152828097266237	0.195681145828705	0.234859856800963	0.177259501247551	0.00171630502563151	0.00244377164295599	0.00249597022945856
149	25.4250084186799	0.07	13.6254740248927	5.84717088477507	21.4037771650102	0.0935316161569252	18.3135547615158	9.4122181569215	27.21489136611	0.99	0.78	1.32	6.56616859966726	12.7759350897453	18.9857015798234	9.11219026030649	17.7297840474253	26.3473778345441	9.34904301943987	18.1929977554968	27.0357308910488	13.6254740248927	1.1018355126427	-0.437317759764994	-0.222397110873577	-0.154433525687975	-0.126777528856059	-0.167564332540045	0.171001070425158	0.209274797154432	0.152828097266237	0.195681145828705	0.234859856800963	0.177259501247551	0.00171630502563151	0.00244377164295599	0.00249597022945856
149	25.4250084186799	0.07	14.2362118566394	6.29907228626809	22.1733514270106	0.0849012611221229	17.3910922485111	8.47675155768385	26.3054329393383	0.96	0.73	1.34	6.06439072177706	12.4418390412585	18.8192873607399	8.49987942725199	17.4385419007079	26.3772043741639	8.67393469185111	17.7961210967701	26.9162702292481	14.2362118566394	1.06427618075029	0.0232355795680363	-0.883111155257827	-0.154433525687975	-0.126777528856059	-0.167564332540045	0.171001070425158	0.209274797154432	0.152828097266237	0.195681145828705	0.234859856800963	0.177259501247551	0.00171630502563151	0.00244377164295599	0.00249597022945856
149	25.4250084186799	0.07	14.4405457447096	6.27570174952949	22.6053897398898	0.0836397671244326	18.4380236382715	8.90947975478904	27.966567521754	0.98	0.75	1.36	6.25501610489072	12.9446542305404	19.6342923561901	8.70192138094763	18.0084849549211	27.3150485288946	8.89275221470251	18.4057539926807	27.9149876566404	14.4405457447096	1.1095538384069	4.68851715624616	4.63944905259781	-0.154433525687975	-0.126777528856059	-0.167564332540045	0.171001070425158	0.209274797154432	0.152828097266237	0.195681145828705	0.234859856800963	0.177259501247551	0.00171630502563151	0.00244377164295599	0.00249597022945856
149	25.4250084186799	0.07	15.5674864751251	6.90133824573716	24.233634704513	0.10695005801487	21.0051492120355	11.5284173323448	30.4818810917261	1	0.73	1.44	8.01558800273093	14.6046605675161	21.1937331323012	11.1091639333415	20.2412559602698	29.3733479871981	11.2849448759482	20.5582830330943	29.8350867904035	15.5674864751251	1.11133565692027	-0.427559864240636	-0.209625153883932	-0.154433525687975	-0.126777528856059	-0.167564332540045	0.171001070425158	0.209274797154432	0.152828097266237	0.195681145828705	0.234859856800963	0.177259501247551	0.00171630502563151	0.00244377164295599	0.00249597022945856
149	25.4250084186799	0.08	11.9840474499811	5.64343679421246	18.3246581057496	0.103704619732585	17.5607690281996	9.50038897462887	25.6211490817704	0.99	0.74	1.29	6.62892780035042	12.2530846176341	17.8772414349177	9.19995889805458	17.0054461674268	24.8109334367991	9.42502749643079	17.417685636311	25.4135076185424	11.9840474499811	1.07481606231659	3.10724048950754	2.14381345849214	-0.154433525687975	-0.126777528856059	-0.167564332540045	0.171001070425158	0.209274797154432	0.152828097266237	0.195681145828705	0.234859856800963	0.177259501247551	0.00171630502563151	0.00244377164295599	0.00249597022945856
149	25.4250084186799	0.08	13.9440930366237	6.48368894831686	21.4044971249305	0.0971948395400384	17.9820559753642	9.42547588721402	26.5386360635143	1.02	0.75	1.38	6.42760950534144	12.2626841653293	18.0977588253172	8.84232707030803	16.8695164290272	24.8967057877464	9.02128385821261	17.2115434277762	25.4021446803996	13.9440930366237	1.1248015137272	-1.72317505126974	-1.22892729298053	-0.154433525687975	-0.126777528856059	-0.167564332540045	0.171001070425158	0.209274797154432	0.152828097266237	0.195681145828705	0.234859856800963	0.177259501247551	0.00171630502563151	0.00244377164295599	0.00249597022945856
149	25.4250084186799	0.08	14.7275689768008	6.96713197872475	22.4880059748768	0.0862664119412015	19.2862172764502	9.48632179152191	29.0861127613786	1.01	0.8	1.41	6.54633171667609	13.3090547238623	20.0717777310485	9.04656000970746	18.3921572329113	27.7377544561152	9.26267226198874	18.8317570386445	28.4012650509015	14.7275689768008	1.1284185472364	0.510195061622414	1.59180707555179	-0.154433525687975	-0.126777528856059	-0.167564332540045	0.171001070425158	0.209274797154432	0.152828097266237	0.195681145828705	0.234859856800963	0.177259501247551	0.00171630502563151	0.00244377164295599	0.00249597022945856
149	25.4250084186799	0.08	14.8670194124006	6.80304255233906	22.9309962724622	0.0888045310532738	17.910101765355	8.95291296973858	26.8672905609714	0.95	0.75	1.4	6.42602730867558	12.8551236267284	19.2842199447813	9.01856370093386	18.0414345819088	27.0643054628838	9.19268374429265	18.3902983831356	27.5842561040619	14.8670194124006	1.08596366377649	3.85138698914965	3.55723624319851	-0.154433525687975	-0.126777528856059	-0.167564332540045	0.171001070425158	0.209274797154432	0.152828097266237	0.195681145828705	0.234859856800963	0.177259501247551	0.00171630502563151	0.00244377164295599	0.00249597022945856
149	25.4250084186799	0.08	15.4303721211491	7.00271972296838	23.8580245193299	0.0813579332969836	19.5513893782717	9.29401286918369	29.8087658873598	1.02	0.8	1.33	6.37231424344947	13.4051457393054	20.4379772351614	8.78431123650638	18.4791533885565	28.1739955406067	9.0244586843901	18.9863911438032	28.944208680637	15.4303721211491	1.14370402127418	2.26527012424996	3.57357405130643	-0.154433525687975	-0.126777528856059	-0.167564332540045	0.171001070425158	0.209274797154432	0.152828097266237	0.195681145828705	0.234859856800963	0.177259501247551	0.00171630502563151	0.00244377164295599	0.00249597022945856
149	25.4250084186799	0.08	15.4926386523916	7.33107182643596	23.6542054783472	0.073399756633703	16.8950174860592	7.52278610000024	26.2672488721182	1.07	0.79	1.38	4.96244378359518	11.144883475741	17.3273231678868	6.74274235757043	15.1431595316981	23.5435767058258	6.90370785855246	15.5062446486248	24.1070405869845	15.4926386523916	1.12795069895343	2.33870222185387	3.53236846382354	-0.154433525687975	-0.126777528856059	-0.167564332540045	0.171001070425158	0.209274797154432	0.152828097266237	0.195681145828705	0.234859856800963	0.177259501247551	0.00171630502563151	0.00244377164295599	0.00249597022945856
149	25.4250084186799	0.08	16.2235268832321	7.59187351582615	24.8551802506381	0.0718925783183763	19.3489489084063	8.49469610082863	30.2032017159839	1.06	0.83	1.31	5.64913870937477	12.8674286833558	20.0857186573367	7.69867073112516	17.5357876104188	27.3729044897124	7.92655604921063	18.0558014668438	28.1864193479392	16.2235268832321	1.15446409859042	-3.23706334497731	-1.21199529098594	-0.154433525687975	-0.126777528856059	-0.167564332540045	0.171001070425158	0.209274797154432	0.152828097266237	0.195681145828705	0.234859856800963	0.177259501247551	0.00171630502563151	0.00244377164295599	0.00249597022945856
149	25.4250084186799	0.08	16.7576911151227	8.10675494112287	25.4086272891225	0.0929006981117806	18.3834080897088	9.41470974211046	27.3521064373071	0.98	0.72	1.39	6.63322759649685	12.9522134190602	19.2711992416235	9.2409553176685	18.0441306632766	26.8473060088847	9.39696273680956	18.3504470960858	27.3034840395314	16.7576911151227	1.06701807718258	-1.93697110597227	-2.83540876138158	-0.154433525687975	-0.126777528856059	-0.167564332540045	0.171001070425158	0.209274797154432	0.152828097266237	0.195681145828705	0.234859856800963	0.177259501247551	0.00171630502563151	0.00244377164295599	0.00249597022945856
149	25.4250084186799	0.08	17.1734894327029	8.11330592639464	26.2336729390111	0.118578938357791	24.0331025011045	13.8029234882815	34.2632815139275	0.99	0.77	1.34	9.61134303907918	16.7348889985208	23.8584349579625	13.3284968225267	23.2070496220153	33.0856024215039	13.6499990204752	23.7690825637898	33.8836806328783	17.1734894327029	1.11614740166405	-1.33368584498575	-0.736828152450433	-0.154433525687975	-0.126777528856059	-0.167564332540045	0.171001070425158	0.209274797154432	0.152828097266237	0.195681145828705	0.234859856800963	0.177259501247551	0.00171630502563151	0.00244377164295599	0.00249597022945856
149	25.4250084186799	0.08	17.4048148752137	8.29989385133767	26.5097358990897	0.130791880002604	23.6923186637463	14.1563564161948	33.2282809112978	0.99	0.74	1.29	9.85953768439287	16.501089816347	23.1426419483012	13.6738053835063	22.8847130552228	32.0956207269393	14.0051303804451	23.4349276455667	32.8726500774666	17.4048148752137	1.06462642293734	0.799779316270428	0.237470441015761	-0.154433525687975	-0.126777528856059	-0.167564332540045	0.171001070425158	0.209274797154432	0.152828097266237	0.195681145828705	0.234859856800963	0.177259501247551	0.00171630502563151	0.00244377164295599	0.00249597022945856
149	25.4250084186799	0.08	20.4074552433697	9.50852900905888	31.3063814776806	0.0838426349839712	22.1028141052894	10.6954419070254	33.5101863035535	0.96	0.77	1.21	7.63958903099228	15.787698877773	23.9358087245537	10.7009231307022	22.1141414042502	33.5273596777982	11.0250218319233	22.7866715612917	34.5465526359284	20.4074552433697	1.02655871864639	-0.529063010658167	-1.69095492823061	-0.154433525687975	-0.126777528856059	-0.167564332540045	0.171001070425158	0.209274797154432	0.152828097266237	0.195681145828705	0.234859856800963	0.177259501247551	0.00171630502563151	0.00244377164295599	0.00249597022945856
149	25.4250084186799	0.09	12.9383375455072	6.64930903547794	19.2273660555364	0.101894580155447	18.4608152311694	9.90375766452611	27.0178727978127	0.97	0.81	1.39	7.02105092819211	13.0873884746035	19.1537260210149	9.80513104146529	18.2769731050922	26.7488151687191	10.0510165275043	18.7359168706134	27.4195721377509	12.9383375455072	1.16511952403214	-2.97376994478119	-1.6269571156427	-0.154433525687975	-0.126777528856059	-0.167564332540045	0.171001070425158	0.209274797154432	0.152828097266237	0.195681145828705	0.234859856800963	0.177259501247551	0.00171630502563151	0.00244377164295599	0.00249597022945856
149	25.4250084186799	0.09	14.5622111354017	7.11251298287957	22.0119092879238	0.0861050642852443	16.9130612486189	8.31022867467809	25.5158938225597	1.09	0.83	1.48	5.41970618149556	11.0302407052239	16.6407752289521	7.33357328145721	14.9253623379173	22.5171513943774	7.49946064105781	15.2639194601973	23.0254510395328	14.5622111354017	1.18470081000277	1.24943123862858	3.37846174808711	-0.154433525687975	-0.126777528856059	-0.167564332540045	0.171001070425158	0.209274797154432	0.152828097266237	0.195681145828705	0.234859856800963	0.177259501247551	0.00171630502563151	0.00244377164295599	0.00249597022945856
149	25.4250084186799	0.09	15.2387715134395	7.7600858791213	22.7174571477578	0.0953912593540547	19.9986162627165	10.3833457426462	29.6138867827868	0.94	0.75	1.34	7.51124166585682	14.4668629413967	21.4224842169366	10.5748897656671	20.3675354443323	30.1601811229976	10.8116202093384	20.8249076853618	30.8389896230927	15.2387715134395	1.09774231620845	-0.961952717984077	-0.991406926341926	-0.154433525687975	-0.126777528856059	-0.167564332540045	0.171001070425158	0.209274797154432	0.152828097266237	0.195681145828705	0.234859856800963	0.177259501247551	0.00171630502563151	0.00244377164295599	0.00249597022945856
149	25.4250084186799	0.09	15.3206210547925	7.85292712002382	22.7883149895612	0.10599499811146	18.3501800522372	10.0296100248767	26.6707500795977	1.06	0.73	1.45	6.67853588330522	12.2190529482211	17.759570013137	9.10589533979222	16.6601511531919	24.2144069665916	9.24652384767829	16.9177116256384	24.5907987799766	15.3206210547925	1.15402697893882	0.588293057687731	1.64139364239939	-0.154433525687975	-0.126777528856059	-0.167564332540045	0.171001070425158	0.209274797154432	0.152828097266237	0.195681145828705	0.234859856800963	0.177259501247551	0.00171630502563151	0.00244377164295599	0.00249597022945856
149	25.4250084186799	0.09	15.3681223684979	7.61323214413681	23.1230125928589	0.128597876582397	20.1997682758837	11.9901255579181	28.4094109938493	1.02	0.74	1.3	8.21797812813734	13.84483032165	19.4716825151627	11.3270613365084	19.0827037747818	26.8383462130552	11.5972628940698	19.5383901964028	27.478123560198	15.3681223684979	1.07632694608161	1.18153438895434	0.60089087372094	-0.154433525687975	-0.126777528856059	-0.167564332540045	0.171001070425158	0.209274797154432	0.152828097266237	0.195681145828705	0.234859856800963	0.177259501247551	0.00171630502563151	0.00244377164295599	0.00249597022945856
149	25.4250084186799	0.09	15.3712900860659	7.87446400511779	22.8681161670139	0.0934927509949652	18.8442047006696	9.68284477046359	28.0055646308757	0.98	0.74	1.33	6.82286310661875	13.2782701854276	19.7336772642365	9.5055360667706	18.4991365325014	27.4927369982322	9.7177215941	18.9093027644544	28.103522770734	15.3712900860659	1.09718340202997	2.41936295041862	1.98339794156279	-0.154433525687975	-0.126777528856059	-0.167564332540045	0.171001070425158	0.209274797154432	0.152828097266237	0.195681145828705	0.234859856800963	0.177259501247551	0.00171630502563151	0.00244377164295599	0.00249597022945856
149	25.4250084186799	0.09	15.4866847481156	7.74386510046902	23.2295043957622	0.094594272219854	19.9701885477511	10.323976035137	29.6164010603653	1.03	0.78	1.37	6.99274587124535	13.5264217041962	20.060097537147	9.59514219948535	18.5603684291837	27.5255946588821	9.82666867599014	19.0094384725388	28.1892163869998	15.4866847481156	1.14837402866992	0.542040277799496	1.98814597101359	-0.154433525687975	-0.126777528856059	-0.167564332540045	0.171001070425158	0.209274797154432	0.152828097266237	0.195681145828705	0.234859856800963	0.177259501247551	0.00171630502563151	0.00244377164295599	0.00249597022945856
149	25.4250084186799	0.09	15.6356340737865	7.77666410582216	23.4946040417508	0.12590492540511	23.3590198144422	13.7495803974364	32.968459231448	1.05	0.79	1.39	9.17646538886019	15.5898020629702	22.0031387370802	12.5222609048098	21.2739394324794	30.0256179601489	12.8145509134504	21.7711297595242	30.7304486689927	15.6356340737865	1.15899070515963	-0.000121120201001358	1.67933733093171	-0.154433525687975	-0.126777528856059	-0.167564332540045	0.171001070425158	0.209274797154432	0.152828097266237	0.195681145828705	0.234859856800963	0.177259501247551	0.00171630502563151	0.00244377164295599	0.00249597022945856
149	25.4250084186799	0.09	15.9086125344504	8.14676521754536	23.6704598513554	0.0886535583454292	17.11942795028	8.54967355877515	25.6891823417848	0.99	0.69	1.32	5.96368940430567	11.941385875496	17.9190823466863	8.27569622796979	16.5708297912405	24.8659633545112	8.42154666845196	16.8636909945589	25.3065978630056	15.9086125344504	1.05953921819118	3.49896374860969	2.2533727748647	-0.154433525687975	-0.126777528856059	-0.167564332540045	0.171001070425158	0.209274797154432	0.152828097266237	0.195681145828705	0.234859856800963	0.177259501247551	0.00171630502563151	0.00244377164295599	0.00249597022945856
149	25.4250084186799	0.09	16.0063536975505	8.09863239198954	23.9140750031115	0.116937176296909	20.6815315625779	11.8081806222317	29.554882502924	1.05	0.77	1.35	7.88994750592595	13.8189111084287	19.7478747109314	10.7713150322938	18.8655051051168	26.9596951779398	11.0352601587882	19.3290419676284	27.6190805134389	16.0063536975505	1.11740123338871	-1.10270811476863	-0.484178986091122	-0.154433525687975	-0.126777528856059	-0.167564332540045	0.171001070425158	0.209274797154432	0.152828097266237	0.195681145828705	0.234859856800963	0.177259501247551	0.00171630502563151	0.00244377164295599	0.00249597022945856
149	25.4250084186799	0.09	16.0094870471276	8.25488856190671	23.7640855323484	0.128352796810949	21.5330863716464	12.7719700554663	30.2942026878264	0.95	0.68	1.31	9.17494560555345	15.468631332641	21.7623170597286	12.8808899517056	21.7167214352368	30.552552918768	13.1022772163383	22.0927962801987	31.0766876016665	16.0094870471276	1.07020082142063	-2.88072407026004	-4.31344441894756	-0.154433525687975	-0.126777528856059	-0.167564332540045	0.171001070425158	0.209274797154432	0.152828097266237	0.195681145828705	0.234859856800963	0.177259501247551	0.00171630502563151	0.00244377164295599	0.00249597022945856
149	25.4250084186799	0.09	16.2429038929308	8.28956205239955	24.1962457334621	0.102316659691979	19.2876767569159	10.3679040756229	28.207449438209	1	0.72	1.35	7.17376625392867	13.345540586238	19.5173149185474	9.92379427552782	18.4614879528594	26.9991816301909	10.1205496334007	18.826739045634	27.5330085786361	16.2429038929308	1.08642828052646	6.45131624371185	6.13014437947682	-0.154433525687975	-0.126777528856059	-0.167564332540045	0.171001070425158	0.209274797154432	0.152828097266237	0.195681145828705	0.234859856800963	0.177259501247551	0.00171630502563151	0.00244377164295599	0.00249597022945856
149	25.4250084186799	0.09	16.3236251392552	8.12546517967298	24.5217850988374	0.104208388135771	19.704551354325	10.6846005457965	28.7245021628536	0.91	0.68	1.22	7.92375182749044	14.6129912985037	21.302230769517	11.2701091542303	20.7843469343126	30.2985847143949	11.5156020570701	21.2393687490363	30.9598053267352	16.3236251392552	1.03290868675746	-1.05740314676117	-3.09716650299761	-0.154433525687975	-0.126777528856059	-0.167564332540045	0.171001070425158	0.209274797154432	0.152828097266237	0.195681145828705	0.234859856800963	0.177259501247551	0.00171630502563151	0.00244377164295599	0.00249597022945856
149	25.4250084186799	0.09	16.9023475692203	8.44972432156031	25.3549708168802	0.0882747481901608	19.4551962130536	9.69328564146972	29.2171067846375	1	0.77	1.34	6.70147002865403	13.4503840230993	20.1992980175446	9.26750788159586	18.6006263419191	27.9337448022424	9.49689792737178	19.0572019599925	28.6217260566991	16.9023475692203	1.10661808383232	1.51072936368611	1.96022885762083	-0.154433525687975	-0.126777528856059	-0.167564332540045	0.171001070425158	0.209274797154432	0.152828097266237	0.195681145828705	0.234859856800963	0.177259501247551	0.00171630502563151	0.00244377164295599	0.00249597022945856
149	25.4250084186799	0.09	16.992732042943	8.75820745534383	25.2272566305422	0.130771108619759	21.7981173465693	13.0237538610758	30.5724808320628	0.96	0.75	1.28	9.28490963688403	15.5403389818342	21.7957683267844	12.9956484012881	21.7510766763396	30.506504951391	13.3277933282704	22.3043468308565	31.2839154076499	16.992732042943	1.06516741501835	3.21157432997371	2.36164602442988	-0.154433525687975	-0.126777528856059	-0.167564332540045	0.171001070425158	0.209274797154432	0.152828097266237	0.195681145828705	0.234859856800963	0.177259501247551	0.00171630502563151	0.00244377164295599	0.00249597022945856
149	25.4250084186799	0.09	17.1075801916662	8.70294902263613	25.5122113606962	0.107558794151378	20.8492500291752	11.4727071520734	30.2257929062769	0.92	0.69	1.29	8.4148696571791	15.2922687836357	22.1696679100923	11.9141381676925	21.6514587400992	31.388779312506	12.1446600197831	22.0681108481792	31.9903632968845	17.1075801916662	1.04995410845782	-0.47401126432946	-2.44508542895152	-0.154433525687975	-0.126777528856059	-0.167564332540045	0.171001070425158	0.209274797154432	0.152828097266237	0.195681145828705	0.234859856800963	0.177259501247551	0.00171630502563151	0.00244377164295599	0.00249597022945856
149	25.4250084186799	0.09	17.2272815636612	8.68022945778902	25.7743336695333	0.0916941927067488	20.4718723263267	10.4120999095322	30.5316447431212	1.06	0.77	1.36	6.9005371861412	13.567572102187	20.2346070182328	9.3922048582591	18.4665937122788	27.5409825662985	9.61121551013872	18.8997425244099	28.1874603212883	17.2272815636612	1.14724562481045	0.480973790443115	2.1149769096472	-0.154433525687975	-0.126777528856059	-0.167564332540045	0.171001070425158	0.209274797154432	0.152828097266237	0.195681145828705	0.234859856800963	0.177259501247551	0.00171630502563151	0.00244377164295599	0.00249597022945856
149	25.4250084186799	0.09	17.8523206055326	8.92204096744436	26.7826002436209	0.103761304425465	21.2969678841634	11.524654819017	31.0692809493099	0.95	0.73	1.26	8.26243267542192	15.2685495658544	22.2746664562868	11.5905186849069	21.4186809123288	31.2468431397508	11.8804537556339	21.9569108283901	32.0316360187675	17.8523206055326	1.04792061944708	-0.756028889286726	-2.09523027340587	-0.154433525687975	-0.126777528856059	-0.167564332540045	0.171001070425158	0.209274797154432	0.152828097266237	0.195681145828705	0.234859856800963	0.177259501247551	0.00171630502563151	0.00244377164295599	0.00249597022945856
149	25.4250084186799	0.09	17.8879481688289	9.26105282234062	26.5148435153173	0.105290756827256	21.7074215560492	11.8278174911518	31.5870256209467	0.96	0.72	1.36	8.42382754954854	15.4601282840478	22.4964290185471	11.7857126465277	21.630147146591	31.4745816466544	12.0112607322324	22.0432479025208	32.0775361262418	17.8879481688289	1.078037474766	-4.74390675979768	-5.16185511276224	-0.154433525687975	-0.126777528856059	-0.167564332540045	0.171001070425158	0.209274797154432	0.152828097266237	0.195681145828705	0.234859856800963	0.177259501247551	0.00171630502563151	0.00244377164295599	0.00249597022945856
149	25.4250084186799	0.09	17.9651156858047	9.01911146066904	26.9111199109403	0.112927848805671	22.5469783716031	12.6807138561884	32.4132428870179	1.03	0.79	1.37	8.58518903690958	15.2649191304683	21.9446492240271	11.778236300101	20.9423256549874	30.1064150098738	12.0671141445635	21.4544706400063	30.8416288314848	17.9651156858047	1.12846778962043	-0.0960604436149381	0.808822200843124	-0.154433525687975	-0.126777528856059	-0.167564332540045	0.171001070425158	0.209274797154432	0.152828097266237	0.195681145828705	0.234859856800963	0.177259501247551	0.00171630502563151	0.00244377164295599	0.00249597022945856
149	25.4250084186799	0.09	18.3212081354172	8.94380768507088	27.6986085857635	0.0953641302247958	20.4124934721667	10.5966890555346	30.2282978887987	1	0.73	1.36	7.32277057258498	14.105916076965	20.8890615813451	10.1249681951707	19.503813512568	28.8826588299653	10.3292357858278	19.8940847323156	29.4541472504148	18.3212081354172	1.07374593226379	-0.285210707854112	-0.509782657539994	-0.154433525687975	-0.126777528856059	-0.167564332540045	0.171001070425158	0.209274797154432	0.152828097266237	0.195681145828705	0.234859856800963	0.177259501247551	0.00171630502563151	0.00244377164295599	0.00249597022945856
149	25.4250084186799	0.09	19.3713527934188	9.46076652427306	29.2819390625645	0.0835504601267548	22.6246382821662	10.9256862084539	34.3235903558785	1.02	0.76	1.29	7.45736509148469	15.442525486623	23.4276858817613	10.2624423312317	21.2512094165812	32.2399765019308	10.5270271141468	21.8000137161638	33.0716919858967	19.3713527934188	1.0940422575985	-1.8621681951755	-1.5766956026049	-0.154433525687975	-0.126777528856059	-0.167564332540045	0.171001070425158	0.209274797154432	0.152828097266237	0.195681145828705	0.234859856800963	0.177259501247551	0.00171630502563151	0.00244377164295599	0.00249597022945856
149	25.4250084186799	0.09	19.7095020276199	10.2022962119921	29.2167078432476	0.118864333514488	23.4877770736522	13.5033536952478	33.4722004520566	1.05	0.78	1.36	9.04959904541044	15.7409018368036	22.4322046281969	12.3681798860799	21.5132520799857	30.6583242738916	12.6671828769203	22.0321123377654	31.3958367169037	19.7095020276199	1.10626676988228	0.0521295704293476	0.588450524437491	-0.154433525687975	-0.126777528856059	-0.167564332540045	0.171001070425158	0.209274797154432	0.152828097266237	0.195681145828705	0.234859856800963	0.177259501247551	0.00171630502563151	0.00244377164295599	0.00249597022945856
149	25.4250084186799	0.09	19.9859050758539	9.90872539544233	30.0630847562655	0.0990704974338769	21.0122033178701	11.119151390049	30.9052552456913	0.97	0.7	1.26	7.86635024598236	14.8652846732605	21.8642191005387	10.9766135835485	20.7428452287849	30.5090768740214	11.2151836134157	21.1959131421114	31.1792119367912	19.9859050758539	1.02441410339741	-0.996585740926079	-2.69309410643487	-0.154433525687975	-0.126777528856059	-0.167564332540045	0.171001070425158	0.209274797154432	0.152828097266237	0.195681145828705	0.234859856800963	0.177259501247551	0.00171630502563151	0.00244377164295599	0.00249597022945856
149	25.4250084186799	0.09	20.2433715622927	10.4159856545005	30.0707574700849	0.12505879243647	23.541842454053	13.8197839377314	33.2639009703746	0.95	0.72	1.25	9.94753480037812	16.9455107353259	23.9434866702736	13.9767838783989	23.8092900411603	33.6417962039217	14.3208794251181	24.3965166793589	34.470783069634	20.2433715622927	1.02761977159898	-2.05120142146522	-4.10676128978476	-0.154433525687975	-0.126777528856059	-0.167564332540045	0.171001070425158	0.209274797154432	0.152828097266237	0.195681145828705	0.234859856800963	0.177259501247551	0.00171630502563151	0.00244377164295599	0.00249597022945856
149	25.4250084186799	0.1	12.5658853637732	6.66514241912698	18.4666283084194	0.09986634243477	15.9326480349267	8.46442374875924	23.4008723210942	0.98	0.75	1.27	5.94971980076209	11.1992020137073	16.4486842266526	8.28110480169683	15.5875854118383	22.8940660219798	8.49282701842345	15.9874024809343	23.4804392901531	12.5658853637732	1.11802959310155	1.21312070121082	1.0768813343809	-0.154433525687975	-0.126777528856059	-0.167564332540045	0.171001070425158	0.209274797154432	0.152828097266237	0.195681145828705	0.234859856800963	0.177259501247551	0.00171630502563151	0.00244377164295599	0.00249597022945856
149	25.4250084186799	0.1	14.5834143836289	7.82908401732675	21.3377447499311	0.146439436011218	23.4112721612539	14.5865991436029	32.2359451789049	1	0.73	1.3	10.1024561410162	16.2142901087527	22.3261240764892	13.9803561312084	22.4382612476545	30.8961663641006	14.3008989468618	22.9549514422081	31.6067685477853	14.5834143836289	1.11434479122608	1.44168122615748	1.3704178624281	-0.154433525687975	-0.126777528856059	-0.167564332540045	0.171001070425158	0.209274797154432	0.152828097266237	0.195681145828705	0.234859856800963	0.177259501247551	0.00171630502563151	0.00244377164295599	0.00249597022945856
149	25.4250084186799	0.1	14.9638167986584	8.01663748440303	21.9109961129139	0.119224517088198	18.9418600187346	10.9036766912848	26.9800433461845	1.06	0.8	1.42	7.26516895084219	12.6210467510748	17.9769245513075	9.90806821714726	17.2122896284412	24.5165110397352	10.1420141046559	17.6167087147414	25.0949217195363	14.9638167986584	1.1482185212567	-3.71535770449338	-2.66137061643882	-0.154433525687975	-0.126777528856059	-0.167564332540045	0.171001070425158	0.209274797154432	0.152828097266237	0.195681145828705	0.234859856800963	0.177259501247551	0.00171630502563151	0.00244377164295599	0.00249597022945856
149	25.4250084186799	0.1	15.4604388761585	8.36207527230006	22.5588024800169	0.152341728134288	23.778128097396	15.0209519153124	32.5353042794796	1.08	0.81	1.5	9.84079171532146	15.5779478761377	21.3151040369539	13.3377742962042	21.1136622723623	28.8895502485204	13.6129288981516	21.5471964248095	29.4822106285661	15.4604388761585	1.20405609602916	-0.285211180604194	2.10057322453572	-0.154433525687975	-0.126777528856059	-0.167564332540045	0.171001070425158	0.209274797154432	0.152828097266237	0.195681145828705	0.234859856800963	0.177259501247551	0.00171630502563151	0.00244377164295599	0.00249597022945856
149	25.4250084186799	0.1	15.6812467510932	8.4600706549105	22.902422847276	0.108271769277015	20.2051003590406	11.1518378246087	29.2583628934724	1.06	0.75	1.36	7.39189731129933	13.3927725068729	19.3936477024465	10.0615398014033	18.2296787893763	26.3978177773493	10.2840568390577	18.6316671118426	26.9802027138597	15.6812467510932	1.12501062680087	-1.6828307858676	-1.04576941291631	-0.154433525687975	-0.126777528856059	-0.167564332540045	0.171001070425158	0.209274797154432	0.152828097266237	0.195681145828705	0.234859856800963	0.177259501247551	0.00171630502563151	0.00244377164295599	0.00249597022945856
149	25.4250084186799	0.1	16.1502069945396	8.63710942355778	23.6633045655215	0.138201458260271	23.6439437363056	14.4256202664943	32.8622672061169	1.01	0.79	1.41	9.95206821914641	16.3116827343575	22.6712972495686	13.7515667004611	22.5391534883908	31.3267402763205	14.0596445603686	23.0435938514829	32.0336827050321	16.1502069945396	1.16490217805936	-1.81785813638548	-0.157645147078127	-0.154433525687975	-0.126777528856059	-0.167564332540045	0.171001070425158	0.209274797154432	0.152828097266237	0.195681145828705	0.234859856800963	0.177259501247551	0.00171630502563151	0.00244377164295599	0.00249597022945856
149	25.4250084186799	0.1	16.4215759718736	8.52251501182008	24.3206369319272	0.123933089162796	20.5634333124999	12.0274002276112	29.0994663973885	1.07	0.74	1.37	7.95501742120474	13.6008170631241	19.2466167050436	10.8194286662317	18.4981455382726	26.1768624103135	11.0415720003531	18.875814652156	26.7118086252718	16.4215759718736	1.12583840325449	-2.88349695616506	-2.42281563292822	-0.154433525687975	-0.126777528856059	-0.167564332540045	0.171001070425158	0.209274797154432	0.152828097266237	0.195681145828705	0.234859856800963	0.177259501247551	0.00171630502563151	0.00244377164295599	0.00249597022945856
149	25.4250084186799	0.1	16.4352477434165	8.73791310016915	24.1325823866638	0.104956343434172	19.6315318899915	10.6808233632594	28.5822404167237	1.02	0.73	1.32	7.29835203950574	13.4144930531104	19.530634066715	10.0478660802267	18.4681458228086	26.8884255653905	10.26797542833	18.8722016404267	27.4783604918384	16.4352477434165	1.11086912500299	1.28398187522394	1.15241511422487	-0.154433525687975	-0.126777528856059	-0.167564332540045	0.171001070425158	0.209274797154432	0.152828097266237	0.195681145828705	0.234859856800963	0.177259501247551	0.00171630502563151	0.00244377164295599	0.00249597022945856
149	25.4250084186799	0.1	16.7761166915094	9.07103817181628	24.4811952112025	0.115825171623499	20.4064657854653	11.6036653936669	29.2092661772636	0.95	0.74	1.31	8.31714706614388	14.626721064413	20.9362950626821	11.6661860932782	20.5164160877375	29.3666460821969	11.9313989480899	20.9822283863508	30.0335413469305	16.7761166915094	1.08889325467209	-1.45605036572267	-1.98643996750973	-0.154433525687975	-0.126777528856059	-0.167564332540045	0.171001070425158	0.209274797154432	0.152828097266237	0.195681145828705	0.234859856800963	0.177259501247551	0.00171630502563151	0.00244377164295599	0.00249597022945856
149	25.4250084186799	0.1	16.8718915173986	9.11373494543406	24.6300480893632	0.117885241701858	20.922904706441	11.9869643058556	29.8588451070265	1.06	0.76	1.4	7.93779267286664	13.8551909754786	19.7725892780906	10.800759213623	18.8524175110338	26.9040758084446	11.0199588581212	19.2356533238918	27.4501579015459	16.8718915173986	1.14435079573845	2.76698803339794	4.23220476432362	-0.154433525687975	-0.126777528856059	-0.167564332540045	0.171001070425158	0.209274797154432	0.152828097266237	0.195681145828705	0.234859856800963	0.177259501247551	0.00171630502563151	0.00244377164295599	0.00249597022945856
149	25.4250084186799	0.1	16.9577327825636	9.15447022914817	24.7609953359791	0.116292414551948	21.4155440851364	12.1984680179377	30.6326201523351	1.01	0.77	1.42	8.42007010052349	14.7822154530012	21.1443608054789	11.6370676402783	20.4299535569244	29.2228394735704	11.8758859760498	20.8487876633668	29.823136284627	16.9577327825636	1.14416558342173	4.25429308344129	5.49029460834387	-0.154433525687975	-0.126777528856059	-0.167564332540045	0.171001070425158	0.209274797154432	0.152828097266237	0.195681145828705	0.234859856800963	0.177259501247551	0.00171630502563151	0.00244377164295599	0.00249597022945856
149	25.4250084186799	0.1	17.5214168973662	9.52777364488195	25.5150601498504	0.108351856007389	18.799594538842	10.3795861978896	27.2196028797943	0.94	0.65	1.3	7.52698133425425	13.6329324201944	19.7388835061345	10.6076051909004	19.2125844725475	27.8175637541946	10.7576222708696	19.4855591240559	28.2095659307291	17.5214168973662	1.0316161933583	-1.61657356021902	-3.90890642910668	-0.154433525687975	-0.126777528856059	-0.167564332540045	0.171001070425158	0.209274797154432	0.152828097266237	0.195681145828705	0.234859856800963	0.177259501247551	0.00171630502563151	0.00244377164295599	0.00249597022945856
149	25.4250084186799	0.1	17.5839281590303	9.24800742102931	25.9198488970313	0.12187290768551	23.7521772100305	13.7978024231051	33.7065519969559	1	0.78	1.34	9.5951282450356	16.5174989060153	23.4398695669951	13.2992120328163	22.8938805811756	32.4885491295348	13.6361560410925	23.47507052746	33.3120901950809	17.5839281590303	1.11156001940397	1.196947899507	1.94581338108893	-0.154433525687975	-0.126777528856059	-0.167564332540045	0.171001070425158	0.209274797154432	0.152828097266237	0.195681145828705	0.234859856800963	0.177259501247551	0.00171630502563151	0.00244377164295599	0.00249597022945856
149	25.4250084186799	0.1	17.6411619118142	9.48598765451508	25.7963361691132	0.155265480624777	24.5260540077718	15.5943194741092	33.4577885414344	0.94	0.69	1.31	11.2691710869031	17.7236524594154	24.1781338319278	15.858949910975	24.9422530216144	34.0255561322539	16.1457860548651	25.3963523455158	34.6467808841272	17.6411619118142	1.04913617965657	-1.90927230609468	-3.27339929940565	-0.154433525687975	-0.126777528856059	-0.167564332540045	0.171001070425158	0.209274797154432	0.152828097266237	0.195681145828705	0.234859856800963	0.177259501247551	0.00171630502563151	0.00244377164295599	0.00249597022945856
149	25.4250084186799	0.1	17.8676077559969	9.49310308950686	26.2421124224869	0.117571744166121	21.4237164002024	12.2600663685638	30.587366431841	0.95	0.68	1.36	8.83638448980602	15.4410416405379	22.0456987912697	12.4221027827017	21.7068651270232	30.9916274713446	12.602616434274	22.0230054014107	31.4433324330942	17.8676077559969	1.05799204326344	0.25157015734728	-1.18177992629887	-0.154433525687975	-0.126777528856059	-0.167564332540045	0.171001070425158	0.209274797154432	0.152828097266237	0.195681145828705	0.234859856800963	0.177259501247551	0.00171630502563151	0.00244377164295599	0.00249597022945856
149	25.4250084186799	0.1	17.8958714138259	9.3188292792675	26.4729135483843	0.13932165378824	24.5185249184012	15.0039163076739	34.0331335291286	0.99	0.78	1.32	10.4978303039125	17.1549419909774	23.8120536780424	14.585021658904	23.8339917156404	33.0829617723767	14.9648503412236	24.4565823567746	33.9511785922391	17.8958714138259	1.09301752690574	-1.08986698173697	-1.13396304540589	-0.154433525687975	-0.126777528856059	-0.167564332540045	0.171001070425158	0.209274797154432	0.152828097266237	0.195681145828705	0.234859856800963	0.177259501247551	0.00171630502563151	0.00244377164295599	0.00249597022945856
149	25.4250084186799	0.1	18.1493448995	9.56455463658797	26.734135162412	0.128765197816177	24.3313809020358	14.4499331859219	34.2128286181496	1.01	0.72	1.33	9.96426526846525	16.7782321576517	23.5921990468381	13.7659917334548	23.1797326708259	32.5934736081969	14.0465593197133	23.6490463446391	33.2562276679126	18.1493448995	1.09516821076201	1.62635514790338	1.37185821631451	-0.154433525687975	-0.126777528856059	-0.167564332540045	0.171001070425158	0.209274797154432	0.152828097266237	0.195681145828705	0.234859856800963	0.177259501247551	0.00171630502563151	0.00244377164295599	0.00249597022945856
149	25.4250084186799	0.1	18.3089413885156	9.84703596002262	26.7708468170087	0.100582076745877	20.5855857162404	10.9745728284878	30.1965986039931	0.95	0.7	1.3	7.8676707737803	14.7578054865513	21.6479401993224	11.0365291485317	20.7018004570654	30.3670717655991	11.2572543028367	21.1147640727665	30.9761486757476	18.3089413885156	1.06707248069642	-0.181397569801305	-0.842737337875601	-0.154433525687975	-0.126777528856059	-0.167564332540045	0.171001070425158	0.209274797154432	0.152828097266237	0.195681145828705	0.234859856800963	0.177259501247551	0.00171630502563151	0.00244377164295599	0.00249597022945856
149	25.4250084186799	0.1	18.5350744145696	9.61025645469823	27.4598923744409	0.0992190959743855	21.5065404733363	11.3891626212132	31.6239183254594	0.99	0.76	1.29	7.97825967529465	15.0656172293055	22.1529747833164	11.0896887958512	20.941033933474	30.7923790710968	11.3807971235046	21.4930021228123	31.5978630268457	18.5350744145696	1.08190596611545	0.29888643656259	0.012018339216529	-0.154433525687975	-0.126777528856059	-0.167564332540045	0.171001070425158	0.209274797154432	0.152828097266237	0.195681145828705	0.234859856800963	0.177259501247551	0.00171630502563151	0.00244377164295599	0.00249597022945856
149	25.4250084186799	0.1	18.9956618776868	10.2598656754152	27.7314580799585	0.121147871042809	22.5568833307858	13.0712885896695	32.0424780719021	0.92	0.71	1.32	9.60918414933675	16.5823931033035	23.5556020572703	13.6178308644463	23.5000413249584	33.3822517854705	13.894561203331	23.9773865997064	34.0619929631831	18.9956618776868	1.05635959690059	1.92727000785617	0.860964793332535	-0.154433525687975	-0.126777528856059	-0.167564332540045	0.171001070425158	0.209274797154432	0.152828097266237	0.195681145828705	0.234859856800963	0.177259501247551	0.00171630502563151	0.00244377164295599	0.00249597022945856
149	25.4250084186799	0.1	19.4676291889328	10.369872557813	28.5653858200527	0.121872223225416	22.2010332951062	12.8967025453659	31.5053640448464	0.98	0.71	1.33	9.07249057487094	15.6178422053024	22.1631938357338	12.6315066960762	21.744511803733	30.8575169113899	12.874515289755	22.1590607102117	31.4453234581169	19.4676291889328	1.05599631544784	1.25714120865799	0.139115367176254	-0.154433525687975	-0.126777528856059	-0.167564332540045	0.171001070425158	0.209274797154432	0.152828097266237	0.195681145828705	0.234859856800963	0.177259501247551	0.00171630502563151	0.00244377164295599	0.00249597022945856
149	25.4250084186799	0.1	19.5923977479875	10.6077162679972	28.5770792279778	0.100597707921492	21.9036783370688	11.6781568224576	32.1291998516801	1	0.72	1.35	8.06764370348403	15.1317605428427	22.1958773822013	11.1535679810988	20.9197537833034	30.6859395855081	11.3694154039694	21.3270649061838	31.2821680897925	19.5923977479875	1.10234646978687	1.43961800622576	1.71191512505368	-0.154433525687975	-0.126777528856059	-0.167564332540045	0.171001070425158	0.209274797154432	0.152828097266237	0.195681145828705	0.234859856800963	0.177259501247551	0.00171630502563151	0.00244377164295599	0.00249597022945856
149	25.4250084186799	0.1	20.261755636859	10.8204303199243	29.7030809537937	0.121737518295183	24.3340637123305	14.1293683214672	34.5387591031938	1.04	0.82	1.33	9.5288763443029	16.4109448344473	23.2930133245917	13.0538416719407	22.4817562759022	31.9096708798637	13.426666398927	23.1231414358521	32.8199980959375	20.261755636859	1.10409669307636	-0.626646880586045	0.0376210186720027	-0.154433525687975	-0.126777528856059	-0.167564332540045	0.171001070425158	0.209274797154432	0.152828097266237	0.195681145828705	0.234859856800963	0.177259501247551	0.00171630502563151	0.00244377164295599	0.00249597022945856
149	25.4250084186799	0.1	20.3669961452117	10.9609877312592	29.7730045591641	0.102883053500966	21.6854042339643	11.6875778380002	31.6832306299284	0.93	0.72	1.22	8.55136770494737	15.8664068813407	23.1814460577339	12.0951510487965	22.4416250654796	32.7880990821626	12.4143949901505	23.0329016742525	33.6500639995268	20.3669961452117	1.01475553141779	-0.406972121022288	-2.2485762355018	-0.154433525687975	-0.126777528856059	-0.167564332540045	0.171001070425158	0.209274797154432	0.152828097266237	0.195681145828705	0.234859856800963	0.177259501247551	0.00171630502563151	0.00244377164295599	0.00249597022945856
149	25.4250084186799	0.1	20.8669831304524	11.0799410154933	30.6540252454114	0.112083503462936	23.8370966618767	13.3620966344785	34.3120966892748	0.96	0.7	1.27	9.53665820962937	17.0127675164121	24.4888768231948	13.3538935659751	23.8224629301961	34.2910322944171	13.6427475397515	24.3344443344519	35.0286136628581	20.8669831304524	1.03416294466875	-4.1862043744512	-5.68830967940952	-0.154433525687975	-0.126777528856059	-0.167564332540045	0.171001070425158	0.209274797154432	0.152828097266237	0.195681145828705	0.234859856800963	0.177259501247551	0.00171630502563151	0.00244377164295599	0.00249597022945856
149	25.4250084186799	0.1	23.6055977403151	12.8285283984954	34.3826670821349	0.113482977711059	25.1778744269503	14.1907839004823	36.1649649534182	0.91	0.72	1.21	10.5497206797951	18.717749800013	26.8857789202309	15.0203773122153	26.6497732940262	38.279169275837	15.4101131032085	27.3379052983955	39.2669642071197	23.6055977403151	1.0045228432734	2.37761404148337	0.266087471885151	-0.154433525687975	-0.126777528856059	-0.167564332540045	0.171001070425158	0.209274797154432	0.152828097266237	0.195681145828705	0.234859856800963	0.177259501247551	0.00171630502563151	0.00244377164295599	0.00249597022945856
149	25.4250084186799	0.11	15.310824907312	8.41414450606045	22.2075053085635	0.121552068907602	22.3484472778877	12.9683001416392	31.7285944141363	1.05	0.77	1.42	8.69158008463846	14.9783176793847	21.265055274131	11.8791566759443	20.4715115920005	29.0638665080568	12.1226885400509	20.8900604184293	29.6605257491333	15.310824907312	1.17566606871252	-0.211892113386771	1.40778329772463	-0.154433525687975	-0.126777528856059	-0.167564332540045	0.171001070425158	0.209274797154432	0.152828097266237	0.195681145828705	0.234859856800963	0.177259501247551	0.00171630502563151	0.00244377164295599	0.00249597022945856
149	25.4250084186799	0.11	15.4786788914228	8.74096498849059	22.2163927943551	0.184843141958001	26.2674192803183	17.6550669150729	34.8797716455636	1.09	0.79	1.47	11.5320182279776	17.1574743613092	22.7829304946408	15.6130815952026	23.2293291490657	30.8455767029288	15.9329164433005	23.7027071199958	31.4762689511949	15.4786788914228	1.18786951756635	0.525691996757977	2.33281976978561	-0.154433525687975	-0.126777528856059	-0.167564332540045	0.171001070425158	0.209274797154432	0.152828097266237	0.195681145828705	0.234859856800963	0.177259501247551	0.00171630502563151	0.00244377164295599	0.00249597022945856
149	25.4250084186799	0.11	15.5347856076947	8.54885724751748	22.520713967872	0.119914082644958	21.2496739690285	12.2616302999161	30.2377176381409	1.06	0.79	1.41	8.16883930168349	14.1567774937194	20.1447156857554	11.1398977111607	19.3056868149182	27.4714759186757	11.3886002411703	19.7367739658441	28.0869114421841	15.5347856076947	1.16859659787676	1.28383958580013	2.96866025691129	-0.154433525687975	-0.126777528856059	-0.167564332540045	0.171001070425158	0.209274797154432	0.152828097266237	0.195681145828705	0.234859856800963	0.177259501247551	0.00171630502563151	0.00244377164295599	0.00249597022945856
149	25.4250084186799	0.11	15.9552975198914	8.78852972691644	23.1220653128664	0.144207526850208	19.9072722442544	12.3356753552945	27.4788691332142	0.95	0.71	1.29	8.83773916722104	14.2623143490937	19.6868895309664	12.3941051782332	20.0015660999957	27.6090270217582	12.656904545513	20.4232721068449	28.1973252672006	15.9552975198914	1.06332212319456	-0.588827378226139	-1.90451513768945	-0.154433525687975	-0.126777528856059	-0.167564332540045	0.171001070425158	0.209274797154432	0.152828097266237	0.195681145828705	0.234859856800963	0.177259501247551	0.00171630502563151	0.00244377164295599	0.00249597022945856
149	25.4250084186799	0.11	16.2223890495525	8.8934973159455	23.5512807831595	0.121551031375969	20.6332438883158	11.9729642063466	29.293523570285	1.06	0.79	1.47	7.94102161556083	13.6849181950617	19.4288147745625	10.8114133703193	18.6315205660558	26.4516277617923	11.0289108710808	19.0033340278856	26.9821170438495	16.2223890495525	1.19573850014934	2.18135949820315	4.18714947752521	-0.154433525687975	-0.126777528856059	-0.167564332540045	0.171001070425158	0.209274797154432	0.152828097266237	0.195681145828705	0.234859856800963	0.177259501247551	0.00171630502563151	0.00244377164295599	0.00249597022945856
149	25.4250084186799	0.11	16.7208620438802	9.18964663306225	24.2520774546982	0.106345543926766	18.869150445953	10.3290501151866	27.4092507767194	1.04	0.76	1.4	6.98303567011838	12.7566377507637	18.5302398314091	9.5750401609573	17.4917220178364	25.4084038747156	9.77551451190843	17.8583415038436	25.9387314876321	16.7208620438802	1.11434782719054	-3.83270263838955	-3.59901912684021	-0.154433525687975	-0.126777528856059	-0.167564332540045	0.171001070425158	0.209274797154432	0.152828097266237	0.195681145828705	0.234859856800963	0.177259501247551	0.00171630502563151	0.00244377164295599	0.00249597022945856
149	25.4250084186799	0.11	16.7832182031688	9.3770117180135	24.189424688324	0.124896417935773	20.7308649323614	12.1632956915586	29.2984341731642	0.96	0.73	1.4	8.67367750583522	14.7832332124526	20.8927889190701	12.1413668112639	20.6934898107631	29.2456128102624	12.3567402974593	21.057820468861	29.7579404459092	16.7832182031688	1.09894573339611	-0.0769627379393369	-0.604841903540874	-0.154433525687975	-0.126777528856059	-0.167564332540045	0.171001070425158	0.209274797154432	0.152828097266237	0.195681145828705	0.234859856800963	0.177259501247551	0.00171630502563151	0.00244377164295599	0.00249597022945856
149	25.4250084186799	0.11	17.137480466745	9.37699544943541	24.8979654840545	0.136761617694378	22.526064305249	13.6900982745451	31.3620303359529	0.97	0.75	1.33	9.67531882180947	15.920035750153	22.1647526784966	13.495391433055	22.2056883120223	30.9159851909897	13.8123094723919	22.7266219558575	31.6391508517057	17.137480466745	1.09452122452823	2.69415149920787	2.32122710968731	-0.154433525687975	-0.126777528856059	-0.167564332540045	0.171001070425158	0.209274797154432	0.152828097266237	0.195681145828705	0.234859856800963	0.177259501247551	0.00171630502563151	0.00244377164295599	0.00249597022945856
149	25.4250084186799	0.11	17.2045932718312	9.74126281598983	24.6679237276726	0.122733868230333	20.3150662588929	11.8352356862697	28.7948968315161	1.06	0.81	1.4	7.86270509921953	13.4962563736764	19.1298076481332	10.7113308698629	18.3858946378763	26.0604584058898	10.9816765684852	18.8524887300675	26.7194134469124	17.2045932718312	1.14862199622185	-3.01075326644752	-1.61747652361259	-0.154433525687975	-0.126777528856059	-0.167564332540045	0.171001070425158	0.209274797154432	0.152828097266237	0.195681145828705	0.234859856800963	0.177259501247551	0.00171630502563151	0.00244377164295599	0.00249597022945856
149	25.4250084186799	0.11	17.3325887772942	9.71893773668736	24.9462398179009	0.131139338126373	21.6039833817704	12.9218216876811	30.2861450758596	0.99	0.75	1.4	9.00111867527975	15.0489631398856	21.0968076044914	12.4840533554481	20.8720788559832	29.2601043565184	12.7294513595421	21.2814975770484	29.8324354312997	17.3325887772942	1.12152162774352	-1.06113168416179	-0.717972734269875	-0.154433525687975	-0.126777528856059	-0.167564332540045	0.171001070425158	0.209274797154432	0.152828097266237	0.195681145828705	0.234859856800963	0.177259501247551	0.00171630502563151	0.00244377164295599	0.00249597022945856
149	25.4250084186799	0.11	17.7008591862595	9.82304291484694	25.5786754576721	0.141380661412711	23.7992076116457	14.6422060659923	32.9562091572991	0.99	0.74	1.33	10.250465836397	16.6609432661307	23.0714206958645	14.2444499109858	23.1527011173958	32.0609523238058	14.5672503412869	23.6749524463188	32.7879415628778	17.7008591862595	1.12502517694706	0.161426299868878	0.822674090582252	-0.154433525687975	-0.126777528856059	-0.167564332540045	0.171001070425158	0.209274797154432	0.152828097266237	0.195681145828705	0.234859856800963	0.177259501247551	0.00171630502563151	0.00244377164295599	0.00249597022945856
149	25.4250084186799	0.11	17.819782325627	9.93475615258684	25.7048084986672	0.125200618444883	22.170604720926	13.020754242276	31.320455199576	1.05	0.73	1.4	8.68704199047054	14.7915374625136	20.8960329345567	11.8528718769055	20.1820364858309	28.5112010947564	12.0695780496713	20.553016403774	29.0321635075172	17.819782325627	1.13736200571372	2.50173868260982	3.16126227089878	-0.154433525687975	-0.126777528856059	-0.167564332540045	0.171001070425158	0.209274797154432	0.152828097266237	0.195681145828705	0.234859856800963	0.177259501247551	0.00171630502563151	0.00244377164295599	0.00249597022945856
149	25.4250084186799	0.11	17.8525873108107	9.76956075540566	25.9356138662157	0.116982587044248	21.6634138767231	12.3708323137401	30.955995439706	0.99	0.75	1.32	8.62536982377486	15.1044773377694	21.5835848517639	11.967257900623	20.9566870114901	29.9461161223572	12.2509097948165	21.452836398252	30.6584815920124	17.8525873108107	1.08883890814856	0.93106561085472	0.655759268602412	-0.154433525687975	-0.126777528856059	-0.167564332540045	0.171001070425158	0.209274797154432	0.152828097266237	0.195681145828705	0.234859856800963	0.177259501247551	0.00171630502563151	0.00244377164295599	0.00249597022945856
149	25.4250084186799	0.11	17.9295083156048	9.87055319416135	25.9884634370482	0.116094523359953	21.075005639739	11.9957507826566	30.1542604968214	1.05	0.76	1.43	8.03637462312551	14.1188862268042	20.2013978304828	10.9819373095155	19.2938645464294	27.6057917833432	11.1906081282741	19.6624420765608	28.1323486271227	17.9295083156048	1.13288517175176	-1.61810674866068	-0.343421244727069	-0.154433525687975	-0.126777528856059	-0.167564332540045	0.171001070425158	0.209274797154432	0.152828097266237	0.195681145828705	0.234859856800963	0.177259501247551	0.00171630502563151	0.00244377164295599	0.00249597022945856
149	25.4250084186799	0.11	17.9302643001182	9.85668871731437	26.0038398829221	0.114913473069369	20.2798562617538	11.4925103300259	29.0672021934817	0.92	0.73	1.3	8.42897794789767	14.8739010284163	21.3188241089349	11.9338707218343	21.0586874351416	30.1835041484489	12.2024627026973	21.5333053104542	30.8673558034024	17.9302643001182	1.06923823286098	-2.21863508542041	-3.14765210616214	-0.154433525687975	-0.126777528856059	-0.167564332540045	0.171001070425158	0.209274797154432	0.152828097266237	0.195681145828705	0.234859856800963	0.177259501247551	0.00171630502563151	0.00244377164295599	0.00249597022945856
149	25.4250084186799	0.11	17.9913314046693	9.94380823432727	26.0388545750113	0.129629953338103	23.6697824273994	14.0938954086957	33.2456694461031	1.09	0.86	1.43	9.20113587937072	15.4527104135646	21.7042849477586	12.454983318204	20.9173359621277	29.3796886060515	12.7900700893461	21.479316389258	30.1688866520209	17.9913314046693	1.19017399442659	-5.08458587983023	-2.39101450274059	-0.154433525687975	-0.126777528856059	-0.167564332540045	0.171001070425158	0.209274797154432	0.152828097266237	0.195681145828705	0.234859856800963	0.177259501247551	0.00171630502563151	0.00244377164295599	0.00249597022945856
149	25.4250084186799	0.11	18.086055263932	9.89817245573886	26.2739380721252	0.113974631053361	21.0411712248738	11.8816166847584	30.2007257649892	1.07	0.74	1.41	7.85624230621125	13.9126302366865	19.9690181671617	10.6839134041832	18.9201568484798	27.1564002927763	10.8771183581267	19.2629075835321	27.6540298283238	18.086055263932	1.11817411253024	3.14075782301014	3.55652638704869	-0.154433525687975	-0.126777528856059	-0.167564332540045	0.171001070425158	0.209274797154432	0.152828097266237	0.195681145828705	0.234859856800963	0.177259501247551	0.00171630502563151	0.00244377164295599	0.00249597022945856
149	25.4250084186799	0.11	18.1724814234874	10.0988014340503	26.2461614129246	0.112385347979822	21.1758040859558	11.8843698821838	30.4672382897277	0.93	0.73	1.3	8.68230509585429	15.470302047728	22.2582989996018	12.2727970617806	21.8679112770263	31.463025492272	12.5535834278686	22.3655654125808	32.1810493778053	18.1724814234874	1.08667452172513	-2.8423382642719	-3.25278963229816	-0.154433525687975	-0.126777528856059	-0.167564332540045	0.171001070425158	0.209274797154432	0.152828097266237	0.195681145828705	0.234859856800963	0.177259501247551	0.00171630502563151	0.00244377164295599	0.00249597022945856
149	25.4250084186799	0.11	18.2429490821281	10.3272821859512	26.158615978305	0.150061456318949	23.9572893967029	15.0553973281317	32.859181465274	1	0.79	1.34	10.4140663118475	16.571651680238	22.7292370486285	14.4046090761046	22.9217058016652	31.4388025272257	14.7746840518538	23.5124876907078	32.2499466609903	18.2429490821281	1.11798568654478	2.65239231182586	2.79422994455071	-0.154433525687975	-0.126777528856059	-0.167564332540045	0.171001070425158	0.209274797154432	0.152828097266237	0.195681145828705	0.234859856800963	0.177259501247551	0.00171630502563151	0.00244377164295599	0.00249597022945856
149	25.4250084186799	0.11	18.2649447685341	10.1188245490111	26.4110649880572	0.162192484814613	29.0528023667193	18.7434768299578	39.3621279034807	1.05	0.77	1.34	12.5722319452719	19.4872367239115	26.4022415025512	17.1881178575318	26.6419616649038	36.0958054722759	17.6058852562747	27.2838699405581	36.9653927099085	18.2649447685341	1.12812837206991	2.44137779192169	3.39730225330763	-0.154433525687975	-0.126777528856059	-0.167564332540045	0.171001070425158	0.209274797154432	0.152828097266237	0.195681145828705	0.234859856800963	0.177259501247551	0.00171630502563151	0.00244377164295599	0.00249597022945856
149	25.4250084186799	0.11	18.3788863503245	10.075342767002	26.682429933647	0.120099797836192	20.6744518956528	11.9373975555326	29.411506235773	0.88	0.68	1.14	9.0746317449648	15.7164102652413	22.3581887855178	13.0425095055679	22.5884020463476	32.1342945871274	13.3874999555755	23.1862236084172	32.9802644743927	18.3788863503245	0.991189694633507	0.930094070586198	-2.19226717218488	-0.154433525687975	-0.126777528856059	-0.167564332540045	0.171001070425158	0.209274797154432	0.152828097266237	0.195681145828705	0.234859856800963	0.177259501247551	0.00171630502563151	0.00244377164295599	0.00249597022945856
149	25.4250084186799	0.11	18.7753910329045	10.4563761583288	27.0944059074802	0.133370552603792	22.9759686273521	13.8317618798879	32.1201753748164	0.99	0.73	1.33	9.66005470713564	16.0463371056423	22.432619504149	13.411519410927	22.2779029820228	31.1442865531185	13.6960608178586	22.7502138125894	31.8049260466893	18.7753910329045	1.09544213548955	1.01208346952791	0.75389983463993	-0.154433525687975	-0.126777528856059	-0.167564332540045	0.171001070425158	0.209274797154432	0.152828097266237	0.195681145828705	0.234859856800963	0.177259501247551	0.00171630502563151	0.00244377164295599	0.00249597022945856
149	25.4250084186799	0.11	19.4833498194291	10.7808513458594	28.1858482929987	0.115257297642198	21.1470846036428	11.9994197988148	30.2947494084707	1.03	0.8	1.36	8.1271080215091	14.3227459156627	20.5183838098163	11.1514231907984	19.6526243452313	28.1538254996641	11.4369102129611	20.157528470723	28.8796553383259	19.4833498194291	1.10955188790575	-1.87938758086284	-1.3313175171526	-0.154433525687975	-0.126777528856059	-0.167564332540045	0.171001070425158	0.209274797154432	0.152828097266237	0.195681145828705	0.234859856800963	0.177259501247551	0.00171630502563151	0.00244377164295599	0.00249597022945856
149	25.4250084186799	0.11	19.8276480584077	10.9240049459676	28.7312911708477	0.133499792564025	26.1057726540058	15.7217398081109	36.4898054999007	1.03	0.79	1.3	10.6810063286993	17.7356912362312	24.7903761437632	14.6727096348374	24.363869814694	34.0550299945506	15.0797771209874	25.0391615450443	35.0004566061732	19.8276480584077	1.10099773560756	-1.65988365488419	-1.1243980640684	-0.154433525687975	-0.126777528856059	-0.167564332540045	0.171001070425158	0.209274797154432	0.152828097266237	0.195681145828705	0.234859856800963	0.177259501247551	0.00171630502563151	0.00244377164295599	0.00249597022945856
149	25.4250084186799	0.11	19.9959628707481	11.2350108321971	28.7569149092991	0.128065033777511	22.7658170180922	13.491211102246	32.0404229339383	1.04	0.79	1.36	9.09515214504952	15.3476635949633	21.6001750448771	12.4579530962676	21.0222402169948	29.586527337722	12.7705596344028	21.5475233662487	30.3282139640113	19.9959628707481	1.11637049212143	-2.00458033174366	-1.36783767283982	-0.154433525687975	-0.126777528856059	-0.167564332540045	0.171001070425158	0.209274797154432	0.152828097266237	0.195681145828705	0.234859856800963	0.177259501247551	0.00171630502563151	0.00244377164295599	0.00249597022945856
149	25.4250084186799	0.11	20.0315888337544	11.1972015141229	28.8659761533859	0.169579994739262	29.2228189697997	19.1263582030754	39.3192797365239	1.04	0.77	1.41	12.8453930510168	19.6262451921154	26.4070973332141	17.569907629416	26.8447461100027	36.1195845905894	17.9392229644205	27.4099288772192	36.8840482199852	20.0315888337544	1.13048468006317	1.6009858135727	2.66870215896516	-0.154433525687975	-0.126777528856059	-0.167564332540045	0.171001070425158	0.209274797154432	0.152828097266237	0.195681145828705	0.234859856800963	0.177259501247551	0.00171630502563151	0.00244377164295599	0.00249597022945856
149	25.4250084186799	0.11	20.5303705398816	11.4940140390524	29.5667270407108	0.113863770419239	22.9333865122562	12.9446370965169	32.9221359279954	1.05	0.77	1.43	8.64645933965313	15.3185131819669	21.9905670242807	11.8026623270883	20.9102051299371	30.0177479327858	12.0398630459189	21.3279587089107	30.61997660367	20.5303705398816	1.12022313558908	-3.83474482601802	-2.96286805143371	-0.154433525687975	-0.126777528856059	-0.167564332540045	0.171001070425158	0.209274797154432	0.152828097266237	0.195681145828705	0.234859856800963	0.177259501247551	0.00171630502563151	0.00244377164295599	0.00249597022945856
149	25.4250084186799	0.11	20.7530855639931	11.3664597987048	30.1397113292814	0.117809371462214	24.2863503268238	13.9101340017501	34.6625666518975	1.01	0.77	1.29	9.56231051245019	16.6952829505465	23.8282553886427	13.1949641375351	23.0377019771151	32.8804398166951	13.5456916283223	23.6459841364899	33.749940380057	20.7530855639931	1.08744254632426	2.16784521470835	2.09530614227138	-0.154433525687975	-0.126777528856059	-0.167564332540045	0.171001070425158	0.209274797154432	0.152828097266237	0.195681145828705	0.234859856800963	0.177259501247551	0.00171630502563151	0.00244377164295599	0.00249597022945856
149	25.4250084186799	0.11	20.8579192798685	11.7896473977751	29.9261911619619	0.143452130875991	26.2730317382662	16.2495646292394	36.2964988472931	0.94	0.69	1.25	11.7533752827309	19.003389252614	26.253403222497	16.5464578064239	26.7530620680025	36.9596663295811	16.8999725686452	27.3230268594214	37.7437724877133	20.8579192798685	1.03550146365049	-2.55676169013351	-4.2349691245694	-0.154433525687975	-0.126777528856059	-0.167564332540045	0.171001070425158	0.209274797154432	0.152828097266237	0.195681145828705	0.234859856800963	0.177259501247551	0.00171630502563151	0.00244377164295599	0.00249597022945856
149	25.4250084186799	0.11	20.9917892661013	11.7130354306204	30.2705431015822	0.115284121209335	22.916340723519	13.004646475246	32.828034971792	0.97	0.76	1.26	9.2410876512475	16.2843268115742	23.3275659719008	12.9175387246929	22.7628424415678	32.6081461584427	13.2705659808308	23.3847385599728	33.5010087382921	20.9917892661013	1.04491003606863	2.38891206255898	1.4690668722485	-0.154433525687975	-0.126777528856059	-0.167564332540045	0.171001070425158	0.209274797154432	0.152828097266237	0.195681145828705	0.234859856800963	0.177259501247551	0.00171630502563151	0.00244377164295599	0.00249597022945856
149	25.4250084186799	0.11	21.3002113278685	11.83823625302	30.7621864027171	0.114742951855729	23.3557083293169	13.2270903297179	33.4843263289159	0.95	0.75	1.25	9.50170773126078	16.7776214473373	24.0535351634138	13.339535921193	23.5542589078603	33.7689818945275	13.6962513800221	24.1787840698897	34.6704529838803	21.3002113278685	1.0406317819205	-2.23484857966344	-3.37926116691617	-0.154433525687975	-0.126777528856059	-0.167564332540045	0.171001070425158	0.209274797154432	0.152828097266237	0.195681145828705	0.234859856800963	0.177259501247551	0.00171630502563151	0.00244377164295599	0.00249597022945856
149	25.4250084186799	0.11	21.3273873135585	11.6628284685467	30.9919461585704	0.153639895583239	29.5124175028129	18.697683609215	40.3271513964109	1.03	0.81	1.29	12.6934013832051	20.0352604622803	27.3771195413555	17.4323037258817	27.515142321721	37.5979809175603	17.9500254743976	28.3341309754716	38.7306943661024	21.3273873135585	1.10412365279225	-1.64296568200303	-1.09577850487982	-0.154433525687975	-0.126777528856059	-0.167564332540045	0.171001070425158	0.209274797154432	0.152828097266237	0.195681145828705	0.234859856800963	0.177259501247551	0.00171630502563151	0.00244377164295599	0.00249597022945856
149	25.4250084186799	0.12	15.5775820761961	9.13931055517624	22.015853597216	0.132170784219102	19.3972261190231	11.6369979630245	27.1574542750218	1	0.73	1.41	8.04473396691423	13.409431222678	18.7741284784417	11.1248369686819	18.5435263376728	25.9622157066638	11.3160535865006	18.8589604978612	26.4038029102476	15.5775820761961	1.14882289308958	-0.56892382611742	-0.0171056150395924	-0.154433525687975	-0.126777528856059	-0.167564332540045	0.171001070425158	0.209274797154432	0.152828097266237	0.195681145828705	0.234859856800963	0.177259501247551	0.00171630502563151	0.00244377164295599	0.00249597022945856
149	25.4250084186799	0.12	15.8043341889554	8.98714299964363	22.6215253782672	0.124563006985062	19.5241051839373	11.4429302952561	27.6052800726185	1.05	0.79	1.4	7.63294896141716	13.023455927903	18.4139628943888	10.4139178887985	17.7683882529704	25.1228586171424	10.6573757806727	18.1828443039447	25.7069288759784	15.8043341889554	1.15027015183456	-0.807995019311386	0.71197885789162	-0.154433525687975	-0.126777528856059	-0.167564332540045	0.171001070425158	0.209274797154432	0.152828097266237	0.195681145828705	0.234859856800963	0.177259501247551	0.00171630502563151	0.00244377164295599	0.00249597022945856
149	25.4250084186799	0.12	15.8696589389961	9.04801528691833	22.6913025910739	0.136727595135004	19.1642072716127	11.6458637957381	26.6825507474873	0.96	0.72	1.31	8.2849784946063	13.6335996965372	18.9822208984681	11.5863001944789	19.0661905662487	26.5460809380185	11.8311138512149	19.4706861987501	27.1066838234535	15.8696589389961	1.07864767647964	-0.455144750173988	-1.51529077059382	-0.154433525687975	-0.126777528856059	-0.167564332540045	0.171001070425158	0.209274797154432	0.152828097266237	0.195681145828705	0.234859856800963	0.177259501247551	0.00171630502563151	0.00244377164295599	0.00249597022945856
149	25.4250084186799	0.12	16.7072666471393	9.68782243442331	23.7267108598553	0.143108504772415	22.2903547256487	13.7744138902003	30.806295561097	0.93	0.69	1.2	10.0700475580074	16.2957882608589	22.5215289637103	14.2384491546154	23.0412767417485	31.8441043288815	14.5899974929856	23.6079148045237	32.6261327341867	16.7072666471393	1.04639803650219	-1.04645736704471	-2.90169625340152	-0.154433525687975	-0.126777528856059	-0.167564332540045	0.171001070425158	0.209274797154432	0.152828097266237	0.195681145828705	0.234859856800963	0.177259501247551	0.00171630502563151	0.00244377164295599	0.00249597022945856
149	25.4250084186799	0.12	16.76733344659	9.71205361195517	23.8226132812249	0.15348116676312	24.4209048283703	15.4664741437395	33.3753355130011	1.11	0.76	1.43	9.95607966265372	15.7202263195685	21.4843729764833	13.4089846211625	21.1722163846269	28.9354481480914	13.6671579129454	21.5832731511046	29.4905679153387	16.76733344659	1.19994563665606	0.250256190408609	2.402272545049	-0.154433525687975	-0.126777528856059	-0.167564332540045	0.171001070425158	0.209274797154432	0.152828097266237	0.195681145828705	0.234859856800963	0.177259501247551	0.00171630502563151	0.00244377164295599	0.00249597022945856
149	25.4250084186799	0.12	16.8333700488385	9.77441358045692	23.8923265172201	0.170144752178332	24.9969261506269	16.3777856189688	33.6160666822849	1	0.74	1.36	11.3428242010033	17.3122145745778	23.2816049481522	15.6967519970808	23.9574848275757	32.2182176580706	16.0239880908028	24.4536186818573	32.877103588085	16.8333700488385	1.13728844706262	0.389511414258892	0.849750019476572	-0.154433525687975	-0.126777528856059	-0.167564332540045	0.171001070425158	0.209274797154432	0.152828097266237	0.195681145828705	0.234859856800963	0.177259501247551	0.00171630502563151	0.00244377164295599	0.00249597022945856
149	25.4250084186799	0.12	17.1054808002087	9.99256647442791	24.2183951259896	0.1541593974696	22.8993597046844	14.5246827641357	31.2740366452331	1.01	0.74	1.4	9.96647027311644	15.7129619611158	21.4594536491151	13.7430157464072	21.6669972153329	29.5909786842585	13.9956197284169	22.0685065846014	30.1351120897497	17.1054808002087	1.1413481068927	0.0398777863988403	0.673323966680582	-0.154433525687975	-0.126777528856059	-0.167564332540045	0.171001070425158	0.209274797154432	0.152828097266237	0.195681145828705	0.234859856800963	0.177259501247551	0.00171630502563151	0.00244377164295599	0.00249597022945856
149	25.4250084186799	0.12	17.3931299877546	10.0462688690984	24.7399911064107	0.120948665334422	19.6227312136478	11.3632742372186	27.882188190077	0.97	0.71	1.32	8.0345897753391	13.8745745532577	19.7145593311763	11.2089117867072	19.356169586019	27.5034273853308	11.4251478389516	19.7295336215569	28.033740675655	17.3931299877546	1.09463284850052	-3.49699123958396	-3.9717123154401	-0.154433525687975	-0.126777528856059	-0.167564332540045	0.171001070425158	0.209274797154432	0.152828097266237	0.195681145828705	0.234859856800963	0.177259501247551	0.00171630502563151	0.00244377164295599	0.00249597022945856
149	25.4250084186799	0.12	17.4166687711681	10.0603524549828	24.7729850873535	0.158526017873512	24.7539011647551	15.8496134361258	33.6581888933843	1.01	0.74	1.29	10.9262828772313	17.064651294565	23.2030197118987	15.093376272051	23.5728111594963	32.0522460469416	15.4594992022812	24.1430488951869	32.8299435021417	17.4166687711681	1.12206857903362	4.18151895740554	4.45201639161422	-0.154433525687975	-0.126777528856059	-0.167564332540045	0.171001070425158	0.209274797154432	0.152828097266237	0.195681145828705	0.234859856800963	0.177259501247551	0.00171630502563151	0.00244377164295599	0.00249597022945856
149	25.4250084186799	0.12	17.5906938392805	10.208685362754	24.972702315807	0.141966589258992	21.0158900478098	12.9492574991307	29.0825225964889	1	0.7	1.36	8.94437484944983	14.5161989708717	20.0880230922935	12.36491705731	20.0675395746945	27.770162092079	12.5793449318717	20.4148603578708	28.2498635566906	17.5906938392805	1.1035894857856	0.575868425430968	0.321120240641659	-0.154433525687975	-0.126777528856059	-0.167564332540045	0.171001070425158	0.209274797154432	0.152828097266237	0.195681145828705	0.234859856800963	0.177259501247551	0.00171630502563151	0.00244377164295599	0.00249597022945856
149	25.4250084186799	0.12	17.9163092174656	10.2457381146065	25.5868803203248	0.16991910333545	25.828276778709	16.9153569716124	34.7411965858057	0.99	0.73	1.27	11.7962154127718	18.0117934923664	24.227371571961	16.3678556456502	24.9922899409856	33.616724236321	16.7610034402281	25.5927992680392	34.4279244625739	17.9163092174656	1.09160619256378	4.29684447484551	3.55213154813674	-0.154433525687975	-0.126777528856059	-0.167564332540045	0.171001070425158	0.209274797154432	0.152828097266237	0.195681145828705	0.234859856800963	0.177259501247551	0.00171630502563151	0.00244377164295599	0.00249597022945856
149	25.4250084186799	0.12	17.9784775053922	10.4830909624355	25.4738640483489	0.184999476910873	24.9847326279295	16.7971845861465	33.1722806697125	0.96	0.69	1.33	12.0055545536179	17.8574908809155	23.709427208213	16.8206628899802	25.0196550960868	33.2186473021933	17.1141678941548	25.4554473294807	33.7933644410065	17.9784775053922	1.06224528148742	0.0713335923920102	-1.54912512115517	-0.154433525687975	-0.126777528856059	-0.167564332540045	0.171001070425158	0.209274797154432	0.152828097266237	0.195681145828705	0.234859856800963	0.177259501247551	0.00171630502563151	0.00244377164295599	0.00249597022945856
149	25.4250084186799	0.12	17.9804986982148	10.2278399676117	25.7331574288179	0.122400711808596	21.4667731107009	12.4923118523189	30.4412343690829	1.03	0.78	1.42	8.47979578593395	14.5716705053221	20.6635452247103	11.645125746298	20.0109695624479	28.3768133785977	11.8982290677973	20.4455064427899	28.9911247830796	17.9804986982148	1.13956489962438	-3.28503953073245	-2.28899749140604	-0.154433525687975	-0.126777528856059	-0.167564332540045	0.171001070425158	0.209274797154432	0.152828097266237	0.195681145828705	0.234859856800963	0.177259501247551	0.00171630502563151	0.00244377164295599	0.00249597022945856
149	25.4250084186799	0.12	18.1817838742112	10.3978977109388	25.9656700374835	0.142137264057444	24.170038271407	14.8992273133998	33.4408492294142	0.95	0.71	1.36	10.6840436892713	17.3320226231348	23.9800015569982	14.9888200001459	24.3153786049654	33.6419372097849	15.2640692825919	24.7585618562749	34.2590929902714	18.1817838742112	1.07802144654263	1.08727043054807	0.241136023646507	-0.154433525687975	-0.126777528856059	-0.167564332540045	0.171001070425158	0.209274797154432	0.152828097266237	0.195681145828705	0.234859856800963	0.177259501247551	0.00171630502563151	0.00244377164295599	0.00249597022945856
149	25.4250084186799	0.12	18.256509159457	10.4370736025933	26.0759447163208	0.138726790871171	22.1088555402468	13.507992685628	30.7097183948655	0.99	0.72	1.39	9.43945142734418	15.4497765022017	21.4601015770592	13.1082304044756	21.4545550286806	29.8008796528856	13.3358687553262	21.8276808756176	30.3173441417379	18.256509159457	1.10304046090969	1.65456820773149	1.21770341391853	-0.154433525687975	-0.126777528856059	-0.167564332540045	0.171001070425158	0.209274797154432	0.152828097266237	0.195681145828705	0.234859856800963	0.177259501247551	0.00171630502563151	0.00244377164295599	0.00249597022945856
149	25.4250084186799	0.12	18.2852577171042	10.5100258430493	26.0604895911591	0.136207289710916	22.6208025548689	13.7267833634026	31.5148217463353	1.04	0.74	1.41	9.24793103901675	15.2399594672985	21.2319878955802	12.6641261416889	20.869615946943	29.0751057521972	12.8918548893714	21.2464646329166	29.5998533382382	18.2852577171042	1.14601687397062	1.54565638761847	2.52222094186852	-0.154433525687975	-0.126777528856059	-0.167564332540045	0.171001070425158	0.209274797154432	0.152828097266237	0.195681145828705	0.234859856800963	0.177259501247551	0.00171630502563151	0.00244377164295599	0.00249597022945856
149	25.4250084186799	0.12	18.2911048238472	10.3999503489829	26.1822592987114	0.139818977449208	24.7847371061996	15.1867172112297	34.3827570011695	1.1	0.83	1.47	9.81495333679192	16.0180132927034	22.2210732486149	13.2376926603344	21.6039271631693	29.9701616660042	13.5455081005111	22.1027521430997	30.6664642347559	18.2911048238472	1.18812954847885	2.00951173204692	4.46338727789054	-0.154433525687975	-0.126777528856059	-0.167564332540045	0.171001070425158	0.209274797154432	0.152828097266237	0.195681145828705	0.234859856800963	0.177259501247551	0.00171630502563151	0.00244377164295599	0.00249597022945856
149	25.4250084186799	0.12	18.3549845727414	10.5028873878636	26.2070817576191	0.146557950971577	25.1290964666111	15.6613926940821	34.5968002391402	1.08	0.77	1.43	10.2346279385063	16.4217166244596	22.6088053104129	13.8589344275853	22.2370070758028	30.6150797240203	14.1355009038571	22.6831314278036	31.2294850524224	18.3549845727414	1.15608567359879	-2.56849868841924	-1.34413207311277	-0.154433525687975	-0.126777528856059	-0.167564332540045	0.171001070425158	0.209274797154432	0.152828097266237	0.195681145828705	0.234859856800963	0.177259501247551	0.00171630502563151	0.00244377164295599	0.00249597022945856
149	25.4250084186799	0.12	18.4117861197274	10.7541717190679	26.069400520387	0.177381261769589	26.2420331815972	17.4187875272938	35.0652788359006	1.06	0.79	1.46	11.5672682677993	17.4265078570129	23.2857474462266	15.7556055670527	23.7363894265831	31.7171732861136	16.084110257146	24.2301842071122	32.3786945476271	18.4117861197274	1.16556188130776	-2.79811455581384	-1.35983035642235	-0.154433525687975	-0.126777528856059	-0.167564332540045	0.171001070425158	0.209274797154432	0.152828097266237	0.195681145828705	0.234859856800963	0.177259501247551	0.00171630502563151	0.00244377164295599	0.00249597022945856
149	25.4250084186799	0.12	18.4621661366801	10.5785310056826	26.3458012676777	0.121161701463081	22.6329275203099	13.1159728719348	32.1498821686849	1.01	0.77	1.39	9.03936755539947	15.5983359151777	22.1573042749559	12.4855414776876	21.5450548789249	30.6045682801622	12.7583647645028	22.0212280818684	31.2787985044049	18.4621661366801	1.13436676098481	1.69995534513045	2.3889351657974	-0.154433525687975	-0.126777528856059	-0.167564332540045	0.171001070425158	0.209274797154432	0.152828097266237	0.195681145828705	0.234859856800963	0.177259501247551	0.00171630502563151	0.00244377164295599	0.00249597022945856
149	25.4250084186799	0.12	18.7416992972867	10.7786363694528	26.7047622251205	0.12589656570581	21.1413653107663	12.4438948221455	29.8388357993871	0.96	0.75	1.37	8.85905619361525	15.0509583996576	21.2428606057	12.3926648649109	21.0543289562944	29.7159930476779	12.6580376814675	21.5042975901264	30.3493412300009	18.7416992972867	1.09123958978236	-0.00232372737396604	-0.331367741949894	-0.154433525687975	-0.126777528856059	-0.167564332540045	0.171001070425158	0.209274797154432	0.152828097266237	0.195681145828705	0.234859856800963	0.177259501247551	0.00171630502563151	0.00244377164295599	0.00249597022945856
149	25.4250084186799	0.12	18.7490389706101	10.8632390704897	26.6348388707305	0.156908330154912	25.0428734556688	15.9796222107064	34.1061247006312	0.93	0.68	1.23	11.6989679562892	18.3343367088479	24.9697054614066	16.5513723599344	25.9389063184348	35.3264402769351	16.917346685069	26.5075762378598	36.1061889857002	18.7490389706101	1.0308951191917	-2.79172677680576	-5.00067738080752	-0.154433525687975	-0.126777528856059	-0.167564332540045	0.171001070425158	0.209274797154432	0.152828097266237	0.195681145828705	0.234859856800963	0.177259501247551	0.00171630502563151	0.00244377164295599	0.00249597022945856
149	25.4250084186799	0.12	18.7860074388735	10.7919321775744	26.7800827001726	0.151147808115827	26.096931290647	16.4410923286428	35.7527702526513	0.97	0.77	1.42	11.6895091602773	18.5547475361894	25.4199859121014	16.3436366559637	25.9422399877244	35.5408433194851	16.6901871167859	26.4897493894818	36.2951850448904	18.7860074388735	1.12728760635488	1.72140782134985	2.58640173686802	-0.154433525687975	-0.126777528856059	-0.167564332540045	0.171001070425158	0.209274797154432	0.152828097266237	0.195681145828705	0.234859856800963	0.177259501247551	0.00171630502563151	0.00244377164295599	0.00249597022945856
149	25.4250084186799	0.12	18.8003595995761	10.9246987638419	26.6760204353102	0.141949921407561	22.9927070287884	14.1666992341533	31.8187148234236	1.02	0.77	1.4	9.69894627110373	15.7414953486006	21.7840444260976	13.36262403187	21.6876842249837	30.0127444180974	13.6536081242992	22.1604289175563	30.6639058918658	18.8003595995761	1.1371949014648	-0.922039160715186	0.443791042717422	-0.154433525687975	-0.126777528856059	-0.167564332540045	0.171001070425158	0.209274797154432	0.152828097266237	0.195681145828705	0.234859856800963	0.177259501247551	0.00171630502563151	0.00244377164295599	0.00249597022945856
149	25.4250084186799	0.12	18.8281688690436	10.7262396275359	26.9300981105513	0.10718792673951	20.2646414310141	11.1333652810113	29.3959175810169	1.02	0.74	1.32	7.58065865948945	13.7981037779722	20.0155488964549	10.4224940456401	18.9707334054695	27.518972765299	10.6621648099868	19.4073154015481	28.1492625506482	18.8281688690436	1.10236999822779	0.955214221232111	0.879108310001713	-0.154433525687975	-0.126777528856059	-0.167564332540045	0.171001070425158	0.209274797154432	0.152828097266237	0.195681145828705	0.234859856800963	0.177259501247551	0.00171630502563151	0.00244377164295599	0.00249597022945856
149	25.4250084186799	0.12	18.9561340949136	10.9952336097299	26.9170345800972	0.131699708010879	22.6822163147775	13.5890838674939	31.775348762061	0.99	0.72	1.39	9.49285030570784	15.8449889762565	22.1971276468052	13.1806154332086	22.0004213185467	30.8202272038848	13.4134639523001	22.3893899684892	31.3613717824315	18.9561340949136	1.1142971564211	2.36255345653569	2.47645141257807	-0.154433525687975	-0.126777528856059	-0.167564332540045	0.171001070425158	0.209274797154432	0.152828097266237	0.195681145828705	0.234859856800963	0.177259501247551	0.00171630502563151	0.00244377164295599	0.00249597022945856
149	25.4250084186799	0.12	18.9996416287739	10.9553026832707	27.043980574277	0.150759496652775	24.9498821051197	15.7044551979901	34.1953090122494	1.06	0.76	1.36	10.4604361919696	16.618637607446	22.7768390229225	14.2639278690046	22.6612966958029	31.0586655226012	14.5794212276808	23.1617811435798	31.7471880217644	18.9996416287739	1.12513357597553	-3.80190076479831	-3.19450642172801	-0.154433525687975	-0.126777528856059	-0.167564332540045	0.171001070425158	0.209274797154432	0.152828097266237	0.195681145828705	0.234859856800963	0.177259501247551	0.00171630502563151	0.00244377164295599	0.00249597022945856
149	25.4250084186799	0.12	19.0155704251705	10.7808582465833	27.2502826037577	0.122629685032134	21.9868134649633	12.8047262147468	31.1689007151798	0.96	0.77	1.35	9.15024289678713	15.7117520794053	22.2732612620235	12.8191780817203	22.0116285604239	31.2040790391275	13.1240808201544	22.5350399314486	31.9485863538799	19.0155704251705	1.08864532572671	3.28383036988789	3.37162287594435	-0.154433525687975	-0.126777528856059	-0.167564332540045	0.171001070425158	0.209274797154432	0.152828097266237	0.195681145828705	0.234859856800963	0.177259501247551	0.00171630502563151	0.00244377164295599	0.00249597022945856
149	25.4250084186799	0.12	19.0282139300358	11.0601812560273	26.9962466040442	0.159371210566688	27.3783048075547	17.5610692940055	37.1955403211039	1.01	0.76	1.36	12.1110619896325	18.8815579019744	25.6520538143163	16.7326358404019	26.0867488535401	35.4408618666784	17.1045548876614	26.6660834272375	36.2329878635722	19.0282139300358	1.139176768358	0.388386385303314	1.39582158134783	-0.154433525687975	-0.126777528856059	-0.167564332540045	0.171001070425158	0.209274797154432	0.152828097266237	0.195681145828705	0.234859856800963	0.177259501247551	0.00171630502563151	0.00244377164295599	0.00249597022945856
149	25.4250084186799	0.12	19.1135981222727	11.1139172471682	27.1132789973771	0.164259309086743	28.4857712094954	18.4538474861265	38.5176949328643	1.04	0.78	1.37	12.4054767452602	19.1493710228107	25.8932653003612	16.9741925742513	26.2017428343628	35.4292930944742	17.3791019457356	26.8282180954094	36.276372183575	19.1135981222727	1.13677017609884	-2.02883985102331	-0.883367574914911	-0.154433525687975	-0.126777528856059	-0.167564332540045	0.171001070425158	0.209274797154432	0.152828097266237	0.195681145828705	0.234859856800963	0.177259501247551	0.00171630502563151	0.00244377164295599	0.00249597022945856
149	25.4250084186799	0.12	19.2832479202335	11.2786667276781	27.2878291127889	0.121062463256836	21.9316723375562	12.7052896654742	31.1580550096382	0.98	0.76	1.32	8.92095182774989	15.3992075408563	21.8774632539626	12.4113126893371	21.4242138785063	30.4371150676754	12.7084592675859	21.9375744005865	31.166352472414	19.2832479202335	1.09304144951219	-1.38473537436452	-1.20577104500173	-0.154433525687975	-0.126777528856059	-0.167564332540045	0.171001070425158	0.209274797154432	0.152828097266237	0.195681145828705	0.234859856800963	0.177259501247551	0.00171630502563151	0.00244377164295599	0.00249597022945856
149	25.4250084186799	0.12	19.2912121580126	11.1486277147033	27.4337966013219	0.130654790785161	21.8984725276517	13.0792003173557	30.7177447379478	0.93	0.74	1.31	9.55064877700531	15.9906274687889	22.4306061605726	13.497600988899	22.5989997303113	31.7003984717236	13.8108154236913	23.120893127752	32.4362119854886	19.2912121580126	1.06214432708314	0.224093839360034	-0.774623993140839	-0.154433525687975	-0.126777528856059	-0.167564332540045	0.171001070425158	0.209274797154432	0.152828097266237	0.195681145828705	0.234859856800963	0.177259501247551	0.00171630502563151	0.00244377164295599	0.00249597022945856
149	25.4250084186799	0.12	19.3080831958662	11.0859235969156	27.5302427948168	0.130187421059242	23.9390430510743	14.2780765255448	33.6000095766037	0.97	0.73	1.29	10.1018749738536	16.9371006986127	23.7723264233718	14.0964318114134	23.6344921808073	33.1725525502013	14.4272080829096	24.1931439755439	33.9484101449384	19.3080831958662	1.07833181790435	-1.10471709662695	-1.8347613429133	-0.154433525687975	-0.126777528856059	-0.167564332540045	0.171001070425158	0.209274797154432	0.152828097266237	0.195681145828705	0.234859856800963	0.177259501247551	0.00171630502563151	0.00244377164295599	0.00249597022945856
149	25.4250084186799	0.12	19.5055470486504	11.2195215459811	27.7915725513197	0.157203110471907	25.6125382828121	16.3534339737559	34.8716425918682	1.07	0.77	1.38	10.8238446606804	16.9521665103355	23.0804883599906	14.7250248132373	23.0621447672484	31.3992647212595	15.0579738362391	23.5824934450542	32.1091977431964	19.5055470486504	1.13090079594915	-5.08433280469599	-4.02476827610755	-0.154433525687975	-0.126777528856059	-0.167564332540045	0.171001070425158	0.209274797154432	0.152828097266237	0.195681145828705	0.234859856800963	0.177259501247551	0.00171630502563151	0.00244377164295599	0.00249597022945856
149	25.4250084186799	0.12	19.7071718117747	11.4536627171334	27.9606809064161	0.170111907675973	27.3349352116711	17.9085340206629	36.7613364026793	1.1	0.79	1.33	11.562052514929	17.6478965863351	23.7337406577412	15.5882842760054	23.7933903609351	31.9984964458648	16.005387669226	24.4309200341276	32.8593599119436	19.7071718117747	1.14827388785705	-2.34942051070943	-0.722204989459419	-0.154433525687975	-0.126777528856059	-0.167564332540045	0.171001070425158	0.209274797154432	0.152828097266237	0.195681145828705	0.234859856800963	0.177259501247551	0.00171630502563151	0.00244377164295599	0.00249597022945856
149	25.4250084186799	0.12	19.7329090364882	11.3293218773001	28.1364961956764	0.128185360745337	24.3761418411164	14.4508498169908	34.301433865242	0.98	0.77	1.3	10.1567553163762	17.1327300036292	24.1087046908822	14.136179202047	23.8453456844722	33.5545121668974	14.5036124293345	24.4669526590035	34.4293322570241	19.7329090364882	1.09634839027517	-0.616521183251076	-0.554001289660973	-0.154433525687975	-0.126777528856059	-0.167564332540045	0.171001070425158	0.209274797154432	0.152828097266237	0.195681145828705	0.234859856800963	0.177259501247551	0.00171630502563151	0.00244377164295599	0.00249597022945856
149	25.4250084186799	0.12	19.7460116414835	11.4689577764031	28.0230655065639	0.131684028490143	22.4747117563179	13.4641486071018	31.485274905534	0.98	0.72	1.27	9.46067906192262	15.7920148640956	22.1233506662686	13.1659744694913	21.9769916262497	30.7880087830081	13.4709093310807	22.4855687022614	31.5038842514988	19.7460116414835	1.04296688215545	2.65224875589953	1.10497971007128	-0.154433525687975	-0.126777528856059	-0.167564332540045	0.171001070425158	0.209274797154432	0.152828097266237	0.195681145828705	0.234859856800963	0.177259501247551	0.00171630502563151	0.00244377164295599	0.00249597022945856
149	25.4250084186799	0.12	19.8529911585345	11.5347580729103	28.1712242441587	0.117419275369077	21.861101140178	12.5034895186436	31.2187127617124	1.06	0.72	1.38	8.31801743513129	14.5432217273451	20.7684260195589	11.3373161839281	19.8221636756261	28.3070111673241	11.5432803409405	20.1848939006765	28.8216919351766	19.8529911585345	1.11421681311619	-3.69366746170309	-3.20912530390117	-0.154433525687975	-0.126777528856059	-0.167564332540045	0.171001070425158	0.209274797154432	0.152828097266237	0.195681145828705	0.234859856800963	0.177259501247551	0.00171630502563151	0.00244377164295599	0.00249597022945856
149	25.4250084186799	0.12	19.9256382325492	11.3407449769605	28.5105314881379	0.165394474897227	26.6946513335495	17.3321941791239	36.0571084879751	1.02	0.76	1.36	11.8124626393359	18.1932863369057	24.5741100344755	16.2464765234077	25.022453689876	33.7984308563443	16.6155316623311	25.5879509710559	34.5624028140891	19.9256382325492	1.10968886934554	1.56588643284022	1.85549130925482	-0.154433525687975	-0.126777528856059	-0.167564332540045	0.171001070425158	0.209274797154432	0.152828097266237	0.195681145828705	0.234859856800963	0.177259501247551	0.00171630502563151	0.00244377164295599	0.00249597022945856
149	25.4250084186799	0.12	20.0515369040626	11.7631337836404	28.3399400244848	0.128916362942172	23.7926728365847	14.1365095741077	33.4488360990617	0.94	0.73	1.18	10.2480161349445	17.2480833295205	24.2481505240966	14.4403652989171	24.3040819515443	34.1677986041715	14.8587830227596	25.0067677328566	35.1554228015634	20.0515369040626	1.04265276575996	-3.04281689789937	-4.26966956329048	-0.154433525687975	-0.126777528856059	-0.167564332540045	0.171001070425158	0.209274797154432	0.152828097266237	0.195681145828705	0.234859856800963	0.177259501247551	0.00171630502563151	0.00244377164295599	0.00249597022945856
149	25.4250084186799	0.12	20.1357692816869	11.5563416570494	28.7151969063244	0.120857669942265	23.7667878190526	13.7587615243497	33.7748141137556	0.96	0.74	1.34	9.79326076871542	16.9168097241015	24.0403586794875	13.6984519499072	23.6626094846368	33.6267670193664	13.9970009602601	24.1772195962126	34.3575506755483	20.1357692816869	1.09065352114432	-0.536318690088468	-0.969665345873468	-0.154433525687975	-0.126777528856059	-0.167564332540045	0.171001070425158	0.209274797154432	0.152828097266237	0.195681145828705	0.234859856800963	0.177259501247551	0.00171630502563151	0.00244377164295599	0.00249597022945856
149	25.4250084186799	0.12	20.5136525289956	11.9217647658546	29.1055402921365	0.133264097001884	22.5067604583187	13.5451664854678	31.4683544311696	0.97	0.71	1.24	9.56868261577345	15.8994020314143	22.2301214470551	13.3443376875496	22.1730616696972	31.0017856518448	13.669684558533	22.7109965891357	31.7575988938364	20.5136525289956	1.04041087604095	0.890654505938457	-0.70428323321581	-0.154433525687975	-0.126777528856059	-0.167564332540045	0.171001070425158	0.209274797154432	0.152828097266237	0.195681145828705	0.234859856800963	0.177259501247551	0.00171630502563151	0.00244377164295599	0.00249597022945856
149	25.4250084186799	0.12	20.5888289713157	11.9916064595729	29.1860514830585	0.150055866179247	25.3769507469965	15.9473436003954	34.8065578935976	0.95	0.71	1.27	11.4419952007521	18.2076059770642	24.9732167533764	16.0557437932774	25.5494475856338	35.0431513779903	16.422346078358	26.1320828789557	35.8422120716441	20.5888289713157	1.06608599546263	-3.30809623176	-4.17554178325328	-0.154433525687975	-0.126777528856059	-0.167564332540045	0.171001070425158	0.209274797154432	0.152828097266237	0.195681145828705	0.234859856800963	0.177259501247551	0.00171630502563151	0.00244377164295599	0.00249597022945856
149	25.4250084186799	0.12	20.762383176756	12.158801512181	29.365964841331	0.161942861811469	28.1290236484941	18.1383210855589	38.1197262114293	0.96	0.75	1.24	12.9533606231178	20.0881540014885	27.2229473798592	18.1425952202534	28.1356520037499	38.1287087872464	18.6347032611733	28.8957493804336	39.1608412298372	20.762383176756	1.07439108736642	-1.07378588146424	-1.74683126425383	-0.154433525687975	-0.126777528856059	-0.167564332540045	0.171001070425158	0.209274797154432	0.152828097266237	0.195681145828705	0.234859856800963	0.177259501247551	0.00171630502563151	0.00244377164295599	0.00249597022945856
149	25.4250084186799	0.12	20.9898168825129	11.9864484498128	29.9931853152129	0.14038648065516	25.0316324763218	15.3608055641281	34.7024593885155	0.96	0.69	1.22	10.9938187078595	17.9152862952126	24.8367538825657	15.4115003697411	25.1142436217637	34.8169868737863	15.7648611701187	25.6941884378341	35.6173971585617	20.9898168825129	1.03631983672254	-1.56180550283567	-3.01009953821187	-0.154433525687975	-0.126777528856059	-0.167564332540045	0.171001070425158	0.209274797154432	0.152828097266237	0.195681145828705	0.234859856800963	0.177259501247551	0.00171630502563151	0.00244377164295599	0.00249597022945856
149	25.4250084186799	0.12	21.0941614664755	12.1109755150772	30.0773474178737	0.128955345805502	24.9694625760305	14.8374623401428	35.1014628119183	1.07	0.77	1.41	9.78259899485479	16.4628043460961	23.1430096973375	13.2896617939145	22.3647214870071	31.4397811800997	13.5714865044864	22.835240944048	32.1007135148829	21.0941614664755	1.13761580478121	1.72140853055309	3.2417205163294	-0.154433525687975	-0.126777528856059	-0.167564332540045	0.171001070425158	0.209274797154432	0.152828097266237	0.195681145828705	0.234859856800963	0.177259501247551	0.00171630502563151	0.00244377164295599	0.00249597022945856
149	25.4250084186799	0.12	21.1735958631685	12.0557573355355	30.2914343908014	0.128361805077052	22.5786653303263	13.3925065808644	31.7648240797883	0.96	0.7	1.28	9.56383828418203	16.1238452703431	22.6838522565041	13.395014384832	22.5828932816928	31.7707721785537	13.6819064364682	23.0667808112793	32.4576198917726	21.1735958631685	1.02025454536456	0.562221029025255	-1.51227476089308	-0.154433525687975	-0.126777528856059	-0.167564332540045	0.171001070425158	0.209274797154432	0.152828097266237	0.195681145828705	0.234859856800963	0.177259501247551	0.00171630502563151	0.00244377164295599	0.00249597022945856
149	25.4250084186799	0.12	21.173969031572	12.0485854483321	30.2993526148118	0.132661198935016	24.5914154862531	14.7741300608565	34.4087009116496	0.97	0.73	1.35	10.5014826046924	17.4796296560204	24.4577767073485	14.6810325991896	24.4364555426803	34.1918784861711	14.9751373657987	24.9276063552536	34.8794177874092	21.173969031572	1.07217100377598	-0.602108335834196	-1.07886605079586	-0.154433525687975	-0.126777528856059	-0.167564332540045	0.171001070425158	0.209274797154432	0.152828097266237	0.195681145828705	0.234859856800963	0.177259501247551	0.00171630502563151	0.00244377164295599	0.00249597022945856
149	25.4250084186799	0.12	21.3041253250276	12.143468412918	30.4647822371372	0.12912609534109	23.9471937575208	14.2373840428194	33.6570034722223	1	0.77	1.34	9.90068604162223	16.6528939767336	23.4051019118449	13.7226560216834	23.0814243424726	32.4401926632618	14.0549219672251	23.6409156726943	33.2240972053744	21.3041253250276	1.07423230713347	-2.22602337935423	-2.66846240733093	-0.154433525687975	-0.126777528856059	-0.167564332540045	0.171001070425158	0.209274797154432	0.152828097266237	0.195681145828705	0.234859856800963	0.177259501247551	0.00171630502563151	0.00244377164295599	0.00249597022945856
149	25.4250084186799	0.12	21.4912048654847	12.2596209311375	30.7227887998319	0.137903471399715	26.8772004196474	16.3851627743343	37.3692380649605	0.92	0.74	1.27	12.0429629227501	19.7545262490861	27.4660895754222	17.0655197401032	27.9932156083715	38.9209114766398	17.5064172962967	28.7162021487065	39.9315153305122	21.4912048654847	1.05728948079907	0.607876887427021	-0.423847465398252	-0.154433525687975	-0.126777528856059	-0.167564332540045	0.171001070425158	0.209274797154432	0.152828097266237	0.195681145828705	0.234859856800963	0.177259501247551	0.00171630502563151	0.00244377164295599	0.00249597022945856
149	25.4250084186799	0.12	21.6520382146484	12.5979153474013	30.7061610818956	0.13289829016343	23.8604530351753	14.3447808667009	33.3761252036498	0.99	0.75	1.3	10.0208680645504	16.6682540533562	23.315640042162	13.9138186347391	23.1436101505602	32.3734016663813	14.2528111128908	23.7066648398131	33.1654865588017	21.6520382146484	1.06542786645786	-0.883667772152743	-1.40964249038946	-0.154433525687975	-0.126777528856059	-0.167564332540045	0.171001070425158	0.209274797154432	0.152828097266237	0.195681145828705	0.234859856800963	0.177259501247551	0.00171630502563151	0.00244377164295599	0.00249597022945856
149	25.4250084186799	0.12	21.9997986833155	12.6422351031639	31.3573622634672	0.154034894978144	27.0051128847593	17.1241760089869	36.8860497605316	0.99	0.74	1.32	11.9645564402068	18.8683062539353	25.7720560676639	16.6137248565446	26.2001228527351	35.7865208489257	16.987520472005	26.7918246401353	36.5912233134077	21.9997986833155	1.06451289429146	1.67408820454254	0.885867565630089	-0.154433525687975	-0.126777528856059	-0.167564332540045	0.171001070425158	0.209274797154432	0.152828097266237	0.195681145828705	0.234859856800963	0.177259501247551	0.00171630502563151	0.00244377164295599	0.00249597022945856
149	25.4250084186799	0.12	22.2163294993398	12.8475242949025	31.5851347037771	0.146688682629967	26.2216538512325	16.3474749795613	36.0958327229036	0.94	0.67	1.18	11.871944159768	19.042819193044	26.21369422632	16.7407343654584	26.8524492189351	36.9641640724117	17.1357765253686	27.4867766910066	37.8361360406439	22.2163294993398	1.00909914140663	0.638834901181391	-1.9677080345801	-0.154433525687975	-0.126777528856059	-0.167564332540045	0.171001070425158	0.209274797154432	0.152828097266237	0.195681145828705	0.234859856800963	0.177259501247551	0.00171630502563151	0.00244377164295599	0.00249597022945856
149	25.4250084186799	0.12	22.3054302587182	12.9319300044156	31.6789305130207	0.175712778441205	30.8849034628526	20.4408443712655	41.3289625544397	0.97	0.74	1.33	14.5178212677639	21.935566858292	29.35331244882	20.2894391479851	30.6561391505838	41.0228391531825	20.7333572709342	31.3276109645512	41.9170022111929	22.3054302587182	1.07851400213625	1.096922715482	0.649130671612598	-0.154433525687975	-0.126777528856059	-0.167564332540045	0.171001070425158	0.209274797154432	0.152828097266237	0.195681145828705	0.234859856800963	0.177259501247551	0.00171630502563151	0.00244377164295599	0.00249597022945856
149	25.4250084186799	0.12	23.222179343926	13.43907140703	33.005287280822	0.135262340038255	26.3104425111678	15.9239873062047	36.696897716131	0.94	0.72	1.17	11.4950024687071	18.9926427221407	26.4902829755744	16.1697097875837	26.7164380131553	37.2631662387269	16.6367424842283	27.4867440543842	38.3401373686537	23.222179343926	1.00698989100703	-3.67280140477383	-5.71888568616515	-0.154433525687975	-0.126777528856059	-0.167564332540045	0.171001070425158	0.209274797154432	0.152828097266237	0.195681145828705	0.234859856800963	0.177259501247551	0.00171630502563151	0.00244377164295599	0.00249597022945856
149	25.4250084186799	0.12	23.5685730135579	13.7547755901479	33.3823704369679	0.148907582151387	27.8869857534995	17.4777944277907	38.2961770792084	1.04	0.8	1.43	11.7492761193159	18.7467530360873	25.7442299528587	16.0762966377543	25.6508026317802	35.2253086258061	16.4379139184259	26.2273315641897	36.0171579138842	23.5685730135579	1.1200626755871	-2.12513458553356	-1.41265507912458	-0.154433525687975	-0.126777528856059	-0.167564332540045	0.171001070425158	0.209274797154432	0.152828097266237	0.195681145828705	0.234859856800963	0.177259501247551	0.00171630502563151	0.00244377164295599	0.00249597022945856
149	25.4250084186799	0.12	24.8801115308848	14.3080571374542	35.4521659243155	0.127800619793176	26.0257139930733	15.4104812365188	36.6409467496279	0.96	0.7	1.33	11.0107953788287	18.5953836851356	26.1799719914425	15.4248996723679	26.0500643090613	36.6752289457548	15.7042686253472	26.5213325121348	37.3450200756876	24.8801115308848	1.03500448891447	2.30908739645176	0.985325596989506	-0.154433525687975	-0.126777528856059	-0.167564332540045	0.171001070425158	0.209274797154432	0.152828097266237	0.195681145828705	0.234859856800963	0.177259501247551	0.00171630502563151	0.00244377164295599	0.00249597022945856
149	25.4250084186799	0.12	25.238067950322	14.8006869620609	35.6754489385831	0.141323644957206	28.2567908139168	17.3821321252386	39.131449502595	1	0.76	1.4	12.0059058848171	19.5170746991542	27.0282435134912	16.5970558994418	26.9805529781043	37.3640500567669	16.9401906805491	27.539219053869	38.1387046957741	25.238067950322	1.09202197452096	0.7629716464176	0.94598406650402	-0.154433525687975	-0.126777528856059	-0.167564332540045	0.171001070425158	0.209274797154432	0.152828097266237	0.195681145828705	0.234859856800963	0.177259501247551	0.00171630502563151	0.00244377164295599	0.00249597022945856
149	25.4250084186799	0.12	27.4676179853276	15.8724515241825	39.0627844464728	0.117122532434197	27.6612531703316	15.8039123659115	39.5185939747518	0.98	0.76	1.29	11.1204264382623	19.4638469227606	27.8072674072588	15.4843461323191	27.1019231584066	38.7195001844941	15.8808717173907	27.7933603872774	39.7158784770296	27.4676179853276	1.04304929578415	-0.313426911862001	-1.33444379953494	-0.154433525687975	-0.126777528856059	-0.167564332540045	0.171001070425158	0.209274797154432	0.152828097266237	0.195681145828705	0.234859856800963	0.177259501247551	0.00171630502563151	0.00244377164295599	0.00249597022945856
149	25.4250084186799	0.13	13.8348766975715	8.23902724136062	19.4307261537823	0.154071229603255	21.1354679623037	13.4032612991446	28.8676746254628	0.94	0.66	1.32	9.72451944666133	15.3344969277609	20.9444744088604	13.7073258003938	21.6149442167163	29.5225626330387	13.9083410300073	21.9308986374332	29.9539777441162	13.8348766975715	1.10172224912242	1.04899488835137	-0.0129095410962587	-0.154433525687975	-0.126777528856059	-0.167564332540045	0.171001070425158	0.209274797154432	0.152828097266237	0.195681145828705	0.234859856800963	0.177259501247551	0.00171630502563151	0.00244377164295599	0.00249597022945856
149	25.4250084186799	0.13	16.2749397369889	9.64376080402218	22.9061186699557	0.169125607846925	26.1883005153097	17.1256385922616	35.2509624383578	1.07	0.77	1.43	11.3372678714219	17.3368004024984	23.3363329335749	15.4246596956873	23.5871860357704	31.7497123758536	15.7403400463689	24.0704475472763	32.3963478776648	16.2749397369889	1.19711651053775	3.55657740184755	5.38214686714401	-0.154433525687975	-0.126777528856059	-0.167564332540045	0.171001070425158	0.209274797154432	0.152828097266237	0.195681145828705	0.234859856800963	0.177259501247551	0.00171630502563151	0.00244377164295599	0.00249597022945856
149	25.4250084186799	0.13	16.6220506759132	9.78048150830345	23.4636198435229	0.189437053519534	25.1782556093352	17.0467304874766	33.3097807311938	1.03	0.73	1.39	11.5688720196775	17.0873832396845	22.6058944596914	15.8860100197803	23.4638554991138	31.0417009784473	16.1709797536579	23.8871642372545	31.6020415015834	16.6220506759132	1.12750975908486	-0.544047624012133	-0.507999952765603	-0.154433525687975	-0.126777528856059	-0.167564332540045	0.171001070425158	0.209274797154432	0.152828097266237	0.195681145828705	0.234859856800963	0.177259501247551	0.00171630502563151	0.00244377164295599	0.00249597022945856
149	25.4250084186799	0.13	16.6820379569938	9.92742450269864	23.4366514112889	0.136685562106624	20.8956231543492	12.6965649525345	29.0946813561639	1.01	0.72	1.39	8.74998164812262	14.4004555413347	20.0509294345468	12.0856522395099	19.8902014612152	27.6947506829204	12.2995916102546	20.2428245724263	28.1855015544803	16.6820379569938	1.14490193028403	0.336644013268109	1.03427045026645	-0.154433525687975	-0.126777528856059	-0.167564332540045	0.171001070425158	0.209274797154432	0.152828097266237	0.195681145828705	0.234859856800963	0.177259501247551	0.00171630502563151	0.00244377164295599	0.00249597022945856
149	25.4250084186799	0.13	16.6893776668437	9.79696777575461	23.5817875579327	0.120218491333824	20.851883058332	12.0447913179211	29.6589747987429	0.98	0.73	1.36	8.48381262952256	14.687134394466	20.8904561594094	11.817712539093	20.4587654013987	29.0998182637043	12.0531379477431	20.8635945197985	29.6768172783365	16.6893776668437	1.13065284228292	2.62294108456926	3.06372246419047	-0.154433525687975	-0.126777528856059	-0.167564332540045	0.171001070425158	0.209274797154432	0.152828097266237	0.195681145828705	0.234859856800963	0.177259501247551	0.00171630502563151	0.00244377164295599	0.00249597022945856
149	25.4250084186799	0.13	16.7182578867499	10.0458293333793	23.3906864401205	0.151403384501176	22.6869381646973	14.301143872239	31.0727324571556	1.06	0.74	1.47	9.51344157147963	15.0918599654524	20.6702783594252	12.9664195781763	20.5695685474948	28.1727175168133	13.1627462162645	20.882330013506	28.6006574800899	16.7182578867499	1.18893659772052	-0.793714669984152	1.13536370818842	-0.154433525687975	-0.126777528856059	-0.167564332540045	0.171001070425158	0.209274797154432	0.152828097266237	0.195681145828705	0.234859856800963	0.177259501247551	0.00171630502563151	0.00244377164295599	0.00249597022945856
149	25.4250084186799	0.13	17.2073003218566	10.1507180842204	24.2638825594928	0.157295257706396	21.3839263634565	13.6561807711322	29.1116719557808	0.93	0.71	1.37	9.94045476110018	15.5655491233669	21.1906434856336	14.0303495236538	21.9698293465469	29.9093091694399	14.2617326586155	22.3313278787719	30.4012961253578	17.2073003218566	1.06425253370317	3.94668952677764	2.12000534783256	-0.154433525687975	-0.126777528856059	-0.167564332540045	0.171001070425158	0.209274797154432	0.152828097266237	0.195681145828705	0.234859856800963	0.177259501247551	0.00171630502563151	0.00244377164295599	0.00249597022945856
149	25.4250084186799	0.13	17.2784526535386	10.3303692551365	24.2265360519407	0.157269770689887	22.0563177599968	14.0848162812175	30.0278192387761	0.89	0.65	1.33	10.5811170998667	16.5696503490511	22.5581835982354	15.1314171723617	23.6952572649271	32.2590973574925	15.333598864764	24.0086407931898	32.6861599464394	17.2784526535386	1.04269613531919	-1.33694795655124	-3.75258269416921	-0.154433525687975	-0.126777528856059	-0.167564332540045	0.171001070425158	0.209274797154432	0.152828097266237	0.195681145828705	0.234859856800963	0.177259501247551	0.00171630502563151	0.00244377164295599	0.00249597022945856
149	25.4250084186799	0.13	17.6925008894484	10.4411948401438	24.9438069387531	0.156529532612071	22.8050985545793	14.5398824867213	31.0703146224373	0.99	0.74	1.39	10.1581318814019	15.932535830145	21.706939778888	14.1049327751828	22.122901085172	30.1408693951612	14.3762435061253	22.5452662361883	30.7214776577736	17.6925008894484	1.10649623136697	-0.380967552025672	-0.329248809202064	-0.154433525687975	-0.126777528856059	-0.167564332540045	0.171001070425158	0.209274797154432	0.152828097266237	0.195681145828705	0.234859856800963	0.177259501247551	0.00171630502563151	0.00244377164295599	0.00249597022945856
149	25.4250084186799	0.13	17.9108361253034	10.7739181617834	25.0477540888233	0.114795911248438	18.6435900832016	10.56057288609	26.7266072803132	0.96	0.77	1.39	7.52551980970487	13.2855203982307	19.0455209867565	10.531254282886	18.5918311468405	26.652408010795	10.7595347864181	18.9948160281519	27.2312624212559	17.9108361253034	1.09796639455236	0.305691125482398	0.340855829625884	-0.154433525687975	-0.126777528856059	-0.167564332540045	0.171001070425158	0.209274797154432	0.152828097266237	0.195681145828705	0.234859856800963	0.177259501247551	0.00171630502563151	0.00244377164295599	0.00249597022945856
149	25.4250084186799	0.13	17.933647178931	10.81673396689	25.0505603909721	0.165614128497085	24.2821608743299	15.7725917071091	32.7917300415507	0.94	0.74	1.28	11.4683678582458	17.6557384145311	23.8431089708163	16.1796416457965	24.9088208601228	33.6380000744492	16.5713103562899	25.5111526125119	34.4457631235795	17.933647178931	1.08512088258924	0.828707079030748	0.292851011455961	-0.154433525687975	-0.126777528856059	-0.167564332540045	0.171001070425158	0.209274797154432	0.152828097266237	0.195681145828705	0.234859856800963	0.177259501247551	0.00171630502563151	0.00244377164295599	0.00249597022945856
149	25.4250084186799	0.13	18.1567081900334	10.9282888364131	25.3851275436536	0.162300591368135	25.0047859249453	16.1354183139388	33.8741535359518	0.95	0.72	1.25	11.5901936912636	17.9611279013659	24.3320621114683	16.2711760987034	25.2151674768602	34.1591588550171	16.669726956528	25.8328841342005	34.9968303160422	18.1567081900334	1.07654675268735	0.125730208570682	-0.704225474651047	-0.154433525687975	-0.126777528856059	-0.167564332540045	0.171001070425158	0.209274797154432	0.152828097266237	0.195681145828705	0.234859856800963	0.177259501247551	0.00171630502563151	0.00244377164295599	0.00249597022945856
149	25.4250084186799	0.13	18.170911131332	10.831219866715	25.5106023959489	0.162416152017805	23.8280805799471	15.3796885133817	32.2764726465125	0.98	0.76	1.28	10.8371394814881	16.7902121422253	22.7432848029625	15.0982276946387	23.3920073094598	31.6857869242809	15.4991838944073	24.0107763920658	32.5263876907303	18.170911131332	1.0934200129578	2.83590732175468	2.36587523116385	-0.154433525687975	-0.126777528856059	-0.167564332540045	0.171001070425158	0.209274797154432	0.152828097266237	0.195681145828705	0.234859856800963	0.177259501247551	0.00171630502563151	0.00244377164295599	0.00249597022945856
149	25.4250084186799	0.13	18.2243910887442	10.8211880377282	25.6275941397601	0.144991477276615	20.0233331608112	12.4316894178803	27.6149769037421	0.95	0.74	1.34	8.9520801417361	14.4188353758621	19.8855906099882	12.5802156464031	20.2625597097429	27.9449037730827	12.8494924748316	20.6937651062523	28.5436937014699	18.2243910887442	1.07050692665047	0.682609859459517	-0.539537440149774	-0.154433525687975	-0.126777528856059	-0.167564332540045	0.171001070425158	0.209274797154432	0.152828097266237	0.195681145828705	0.234859856800963	0.177259501247551	0.00171630502563151	0.00244377164295599	0.00249597022945856
149	25.4250084186799	0.13	18.4654961035676	10.9721105049318	25.9588817022033	0.181236737096359	24.6982399808612	16.5021347761395	32.8943451855829	0.97	0.72	1.24	11.7134712078321	17.5311938015588	23.3489163952855	16.3663643163076	24.4950364896323	32.6237086629571	16.7665169881804	25.0999877727516	33.4231373431868	18.4654961035676	1.05807906173447	-4.39826843978077	-6.01521661351565	-0.154433525687975	-0.126777528856059	-0.167564332540045	0.171001070425158	0.209274797154432	0.152828097266237	0.195681145828705	0.234859856800963	0.177259501247551	0.00171630502563151	0.00244377164295599	0.00249597022945856
149	25.4250084186799	0.13	18.5566488278864	11.0196671118014	26.0936305439715	0.168344195963827	23.8938458558792	15.6021329475817	32.1855587641766	1.01	0.71	1.38	10.7145381515484	16.4087515386616	22.1029649257748	14.7791586265938	22.6335039760159	30.487849325438	15.0186407348472	23.0003756786982	30.9825098951811	18.5566488278864	1.13094443834144	0.501664300818411	1.05301278994244	-0.154433525687975	-0.126777528856059	-0.167564332540045	0.171001070425158	0.209274797154432	0.152828097266237	0.195681145828705	0.234859856800963	0.177259501247551	0.00171630502563151	0.00244377164295599	0.00249597022945856
149	25.4250084186799	0.13	18.5652573602898	11.203340890833	25.9271738297466	0.128471164313156	21.7695241822984	12.9168914173671	30.6221569472298	1	0.77	1.36	8.97100962893358	15.1193197145037	21.2676298000738	12.4279772591804	20.9455311451346	29.4630850310887	12.724482150989	21.4441609854386	30.1642194940496	18.5652573602898	1.13998171888595	0.426553489680358	1.38609315618254	-0.154433525687975	-0.126777528856059	-0.167564332540045	0.171001070425158	0.209274797154432	0.152828097266237	0.195681145828705	0.234859856800963	0.177259501247551	0.00171630502563151	0.00244377164295599	0.00249597022945856
149	25.4250084186799	0.13	18.6051086044559	11.1872449674783	26.0229722414335	0.14727380238282	21.2747484417004	13.2820772308709	29.2674196525299	0.98	0.7	1.34	9.37187067070156	15.0115217282359	20.6511727857702	13.0638472947925	20.9251956637866	28.7865440327807	13.294986209974	21.2933255621703	29.2911775689058	18.6051086044559	1.07780392260407	0.0898249429927022	-0.812692713789808	-0.154433525687975	-0.126777528856059	-0.167564332540045	0.171001070425158	0.209274797154432	0.152828097266237	0.195681145828705	0.234859856800963	0.177259501247551	0.00171630502563151	0.00244377164295599	0.00249597022945856
149	25.4250084186799	0.13	18.8329092204044	11.2310344628587	26.4347839779501	0.135560037538864	22.0408593074834	13.3509436441909	30.730774970776	0.94	0.72	1.34	9.679218044398	15.9792662457876	22.2793144471771	13.6392696135435	22.5168520383764	31.3944344632092	13.9078294646081	22.9596628747375	32.0120512944717	18.8329092204044	1.07946333921239	-5.5112035933168	-6.12929769829607	-0.154433525687975	-0.126777528856059	-0.167564332540045	0.171001070425158	0.209274797154432	0.152828097266237	0.195681145828705	0.234859856800963	0.177259501247551	0.00171630502563151	0.00244377164295599	0.00249597022945856
149	25.4250084186799	0.13	18.8358668604256	11.2529546969693	26.4187790238819	0.152767778533729	23.9711571147928	15.1574257306457	32.7848884989399	1.12	0.85	1.45	9.65318471172391	15.2663131256519	20.8794415395799	12.951826921091	20.4830479506398	28.0142689801885	13.2859201606594	21.0103427499863	28.7367973632271	18.8358668604256	1.18193543273356	-0.749627188799496	1.63366100802548	-0.154433525687975	-0.126777528856059	-0.167564332540045	0.171001070425158	0.209274797154432	0.152828097266237	0.195681145828705	0.234859856800963	0.177259501247551	0.00171630502563151	0.00244377164295599	0.00249597022945856
149	25.4250084186799	0.13	18.9885963766965	11.3207969161163	26.6563958372767	0.184995999205918	28.1134907184401	18.9005359926194	37.3264454442609	0.99	0.7	1.3	13.1972852283528	19.6302240275506	26.0631628267485	18.3209219317524	27.2513472042655	36.1817724767787	18.6824258546435	27.7841275477137	36.8940910318543	18.9885963766965	1.101465994565	3.13283038025334	2.83158702769168	-0.154433525687975	-0.126777528856059	-0.167564332540045	0.171001070425158	0.209274797154432	0.152828097266237	0.195681145828705	0.234859856800963	0.177259501247551	0.00171630502563151	0.00244377164295599	0.00249597022945856
149	25.4250084186799	0.13	19.0033448026558	11.3665685130434	26.6401210922682	0.146814143086935	21.7408873014057	13.5581124296073	29.9236621732041	0.99	0.71	1.34	9.44743803149363	15.149283249871	20.8511284682483	13.1047389340717	21.0138877191955	28.9230365043194	13.3514667114955	21.4120405379563	29.4693410862652	19.0033448026558	1.07364220436946	-0.279531469251163	-1.46358893626716	-0.154433525687975	-0.126777528856059	-0.167564332540045	0.171001070425158	0.209274797154432	0.152828097266237	0.195681145828705	0.234859856800963	0.177259501247551	0.00171630502563151	0.00244377164295599	0.00249597022945856
149	25.4250084186799	0.13	19.0404670502974	11.3590072180588	26.721926882536	0.196869203204655	26.9399976000174	18.4445305014618	35.435464698573	1.01	0.73	1.38	12.6967393559084	18.5447999204485	24.3928604849886	17.5293078947193	25.6032276113657	33.6771473280122	17.8521807200573	26.0721630044219	34.2986143195642	19.0404670502974	1.14176827252685	1.49385540622023	2.06106973123587	-0.154433525687975	-0.126777528856059	-0.167564332540045	0.171001070425158	0.209274797154432	0.152828097266237	0.195681145828705	0.234859856800963	0.177259501247551	0.00171630502563151	0.00244377164295599	0.00249597022945856
149	25.4250084186799	0.13	19.0969942048676	11.4255633464821	26.7684250632532	0.157979528337903	23.1816720100347	14.8258123510538	31.5375316690156	0.97	0.72	1.37	10.4973289976134	16.4136461491639	22.3299633007144	14.6526332528112	22.9108888003601	31.1691443479089	14.9155527110153	23.3236915376126	31.7340126722909	19.0969942048676	1.08895826236328	-0.392436053501721	-1.19439942672872	-0.154433525687975	-0.126777528856059	-0.167564332540045	0.171001070425158	0.209274797154432	0.152828097266237	0.195681145828705	0.234859856800963	0.177259501247551	0.00171630502563151	0.00244377164295599	0.00249597022945856
149	25.4250084186799	0.13	19.1230188637001	11.5368717356714	26.7091659917288	0.143182059368395	23.3832710998813	14.4524641884144	32.3140780113482	0.99	0.78	1.34	10.1047402368828	16.3488992100268	22.5930581831709	14.0349570781681	22.7077681671119	31.3805792560557	14.3922315022185	23.2854829364538	32.1768786359624	19.1230188637001	1.12664592544731	0.374395732869152	1.03998144817472	-0.154433525687975	-0.126777528856059	-0.167564332540045	0.171001070425158	0.209274797154432	0.152828097266237	0.195681145828705	0.234859856800963	0.177259501247551	0.00171630502563151	0.00244377164295599	0.00249597022945856
149	25.4250084186799	0.13	19.2000084076454	11.5287068602605	26.8713099550303	0.14784896161916	23.0485808679651	14.4092759693939	31.6878857665363	0.99	0.75	1.34	10.0640236602928	16.0980651410987	22.1321066219047	13.9727124586944	22.3502689332271	30.7278254077598	14.2827200070877	22.8467201578153	31.4074452007485	19.2000084076454	1.10509440509077	0.531117903296057	0.471749479522247	-0.154433525687975	-0.126777528856059	-0.167564332540045	0.171001070425158	0.209274797154432	0.152828097266237	0.195681145828705	0.234859856800963	0.177259501247551	0.00171630502563151	0.00244377164295599	0.00249597022945856
149	25.4250084186799	0.13	19.2711800918569	11.5543648768917	26.9879953068221	0.148727205599944	23.7573007214251	14.8832537213653	32.6313477214848	0.89	0.72	1.26	11.1743144307206	17.8369295623373	24.4995446939541	15.975716977961	25.5011383660655	35.0265597541701	16.3585258210095	26.1103232513936	35.8671715180985	19.2711800918569	1.05893971011831	-0.33372246708411	-2.05130532464895	-0.154433525687975	-0.126777528856059	-0.167564332540045	0.171001070425158	0.209274797154432	0.152828097266237	0.195681145828705	0.234859856800963	0.177259501247551	0.00171630502563151	0.00244377164295599	0.00249597022945856
149	25.4250084186799	0.13	19.399749073353	11.5387092629915	27.2607888837145	0.184758932229542	25.8776308187528	17.3907075241475	34.3645541133581	1.09	0.8	1.53	11.3249312289157	16.8516656946084	22.378400160301	15.3159108334842	22.7903025596579	30.2646942858315	15.5849433351035	23.1912767475649	30.7995399648705	19.399749073353	1.18508364421161	-1.00927689148302	0.881014852419559	-0.154433525687975	-0.126777528856059	-0.167564332540045	0.171001070425158	0.209274797154432	0.152828097266237	0.195681145828705	0.234859856800963	0.177259501247551	0.00171630502563151	0.00244377164295599	0.00249597022945856
149	25.4250084186799	0.13	19.4166319979903	11.5206926993904	27.3125712965902	0.137404484118173	21.8075532843934	13.276639576875	30.3384669919119	1.01	0.74	1.37	9.11045652248637	14.9643865007319	20.8183164789774	12.5628275970356	20.6350809358558	28.7073342746761	12.8178961885176	21.0545395440668	29.2884174714827	19.4166319979903	1.08499003421397	-1.20201647691524	-1.68332189837878	-0.154433525687975	-0.126777528856059	-0.167564332540045	0.171001070425158	0.209274797154432	0.152828097266237	0.195681145828705	0.234859856800963	0.177259501247551	0.00171630502563151	0.00244377164295599	0.00249597022945856
149	25.4250084186799	0.13	19.4463352983722	11.4257831124299	27.4668874843146	0.143216643788427	26.0215349531781	16.084492682358	35.9585772239982	1.03	0.79	1.34	10.8859601224414	17.6113351797355	24.3367102370297	14.9328222586118	24.1583594848635	33.3838967111153	15.3189556098304	24.7793959459541	34.2460970517788	19.4463352983722	1.1521959414481	0.00689433573421929	1.45592305783673	-0.154433525687975	-0.126777528856059	-0.167564332540045	0.171001070425158	0.209274797154432	0.152828097266237	0.195681145828705	0.234859856800963	0.177259501247551	0.00171630502563151	0.00244377164295599	0.00249597022945856
149	25.4250084186799	0.13	19.5588944207919	11.6379736245344	27.4798152170494	0.137648022431933	23.4085771661003	14.2607537608771	32.5564005713235	0.98	0.75	1.29	10.0513489412759	16.4989720221342	22.9465951029925	14.0049254207664	22.988643020881	31.9723606209957	14.3585641463997	23.5708323382839	32.7804668378022	19.5588944207919	1.093025701213	-2.30391934733297	-2.09286257991539	-0.154433525687975	-0.126777528856059	-0.167564332540045	0.171001070425158	0.209274797154432	0.152828097266237	0.195681145828705	0.234859856800963	0.177259501247551	0.00171630502563151	0.00244377164295599	0.00249597022945856
149	25.4250084186799	0.13	19.5755916207835	11.7643736169637	27.3868096246034	0.168367517851017	26.7065401799953	17.4395296232088	35.9735507367819	0.98	0.74	1.3	12.2530370815443	18.7640512224449	25.2750653633456	17.0514354229192	26.112220632531	35.1730058421428	17.4601955416416	26.7379981635666	36.0148055732578	19.5755916207835	1.10230056870606	-0.158425228768571	-0.402935470798109	-0.154433525687975	-0.126777528856059	-0.167564332540045	0.171001070425158	0.209274797154432	0.152828097266237	0.195681145828705	0.234859856800963	0.177259501247551	0.00171630502563151	0.00244377164295599	0.00249597022945856
149	25.4250084186799	0.13	19.6461521421126	11.6882643813208	27.6040399029043	0.151641495706985	25.2602375820157	15.9319146634957	34.5885605005357	1.01	0.79	1.29	10.9947710992542	17.4323385476949	23.8699059961356	15.1942265313848	24.090624395394	32.9870222594033	15.6257272800997	24.7712675143216	33.9212612227677	19.6461521421126	1.10769819054263	-5.32110015415695	-4.94160387959006	-0.154433525687975	-0.126777528856059	-0.167564332540045	0.171001070425158	0.209274797154432	0.152828097266237	0.195681145828705	0.234859856800963	0.177259501247551	0.00171630502563151	0.00244377164295599	0.00249597022945856
149	25.4250084186799	0.13	19.6917329217438	11.7033315092108	27.6801343342769	0.154407278789615	23.9729758273772	15.2139835712218	32.7319680835326	1.07	0.8	1.38	10.0070411886056	15.768293385816	21.5295455830264	13.5827771949024	21.4026515697031	29.2225259445037	13.9212811325873	21.9315949203644	29.9403257189893	19.6917329217438	1.12999435963057	-1.01419840069196	-0.0121961458719094	-0.154433525687975	-0.126777528856059	-0.167564332540045	0.171001070425158	0.209274797154432	0.152828097266237	0.195681145828705	0.234859856800963	0.177259501247551	0.00171630502563151	0.00244377164295599	0.00249597022945856
149	25.4250084186799	0.13	19.8496682212827	11.7693019482329	27.9300344943325	0.168031777897799	25.0594325983657	16.3535189986362	33.7653461980952	1.02	0.75	1.25	11.1884283871834	17.144668806368	23.1009092255526	15.4107139913483	23.6147185563603	31.8187231213723	15.8246688483242	24.2487768568882	32.673784128731	19.8496682212827	1.06190619401068	-0.394908720322314	-1.1041495082262	-0.154433525687975	-0.126777528856059	-0.167564332540045	0.171001070425158	0.209274797154432	0.152828097266237	0.195681145828705	0.234859856800963	0.177259501247551	0.00171630502563151	0.00244377164295599	0.00249597022945856
149	25.4250084186799	0.13	19.8760364074028	11.8251938585845	27.926878956221	0.184994020925095	25.5068487781532	17.1480509672697	33.8656465890368	0.98	0.71	1.38	12.0859532429667	17.9772373138255	23.8685213846843	16.8395767954994	25.0480092245311	33.2564416535628	17.1297556750964	25.477411987553	33.8295302411426	19.8760364074028	1.07143300683769	0.219402911073064	-0.965801258348483	-0.154433525687975	-0.126777528856059	-0.167564332540045	0.171001070425158	0.209274797154432	0.152828097266237	0.195681145828705	0.234859856800963	0.177259501247551	0.00171630502563151	0.00244377164295599	0.00249597022945856
149	25.4250084186799	0.13	19.8974998806409	11.7381356243899	28.0568641368919	0.166758287391198	26.1965013657461	17.0538840144695	35.3391187170228	1.11	0.79	1.46	10.9850079643668	16.8740901425803	22.7631723207939	14.7981584974209	22.73147741355	30.6647963296792	15.0961897307363	23.1928039417385	31.2858127116552	19.8974998806409	1.15709911368084	-1.23502581072245	0.308247751438984	-0.154433525687975	-0.126777528856059	-0.167564332540045	0.171001070425158	0.209274797154432	0.152828097266237	0.195681145828705	0.234859856800963	0.177259501247551	0.00171630502563151	0.00244377164295599	0.00249597022945856
149	25.4250084186799	0.13	19.910617709729	11.9718074161429	27.8494280033151	0.166502434992465	24.048534417722	15.6478252616919	32.4492435737521	1	0.7	1.38	10.8137308501781	16.6192026166819	22.4246743831856	14.9520273845277	22.9791897057942	31.0063520270607	15.1904516328173	23.3447049232855	31.4992186607209	19.910617709729	1.09686794476904	3.48221766572721	2.9306328858909	-0.154433525687975	-0.126777528856059	-0.167564332540045	0.171001070425158	0.209274797154432	0.152828097266237	0.195681145828705	0.234859856800963	0.177259501247551	0.00171630502563151	0.00244377164295599	0.00249597022945856
149	25.4250084186799	0.13	19.9261857912253	11.7827201543359	28.0696514281147	0.135755359199614	23.735280875782	14.3851068746928	33.0854548768711	0.97	0.77	1.28	10.178759107281	16.7948495956793	23.4109400840775	14.204357233374	23.4370457954124	32.6697343574508	14.5846398757602	24.0686463059371	33.5470578016	19.9261857912253	1.07471409875155	2.25253571457056	1.98157872492641	-0.154433525687975	-0.126777528856059	-0.167564332540045	0.171001070425158	0.209274797154432	0.152828097266237	0.195681145828705	0.234859856800963	0.177259501247551	0.00171630502563151	0.00244377164295599	0.00249597022945856
149	25.4250084186799	0.13	20.0633514965809	12.1213160015625	28.0053869915993	0.13790402037662	22.2922915064619	13.5900822726642	30.9945007402596	0.93	0.72	1.2	9.88575454584843	16.215952021178	22.5461494965075	13.9493562554529	22.8816212981677	31.8138863408824	14.3228038754302	23.4953795328102	32.6679535723314	20.0633514965809	1.03014191310361	2.34899665064041	0.42667590670332	-0.154433525687975	-0.126777528856059	-0.167564332540045	0.171001070425158	0.209274797154432	0.152828097266237	0.195681145828705	0.234859856800963	0.177259501247551	0.00171630502563151	0.00244377164295599	0.00249597022945856
149	25.4250084186799	0.13	20.0671091694265	11.944728022653	28.1894903162	0.136988470342868	25.2722909043101	15.3686162625761	35.1759655460441	1.04	0.76	1.4	10.3754653462734	17.0615085976945	23.7475518491156	14.2191767081033	23.3821421556363	32.5451076031692	14.5056350394848	23.8523149885322	33.195824650415	20.0671091694265	1.15687267395923	3.69572612467487	5.26814403340602	-0.154433525687975	-0.126777528856059	-0.167564332540045	0.171001070425158	0.209274797154432	0.152828097266237	0.195681145828705	0.234859856800963	0.177259501247551	0.00171630502563151	0.00244377164295599	0.00249597022945856
149	25.4250084186799	0.13	20.0962181166011	11.8366697839891	28.3557664492131	0.132745015424275	22.4331904523344	13.4807632924677	31.3856176122011	0.99	0.81	1.24	9.44074329308345	15.7102374480289	21.9797316029744	13.1210522598747	21.8345992652557	30.5481462706367	13.5325602532223	22.5206028591623	31.5054309670712	20.0962181166011	1.07069173329997	-0.903226984771229	-1.07470366978148	-0.154433525687975	-0.126777528856059	-0.167564332540045	0.171001070425158	0.209274797154432	0.152828097266237	0.195681145828705	0.234859856800963	0.177259501247551	0.00171630502563151	0.00244377164295599	0.00249597022945856
149	25.4250084186799	0.13	20.154116001215	11.9696747859185	28.3385572165115	0.149214079163308	24.4667921239094	15.3452611061103	33.5883231417085	0.98	0.74	1.33	10.8187382350989	17.249613259155	23.6804882832111	15.0758035181885	24.0371635405765	32.9985235629644	15.4123496893993	24.5765015232039	33.7321550192461	20.154116001215	1.07705457355333	-0.194524776725013	-0.554012681914282	-0.154433525687975	-0.126777528856059	-0.167564332540045	0.171001070425158	0.209274797154432	0.152828097266237	0.195681145828705	0.234859856800963	0.177259501247551	0.00171630502563151	0.00244377164295599	0.00249597022945856
149	25.4250084186799	0.13	20.1736859987375	12.0237302115251	28.32364178595	0.131638911915214	22.5630109693469	13.5152618195779	31.6107601191158	0.96	0.72	1.32	9.66303542917547	16.1319238425588	22.6008122559421	13.5404081261708	22.604991391115	31.6695746560593	13.8225243800169	23.0769035478605	32.3294265872798	20.1736859987375	1.06612658822057	0.755049665726767	-0.168794020416304	-0.154433525687975	-0.126777528856059	-0.167564332540045	0.171001070425158	0.209274797154432	0.152828097266237	0.195681145828705	0.234859856800963	0.177259501247551	0.00171630502563151	0.00244377164295599	0.00249597022945856
149	25.4250084186799	0.13	20.2438607411993	12.0478622476155	28.4398592347832	0.149570772591987	26.0665535801802	16.3622405724426	35.7708665879179	1.04	0.79	1.37	11.0268211553945	17.566739909096	24.1066586627975	15.1018555751543	24.0586443994044	33.0154332236545	15.4661009559432	24.6451026710943	33.8116452100693	20.2438607411993	1.12932276512955	-2.98730886706239	-2.21716509860775	-0.154433525687975	-0.126777528856059	-0.167564332540045	0.171001070425158	0.209274797154432	0.152828097266237	0.195681145828705	0.234859856800963	0.177259501247551	0.00171630502563151	0.00244377164295599	0.00249597022945856
149	25.4250084186799	0.13	20.2500088422182	11.9329447790977	28.5670729053388	0.153138203280448	26.7919668267988	16.955150655234	36.6287829983636	1.02	0.78	1.38	11.572923043218	18.2871492308018	25.0013754183856	15.9261274119985	25.1659384206012	34.4057494292039	16.2982142324809	25.7541259126866	35.2114641133293	20.2500088422182	1.15441131916256	1.52760180723778	3.04578894696879	-0.154433525687975	-0.126777528856059	-0.167564332540045	0.171001070425158	0.209274797154432	0.152828097266237	0.195681145828705	0.234859856800963	0.177259501247551	0.00171630502563151	0.00244377164295599	0.00249597022945856
149	25.4250084186799	0.13	20.2853880466177	12.1947600132448	28.3760160799906	0.150042212297269	24.2092788872799	15.21307552519	33.2054822493698	1.06	0.78	1.43	10.1014568719461	16.0749209570311	22.048385042116	13.758509706585	21.8945602425058	30.0306107784266	14.0476061008916	22.3539618101123	30.6587657755154	20.2853880466177	1.14693847760338	-2.10582212193434	-0.875938148298348	-0.154433525687975	-0.126777528856059	-0.167564332540045	0.171001070425158	0.209274797154432	0.152828097266237	0.195681145828705	0.234859856800963	0.177259501247551	0.00171630502563151	0.00244377164295599	0.00249597022945856
149	25.4250084186799	0.13	20.2992259632325	12.2096282878143	28.3888236386506	0.131012601269645	23.8733298327123	14.2738286966863	33.4728309687382	1.03	0.73	1.28	9.67310152751613	16.178500399498	22.6838992714798	13.275594892708	22.2037592249278	31.1319235571476	13.5929167422051	22.7340211361381	31.8740805839861	20.2992259632325	1.11254615368768	-0.759999270357357	-0.524842646497405	-0.154433525687975	-0.126777528856059	-0.167564332540045	0.171001070425158	0.209274797154432	0.152828097266237	0.195681145828705	0.234859856800963	0.177259501247551	0.00171630502563151	0.00244377164295599	0.00249597022945856
149	25.4250084186799	0.13	20.3283607872699	12.0805145618839	28.576207012656	0.155751952217096	24.5990813582025	15.6573290908571	33.5408336255478	0.93	0.7	1.25	11.4706610594075	18.0214468888886	24.5722327183697	16.2328147129652	25.5032213655157	34.7736280180663	16.6013214033665	26.0821166005169	35.562356955133	20.3283607872699	1.02937720009319	-0.274209800541938	-2.69891005196449	-0.154433525687975	-0.126777528856059	-0.167564332540045	0.171001070425158	0.209274797154432	0.152828097266237	0.195681145828705	0.234859856800963	0.177259501247551	0.00171630502563151	0.00244377164295599	0.00249597022945856
149	25.4250084186799	0.13	20.4501908919848	12.1352104552488	28.7651713287208	0.136088881951828	23.7924114329588	14.4330303343338	33.1517925315838	1.09	0.78	1.38	9.42521773142536	15.5371847018045	21.6491516721836	12.7596206085955	21.0338464075693	29.308072206543	13.058519241094	21.5280936647275	29.9931611742355	20.4501908919848	1.13993074597959	1.54568926879754	2.68039903375058	-0.154433525687975	-0.126777528856059	-0.167564332540045	0.171001070425158	0.209274797154432	0.152828097266237	0.195681145828705	0.234859856800963	0.177259501247551	0.00171630502563151	0.00244377164295599	0.00249597022945856
149	25.4250084186799	0.13	20.6495380083187	12.304467147172	28.9946088694653	0.136930934464016	23.9433106916402	14.5581513181732	33.3284700651071	0.96	0.67	1.24	10.3809709904657	17.0732401575843	23.7655093247029	14.530956838809	23.8985848295245	33.26621282024	14.8338039163561	24.392343906739	33.9553692864686	20.6495380083187	1.04857168054959	3.45498703482189	1.87213546764227	-0.154433525687975	-0.126777528856059	-0.167564332540045	0.171001070425158	0.209274797154432	0.152828097266237	0.195681145828705	0.234859856800963	0.177259501247551	0.00171630502563151	0.00244377164295599	0.00249597022945856
149	25.4250084186799	0.13	20.7710725695904	12.5313446964617	29.0108004427192	0.159915285333471	26.9060711990869	17.2777116115208	36.534430786653	1.02	0.74	1.35	11.7701470970929	18.3293032629934	24.8884594288939	16.1855751465003	25.2053192622757	34.225063378051	16.5380901770516	25.7542133995137	34.9718254772996	20.7710725695904	1.14148976111444	0.680679230738583	1.84541974817046	-0.154433525687975	-0.126777528856059	-0.167564332540045	0.171001070425158	0.209274797154432	0.152828097266237	0.195681145828705	0.234859856800963	0.177259501247551	0.00171630502563151	0.00244377164295599	0.00249597022945856
149	25.4250084186799	0.13	20.7798553450959	12.5101609523161	29.0495497378757	0.17078078037996	27.6618257753252	18.1452329931078	37.1784185575425	0.94	0.68	1.29	13.1009889584189	19.9720375147508	26.8430860710827	18.4302527338638	28.0963292294454	37.7624057250269	18.7703248344505	28.6156785223088	38.4529020755655	20.7798553450959	1.05476771564912	1.15799735549863	-0.248056039710698	-0.154433525687975	-0.126777528856059	-0.167564332540045	0.171001070425158	0.209274797154432	0.152828097266237	0.195681145828705	0.234859856800963	0.177259501247551	0.00171630502563151	0.00244377164295599	0.00249597022945856
149	25.4250084186799	0.13	21.3030178605454	12.6482301281968	29.9578055928939	0.151425173050147	25.3534717154858	15.9828386720156	34.724104758956	0.97	0.71	1.3	11.3621149056678	18.0236480390262	24.6851811723847	15.885014956659	25.1982946001251	34.5115742435912	16.2139969489905	25.7190896219436	35.2257901016099	21.3030178605454	1.06917609262718	-4.31009713696005	-5.22117022499415	-0.154433525687975	-0.126777528856059	-0.167564332540045	0.171001070425158	0.209274797154432	0.152828097266237	0.195681145828705	0.234859856800963	0.177259501247551	0.00171630502563151	0.00244377164295599	0.00249597022945856
149	25.4250084186799	0.13	21.4559402350292	12.9081194830613	30.0037609869972	0.149634767951699	26.3923328970756	16.5692064955324	36.2154592986187	0.93	0.72	1.2	12.0924636916261	19.2615335792483	26.4306034668704	17.0860199275706	27.2155414283778	37.3450629291851	17.5533216779232	27.9597061294532	38.3687534647802	21.4559402350292	1.03717153920127	3.40491237802409	1.88395553906254	-0.154433525687975	-0.126777528856059	-0.167564332540045	0.171001070425158	0.209274797154432	0.152828097266237	0.195681145828705	0.234859856800963	0.177259501247551	0.00171630502563151	0.00244377164295599	0.00249597022945856
149	25.4250084186799	0.13	21.5622579927536	12.8937158153647	30.2308001701425	0.13148628158836	25.7968546556413	15.4454249385053	36.1482843727773	1.03	0.8	1.32	10.4728331392462	17.491662120114	24.5104911009818	14.376148113559	24.0109550154819	33.6457619174048	14.7693576860778	24.6671990910907	34.5668202495586	21.5622579927536	1.13119026981854	0.176968262149617	1.37813958915341	-0.154433525687975	-0.126777528856059	-0.167564332540045	0.171001070425158	0.209274797154432	0.152828097266237	0.195681145828705	0.234859856800963	0.177259501247551	0.00171630502563151	0.00244377164295599	0.00249597022945856
149	25.4250084186799	0.13	21.6110572996826	13.0174468391413	30.204667760224	0.150263069489319	24.4154457474023	15.3504785313849	33.4804129634196	0.94	0.69	1.26	11.0894283870703	17.6381040239656	24.1867796608608	15.6039908371239	24.8186654864101	34.0333401356962	15.9257354823019	25.3298205279493	34.7352467420524	21.6110572996826	1.0241652618195	2.89860084843911	0.7446963700766	-0.154433525687975	-0.126777528856059	-0.167564332540045	0.171001070425158	0.209274797154432	0.152828097266237	0.195681145828705	0.234859856800963	0.177259501247551	0.00171630502563151	0.00244377164295599	0.00249597022945856
149	25.4250084186799	0.13	21.6126560623211	12.9141976025618	30.3111145220805	0.14485322362464	25.3207856799026	15.7153097515067	34.9262616082985	1	0.75	1.38	10.9147974705508	17.5861151871259	24.257432903701	15.1209283785616	24.3631078743457	33.6052873701297	15.431545574374	24.8654283915479	34.2966155127269	21.6126560623211	1.10285451794379	-1.71723308197363	-1.29639988910308	-0.154433525687975	-0.126777528856059	-0.167564332540045	0.171001070425158	0.209274797154432	0.152828097266237	0.195681145828705	0.234859856800963	0.177259501247551	0.00171630502563151	0.00244377164295599	0.00249597022945856
149	25.4250084186799	0.13	22.0661896848333	13.2644955937558	30.8678837759108	0.156113505652183	25.1759849605537	16.0370894448518	34.3148804762556	0.96	0.74	1.36	11.4675558369747	18.0024570093462	24.5373581817177	16.0698385657383	25.2273964949063	34.3849544240743	16.3989376212675	25.7448199634574	35.0916598238418	22.0661896848333	1.05038305406852	2.54869124180047	1.21531761602951	-0.154433525687975	-0.126777528856059	-0.167564332540045	0.171001070425158	0.209274797154432	0.152828097266237	0.195681145828705	0.234859856800963	0.177259501247551	0.00171630502563151	0.00244377164295599	0.00249597022945856
149	25.4250084186799	0.13	22.2451988823984	13.2279447173529	31.2624530474438	0.115058110838452	22.9200721420178	12.9957649469661	32.8443793370696	1.01	0.78	1.33	8.96465083606782	15.8105694223596	22.6564880086514	12.3866547131089	21.8458105991676	31.3049664852262	12.7009454083817	22.398050932977	32.0957460741663	22.2451988823984	1.10602110273325	-3.68749731778269	-3.48363281201904	-0.154433525687975	-0.126777528856059	-0.167564332540045	0.171001070425158	0.209274797154432	0.152828097266237	0.195681145828705	0.234859856800963	0.177259501247551	0.00171630502563151	0.00244377164295599	0.00249597022945856
149	25.4250084186799	0.13	22.3390005336627	13.3883138953721	31.2896871719532	0.152786109682209	26.0350574986315	16.4631476405838	35.6069673566791	0.99	0.75	1.26	11.4761383108683	18.1485295101871	24.8209207095059	15.9211859862262	25.1779915753161	34.434797164406	16.3512909745739	25.856169580221	35.3647090237455	22.3390005336627	1.0737731371902	0.482122090151351	-0.308527318210501	-0.154433525687975	-0.126777528856059	-0.167564332540045	0.171001070425158	0.209274797154432	0.152828097266237	0.195681145828705	0.234859856800963	0.177259501247551	0.00171630502563151	0.00244377164295599	0.00249597022945856
149	25.4250084186799	0.13	22.5145749556862	13.3735043519534	31.6556455594189	0.134216388698515	26.7225049550783	16.1259539349151	37.3190559752414	1.01	0.75	1.32	11.1227394075473	18.4316202397605	25.7405010719737	15.3679186921267	25.4663559785097	35.5647932648927	15.7359657725846	26.0753436714694	36.4103851491442	22.5145749556862	1.10703879401132	-1.70314314991148	-1.42387912315803	-0.154433525687975	-0.126777528856059	-0.167564332540045	0.171001070425158	0.209274797154432	0.152828097266237	0.195681145828705	0.234859856800963	0.177259501247551	0.00171630502563151	0.00244377164295599	0.00249597022945856
149	25.4250084186799	0.13	22.7487861206921	13.4513873112495	32.0461849301347	0.12838182057032	24.6802004165928	14.6399274899864	34.7204733431992	0.99	0.68	1.29	10.221863876696	17.2321652057733	24.2424665348505	14.1900946600916	23.9218657593098	33.653636858528	14.4525354450488	24.3635594858956	34.2780252828074	22.7487861206921	1.0435473564118	-1.72457644666857	-3.00115081737354	-0.154433525687975	-0.126777528856059	-0.167564332540045	0.171001070425158	0.209274797154432	0.152828097266237	0.195681145828705	0.234859856800963	0.177259501247551	0.00171630502563151	0.00244377164295599	0.00249597022945856
149	25.4250084186799	0.13	22.79381137173	13.5809162712958	32.0067064721643	0.137779768109526	25.602322452344	15.6027552249566	35.6018896797315	0.93	0.75	1.23	11.3551740446271	18.6325314472681	25.9098888499092	16.0258688702258	26.2966031626408	36.5673374550558	16.4670000934956	27.0197826929845	37.5747900470276	22.79381137173	1.04782019787374	-0.891429159224779	-2.31248644896641	-0.154433525687975	-0.126777528856059	-0.167564332540045	0.171001070425158	0.209274797154432	0.152828097266237	0.195681145828705	0.234859856800963	0.177259501247551	0.00171630502563151	0.00244377164295599	0.00249597022945856
149	25.4250084186799	0.13	22.8722004224476	13.5950316250491	32.149369219846	0.114937862555687	22.3550691363861	12.6696860798588	32.0404521929135	0.98	0.7	1.26	8.92008029229703	15.7390649128568	22.5580495334165	12.4232970855942	21.9203272677628	31.4173574499313	12.6996650147009	22.4064581909401	32.1125394174614	22.8722004224476	1.03239753729275	-1.91062095874722	-3.61309958886618	-0.154433525687975	-0.126777528856059	-0.167564332540045	0.171001070425158	0.209274797154432	0.152828097266237	0.195681145828705	0.234859856800963	0.177259501247551	0.00171630502563151	0.00244377164295599	0.00249597022945856
149	25.4250084186799	0.13	22.9039354706163	13.8428011634611	31.9650697777715	0.162340246604887	29.2942413857692	18.9048898466337	39.6835929249046	0.97	0.75	1.24	13.3483533821525	20.6840605394456	28.0197676967388	18.6117871220539	28.8400614336869	39.0683357453198	19.1206559338792	29.6240582297127	40.1306629195713	22.9039354706163	1.06251113044041	3.10727029075719	2.33544270418545	-0.154433525687975	-0.126777528856059	-0.167564332540045	0.171001070425158	0.209274797154432	0.152828097266237	0.195681145828705	0.234859856800963	0.177259501247551	0.00171630502563151	0.00244377164295599	0.00249597022945856
149	25.4250084186799	0.13	22.9342025320832	13.8663848826132	32.0020201815533	0.150526598396549	25.823720330194	16.2457708956001	35.401669764788	0.97	0.71	1.35	11.4857719069855	18.2573891635222	25.0290064200588	16.0230060599834	25.4696209863503	34.9162359127173	16.3216696506435	25.946732001822	35.5692917441248	22.9342025320832	1.05577133060546	0.460094739254273	-0.5805780847673	-0.154433525687975	-0.126777528856059	-0.167564332540045	0.171001070425158	0.209274797154432	0.152828097266237	0.195681145828705	0.234859856800963	0.177259501247551	0.00171630502563151	0.00244377164295599	0.00249597022945856
149	25.4250084186799	0.13	23.017400892117	13.7759248365126	32.2588769477213	0.141534446098055	26.8874350545646	16.5487525647665	37.2261175443627	0.94	0.69	1.3	11.9920281885624	19.48393861293	26.9758490372977	16.8951457025553	27.4502341513057	38.0053226000561	17.2274416235591	27.9932362109705	38.7520758932498	23.017400892117	1.04839937275161	4.38276456668921	3.15737105806356	-0.154433525687975	-0.126777528856059	-0.167564332540045	0.171001070425158	0.209274797154432	0.152828097266237	0.195681145828705	0.234859856800963	0.177259501247551	0.00171630502563151	0.00244377164295599	0.00249597022945856
149	25.4250084186799	0.13	23.3872217507205	13.8528041945063	32.9216393069348	0.132930025792446	27.3247642515978	16.4290071150216	38.220521388174	1.07	0.81	1.37	10.834093210481	18.0192899536547	25.2044866968285	14.7191903573084	24.4809928970144	34.2427954367205	15.1035630358134	25.1166608504957	35.1325224419582	23.3872217507205	1.13271872399921	-0.870613170845816	0.763626800811927	-0.154433525687975	-0.126777528856059	-0.167564332540045	0.171001070425158	0.209274797154432	0.152828097266237	0.195681145828705	0.234859856800963	0.177259501247551	0.00171630502563151	0.00244377164295599	0.00249597022945856
149	25.4250084186799	0.13	23.4966054065206	14.1907812676071	32.8024295454341	0.14646261918496	27.3587498287406	17.0470660935273	37.6704335639539	0.96	0.73	1.35	12.1286598161152	19.4652245639492	26.8017893117833	16.9622514250697	27.2226311979213	37.4830109707728	17.3041274654142	27.7703306579766	38.2348248079572	23.4966054065206	1.07624442824485	-3.54597565054751	-4.257071357413	-0.154433525687975	-0.126777528856059	-0.167564332540045	0.171001070425158	0.209274797154432	0.152828097266237	0.195681145828705	0.234859856800963	0.177259501247551	0.00171630502563151	0.00244377164295599	0.00249597022945856
149	25.4250084186799	0.13	23.813565722679	13.9996813482756	33.6274500970823	0.139410342859	26.7934130260609	16.3998593340427	37.1869667180791	0.99	0.76	1.32	11.4504725744368	18.7073092995147	25.9641460245925	15.8955493565847	25.9694922079631	36.0434350593414	16.2843166234333	26.6061809385246	36.9245238899946	23.813565722679	1.06332854466921	-1.42252413628735	-1.68038864697603	-0.154433525687975	-0.126777528856059	-0.167564332540045	0.171001070425158	0.209274797154432	0.152828097266237	0.195681145828705	0.234859856800963	0.177259501247551	0.00171630502563151	0.00244377164295599	0.00249597022945856
149	25.4250084186799	0.13	24.7987395224003	14.8489972429616	34.748481801839	0.136604175959745	24.7644872797439	15.0440055939176	34.4849689655703	0.94	0.72	1.21	10.9014117357464	17.9452121694433	24.9890126031402	15.3584981109711	25.2821849028621	35.205871694753	15.7638382370437	25.9463454060046	36.1348265956504	24.7987395224003	0.999619379185256	1.59522659271516	-0.820212356562356	-0.154433525687975	-0.126777528856059	-0.167564332540045	0.171001070425158	0.209274797154432	0.152828097266237	0.195681145828705	0.234859856800963	0.177259501247551	0.00171630502563151	0.00244377164295599	0.00249597022945856
149	25.4250084186799	0.13	24.9979090236811	15.0786094450325	34.9172086023297	0.134431753148469	26.7412235014491	16.147065097884	37.3353819050142	1.04	0.79	1.35	10.857065235442	17.9804321262576	25.1037990170733	14.8567083763661	24.6042582215339	34.3518080667017	15.2305960726406	25.2242975998861	35.2190653334965	24.9979090236811	1.09085177214783	-0.291406254064205	0.332212808728362	-0.154433525687975	-0.126777528856059	-0.167564332540045	0.171001070425158	0.209274797154432	0.152828097266237	0.195681145828705	0.234859856800963	0.177259501247551	0.00171630502563151	0.00244377164295599	0.00249597022945856
149	25.4250084186799	0.14	15.9127066828188	9.70178530257176	22.1236280630658	0.156574467667313	22.0485942398269	14.0589164225224	30.0382720571314	0.94	0.69	1.36	10.1826160177617	15.969393524235	21.7561710307083	14.3429833457658	22.4940963069361	30.6452092681065	14.5751008024379	22.8571152404685	31.1397892831966	15.9127066828188	1.10065537441561	0.203323579515872	-0.760273762470547	-0.154433525687975	-0.126777528856059	-0.167564332540045	0.171001070425158	0.209274797154432	0.152828097266237	0.195681145828705	0.234859856800963	0.177259501247551	0.00171630502563151	0.00244377164295599	0.00249597022945856
149	25.4250084186799	0.14	16.3243234328535	10.0028764427462	22.6457704229607	0.166100176435327	23.0863053188822	15.0100174469112	31.1625931908531	1.04	0.76	1.49	10.1187013958649	15.5631684427927	21.0076354897205	13.8597601765274	21.317140783713	28.7745213908986	14.0840337273412	21.663181647421	29.2380849592203	16.3243234328535	1.21186889740952	-1.64184598783873	0.593278911694033	-0.154433525687975	-0.126777528856059	-0.167564332540045	0.171001070425158	0.209274797154432	0.152828097266237	0.195681145828705	0.234859856800963	0.177259501247551	0.00171630502563151	0.00244377164295599	0.00249597022945856
149	25.4250084186799	0.14	16.6607538175522	10.0985355480848	23.2229720870197	0.171333436640882	23.8047803189065	15.6310842630207	31.9784763747923	1.04	0.76	1.4	10.5185474379964	16.0188318879366	21.5191163378769	14.3977927435099	21.9265847185809	29.4553766936518	14.6973456955901	22.3814317516157	30.0681033172452	16.6607538175522	1.14974271734669	-1.37700821434393	-0.620815006869161	-0.154433525687975	-0.126777528856059	-0.167564332540045	0.171001070425158	0.209274797154432	0.152828097266237	0.195681145828705	0.234859856800963	0.177259501247551	0.00171630502563151	0.00244377164295599	0.00249597022945856
149	25.4250084186799	0.14	16.8542793205554	10.217990957699	23.4905676834118	0.196053310250858	27.5503967812931	18.8399615578543	36.2608320047319	0.99	0.76	1.29	13.1741848315917	19.2651146482372	25.3560444648828	18.2992495337872	26.7596928957401	35.220136257693	18.7684556398241	27.4479036750484	36.1258972337541	16.8542793205554	1.13762379120042	0.428855970289202	0.701504873740237	-0.154433525687975	-0.126777528856059	-0.167564332540045	0.171001070425158	0.209274797154432	0.152828097266237	0.195681145828705	0.234859856800963	0.177259501247551	0.00171630502563151	0.00244377164295599	0.00249597022945856
149	25.4250084186799	0.14	17.0031991247569	10.4221202670298	23.5842779824841	0.238141977093055	28.6111827896428	20.62130164845	36.6010639308356	1.03	0.69	1.35	13.9674355182251	19.3792253043602	24.7910150904953	19.1655058093479	26.5913277112859	34.0171496132239	19.4834586061216	27.0304273645474	34.5806656296075	17.0031991247569	1.1200453563262	-0.841685679758841	-1.58396897721475	-0.154433525687975	-0.126777528856059	-0.167564332540045	0.171001070425158	0.209274797154432	0.152828097266237	0.195681145828705	0.234859856800963	0.177259501247551	0.00171630502563151	0.00244377164295599	0.00249597022945856
149	25.4250084186799	0.14	17.423602738915	10.7368259926061	24.1103794852238	0.187327483211842	27.0926711208723	18.282297539711	35.9030447020335	1.01	0.75	1.3	12.5741966961733	18.6337945194588	24.6933923427443	17.3543788291141	25.7175815623252	34.0807842955364	17.7821045408957	26.3513818023459	34.9176047331941	17.423602738915	1.12850736199321	-1.91949381911706	-1.70769985286731	-0.154433525687975	-0.126777528856059	-0.167564332540045	0.171001070425158	0.209274797154432	0.152828097266237	0.195681145828705	0.234859856800963	0.177259501247551	0.00171630502563151	0.00244377164295599	0.00249597022945856
149	25.4250084186799	0.14	17.505858028758	10.6671894382383	24.3445266192778	0.144484456221677	20.5774194797155	12.7597057936052	28.3951331658257	0.94	0.7	1.31	9.27243301938671	14.9535378733505	20.6346427273142	13.0785934946374	21.0916857251292	29.104777955621	13.3326967387198	21.5034742597514	29.6702469367232	17.505858028758	1.07452514047012	2.17847285289411	1.04451618251642	-0.154433525687975	-0.126777528856059	-0.167564332540045	0.171001070425158	0.209274797154432	0.152828097266237	0.195681145828705	0.234859856800963	0.177259501247551	0.00171630502563151	0.00244377164295599	0.00249597022945856
149	25.4250084186799	0.14	17.5504454657227	10.8636193728838	24.2372715585616	0.169685104224865	23.9028782573433	15.6475334802494	32.1582230344371	1.1	0.8	1.47	10.1030586504962	15.4332426420065	20.7634266335168	13.6215872894318	20.8080809069388	27.9945745244458	13.9011070217574	21.2350533674825	28.5671378663001	17.5504454657227	1.20555990625834	-1.73205410048815	0.87447584840809	-0.154433525687975	-0.126777528856059	-0.167564332540045	0.171001070425158	0.209274797154432	0.152828097266237	0.195681145828705	0.234859856800963	0.177259501247551	0.00171630502563151	0.00244377164295599	0.00249597022945856
149	25.4250084186799	0.14	17.736346055629	10.8001301742067	24.6725619370513	0.143220224110479	20.9428493646252	12.9453602193839	28.9403385098665	0.93	0.7	1.29	9.43736986938272	15.2676644159185	21.0979589624544	13.3285366945855	21.5627476960906	29.7969586975958	13.6028510633271	22.0042998382113	30.4094904812347	17.736346055629	1.06191278162731	-0.0337188204833071	-1.39115791971371	-0.154433525687975	-0.126777528856059	-0.167564332540045	0.171001070425158	0.209274797154432	0.152828097266237	0.195681145828705	0.234859856800963	0.177259501247551	0.00171630502563151	0.00244377164295599	0.00249597022945856
149	25.4250084186799	0.14	17.79312453635	10.9471328712504	24.6391162014496	0.20157258493241	26.4267931857931	18.2151151112348	34.6384712603513	1.12	0.82	1.46	11.6346278202116	16.8797123334546	22.1247968466976	15.6265311364443	22.6712323272369	29.7159335180295	15.9927535461048	23.1972454337618	30.4058661245674	17.79312453635	1.18679637295755	-0.465136925173193	1.47041646829462	-0.154433525687975	-0.126777528856059	-0.167564332540045	0.171001070425158	0.209274797154432	0.152828097266237	0.195681145828705	0.234859856800963	0.177259501247551	0.00171630502563151	0.00244377164295599	0.00249597022945856
149	25.4250084186799	0.14	18.0412138385877	10.9869706343104	25.0954570428649	0.157627884670171	23.1356709198357	14.7853526813499	31.4859891583216	0.99	0.72	1.42	10.2988950388745	16.115398231784	21.9319014246935	14.283821045523	22.350889445058	30.417957844593	14.5032095135128	22.6934807304966	30.8842084710544	18.0412138385877	1.12849743142869	0.223759056048555	0.754469330698485	-0.154433525687975	-0.126777528856059	-0.167564332540045	0.171001070425158	0.209274797154432	0.152828097266237	0.195681145828705	0.234859856800963	0.177259501247551	0.00171630502563151	0.00244377164295599	0.00249597022945856
149	25.4250084186799	0.14	18.2794903091051	11.3419798341246	25.2170007840856	0.153069113536414	22.3556615538109	14.1454718919351	30.5658512156867	0.98	0.76	1.39	9.95000058687395	15.7250919078348	21.5001832287957	13.8527238927376	21.8929993506259	29.9332748085141	14.1457006647061	22.3543267503687	30.5648456016752	18.2794903091051	1.10642572136715	0.983291488654318	0.940034971853271	-0.154433525687975	-0.126777528856059	-0.167564332540045	0.171001070425158	0.209274797154432	0.152828097266237	0.195681145828705	0.234859856800963	0.177259501247551	0.00171630502563151	0.00244377164295599	0.00249597022945856
149	25.4250084186799	0.14	18.4101517175777	11.2973757441748	25.5229276909807	0.125319592008572	20.2465132641982	11.8952741791465	28.5977523492498	0.99	0.75	1.36	8.30140352096622	14.1295168120928	19.9576301032194	11.5218807175853	19.6109738425414	27.7000669674975	11.7744480852759	20.0407009440423	28.3046356793731	18.4101517175777	1.11713779728306	1.40857257996423	1.80483913104399	-0.154433525687975	-0.126777528856059	-0.167564332540045	0.171001070425158	0.209274797154432	0.152828097266237	0.195681145828705	0.234859856800963	0.177259501247551	0.00171630502563151	0.00244377164295599	0.00249597022945856
149	25.4250084186799	0.14	18.4206325365353	11.2330328155335	25.608232257537	0.191789100186907	27.9290459350134	18.9776255642847	36.8804663057422	1	0.73	1.36	13.1659644145847	19.3761239343721	25.5862834541595	18.2317764831106	26.8313926391289	35.4310087951473	18.597315651314	27.3706490077772	36.1416523899822	18.4206325365353	1.13712933556882	1.82779020858534	1.97029794035222	-0.154433525687975	-0.126777528856059	-0.167564332540045	0.171001070425158	0.209274797154432	0.152828097266237	0.195681145828705	0.234859856800963	0.177259501247551	0.00171630502563151	0.00244377164295599	0.00249597022945856
149	25.4250084186799	0.14	18.498139611218	11.3700165211141	25.6262627013219	0.135271368305161	21.4051903618561	12.9554856137437	29.8548951099686	0.95	0.73	1.4	9.31328563972066	15.3875090410414	21.4617324423621	13.0787832643235	21.6089040442696	30.1390248242157	13.3044437796482	21.9793615772112	30.6565734420239	18.498139611218	1.11147946823148	1.48606624439227	1.53287238951678	-0.154433525687975	-0.126777528856059	-0.167564332540045	0.171001070425158	0.209274797154432	0.152828097266237	0.195681145828705	0.234859856800963	0.177259501247551	0.00171630502563151	0.00244377164295599	0.00249597022945856
149	25.4250084186799	0.14	18.5757233987955	11.4951386609025	25.6563081366885	0.170387632657262	27.3549415572362	17.9308428301821	36.7790402842903	1.01	0.74	1.3	12.3513666778982	18.8430023521917	25.3346380264851	17.0568443578931	26.0215866582498	34.9863289586065	17.4593845450325	26.639597058786	35.8208471673484	18.5757233987955	1.12660057823559	1.21383392766601	1.52201675225627	-0.154433525687975	-0.126777528856059	-0.167564332540045	0.171001070425158	0.209274797154432	0.152828097266237	0.195681145828705	0.234859856800963	0.177259501247551	0.00171630502563151	0.00244377164295599	0.00249597022945856
149	25.4250084186799	0.14	18.5983225090687	11.4769020055545	25.7197430125829	0.149733174919312	22.5079142385636	14.1337916583014	30.8820368188257	0.97	0.71	1.29	10.0243242412141	15.9636306927079	21.9029371442018	14.0017831416245	22.2976920671917	30.593600992759	14.3065374658982	22.7856467289921	31.2617585776416	18.5983225090687	1.09652117469191	-1.41484467934284	-1.84781750013803	-0.154433525687975	-0.126777528856059	-0.167564332540045	0.171001070425158	0.209274797154432	0.152828097266237	0.195681145828705	0.234859856800963	0.177259501247551	0.00171630502563151	0.00244377164295599	0.00249597022945856
149	25.4250084186799	0.14	18.7156367553919	11.4600194309857	25.9712540797981	0.139536278655678	21.277405774296	13.0279205030031	29.5268910455889	1.02	0.75	1.36	8.88385919713957	14.509259320064	20.1346594429883	12.2211284610509	19.9597402536834	27.6983520463158	12.4881194227124	20.3936779376051	28.3033500292112	18.7156367553919	1.09358051321484	-0.172793339767334	-0.494820485871005	-0.154433525687975	-0.126777528856059	-0.167564332540045	0.171001070425158	0.209274797154432	0.152828097266237	0.195681145828705	0.234859856800963	0.177259501247551	0.00171630502563151	0.00244377164295599	0.00249597022945856
149	25.4250084186799	0.14	18.7463916342654	11.5135052345187	25.9792780340121	0.186807596368608	26.5971175815336	17.9330980018087	35.2611371612584	1.11	0.79	1.42	11.5213616268867	17.0876783174201	22.6539950079534	15.5063450321922	22.9979271868949	30.4895093415975	15.8506012213872	23.5103776153757	31.1716258275446	18.7463916342654	1.18530596059764	-0.188513905166482	2.11387676559315	-0.154433525687975	-0.126777528856059	-0.167564332540045	0.171001070425158	0.209274797154432	0.152828097266237	0.195681145828705	0.234859856800963	0.177259501247551	0.00171630502563151	0.00244377164295599	0.00249597022945856
149	25.4250084186799	0.14	18.7826135689269	11.4188422595655	26.1463848782884	0.149908692184989	24.8109277151218	15.586321303629	34.0355341266146	1.11	0.79	1.52	10.0234760014708	15.9557687591649	21.888061516859	13.4950828703651	21.4820109943614	29.4689391183577	13.7315103635739	21.8584199134197	29.9879736705164	18.7826135689269	1.23268505358416	0.253753210902061	3.21981836129862	-0.154433525687975	-0.126777528856059	-0.167564332540045	0.171001070425158	0.209274797154432	0.152828097266237	0.195681145828705	0.234859856800963	0.177259501247551	0.00171630502563151	0.00244377164295599	0.00249597022945856
149	25.4250084186799	0.14	18.8365737863944	11.6792852151755	25.9938623576133	0.1267390435467	22.1844660236388	13.092637203549	31.2762948437287	1	0.79	1.28	9.10727183750079	15.4315711575902	21.7558704776796	12.6243804256912	21.3910409544779	30.1577014832646	12.9815259790599	21.99722246621	31.008113032582	18.8365737863944	1.1133480676528	-4.06651437376198	-3.61541530188944	-0.154433525687975	-0.126777528856059	-0.167564332540045	0.171001070425158	0.209274797154432	0.152828097266237	0.195681145828705	0.234859856800963	0.177259501247551	0.00171630502563151	0.00244377164295599	0.00249597022945856
149	25.4250084186799	0.14	18.8494581558285	11.4882246568166	26.2106916548403	0.144960295443584	25.2367811882007	15.6673079533898	34.8062544230115	1.05	0.77	1.45	10.4494481259965	16.831892031341	23.2143359366855	14.2558907758288	22.9632810705453	31.6706713652617	14.527703702387	23.4020156868444	32.2740212314405	18.8494581558285	1.18217899654953	0.987750118528051	2.91936177703712	-0.154433525687975	-0.126777528856059	-0.167564332540045	0.171001070425158	0.209274797154432	0.152828097266237	0.195681145828705	0.234859856800963	0.177259501247551	0.00171630502563151	0.00244377164295599	0.00249597022945856
149	25.4250084186799	0.14	18.9030418897739	11.6181190908622	26.1879646886855	0.162500423524638	23.6964359573753	15.2973206755781	32.0955512391726	1.01	0.74	1.37	10.5589025610316	16.3563517836888	22.153801006346	14.5929784282813	22.6053690111364	30.6177595939914	14.8910999689144	23.0668606693703	31.2442407702628	18.9030418897739	1.10202164063589	-1.34592250343071	-1.19573603724404	-0.154433525687975	-0.126777528856059	-0.167564332540045	0.171001070425158	0.209274797154432	0.152828097266237	0.195681145828705	0.234859856800963	0.177259501247551	0.00171630502563151	0.00244377164295599	0.00249597022945856
149	25.4250084186799	0.14	19.0328155570699	11.5674290949303	26.4982020192095	0.149905706002608	23.4433133752306	14.7270785322982	32.159548218163	1.02	0.74	1.43	10.0839077135132	16.0520776782946	22.020247643076	13.8936880854156	22.1166800332989	30.3396719811823	14.1336179489211	22.4941399869187	30.8609044493089	19.0328155570699	1.12990320584732	1.25717453332584	1.99073279920916	-0.154433525687975	-0.126777528856059	-0.167564332540045	0.171001070425158	0.209274797154432	0.152828097266237	0.195681145828705	0.234859856800963	0.177259501247551	0.00171630502563151	0.00244377164295599	0.00249597022945856
149	25.4250084186799	0.14	19.2371159036539	11.7918378061442	26.6823940011636	0.176398513108789	27.0599606997317	17.9309498334159	36.1889715660474	1.05	0.73	1.41	12.0308910154536	18.1560620650573	24.2812331146611	16.4498908344491	24.824864473466	33.1998381124829	16.7398545261172	25.2618449134439	33.7811624995236	19.2371159036539	1.15166605246086	-0.693760641759978	0.0747971101829424	-0.154433525687975	-0.126777528856059	-0.167564332540045	0.171001070425158	0.209274797154432	0.152828097266237	0.195681145828705	0.234859856800963	0.177259501247551	0.00171630502563151	0.00244377164295599	0.00249597022945856
149	25.4250084186799	0.14	19.275272496623	11.7684679205656	26.7820770726804	0.173022903729451	25.8744057398646	17.042573962316	34.7062375174132	0.96	0.71	1.32	12.1460943500847	18.4404641026455	24.7348338552063	16.998129433153	25.8069290909134	34.6157287486738	17.3377994460068	26.322350355562	35.3067136015431	19.275272496623	1.0965026822715	-0.466718489048755	-1.19659616338786	-0.154433525687975	-0.126777528856059	-0.167564332540045	0.171001070425158	0.209274797154432	0.152828097266237	0.195681145828705	0.234859856800963	0.177259501247551	0.00171630502563151	0.00244377164295599	0.00249597022945856
149	25.4250084186799	0.14	19.2890676585923	11.9194786950423	26.6586566221423	0.169778188540383	24.3163275448942	15.9209628239891	32.7116922657994	1	0.77	1.33	11.0379663753537	16.8584531463267	22.6789399172997	15.281038593963	23.3389615807087	31.3968845674545	15.6515317267855	23.9064535343389	32.1559692389905	19.2890676585923	1.11135172285833	-0.3529491892453	-0.256476178756797	-0.154433525687975	-0.126777528856059	-0.167564332540045	0.171001070425158	0.209274797154432	0.152828097266237	0.195681145828705	0.234859856800963	0.177259501247551	0.00171630502563151	0.00244377164295599	0.00249597022945856
149	25.4250084186799	0.14	19.3172420303803	11.7495844100508	26.8848996507099	0.1330041223825	22.1988441607134	13.3498931812644	31.0477951401623	0.95	0.71	1.34	9.59457444595927	15.9543196355403	22.3140648251213	13.4725376510324	22.4027832810183	31.3330289110043	13.7337769605774	22.8411804580993	31.944274661853	19.3172420303803	1.09996361579493	0.410745793812442	0.107298536228726	-0.154433525687975	-0.126777528856059	-0.167564332540045	0.171001070425158	0.209274797154432	0.152828097266237	0.195681145828705	0.234859856800963	0.177259501247551	0.00171630502563151	0.00244377164295599	0.00249597022945856
149	25.4250084186799	0.14	19.3205416574185	11.8115228097808	26.8295605050563	0.164489796230393	26.7444298177787	17.3336588801456	36.1552007554118	1	0.76	1.28	12.025370828941	18.5541718797614	25.0829729305819	16.6522834385246	25.6931227738363	34.7339621091481	17.0867608909542	26.3670607573934	35.6407721230982	19.3205416574185	1.10804880560504	-2.73998799584277	-2.82766539137918	-0.154433525687975	-0.126777528856059	-0.167564332540045	0.171001070425158	0.209274797154432	0.152828097266237	0.195681145828705	0.234859856800963	0.177259501247551	0.00171630502563151	0.00244377164295599	0.00249597022945856
149	25.4250084186799	0.14	19.3837007866508	11.9562432828167	26.8111582904849	0.160116683155011	25.4065835634141	16.3216257385165	34.4915413883117	1.07	0.77	1.29	10.7832037911012	16.7853602691932	22.7875167472853	14.6599733127919	22.8200206876402	30.9800680624886	15.0583709436774	23.4302036287108	31.8146245994776	19.3837007866508	1.11598768077061	-0.544769811499259	-0.151713513214787	-0.154433525687975	-0.126777528856059	-0.167564332540045	0.171001070425158	0.209274797154432	0.152828097266237	0.195681145828705	0.234859856800963	0.177259501247551	0.00171630502563151	0.00244377164295599	0.00249597022945856
149	25.4250084186799	0.14	19.4951660847426	12.0503923222342	26.939939847251	0.188883916703146	26.9595012949736	18.2369941799073	35.6820084100399	1.03	0.74	1.4	12.3889437879402	18.3144076704436	24.239871552947	17.0184848336254	25.1581954451742	33.297906056723	17.3397290151121	25.6357673919477	33.9277635697329	19.4951660847426	1.13208130195066	0.00681950434339352	0.762629957355762	-0.154433525687975	-0.126777528856059	-0.167564332540045	0.171001070425158	0.209274797154432	0.152828097266237	0.195681145828705	0.234859856800963	0.177259501247551	0.00171630502563151	0.00244377164295599	0.00249597022945856
149	25.4250084186799	0.14	19.6326595643939	11.9821395965038	27.2831795322841	0.185093148667461	29.1144628873117	19.5765564706137	38.6523693040097	1.05	0.81	1.39	13.0535466356436	19.4133733193438	25.7732000030439	17.8069692182863	26.482713914448	35.1584586106097	18.2553482864817	27.1466491417511	36.0401403736015	19.6326595643939	1.16684101317501	0.288107364633197	2.06170067769747	-0.154433525687975	-0.126777528856059	-0.167564332540045	0.171001070425158	0.209274797154432	0.152828097266237	0.195681145828705	0.234859856800963	0.177259501247551	0.00171630502563151	0.00244377164295599	0.00249597022945856
149	25.4250084186799	0.14	19.7868993646041	12.255209178307	27.3185895509013	0.136701362656669	22.6198411390941	13.7448256860889	31.4948565920992	1	0.81	1.33	9.52743288922402	15.6792834874394	21.8311340856549	13.1888706161965	21.7049066285627	30.2209426409289	13.5594710608427	22.3135176297685	31.0697354522272	19.7868993646041	1.11319561370896	-2.08874396258372	-1.61416890568187	-0.154433525687975	-0.126777528856059	-0.167564332540045	0.171001070425158	0.209274797154432	0.152828097266237	0.195681145828705	0.234859856800963	0.177259501247551	0.00171630502563151	0.00244377164295599	0.00249597022945856
149	25.4250084186799	0.14	19.8049944298852	12.1584006666706	27.4515881930999	0.172447316587976	25.4114735291162	16.7201700262911	34.1027770319412	1.01	0.75	1.3	11.5374213616375	17.5346827851933	23.531944208749	15.943434370746	24.2309832877509	32.5185322047558	16.343566323204	24.835505434556	33.3334654277054	19.8049944298852	1.09409533159795	-0.524573885493763	-0.831238604346616	-0.154433525687975	-0.126777528856059	-0.167564332540045	0.171001070425158	0.209274797154432	0.152828097266237	0.195681145828705	0.234859856800963	0.177259501247551	0.00171630502563151	0.00244377164295599	0.00249597022945856
149	25.4250084186799	0.14	19.8736432613068	12.2036570444012	27.5436294782124	0.172415159061575	24.1718487553979	15.9035936131589	32.4401038976369	1.04	0.77	1.37	10.7362183369371	16.3179626037883	21.8997068706395	14.7133618595598	22.3628172476974	30.012272635835	15.0518416349485	22.8804193833949	30.7024097807371	19.8736432613068	1.11063531998794	1.80693025550147	2.05333340452683	-0.154433525687975	-0.126777528856059	-0.167564332540045	0.171001070425158	0.209274797154432	0.152828097266237	0.195681145828705	0.234859856800963	0.177259501247551	0.00171630502563151	0.00244377164295599	0.00249597022945856
149	25.4250084186799	0.14	19.9080591467307	12.138316418118	27.6778018753434	0.152244412069488	23.9408401281314	15.1204154043306	32.7612648519321	0.89	0.7	1.28	11.3767528503629	18.0133292561388	24.6499056619147	16.2798852189587	25.7766813218498	35.2734774247409	16.618381548599	26.3178633194208	36.0127899308416	19.9080591467307	1.04876967162104	0.0988198290823385	-1.66815290013721	-0.154433525687975	-0.126777528856059	-0.167564332540045	0.171001070425158	0.209274797154432	0.152828097266237	0.195681145828705	0.234859856800963	0.177259501247551	0.00171630502563151	0.00244377164295599	0.00249597022945856
149	25.4250084186799	0.14	19.9190846954707	12.3085490317997	27.5296203591418	0.142140271821639	23.8804552800932	14.7208315546783	33.0400790055081	1.14	0.8	1.45	9.26504803393331	15.0299637911383	20.7948795483432	12.3798101042355	20.0827990234214	27.7857879426072	12.6482815718377	20.5179866740785	28.3867607333592	19.9190846954707	1.21374025139237	-1.07366544720784	1.76302735282187	-0.154433525687975	-0.126777528856059	-0.167564332540045	0.171001070425158	0.209274797154432	0.152828097266237	0.195681145828705	0.234859856800963	0.177259501247551	0.00171630502563151	0.00244377164295599	0.00249597022945856
149	25.4250084186799	0.14	20.2316951181824	12.3481883294889	28.1152019068758	0.156039866131273	26.3459564455452	16.7796869212829	35.9122259698074	0.93	0.72	1.28	12.2424225148789	19.221951629852	26.2014807448252	17.2957941169573	27.1563015826301	37.0168090483029	17.6866987020398	27.772094514129	37.8551535464386	20.2316951181824	1.07769021195857	-2.55698224143237	-3.43960277726054	-0.154433525687975	-0.126777528856059	-0.167564332540045	0.171001070425158	0.209274797154432	0.152828097266237	0.195681145828705	0.234859856800963	0.177259501247551	0.00171630502563151	0.00244377164295599	0.00249597022945856
149	25.4250084186799	0.14	20.244634169141	12.5242636462313	27.9650046920507	0.160129767078773	24.4662993511473	15.7179965789418	33.2146021233527	0.99	0.74	1.37	11.0112382560263	17.1398593991093	23.2684805421924	15.3058052310012	23.8246910610565	32.3435768911117	15.612888390521	24.302984764524	32.9937200950763	20.244634169141	1.09726401170637	1.05632348052525	0.819154061216113	-0.154433525687975	-0.126777528856059	-0.167564332540045	0.171001070425158	0.209274797154432	0.152828097266237	0.195681145828705	0.234859856800963	0.177259501247551	0.00171630502563151	0.00244377164295599	0.00249597022945856
149	25.4250084186799	0.14	20.2780670165619	12.3219442161267	28.2341898169971	0.155045927164042	25.7442511512678	16.361026899413	35.1274754031225	1.01	0.78	1.38	11.2624959655008	17.721658090813	24.1808202161252	15.5491630637626	24.4667747059252	33.3843863480877	15.9044870401742	25.0247394422237	34.1500630384059	20.2780670165619	1.13950521993362	-0.25624791575602	0.883015284334975	-0.154433525687975	-0.126777528856059	-0.167564332540045	0.171001070425158	0.209274797154432	0.152828097266237	0.195681145828705	0.234859856800963	0.177259501247551	0.00171630502563151	0.00244377164295599	0.00249597022945856
149	25.4250084186799	0.14	20.3343966541179	12.3035415483669	28.3652517598689	0.153356241252953	24.4670193362993	15.4913642644351	33.4426744081634	0.98	0.73	1.41	10.9003765122619	17.2160255446798	23.5316745770977	15.1778748154818	23.9718949380643	32.7659150606468	15.4413213939497	24.3876862197155	33.332357030476	20.3343966541179	1.10175220331642	-0.0609154075991985	-0.120600068179895	-0.154433525687975	-0.126777528856059	-0.167564332540045	0.171001070425158	0.209274797154432	0.152828097266237	0.195681145828705	0.234859856800963	0.177259501247551	0.00171630502563151	0.00244377164295599	0.00249597022945856
149	25.4250084186799	0.14	20.3378479602389	12.4222144139167	28.2534815065611	0.164225645214825	25.1846214799807	16.3141864057173	34.055056554244	1.01	0.75	1.44	11.2051357240015	17.2976509415076	23.3901661590136	15.4567139129368	23.8609195421013	32.2651251712658	15.7311414226134	24.2850088509611	32.8361293756175	20.3378479602389	1.13497016921427	4.17684474530081	4.81809914782982	-0.154433525687975	-0.126777528856059	-0.167564332540045	0.171001070425158	0.209274797154432	0.152828097266237	0.195681145828705	0.234859856800963	0.177259501247551	0.00171630502563151	0.00244377164295599	0.00249597022945856
149	25.4250084186799	0.14	20.3946008232568	12.3702912402537	28.4189104062599	0.138357348061056	24.1855956032377	14.7622584837143	33.6089327227611	1.05	0.77	1.4	9.86509840944323	16.1623833494145	22.4596682893858	13.4684422301892	22.0658849419473	30.6633276537054	13.7578193685345	22.5399652509472	31.3215694903642	20.3946008232568	1.13397736703241	-0.407690751864059	0.756202017052694	-0.154433525687975	-0.126777528856059	-0.167564332540045	0.171001070425158	0.209274797154432	0.152828097266237	0.195681145828705	0.234859856800963	0.177259501247551	0.00171630502563151	0.00244377164295599	0.00249597022945856
149	25.4250084186799	0.14	20.5311678443807	12.7049907167497	28.3573449720117	0.152933759360578	24.0505923898623	15.2133199452861	32.8878648344384	1.02	0.77	1.35	10.3641785996551	16.3846310898939	22.4050835801327	14.2523639042939	22.5314261506982	30.8104883971024	14.588141790206	23.0606924950367	31.5383454392116	20.5311678443807	1.11457156908225	-0.0299578923437851	0.429394545696172	-0.154433525687975	-0.126777528856059	-0.167564332540045	0.171001070425158	0.209274797154432	0.152828097266237	0.195681145828705	0.234859856800963	0.177259501247551	0.00171630502563151	0.00244377164295599	0.00249597022945856
149	25.4250084186799	0.14	20.5626268745007	12.5026354434654	28.6226183055361	0.147260284489996	22.6763579395141	14.1566600924575	31.1960557865707	1	0.78	1.34	9.7901147631118	15.681957833792	21.5738009044721	13.5403516995604	21.6891455866577	29.8379394737551	13.8815102397404	22.2358612275936	30.5887426294342	20.5626268745007	1.10235699244378	-1.02888558239537	-0.623814047688155	-0.154433525687975	-0.126777528856059	-0.167564332540045	0.171001070425158	0.209274797154432	0.152828097266237	0.195681145828705	0.234859856800963	0.177259501247551	0.00171630502563151	0.00244377164295599	0.00249597022945856
149	25.4250084186799	0.14	20.7092437715555	12.5381246841168	28.8803628589942	0.17753915640515	27.6309739029857	18.3457539996981	36.9161938062732	1.04	0.71	1.45	12.3681149820036	18.6279104310725	24.8877058801414	16.9411769387846	25.5155071788885	34.0898374189924	17.1517970820141	25.830631134582	34.514380748557	20.7092437715555	1.15714836249245	3.07919968087679	4.26381388260298	-0.154433525687975	-0.126777528856059	-0.167564332540045	0.171001070425158	0.209274797154432	0.152828097266237	0.195681145828705	0.234859856800963	0.177259501247551	0.00171630502563151	0.00244377164295599	0.00249597022945856
149	25.4250084186799	0.14	20.7813267487368	12.6887790850365	28.8738744124372	0.153517915414372	27.3100686255008	17.2976821216122	37.3224551293894	0.98	0.75	1.35	12.201681125396	19.2643584578709	26.3270357903459	17.0064573674904	26.8502747661504	36.6940921648105	17.381712433948	27.4443910622474	37.5078951415456	20.7813267487368	1.1164105840393	-2.71550119199962	-2.09948256001032	-0.154433525687975	-0.126777528856059	-0.167564332540045	0.171001070425158	0.209274797154432	0.152828097266237	0.195681145828705	0.234859856800963	0.177259501247551	0.00171630502563151	0.00244377164295599	0.00249597022945856
149	25.4250084186799	0.14	20.8328403451412	12.8112739437186	28.8544067465639	0.170361627703102	25.2397199520315	16.5435399950959	33.9358999089671	0.98	0.73	1.32	11.67618503736	17.8138198075156	23.9514545776712	16.2775860378983	24.8339662015167	33.3903463651351	16.6300392814514	25.3734250231931	34.1133896747359	20.8328403451412	1.08218716951895	1.23575004840257	0.420477223964179	-0.154433525687975	-0.126777528856059	-0.167564332540045	0.171001070425158	0.209274797154432	0.152828097266237	0.195681145828705	0.234859856800963	0.177259501247551	0.00171630502563151	0.00244377164295599	0.00249597022945856
149	25.4250084186799	0.14	20.8567554601906	12.9136353855075	28.7998755348738	0.179090435949749	27.3636643614073	18.2168223618324	36.5105063609822	0.96	0.72	1.31	13.0165125142692	19.5522288422146	26.08794517016	18.2350137790258	27.3909898644205	36.5469659498151	18.6313845441231	27.9875109514179	37.3419921179062	20.8567554601906	1.07876913466062	0.395019146545946	-0.323402632239392	-0.154433525687975	-0.126777528856059	-0.167564332540045	0.171001070425158	0.209274797154432	0.152828097266237	0.195681145828705	0.234859856800963	0.177259501247551	0.00171630502563151	0.00244377164295599	0.00249597022945856
149	25.4250084186799	0.14	20.9818326945769	12.8678683727857	29.0957970163681	0.154739877801165	24.2792348417475	15.4196265128882	33.1388431706068	0.96	0.73	1.32	11.0154385419313	17.3445458630822	23.673653184233	15.4303462400903	24.2961137702975	33.1618813005048	15.7648776499765	24.8218918337234	33.8802147039101	20.9818326945769	1.07059680013276	3.25561500191069	2.57987888622125	-0.154433525687975	-0.126777528856059	-0.167564332540045	0.171001070425158	0.209274797154432	0.152828097266237	0.195681145828705	0.234859856800963	0.177259501247551	0.00171630502563151	0.00244377164295599	0.00249597022945856
149	25.4250084186799	0.14	21.1724781611532	13.1407433375144	29.2042129847919	0.199695505902477	31.2829638461514	21.5052609551872	41.0606667371156	1.01	0.78	1.29	14.836155341864	21.5816451677825	28.327134993701	20.5002597740653	29.8210231759178	39.1417865777703	21.0562141527182	30.6269051581642	40.1994436654611	21.1724781611532	1.11175726767582	-2.2255088590101	-1.78120477352121	-0.154433525687975	-0.126777528856059	-0.167564332540045	0.171001070425158	0.209274797154432	0.152828097266237	0.195681145828705	0.234859856800963	0.177259501247551	0.00171630502563151	0.00244377164295599	0.00249597022945856
149	25.4250084186799	0.14	21.1879270651927	13.0266372416392	29.3492168887463	0.182869433795701	28.468426521573	19.0728357313424	37.8640173118036	0.98	0.76	1.35	13.4286056111316	20.0437563408289	26.6589070705262	18.7026882071597	27.9159382737441	37.1291883403285	19.1219860275035	28.5425635153834	37.9675376163733	21.1879270651927	1.10272669215778	0.086787965583679	0.205334190127716	-0.154433525687975	-0.126777528856059	-0.167564332540045	0.171001070425158	0.209274797154432	0.152828097266237	0.195681145828705	0.234859856800963	0.177259501247551	0.00171630502563151	0.00244377164295599	0.00249597022945856
149	25.4250084186799	0.14	21.28737999739	13.0724283743572	29.5023316204229	0.173609450127376	24.8143802444245	16.3616913518675	33.2670691369814	1.06	0.71	1.36	10.8906286902812	16.5168866475794	22.1431446048776	14.8467231593133	22.5167573410345	30.1867915227557	15.1096804680763	22.9149787113361	30.7214244223773	21.28737999739	1.07743677746484	-0.560679331990192	-1.24266499149843	-0.154433525687975	-0.126777528856059	-0.167564332540045	0.171001070425158	0.209274797154432	0.152828097266237	0.195681145828705	0.234859856800963	0.177259501247551	0.00171630502563151	0.00244377164295599	0.00249597022945856
149	25.4250084186799	0.14	21.2955437435486	12.9135856503575	29.6775018367398	0.150097319469018	25.0338482290426	15.7332430656056	34.3344533924795	0.98	0.77	1.32	11.0870144850158	17.6410315898466	24.1950486946773	15.4467609102343	24.5780139952492	33.7092670802642	15.8298958498904	25.1910812786897	34.5467592877584	21.2955437435486	1.07647770815645	0.0260100998577646	-0.29271920268801	-0.154433525687975	-0.126777528856059	-0.167564332540045	0.171001070425158	0.209274797154432	0.152828097266237	0.195681145828705	0.234859856800963	0.177259501247551	0.00171630502563151	0.00244377164295599	0.00249597022945856
149	25.4250084186799	0.14	21.310827718345	13.0436594024579	29.5779960342321	0.147024399390009	23.8288548247497	14.8677361239609	32.7899735255385	0.93	0.68	1.23	10.8600611016061	17.4056639975624	23.9512668935186	15.3501112909125	24.6019683457671	33.8538254006218	15.6866368865957	25.1416826012566	34.5941282838497	21.310827718345	1.01494647804259	0.194027009966949	-2.24355006513008	-0.154433525687975	-0.126777528856059	-0.167564332540045	0.171001070425158	0.209274797154432	0.152828097266237	0.195681145828705	0.234859856800963	0.177259501247551	0.00171630502563151	0.00244377164295599	0.00249597022945856
149	25.4250084186799	0.14	21.3255733314321	13.2230235555371	29.428123107327	0.164643374015037	26.4211911202545	17.1293519038189	35.71303033669	1.02	0.77	1.45	11.7363509924029	18.1027498510046	24.4691487096064	16.1744114309355	24.9482419459839	33.7220724610324	16.4910130185619	25.4374003679015	34.3790262793366	21.3255733314321	1.12562242483667	-1.18123334902575	-0.644258052990635	-0.154433525687975	-0.126777528856059	-0.167564332540045	0.171001070425158	0.209274797154432	0.152828097266237	0.195681145828705	0.234859856800963	0.177259501247551	0.00171630502563151	0.00244377164295599	0.00249597022945856
149	25.4250084186799	0.14	21.4681896123749	13.0139190372805	29.9224601874694	0.142834883051405	27.897591942073	17.227521619629	38.5676622645169	1.03	0.82	1.33	11.6590037721753	18.8801463651416	26.1012889581079	15.9929580672288	25.8983867765327	35.8038154858367	16.4502259264076	26.6409660019621	36.8293522909953	21.4681896123749	1.15937696795977	0.750212514300031	2.56373142855117	-0.154433525687975	-0.126777528856059	-0.167564332540045	0.171001070425158	0.209274797154432	0.152828097266237	0.195681145828705	0.234859856800963	0.177259501247551	0.00171630502563151	0.00244377164295599	0.00249597022945856
149	25.4250084186799	0.14	21.6265954076822	13.2022811822042	30.0509096331602	0.14843026085203	23.7296019289107	14.8554921044272	32.6037117533941	1.03	0.7	1.33	10.0678282857811	16.0819685965849	22.0961089073887	13.8176089378985	22.0717265642094	30.3258441905203	14.0714278027963	22.4763533601296	30.8783761281841	21.6265954076822	1.07791189858964	0.0130325416408224	-0.450385604255405	-0.154433525687975	-0.126777528856059	-0.167564332540045	0.171001070425158	0.209274797154432	0.152828097266237	0.195681145828705	0.234859856800963	0.177259501247551	0.00171630502563151	0.00244377164295599	0.00249597022945856
149	25.4250084186799	0.14	21.7547741349343	13.2472419591642	30.2623063107043	0.160993607175381	26.3632179187071	16.9668026808544	35.7596331565598	0.98	0.76	1.21	11.8991799531577	18.4890860145968	25.0789920760358	16.5471807872821	25.711204476234	34.8752281651859	17.037529506947	26.4682094845374	35.9089994851272	21.7547741349343	1.07455678511113	4.47498572528472	3.77999613384778	-0.154433525687975	-0.126777528856059	-0.167564332540045	0.171001070425158	0.209274797154432	0.152828097266237	0.195681145828705	0.234859856800963	0.177259501247551	0.00171630502563151	0.00244377164295599	0.00249597022945856
149	25.4250084186799	0.14	21.8641110196821	13.3578619109873	30.3703601283768	0.15632281356498	25.7084248873239	16.3836597555219	35.0331900191259	1.01	0.73	1.34	11.2999577529298	17.7313322820452	24.1627068111605	15.6124929604841	24.49834826698	33.3842035734759	15.9382418097686	25.008753689155	34.0841061667464	21.8641110196821	1.09908056777912	1.90252093007576	1.59600709620403	-0.154433525687975	-0.126777528856059	-0.167564332540045	0.171001070425158	0.209274797154432	0.152828097266237	0.195681145828705	0.234859856800963	0.177259501247551	0.00171630502563151	0.00244377164295599	0.00249597022945856
149	25.4250084186799	0.14	21.935475194673	13.4211283711396	30.4498220182063	0.144835292221093	25.6451131094318	15.9158989048682	35.3743273139954	1.02	0.74	1.32	10.8706624531689	17.5157790239984	24.1608955948279	14.9634183128486	24.1103915921062	33.2573648713637	15.3042689034465	24.6588533456849	34.0117024752226	21.935475194673	1.10519426561151	0.365676474601375	0.343040754137077	-0.154433525687975	-0.126777528856059	-0.167564332540045	0.171001070425158	0.209274797154432	0.152828097266237	0.195681145828705	0.234859856800963	0.177259501247551	0.00171630502563151	0.00244377164295599	0.00249597022945856
149	25.4250084186799	0.14	22.0365881226898	13.413547269388	30.6596289759916	0.149497707081581	24.8236263746871	15.5793873562244	34.0678653931498	1.04	0.72	1.39	10.4688468283269	16.6806778917649	22.892508955203	14.322143488746	22.8203799494878	31.3186164102297	14.5637505869951	23.2042492487395	31.8495293788567	22.0365881226898	1.09887075824129	-0.209077523782537	-0.248934839958224	-0.154433525687975	-0.126777528856059	-0.167564332540045	0.171001070425158	0.209274797154432	0.152828097266237	0.195681145828705	0.234859856800963	0.177259501247551	0.00171630502563151	0.00244377164295599	0.00249597022945856
149	25.4250084186799	0.14	22.078528159845	13.6306969554406	30.5263593642495	0.185400734874844	28.840406204636	19.4019032557668	38.2789091535053	1.03	0.79	1.37	13.1941264090469	19.6127132547745	26.031300100502	18.1317352422049	26.9523356902975	35.7729361383902	18.5694916258462	27.5943805469282	36.6375058981849	22.078528159845	1.12239693834636	2.57016774073856	3.39101104320053	-0.154433525687975	-0.126777528856059	-0.167564332540045	0.171001070425158	0.209274797154432	0.152828097266237	0.195681145828705	0.234859856800963	0.177259501247551	0.00171630502563151	0.00244377164295599	0.00249597022945856
149	25.4250084186799	0.14	22.1862413141921	13.5773881380736	30.7950944903107	0.158284584745543	26.6346007274898	17.0451223952488	36.2240790597307	1.01	0.76	1.36	11.7055041054894	18.2909468723209	24.8763896391524	16.146060441818	25.2297321906947	34.3134039395713	16.5154441692483	25.8052952790856	35.0979119995521	22.1862413141921	1.10535332804844	-3.06544992592813	-2.69941991941569	-0.154433525687975	-0.126777528856059	-0.167564332540045	0.171001070425158	0.209274797154432	0.152828097266237	0.195681145828705	0.234859856800963	0.177259501247551	0.00171630502563151	0.00244377164295599	0.00249597022945856
149	25.4250084186799	0.14	22.3293715614758	13.7302237752853	30.9285193476662	0.187787378738189	28.4071152763765	19.1832221522297	37.6310084005233	0.97	0.66	1.29	13.5929857660674	20.1289184133198	26.6648510605722	18.979443469992	28.1053534309858	37.2312633919797	19.2909893583255	28.5680764356486	37.8431746044392	22.3293715614758	1.04732487988665	-2.5704990972498	-4.57019638800708	-0.154433525687975	-0.126777528856059	-0.167564332540045	0.171001070425158	0.209274797154432	0.152828097266237	0.195681145828705	0.234859856800963	0.177259501247551	0.00171630502563151	0.00244377164295599	0.00249597022945856
149	25.4250084186799	0.14	22.5397410252861	13.9869021864333	31.0925798641389	0.176031900811429	27.3309731061264	18.0988823323896	36.5630638798633	1.02	0.72	1.34	12.4064533113366	18.73488293737	25.0633125634035	17.1009707893751	25.8240351061145	34.547099422854	17.4360504278149	26.3315714786752	35.2336120388836	22.5397410252861	1.07261879823681	-0.696610573313608	-1.2763907010424	-0.154433525687975	-0.126777528856059	-0.167564332540045	0.171001070425158	0.209274797154432	0.152828097266237	0.195681145828705	0.234859856800963	0.177259501247551	0.00171630502563151	0.00244377164295599	0.00249597022945856
149	25.4250084186799	0.14	22.7503029977751	13.8012820378409	31.6993239577093	0.140982489179607	25.0930363916816	15.4223544656674	34.7637183176958	0.93	0.7	1.23	11.2804525148592	18.3539294275811	25.4274063403029	15.9531628236646	25.9566913850799	35.9602199464951	16.3313376935475	26.5687795484093	36.8077128863871	22.7503029977751	1.03760103993062	-2.0880655868937	-3.75489190582813	-0.154433525687975	-0.126777528856059	-0.167564332540045	0.171001070425158	0.209274797154432	0.152828097266237	0.195681145828705	0.234859856800963	0.177259501247551	0.00171630502563151	0.00244377164295599	0.00249597022945856
149	25.4250084186799	0.14	22.7540738016535	13.9019863493087	31.6061612539983	0.160066651726486	26.4330002664899	16.9792548259408	35.8867457070389	1.05	0.79	1.38	11.3583650308311	17.682499553994	24.0066340771568	15.5130902014227	24.150501399025	32.7879125966274	15.8870090367575	24.7351673271287	33.5796787287945	22.7540738016535	1.11318886681259	-1.47177756591268	-0.796794968121261	-0.154433525687975	-0.126777528856059	-0.167564332540045	0.171001070425158	0.209274797154432	0.152828097266237	0.195681145828705	0.234859856800963	0.177259501247551	0.00171630502563151	0.00244377164295599	0.00249597022945856
149	25.4250084186799	0.14	23.0956912905821	14.2154944928426	31.9758880883217	0.167211936631617	28.6723296985302	18.6819487045527	38.6627106925078	0.94	0.72	1.22	13.5714562103603	20.8289441913406	28.0864321723209	19.1396174224164	29.3747418814784	39.6098663405405	19.6334581578891	30.1299588562593	40.6355615880924	23.0956912905821	1.03190332288032	1.18551745838732	-0.424436123327873	-0.154433525687975	-0.126777528856059	-0.167564332540045	0.171001070425158	0.209274797154432	0.152828097266237	0.195681145828705	0.234859856800963	0.177259501247551	0.00171630502563151	0.00244377164295599	0.00249597022945856
149	25.4250084186799	0.14	23.2162993105528	14.3668686515924	32.0657299695132	0.162594933148021	29.0123322639622	18.7325860632726	39.2920784646517	1.03	0.81	1.38	12.6769918190463	19.6336532243562	26.590314629666	17.3890548908253	26.9315211762472	36.4739874616691	17.8316099270273	27.6185890638869	37.4031521391025	23.2162993105528	1.14329708819632	-1.60284522212615	-0.179906332964502	-0.154433525687975	-0.126777528856059	-0.167564332540045	0.171001070425158	0.209274797154432	0.152828097266237	0.195681145828705	0.234859856800963	0.177259501247551	0.00171630502563151	0.00244377164295599	0.00249597022945856
149	25.4250084186799	0.14	23.2658309383438	14.3533839696335	32.1782779070542	0.15836177540146	26.8533647926376	17.1879228180916	36.5188067671836	1.02	0.79	1.43	11.7188731149763	18.3088543069239	24.8988354988714	16.1202277293993	25.1852629511642	34.2502981729291	16.4707335472887	25.7330417369364	34.9926805439979	23.2658309383438	1.12082381944145	2.35092371025914	2.8271938295623	-0.154433525687975	-0.126777528856059	-0.167564332540045	0.171001070425158	0.209274797154432	0.152828097266237	0.195681145828705	0.234859856800963	0.177259501247551	0.00171630502563151	0.00244377164295599	0.00249597022945856
149	25.4250084186799	0.14	23.5153281001283	14.5470229387963	32.4836332614604	0.141954799355833	26.1981830741858	16.1419188120792	36.2544473362925	1.05	0.79	1.34	10.7844506998825	17.5030624970453	24.2216742942081	14.7222687447096	23.8941043088784	33.0659398730472	15.1019082257186	24.5114629182468	33.9172572793817	23.5153281001283	1.12717674233787	2.6349677550144	3.76231995553625	-0.154433525687975	-0.126777528856059	-0.167564332540045	0.171001070425158	0.209274797154432	0.152828097266237	0.195681145828705	0.234859856800963	0.177259501247551	0.00171630502563151	0.00244377164295599	0.00249597022945856
149	25.4250084186799	0.14	23.582906787724	14.5528945803562	32.6129189950918	0.185235029368856	31.2279298498733	21.0024600153303	41.4533996844162	0.96	0.72	1.33	14.9483488134083	22.2262529139832	29.5041570145581	20.9087217892628	31.0885532841876	41.2683847791124	21.3237109953803	31.7094827475591	42.0943919070079	23.582906787724	1.07308761767887	-0.720420985928176	-1.10121633557459	-0.154433525687975	-0.126777528856059	-0.167564332540045	0.171001070425158	0.209274797154432	0.152828097266237	0.195681145828705	0.234859856800963	0.177259501247551	0.00171630502563151	0.00244377164295599	0.00249597022945856
149	25.4250084186799	0.14	24.3412439874907	14.8029080262247	33.8795799487567	0.14713800426502	26.5703444808587	16.5827799777821	36.5579089839354	0.99	0.75	1.3	11.6098863763337	18.6023501979837	25.5948140196337	16.1340407605151	25.8513362324934	35.5686317044716	16.5336026779201	26.491732659583	36.453697442882	24.3412439874907	1.07231963057095	-1.76767084309348	-2.30048037662541	-0.154433525687975	-0.126777528856059	-0.167564332540045	0.171001070425158	0.209274797154432	0.152828097266237	0.195681145828705	0.234859856800963	0.177259501247551	0.00171630502563151	0.00244377164295599	0.00249597022945856
149	25.4250084186799	0.14	24.3892391232386	15.1123731438436	33.6661051026336	0.144401761261888	26.5594248557387	16.4656683605847	36.6531813508927	1	0.76	1.41	11.3837586797652	18.3622113970691	25.3406641143729	15.7427774858756	25.3933886253665	35.0439997648575	16.0670473562909	25.9159632252596	35.7663874157599	24.3892391232386	1.09702815781855	2.6861404477528	2.87447518311662	-0.154433525687975	-0.126777528856059	-0.167564332540045	0.171001070425158	0.209274797154432	0.152828097266237	0.195681145828705	0.234859856800963	0.177259501247551	0.00171630502563151	0.00244377164295599	0.00249597022945856
149	25.4250084186799	0.14	24.7718928054635	15.1653304022615	34.3784552086656	0.165871657210734	27.636009889846	17.9601148585966	37.3119049210953	1.01	0.79	1.33	12.3400774496808	18.9882138909378	25.6363503321949	17.0246429987039	26.1965586516323	35.3684743045606	17.4723632860509	26.8867404494785	36.3081616742474	24.7718928054635	1.06868833729794	-1.11031579909906	-1.62964858475653	-0.154433525687975	-0.126777528856059	-0.167564332540045	0.171001070425158	0.209274797154432	0.152828097266237	0.195681145828705	0.234859856800963	0.177259501247551	0.00171630502563151	0.00244377164295599	0.00249597022945856
149	25.4250084186799	0.14	25.0946668695812	15.2560684166704	34.9332653224921	0.176795367423352	29.5719439404803	19.6090892034253	39.5347986775354	0.92	0.69	1.3	14.3924406405027	21.7048555071743	29.0172703738458	20.3831475501554	30.7392806688056	41.0954137874557	20.7757382044998	31.335419257591	41.8913586183589	25.0946668695812	1.03129572420611	2.03400916617156	0.275802839942467	-0.154433525687975	-0.126777528856059	-0.167564332540045	0.171001070425158	0.209274797154432	0.152828097266237	0.195681145828705	0.234859856800963	0.177259501247551	0.00171630502563151	0.00244377164295599	0.00249597022945856
149	25.4250084186799	0.14	25.5668060605701	15.6708239930764	35.4627881280637	0.154923802622152	28.5899043788003	18.1646412552174	39.0151675023833	0.94	0.75	1.22	13.1626868950513	20.7171699352727	28.2716529754942	18.544278262953	29.1874270932496	39.8305759235462	19.0642246433849	30.0082693107253	40.9503396085204	25.5668060605701	1.03186776501629	-0.923997902786677	-2.44845294543601	-0.154433525687975	-0.126777528856059	-0.167564332540045	0.171001070425158	0.209274797154432	0.152828097266237	0.195681145828705	0.234859856800963	0.177259501247551	0.00171630502563151	0.00244377164295599	0.00249597022945856
149	25.4250084186799	0.14	26.0448696913421	15.8005075202777	36.2892318624065	0.151050086031557	30.4524176477269	19.1807601233165	41.7240751721372	1.02	0.73	1.33	13.0981422628206	20.7953228147554	28.4925033666902	18.0282572096573	28.6226413593352	39.2170255090131	18.4182128385662	29.2441307685398	40.0659376369766	26.0448696913421	1.0796177509619	1.72470064185423	1.24788439073611	-0.154433525687975	-0.126777528856059	-0.167564332540045	0.171001070425158	0.209274797154432	0.152828097266237	0.195681145828705	0.234859856800963	0.177259501247551	0.00171630502563151	0.00244377164295599	0.00249597022945856
149	25.4250084186799	0.15	14.9200961493243	9.42963995391463	20.410552344734	0.211806838004566	24.5064541828484	17.1255038548434	31.8874045108534	1.01	0.75	1.3	11.7702080640695	16.8430702588136	21.9159324535578	16.2403273560484	23.2397739441049	30.2392205321615	16.6369467185791	23.8083065876055	30.9792033567507	14.9200961493243	1.14096331577748	0.691814935844883	0.946169584071553	-0.154433525687975	-0.126777528856059	-0.167564332540045	0.171001070425158	0.209274797154432	0.152828097266237	0.195681145828705	0.234859856800963	0.177259501247551	0.00171630502563151	0.00244377164295599	0.00249597022945856
149	25.4250084186799	0.15	15.5809678695218	9.7009992005571	21.4609365384866	0.183743967460807	24.692953166802	16.5671714543692	32.8187348792347	0.97	0.73	1.3	11.7799475733462	17.5577161458848	23.3354847184234	16.470525446625	24.5489047183652	32.6272839901055	16.8432732901457	25.1057420310497	33.3658520081619	15.5809678695218	1.12383444373268	-0.675534704365724	-0.702223926868155	-0.154433525687975	-0.126777528856059	-0.167564332540045	0.171001070425158	0.209274797154432	0.152828097266237	0.195681145828705	0.234859856800963	0.177259501247551	0.00171630502563151	0.00244377164295599	0.00249597022945856
149	25.4250084186799	0.15	16.066583987142	10.0823696006212	22.0507983736629	0.168705892049449	24.0526314821623	15.7165819831896	32.388680981135	1.09	0.83	1.43	10.2237538448428	15.6464162409719	21.069078637101	13.8213237828369	21.1521314176197	28.4829390524026	14.1632001866692	21.6730444412556	29.1855594934055	16.066583987142	1.21252286869235	-1.45148235972274	1.05205263820558	-0.154433525687975	-0.126777528856059	-0.167564332540045	0.171001070425158	0.209274797154432	0.152828097266237	0.195681145828705	0.234859856800963	0.177259501247551	0.00171630502563151	0.00244377164295599	0.00249597022945856
149	25.4250084186799	0.15	16.0826149736951	9.99881968285732	22.1664102645328	0.196934313205162	27.7548393875228	19.0042154835221	36.5054632915234	0.96	0.77	1.37	13.5294918814228	19.7592410215129	25.9889901616031	18.9260028198965	27.6406131560384	36.3552234921803	19.3570013904655	28.2694919162354	37.178445865437	16.0826149736951	1.13498795901793	-0.275218167064516	-0.248489085366674	-0.154433525687975	-0.126777528856059	-0.167564332540045	0.171001070425158	0.209274797154432	0.152828097266237	0.195681145828705	0.234859856800963	0.177259501247551	0.00171630502563151	0.00244377164295599	0.00249597022945856
149	25.4250084186799	0.15	17.1926542379608	10.7920797198038	23.5932287561178	0.165426678151282	22.2373467988342	14.4390833108112	30.0356102868573	1	0.68	1.4	10.0345645229566	15.4540344749717	20.8735044269868	13.9047884666927	21.4144898704725	28.9241912742524	14.0842679632615	21.6906588070707	29.2953976128067	17.1926542379608	1.11947513123463	-3.45287060837343	-3.77492775106999	-0.154433525687975	-0.126777528856059	-0.167564332540045	0.171001070425158	0.209274797154432	0.152828097266237	0.195681145828705	0.234859856800963	0.177259501247551	0.00171630502563151	0.00244377164295599	0.00249597022945856
149	25.4250084186799	0.15	17.2681283102361	10.9420828656843	23.5941737547878	0.193488880398211	24.0332297563483	16.3724183011999	31.6940412114966	1.13	0.76	1.46	10.3890703312994	15.2502159200686	20.1113615088377	13.921357323097	20.4352938528141	26.9492303825312	14.1614550165304	20.7866651362206	27.413349608462	17.2681283102361	1.19546107088601	0.203148370224304	2.25936232207607	-0.154433525687975	-0.126777528856059	-0.167564332540045	0.171001070425158	0.209274797154432	0.152828097266237	0.195681145828705	0.234859856800963	0.177259501247551	0.00171630502563151	0.00244377164295599	0.00249597022945856
149	25.4250084186799	0.15	17.3393555507128	11.0038555937987	23.674855507627	0.150991015430972	21.725231977485	13.6820022288574	29.7684617261125	0.93	0.7	1.32	9.97459436846586	15.8383526702826	21.7021109720993	14.0873826997756	22.3689232020971	30.6504637044186	14.3538421526986	22.7928449754979	31.2287655623598	17.3393555507128	1.12191207619812	-0.688477021073009	-0.962297180396163	-0.154433525687975	-0.126777528856059	-0.167564332540045	0.171001070425158	0.209274797154432	0.152828097266237	0.195681145828705	0.234859856800963	0.177259501247551	0.00171630502563151	0.00244377164295599	0.00249597022945856
149	25.4250084186799	0.15	17.444053579521	10.8957854434408	23.9923217156013	0.170007963116564	23.9818560943492	15.708712068233	32.2550001204653	0.93	0.69	1.27	11.4343896563857	17.4564207476114	23.4784518388371	16.1388785885871	24.638573942568	33.1382692965488	16.4794109948147	25.1662063214081	33.8443143182261	17.444053579521	1.07678765194442	-1.7307156631024	-3.02557133907376	-0.154433525687975	-0.126777528856059	-0.167564332540045	0.171001070425158	0.209274797154432	0.152828097266237	0.195681145828705	0.234859856800963	0.177259501247551	0.00171630502563151	0.00244377164295599	0.00249597022945856
149	25.4250084186799	0.15	17.6415135214346	11.0251763945511	24.2578506483182	0.175717903870197	24.7557280907025	16.3844630572553	33.1269931241498	1.07	0.76	1.45	10.7794398962238	16.2869470978984	21.7944542995729	14.6324149345935	22.1085112258671	29.5846075171406	14.8950063569066	22.5051064279493	30.1121791552455	17.6415135214346	1.19672857714574	0.912353372202129	2.74011911190418	-0.154433525687975	-0.126777528856059	-0.167564332540045	0.171001070425158	0.209274797154432	0.152828097266237	0.195681145828705	0.234859856800963	0.177259501247551	0.00171630502563151	0.00244377164295599	0.00249597022945856
149	25.4250084186799	0.15	17.6606149555399	10.985108575278	24.3361213358017	0.146147723367028	22.0598044912206	13.7348385814057	30.3847704010356	1.01	0.69	1.36	9.48428104048584	15.2328972963799	20.9815135522739	13.109852873736	21.0560021939249	29.0021515141139	13.3181051590288	21.3928206353689	29.4615965536393	17.6606149555399	1.12791059234038	-3.23398348197274	-2.93699594949331	-0.154433525687975	-0.126777528856059	-0.167564332540045	0.171001070425158	0.209274797154432	0.152828097266237	0.195681145828705	0.234859856800963	0.177259501247551	0.00171630502563151	0.00244377164295599	0.00249597022945856
149	25.4250084186799	0.15	17.7184694724401	11.179623027521	24.2573159173593	0.210314818065586	25.7109612888445	17.9324616827226	33.4894608949663	0.97	0.68	1.37	12.7448607109402	18.2731532440083	23.8014457770764	17.816394719471	25.5445483751087	33.2727020307464	18.0764078310914	25.9142766803162	33.753086790004	17.7184694724401	1.10528300193388	1.45620290441878	0.677201484772305	-0.154433525687975	-0.126777528856059	-0.167564332540045	0.171001070425158	0.209274797154432	0.152828097266237	0.195681145828705	0.234859856800963	0.177259501247551	0.00171630502563151	0.00244377164295599	0.00249597022945856
149	25.4250084186799	0.15	17.9840497585039	11.1825054437869	24.7855940732209	0.203653793748313	28.5038388192048	19.7036190001505	37.3040586382592	1.06	0.85	1.36	13.0807049246662	18.9229351628965	24.7651654011269	17.8151045341357	25.7718578594323	33.728611184729	18.330171211649	26.5169362273014	34.7064305536091	17.9840497585039	1.16621588916102	-0.523104522974682	1.20940777881412	-0.154433525687975	-0.126777528856059	-0.167564332540045	0.171001070425158	0.209274797154432	0.152828097266237	0.195681145828705	0.234859856800963	0.177259501247551	0.00171630502563151	0.00244377164295599	0.00249597022945856
149	25.4250084186799	0.15	17.9983100042042	11.2449099357929	24.7517100726154	0.158675137552013	24.7907288764601	15.8781748166442	33.7032829362761	0.99	0.77	1.27	11.0987108538696	17.3285112951451	23.5583117364205	15.4139900656957	24.0659932917827	32.7179965178698	15.8446116358631	24.736432013317	33.6292200471368	17.9983100042042	1.0970820338417	3.63540695370401	3.44303064359085	-0.154433525687975	-0.126777528856059	-0.167564332540045	0.171001070425158	0.209274797154432	0.152828097266237	0.195681145828705	0.234859856800963	0.177259501247551	0.00171630502563151	0.00244377164295599	0.00249597022945856
149	25.4250084186799	0.15	18.0846884669418	11.3614101638657	24.8079667700178	0.17447535762462	24.6688910163437	16.2910317604103	33.046750272277	1.06	0.8	1.47	10.7989375691059	16.3524212525299	21.9059049359538	14.6993455449926	22.2586609979002	29.8179764508078	15.0077169766384	22.7240959648398	30.4478989989264	18.0846884669418	1.20271324438652	0.515001709913641	2.98386155459947	-0.154433525687975	-0.126777528856059	-0.167564332540045	0.171001070425158	0.209274797154432	0.152828097266237	0.195681145828705	0.234859856800963	0.177259501247551	0.00171630502563151	0.00244377164295599	0.00249597022945856
149	25.4250084186799	0.15	18.1878451916337	11.4408524608392	24.9348379224282	0.179679122634696	25.0283360839583	16.6788352427018	33.3778369252147	0.98	0.74	1.4	11.7046945256796	17.5641178826897	23.4235412396999	16.2807958157252	24.4310363080404	32.5812768003556	16.5795660329514	24.8811996141567	33.1793351802094	18.1878451916337	1.16320539832169	-1.01413797038978	0.22525275894977	-0.154433525687975	-0.126777528856059	-0.167564332540045	0.171001070425158	0.209274797154432	0.152828097266237	0.195681145828705	0.234859856800963	0.177259501247551	0.00171630502563151	0.00244377164295599	0.00249597022945856
149	25.4250084186799	0.15	18.3560360696911	11.4353643925096	25.2767077468726	0.176370776325418	25.7187087876413	17.0413574279411	34.3960601473415	1.03	0.8	1.34	11.5607315655981	17.4473829191688	23.3340342727395	15.8725038760089	23.9546824039065	32.036860931804	16.3001107537797	24.5925668200061	32.9003886379482	18.3560360696911	1.15998895871201	-4.75840392814805	-3.50639952708857	-0.154433525687975	-0.126777528856059	-0.167564332540045	0.171001070425158	0.209274797154432	0.152828097266237	0.195681145828705	0.234859856800963	0.177259501247551	0.00171630502563151	0.00244377164295599	0.00249597022945856
149	25.4250084186799	0.15	18.5234515749894	11.560415433769	25.4864877162098	0.175770449575822	24.4708511070127	16.1974192399621	32.7442829740634	1.03	0.72	1.41	10.9646162787217	16.5652001980752	22.1657841174287	15.041869004826	22.7250607850013	30.4082525651765	15.2866445932189	23.094215695109	30.9032025405781	18.5234515749894	1.14636189633571	0.00232992833822838	0.715835163406544	-0.154433525687975	-0.126777528856059	-0.167564332540045	0.171001070425158	0.209274797154432	0.152828097266237	0.195681145828705	0.234859856800963	0.177259501247551	0.00171630502563151	0.00244377164295599	0.00249597022945856
149	25.4250084186799	0.15	18.5757208370368	11.6510875631446	25.5003541109291	0.155494585622595	22.3022838456574	14.1874733192286	30.4170943720862	0.98	0.7	1.3	9.99631754512987	15.7139122863164	21.4315070275028	13.9263950313717	21.8918765835107	29.8573581356498	14.2060351472036	22.3325538629565	30.4594789832852	18.5757208370368	1.09880677611384	-0.881348115272914	-1.29593428371211	-0.154433525687975	-0.126777528856059	-0.167564332540045	0.171001070425158	0.209274797154432	0.152828097266237	0.195681145828705	0.234859856800963	0.177259501247551	0.00171630502563151	0.00244377164295599	0.00249597022945856
149	25.4250084186799	0.15	18.5929599604668	11.8099840633662	25.3759358575674	0.177111900811451	25.412180348153	16.8600579260748	33.9643027702313	1.03	0.7	1.39	11.4225881574234	17.2165998226021	23.0106114877808	15.6750026825398	23.6260158104464	31.577028938353	15.9138448651921	23.986997513608	32.0622756257499	18.5929599604668	1.13763048486829	3.60008545976043	4.13397780626776	-0.154433525687975	-0.126777528856059	-0.167564332540045	0.171001070425158	0.209274797154432	0.152828097266237	0.195681145828705	0.234859856800963	0.177259501247551	0.00171630502563151	0.00244377164295599	0.00249597022945856
149	25.4250084186799	0.15	18.7469360928236	11.7800071817391	25.7138650039081	0.181217528455029	26.5291112714584	17.7248620069337	35.3333605359832	1.02	0.74	1.35	12.10408510008	18.1163960731323	24.1287070461845	16.6601149330538	24.9354856856643	33.2108564382748	17.0159641079815	25.4683236690272	33.9217668023121	18.7469360928236	1.13813626248666	2.32824989207258	2.81764023538043	-0.154433525687975	-0.126777528856059	-0.167564332540045	0.171001070425158	0.209274797154432	0.152828097266237	0.195681145828705	0.234859856800963	0.177259501247551	0.00171630502563151	0.00244377164295599	0.00249597022945856
149	25.4250084186799	0.15	18.766984008142	11.8612415058057	25.6727265104782	0.16068312578679	21.7615376770762	13.9963334451637	29.5267419089886	1	0.75	1.48	9.72731308286623	15.1240530942519	20.5207931056375	13.4792703913651	20.9576066210788	28.4359428507924	13.6910704468898	21.2874859327491	28.8795837324441	18.766984008142	1.13511742073264	-3.93372993692371	-3.02321565009887	-0.154433525687975	-0.126777528856059	-0.167564332540045	0.171001070425158	0.209274797154432	0.152828097266237	0.195681145828705	0.234859856800963	0.177259501247551	0.00171630502563151	0.00244377164295599	0.00249597022945856
149	25.4250084186799	0.15	18.8357400082765	11.8226854039392	25.8487946126138	0.199223394423235	26.8210405096689	18.4255397676269	35.2165412517109	1.04	0.75	1.41	12.4194156898096	18.0782574363465	23.7370991828835	17.0101691879934	24.7607637345351	32.5113582810769	17.3348489502603	25.2350330146943	33.1347753380831	18.8357400082765	1.15880509034363	-0.133091257291253	0.857782127142499	-0.154433525687975	-0.126777528856059	-0.167564332540045	0.171001070425158	0.209274797154432	0.152828097266237	0.195681145828705	0.234859856800963	0.177259501247551	0.00171630502563151	0.00244377164295599	0.00249597022945856
149	25.4250084186799	0.15	19.0262578133028	11.8356172243527	26.2168984022528	0.189584331634977	25.9527724008782	17.5751281747341	34.3304166270223	1	0.72	1.41	12.1421387915559	17.9300066198176	23.7178744480793	16.7869442604433	24.7888800221569	32.7908157838706	17.062400643639	25.1914572560132	33.3252663818846	19.0262578133028	1.15065709174315	-0.596387713288303	0.257317642263573	-0.154433525687975	-0.126777528856059	-0.167564332540045	0.171001070425158	0.209274797154432	0.152828097266237	0.195681145828705	0.234859856800963	0.177259501247551	0.00171630502563151	0.00244377164295599	0.00249597022945856
149	25.4250084186799	0.15	19.2644548099612	12.1513592885927	26.3775503313297	0.164212423465614	25.1866922791821	16.3151005344863	34.058284023878	0.98	0.72	1.36	11.5141839622276	17.7752020399457	24.0362201176638	16.0513188755635	24.7794752069895	33.5076315384155	16.3573645724662	25.2521552052561	34.1507861462993	19.2644548099612	1.1219195977495	2.11506551699278	2.09273519234353	-0.154433525687975	-0.126777528856059	-0.167564332540045	0.171001070425158	0.209274797154432	0.152828097266237	0.195681145828705	0.234859856800963	0.177259501247551	0.00171630502563151	0.00244377164295599	0.00249597022945856
149	25.4250084186799	0.15	19.3110708734836	12.0474039701936	26.5747377767736	0.174962463605586	26.7661554881142	17.6913804165464	35.840930559682	0.97	0.73	1.28	12.5392331479563	18.9712196695521	25.4032061911478	17.5099734494212	26.4916960070349	35.4734185646487	17.9297876790274	27.1275948208693	36.326888606915	19.3110708734836	1.0961188772389	0.182944477886347	-0.0254460545981787	-0.154433525687975	-0.126777528856059	-0.167564332540045	0.171001070425158	0.209274797154432	0.152828097266237	0.195681145828705	0.234859856800963	0.177259501247551	0.00171630502563151	0.00244377164295599	0.00249597022945856
149	25.4250084186799	0.15	19.3885996842339	12.1974335836924	26.5797657847754	0.213053158465646	29.7001091718697	20.7881699274803	38.6120484162591	0.98	0.71	1.3	14.6317215792619	20.9043763733152	27.1770311673685	20.3758115253958	29.1109717152022	37.8461319050086	20.8070319368777	29.726937932631	38.6480016854389	19.3885996842339	1.10222318927097	-4.21605777573609	-4.56585582774649	-0.154433525687975	-0.126777528856059	-0.167564332540045	0.171001070425158	0.209274797154432	0.152828097266237	0.195681145828705	0.234859856800963	0.177259501247551	0.00171630502563151	0.00244377164295599	0.00249597022945856
149	25.4250084186799	0.15	19.3980251039363	12.2723365965557	26.5237136113168	0.163442453087663	23.8588839531013	15.4313393224858	32.2864285837167	1	0.75	1.29	10.6986500500889	16.5415227198045	22.3843953895201	14.8113607674482	22.9003154135254	30.9892700596026	15.1846808210867	23.4776775754447	31.7671154815932	19.3980251039363	1.09103781914793	-1.52069688904016	-1.78410119059125	-0.154433525687975	-0.126777528856059	-0.167564332540045	0.171001070425158	0.209274797154432	0.152828097266237	0.195681145828705	0.234859856800963	0.177259501247551	0.00171630502563151	0.00244377164295599	0.00249597022945856
149	25.4250084186799	0.15	19.4545124550646	12.1478228044024	26.7612021057267	0.146992336635578	22.2087457365561	13.8558201366661	30.5616713364461	0.93	0.67	1.27	10.1083217501156	16.2020829772141	22.2958442043125	14.2802957821723	22.8891148225737	31.4979338629751	14.5514240358791	23.3236195399855	32.0955572096861	19.4545124550646	1.04858594015213	-0.489629218183233	-2.32122733984172	-0.154433525687975	-0.126777528856059	-0.167564332540045	0.171001070425158	0.209274797154432	0.152828097266237	0.195681145828705	0.234859856800963	0.177259501247551	0.00171630502563151	0.00244377164295599	0.00249597022945856
149	25.4250084186799	0.15	19.4752281902446	12.2664222429028	26.6840341375864	0.201168794435782	30.1073688586656	20.7402621183822	39.4744755989489	1	0.74	1.31	14.4087572223642	20.9163107974509	27.4238643725377	19.9634495971774	28.9797176758382	37.9959857544991	20.4270068531662	29.6547173098408	38.8800779311518	19.4752281902446	1.09795685786407	-1.55668258328657	-1.98401902989209	-0.154433525687975	-0.126777528856059	-0.167564332540045	0.171001070425158	0.209274797154432	0.152828097266237	0.195681145828705	0.234859856800963	0.177259501247551	0.00171630502563151	0.00244377164295599	0.00249597022945856
149	25.4250084186799	0.15	19.4827566040034	12.3057644075414	26.6597488004655	0.196180078154817	26.9864976708764	18.4577764694421	35.5152188723107	1.03	0.71	1.41	12.5285846335832	18.3176245845927	24.1066645356023	17.204944261283	25.1547735992658	33.1046029372486	17.4682882712864	25.5409762589046	33.608394728521	19.4827566040034	1.12427695008845	1.91743772339437	1.97356885930985	-0.154433525687975	-0.126777528856059	-0.167564332540045	0.171001070425158	0.209274797154432	0.152828097266237	0.195681145828705	0.234859856800963	0.177259501247551	0.00171630502563151	0.00244377164295599	0.00249597022945856
149	25.4250084186799	0.15	19.5639709079289	12.4256654263139	26.7022763895438	0.168260324150922	24.3408973785576	15.891516341534	32.7902784155812	1.02	0.73	1.37	10.8294177015673	16.5873249146431	22.3452321277188	14.8938156129814	22.8127278492133	30.7316400854451	15.1822997652917	23.2532187181932	31.3272275943956	19.5639709079289	1.10778624264456	1.55493764693341	1.48512770875368	-0.154433525687975	-0.126777528856059	-0.167564332540045	0.171001070425158	0.209274797154432	0.152828097266237	0.195681145828705	0.234859856800963	0.177259501247551	0.00171630502563151	0.00244377164295599	0.00249597022945856
149	25.4250084186799	0.15	19.7071344563746	12.2773053640366	27.1369635487125	0.170606787129783	25.0606302749662	16.433635456537	33.6876250933954	0.99	0.76	1.41	11.4689148366795	17.4896318673522	23.510348898025	15.9183737270357	24.274876950206	32.6313801733762	16.2482865184208	24.779596894634	33.3111175981264	19.7071344563746	1.11805963648702	-1.2334997276365	-0.75456052299232	-0.154433525687975	-0.126777528856059	-0.167564332540045	0.171001070425158	0.209274797154432	0.152828097266237	0.195681145828705	0.234859856800963	0.177259501247551	0.00171630502563151	0.00244377164295599	0.00249597022945856
149	25.4250084186799	0.15	19.7846462318933	12.4997049203724	27.0695875434143	0.185074328325653	26.7267201312243	17.9704926426586	35.4829476197901	1.01	0.73	1.29	12.3623889322729	18.3860351363924	24.4096813405119	17.0634493666934	25.3777147218744	33.6919800770553	17.4551120423924	25.9630327314719	34.4665645411371	19.7846462318933	1.1054997477673	-2.03170171303105	-2.29381713948948	-0.154433525687975	-0.126777528856059	-0.167564332540045	0.171001070425158	0.209274797154432	0.152828097266237	0.195681145828705	0.234859856800963	0.177259501247551	0.00171630502563151	0.00244377164295599	0.00249597022945856
149	25.4250084186799	0.15	19.8237763829723	12.5183464438061	27.1292063221385	0.157240762126915	23.7134822497284	15.1421173202592	32.2848471791976	0.96	0.74	1.26	10.8022859255102	16.917040736988	23.0317955484659	15.1234391488436	23.6842310903988	32.2450230319541	15.5063590980047	24.284818067557	33.0635819574023	19.8237763829723	1.08154823201487	-0.666217003279009	-1.94384886277133	-0.154433525687975	-0.126777528856059	-0.167564332540045	0.171001070425158	0.209274797154432	0.152828097266237	0.195681145828705	0.234859856800963	0.177259501247551	0.00171630502563151	0.00244377164295599	0.00249597022945856
149	25.4250084186799	0.15	19.9349765626709	12.5045754778943	27.3653776474474	0.200943109315808	28.46702641416	19.6040446173419	37.330008210978	1.03	0.75	1.35	13.3379053348345	19.3679677274568	25.398030120079	18.3326043969722	26.62076850954	34.9089326221078	18.7272593985034	27.1996050231552	35.6661127210266	19.9349765626709	1.1375034118667	-0.331437260690917	0.336148471402766	-0.154433525687975	-0.126777528856059	-0.167564332540045	0.171001070425158	0.209274797154432	0.152828097266237	0.195681145828705	0.234859856800963	0.177259501247551	0.00171630502563151	0.00244377164295599	0.00249597022945856
149	25.4250084186799	0.15	20.0253239624777	12.562624465371	27.4880234595845	0.16790161269739	24.6053117654553	16.0531828249864	33.1574407059243	1.06	0.72	1.36	10.6781663803974	16.3668236845925	22.0554809887876	14.5535025151716	22.30669584774	30.0598891803084	14.8212160182745	22.7201157800173	30.6129843324125	20.0253239624777	1.11777141699144	0.674863625763047	1.07509958836818	-0.154433525687975	-0.126777528856059	-0.167564332540045	0.171001070425158	0.209274797154432	0.152828097266237	0.195681145828705	0.234859856800963	0.177259501247551	0.00171630502563151	0.00244377164295599	0.00249597022945856
149	25.4250084186799	0.15	20.1724186148181	12.5725714333393	27.772265796297	0.161374544230744	24.4611771764082	15.7549635176	33.1673908352163	0.99	0.74	1.26	10.9745651298954	17.0391243227262	23.103683515557	15.2210758866926	23.6322625351696	32.0434491836466	15.6160308169251	24.2462695451287	32.8735477920021	20.1724186148181	1.08016699672687	-2.58727492415248	-3.66091578162037	-0.154433525687975	-0.126777528856059	-0.167564332540045	0.171001070425158	0.209274797154432	0.152828097266237	0.195681145828705	0.234859856800963	0.177259501247551	0.00171630502563151	0.00244377164295599	0.00249597022945856
149	25.4250084186799	0.15	20.1865221075178	12.5334468388407	27.8395973761948	0.168824883543941	24.1945345055112	15.812860423828	32.5762085871944	0.94	0.66	1.29	11.4749661095267	17.5573208164261	23.6396755233254	16.1759518683919	24.7500841182125	33.324216368033	16.4360035421827	25.151216573887	33.864836196236	20.1865221075178	1.056979949664	2.82650865036625	1.23309213423747	-0.154433525687975	-0.126777528856059	-0.167564332540045	0.171001070425158	0.209274797154432	0.152828097266237	0.195681145828705	0.234859856800963	0.177259501247551	0.00171630502563151	0.00244377164295599	0.00249597022945856
149	25.4250084186799	0.15	20.2516279710195	12.6384410016944	27.8648149403446	0.155007883827617	23.1221637537995	14.6934099445334	31.5509175630656	1.02	0.74	1.29	10.004995149589	15.7442783586689	21.4835615677487	13.7558307929929	21.646750030511	29.5376692680291	14.0931236596787	22.1796836821485	30.2655290353269	20.2516279710195	1.0819676458217	-3.80333854335501	-4.22709728631384	-0.154433525687975	-0.126777528856059	-0.167564332540045	0.171001070425158	0.209274797154432	0.152828097266237	0.195681145828705	0.234859856800963	0.177259501247551	0.00171630502563151	0.00244377164295599	0.00249597022945856
149	25.4250084186799	0.15	20.2901727237977	12.8459493550106	27.7343960925848	0.199012391719819	28.9615736410382	19.8900454099939	38.0331018720824	1.01	0.74	1.36	13.6540816919415	19.8814876623269	26.1088936327122	18.8311365089188	27.4197135052022	36.0082905014856	19.2162431738648	27.9767628464383	36.7423018886157	20.2901727237977	1.12180039293485	0.990640273673455	1.35869546958424	-0.154433525687975	-0.126777528856059	-0.167564332540045	0.171001070425158	0.209274797154432	0.152828097266237	0.195681145828705	0.234859856800963	0.177259501247551	0.00171630502563151	0.00244377164295599	0.00249597022945856
149	25.4250084186799	0.15	20.4715651250997	12.8820127893307	28.0611174608688	0.18830481104987	27.9918303258528	18.9181696016205	37.0654910500851	1.03	0.77	1.44	12.7965811462307	18.9341641257732	25.0717471053158	17.5500002683247	25.9674503440087	34.3849004196928	17.8955998810168	26.4782856055211	35.0628615029651	20.4715651250997	1.16709127170413	-1.05583502122109	0.42054739165967	-0.154433525687975	-0.126777528856059	-0.167564332540045	0.171001070425158	0.209274797154432	0.152828097266237	0.195681145828705	0.234859856800963	0.177259501247551	0.00171630502563151	0.00244377164295599	0.00249597022945856
149	25.4250084186799	0.15	20.5246881296304	12.7711297258342	28.2782465334266	0.186775146159761	27.3664824973891	18.4508897892191	36.282075205559	0.96	0.73	1.28	13.2126046080552	19.5970230640333	25.9814415200114	18.5259069167447	27.4777484000575	36.4295898833703	18.976418060973	28.1489260402611	37.3209726444159	20.5246881296304	1.06983949434914	1.12698387308397	0.393530747281651	-0.154433525687975	-0.126777528856059	-0.167564332540045	0.171001070425158	0.209274797154432	0.152828097266237	0.195681145828705	0.234859856800963	0.177259501247551	0.00171630502563151	0.00244377164295599	0.00249597022945856
149	25.4250084186799	0.15	20.7579398592076	13.1395051205318	28.3763745978834	0.164870824756529	24.9721389685853	16.1971591278993	33.7471188092714	1.03	0.72	1.33	10.9998687356243	16.9591623156346	22.918455895645	15.1085959667456	23.2938353647398	31.479074762734	15.4145554087879	23.7658421327022	32.1156956799301	20.7579398592076	1.10235948505391	-2.02980458646815	-2.36695750013099	-0.154433525687975	-0.126777528856059	-0.167564332540045	0.171001070425158	0.209274797154432	0.152828097266237	0.195681145828705	0.234859856800963	0.177259501247551	0.00171630502563151	0.00244377164295599	0.00249597022945856
149	25.4250084186799	0.15	20.7596793625094	13.1657520181743	28.3536067068445	0.138312570132274	22.7975932247711	13.9133893760943	31.6817970734478	1.05	0.75	1.4	9.31343501588309	15.2604011343384	21.2073672527937	12.7231998323537	20.8474244811869	28.9716491300202	12.9756071626952	21.2631861095023	29.5428087340349	20.7596793625094	1.13090789968708	-0.976187680206626	-0.217972461810153	-0.154433525687975	-0.126777528856059	-0.167564332540045	0.171001070425158	0.209274797154432	0.152828097266237	0.195681145828705	0.234859856800963	0.177259501247551	0.00171630502563151	0.00244377164295599	0.00249597022945856
149	25.4250084186799	0.15	20.8210808117844	13.0074149672004	28.6347466563684	0.218096611076613	28.9084906321924	20.3624890765912	37.4544921877937	1.03	0.81	1.34	13.7877115529971	19.5743226071217	25.3609336612463	18.9166120282007	26.8557885803224	34.7949651324442	19.4272563772274	27.5831448876426	35.7344679377519	20.8210808117844	1.115946605932	3.94149737270158	4.44855547724242	-0.154433525687975	-0.126777528856059	-0.167564332540045	0.171001070425158	0.209274797154432	0.152828097266237	0.195681145828705	0.234859856800963	0.177259501247551	0.00171630502563151	0.00244377164295599	0.00249597022945856
149	25.4250084186799	0.15	20.8845957510956	12.9991268372304	28.7700646649608	0.162004539713575	25.6419232007422	16.5366433721301	34.7472030293544	1	0.71	1.47	11.437274000687	17.7347781500645	24.0322822994421	15.8191540773591	24.5293754496746	33.23959682199	16.0017212291808	24.8123620861122	33.6235465985614	20.8845957510956	1.1337716618738	2.24101544837148	2.81971755421324	-0.154433525687975	-0.126777528856059	-0.167564332540045	0.171001070425158	0.209274797154432	0.152828097266237	0.195681145828705	0.234859856800963	0.177259501247551	0.00171630502563151	0.00244377164295599	0.00249597022945856
149	25.4250084186799	0.15	20.9199367649403	13.12941999344	28.7104535364407	0.171256258202302	25.9689286970145	17.049718458326	34.888138935703	1.02	0.72	1.3	11.679475422921	17.7893532504787	23.8992310780364	16.0948126249761	24.5144834779196	32.934154330863	16.44368431941	25.0415737570245	33.6403022984578	20.9199367649403	1.09864776279709	3.36520300728747	3.26420107369953	-0.154433525687975	-0.126777528856059	-0.167564332540045	0.171001070425158	0.209274797154432	0.152828097266237	0.195681145828705	0.234859856800963	0.177259501247551	0.00171630502563151	0.00244377164295599	0.00249597022945856
149	25.4250084186799	0.15	21.044493360697	13.0911067674987	28.9978799538954	0.172147573922778	26.0609789788829	17.1381576423518	34.9838003154141	1.03	0.72	1.33	11.6347954585054	17.6923427940941	23.7498901296829	15.9785435106817	24.2976226053607	32.6167017000398	16.310349895024	24.7987984584176	33.2900394945243	21.044493360697	1.09296938709334	1.80059925364865	1.28442521172196	-0.154433525687975	-0.126777528856059	-0.167564332540045	0.171001070425158	0.209274797154432	0.152828097266237	0.195681145828705	0.234859856800963	0.177259501247551	0.00171630502563151	0.00244377164295599	0.00249597022945856
149	25.4250084186799	0.15	21.2338781888805	13.3594705558255	29.1082858219355	0.163318163797388	25.3579103522454	16.3967994971029	34.319021207388	0.98	0.74	1.28	11.5195450157732	17.8151589802782	24.1107729447831	16.0302274977763	24.7910009442107	33.5517743906451	16.424171709357	25.4016130626399	34.3808916438761	21.2338781888805	1.08134646579155	-3.47907452485176	-4.03237520567455	-0.154433525687975	-0.126777528856059	-0.167564332540045	0.171001070425158	0.209274797154432	0.152828097266237	0.195681145828705	0.234859856800963	0.177259501247551	0.00171630502563151	0.00244377164295599	0.00249597022945856
149	25.4250084186799	0.15	21.2839779751646	13.4815222846896	29.0864336656397	0.171828960189597	25.2087426130034	16.5680514178414	33.8494338081653	0.99	0.7	1.33	11.5869118324444	17.6298027267777	23.672693621111	16.0952497431169	24.4893619553423	32.8834741675678	16.3939849483861	24.9438611370326	33.497444880364	21.2839779751646	1.07841627390577	-4.81731503018432	-5.60343069619923	-0.154433525687975	-0.126777528856059	-0.167564332540045	0.171001070425158	0.209274797154432	0.152828097266237	0.195681145828705	0.234859856800963	0.177259501247551	0.00171630502563151	0.00244377164295599	0.00249597022945856
149	25.4250084186799	0.15	21.2897788819958	13.4656067961424	29.1139509678493	0.193225731653762	27.767877844159	18.9091432495765	36.6266124387415	1	0.71	1.38	13.1394392952585	19.295128313106	25.4508173309536	18.2063043787653	26.7357663597189	35.2652283406724	18.5062474940259	27.1779036074468	35.8451668575082	21.2897788819958	1.12050350335879	0.711107608058826	0.936420184701885	-0.154433525687975	-0.126777528856059	-0.167564332540045	0.171001070425158	0.209274797154432	0.152828097266237	0.195681145828705	0.234859856800963	0.177259501247551	0.00171630502563151	0.00244377164295599	0.00249597022945856
149	25.4250084186799	0.15	21.314397207922	13.325494264283	29.303300151561	0.151811065034004	23.8641844979803	15.0572118558513	32.6711571401093	0.99	0.74	1.31	10.5384443657905	16.7023870736862	22.8663297815819	14.6432517928301	23.2080989349087	31.7729460769874	14.9820970009371	23.7431902961991	32.4995455587287	21.314397207922	1.0775511535705	5.05011517080232	4.38447087419808	-0.154433525687975	-0.126777528856059	-0.167564332540045	0.171001070425158	0.209274797154432	0.152828097266237	0.195681145828705	0.234859856800963	0.177259501247551	0.00171630502563151	0.00244377164295599	0.00249597022945856
149	25.4250084186799	0.15	21.3562862627527	13.3743736026217	29.3381989228838	0.181402860021147	28.0017043161541	18.7145433378034	37.2888652945048	1.04	0.71	1.35	12.5831478767837	18.8275813014573	25.0720147261309	17.2185338958036	25.7632946850501	34.3080554742965	17.5388486311148	26.2442006972159	34.9478268737715	21.3562862627527	1.12019621448709	-0.109926469642313	0.193815173817963	-0.154433525687975	-0.126777528856059	-0.167564332540045	0.171001070425158	0.209274797154432	0.152828097266237	0.195681145828705	0.234859856800963	0.177259501247551	0.00171630502563151	0.00244377164295599	0.00249597022945856
149	25.4250084186799	0.15	21.3884641904429	13.4323533845581	29.3445749963277	0.186556446877733	26.7632218512653	18.0378803137149	35.4885633888156	1.01	0.72	1.35	12.413428354619	18.4180918828279	24.4227554110369	17.1363742798715	25.4256364163702	33.714898552869	17.4713219599486	25.9201814669737	34.3748571443375	21.3884641904429	1.10262632156801	2.90781309633625	2.73539294408109	-0.154433525687975	-0.126777528856059	-0.167564332540045	0.171001070425158	0.209274797154432	0.152828097266237	0.195681145828705	0.234859856800963	0.177259501247551	0.00171630502563151	0.00244377164295599	0.00249597022945856
149	25.4250084186799	0.15	21.4206748352888	13.5582071708446	29.283142499733	0.191988257052624	27.6385852022976	18.7859458288961	36.4912245756991	0.98	0.78	1.29	13.1742863310284	19.3825021404838	25.5907179499393	18.3199836252693	26.9530442035484	35.5861047818275	18.8254434639106	27.6949668971789	36.5649075924205	21.4206748352888	1.09192636854887	-0.147220315275964	-0.210208017334502	-0.154433525687975	-0.126777528856059	-0.167564332540045	0.171001070425158	0.209274797154432	0.152828097266237	0.195681145828705	0.234859856800963	0.177259501247551	0.00171630502563151	0.00244377164295599	0.00249597022945856
149	25.4250084186799	0.15	21.4557418405672	13.6303342069496	29.2811494741848	0.150057358912051	25.8539784507673	16.2471728216074	35.4607840799271	0.95	0.75	1.29	11.7205595034085	18.6508198170369	25.5810801306653	16.4825999969911	26.2286115753069	35.9746231536227	16.8963473550552	26.8836986982425	36.8725965234567	21.4557418405672	1.09624787769441	-0.785114310573196	-0.903773372778868	-0.154433525687975	-0.126777528856059	-0.167564332540045	0.171001070425158	0.209274797154432	0.152828097266237	0.195681145828705	0.234859856800963	0.177259501247551	0.00171630502563151	0.00244377164295599	0.00249597022945856
149	25.4250084186799	0.15	21.613041662527	13.5122099143687	29.7138734106854	0.164660816191121	26.7737542315659	17.3585221657186	36.1889862974132	1.06	0.81	1.41	11.5134298575031	17.7582940773576	24.0031582972121	15.6753473247721	24.1776283004509	32.6799092761297	16.0510911199737	24.7565877349027	33.4625843011602	21.613041662527	1.16600825008578	1.4086397683318	3.50237564090153	-0.154433525687975	-0.126777528856059	-0.167564332540045	0.171001070425158	0.209274797154432	0.152828097266237	0.195681145828705	0.234859856800963	0.177259501247551	0.00171630502563151	0.00244377164295599	0.00249597022945856
149	25.4250084186799	0.15	21.7346008457128	13.5648072429549	29.9043944484706	0.156692059228071	25.6628940766688	16.3676522313752	34.9581359219624	0.95	0.71	1.38	11.7765388548512	18.4644727875201	25.1524067201891	16.5438201387466	25.9391082998617	35.3343964609769	16.8233965979085	26.3782732570916	35.9340681931295	21.7346008457128	1.08737819334224	-0.28430423316286	-0.752705999024072	-0.154433525687975	-0.126777528856059	-0.167564332540045	0.171001070425158	0.209274797154432	0.152828097266237	0.195681145828705	0.234859856800963	0.177259501247551	0.00171630502563151	0.00244377164295599	0.00249597022945856
149	25.4250084186799	0.15	21.7435262667829	13.5191178995821	29.9679346339837	0.167618469927749	25.9746838899306	16.9374397681977	35.0119280116636	0.92	0.69	1.33	12.4370444165838	19.0730300250194	25.7090156334549	17.6170494408551	27.0169102628303	36.4167710848055	17.9293133811209	27.4921873811926	37.0565112951543	21.7435262667829	1.06118546291228	3.28498289663545	2.13554261188734	-0.154433525687975	-0.126777528856059	-0.167564332540045	0.171001070425158	0.209274797154432	0.152828097266237	0.195681145828705	0.234859856800963	0.177259501247551	0.00171630502563151	0.00244377164295599	0.00249597022945856
149	25.4250084186799	0.15	21.9286372181534	13.8015887915164	30.0556856447904	0.164860322430489	25.3741869339509	16.4575910744336	34.2907827934682	1.02	0.74	1.34	11.2178706093837	17.2956263499318	23.3733820904799	15.429465370599	23.7890306566616	32.1485959427242	15.7677109892299	24.3150092916554	32.8464930413476	21.9286372181534	1.10453847764683	1.77268112971987	1.81455849435476	-0.154433525687975	-0.126777528856059	-0.167564332540045	0.171001070425158	0.209274797154432	0.152828097266237	0.195681145828705	0.234859856800963	0.177259501247551	0.00171630502563151	0.00244377164295599	0.00249597022945856
149	25.4250084186799	0.15	21.964531791912	13.6832163077731	30.2458472760508	0.182896570897564	27.4037684182923	18.3603737340768	36.4471631025078	1.11	0.78	1.48	11.7977417559322	17.6087147037936	23.419687651655	15.8792140455361	23.70051452497	31.521815004404	16.177158849501	24.142170115687	32.1134618822372	21.964531791912	1.16587258334197	-1.47164413334905	0.43865852283494	-0.154433525687975	-0.126777528856059	-0.167564332540045	0.171001070425158	0.209274797154432	0.152828097266237	0.195681145828705	0.234859856800963	0.177259501247551	0.00171630502563151	0.00244377164295599	0.00249597022945856
149	25.4250084186799	0.15	22.0125938844815	13.7504548025292	30.2747329664337	0.168458896065665	25.8492406684523	16.8826336292998	34.8158477076048	1.03	0.76	1.33	11.4174711523995	17.4814526053141	23.5454340582287	15.6574521106992	23.9733478052747	32.2892434998501	16.0288136043714	24.5437670252297	33.0523972382675	22.0125938844815	1.11567941879314	0.190037426554831	0.796577015264832	-0.154433525687975	-0.126777528856059	-0.167564332540045	0.171001070425158	0.209274797154432	0.152828097266237	0.195681145828705	0.234859856800963	0.177259501247551	0.00171630502563151	0.00244377164295599	0.00249597022945856
149	25.4250084186799	0.15	22.0214042417206	13.8934239166242	30.1493845668171	0.175673312172542	27.2670950213487	18.0451799444065	36.4890100982909	1.04	0.82	1.38	12.1178105397709	18.3105678334371	24.5033251271033	16.5739786169179	25.0440422994721	33.5141059820263	17.0098146337897	25.7071068567808	34.3961013488577	22.0214042417206	1.13752348162452	-2.71640090671004	-1.43332428770837	-0.154433525687975	-0.126777528856059	-0.167564332540045	0.171001070425158	0.209274797154432	0.152828097266237	0.195681145828705	0.234859856800963	0.177259501247551	0.00171630502563151	0.00244377164295599	0.00249597022945856
149	25.4250084186799	0.15	22.0769583890003	13.8688179544688	30.2850988235317	0.148292833087621	24.8585106792588	15.5571681709454	34.1598531875721	0.99	0.76	1.33	10.8869154862771	17.3960004742534	23.9050854622297	15.1266713397837	24.1706277716993	33.214584203615	15.4897234186772	24.7505129085212	34.0101278995777	22.0769583890003	1.10903964671551	2.27089693004456	2.61544063395927	-0.154433525687975	-0.126777528856059	-0.167564332540045	0.171001070425158	0.209274797154432	0.152828097266237	0.195681145828705	0.234859856800963	0.177259501247551	0.00171630502563151	0.00244377164295599	0.00249597022945856
149	25.4250084186799	0.15	22.1391251203006	13.9835738362109	30.2946764043902	0.176986880797874	27.0355078471242	17.9331724328829	36.1378432613654	0.99	0.72	1.31	12.477179290003	18.8102177608194	25.1432562316358	17.2972175248537	26.0767614808139	34.8563054367742	17.6645146940541	26.6328144525489	35.6023285867595	22.1391251203006	1.08303291178046	3.5897833581174	3.41870665971503	-0.154433525687975	-0.126777528856059	-0.167564332540045	0.171001070425158	0.209274797154432	0.152828097266237	0.195681145828705	0.234859856800963	0.177259501247551	0.00171630502563151	0.00244377164295599	0.00249597022945856
149	25.4250084186799	0.15	22.1578684779577	13.9487343477736	30.3670026081419	0.182175093773795	27.2629701419436	18.244262787359	36.2816774965282	0.91	0.74	1.26	13.5308465728521	20.2195654826065	26.9082843923609	19.2456720285761	28.7594071622481	38.2731422959202	19.7482205084635	29.5142551047381	39.2717257946891	22.1578684779577	1.04401724515849	-2.75574518829945	-4.32850384985011	-0.154433525687975	-0.126777528856059	-0.167564332540045	0.171001070425158	0.209274797154432	0.152828097266237	0.195681145828705	0.234859856800963	0.177259501247551	0.00171630502563151	0.00244377164295599	0.00249597022945856
149	25.4250084186799	0.15	22.2702209215144	13.9358889478658	30.604552895163	0.164839349475117	26.7049979200712	17.3200346774267	36.0899611627158	0.98	0.72	1.3	12.2030455880237	18.8153380242034	25.4276304603831	17.0004649879038	26.2122675039394	35.424070019975	17.3781210576101	26.7960823264298	36.2149859751096	22.2702209215144	1.08799930726642	1.10215187160463	0.887292233143206	-0.154433525687975	-0.126777528856059	-0.167564332540045	0.171001070425158	0.209274797154432	0.152828097266237	0.195681145828705	0.234859856800963	0.177259501247551	0.00171630502563151	0.00244377164295599	0.00249597022945856
149	25.4250084186799	0.15	22.2950893781847	14.0303055329291	30.5598732234403	0.19623315736538	30.1919189283486	20.6517728288435	39.7320650278537	0.95	0.72	1.28	14.817060902127	21.6618449767479	28.5066290513688	20.7915683293846	30.3962933640866	40.0010183987887	21.2749993961231	31.0987350479047	40.9291084046909	22.2950893781847	1.06429135350923	2.82081231525667	1.6362433644849	-0.154433525687975	-0.126777528856059	-0.167564332540045	0.171001070425158	0.209274797154432	0.152828097266237	0.195681145828705	0.234859856800963	0.177259501247551	0.00171630502563151	0.00244377164295599	0.00249597022945856
149	25.4250084186799	0.15	22.3816625337374	13.942919442985	30.8204056244898	0.162406161910837	25.7742537287701	16.6354984779651	34.9130089795751	0.97	0.71	1.39	11.8032784664932	18.2874408259955	24.7716031854977	16.4891559814709	25.5475175933342	34.6058792051976	16.7547657309916	25.9605682550503	35.1663340353749	22.3816625337374	1.09341318806361	-1.31837926506744	-2.11448489719242	-0.154433525687975	-0.126777528856059	-0.167564332540045	0.171001070425158	0.209274797154432	0.152828097266237	0.195681145828705	0.234859856800963	0.177259501247551	0.00171630502563151	0.00244377164295599	0.00249597022945856
149	25.4250084186799	0.15	22.4122209637792	14.1853711205194	30.6390708070389	0.166220257195194	26.6996489572997	17.3633509057306	36.0359470088688	0.97	0.75	1.38	12.2662296682483	18.8617985059414	25.4573673436344	17.1064467914422	26.3046071416717	35.5027674919012	17.4560531673317	26.8413000432477	36.2249643880017	22.4122209637792	1.09307761422463	2.61961879996811	2.40393752688461	-0.154433525687975	-0.126777528856059	-0.167564332540045	0.171001070425158	0.209274797154432	0.152828097266237	0.195681145828705	0.234859856800963	0.177259501247551	0.00171630502563151	0.00244377164295599	0.00249597022945856
149	25.4250084186799	0.15	22.6226548959956	14.3703533065676	30.8749564854236	0.168804376497441	25.5747295858612	16.7142692701534	34.435189901569	1	0.79	1.3	11.5769936774269	17.7141146843987	23.8512356913705	16.0214105613169	24.5145770997849	33.007743638253	16.4688473900025	25.199691571193	33.9324024914098	22.6226548959956	1.08699501913149	0.420845643783719	0.36354932017506	-0.154433525687975	-0.126777528856059	-0.167564332540045	0.171001070425158	0.209274797154432	0.152828097266237	0.195681145828705	0.234859856800963	0.177259501247551	0.00171630502563151	0.00244377164295599	0.00249597022945856
149	25.4250084186799	0.15	22.728180936002	14.205412895752	31.2509489762519	0.168996332310647	26.8329311911161	17.5429163212339	36.1229460609984	0.98	0.7	1.31	12.3483367311074	18.8875135560832	25.426690381059	17.1964481726893	26.3029876047948	35.4095270369003	17.5357148129912	26.8224030317907	36.1114017494101	22.728180936002	1.05381304705444	0.381400283838298	-0.848052027484412	-0.154433525687975	-0.126777528856059	-0.167564332540045	0.171001070425158	0.209274797154432	0.152828097266237	0.195681145828705	0.234859856800963	0.177259501247551	0.00171630502563151	0.00244377164295599	0.00249597022945856
149	25.4250084186799	0.15	22.7513990148437	14.4121477842866	31.0906502454008	0.141568695269107	23.3199252874197	14.3542754121018	32.2855751627377	0.95	0.69	1.16	10.3506292183295	16.8156102011063	23.280591183883	14.5535664889618	23.6436931467787	32.7338198045955	14.9420381140434	24.2769807920984	33.599366064801	22.7513990148437	0.992832686384504	-0.319686285725288	-3.25748890176628	-0.154433525687975	-0.126777528856059	-0.167564332540045	0.171001070425158	0.209274797154432	0.152828097266237	0.195681145828705	0.234859856800963	0.177259501247551	0.00171630502563151	0.00244377164295599	0.00249597022945856
149	25.4250084186799	0.15	22.8014024883366	14.2879560008567	31.3148489758165	0.164330268850716	26.1918306248599	16.9701544378471	35.4135068118728	1.05	0.77	1.36	11.3926752351325	17.5835182417162	23.7743612483	15.5805379001324	24.0470887415359	32.5136395829394	15.9457607262669	24.6110288545213	33.2762064658083	22.8014024883366	1.10833849645834	0.799825059763653	0.966959521803901	-0.154433525687975	-0.126777528856059	-0.167564332540045	0.171001070425158	0.209274797154432	0.152828097266237	0.195681145828705	0.234859856800963	0.177259501247551	0.00171630502563151	0.00244377164295599	0.00249597022945856
149	25.4250084186799	0.15	22.8040430909128	14.456626959802	31.1514592220235	0.177883953163663	27.6866735752621	18.3937060727506	36.9796410777735	0.98	0.72	1.38	12.9131280756352	19.4371683689844	25.9612086623336	17.9644012768153	27.0404730922086	36.1165449076018	18.2690584443692	27.5015964407571	36.7318477967949	22.8040430909128	1.09464804503288	1.11922041652753	1.10626729966565	-0.154433525687975	-0.126777528856059	-0.167564332540045	0.171001070425158	0.209274797154432	0.152828097266237	0.195681145828705	0.234859856800963	0.177259501247551	0.00171630502563151	0.00244377164295599	0.00249597022945856
149	25.4250084186799	0.15	22.8102838799602	14.3346699929749	31.2858977669456	0.172325866355798	27.020269892991	17.7747869780536	36.2657528079284	0.95	0.68	1.41	12.7930832887553	19.4473533580167	26.101623427278	17.9741986359087	27.3234047109613	36.6726107860139	18.1864892598022	27.6471952268822	37.107228555818	22.8102838799602	1.08027508868359	1.71673483543787	0.766567930377027	-0.154433525687975	-0.126777528856059	-0.167564332540045	0.171001070425158	0.209274797154432	0.152828097266237	0.195681145828705	0.234859856800963	0.177259501247551	0.00171630502563151	0.00244377164295599	0.00249597022945856
149	25.4250084186799	0.15	22.8341754036727	14.1935661361363	31.4747846712092	0.156397217744492	25.7163923498105	16.3913675624391	35.0414171371819	1.04	0.74	1.3	11.0771259136232	17.3788864789876	23.6806470443519	15.1865392786085	23.8261390354906	32.4657387923727	15.5439584075493	24.3907355430373	33.2313201072433	22.8341754036727	1.08425929817758	-0.697497628332159	-1.0060485702265	-0.154433525687975	-0.126777528856059	-0.167564332540045	0.171001070425158	0.209274797154432	0.152828097266237	0.195681145828705	0.234859856800963	0.177259501247551	0.00171630502563151	0.00244377164295599	0.00249597022945856
149	25.4250084186799	0.15	22.9586125676601	14.5277075468357	31.3895175884844	0.164337990211309	26.46037162155	17.144408842599	35.776334400501	1.02	0.74	1.42	11.725996889631	18.0976922669874	24.4693876443439	16.1493007926229	24.9245397916103	33.6997787905976	16.4330350542542	25.3599831914146	34.2915932931672	22.9586125676601	1.1126363434788	-3.02124077941694	-2.59353438922342	-0.154433525687975	-0.126777528856059	-0.167564332540045	0.171001070425158	0.209274797154432	0.152828097266237	0.195681145828705	0.234859856800963	0.177259501247551	0.00171630502563151	0.00244377164295599	0.00249597022945856
149	25.4250084186799	0.15	22.9911566237827	14.5143292296621	31.4679840179033	0.19376900981056	27.1271914291729	18.4879049094568	35.7664779488891	0.98	0.68	1.3	12.9624149123453	19.0196732638803	25.0769316154153	18.0238023099771	26.4462164825513	34.8686306551256	18.3574784022184	26.9369989795692	35.5165748254669	22.9911566237827	1.06643464430661	1.26804225726485	-0.0461547555410955	-0.154433525687975	-0.126777528856059	-0.167564332540045	0.171001070425158	0.209274797154432	0.152828097266237	0.195681145828705	0.234859856800963	0.177259501247551	0.00171630502563151	0.00244377164295599	0.00249597022945856
149	25.4250084186799	0.15	23.1068857420068	14.5946001564363	31.6191713275774	0.165922854970843	24.952022749049	16.2174589000914	33.6865865980065	1	0.77	1.31	11.2504662546628	17.309856720042	23.3692471854213	15.5789400135485	23.9696038706742	32.3602677278	15.9851623894635	24.5969846179446	33.2040380848026	23.1068857420068	1.07991753053384	0.482394603891681	0.21184548232887	-0.154433525687975	-0.126777528856059	-0.167564332540045	0.171001070425158	0.209274797154432	0.152828097266237	0.195681145828705	0.234859856800963	0.177259501247551	0.00171630502563151	0.00244377164295599	0.00249597022945856
149	25.4250084186799	0.15	23.1542973459559	14.6316128916121	31.6769818002996	0.150550472444959	25.9613064020518	16.3332254614314	35.5893873426722	1.03	0.73	1.32	11.1169794417692	17.6701968778056	24.2234143138421	15.2823023646533	24.2908870115354	33.2994716584176	15.621822926976	24.833632123335	34.0374137391518	23.1542973459559	1.07183799369809	0.99956816114622	0.56321399044773	-0.154433525687975	-0.126777528856059	-0.167564332540045	0.171001070425158	0.209274797154432	0.152828097266237	0.195681145828705	0.234859856800963	0.177259501247551	0.00171630502563151	0.00244377164295599	0.00249597022945856
149	25.4250084186799	0.15	23.1931146867848	14.7188946248698	31.6673347486998	0.20350236870655	29.2912464907669	20.2436999665306	38.3387930150031	0.92	0.72	1.16	14.8510202956071	21.4884085832734	28.1257968709397	21.0284106016598	30.4266690012514	39.8249274008431	21.6383162636591	31.3071521269625	40.9755716595468	23.1931146867848	1.01680525914859	4.5686903137216	2.32431255422879	-0.154433525687975	-0.126777528856059	-0.167564332540045	0.171001070425158	0.209274797154432	0.152828097266237	0.195681145828705	0.234859856800963	0.177259501247551	0.00171630502563151	0.00244377164295599	0.00249597022945856
149	25.4250084186799	0.15	23.5724797228406	14.9084695635018	32.2364898821793	0.168362959772134	28.0148982269407	18.2937369844112	37.7360594694703	0.98	0.78	1.26	12.8374293330807	19.6591476398869	26.4808659466931	17.8560863510971	27.34468317128	36.8332799914629	18.3714911354059	28.132933185976	37.8928824410967	23.5724797228406	1.0693955459376	2.75641164737956	2.16771470137932	-0.154433525687975	-0.126777528856059	-0.167564332540045	0.171001070425158	0.209274797154432	0.152828097266237	0.195681145828705	0.234859856800963	0.177259501247551	0.00171630502563151	0.00244377164295599	0.00249597022945856
149	25.4250084186799	0.15	23.7159340110011	14.7921385805879	32.6397294414143	0.172683657218753	29.7282171757384	19.5689002329198	39.887534118557	1	0.72	1.28	13.6110841538966	20.6773636181964	27.7436430824962	18.8669184407725	28.6617971458962	38.45667585102	19.2950094567796	29.3103841892101	39.3255805468632	23.7159340110011	1.07047271018359	3.99787973763987	3.20782146720183	-0.154433525687975	-0.126777528856059	-0.167564332540045	0.171001070425158	0.209274797154432	0.152828097266237	0.195681145828705	0.234859856800963	0.177259501247551	0.00171630502563151	0.00244377164295599	0.00249597022945856
149	25.4250084186799	0.15	23.9273941711281	15.1711969638129	32.6835913784433	0.184218373471681	29.4309178965776	19.7612901160302	39.100545677125	1.02	0.77	1.26	13.5001790288027	20.1061093811627	26.7120397335226	18.5845528822445	27.6783776165632	36.7722023508819	19.114627421071	28.4629981037724	37.8201802930468	23.9273941711281	1.09408241077457	0.927627626714861	1.00469944306793	-0.154433525687975	-0.126777528856059	-0.167564332540045	0.171001070425158	0.209274797154432	0.152828097266237	0.195681145828705	0.234859856800963	0.177259501247551	0.00171630502563151	0.00244377164295599	0.00249597022945856
149	25.4250084186799	0.15	24.1898597166764	15.1583160285828	33.2214034047699	0.200843654954089	29.8651263065657	20.5639765851551	39.1662760279764	1	0.72	1.26	14.2061411164717	20.6316223428595	27.0571035692472	19.6400202397353	28.5232616704412	37.406503101147	20.1139258057973	29.2144038065506	38.3154709596039	24.1898597166764	1.05253523908416	0.320610788884645	-0.79906983759136	-0.154433525687975	-0.126777528856059	-0.167564332540045	0.171001070425158	0.209274797154432	0.152828097266237	0.195681145828705	0.234859856800963	0.177259501247551	0.00171630502563151	0.00244377164295599	0.00249597022945856
149	25.4250084186799	0.15	24.5525022364178	15.2869257529669	33.8180787198686	0.167318683070561	28.3390842398701	18.4685998712992	38.2095686084411	1.03	0.72	1.33	12.5025566435008	19.1845082141028	25.8664597847048	17.1519572575255	26.3187661753958	35.4855750932661	17.4889445083183	26.836958059965	36.1780535299156	24.5525022364178	1.08128905440683	-4.5397584325542	-4.72003472352455	-0.154433525687975	-0.126777528856059	-0.167564332540045	0.171001070425158	0.209274797154432	0.152828097266237	0.195681145828705	0.234859856800963	0.177259501247551	0.00171630502563151	0.00244377164295599	0.00249597022945856
149	25.4250084186799	0.15	24.5657364159386	15.4491749282506	33.6822979036267	0.165384737702428	27.652411409429	17.9537026565944	37.3511201622635	1.03	0.77	1.31	12.1489878633702	18.7119513468537	25.2749148303372	16.6643230222614	25.666500380741	34.6686777392207	17.0968500284277	26.3335868191905	35.5705262484301	24.5657364159386	1.08037260153881	-2.10140430145447	-2.13243714878693	-0.154433525687975	-0.126777528856059	-0.167564332540045	0.171001070425158	0.209274797154432	0.152828097266237	0.195681145828705	0.234859856800963	0.177259501247551	0.00171630502563151	0.00244377164295599	0.00249597022945856
149	25.4250084186799	0.15	24.7920312976971	15.7437270762542	33.84033551914	0.172271293013137	29.0600223398363	19.1146978538265	39.005346825846	1	0.73	1.25	13.2917998777958	20.2074866335413	27.1231733892868	18.4225362686957	28.0077309941663	37.5929257196368	18.8940225135004	28.7270950725228	38.5550179231514	24.7920312976971	1.06311087934508	-0.956919799776406	-2.01655478100996	-0.154433525687975	-0.126777528856059	-0.167564332540045	0.171001070425158	0.209274797154432	0.152828097266237	0.195681145828705	0.234859856800963	0.177259501247551	0.00171630502563151	0.00244377164295599	0.00249597022945856
149	25.4250084186799	0.15	25.024059354967	15.7365484490072	34.3115702609268	0.178406523100555	28.3502803283229	18.8515415247836	37.8490191318621	0.95	0.7	1.33	13.6052118306899	20.4604789915556	27.3157461524213	19.1363256469073	28.7785588160342	38.4207919851611	19.474784499572	29.2853017106426	39.1016569600871	25.024059354967	1.05748391408492	3.23158877600498	2.04964232715001	-0.154433525687975	-0.126777528856059	-0.167564332540045	0.171001070425158	0.209274797154432	0.152828097266237	0.195681145828705	0.234859856800963	0.177259501247551	0.00171630502563151	0.00244377164295599	0.00249597022945856
149	25.4250084186799	0.15	25.2648954777065	15.8127670531278	34.7170239022852	0.171716237489927	27.8372967154982	18.2918466093688	37.3827468216276	1.05	0.76	1.35	12.1999499496183	18.5663937553362	24.9328375610541	16.6440732367687	25.3296463249973	34.0152194132259	17.0338953990053	25.9188436022058	34.8087422596325	25.2648954777065	1.07146188741466	-2.94182008912783	-3.28784816954456	-0.154433525687975	-0.126777528856059	-0.167564332540045	0.171001070425158	0.209274797154432	0.152828097266237	0.195681145828705	0.234859856800963	0.177259501247551	0.00171630502563151	0.00244377164295599	0.00249597022945856
149	25.4250084186799	0.15	25.5027507538394	16.1894836515743	34.8160178561045	0.147214430032125	27.4086446678611	17.1091064669461	37.7081828687761	1	0.78	1.31	11.8189042988718	18.9337852866291	26.0486662743863	16.3393831827038	26.1755544400848	36.0117256974658	16.775790916788	26.8716559461617	36.9737507600759	25.5027507538394	1.08740023732628	0.326593745841719	0.374339620857006	-0.154433525687975	-0.126777528856059	-0.167564332540045	0.171001070425158	0.209274797154432	0.152828097266237	0.195681145828705	0.234859856800963	0.177259501247551	0.00171630502563151	0.00244377164295599	0.00249597022945856
149	25.4250084186799	0.15	25.6270533561555	16.1316103958942	35.1224963164168	0.121025531284702	24.2991623159724	14.0750315619288	34.523293070016	0.99	0.74	1.32	9.86031533952788	17.0228678967897	24.1854204540516	13.706033444528	23.662123236553	33.6182130285779	14.0158725396624	24.1955296376287	34.3740935926653	25.6270533561555	1.06109822985171	-1.4262942902873	-1.82495185817808	-0.154433525687975	-0.126777528856059	-0.167564332540045	0.171001070425158	0.209274797154432	0.152828097266237	0.195681145828705	0.234859856800963	0.177259501247551	0.00171630502563151	0.00244377164295599	0.00249597022945856
149	25.4250084186799	0.15	25.8744234855954	16.2534562700365	35.4953907011543	0.161743954003934	26.9888014219632	17.396045844649	36.5815569992775	0.98	0.67	1.27	12.2684008606251	19.0336032423313	25.7988056240374	17.0979873207774	26.526383560759	35.9547798007407	17.4207309874975	27.026354486099	36.6343017381824	25.8744234855954	1.02069027720041	0.977561340984142	-1.41607211954167	-0.154433525687975	-0.126777528856059	-0.167564332540045	0.171001070425158	0.209274797154432	0.152828097266237	0.195681145828705	0.234859856800963	0.177259501247551	0.00171630502563151	0.00244377164295599	0.00249597022945856
149	25.4250084186799	0.15	25.897894270225	16.2406425648327	35.5551459756172	0.157963294661216	27.8701640098337	17.8237191258998	37.9166088937677	0.95	0.77	1.24	12.8641597166039	20.1151195560229	27.3660793954419	18.0944183114638	28.2934443951285	38.4924704787932	18.6180089852014	29.1147012741577	39.6045398677087	25.897894270225	1.03973407702347	-1.79572733660645	-2.77726278676389	-0.154433525687975	-0.126777528856059	-0.167564332540045	0.171001070425158	0.209274797154432	0.152828097266237	0.195681145828705	0.234859856800963	0.177259501247551	0.00171630502563151	0.00244377164295599	0.00249597022945856
149	25.4250084186799	0.15	26.1031384290796	16.381582442362	35.8246944157972	0.194128703434262	31.2367697217304	21.3001299866395	41.1734094568213	0.95	0.7	1.25	15.3447519123273	22.5031716812575	29.6615914501878	21.5674136496172	31.6287428334462	41.6900720172753	22.063822267367	32.3551681805215	42.6478989406489	26.1031384290796	1.03062363612273	0.277793933800229	-1.46829604427617	-0.154433525687975	-0.126777528856059	-0.167564332540045	0.171001070425158	0.209274797154432	0.152828097266237	0.195681145828705	0.234859856800963	0.177259501247551	0.00171630502563151	0.00244377164295599	0.00249597022945856
149	25.4250084186799	0.15	26.3219090288571	16.6552120983429	35.9886059593714	0.167616367848073	28.0316703082776	18.2786755398278	37.7846650767274	1	0.75	1.33	12.6963693918742	19.4708002847168	26.2452311775594	17.5897075869524	26.9750881469558	36.3604687069592	17.9987806416397	27.6058559082061	37.2057976286072	26.3219090288571	1.06060998142247	0.415326847872384	-0.316634170527557	-0.154433525687975	-0.126777528856059	-0.167564332540045	0.171001070425158	0.209274797154432	0.152828097266237	0.195681145828705	0.234859856800963	0.177259501247551	0.00171630502563151	0.00244377164295599	0.00249597022945856
149	25.4250084186799	0.15	26.3426677961896	16.675390489714	36.0099451026652	0.160871031833537	27.5191015023043	17.7062518488366	37.331951155772	0.95	0.76	1.37	12.7028135866705	19.7427450733683	26.7826765600661	17.8243004334372	27.7025729117004	37.5808453899636	18.2193659753845	28.3134903226496	38.4101578297073	26.3426677961896	1.0573822024809	-0.268208292732237	-0.962871653776826	-0.154433525687975	-0.126777528856059	-0.167564332540045	0.171001070425158	0.209274797154432	0.152828097266237	0.195681145828705	0.234859856800963	0.177259501247551	0.00171630502563151	0.00244377164295599	0.00249597022945856
149	25.4250084186799	0.15	26.3433316011979	16.6784687947483	36.0081944076475	0.214540214254598	32.5704612626692	22.8403682235415	42.3005543017969	0.95	0.64	1.26	16.4278226620014	23.4261442900569	30.4244659181125	23.0746971157114	32.9046152496122	42.734533383513	23.4451494509346	33.4338766955331	43.4210211830674	26.3433316011979	1.00649535900809	1.6198504738559	-1.09577048360347	-0.154433525687975	-0.126777528856059	-0.167564332540045	0.171001070425158	0.209274797154432	0.152828097266237	0.195681145828705	0.234859856800963	0.177259501247551	0.00171630502563151	0.00244377164295599	0.00249597022945856
149	25.4250084186799	0.15	26.4415791609298	16.7410413970805	36.1421169247792	0.147718625641336	28.3425117063323	17.7133830018519	38.9716404108128	0.99	0.79	1.34	12.3775765059178	19.8048902899195	27.2322040739211	17.1879633970713	27.5018077426866	37.815652088302	17.637027517626	28.2212556381046	38.8062449149231	26.4415791609298	1.08406374776039	-0.723697821318897	-0.561785680600174	-0.154433525687975	-0.126777528856059	-0.167564332540045	0.171001070425158	0.209274797154432	0.152828097266237	0.195681145828705	0.234859856800963	0.177259501247551	0.00171630502563151	0.00244377164295599	0.00249597022945856
149	25.4250084186799	0.15	26.5212947853016	16.8271677865207	36.2154217840824	0.158727947406034	30.0094489987314	19.2228380784545	40.7960599190084	0.97	0.76	1.37	13.6478516537899	21.3061415008075	28.9644313478251	19.070894730114	29.7722448905706	40.4735950510272	19.4962955602234	30.4345362604584	41.3754243369026	26.5212947853016	1.08266626684069	-2.64552287051465	-2.68660519387179	-0.154433525687975	-0.126777528856059	-0.167564332540045	0.171001070425158	0.209274797154432	0.152828097266237	0.195681145828705	0.234859856800963	0.177259501247551	0.00171630502563151	0.00244377164295599	0.00249597022945856
149	25.4250084186799	0.15	26.6728673571036	16.6055944300203	36.7401402841869	0.171628664239368	28.3647842102468	18.6354624665133	38.0941059539803	0.93	0.67	1.22	13.5760663992632	20.663946201016	27.7518260027688	19.1682173485662	29.175683177393	39.1831490062197	19.5696045408696	29.7901676663155	40.0060542090225	26.6728673571036	0.996915323686353	0.64590020491634	-2.09117801977807	-0.154433525687975	-0.126777528856059	-0.167564332540045	0.171001070425158	0.209274797154432	0.152828097266237	0.195681145828705	0.234859856800963	0.177259501247551	0.00171630502563151	0.00244377164295599	0.00249597022945856
149	25.4250084186799	0.16	15.7950469552849	10.0554298469308	21.534664063639	0.23227049943297	29.0872145480742	20.8307392964697	37.3436897996788	1.12	0.86	1.54	13.2548610621282	18.5085599714832	23.7622588808381	17.7788543477468	24.8256839794216	31.8725136110964	18.1816175047095	25.3888015368662	32.5917532115209	15.7950469552849	1.30085219510447	-1.64381395686421	2.90788196673979	-0.154433525687975	-0.126777528856059	-0.167564332540045	0.171001070425158	0.209274797154432	0.152828097266237	0.195681145828705	0.234859856800963	0.177259501247551	0.00171630502563151	0.00244377164295599	0.00249597022945856
149	25.4250084186799	0.16	18.7687254669993	12.0580155291827	25.479435404816	0.147327043568516	23.2205439202334	14.4987090977017	31.9423787427652	0.96	0.73	1.31	10.3700309028199	16.6082205257349	22.8464101486499	14.5332533639544	23.2758686147499	32.0184838655453	14.8593988871723	23.8016143065777	32.735875035707	18.7687254669993	1.11454117906979	-2.52083706778614	-2.31301354026186	-0.154433525687975	-0.126777528856059	-0.167564332540045	0.171001070425158	0.209274797154432	0.152828097266237	0.195681145828705	0.234859856800963	0.177259501247551	0.00171630502563151	0.00244377164295599	0.00249597022945856
149	25.4250084186799	0.16	18.9614909273204	12.0716439345549	25.8513379200859	0.152821178855391	23.7549765980832	15.0225319635184	32.487421232648	1	0.73	1.34	10.3999292495466	16.4453020665659	22.4906748835851	14.3896423761566	22.7541947476295	31.1187471191024	14.6812383743714	23.2177699903066	31.752526632637	18.9614909273204	1.11836328768098	-1.80447821455088	-1.85320611992341	-0.154433525687975	-0.126777528856059	-0.167564332540045	0.171001070425158	0.209274797154432	0.152828097266237	0.195681145828705	0.234859856800963	0.177259501247551	0.00171630502563151	0.00244377164295599	0.00249597022945856
149	25.4250084186799	0.16	19.0302142099992	12.1773580992628	25.8830703207355	0.17929694561262	25.4436122567198	16.9445539362746	33.942670577165	1.02	0.77	1.37	11.6124544626363	17.4370355104841	23.261616558332	16.0050938033475	24.0329372137095	32.0607806240716	16.3798402107902	24.5984685486159	32.8109780301096	19.0302142099992	1.14265262258926	-1.76745593003125	-0.95501374912032	-0.154433525687975	-0.126777528856059	-0.167564332540045	0.171001070425158	0.209274797154432	0.152828097266237	0.195681145828705	0.234859856800963	0.177259501247551	0.00171630502563151	0.00244377164295599	0.00249597022945856
149	25.4250084186799	0.16	19.4989977409456	12.6382105137612	26.3597849681299	0.182191987685073	23.6675730019623	15.8386822906529	31.4964637132717	1.06	0.78	1.36	10.52269509748	15.7239503783704	20.9252056592607	14.335180859408	21.4209069454341	28.5066330314603	14.6855536476881	21.9446469837244	29.2026695119095	19.4989977409456	1.14243308752115	1.19150179726646	2.12791731590625	-0.154433525687975	-0.126777528856059	-0.167564332540045	0.171001070425158	0.209274797154432	0.152828097266237	0.195681145828705	0.234859856800963	0.177259501247551	0.00171630502563151	0.00244377164295599	0.00249597022945856
149	25.4250084186799	0.16	19.5453890402711	12.4291954568636	26.6615826236785	0.166646396279453	24.0971787753742	15.6838403856716	32.5105171650767	1.02	0.78	1.43	10.6914317116983	16.4266745252564	22.1619173388145	14.7058868479514	22.5946181363369	30.4833494247224	15.01653391993	23.0725959389776	31.1258943526357	19.5453890402711	1.15467078909822	1.7573365369742	3.03108346097848	-0.154433525687975	-0.126777528856059	-0.167564332540045	0.171001070425158	0.209274797154432	0.152828097266237	0.195681145828705	0.234859856800963	0.177259501247551	0.00171630502563151	0.00244377164295599	0.00249597022945856
149	25.4250084186799	0.16	19.5909963161497	12.5579929888371	26.6239996434622	0.190217942875674	25.7041144524611	17.4238073880113	33.9844215169109	1	0.79	1.31	12.1179345583911	17.8767343944951	23.6355342305991	16.7965873044187	24.7788208896638	32.7610544749089	17.2577002725406	25.4536263403178	33.6599401252994	19.5909963161497	1.11690975366373	0.90689009572153	1.26649124013301	-0.154433525687975	-0.126777528856059	-0.167564332540045	0.171001070425158	0.209274797154432	0.152828097266237	0.195681145828705	0.234859856800963	0.177259501247551	0.00171630502563151	0.00244377164295599	0.00249597022945856
149	25.4250084186799	0.16	19.5989066327141	12.4963446336802	26.701468631748	0.165887808976176	24.495404233406	15.9195958013435	33.0712126654685	1.03	0.77	1.38	10.796062830236	16.6118490981764	22.4276353661167	14.8207367402913	22.8045951681568	30.7884535960223	15.1510438125468	23.312079758504	31.4760328150534	19.5989066327141	1.12292828393194	-0.142168872449613	0.28452897770321	-0.154433525687975	-0.126777528856059	-0.167564332540045	0.171001070425158	0.209274797154432	0.152828097266237	0.195681145828705	0.234859856800963	0.177259501247551	0.00171630502563151	0.00244377164295599	0.00249597022945856
149	25.4250084186799	0.16	19.6160693750657	12.5379342850561	26.6942044650753	0.180852082054791	24.5094580513761	16.365442782042	32.6534733207102	1.01	0.72	1.33	11.2675439257837	16.8746668739124	22.4817898220411	15.5571954794674	23.2989986937272	31.040801907987	15.8734905200044	23.7702168260524	31.6696378093638	19.6160693750657	1.09466151104973	0.583413047260268	0.0653159652502337	-0.154433525687975	-0.126777528856059	-0.167564332540045	0.171001070425158	0.209274797154432	0.152828097266237	0.195681145828705	0.234859856800963	0.177259501247551	0.00171630502563151	0.00244377164295599	0.00249597022945856
149	25.4250084186799	0.16	19.7246990535257	12.6739792445719	26.7754188624795	0.19255984756315	25.5147494268823	17.3573998599225	33.6720989938421	0.92	0.69	1.36	12.7963659921385	18.8101947583726	24.8240235246067	18.1558873243908	26.6884970930553	35.2211068617198	18.4475176844488	27.1108460717719	35.7848855006056	19.7246990535257	1.08988344617301	-3.32069471071056	-4.29682109853337	-0.154433525687975	-0.126777528856059	-0.167564332540045	0.171001070425158	0.209274797154432	0.152828097266237	0.195681145828705	0.234859856800963	0.177259501247551	0.00171630502563151	0.00244377164295599	0.00249597022945856
149	25.4250084186799	0.16	19.9062796581409	12.8878167195122	26.9247425967695	0.180209143639451	25.423780406204	16.9575767003417	33.8899841120663	1.02	0.76	1.45	11.5749214760393	17.3537921736158	23.1326628711922	15.9290565904963	23.8817635320862	31.834470473676	16.2189722479815	24.3135105736735	32.4151451587902	19.9062796581409	1.15073602927867	0.50824750792884	1.7293440527289	-0.154433525687975	-0.126777528856059	-0.167564332540045	0.171001070425158	0.209274797154432	0.152828097266237	0.195681145828705	0.234859856800963	0.177259501247551	0.00171630502563151	0.00244377164295599	0.00249597022945856
149	25.4250084186799	0.16	19.9127039366627	12.9164587670982	26.9089491062273	0.254761485752789	33.0886327713275	24.2528497365405	41.9244158061145	0.98	0.7	1.34	17.0659876770425	23.2834576249764	29.5009275729103	23.7633410196796	32.420786545151	41.0782320706225	24.1997418849837	33.016199248846	41.8330025179747	19.9127039366627	1.08545584092631	-5.33506120316272	-6.25372488179063	-0.154433525687975	-0.126777528856059	-0.167564332540045	0.171001070425158	0.209274797154432	0.152828097266237	0.195681145828705	0.234859856800963	0.177259501247551	0.00171630502563151	0.00244377164295599	0.00249597022945856
149	25.4250084186799	0.16	19.9843434772124	12.9550622431431	27.0136247112817	0.19797012070124	27.6086661423083	18.9325304287167	36.2848018558999	1.02	0.81	1.42	12.9419463847108	18.8728008816597	24.8036553786086	17.8202425996911	25.9866545764828	34.1530665532745	18.2465834549531	26.6075297075899	34.9661314858765	19.9843434772124	1.15082202000849	-0.217572740731615	1.01121887546968	-0.154433525687975	-0.126777528856059	-0.167564332540045	0.171001070425158	0.209274797154432	0.152828097266237	0.195681145828705	0.234859856800963	0.177259501247551	0.00171630502563151	0.00244377164295599	0.00249597022945856
149	25.4250084186799	0.16	20.0423568880462	12.7427322538946	27.3419815221979	0.174737317948854	24.9383216251627	16.4766541604982	33.3999890898271	1.01	0.73	1.35	11.3606992409275	17.1950426826477	23.0293861243679	15.6946131407021	23.7546595609007	31.8147059810993	16.0121046093615	24.2335423360111	32.455989595393	20.0423568880462	1.10647103472579	-0.451684018186874	-0.481951041612207	-0.154433525687975	-0.126777528856059	-0.167564332540045	0.171001070425158	0.209274797154432	0.152828097266237	0.195681145828705	0.234859856800963	0.177259501247551	0.00171630502563151	0.00244377164295599	0.00249597022945856
149	25.4250084186799	0.16	20.0759785695589	12.8090699367574	27.3428872023604	0.170103679846245	24.3687989806021	15.9650194175442	32.7725785436601	1.05	0.78	1.4	10.6647805533398	16.2785829869382	21.8923854205367	14.5581513715946	22.2213738063927	29.8845962411908	14.8818165011547	22.7149508817704	30.5429911977733	20.0759785695589	1.15063784258345	2.01097989623029	3.30539518588533	-0.154433525687975	-0.126777528856059	-0.167564332540045	0.171001070425158	0.209274797154432	0.152828097266237	0.195681145828705	0.234859856800963	0.177259501247551	0.00171630502563151	0.00244377164295599	0.00249597022945856
149	25.4250084186799	0.16	20.0864057116137	12.9906272951401	27.1821841280873	0.186204620034754	27.1583154748477	18.2938883457972	36.0227426038983	1	0.77	1.36	12.6536646697056	18.7850833303982	24.9165019910908	17.5021173324487	25.9828864704777	34.4636556085066	17.9104738591164	26.5879601293991	35.2694701546942	20.0864057116137	1.13533373360031	-1.46187769539288	-0.905212284015127	-0.154433525687975	-0.126777528856059	-0.167564332540045	0.171001070425158	0.209274797154432	0.152828097266237	0.195681145828705	0.234859856800963	0.177259501247551	0.00171630502563151	0.00244377164295599	0.00249597022945856
149	25.4250084186799	0.16	20.186328978739	12.9186982564741	27.4539597010039	0.194907601395699	27.3184724961924	18.6498448532307	35.987100139154	0.97	0.72	1.4	13.2471294936782	19.4045229638388	25.5619164339994	18.5143221788685	27.1199575765611	35.7255929742536	18.8210701674445	27.5702170154772	36.3194165686313	20.186328978739	1.118769607649	-0.0579359631590598	-0.227529767720665	-0.154433525687975	-0.126777528856059	-0.167564332540045	0.171001070425158	0.209274797154432	0.152828097266237	0.195681145828705	0.234859856800963	0.177259501247551	0.00171630502563151	0.00244377164295599	0.00249597022945856
149	25.4250084186799	0.16	20.1866018819891	12.8562886362164	27.5169151277618	0.187600513090073	24.8564068595647	16.7804940807008	32.9323196384285	1.04	0.76	1.37	11.2679162902684	16.6908024533405	22.1136886164126	15.4112280708002	22.828157102592	30.2450861343838	15.7514330321382	23.3323766180379	30.9148851096252	20.1866018819891	1.13834748503743	0.436643230427388	1.20671148105528	-0.154433525687975	-0.126777528856059	-0.167564332540045	0.171001070425158	0.209274797154432	0.152828097266237	0.195681145828705	0.234859856800963	0.177259501247551	0.00171630502563151	0.00244377164295599	0.00249597022945856
149	25.4250084186799	0.16	20.2128585609198	12.8921753262269	27.5335417956126	0.204083384250841	27.7084523817912	19.165112330485	36.2517924330973	0.96	0.74	1.47	13.7095453495982	19.8209265849752	25.9323078203523	19.2145505194395	27.7799289106455	36.3453073018515	19.5168275319485	28.2166436988744	36.9147616656323	20.2128585609198	1.13277999208583	1.54453919726792	2.16624437726167	-0.154433525687975	-0.126777528856059	-0.167564332540045	0.171001070425158	0.209274797154432	0.152828097266237	0.195681145828705	0.234859856800963	0.177259501247551	0.00171630502563151	0.00244377164295599	0.00249597022945856
149	25.4250084186799	0.16	20.2376794224478	12.9723126081201	27.5030462367756	0.206226653486064	26.6461110263493	18.4841380320956	34.8080840206029	1.06	0.73	1.42	12.2581082187302	17.6708760777555	23.0836439367808	16.6882571059842	24.0572295505577	31.4262019951312	16.9658054250654	24.4556409246452	31.9480001472316	20.2376794224478	1.14274863417328	5.4735135830082	6.15407388994859	-0.154433525687975	-0.126777528856059	-0.167564332540045	0.171001070425158	0.209274797154432	0.152828097266237	0.195681145828705	0.234859856800963	0.177259501247551	0.00171630502563151	0.00244377164295599	0.00249597022945856
149	25.4250084186799	0.16	20.2417185115552	12.869744426089	27.6136925970215	0.192783649517465	25.9037747453462	17.6280051173961	34.1795443732963	0.98	0.74	1.38	12.377760105101	18.1887120793978	23.9996640536946	17.2208027461362	25.3054042303253	33.3900057145144	17.5507242851831	25.7927405178292	34.0293097536627	20.2417185115552	1.11322977367137	0.562737867807055	0.630771993338504	-0.154433525687975	-0.126777528856059	-0.167564332540045	0.171001070425158	0.209274797154432	0.152828097266237	0.195681145828705	0.234859856800963	0.177259501247551	0.00171630502563151	0.00244377164295599	0.00249597022945856
149	25.4250084186799	0.16	20.2844976583551	13.117302435006	27.4516928817041	0.179567926283466	27.19631337382	18.1201473869911	36.272479360649	1.12	0.82	1.44	11.5697774892057	17.3649412193913	23.1601049495769	15.53744333046	23.3199636194201	31.1024839083801	15.9018189594002	23.8666095978924	31.8307954621304	20.2844976583551	1.20451642655212	-1.08440708437391	1.57871919579096	-0.154433525687975	-0.126777528856059	-0.167564332540045	0.171001070425158	0.209274797154432	0.152828097266237	0.195681145828705	0.234859856800963	0.177259501247551	0.00171630502563151	0.00244377164295599	0.00249597022945856
149	25.4250084186799	0.16	20.3468794598121	13.1594124815434	27.5343464380809	0.16018473635615	24.7700651454884	15.9149558321946	33.6251744587823	1.02	0.76	1.4	10.8554319515959	16.8954133117671	22.9353946719384	14.9348350292665	23.2446034103157	31.5543717913648	15.2419589509565	23.7228340460519	32.2009335305462	20.3468794598121	1.14991891990621	0.636921055921362	1.70237385607193	-0.154433525687975	-0.126777528856059	-0.167564332540045	0.171001070425158	0.209274797154432	0.152828097266237	0.195681145828705	0.234859856800963	0.177259501247551	0.00171630502563151	0.00244377164295599	0.00249597022945856
149	25.4250084186799	0.16	20.5604119282382	13.1871664084576	27.9336574480188	0.144907512389523	23.8383215080951	14.7972015957513	32.8794414204389	0.98	0.76	1.31	10.3884606334213	16.7358309577124	23.0832012820035	14.4522733306545	23.2826413798358	32.113009429017	14.8119657948332	23.8637800351495	32.9169493964055	20.5604119282382	1.08093813517768	-1.59336815610932	-2.15169415051246	-0.154433525687975	-0.126777528856059	-0.167564332540045	0.171001070425158	0.209274797154432	0.152828097266237	0.195681145828705	0.234859856800963	0.177259501247551	0.00171630502563151	0.00244377164295599	0.00249597022945856
149	25.4250084186799	0.16	20.5960309031265	13.3590048912315	27.8330569150214	0.15617362711331	22.5969727375388	14.3961311648071	30.7978143102704	1.01	0.75	1.4	9.93995403174774	15.6023078489923	21.2646616662369	13.7392022871334	21.5658204252021	29.3924385632707	14.0109160686352	21.994058224065	29.9723270397528	20.5960309031265	1.11640468087956	-2.76709826967936	-2.44510828056127	-0.154433525687975	-0.126777528856059	-0.167564332540045	0.171001070425158	0.209274797154432	0.152828097266237	0.195681145828705	0.234859856800963	0.177259501247551	0.00171630502563151	0.00244377164295599	0.00249597022945856
149	25.4250084186799	0.16	20.5962481990244	13.2507243826871	27.9417720153618	0.186986492117917	26.3658520823401	17.7822211466997	34.9494830179804	1.02	0.82	1.44	12.1243150639923	17.9768261197357	23.8293371754792	16.678072342246	24.7287211629261	32.7793699836062	17.0717268052258	25.3142321068968	33.5532465928697	20.5962481990244	1.16724012278319	-2.17258810890739	-0.535973847615042	-0.154433525687975	-0.126777528856059	-0.167564332540045	0.171001070425158	0.209274797154432	0.152828097266237	0.195681145828705	0.234859856800963	0.177259501247551	0.00171630502563151	0.00244377164295599	0.00249597022945856
149	25.4250084186799	0.16	20.6206352189064	13.3750491427567	27.8662212950561	0.197498348932859	27.6647231142658	18.9580343111998	36.3714119173317	1.04	0.78	1.38	12.7349366147158	18.5835983594409	24.432260104166	17.4201481454299	25.4205455661668	33.4209429869036	17.8226820910853	26.0080986833308	34.1960542364078	20.6206352189064	1.13382955897596	-0.412922291533907	0.434332681423311	-0.154433525687975	-0.126777528856059	-0.167564332540045	0.171001070425158	0.209274797154432	0.152828097266237	0.195681145828705	0.234859856800963	0.177259501247551	0.00171630502563151	0.00244377164295599	0.00249597022945856
149	25.4250084186799	0.16	20.670431507076	13.3376019733039	28.0032610408482	0.200981304555303	28.0493263540162	19.3174307026486	36.7812220053838	1.04	0.77	1.32	13.0255263379475	18.9133454034252	24.8011644689029	17.8428638662704	25.9082234785333	33.9735830907963	18.2943378879944	26.5652606665178	34.8325377808311	20.670431507076	1.10928685529527	0.591469052096703	0.940439067980983	-0.154433525687975	-0.126777528856059	-0.167564332540045	0.171001070425158	0.209274797154432	0.152828097266237	0.195681145828705	0.234859856800963	0.177259501247551	0.00171630502563151	0.00244377164295599	0.00249597022945856
149	25.4250084186799	0.16	20.7813789615597	13.4407188341668	28.1220390889526	0.205982223516568	27.167016152869	18.8392668203039	35.4947654854341	0.97	0.72	1.3	13.3418485213603	19.2395074471948	25.1371663730293	18.6246938812544	26.8575929382223	35.0904919951901	19.0395132252137	27.4541551547969	35.8737581708751	20.7813789615597	1.07606948156388	1.11427240392746	0.277161523171513	-0.154433525687975	-0.126777528856059	-0.167564332540045	0.171001070425158	0.209274797154432	0.152828097266237	0.195681145828705	0.234859856800963	0.177259501247551	0.00171630502563151	0.00244377164295599	0.00249597022945856
149	25.4250084186799	0.16	20.808868906397	13.4464012755731	28.1713365372209	0.194330265399802	26.1603749705718	17.84392979175	34.4768201493936	0.94	0.73	1.26	12.9226333050767	18.9454305645331	24.9682278239896	18.2017058029887	26.6848981400031	35.1680904770175	18.6593606159887	27.3526419331564	36.0478532924981	20.808868906397	1.07316066426211	-3.56400906758697	-4.34097764013425	-0.154433525687975	-0.126777528856059	-0.167564332540045	0.171001070425158	0.209274797154432	0.152828097266237	0.195681145828705	0.234859856800963	0.177259501247551	0.00171630502563151	0.00244377164295599	0.00249597022945856
149	25.4250084186799	0.16	20.9863284346178	13.5013224522383	28.4713344169974	0.186756071401585	25.5213100142014	17.2063249270685	33.8362951013343	1.02	0.73	1.36	11.7642347982222	17.449320795573	23.1344067929239	16.1998091985587	24.0283938888608	31.856978579163	16.5257746476465	24.5118085725446	32.492076326199	20.9863284346178	1.10873814851851	0.116642484941425	-0.0324097876549892	-0.154433525687975	-0.126777528856059	-0.167564332540045	0.171001070425158	0.209274797154432	0.152828097266237	0.195681145828705	0.234859856800963	0.177259501247551	0.00171630502563151	0.00244377164295599	0.00249597022945856
149	25.4250084186799	0.16	21.0842688433031	13.4878287500292	28.6807089365769	0.200859031794137	28.8493820996816	19.8650045775065	37.8337596218566	1	0.75	1.41	13.7272812084052	19.935740725652	26.1442002428987	18.9801290442888	27.5643024880028	36.1484759317169	19.3501741648956	28.1026193412766	36.8529077886049	21.0842688433031	1.12094161335186	1.35147870321973	1.77206517814524	-0.154433525687975	-0.126777528856059	-0.167564332540045	0.171001070425158	0.209274797154432	0.152828097266237	0.195681145828705	0.234859856800963	0.177259501247551	0.00171630502563151	0.00244377164295599	0.00249597022945856
149	25.4250084186799	0.16	21.1430274145975	13.5285506196864	28.7575042095085	0.166252919790596	24.1541082735194	15.7089266764529	32.5992898705859	1.11	0.83	1.39	10.0945588721482	15.521433958742	20.9483090453358	13.5870697008419	20.8915325300948	28.1959953593478	13.9467084950165	21.4466432552418	28.9474584779303	21.1430274145975	1.17036230791688	-0.523116468274938	1.58277040269482	-0.154433525687975	-0.126777528856059	-0.167564332540045	0.171001070425158	0.209274797154432	0.152828097266237	0.195681145828705	0.234859856800963	0.177259501247551	0.00171630502563151	0.00244377164295599	0.00249597022945856
149	25.4250084186799	0.16	21.2018564619224	13.680195872845	28.7235170509999	0.200144685645221	26.9325642583979	18.5264197405596	35.3387087762363	0.96	0.74	1.37	13.2192970781295	19.2173972625766	25.2154974470236	18.5088004171297	26.9069503747058	35.3051003322819	18.8811077731522	27.4517114348924	36.0164275802351	21.2018564619224	1.09364788358311	-0.756189855944235	-1.19484750818955	-0.154433525687975	-0.126777528856059	-0.167564332540045	0.171001070425158	0.209274797154432	0.152828097266237	0.195681145828705	0.234859856800963	0.177259501247551	0.00171630502563151	0.00244377164295599	0.00249597022945856
149	25.4250084186799	0.16	21.6553249090555	13.9840450384803	29.3266047796306	0.192740479273437	26.8544314163938	18.2737546249979	35.4351082077897	0.99	0.76	1.28	12.7370755349146	18.7179333649299	24.6987911949453	17.6698736231592	25.9669903140953	34.2641070050313	18.1388959488877	26.6596969930786	35.1782156443779	21.6553249090555	1.09384657597555	-1.30112792092734	-1.57757746429339	-0.154433525687975	-0.126777528856059	-0.167564332540045	0.171001070425158	0.209274797154432	0.152828097266237	0.195681145828705	0.234859856800963	0.177259501247551	0.00171630502563151	0.00244377164295599	0.00249597022945856
149	25.4250084186799	0.16	21.7124026079091	13.8202925910605	29.6045126247578	0.18128466568106	27.9862071909064	18.7004903975332	37.2719239842796	1.04	0.73	1.37	12.5870914125561	18.83720376922	25.0873161258839	17.2307853183588	25.7867209752547	34.3426566321505	17.5688939388455	26.292694530277	35.0170396338544	21.7124026079091	1.13387928718701	2.38960468898953	3.13183848981603	-0.154433525687975	-0.126777528856059	-0.167564332540045	0.171001070425158	0.209274797154432	0.152828097266237	0.195681145828705	0.234859856800963	0.177259501247551	0.00171630502563151	0.00244377164295599	0.00249597022945856
149	25.4250084186799	0.16	21.7533885755402	13.9406709892769	29.5661061618036	0.20474447179472	31.5724928646194	21.8575200088748	41.2874657203639	0.97	0.78	1.28	15.5054976985128	22.3971985499679	29.2888994014231	21.659527687976	31.2864992506921	40.9134708134081	22.2715805829034	32.1681510984245	42.0692826905524	21.7533885755402	1.1163625431901	0.466727488254219	1.05168731206007	-0.154433525687975	-0.126777528856059	-0.167564332540045	0.171001070425158	0.209274797154432	0.152828097266237	0.195681145828705	0.234859856800963	0.177259501247551	0.00171630502563151	0.00244377164295599	0.00249597022945856
149	25.4250084186799	0.16	21.7594815082489	13.829238008778	29.6897250077198	0.140934029197601	23.5609913859369	14.478931819307	32.6430509525668	1.03	0.78	1.38	9.84034657062655	16.012805618437	22.1852646662475	13.5197881202351	22.000214892634	30.4806416650329	13.8397271121639	22.5191561016004	31.2009728387218	21.7594815082489	1.13020362937214	-0.742247881938445	0.150372427298765	-0.154433525687975	-0.126777528856059	-0.167564332540045	0.171001070425158	0.209274797154432	0.152828097266237	0.195681145828705	0.234859856800963	0.177259501247551	0.00171630502563151	0.00244377164295599	0.00249597022945856
149	25.4250084186799	0.16	21.8496985705502	14.0928981128819	29.6064990282185	0.206913450043802	27.9094719449803	19.3784116307034	36.4405322592571	0.97	0.7	1.42	13.7138925384666	19.7512317496847	25.7885709609028	19.1386600679881	27.5641732878517	35.9896865077153	19.3908991986223	27.9218496589817	36.453080952495	21.8496985705502	1.08824238613416	-0.486172261326869	-1.04958196009307	-0.154433525687975	-0.126777528856059	-0.167564332540045	0.171001070425158	0.209274797154432	0.152828097266237	0.195681145828705	0.234859856800963	0.177259501247551	0.00171630502563151	0.00244377164295599	0.00249597022945856
149	25.4250084186799	0.16	22.1425494736395	14.1382697062956	30.1468292409834	0.186755291735168	28.0150040458664	18.88753611264	37.1424719790928	1.02	0.73	1.28	12.9188169302143	19.1618804278847	25.404943925555	17.7923934419873	26.3906298465972	34.9888662512072	18.2270218646741	27.0370478531417	35.846036195603	22.1425494736395	1.06599077986857	1.43523060656181	0.303469794088634	-0.154433525687975	-0.126777528856059	-0.167564332540045	0.171001070425158	0.209274797154432	0.152828097266237	0.195681145828705	0.234859856800963	0.177259501247551	0.00171630502563151	0.00244377164295599	0.00249597022945856
149	25.4250084186799	0.16	22.1597109768561	14.2421751628115	30.0772467909006	0.18833394206262	28.5006949465496	19.2629640767968	37.7384258163024	0.95	0.73	1.28	13.8251434950772	20.4551176950017	27.0850918949263	19.4022342765838	28.7067534463449	38.0112726161059	19.8637752850885	29.3907911072701	38.9114033828056	22.1597109768561	1.09213522604059	3.1038396307928	2.37784558291158	-0.154433525687975	-0.126777528856059	-0.167564332540045	0.171001070425158	0.209274797154432	0.152828097266237	0.195681145828705	0.234859856800963	0.177259501247551	0.00171630502563151	0.00244377164295599	0.00249597022945856
149	25.4250084186799	0.16	22.162061482333	14.2817513887578	30.0423715759083	0.186697988975765	28.9393764960479	19.5089630243229	38.3697899677729	1.02	0.77	1.27	13.292296899763	19.7176438337548	26.1429907677467	18.2798605594646	27.1161397131185	35.9524188667725	18.7874284822722	27.8715483875051	36.9531267889327	22.162061482333	1.10673095532216	3.19386755723408	3.29763439222982	-0.154433525687975	-0.126777528856059	-0.167564332540045	0.171001070425158	0.209274797154432	0.152828097266237	0.195681145828705	0.234859856800963	0.177259501247551	0.00171630502563151	0.00244377164295599	0.00249597022945856
149	25.4250084186799	0.16	22.2811527399087	14.3093671323098	30.2529383475076	0.199318266628084	28.1848226317618	19.3650543105056	37.004590953018	1.01	0.69	1.41	13.3565908372394	19.4398186380702	25.5230464389009	18.4542026422299	26.8591257190365	35.2640487958431	18.6846853561497	27.1970264018099	35.707039837421	22.2811527399087	1.1138596951417	-0.904812619725006	-0.900400447984486	-0.154433525687975	-0.126777528856059	-0.167564332540045	0.171001070425158	0.209274797154432	0.152828097266237	0.195681145828705	0.234859856800963	0.177259501247551	0.00171630502563151	0.00244377164295599	0.00249597022945856
149	25.4250084186799	0.16	22.2927579120411	14.2016229048426	30.3838929192396	0.138581169499979	25.6414823952432	15.6602616574326	35.6227031330538	0.9	0.72	1.28	11.7048130736107	19.1649900194456	26.6251669652805	16.7024451295804	27.3479116834798	37.9933782373792	17.0882469390482	27.9829056410011	38.8747052812921	22.2927579120411	1.05338415409494	0.753284851283427	-0.602396502092892	-0.154433525687975	-0.126777528856059	-0.167564332540045	0.171001070425158	0.209274797154432	0.152828097266237	0.195681145828705	0.234859856800963	0.177259501247551	0.00171630502563151	0.00244377164295599	0.00249597022945856
149	25.4250084186799	0.16	22.3236779585447	14.3510907391382	30.2962651779512	0.203228618751268	30.2652682434907	20.9089621905621	39.6215742964193	1.02	0.75	1.33	14.2507547115975	20.6276576564555	27.0045606013135	19.6003404005603	28.3710666498048	37.1417928990493	20.0476949124929	29.0184407661532	37.9895222669672	22.3236779585447	1.12073351518748	0.539636799065379	1.23104261060502	-0.154433525687975	-0.126777528856059	-0.167564332540045	0.171001070425158	0.209274797154432	0.152828097266237	0.195681145828705	0.234859856800963	0.177259501247551	0.00171630502563151	0.00244377164295599	0.00249597022945856
149	25.4250084186799	0.16	22.3256718863289	14.3416444821033	30.3096992905544	0.166424644601387	25.3061921077454	16.4636756629736	34.1487085525171	1.02	0.73	1.35	11.2159110570124	17.2398925782091	23.2638740994059	15.4235868352978	23.7074793888426	31.9913719423875	15.7478262321282	24.2040763880659	32.6631777759145	22.3256718863289	1.10611815695331	4.17330025139915	4.19239463497329	-0.154433525687975	-0.126777528856059	-0.167564332540045	0.171001070425158	0.209274797154432	0.152828097266237	0.195681145828705	0.234859856800963	0.177259501247551	0.00171630502563151	0.00244377164295599	0.00249597022945856
149	25.4250084186799	0.16	22.3550033535073	14.3349679221918	30.3750387848228	0.179554190721111	27.0855530615662	18.0459294671012	36.1251766560313	1.05	0.75	1.42	12.0984503268858	18.1588440146014	24.219237702317	16.5373840586633	24.8213423551841	33.105300651705	16.8471235756262	25.2842315679126	33.7254357556577	22.3550033535073	1.12157680531007	1.15762662630181	1.80435264625816	-0.154433525687975	-0.126777528856059	-0.167564332540045	0.171001070425158	0.209274797154432	0.152828097266237	0.195681145828705	0.234859856800963	0.177259501247551	0.00171630502563151	0.00244377164295599	0.00249597022945856
149	25.4250084186799	0.16	22.3938716463062	14.3090193603624	30.47872393225	0.173360099787037	26.1883776195518	17.259894869221	35.1168603698826	0.97	0.67	1.23	12.2688650389795	18.6155056585587	24.962146278138	17.1521016773254	26.024823389612	34.8975451018986	17.5167858232911	26.577575783893	35.6416846574078	22.3938716463062	1.03853756361056	2.42206253934285	0.675487447891489	-0.154433525687975	-0.126777528856059	-0.167564332540045	0.171001070425158	0.209274797154432	0.152828097266237	0.195681145828705	0.234859856800963	0.177259501247551	0.00171630502563151	0.00244377164295599	0.00249597022945856
149	25.4250084186799	0.16	22.4362477070164	14.552366602692	30.3201288113407	0.193504759428242	29.4684956122879	20.0756214162034	38.8613698083723	0.97	0.74	1.28	14.270897432312	20.9478884687509	27.6248795051898	19.9512729762045	29.2859676903603	38.6206624045161	20.4468955967914	30.0167759906647	39.5791964996536	22.4362477070164	1.08112368150997	0.595302124636484	0.119012023715363	-0.154433525687975	-0.126777528856059	-0.167564332540045	0.171001070425158	0.209274797154432	0.152828097266237	0.195681145828705	0.234859856800963	0.177259501247551	0.00171630502563151	0.00244377164295599	0.00249597022945856
149	25.4250084186799	0.16	22.4597388474161	14.4911440997269	30.4283335951052	0.198878453263593	25.8468431418516	17.7475278018426	33.9461584818606	0.99	0.76	1.27	12.4297564651298	18.1022376317827	23.7747187984357	17.2757936786731	25.1598270107961	33.0438603429192	17.7405598938536	25.8362666882358	33.9299704522069	22.4597388474161	1.06768823557393	-1.38300739595525	-2.35989577844655	-0.154433525687975	-0.126777528856059	-0.167564332540045	0.171001070425158	0.209274797154432	0.152828097266237	0.195681145828705	0.234859856800963	0.177259501247551	0.00171630502563151	0.00244377164295599	0.00249597022945856
149	25.4250084186799	0.16	22.4842483046523	14.5293327882967	30.4391638210079	0.190756933136736	27.8814064842975	18.9153913521644	36.8474216164307	0.96	0.74	1.27	13.458953204946	19.8385821458196	26.2182110866933	18.823266801739	27.7456143143249	36.6679618269108	19.2939436654115	28.4384443415397	37.5839494962717	22.4842483046523	1.06651325167244	-5.11287767660876	-6.37509247815899	-0.154433525687975	-0.126777528856059	-0.167564332540045	0.171001070425158	0.209274797154432	0.152828097266237	0.195681145828705	0.234859856800963	0.177259501247551	0.00171630502563151	0.00244377164295599	0.00249597022945856
149	25.4250084186799	0.16	22.7208410123414	14.5598515195541	30.8818305051287	0.180451198656455	30.2267091719887	20.1693524777661	40.2840658662114	1.03	0.77	1.37	13.7295437544951	20.5757188580396	27.421893961584	18.874556693913	28.2862693071598	37.6979819204066	19.3053444315502	28.9328420946124	38.5601807316645	22.7208410123414	1.1230816427201	1.83188807029472	2.39201985081663	-0.154433525687975	-0.126777528856059	-0.167564332540045	0.171001070425158	0.209274797154432	0.152828097266237	0.195681145828705	0.234859856800963	0.177259501247551	0.00171630502563151	0.00244377164295599	0.00249597022945856
149	25.4250084186799	0.16	23.0418224910209	14.6531477855235	31.4304971965183	0.166658751255149	26.510438955902	17.2549416625077	35.7659362492963	0.95	0.74	1.32	12.4378296962727	19.109443042824	25.7810563893753	17.4857801695232	26.8650985234973	36.2444168774713	17.8840687463048	27.4789109677186	37.0686357306209	23.0418224910209	1.06551306913828	1.17266398822367	0.24947685961086	-0.154433525687975	-0.126777528856059	-0.167564332540045	0.171001070425158	0.209274797154432	0.152828097266237	0.195681145828705	0.234859856800963	0.177259501247551	0.00171630502563151	0.00244377164295599	0.00249597022945856
149	25.4250084186799	0.16	23.0489276753565	14.6863683970868	31.4114869536262	0.1583934577138	25.3374043924529	16.2186920413201	34.4561167435856	0.88	0.68	1.2	12.3455339952113	19.2866222800529	26.2277105648946	17.7536667624626	27.7353952503281	37.7171237381935	18.1715629628464	28.3807628050222	38.6015946090922	23.0489276753565	1.01678401324729	-0.486275722367985	-2.85906434866607	-0.154433525687975	-0.126777528856059	-0.167564332540045	0.171001070425158	0.209274797154432	0.152828097266237	0.195681145828705	0.234859856800963	0.177259501247551	0.00171630502563151	0.00244377164295599	0.00249597022945856
149	25.4250084186799	0.16	23.1719966239662	14.9352084925884	31.408784755344	0.151102695831068	26.2134061320091	16.5127661139869	35.9140461500314	1	0.74	1.32	11.4196455738655	18.1282654429277	24.83688531199	15.7941780225933	25.0726740855853	34.3511701485773	16.1579339399184	25.6489947831605	35.1466483771968	23.1719966239662	1.10996314619174	0.0527504309135318	0.330910762387517	-0.154433525687975	-0.126777528856059	-0.167564332540045	0.171001070425158	0.209274797154432	0.152828097266237	0.195681145828705	0.234859856800963	0.177259501247551	0.00171630502563151	0.00244377164295599	0.00249597022945856
149	25.4250084186799	0.16	23.1813457879828	14.9900437879886	31.3726477879771	0.196521878253496	31.353320027469	21.4552488701268	41.2513911848112	1.05	0.77	1.38	14.3994748875547	21.0424659769671	27.6854570663795	19.6904704875393	28.7743864647889	37.8583024420385	20.1311603697449	29.4166448964865	38.7027957854259	23.1813457879828	1.14914312539993	-2.9744767546762	-1.70614073525396	-0.154433525687975	-0.126777528856059	-0.167564332540045	0.171001070425158	0.209274797154432	0.152828097266237	0.195681145828705	0.234859856800963	0.177259501247551	0.00171630502563151	0.00244377164295599	0.00249597022945856
149	25.4250084186799	0.16	23.2380832979887	14.9763749054653	31.4997916905121	0.152075006715959	24.4665799837548	15.4465387214258	33.4866212460837	0.99	0.74	1.34	10.7870834477761	17.0862252525457	23.3853670573153	14.9758352320518	23.721008125936	32.4661810198203	15.3038410186499	24.2441611795651	33.176943881423	23.2380832979887	1.08169459484829	1.70344653814608	1.58787676105582	-0.154433525687975	-0.126777528856059	-0.167564332540045	0.171001070425158	0.209274797154432	0.152828097266237	0.195681145828705	0.234859856800963	0.177259501247551	0.00171630502563151	0.00244377164295599	0.00249597022945856
149	25.4250084186799	0.16	23.3101692519887	14.8647709184632	31.7555675855141	0.17944371974383	29.2851671885804	19.5077707523754	39.0625636247854	0.93	0.74	1.29	14.2683375761772	21.4197027802663	28.5710679843555	20.1785292360056	30.2921133222833	40.405697408561	20.6724775137282	31.0358168314241	41.3924265769222	23.3101692519887	1.06117348772429	-0.41521402811371	-1.16215619113165	-0.154433525687975	-0.126777528856059	-0.167564332540045	0.171001070425158	0.209274797154432	0.152828097266237	0.195681145828705	0.234859856800963	0.177259501247551	0.00171630502563151	0.00244377164295599	0.00249597022945856
149	25.4250084186799	0.16	23.4615430596223	15.1621339060805	31.760952213164	0.148531286236049	25.5787570540402	16.0169434131009	35.1405706949796	1.06	0.77	1.28	10.6775001246093	17.0517666565815	23.4260331885537	14.5644205698782	23.2591054223907	31.9537902749033	14.9657175612359	23.8950435380269	32.8246708837223	23.4615430596223	1.10768810546057	1.70776097411657	2.18154030153191	-0.154433525687975	-0.126777528856059	-0.167564332540045	0.171001070425158	0.209274797154432	0.152828097266237	0.195681145828705	0.234859856800963	0.177259501247551	0.00171630502563151	0.00244377164295599	0.00249597022945856
149	25.4250084186799	0.16	23.4934228902802	15.0189927903144	31.9678529902459	0.194071307447057	29.9976987180709	20.4534654880514	39.5419319480904	0.92	0.7	1.19	15.0697139839612	22.1017186609503	29.1337233379394	21.3760156470509	31.3507399295048	41.3254642119587	21.9176515236056	32.146585721472	42.3726135486971	23.4934228902802	1.01758441394185	0.768876189860172	-1.43808342792534	-0.154433525687975	-0.126777528856059	-0.167564332540045	0.171001070425158	0.209274797154432	0.152828097266237	0.195681145828705	0.234859856800963	0.177259501247551	0.00171630502563151	0.00244377164295599	0.00249597022945856
149	25.4250084186799	0.16	23.6151278793488	15.0778711216257	32.1523846370718	0.189521751574088	29.6955429713267	20.1077668778934	39.2833190647601	1	0.73	1.41	13.9041935127747	20.5339846263177	27.1637757398607	19.2296164096736	28.3986732034073	37.567729997141	19.5619863585455	28.8902109542681	38.2194388785161	23.6151278793488	1.11647143223297	-0.205430936255227	0.194062031702241	-0.154433525687975	-0.126777528856059	-0.167564332540045	0.171001070425158	0.209274797154432	0.152828097266237	0.195681145828705	0.234859856800963	0.177259501247551	0.00171630502563151	0.00244377164295599	0.00249597022945856
149	25.4250084186799	0.16	23.64893056689	15.2285701458025	32.0692909879776	0.147996119192444	25.2898736848671	15.8159966285281	34.7637507412062	1.03	0.79	1.33	10.7480189078453	17.1861468439922	23.6242747801392	14.7663117194974	23.6114212052797	32.4565306910621	15.1468269467523	24.2220590912613	33.2940944452089	23.64893056689	1.095577153165	0.35842021487009	0.433766122294483	-0.154433525687975	-0.126777528856059	-0.167564332540045	0.171001070425158	0.209274797154432	0.152828097266237	0.195681145828705	0.234859856800963	0.177259501247551	0.00171630502563151	0.00244377164295599	0.00249597022945856
149	25.4250084186799	0.16	23.7007596001813	15.281311360995	32.1202078393677	0.177872894947246	27.1955454902863	18.0670788535152	36.3240121270575	1.01	0.75	1.3	12.4259531183987	18.7042175457063	24.9824819730138	17.1496627108938	25.8146010308932	34.4795393508925	17.5729172976777	26.4501186272692	35.3285310939794	23.7007596001813	1.09004045663394	1.30213871273529	1.07808755996253	-0.154433525687975	-0.126777528856059	-0.167564332540045	0.171001070425158	0.209274797154432	0.152828097266237	0.195681145828705	0.234859856800963	0.177259501247551	0.00171630502563151	0.00244377164295599	0.00249597022945856
149	25.4250084186799	0.16	23.7480763463708	15.3302104633042	32.1659422294374	0.185595937454071	27.4639103274527	18.4816928325457	36.4461278223597	0.97	0.71	1.35	13.0949476032916	19.4591734630595	25.8233993228275	18.2835276618908	27.169435653179	36.0553436444671	18.6134694868961	27.6582788215095	36.7072563936081	23.7480763463708	1.07998555470059	-0.232388074441702	-0.891167912453953	-0.154433525687975	-0.126777528856059	-0.167564332540045	0.171001070425158	0.209274797154432	0.152828097266237	0.195681145828705	0.234859856800963	0.177259501247551	0.00171630502563151	0.00244377164295599	0.00249597022945856
149	25.4250084186799	0.16	23.7507546057869	15.1189436136473	32.3825655979265	0.193998522385096	30.6581884793461	20.9015399736781	40.4148369850142	1.01	0.77	1.27	14.4088175577586	21.1347223700542	27.8606271823497	19.9040235794274	29.1950405168185	38.4860574542097	20.4554552352298	30.0010354353623	39.5487077757756	23.7507546057869	1.09747628242263	-0.659855519365002	-0.669288687961269	-0.154433525687975	-0.126777528856059	-0.167564332540045	0.171001070425158	0.209274797154432	0.152828097266237	0.195681145828705	0.234859856800963	0.177259501247551	0.00171630502563151	0.00244377164295599	0.00249597022945856
149	25.4250084186799	0.16	23.7534305589599	15.3147978212276	32.1920632966923	0.202703842158003	31.8734710207854	22.0040047409869	41.7429373005838	1.03	0.79	1.41	14.9742786068729	21.6906986183426	28.4071186298123	20.5835908654917	29.815958262038	39.0483256585843	21.0565918303466	30.5062610525831	39.9497536333425	23.7534305589599	1.1332241020621	2.55493362559664	3.94939441163365	-0.154433525687975	-0.126777528856059	-0.167564332540045	0.171001070425158	0.209274797154432	0.152828097266237	0.195681145828705	0.234859856800963	0.177259501247551	0.00171630502563151	0.00244377164295599	0.00249597022945856
149	25.4250084186799	0.16	23.7838297458234	15.2653585265689	32.302300965078	0.183121925118512	28.2804435990128	18.9547718219036	37.606115376122	1.01	0.81	1.31	13.0371340950921	19.4513518249248	25.8655695547575	17.9935292735228	26.8462735689077	35.6990178642926	18.5049706570057	27.6084763804345	36.7123646675902	23.7838297458234	1.09356079066902	1.24387477283545	1.41083386733825	-0.154433525687975	-0.126777528856059	-0.167564332540045	0.171001070425158	0.209274797154432	0.152828097266237	0.195681145828705	0.234859856800963	0.177259501247551	0.00171630502563151	0.00244377164295599	0.00249597022945856
149	25.4250084186799	0.16	24.1268859437719	15.3705471073309	32.8832247802128	0.192334300751889	29.869843792865	20.313189825206	39.426497760524	0.99	0.81	1.26	14.2030333856707	20.8850698617704	27.56710633787	19.7276219909655	29.0087865246861	38.2899510584068	20.3365623733408	29.9049354592002	39.4728324851241	24.1268859437719	1.08653458467637	2.01663360902958	2.0809686323146	-0.154433525687975	-0.126777528856059	-0.167564332540045	0.171001070425158	0.209274797154432	0.152828097266237	0.195681145828705	0.234859856800963	0.177259501247551	0.00171630502563151	0.00244377164295599	0.00249597022945856
149	25.4250084186799	0.16	24.3234545628931	15.6988798675118	32.9480292582743	0.210253976651838	30.5051275773138	21.2745277870164	39.7357273676111	1.05	0.75	1.36	14.2573448440327	20.4433267678167	26.6293086916008	19.4855097141051	27.9398896975999	36.3942696810947	19.9006663839913	28.534311298032	37.1668708624032	24.3234545628931	1.11246440774028	0.773894858222603	0.966320723788135	-0.154433525687975	-0.126777528856059	-0.167564332540045	0.171001070425158	0.209274797154432	0.152828097266237	0.195681145828705	0.234859856800963	0.177259501247551	0.00171630502563151	0.00244377164295599	0.00249597022945856
149	25.4250084186799	0.16	24.3565734233465	15.5715180212945	33.1416288253985	0.167467546834204	27.6590572644246	18.0305693049022	37.2875452239471	0.99	0.71	1.3	12.5552555700428	19.2598762085058	25.9644968469688	17.4110059472439	26.7086414401306	36.0062769330174	17.7708328035994	27.2596121301537	36.7521100680086	24.3565734233465	1.06481650852082	-0.553421993795202	-1.50343317557389	-0.154433525687975	-0.126777528856059	-0.167564332540045	0.171001070425158	0.209274797154432	0.152828097266237	0.195681145828705	0.234859856800963	0.177259501247551	0.00171630502563151	0.00244377164295599	0.00249597022945856
149	25.4250084186799	0.16	24.4628181193767	15.8609963100231	33.0646399287303	0.165791613748687	28.6656646492375	18.6263636899945	38.7049656084805	0.99	0.78	1.34	12.9670811669001	19.9561227514027	26.9451643359054	17.9804663705446	27.671639392062	37.3628124135794	18.4294245025248	28.3615716828831	38.2926407578325	24.4628181193767	1.09830907692424	-0.447128441372457	-0.105681940429914	-0.154433525687975	-0.126777528856059	-0.167564332540045	0.171001070425158	0.209274797154432	0.152828097266237	0.195681145828705	0.234859856800963	0.177259501247551	0.00171630502563151	0.00244377164295599	0.00249597022945856
149	25.4250084186799	0.16	24.6397973962541	15.6933316970023	33.5862630955059	0.182233318566923	30.623005001776	20.4947627412249	40.7512472623272	1.01	0.74	1.34	14.139774588471	21.1274652658337	28.1151559431965	19.5384133386889	29.1940402995697	38.8496672604505	19.9576020387505	29.8188758321658	39.6768878561819	24.6397973962541	1.09781825072192	0.335976913404678	0.273408574581907	-0.154433525687975	-0.126777528856059	-0.167564332540045	0.171001070425158	0.209274797154432	0.152828097266237	0.195681145828705	0.234859856800963	0.177259501247551	0.00171630502563151	0.00244377164295599	0.00249597022945856
149	25.4250084186799	0.16	24.7327596107771	16.0240697366427	33.4414494849115	0.176628710224896	29.2724955647538	19.4048754564463	39.1401156730613	1	0.75	1.33	13.4075921072733	20.2255191678546	27.0434462284358	18.537189419371	27.9635804042884	37.3899713892057	18.9707812646944	28.621092330883	38.2667156569253	24.7327596107771	1.08751398247761	-0.647022136620246	-0.713879681416872	-0.154433525687975	-0.126777528856059	-0.167564332540045	0.171001070425158	0.209274797154432	0.152828097266237	0.195681145828705	0.234859856800963	0.177259501247551	0.00171630502563151	0.00244377164295599	0.00249597022945856
149	25.4250084186799	0.16	24.8439731449778	15.9464720453076	33.7414742446479	0.164107533420732	28.2908105283201	18.3220354273484	38.2595856292919	1.02	0.75	1.32	12.5114734788137	19.318799323512	26.1261251682103	17.2206296120782	26.5901444992561	35.9596593864341	17.6268932642371	27.220211970105	36.809472350436	24.8439731449778	1.08572738994033	1.23703418670281	1.04608890642348	-0.154433525687975	-0.126777528856059	-0.167564332540045	0.171001070425158	0.209274797154432	0.152828097266237	0.195681145828705	0.234859856800963	0.177259501247551	0.00171630502563151	0.00244377164295599	0.00249597022945856
149	25.4250084186799	0.16	24.9625099266545	16.1599036466289	33.7651162066802	0.167862428552575	26.9159595921612	17.5594009531543	36.272518231168	1.04	0.75	1.36	11.865787208064	18.1884934385568	24.5111996690495	16.2674272641236	24.9355553801462	33.6036834961688	16.6172105965779	25.4713556623306	34.3234163280396	24.9625099266545	1.08683849904106	-1.58480068137667	-1.74779272713037	-0.154433525687975	-0.126777528856059	-0.167564332540045	0.171001070425158	0.209274797154432	0.152828097266237	0.195681145828705	0.234859856800963	0.177259501247551	0.00171630502563151	0.00244377164295599	0.00249597022945856
149	25.4250084186799	0.16	25.2674772442189	16.0896299939158	34.4453244945219	0.183469841427682	29.9812923628737	20.1062359968717	39.8563487288757	1	0.74	1.3	13.8934491166333	20.7171327323175	27.5408163480018	19.2096003290906	28.6442795026393	38.078958676188	19.6700617803717	29.3331651817073	38.9941588200269	25.2674772442189	1.07861529072178	1.839678503355	1.06052141306333	-0.154433525687975	-0.126777528856059	-0.167564332540045	0.171001070425158	0.209274797154432	0.152828097266237	0.195681145828705	0.234859856800963	0.177259501247551	0.00171630502563151	0.00244377164295599	0.00249597022945856
149	25.4250084186799	0.16	25.3169569181983	16.1652063284911	34.4687075079055	0.192606418718171	31.0951066555356	21.1551433654055	41.0350699456658	1.01	0.79	1.3	14.521490682895	21.344563531552	28.1676363802089	20.0268755183946	29.4367104710794	38.8465454237641	20.592899959234	30.2676566298187	39.9447148412246	25.3169569181983	1.08710355289564	-0.430137329723493	-0.37229019368203	-0.154433525687975	-0.126777528856059	-0.167564332540045	0.171001070425158	0.209274797154432	0.152828097266237	0.195681145828705	0.234859856800963	0.177259501247551	0.00171630502563151	0.00244377164295599	0.00249597022945856
149	25.4250084186799	0.16	25.3430055136312	16.2411523367492	34.4448586905132	0.18616276419841	28.7154081416222	19.341454017828	38.0893622654165	0.98	0.74	1.27	13.5974527686434	20.1875415146205	26.7776302605976	18.9267708408855	28.0997462237337	37.2727216065819	19.3984764914458	28.8009014513021	38.2028877685905	25.3430055136312	1.04152171686272	-0.958083347951626	-2.3281779437552	-0.154433525687975	-0.126777528856059	-0.167564332540045	0.171001070425158	0.209274797154432	0.152828097266237	0.195681145828705	0.234859856800963	0.177259501247551	0.00171630502563151	0.00244377164295599	0.00249597022945856
149	25.4250084186799	0.16	25.3521795291963	16.1374530672937	34.5669059910988	0.164249883838612	28.8638400552733	18.6984216654958	39.0292584450508	0.97	0.74	1.36	13.2507165130595	20.4544837469615	27.6582509808636	18.5022372252399	28.5609997190043	38.6197622127686	18.885166753398	29.1543168209437	39.4160731926001	25.3521795291963	1.08642936128568	2.52447467730139	2.43385038747872	-0.154433525687975	-0.126777528856059	-0.167564332540045	0.171001070425158	0.209274797154432	0.152828097266237	0.195681145828705	0.234859856800963	0.177259501247551	0.00171630502563151	0.00244377164295599	0.00249597022945856
149	25.4250084186799	0.16	25.4214705001254	16.341522149871	34.5014188503798	0.173223658770783	27.351687319135	18.022152258708	36.681222379562	0.97	0.74	1.3	12.7964691236602	19.4208226206835	26.0451761177068	17.8818106401768	27.1386949965297	36.3955793528827	18.3110991419877	27.790513924193	37.2718540610359	25.4214705001254	1.05410198862344	1.99554401613173	0.834054586262039	-0.154433525687975	-0.126777528856059	-0.167564332540045	0.171001070425158	0.209274797154432	0.152828097266237	0.195681145828705	0.234859856800963	0.177259501247551	0.00171630502563151	0.00244377164295599	0.00249597022945856
149	25.4250084186799	0.16	25.8607874832692	16.751857142136	34.9697178244025	0.169733119989922	27.4185730236019	17.9506248963245	36.8865211508792	1.04	0.78	1.32	12.1020448491888	18.4851949360454	24.868345022902	16.5768891359809	25.3202686761122	34.0636482162435	17.0161440234245	25.983640059384	34.9647093851192	25.8607874832692	1.08759945933975	3.21563276120624	3.54051890931226	-0.154433525687975	-0.126777528856059	-0.167564332540045	0.171001070425158	0.209274797154432	0.152828097266237	0.195681145828705	0.234859856800963	0.177259501247551	0.00171630502563151	0.00244377164295599	0.00249597022945856
149	25.4250084186799	0.16	25.8735255959311	16.6973501977342	35.049700994128	0.136090095633838	26.3901526637185	16.0089341879845	36.7713711394526	0.97	0.75	1.38	11.3606602199015	18.7276400816775	26.0946199434535	15.8718957995237	26.1642498053644	36.456603811205	16.1942485158851	26.6963506334814	37.2099820636397	25.8735255959311	1.0946721461187	-0.218952369599595	-0.166769382839659	-0.154433525687975	-0.126777528856059	-0.167564332540045	0.171001070425158	0.209274797154432	0.152828097266237	0.195681145828705	0.234859856800963	0.177259501247551	0.00171630502563151	0.00244377164295599	0.00249597022945856
149	25.4250084186799	0.16	25.9259917553126	16.682691652865	35.1692918577602	0.196767038673151	31.2180779238093	21.370346219654	41.0658096279646	0.98	0.77	1.25	14.9950609452061	21.9049788079331	28.8148966706601	20.8564886095116	30.4674280863997	40.0783675632879	21.4531033875411	31.3404671389755	41.2274137031085	25.9259917553126	1.04926369995072	0.240567952197929	-0.679399265575059	-0.154433525687975	-0.126777528856059	-0.167564332540045	0.171001070425158	0.209274797154432	0.152828097266237	0.195681145828705	0.234859856800963	0.177259501247551	0.00171630502563151	0.00244377164295599	0.00249597022945856
149	25.4250084186799	0.16	26.0109544899461	16.6412207667735	35.3806882131187	0.178322906384711	29.2101553838948	19.4205237170677	38.9997870507219	1.01	0.79	1.33	13.3328823253433	20.0538136927888	26.7747450602343	18.3887406866461	27.6582640404809	36.9277873943157	18.8795743024819	28.3955697650521	37.9128265467551	26.0109544899461	1.08411310021932	0.532620743781772	0.520267881786673	-0.154433525687975	-0.126777528856059	-0.167564332540045	0.171001070425158	0.209274797154432	0.152828097266237	0.195681145828705	0.234859856800963	0.177259501247551	0.00171630502563151	0.00244377164295599	0.00249597022945856
149	25.4250084186799	0.16	26.1771315585494	16.8305835561321	35.5236795609667	0.185523684467566	30.9285378710727	20.8107772395698	41.0462985025756	1	0.77	1.33	14.454191715496	21.4815146364858	28.5088375574755	20.024493093808	29.7599789700923	39.4954648463767	20.5287897925272	30.5110239593713	40.4889702855229	26.1771315585494	1.10081339249636	-0.783730014204458	-0.337506681404515	-0.154433525687975	-0.126777528856059	-0.167564332540045	0.171001070425158	0.209274797154432	0.152828097266237	0.195681145828705	0.234859856800963	0.177259501247551	0.00171630502563151	0.00244377164295599	0.00249597022945856
149	25.4250084186799	0.16	26.1819929300756	16.8560995387837	35.5078863213675	0.168700716775725	29.1514452601561	19.0480861056941	39.2548044146181	1.05	0.74	1.35	12.7590244829035	19.5265813962887	26.2941383096739	17.4345793313947	26.6821129531261	35.9296465748575	17.8124275525567	27.260013202816	36.7079202598303	26.1819929300756	1.1033693960165	-1.18191248701412	-0.818435956863261	-0.154433525687975	-0.126777528856059	-0.167564332540045	0.171001070425158	0.209274797154432	0.152828097266237	0.195681145828705	0.234859856800963	0.177259501247551	0.00171630502563151	0.00244377164295599	0.00249597022945856
149	25.4250084186799	0.16	26.2565425905191	16.9411083051486	35.5719768758895	0.167903566116016	26.2739871101429	17.1419364031182	35.4060378171676	0.99	0.67	1.27	12.0022157441994	18.3961749909939	24.7901342377883	16.6797173162228	25.5655293230202	34.4513413298176	16.9775146614346	26.0219192772218	35.0634214070078	26.2565425905191	1.02056709596146	-2.7487220878216	-5.10342365053748	-0.154433525687975	-0.126777528856059	-0.167564332540045	0.171001070425158	0.209274797154432	0.152828097266237	0.195681145828705	0.234859856800963	0.177259501247551	0.00171630502563151	0.00244377164295599	0.00249597022945856
149	25.4250084186799	0.16	26.3396701060302	16.8824137508792	35.7969264611811	0.155216229422812	26.6877261443136	16.9669430989532	36.408509189674	0.98	0.72	1.31	11.9023453905805	18.7214946385035	25.5406438864265	16.553252176952	26.0370214198169	35.5207906626817	16.9109471057922	26.5982683466489	36.2906363480943	26.3396701060302	1.03880147833878	-1.20929540735289	-2.59198700734556	-0.154433525687975	-0.126777528856059	-0.167564332540045	0.171001070425158	0.209274797154432	0.152828097266237	0.195681145828705	0.234859856800963	0.177259501247551	0.00171630502563151	0.00244377164295599	0.00249597022945856
149	25.4250084186799	0.16	26.606328500008	17.1449492779375	36.0677077220786	0.159290897634367	29.8798862688655	19.162428111942	40.5973444257889	1.05	0.77	1.31	12.8308084462612	20.0070207633531	27.1832330804449	17.5302265336966	27.3348018337963	37.139377133896	17.9824560491482	28.0360319328786	38.0960213587061	26.606328500008	1.11072256810075	-2.86532016793377	-2.41853249562728	-0.154433525687975	-0.126777528856059	-0.167564332540045	0.171001070425158	0.209274797154432	0.152828097266237	0.195681145828705	0.234859856800963	0.177259501247551	0.00171630502563151	0.00244377164295599	0.00249597022945856
149	25.4250084186799	0.16	26.685753293197	17.2966829698751	36.0748236165189	0.186767487167749	28.8734553651994	19.4666761576678	38.280234572731	0.96	0.75	1.29	13.8468364309768	20.537970139373	27.2291038477692	19.363316188669	28.7201493037402	38.0769824188113	19.8568852893456	29.4505163438451	39.0429545357394	26.685753293197	1.04662145926043	0.0580546979846706	-1.13558623855118	-0.154433525687975	-0.126777528856059	-0.167564332540045	0.171001070425158	0.209274797154432	0.152828097266237	0.195681145828705	0.234859856800963	0.177259501247551	0.00171630502563151	0.00244377164295599	0.00249597022945856
149	25.4250084186799	0.16	27.2574454561254	17.6218110513768	36.893079860874	0.146177739380085	26.8783658462477	16.7361829384506	37.0205487540448	1	0.71	1.34	11.5658286829903	18.5747595971976	25.5836905114048	15.9919274302755	25.6830890077128	35.37425058515	16.2949800191706	26.1701884877697	36.0453866253968	27.2574454561254	1.06150267614288	0.61699671957006	-0.205080976158525	-0.154433525687975	-0.126777528856059	-0.167564332540045	0.171001070425158	0.209274797154432	0.152828097266237	0.195681145828705	0.234859856800963	0.177259501247551	0.00171630502563151	0.00244377164295599	0.00249597022945856
149	25.4250084186799	0.16	27.411636222015	17.5364868380353	37.2867856059948	0.15947880818537	30.2655272939961	19.4173556200417	41.1136989679505	0.98	0.76	1.3	13.6350105347826	21.2526768098354	28.8703430848881	18.9704307644693	29.5689125396817	40.167394314894	19.4563940405197	30.3264956295854	41.1933851501552	27.411636222015	1.08081785956036	1.06552983664392	1.19936839975101	-0.154433525687975	-0.126777528856059	-0.167564332540045	0.171001070425158	0.209274797154432	0.152828097266237	0.195681145828705	0.234859856800963	0.177259501247551	0.00171630502563151	0.00244377164295599	0.00249597022945856
149	25.4250084186799	0.16	28.2751533417021	18.183104582011	38.3672021013931	0.198995718314294	32.993206311206	22.6583239617452	43.3280886606668	0.98	0.77	1.29	15.9883003386245	23.2808610437546	30.5734217488846	22.2870564147116	32.4525967411153	42.618137067519	22.876524354947	33.3132062621002	43.746120935176	28.2751533417021	1.05636294753028	2.1847069458663	1.43037057631242	-0.154433525687975	-0.126777528856059	-0.167564332540045	0.171001070425158	0.209274797154432	0.152828097266237	0.195681145828705	0.234859856800963	0.177259501247551	0.00171630502563151	0.00244377164295599	0.00249597022945856
149	25.4250084186799	0.16	30.6013162155309	19.758516613628	41.4441158174337	0.193185692613797	33.2840654437459	22.6641479025161	43.9039829849757	0.95	0.71	1.21	16.3495851515479	24.0106384984278	31.6716918453078	22.9923213125111	33.766013642379	44.5397059722468	23.5816964683563	34.6284435342462	45.6813110512486	30.6013162155309	0.993813615838903	-2.41746109697724	-4.90572316533582	-0.154433525687975	-0.126777528856059	-0.167564332540045	0.171001070425158	0.209274797154432	0.152828097266237	0.195681145828705	0.234859856800963	0.177259501247551	0.00171630502563151	0.00244377164295599	0.00249597022945856
149	25.4250084186799	0.17	15.5677915450188	10.2576441406138	20.8779389494238	0.174232937851207	24.1109059011457	15.915647761579	32.3061640407125	0.99	0.78	1.36	11.1007409302496	16.8167154747141	22.5326900191786	15.4037610943899	23.3354394262943	31.2671177581988	15.7767292719148	23.9024086011422	32.0270421388427	15.5677915450188	1.19367835511391	1.45708531969668	2.60640669798353	-0.154433525687975	-0.126777528856059	-0.167564332540045	0.171001070425158	0.209274797154432	0.152828097266237	0.195681145828705	0.234859856800963	0.177259501247551	0.00171630502563151	0.00244377164295599	0.00249597022945856
149	25.4250084186799	0.17	17.4120027018488	11.3588016218421	23.4652037818555	0.216245858633096	25.4341385832065	17.874195606754	32.994081559659	1.04	0.76	1.41	12.014727969467	17.0963920804069	22.1780561913467	16.4389852791513	23.3919018766493	30.3448184741473	16.7733810106014	23.8700374547036	30.9657010436456	17.4120027018488	1.17093855378577	-2.00664307106913	-0.309250878566685	-0.154433525687975	-0.126777528856059	-0.167564332540045	0.171001070425158	0.209274797154432	0.152828097266237	0.195681145828705	0.234859856800963	0.177259501247551	0.00171630502563151	0.00244377164295599	0.00249597022945856
149	25.4250084186799	0.17	17.7971900099223	11.6424443281351	23.9519356917095	0.190773530863547	24.5046749295143	16.6249621364137	32.3843877226149	0.96	0.75	1.4	11.8741647299169	17.502147937456	23.1301311449951	16.6319355948661	24.5149535894661	32.3979715840661	16.9525470234771	24.9918401366154	33.0298969440056	17.7971900099223	1.14479818706078	-1.58516632102382	-1.30463760460404	-0.154433525687975	-0.126777528856059	-0.167564332540045	0.171001070425158	0.209274797154432	0.152828097266237	0.195681145828705	0.234859856800963	0.177259501247551	0.00171630502563151	0.00244377164295599	0.00249597022945856
149	25.4250084186799	0.17	18.1870208856264	11.8291674143415	24.5448743569114	0.197697641390793	25.3680006754259	17.3891563334814	33.3468450173705	0.97	0.73	1.43	12.331760915001	17.9900688234428	23.6483767318846	17.2239832297285	25.1270395081784	33.0300957866283	17.4980611881873	25.5289834988835	33.5585031248048	18.1870208856264	1.14042500700491	-1.19816246419662	-0.704546271200147	-0.154433525687975	-0.126777528856059	-0.167564332540045	0.171001070425158	0.209274797154432	0.152828097266237	0.195681145828705	0.234859856800963	0.177259501247551	0.00171630502563151	0.00244377164295599	0.00249597022945856
149	25.4250084186799	0.17	18.4644626405905	12.0552124675473	24.8737128136337	0.212287305502193	25.2100780569473	17.6281167845433	32.7920393293512	1.02	0.75	1.39	12.0117337094732	17.1780541345517	22.3443745596301	16.5192909654998	23.6243394445189	30.7293879235381	16.8475091436588	24.0957776576371	31.3435207218407	18.4644626405905	1.15684377642087	-0.00298346348907981	0.450580862565298	-0.154433525687975	-0.126777528856059	-0.167564332540045	0.171001070425158	0.209274797154432	0.152828097266237	0.195681145828705	0.234859856800963	0.177259501247551	0.00171630502563151	0.00244377164295599	0.00249597022945856
149	25.4250084186799	0.17	18.8646046619137	12.3197570351255	25.4094522887019	0.187216476202786	26.5944021302779	17.9429082437261	35.2458960168297	1.02	0.75	1.41	12.2310809043532	18.1285151570715	24.0259494097898	16.823480535234	24.9352223456505	33.046964156067	17.1499416379333	25.420078097994	33.6882016959336	18.8646046619137	1.170781202007	-1.67903761149452	-0.396297525977537	-0.154433525687975	-0.126777528856059	-0.167564332540045	0.171001070425158	0.209274797154432	0.152828097266237	0.195681145828705	0.234859856800963	0.177259501247551	0.00171630502563151	0.00244377164295599	0.00249597022945856
149	25.4250084186799	0.17	18.9634291835679	12.3668111289721	25.5600472381638	0.186470063942412	24.6966888080925	16.6427857028967	32.7505919132883	1.05	0.7	1.4	11.0977246321085	16.4682197205353	21.8387148089621	15.1391411845535	22.4653892281759	29.7916372717983	15.362436395424	22.7955830739006	30.2275857062447	18.9634291835679	1.15097552880527	-0.728167253975454	-0.104810932573617	-0.154433525687975	-0.126777528856059	-0.167564332540045	0.171001070425158	0.209274797154432	0.152828097266237	0.195681145828705	0.234859856800963	0.177259501247551	0.00171630502563151	0.00244377164295599	0.00249597022945856
149	25.4250084186799	0.17	19.1629535897026	12.5246823739971	25.8012248054081	0.192558076318788	25.7440548714418	17.5133469175197	33.974762825364	1.09	0.76	1.4	11.4142832333241	16.7786280521239	22.1429728709237	15.4413843487334	22.6983367506497	29.9552891525661	15.762047614357	23.1689265567151	30.5771887894235	19.1629535897026	1.16215261824755	0.83637646213708	1.99643661892109	-0.154433525687975	-0.126777528856059	-0.167564332540045	0.171001070425158	0.209274797154432	0.152828097266237	0.195681145828705	0.234859856800963	0.177259501247551	0.00171630502563151	0.00244377164295599	0.00249597022945856
149	25.4250084186799	0.17	19.1703035321515	12.5133040111484	25.8273030531546	0.174571204520244	22.4148239524286	14.8050054774094	30.0246424274477	0.9	0.68	1.17	11.1023788676495	16.809035846103	22.5156928245566	15.8649290649435	24.0195515328307	32.1741740007179	16.2617411695291	24.6222374003076	32.982603116653	19.1703035321515	1.00843480482392	-2.21827841583177	-5.30002344021822	-0.154433525687975	-0.126777528856059	-0.167564332540045	0.171001070425158	0.209274797154432	0.152828097266237	0.195681145828705	0.234859856800963	0.177259501247551	0.00171630502563151	0.00244377164295599	0.00249597022945856
149	25.4250084186799	0.17	19.2771198655633	12.5536941047562	26.0005456263704	0.195139042402924	24.2800218389376	16.5812246271248	31.9788190507504	0.93	0.69	1.29	12.1238723370725	17.7530846928556	23.3822970486388	17.1435086134068	25.1033788450467	33.0632490766865	17.4739677410452	25.5839661827851	33.6960929137404	19.2771198655633	1.08453050399147	0.888814779962671	-0.741816984577936	-0.154433525687975	-0.126777528856059	-0.167564332540045	0.171001070425158	0.209274797154432	0.152828097266237	0.195681145828705	0.234859856800963	0.177259501247551	0.00171630502563151	0.00244377164295599	0.00249597022945856
149	25.4250084186799	0.17	19.3440504743552	12.7626064023859	25.9254945463244	0.196657156017243	25.9075661628838	17.7321914939776	34.0829408317899	0.99	0.73	1.4	12.3981451051265	18.1142733946445	23.8304016841624	17.2205476926455	25.1600304936833	33.0995132947212	17.515636732016	25.5914443580052	33.6701840075188	19.3440504743552	1.126126079942	-0.217309643535761	-0.326112909334857	-0.154433525687975	-0.126777528856059	-0.167564332540045	0.171001070425158	0.209274797154432	0.152828097266237	0.195681145828705	0.234859856800963	0.177259501247551	0.00171630502563151	0.00244377164295599	0.00249597022945856
149	25.4250084186799	0.17	19.4811287221986	12.6850880860052	26.277169358392	0.199339147179272	26.7074703263989	18.3505508882762	35.0643897645217	1.07	0.72	1.44	12.1423444946208	17.6720201620859	23.2016958295509	16.5170808224658	24.0390301430443	31.5609794636227	16.7628416667961	24.3962565116229	32.0283319062912	19.4811287221986	1.17497872160783	-0.677885157109842	0.605008103882249	-0.154433525687975	-0.126777528856059	-0.167564332540045	0.171001070425158	0.209274797154432	0.152828097266237	0.195681145828705	0.234859856800963	0.177259501247551	0.00171630502563151	0.00244377164295599	0.00249597022945856
149	25.4250084186799	0.17	19.8702122824629	13.1034272135514	26.6369973513743	0.182350817126529	27.87855209322	18.6616426064597	37.0954615799802	1.01	0.78	1.4	12.8226678818344	19.1557314678205	25.4887950538066	17.6907431939493	26.4281294042988	35.1655156146483	18.0864218341449	27.0153599750972	35.9519491292353	19.8702122824629	1.15261737728888	1.76664056503637	2.5429714270648	-0.154433525687975	-0.126777528856059	-0.167564332540045	0.171001070425158	0.209274797154432	0.152828097266237	0.195681145828705	0.234859856800963	0.177259501247551	0.00171630502563151	0.00244377164295599	0.00249597022945856
149	25.4250084186799	0.17	19.8771073475332	12.990800918781	26.7634137762853	0.2243871384834	27.3545455820673	19.4142167702434	35.2948743938913	1.01	0.77	1.31	13.3328090433481	18.7858689860859	24.2389289288238	18.3908845611575	25.9126750245105	33.4344654878636	18.8590389367993	26.5691331884256	34.2870140270784	19.8771073475332	1.14446321301611	1.83275889485586	2.74986107206494	-0.154433525687975	-0.126777528856059	-0.167564332540045	0.171001070425158	0.209274797154432	0.152828097266237	0.195681145828705	0.234859856800963	0.177259501247551	0.00171630502563151	0.00244377164295599	0.00249597022945856
149	25.4250084186799	0.17	19.9861168208478	13.0631711966273	26.9090624450683	0.169796620933352	23.4565140992809	15.358534845457	31.5544933531048	1.07	0.79	1.42	10.1110353962987	15.4422050487297	20.7733747011608	13.7283484380301	20.9667915551037	28.2052346721773	14.0302496490093	21.4294691121365	28.8286402393787	19.9861168208478	1.16285042471775	1.35839419232768	2.83901796271139	-0.154433525687975	-0.126777528856059	-0.167564332540045	0.171001070425158	0.209274797154432	0.152828097266237	0.195681145828705	0.234859856800963	0.177259501247551	0.00171630502563151	0.00244377164295599	0.00249597022945856
149	25.4250084186799	0.17	20.0222324101743	13.0779189110165	26.9665459093321	0.254437690179198	32.9822204876598	24.1673364666847	41.7971045086349	1.05	0.73	1.47	16.1766145445187	22.0769329870796	27.9772514296404	22.0987326623326	30.1591064522838	38.219480242235	22.3961958275272	30.5629928847028	38.7331954942335	20.0222324101743	1.16291512722576	-0.621020819978545	0.252974902602117	-0.154433525687975	-0.126777528856059	-0.167564332540045	0.171001070425158	0.209274797154432	0.152828097266237	0.195681145828705	0.234859856800963	0.177259501247551	0.00171630502563151	0.00244377164295599	0.00249597022945856
149	25.4250084186799	0.17	20.1063255474943	13.1630307205028	27.0496203744858	0.165168324859813	24.2533597536833	15.7401477727689	32.7665717345977	1.03	0.77	1.38	10.7164068529977	16.5124797063369	22.3085525596761	14.7332555069749	22.7018800148621	30.6705045227492	15.0605747177945	23.2086417835748	31.353644463838	20.1063255474943	1.17371578917137	-0.185073289442649	1.05839429794812	-0.154433525687975	-0.126777528856059	-0.167564332540045	0.171001070425158	0.209274797154432	0.152828097266237	0.195681145828705	0.234859856800963	0.177259501247551	0.00171630502563151	0.00244377164295599	0.00249597022945856
149	25.4250084186799	0.17	20.2123526195792	13.2041776308453	27.2205276083132	0.182431139655832	24.7905295601275	16.5967561326273	32.9843029876277	1.09	0.81	1.45	10.8017619467381	16.1345624833062	21.4673630198743	14.6053785623919	21.8160142918549	29.026650021318	14.933464235396	22.3076363734549	29.680734190829	20.2123526195792	1.17878114011294	-0.713557048329414	1.33072599103177	-0.154433525687975	-0.126777528856059	-0.167564332540045	0.171001070425158	0.209274797154432	0.152828097266237	0.195681145828705	0.234859856800963	0.177259501247551	0.00171630502563151	0.00244377164295599	0.00249597022945856
149	25.4250084186799	0.17	20.4264628399255	13.4866176188678	27.3663080609833	0.23980324463407	28.5322650418497	20.6007310560088	36.4637990276907	1.01	0.71	1.43	14.1916865206946	19.6556597966555	25.1196330726164	19.598909257724	27.1447295706255	34.690549883527	19.8795465472534	27.533353632405	35.18839254622	20.4264628399255	1.12929220741651	-0.202392541198134	-0.330184794103406	-0.154433525687975	-0.126777528856059	-0.167564332540045	0.171001070425158	0.209274797154432	0.152828097266237	0.195681145828705	0.234859856800963	0.177259501247551	0.00171630502563151	0.00244377164295599	0.00249597022945856
149	25.4250084186799	0.17	20.4343581118861	13.2783813724128	27.5903348513594	0.178480831052997	25.5898650969327	17.0181738570566	34.1615563368089	0.97	0.72	1.39	12.1015861268112	18.1968969787909	24.2922078307706	16.9207668072651	25.4433961934775	33.9660255796899	17.2043811070666	25.8736974210911	34.5382959050222	20.4343581118861	1.1033116696906	1.67255652646928	1.2449210126843	-0.154433525687975	-0.126777528856059	-0.167564332540045	0.171001070425158	0.209274797154432	0.152828097266237	0.195681145828705	0.234859856800963	0.177259501247551	0.00171630502563151	0.00244377164295599	0.00249597022945856
149	25.4250084186799	0.17	20.4936008678939	13.5102871375148	27.4769145982731	0.185460845322554	25.6635341125677	17.2663864649379	34.0606817601976	1.01	0.74	1.34	11.8669740327243	17.6382298357684	23.4094856388125	16.3738109214597	24.3368730329834	32.299935144507	16.7224702756635	24.858046895674	32.9901156451267	20.4936008678939	1.12799016798014	-1.62926731833772	-1.67242419959686	-0.154433525687975	-0.126777528856059	-0.167564332540045	0.171001070425158	0.209274797154432	0.152828097266237	0.195681145828705	0.234859856800963	0.177259501247551	0.00171630502563151	0.00244377164295599	0.00249597022945856
149	25.4250084186799	0.17	20.6522265079597	13.516205686391	27.7882473295283	0.198411053730118	25.0756094642685	17.206422080658	32.944796847879	0.9	0.65	1.34	12.860475472609	18.7420870512328	24.6236986298566	18.351560945438	26.7444662911539	35.1373716368698	18.5783725704253	27.0727299888251	35.5667553861723	20.6522265079597	1.06063287026616	0.806074847581062	-0.940308991348319	-0.154433525687975	-0.126777528856059	-0.167564332540045	0.171001070425158	0.209274797154432	0.152828097266237	0.195681145828705	0.234859856800963	0.177259501247551	0.00171630502563151	0.00244377164295599	0.00249597022945856
149	25.4250084186799	0.17	20.8457543028931	13.5388933133103	28.1526152924759	0.213202174492975	27.789447770039	19.4545334709251	36.1243620691529	1.01	0.74	1.34	13.4300047246174	19.1838275332534	24.9376503418893	18.5618515149553	26.514313692537	34.4667758701187	18.9520308556782	27.0726663485594	35.192288472183	20.8457543028931	1.11603215302242	-0.319834166323749	0.00884177568694119	-0.154433525687975	-0.126777528856059	-0.167564332540045	0.171001070425158	0.209274797154432	0.152828097266237	0.195681145828705	0.234859856800963	0.177259501247551	0.00171630502563151	0.00244377164295599	0.00249597022945856
149	25.4250084186799	0.17	20.9346854549811	13.665338024526	28.2040328854362	0.245942889526175	30.578382783527	22.2187931522182	38.9379724148358	1	0.75	1.35	15.4431226231796	21.2534367510139	27.0637508788482	21.400433678911	29.4521240773104	37.5038144757097	21.8790341254657	30.110548542349	38.3387276235466	20.9346854549811	1.1271983745332	2.60964999543128	2.97438777232462	-0.154433525687975	-0.126777528856059	-0.167564332540045	0.171001070425158	0.209274797154432	0.152828097266237	0.195681145828705	0.234859856800963	0.177259501247551	0.00171630502563151	0.00244377164295599	0.00249597022945856
149	25.4250084186799	0.17	20.9689847745697	13.7558273873012	28.1821421618382	0.195921369174313	27.4392958290572	18.7603539473138	36.1182377108006	0.97	0.72	1.48	13.3293355632103	19.4957719215137	25.6622082798171	18.6312729803765	27.2504992398435	35.8697254993105	18.8638176470941	27.5928199463967	36.3236907331824	20.9689847745697	1.14465226922805	2.56791897775465	3.19380604413563	-0.154433525687975	-0.126777528856059	-0.167564332540045	0.171001070425158	0.209274797154432	0.152828097266237	0.195681145828705	0.234859856800963	0.177259501247551	0.00171630502563151	0.00244377164295599	0.00249597022945856
149	25.4250084186799	0.17	21.0034249255239	13.6484587808948	28.358391070153	0.20500561046335	30.7400903230283	21.2888292627486	40.191351383308	1.05	0.74	1.36	14.2398802378845	20.5617321318663	26.8835840258482	19.447912592557	28.0818913201418	36.7158700477267	19.8566723023542	28.6689597857298	37.4873993726641	21.0034249255239	1.16380546021641	-0.0130095597815297	1.3130910389748	-0.154433525687975	-0.126777528856059	-0.167564332540045	0.171001070425158	0.209274797154432	0.152828097266237	0.195681145828705	0.234859856800963	0.177259501247551	0.00171630502563151	0.00244377164295599	0.00249597022945856
149	25.4250084186799	0.17	21.005896743951	13.7783833586222	28.2334101292798	0.205539663821763	27.4342173228637	19.0131657890805	35.8552688566469	1.01	0.74	1.4	13.0404854288558	18.8161990075494	24.5919125862429	17.9787626752671	25.9416705193166	33.904578363366	18.3141434327456	26.4230543396795	34.5335920023092	21.005896743951	1.1350070640229	-0.662471970742313	-0.0497948751980675	-0.154433525687975	-0.126777528856059	-0.167564332540045	0.171001070425158	0.209274797154432	0.152828097266237	0.195681145828705	0.234859856800963	0.177259501247551	0.00171630502563151	0.00244377164295599	0.00249597022945856
149	25.4250084186799	0.17	21.0939119715822	13.7181610247862	28.4696629183782	0.161951507497159	24.2296902904957	15.6242043063219	32.8351762746695	1.04	0.76	1.36	10.559516480095	16.3754780028423	22.1914395255895	14.4773346516742	22.4511487410589	30.4249628304437	14.8101040427749	22.9673950591511	31.120424582962	21.0939119715822	1.12618270716836	0.307775912777196	1.04082727489038	-0.154433525687975	-0.126777528856059	-0.167564332540045	0.171001070425158	0.209274797154432	0.152828097266237	0.195681145828705	0.234859856800963	0.177259501247551	0.00171630502563151	0.00244377164295599	0.00249597022945856
149	25.4250084186799	0.17	21.1285138425973	13.7402311139855	28.5167965712092	0.194541485738982	29.0610024175477	19.8286680211499	38.2933368139456	1.04	0.77	1.41	13.3844826181056	19.6163696576849	25.8482566972643	18.3418928475645	26.8819767327247	35.4220606178848	18.7318097632268	27.4525792100189	36.1732957144844	21.1285138425973	1.14551997379277	-0.393983355502233	0.765508287035629	-0.154433525687975	-0.126777528856059	-0.167564332540045	0.171001070425158	0.209274797154432	0.152828097266237	0.195681145828705	0.234859856800963	0.177259501247551	0.00171630502563151	0.00244377164295599	0.00249597022945856
149	25.4250084186799	0.17	21.1732379317843	13.7928410510789	28.5536348124896	0.199799764940254	28.4302549492041	19.5470830426477	37.3134268557605	1	0.77	1.45	13.5421742595336	19.6964153641279	25.8506564687221	18.742658727197	27.2602600028632	35.7778612785295	19.0960744246479	27.7706158690692	36.4506816604553	21.1732379317843	1.14815238050554	1.20813772788514	2.13093230497812	-0.154433525687975	-0.126777528856059	-0.167564332540045	0.171001070425158	0.209274797154432	0.152828097266237	0.195681145828705	0.234859856800963	0.177259501247551	0.00171630502563151	0.00244377164295599	0.00249597022945856
149	25.4250084186799	0.17	21.3074159836424	13.9243783943569	28.690453572928	0.181185048155326	25.1048430649335	16.7723554514066	33.4373306784604	0.94	0.69	1.31	12.1876523955562	18.2424646083171	24.297276821078	17.1900203382198	25.7300034049678	34.2699864717159	17.5104201147559	26.2078850085804	34.9048584000424	21.3074159836424	1.06649970038072	-0.190739648828376	-1.36366556500091	-0.154433525687975	-0.126777528856059	-0.167564332540045	0.171001070425158	0.209274797154432	0.152828097266237	0.195681145828705	0.234859856800963	0.177259501247551	0.00171630502563151	0.00244377164295599	0.00249597022945856
149	25.4250084186799	0.17	21.3633102888144	14.0370616464429	28.6895589311858	0.204845662733195	29.0419916256148	20.1084392684463	37.9755439827833	0.99	0.72	1.27	14.0883440625116	20.3473558947101	26.6063677269087	19.583784835701	28.2842495930922	36.9847143504833	20.042052082306	28.9466923223042	37.8547404659364	21.3633102888144	1.075779126083	-0.739387882993151	-1.70174871551068	-0.154433525687975	-0.126777528856059	-0.167564332540045	0.171001070425158	0.209274797154432	0.152828097266237	0.195681145828705	0.234859856800963	0.177259501247551	0.00171630502563151	0.00244377164295599	0.00249597022945856
149	25.4250084186799	0.17	21.4367274252779	14.0798373642655	28.7936174862904	0.145545052793056	23.4803865211176	14.5978589617625	32.3629140804726	0.95	0.73	1.28	10.5309022691424	16.9387617967316	23.3466213243208	14.8096682225294	23.8210778049961	32.8324873874627	15.1648480591625	24.391293783751	33.6112522303978	21.4367274252779	1.09791707392435	-2.64251176419807	-3.19697726631227	-0.154433525687975	-0.126777528856059	-0.167564332540045	0.171001070425158	0.209274797154432	0.152828097266237	0.195681145828705	0.234859856800963	0.177259501247551	0.00171630502563151	0.00244377164295599	0.00249597022945856
149	25.4250084186799	0.17	21.4707897636372	13.999575113402	28.9420044138725	0.189044575084627	26.2989970239608	17.7946489011922	34.8033451467293	1.05	0.75	1.37	11.9200525401329	17.6168368378095	23.3136211354862	16.2884810810115	24.0730074447078	31.8575338084041	16.6283670056738	24.5750255743836	32.5234215798641	21.4707897636372	1.14129919010513	-2.08934277794216	-1.18109292228183	-0.154433525687975	-0.126777528856059	-0.167564332540045	0.171001070425158	0.209274797154432	0.152828097266237	0.195681145828705	0.234859856800963	0.177259501247551	0.00171630502563151	0.00244377164295599	0.00249597022945856
149	25.4250084186799	0.17	21.5083731971724	13.9956223721763	29.0211240221685	0.205111054413887	28.7613245086057	19.9213087583833	37.6013402588281	1.05	0.78	1.39	13.2830682840303	19.1773864870295	25.0717046900288	18.1198902405314	26.1605324022162	34.201174563901	18.5275044682435	26.7530687853581	34.9692004527479	21.5083731971724	1.13077796105836	-2.80135465415049	-1.78135567142915	-0.154433525687975	-0.126777528856059	-0.167564332540045	0.171001070425158	0.209274797154432	0.152828097266237	0.195681145828705	0.234859856800963	0.177259501247551	0.00171630502563151	0.00244377164295599	0.00249597022945856
149	25.4250084186799	0.17	21.6051861044312	14.2682330861763	28.9421391226861	0.191899107277236	26.4910698782349	18.0035407870096	34.9785989694602	1	0.74	1.31	12.4412257102571	18.3064755739117	24.1717254375663	17.2020977554058	25.3117972226604	33.421496689915	17.5945603597516	25.8866997548399	34.184419356175	21.6051861044312	1.08962734207045	0.876788060034775	0.645432259427215	-0.154433525687975	-0.126777528856059	-0.167564332540045	0.171001070425158	0.209274797154432	0.152828097266237	0.195681145828705	0.234859856800963	0.177259501247551	0.00171630502563151	0.00244377164295599	0.00249597022945856
149	25.4250084186799	0.17	21.6484430602241	14.0855014267125	29.2113846937357	0.190202114545232	27.0377015592405	18.3273460613447	35.7480570571363	1.07	0.77	1.44	12.1319135670933	17.8977936724517	23.6636737778102	16.5053513411488	24.3497755866377	32.1941998321265	16.8265629074165	24.8256008740371	32.8189711944584	21.6484430602241	1.15364809028873	-3.53620411645438	-2.22807410059025	-0.154433525687975	-0.126777528856059	-0.167564332540045	0.171001070425158	0.209274797154432	0.152828097266237	0.195681145828705	0.234859856800963	0.177259501247551	0.00171630502563151	0.00244377164295599	0.00249597022945856
149	25.4250084186799	0.17	21.7747750147004	14.2398044438208	29.3097455855801	0.229029032418191	30.3426136737901	21.6507642896373	39.0344630579429	1.04	0.69	1.3	14.5920983680185	20.4501973947703	26.3082964215222	19.9853414878691	28.008595345312	36.0318492027549	20.3655186907866	28.5412876686397	36.7169488134017	21.7747750147004	1.10123343361146	-2.82224903632024	-3.46641560502052	-0.154433525687975	-0.126777528856059	-0.167564332540045	0.171001070425158	0.209274797154432	0.152828097266237	0.195681145828705	0.234859856800963	0.177259501247551	0.00171630502563151	0.00244377164295599	0.00249597022945856
149	25.4250084186799	0.17	21.8548357430766	14.3939883286013	29.3156831575518	0.20819304017009	27.2251664634855	18.9355858505492	35.5147470764219	1.01	0.69	1.38	12.9891942585142	18.6755761720646	24.361958085615	17.9090581605635	25.7492476585532	33.5894371565429	18.1733578563869	26.1310891461151	34.0857021346237	21.8548357430766	1.11267856424411	0.470270871379782	0.501522230266445	-0.154433525687975	-0.126777528856059	-0.167564332540045	0.171001070425158	0.209274797154432	0.152828097266237	0.195681145828705	0.234859856800963	0.177259501247551	0.00171630502563151	0.00244377164295599	0.00249597022945856
149	25.4250084186799	0.17	21.9090658852793	14.3018066700308	29.5163251005278	0.183463973909089	26.4607870768648	17.7451227220938	35.1764514316358	1.03	0.74	1.45	12.0046228380459	17.9007930139646	23.7969631898833	16.4646405313154	24.5513854268149	32.6381303223143	16.7224648208851	24.9337686310158	33.1493344713793	21.9090658852793	1.14816787740992	-0.701434665523538	-0.071281352320581	-0.154433525687975	-0.126777528856059	-0.167564332540045	0.171001070425158	0.209274797154432	0.152828097266237	0.195681145828705	0.234859856800963	0.177259501247551	0.00171630502563151	0.00244377164295599	0.00249597022945856
149	25.4250084186799	0.17	21.9313688626761	14.2911739693219	29.5715637560303	0.188567266325132	25.9561597475111	17.5495863515848	34.3627331434374	0.98	0.73	1.32	12.359888564555	18.2805016378095	24.201114711064	17.2162897572743	25.4632079780556	33.710126198837	17.5947757512988	26.0243068144788	34.4448705226251	21.9313688626761	1.07948437719955	-1.98645612574958	-2.78296925213144	-0.154433525687975	-0.126777528856059	-0.167564332540045	0.171001070425158	0.209274797154432	0.152828097266237	0.195681145828705	0.234859856800963	0.177259501247551	0.00171630502563151	0.00244377164295599	0.00249597022945856
149	25.4250084186799	0.17	22.0980072483149	14.4903971191416	29.7056173774883	0.209699959493301	28.8998589874505	20.1403852667553	37.6593327081457	0.96	0.72	1.29	14.4002241282475	20.6631820187162	26.9261399091849	20.1786626059431	28.9547839399919	37.7309052740406	20.6329797674001	29.6067055561541	38.5807975167748	22.0980072483149	1.07764226401785	1.26134578159538	0.9445405876091	-0.154433525687975	-0.126777528856059	-0.167564332540045	0.171001070425158	0.209274797154432	0.152828097266237	0.195681145828705	0.234859856800963	0.177259501247551	0.00171630502563151	0.00244377164295599	0.00249597022945856
149	25.4250084186799	0.17	22.1304012672124	14.4721488455793	29.7886536888456	0.209218833227938	30.3319944113521	21.1250780107534	39.5389108119509	1.13	0.79	1.41	13.4274206792674	19.2794766861969	25.1315326931265	18.0033702965986	25.8497567177721	33.6961431389456	18.4155613264067	26.4424421827107	34.468126420997	22.1304012672124	1.17372883540634	1.21305035889162	3.14581330043262	-0.154433525687975	-0.126777528856059	-0.167564332540045	0.171001070425158	0.209274797154432	0.152828097266237	0.195681145828705	0.234859856800963	0.177259501247551	0.00171630502563151	0.00244377164295599	0.00249597022945856
149	25.4250084186799	0.17	22.1652923934666	14.3829990426325	29.9475857443006	0.169885099308267	26.0025930766324	17.0284377577878	34.976748395477	0.99	0.71	1.41	11.8595651099106	18.1096733596596	24.3597816094087	16.447401504163	25.1153449637591	33.7832884233553	16.6898870382806	25.4840986260312	34.2832499136047	22.1652923934666	1.12538155663143	-0.00937591349082885	0.346136599328142	-0.154433525687975	-0.126777528856059	-0.167564332540045	0.171001070425158	0.209274797154432	0.152828097266237	0.195681145828705	0.234859856800963	0.177259501247551	0.00171630502563151	0.00244377164295599	0.00249597022945856
149	25.4250084186799	0.17	22.178980053055	14.3924950417229	29.9654650643872	0.192971762785296	26.9688222708509	18.3579940402201	35.5796505014818	0.91	0.69	1.24	13.6088430005232	19.9920790577086	26.3753151148941	19.3528519999244	28.4303189594993	37.5077859190742	19.7902466871816	29.0734086583901	38.3585703983231	22.178980053055	1.04769601460825	3.28776490761892	1.4909715631197	-0.154433525687975	-0.126777528856059	-0.167564332540045	0.171001070425158	0.209274797154432	0.152828097266237	0.195681145828705	0.234859856800963	0.177259501247551	0.00171630502563151	0.00244377164295599	0.00249597022945856
149	25.4250084186799	0.17	22.1914177926202	14.4051906213382	29.9776449639022	0.250183512784541	30.2291345665015	22.058433434021	38.3998356989821	0.98	0.69	1.37	15.5268201107386	21.2781354542375	27.0294507977363	21.6228670273994	29.6322292804669	37.6415915335343	21.9403228326254	30.0667964160212	38.1922614464628	22.1914177926202	1.09050273035742	-1.28633162248709	-2.4485660526226	-0.154433525687975	-0.126777528856059	-0.167564332540045	0.171001070425158	0.209274797154432	0.152828097266237	0.195681145828705	0.234859856800963	0.177259501247551	0.00171630502563151	0.00244377164295599	0.00249597022945856
149	25.4250084186799	0.17	22.213693164017	14.6780925296945	29.7492937983395	0.187784818196327	28.1463228835089	19.0070332783195	37.2856124886983	1	0.74	1.25	13.1744972893796	19.5092863312742	25.8440753731688	18.2372443226239	27.0063907235604	35.7755371244969	18.7163656903965	27.717434233995	36.7144521904854	22.213693164017	1.11438516006078	0.751502361590566	1.15704469031034	-0.154433525687975	-0.126777528856059	-0.167564332540045	0.171001070425158	0.209274797154432	0.152828097266237	0.195681145828705	0.234859856800963	0.177259501247551	0.00171630502563151	0.00244377164295599	0.00249597022945856
149	25.4250084186799	0.17	22.2318314006785	14.5382128372049	29.925449964152	0.239315183316373	33.0029572520611	23.8163412009419	42.1895733031803	1.05	0.79	1.41	15.9882317723079	22.1553313023856	28.3224308324632	21.8651139981657	30.2990881976602	38.7330623971546	22.3575401193549	30.9805814413358	39.5984841102384	22.2318314006785	1.16558681619785	-0.0372574039303654	1.53220644729827	-0.154433525687975	-0.126777528856059	-0.167564332540045	0.171001070425158	0.209274797154432	0.152828097266237	0.195681145828705	0.234859856800963	0.177259501247551	0.00171630502563151	0.00244377164295599	0.00249597022945856
149	25.4250084186799	0.17	22.3823697167098	14.769113453458	29.9956259799617	0.196373785440332	27.7074364494276	18.9562467342518	36.4586261646034	1.01	0.78	1.36	13.0220069263004	19.0336428098151	25.0452786933299	17.9641313060042	26.2573089234443	34.5504865408845	18.4011034536615	26.8959032929472	35.395717363288	22.3823697167098	1.12034892514035	-2.8832508861835	-2.48151362855029	-0.154433525687975	-0.126777528856059	-0.167564332540045	0.171001070425158	0.209274797154432	0.152828097266237	0.195681145828705	0.234859856800963	0.177259501247551	0.00171630502563151	0.00244377164295599	0.00249597022945856
149	25.4250084186799	0.17	22.6211863738113	14.7059712334517	30.5364015141708	0.186926904965753	25.3880912050283	17.121158566198	33.6550238438585	0.93	0.71	1.3	12.5168617848827	18.5606147718718	24.6043677588608	17.6981644919534	26.2437038092968	34.7892431266402	18.0610929867431	26.7800887237729	35.5025035641748	22.6211863738113	1.05489010382256	-2.17702055583411	-3.54333442937385	-0.154433525687975	-0.126777528856059	-0.167564332540045	0.171001070425158	0.209274797154432	0.152828097266237	0.195681145828705	0.234859856800963	0.177259501247551	0.00171630502563151	0.00244377164295599	0.00249597022945856
149	25.4250084186799	0.17	22.7572922370531	14.8273089927078	30.6872754813985	0.201433217882587	27.1161861296835	18.6866409435455	35.5457313158215	0.97	0.74	1.26	13.2756115442158	19.2642409465609	25.252870348906	18.5554301788105	26.9257861787494	35.2961421786883	19.0375576206228	27.6269858629351	36.2115802191744	22.7572922370531	1.05604944503407	0.733768393581976	-0.739930967853725	-0.154433525687975	-0.126777528856059	-0.167564332540045	0.171001070425158	0.209274797154432	0.152828097266237	0.195681145828705	0.234859856800963	0.177259501247551	0.00171630502563151	0.00244377164295599	0.00249597022945856
149	25.4250084186799	0.17	22.7703948717529	14.7961123234543	30.7446774200516	0.159059405240867	25.2806334385231	16.2050115297783	34.3562553472678	1.05	0.79	1.38	10.8769731240889	16.9686254135309	23.060277702973	14.8742302744483	23.2045477139906	31.5348651535329	15.2316793019091	23.7607094272301	32.2927589051162	22.7703948717529	1.13096217409984	0.462142939979309	1.34339715344145	-0.154433525687975	-0.126777528856059	-0.167564332540045	0.171001070425158	0.209274797154432	0.152828097266237	0.195681145828705	0.234859856800963	0.177259501247551	0.00171630502563151	0.00244377164295599	0.00249597022945856
149	25.4250084186799	0.17	22.7863234240865	14.8797062331947	30.6929406149783	0.188984701396563	27.0762928936783	18.3188792428113	35.8337065445453	1	0.73	1.26	12.7064272019233	18.7807856578609	24.8551441137985	17.5940740924939	26.0049917359647	34.4159093794355	18.0324715975115	26.6543866013319	35.2740254234008	22.7863234240865	1.06819164275931	2.78810898518699	2.18764891515708	-0.154433525687975	-0.126777528856059	-0.167564332540045	0.171001070425158	0.209274797154432	0.152828097266237	0.195681145828705	0.234859856800963	0.177259501247551	0.00171630502563151	0.00244377164295599	0.00249597022945856
149	25.4250084186799	0.17	22.9169755965604	15.0825053369459	30.7514458561749	0.227770886231667	31.3540693075187	22.3403640003386	40.3677746146989	1.04	0.75	1.31	15.0795027155478	21.163655760445	27.2478088053422	20.6645215732271	29.0020718374981	37.3396221017692	21.1532548990512	29.6932235142511	38.2266518573356	22.9169755965604	1.11910636349117	2.18999149281647	2.60164227453405	-0.154433525687975	-0.126777528856059	-0.167564332540045	0.171001070425158	0.209274797154432	0.152828097266237	0.195681145828705	0.234859856800963	0.177259501247551	0.00171630502563151	0.00244377164295599	0.00249597022945856
149	25.4250084186799	0.17	22.9701331637132	15.1129967702836	30.8272695571428	0.176175694185896	28.9132663284056	19.1515333685357	38.6749992882756	1.1	0.78	1.42	12.3644067041637	18.6666716001729	24.9689364961822	16.6699698351323	25.16682441321	33.6636789912877	17.0369063834347	25.7195145139598	34.400238035091	22.9701331637132	1.15039350116445	-3.56024820379261	-2.16738425216256	-0.154433525687975	-0.126777528856059	-0.167564332540045	0.171001070425158	0.209274797154432	0.152828097266237	0.195681145828705	0.234859856800963	0.177259501247551	0.00171630502563151	0.00244377164295599	0.00249597022945856
149	25.4250084186799	0.17	22.9885081014247	15.1380042004993	30.8390120023502	0.216130828131812	29.942285703818	21.0393375316222	38.8452338760139	0.96	0.7	1.41	14.9978347144279	21.3442771799772	27.6907196455264	20.99089252774	29.8733408454078	38.7557891630756	21.2755563884688	30.2817419880434	39.2849968035726	22.9885081014247	1.10339147889356	-2.1175150407304	-2.29144355408577	-0.154433525687975	-0.126777528856059	-0.167564332540045	0.171001070425158	0.209274797154432	0.152828097266237	0.195681145828705	0.234859856800963	0.177259501247551	0.00171630502563151	0.00244377164295599	0.00249597022945856
149	25.4250084186799	0.17	23.0535389938743	15.0314587683506	31.075619219398	0.209328347293509	27.256011474367	18.9855103127932	35.5265126359407	1	0.75	1.27	13.1501222264632	18.8786014380814	24.6070806496997	18.1984500346412	26.1260906232074	34.0537312117737	18.6702111721406	26.8028485934486	34.9370965038141	23.0535389938743	1.0732704254559	1.17718824367916	0.333049583295609	-0.154433525687975	-0.126777528856059	-0.167564332540045	0.171001070425158	0.209274797154432	0.152828097266237	0.195681145828705	0.234859856800963	0.177259501247551	0.00171630502563151	0.00244377164295599	0.00249597022945856
149	25.4250084186799	0.17	23.1483293469607	15.2353817082441	31.0612769856774	0.158620279911277	26.2391810574374	16.8039530012354	35.6744091136394	0.99	0.77	1.28	11.7603826221897	18.3637034039366	24.9670241856834	16.3408221700947	25.5160075439974	34.6911929179002	16.7908266824919	26.2159968326073	35.6472043300979	23.1483293469607	1.07871653230009	0.79740695226895	0.392128944206039	-0.154433525687975	-0.126777528856059	-0.167564332540045	0.171001070425158	0.209274797154432	0.152828097266237	0.195681145828705	0.234859856800963	0.177259501247551	0.00171630502563151	0.00244377164295599	0.00249597022945856
149	25.4250084186799	0.17	23.1504547796188	15.1543984796949	31.1465110795428	0.205993352550007	31.4205739493101	21.7892710432953	41.0518768553248	0.98	0.79	1.3	15.3270716395254	22.1019504011479	28.8768291627704	21.3390709285431	30.7713761872806	40.2036814460182	21.9289075505802	31.6240386240517	41.3152734672747	23.1504547796188	1.08391802726369	-0.106200702706226	-0.319230077868202	-0.154433525687975	-0.126777528856059	-0.167564332540045	0.171001070425158	0.209274797154432	0.152828097266237	0.195681145828705	0.234859856800963	0.177259501247551	0.00171630502563151	0.00244377164295599	0.00249597022945856
149	25.4250084186799	0.17	23.2590447912739	15.0921452626974	31.4259443198504	0.166696069015522	24.290925681209	15.8114585160387	32.7703928463792	1.03	0.74	1.34	10.7445811062294	16.506751787787	22.2689224693445	14.7614049058557	22.6777427999228	30.5940806939899	15.0742405035638	23.1574765585041	31.241130105401	23.2590447912739	1.08412441758718	-2.09846358419221	-2.66482916822113	-0.154433525687975	-0.126777528856059	-0.167564332540045	0.171001070425158	0.209274797154432	0.152828097266237	0.195681145828705	0.234859856800963	0.177259501247551	0.00171630502563151	0.00244377164295599	0.00249597022945856
149	25.4250084186799	0.17	23.2631751622091	15.3580512039759	31.1682991204423	0.17954517852475	27.6236584468156	18.4041637410971	36.8431531525341	0.93	0.74	1.32	13.4069137169615	20.1230553342813	26.8391969516012	18.9290141101443	28.4114305800242	37.8938470499042	19.3553938624843	29.0524221312888	38.7436160167789	23.2631751622091	1.09495119720642	-0.805395772683029	-1.00945109977133	-0.154433525687975	-0.126777528856059	-0.167564332540045	0.171001070425158	0.209274797154432	0.152828097266237	0.195681145828705	0.234859856800963	0.177259501247551	0.00171630502563151	0.00244377164295599	0.00249597022945856
149	25.4250084186799	0.17	23.3551638781017	15.274294498193	31.4360332580103	0.217256935013679	30.6835695437974	21.5904241957458	39.7767148918489	0.98	0.78	1.29	15.1598985929225	21.5447273539215	27.9295561149205	21.0914359756986	29.9744246185961	38.8574132614937	21.6711994852768	30.8002028583114	39.9315583532004	23.3551638781017	1.11568565209935	-2.81016053304311	-2.36464544466819	-0.154433525687975	-0.126777528856059	-0.167564332540045	0.171001070425158	0.209274797154432	0.152828097266237	0.195681145828705	0.234859856800963	0.177259501247551	0.00171630502563151	0.00244377164295599	0.00249597022945856
149	25.4250084186799	0.17	23.3658475640609	15.3285702731411	31.4031248549806	0.219439376268482	29.3128722193536	20.6813006514932	37.944443787214	1.08	0.82	1.42	13.5510928611311	19.2067926560631	24.862492450995	18.3675336593665	26.0334287583994	33.6993238574323	18.8241724445853	26.6781831326301	34.5354951169776	23.3658475640609	1.15136995302086	1.85341096736128	3.12656016769315	-0.154433525687975	-0.126777528856059	-0.167564332540045	0.171001070425158	0.209274797154432	0.152828097266237	0.195681145828705	0.234859856800963	0.177259501247551	0.00171630502563151	0.00244377164295599	0.00249597022945856
149	25.4250084186799	0.17	23.3725031282345	15.4139405372533	31.3310657192158	0.198800989367143	30.0951492762949	20.6623000053793	39.5279985472106	1.13	0.84	1.48	13.1132744465179	19.0998074689767	25.0863404914354	17.5727653639314	25.5951659150789	33.6175664662265	17.9831125796081	26.1895324367109	34.4055960502824	23.3725031282345	1.18042141198593	-1.69749464494705	0.459247325177588	-0.154433525687975	-0.126777528856059	-0.167564332540045	0.171001070425158	0.209274797154432	0.152828097266237	0.195681145828705	0.234859856800963	0.177259501247551	0.00171630502563151	0.00244377164295599	0.00249597022945856
149	25.4250084186799	0.17	23.5030951846956	15.4330916494392	31.573098719952	0.20928319323697	29.4000851953141	20.4777741608311	38.3223962297971	0.95	0.72	1.26	14.7342779198144	21.1541070202132	27.573936120612	20.6991711991792	29.7179464891393	38.7367217790995	21.1853704953392	30.4151835239954	39.6462811439278	23.5030951846956	1.05417373537124	-1.29113530691469	-2.6689889279376	-0.154433525687975	-0.126777528856059	-0.167564332540045	0.171001070425158	0.209274797154432	0.152828097266237	0.195681145828705	0.234859856800963	0.177259501247551	0.00171630502563151	0.00244377164295599	0.00249597022945856
149	25.4250084186799	0.17	23.5418086155363	15.5054790324533	31.5781381986194	0.204161867250348	30.3930289161667	21.0242173834634	39.7618404488701	1.01	0.76	1.32	14.496239335943	20.9560533587106	27.4158673814781	20.0262992689035	28.9504185417305	37.8745378145576	20.5152311536416	29.6543089915077	38.8051229321103	23.5418086155363	1.11393162435386	-1.15698130212731	-0.830145882814288	-0.154433525687975	-0.126777528856059	-0.167564332540045	0.171001070425158	0.209274797154432	0.152828097266237	0.195681145828705	0.234859856800963	0.177259501247551	0.00171630502563151	0.00244377164295599	0.00249597022945856
149	25.4250084186799	0.17	23.5678838641649	15.4899397080945	31.6458280202353	0.182953058812935	27.7686517872524	18.6065750927317	36.9307284817731	0.99	0.73	1.32	13.010951407929	19.4176831183066	25.8244148286843	18.0724962458919	26.9715868007667	35.8706773556416	18.45914487875	27.5506691308745	36.6446330308097	23.5678838641649	1.10695377444633	-1.12164298037345	-1.17773902626225	-0.154433525687975	-0.126777528856059	-0.167564332540045	0.171001070425158	0.209274797154432	0.152828097266237	0.195681145828705	0.234859856800963	0.177259501247551	0.00171630502563151	0.00244377164295599	0.00249597022945856
149	25.4250084186799	0.17	23.707047464501	15.5805702215321	31.83352470747	0.218764727606102	30.5874134557971	21.5627609857217	39.6120659258725	1.03	0.74	1.44	14.6589761629458	20.7941907361308	26.9294053093158	20.1423686290634	28.5725449372743	37.0027212454852	20.4712233218473	29.0378079216631	37.6051034075942	23.707047464501	1.11737398502761	-0.251812640182482	0.54303200719774	-0.154433525687975	-0.126777528856059	-0.167564332540045	0.171001070425158	0.209274797154432	0.152828097266237	0.195681145828705	0.234859856800963	0.177259501247551	0.00171630502563151	0.00244377164295599	0.00249597022945856
149	25.4250084186799	0.17	23.7428360483455	15.6246165140985	31.8610555825925	0.218741674614903	30.1179394411916	21.2312034115395	39.0046754708437	0.93	0.7	1.27	15.4996454831973	21.9873256816498	28.4750058801024	21.9029551228895	31.0708659884903	40.2387768540911	22.381853470321	31.7526372084124	41.1197720782288	23.7428360483455	1.05486190293906	-0.329295541063913	-1.80946770976943	-0.154433525687975	-0.126777528856059	-0.167564332540045	0.171001070425158	0.209274797154432	0.152828097266237	0.195681145828705	0.234859856800963	0.177259501247551	0.00171630502563151	0.00244377164295599	0.00249597022945856
149	25.4250084186799	0.17	23.9242383200144	15.5366546258559	32.311822014173	0.170676946968109	25.988208302218	17.0441167363882	34.9322998680479	1.08	0.75	1.54	11.1620393504577	17.0194447857743	22.8768502210908	15.1264671620452	23.0642505894498	31.0020340168544	15.3128065795006	23.3488794603787	31.3833119133011	23.9242383200144	1.15242950768884	2.09049009587817	3.57688494205294	-0.154433525687975	-0.126777528856059	-0.167564332540045	0.171001070425158	0.209274797154432	0.152828097266237	0.195681145828705	0.234859856800963	0.177259501247551	0.00171630502563151	0.00244377164295599	0.00249597022945856
149	25.4250084186799	0.17	23.9445966582943	15.5930293765082	32.2961639400804	0.171788570146289	25.1866433157307	16.5523016319709	33.8209849994905	1.03	0.73	1.38	11.2663655548208	17.1433518433362	23.0203381318516	15.4878037867646	23.566860874974	31.6459179631834	15.7840855295603	24.0125915283166	32.2458997923491	23.9445966582943	1.08965784756658	-0.201178059096763	-0.465901834441242	-0.154433525687975	-0.126777528856059	-0.167564332540045	0.171001070425158	0.209274797154432	0.152828097266237	0.195681145828705	0.234859856800963	0.177259501247551	0.00171630502563151	0.00244377164295599	0.00249597022945856
149	25.4250084186799	0.17	24.0414439328405	15.8294264463384	32.2534614193425	0.202675136813793	29.3417724063829	20.2554274235497	38.4281173892161	0.96	0.71	1.4	14.4861059008532	20.9844015388893	27.4826971769253	20.3010390740837	29.4078449034506	38.5146507328176	20.6120686829361	29.8608635521039	39.1076549599204	24.0414439328405	1.08515718588095	-1.71071542539241	-2.35981941999712	-0.154433525687975	-0.126777528856059	-0.167564332540045	0.171001070425158	0.209274797154432	0.152828097266237	0.195681145828705	0.234859856800963	0.177259501247551	0.00171630502563151	0.00244377164295599	0.00249597022945856
149	25.4250084186799	0.17	24.1260241707929	15.8388303256344	32.4132180159515	0.165341059769507	28.1243920777981	18.2585815278276	37.9902026277685	1.01	0.74	1.35	12.5799450002051	19.3773708523676	26.1747967045301	17.3739986958149	26.7618352792374	36.14967186266	17.7486847156495	27.3404926594403	36.9326410202656	24.1260241707929	1.10517108131776	3.00392910215019	2.92206476102667	-0.154433525687975	-0.126777528856059	-0.167564332540045	0.171001070425158	0.209274797154432	0.152828097266237	0.195681145828705	0.234859856800963	0.177259501247551	0.00171630502563151	0.00244377164295599	0.00249597022945856
149	25.4250084186799	0.17	24.1462201295219	15.8272291060223	32.4652111530216	0.213242421049022	29.9639793975458	20.9779338282863	38.9500249668053	0.94	0.71	1.34	15.21265244468	21.7290991651323	28.2455458855846	21.4388770290812	30.6223708618869	39.8058646946927	21.8432406719237	31.200297629157	40.5601700400273	24.1462201295219	1.04955004693811	0.0912450385867684	-1.22942570913408	-0.154433525687975	-0.126777528856059	-0.167564332540045	0.171001070425158	0.209274797154432	0.152828097266237	0.195681145828705	0.234859856800963	0.177259501247551	0.00171630502563151	0.00244377164295599	0.00249597022945856
149	25.4250084186799	0.17	24.1888366642036	15.7066303811265	32.6710429472807	0.166595789103782	27.6778199395475	18.0125680577154	37.3430718213796	1.01	0.8	1.34	12.3705670299956	19.0084126654924	25.6462583009892	17.0637793403986	26.2199265845065	35.3760738286144	17.5212427845268	26.9209760086087	36.3229446847835	24.1888366642036	1.11652464517919	1.30832549430706	2.11475084767616	-0.154433525687975	-0.126777528856059	-0.167564332540045	0.171001070425158	0.209274797154432	0.152828097266237	0.195681145828705	0.234859856800963	0.177259501247551	0.00171630502563151	0.00244377164295599	0.00249597022945856
149	25.4250084186799	0.17	24.2445372743198	15.8270126206711	32.6620619279685	0.199264549748159	28.8238974678294	19.8026276426374	37.8451672930213	0.99	0.76	1.33	13.8463417900423	20.1541706112464	26.4619994324506	19.2323468778614	27.9938200362674	36.7552931946734	19.6889188542463	28.65934449562	37.6319943412606	24.2445372743198	1.07962445845412	-2.29388218076516	-2.7922922481567	-0.154433525687975	-0.126777528856059	-0.167564332540045	0.171001070425158	0.209274797154432	0.152828097266237	0.195681145828705	0.234859856800963	0.177259501247551	0.00171630502563151	0.00244377164295599	0.00249597022945856
149	25.4250084186799	0.17	24.274639812482	15.9137162415097	32.6355633834542	0.209240613363824	30.5451376136239	21.2741343633365	39.8161408639113	1.03	0.82	1.39	14.3958840728262	20.6694313650697	26.9429786573131	19.7463148846813	28.3515134018335	36.9567119189857	20.257370694484	29.0846670891279	37.9081930798121	24.274639812482	1.13646319135976	-4.06767303618278	-2.78386236535248	-0.154433525687975	-0.126777528856059	-0.167564332540045	0.171001070425158	0.209274797154432	0.152828097266237	0.195681145828705	0.234859856800963	0.177259501247551	0.00171630502563151	0.00244377164295599	0.00249597022945856
149	25.4250084186799	0.17	24.2967927868434	16.0206511528441	32.5729344208427	0.228427192147715	31.360503006316	22.3617353731114	40.3592706395207	0.86	0.65	1.19	17.2741115740145	24.2255271744121	31.1769427748096	24.9998079062849	35.060183743391	45.1205595804971	25.5315591685828	35.8029710945836	46.0819507689252	24.2967927868434	0.989766484643729	0.622770674352652	-3.15796503520305	-0.154433525687975	-0.126777528856059	-0.167564332540045	0.171001070425158	0.209274797154432	0.152828097266237	0.195681145828705	0.234859856800963	0.177259501247551	0.00171630502563151	0.00244377164295599	0.00249597022945856
149	25.4250084186799	0.17	24.3232856367516	15.8355444963115	32.8110267771916	0.212020179894141	28.3254092342956	19.7996983133276	36.8511201552636	1.05	0.75	1.42	13.2756409387268	18.9921056617255	24.7085703847241	18.1472096783876	25.9613622625198	33.775514846652	18.4902700666235	26.4500165530138	34.4133726889187	24.3232856367516	1.11104278700489	3.40334427817224	3.54327253510086	-0.154433525687975	-0.126777528856059	-0.167564332540045	0.171001070425158	0.209274797154432	0.152828097266237	0.195681145828705	0.234859856800963	0.177259501247551	0.00171630502563151	0.00244377164295599	0.00249597022945856
149	25.4250084186799	0.17	24.3670839605333	15.9401900588704	32.7939778621962	0.185035044247037	30.2563882321222	20.3424771688704	40.1702992953739	1.07	0.78	1.44	13.392275631068	19.9190043297802	26.4457330284923	18.1835534242601	27.0453124895654	35.9070715548707	18.5580072062414	27.6048171462864	36.6455143713422	24.3670839605333	1.1618795723016	-0.312195550887865	1.20238319617914	-0.154433525687975	-0.126777528856059	-0.167564332540045	0.171001070425158	0.209274797154432	0.152828097266237	0.195681145828705	0.234859856800963	0.177259501247551	0.00171630502563151	0.00244377164295599	0.00249597022945856
149	25.4250084186799	0.17	24.4395334234311	16.1230548624406	32.7560119844216	0.193761443268644	28.1017605320044	19.1518830201983	37.0516380438106	1.08	0.72	1.43	12.5668781971195	18.4395133030979	24.3121484090762	17.0423332518285	25.0063958433964	32.9704584349644	17.3055665724347	25.3928915434884	33.4789052913755	24.4395334234311	1.11403025100131	-0.854545695150101	-0.569478804033392	-0.154433525687975	-0.126777528856059	-0.167564332540045	0.171001070425158	0.209274797154432	0.152828097266237	0.195681145828705	0.234859856800963	0.177259501247551	0.00171630502563151	0.00244377164295599	0.00249597022945856
149	25.4250084186799	0.17	24.5279622344163	16.0481115418832	33.0078129269494	0.196712682829886	29.1028847142914	19.9208110044372	38.2849584241456	0.96	0.75	1.3	14.1825284571368	20.7196629973184	27.2567975375	19.8397908047894	28.9845199785709	38.1292491523524	20.3326659836333	29.7042989830135	39.0703185405705	24.5279622344163	1.08399540158944	0.652983757488311	0.341990098983925	-0.154433525687975	-0.126777528856059	-0.167564332540045	0.171001070425158	0.209274797154432	0.152828097266237	0.195681145828705	0.234859856800963	0.177259501247551	0.00171630502563151	0.00244377164295599	0.00249597022945856
149	25.4250084186799	0.17	24.5409685218383	15.9847892675905	33.097147776086	0.191695827848291	31.628095950579	21.4880577989981	41.7681341021598	0.97	0.73	1.24	15.1735621013815	22.3338415478824	29.4941209943834	21.1574075324081	31.1414145363899	41.1254215403717	21.7029990765717	31.9400684678397	42.179262156506	24.5409685218383	1.06500958049008	-0.0940564932781737	-0.896642369433426	-0.154433525687975	-0.126777528856059	-0.167564332540045	0.171001070425158	0.209274797154432	0.152828097266237	0.195681145828705	0.234859856800963	0.177259501247551	0.00171630502563151	0.00244377164295599	0.00249597022945856
149	25.4250084186799	0.17	24.7076588996841	16.1964713006872	33.218846498681	0.1766500807226	28.7736808355275	19.0749214073957	38.4724402636593	1.06	0.81	1.41	12.6498932267979	19.081808125839	25.51372302488	17.2216332835313	25.9780771298329	34.7345209761345	17.6445191829429	26.616827791039	35.5843390459064	24.7076588996841	1.14248626968715	-1.47658553827621	0.00238629691153459	-0.154433525687975	-0.126777528856059	-0.167564332540045	0.171001070425158	0.209274797154432	0.152828097266237	0.195681145828705	0.234859856800963	0.177259501247551	0.00171630502563151	0.00244377164295599	0.00249597022945856
149	25.4250084186799	0.17	24.7127447729768	16.1511595054483	33.2743300405053	0.177460069948242	27.1594583700055	18.0302160036704	36.2887007363406	0.95	0.68	1.23	13.0057640265804	19.5909747602647	26.1761854939489	18.2893753502582	27.549837913069	36.8103004758799	18.6892344202447	28.1516106304707	37.6131735813185	24.7127447729768	1.03003686644805	-1.51002229200013	-3.76446679203208	-0.154433525687975	-0.126777528856059	-0.167564332540045	0.171001070425158	0.209274797154432	0.152828097266237	0.195681145828705	0.234859856800963	0.177259501247551	0.00171630502563151	0.00244377164295599	0.00249597022945856
149	25.4250084186799	0.17	24.7239010607242	16.2394071112633	33.2083950101851	0.21260720135718	31.2237811226049	21.8421643339105	40.6053979112992	0.97	0.7	1.25	15.4800791451382	22.1290617357908	28.7780443264435	21.6159893356029	30.9004597459042	40.1849301562055	22.1029143863602	31.5960529141323	41.0844966526658	24.7239010607242	1.05979938201399	0.0287927883085919	-1.13060128276615	-0.154433525687975	-0.126777528856059	-0.167564332540045	0.171001070425158	0.209274797154432	0.152828097266237	0.195681145828705	0.234859856800963	0.177259501247551	0.00171630502563151	0.00244377164295599	0.00249597022945856
149	25.4250084186799	0.17	24.7665715390483	16.3182080613791	33.2149350167175	0.185159066434459	26.9911183776997	18.1507518995713	35.8314848558282	0.96	0.76	1.27	13.0034387088415	19.3367941697112	25.6701496305809	18.2358638752059	27.1176843416016	35.9995048079972	18.7229730772978	27.8409032229553	36.9593966510975	24.7665715390483	1.06100711200538	2.18152822774856	1.27702138121069	-0.154433525687975	-0.126777528856059	-0.167564332540045	0.171001070425158	0.209274797154432	0.152828097266237	0.195681145828705	0.234859856800963	0.177259501247551	0.00171630502563151	0.00244377164295599	0.00249597022945856
149	25.4250084186799	0.17	24.9385194985093	16.4225572559093	33.4544817411093	0.185469938281714	28.67629488303	19.2936496798068	38.0589400862532	0.96	0.76	1.3	13.7737225795044	20.4719862173258	27.1702498551471	19.2889702194875	28.6693397663861	38.0497093132848	19.7747355396598	29.3878589804492	39.0059635963384	24.9385194985093	1.07202788452218	-2.73796290404537	-3.38621320330169	-0.154433525687975	-0.126777528856059	-0.167564332540045	0.171001070425158	0.209274797154432	0.152828097266237	0.195681145828705	0.234859856800963	0.177259501247551	0.00171630502563151	0.00244377164295599	0.00249597022945856
149	25.4250084186799	0.17	25.1655385510565	16.5174210703814	33.8136560317315	0.209019459688029	31.4100926744574	21.8701839721016	40.9500013768133	1.02	0.77	1.31	14.9701867295262	21.500274214802	28.0303617000777	20.6235541853943	29.6196753107459	38.6157964360975	21.1490296290185	30.3741661671838	39.6029085108822	25.1655385510565	1.09327004793384	-2.0864321164654	-1.94756394832367	-0.154433525687975	-0.126777528856059	-0.167564332540045	0.171001070425158	0.209274797154432	0.152828097266237	0.195681145828705	0.234859856800963	0.177259501247551	0.00171630502563151	0.00244377164295599	0.00249597022945856
149	25.4250084186799	0.17	25.2063583759435	16.3973212517197	34.0153955001673	0.178860257356835	28.3768554928505	18.8839022764227	37.8698087092782	1.01	0.71	1.39	12.9930047926247	19.5245989955456	26.0561931984666	17.9350637689625	26.9510350867649	35.9670064045673	18.2310462737504	27.3980933527142	36.5626157702314	25.2063583759435	1.11290027291637	-0.120023091743073	0.0207773042438027	-0.154433525687975	-0.126777528856059	-0.167564332540045	0.171001070425158	0.209274797154432	0.152828097266237	0.195681145828705	0.234859856800963	0.177259501247551	0.00171630502563151	0.00244377164295599	0.00249597022945856
149	25.4250084186799	0.17	25.3390715344697	16.7253964144838	33.9527466544557	0.189027424522136	29.6165590560093	20.0388699334151	39.1942481786034	1.03	0.76	1.37	13.6291884897371	20.1433347854955	26.6574810812539	18.7305961389484	27.6829885391089	36.6353809392694	19.141578702995	28.2949254091416	37.43633019932	25.3390715344697	1.11972736693031	0.470537990840933	1.18630621823546	-0.154433525687975	-0.126777528856059	-0.167564332540045	0.171001070425158	0.209274797154432	0.152828097266237	0.195681145828705	0.234859856800963	0.177259501247551	0.00171630502563151	0.00244377164295599	0.00249597022945856
149	25.4250084186799	0.17	25.3407505656915	16.695545300635	33.985955830748	0.226268320284629	32.600124221783	23.1879917827239	42.0122566608421	0.96	0.76	1.29	16.5533045193566	23.2723811819738	29.991457844591	23.1812195229068	32.5906030647389	41.999986606571	23.7704021816444	33.419673268989	43.0695919901825	25.3407505656915	1.06713276678109	-0.267775099293604	-0.98639941504633	-0.154433525687975	-0.126777528856059	-0.167564332540045	0.171001070425158	0.209274797154432	0.152828097266237	0.195681145828705	0.234859856800963	0.177259501247551	0.00171630502563151	0.00244377164295599	0.00249597022945856
149	25.4250084186799	0.17	25.3653593677711	16.6552204817287	34.0754982538135	0.184845052625063	28.3430648278342	19.050225240441	37.6359044152273	0.95	0.71	1.32	13.6731773644809	20.3430535624987	27.0129297605165	19.1893690943133	28.5500840741119	37.9107990539104	19.5792828554085	29.1309591040271	38.6842710808563	25.3653593677711	1.07245640363845	-1.08688461540068	-1.91395490222231	-0.154433525687975	-0.126777528856059	-0.167564332540045	0.171001070425158	0.209274797154432	0.152828097266237	0.195681145828705	0.234859856800963	0.177259501247551	0.00171630502563151	0.00244377164295599	0.00249597022945856
149	25.4250084186799	0.17	25.4595107074841	16.58228170886	34.3367397061082	0.199248587039036	30.3403756768171	20.8440052437849	39.8367461098494	0.93	0.73	1.29	15.1977392275277	22.1217137593544	29.0456882911811	21.4652222725163	31.2446144643298	41.0240066561434	21.9691837475485	31.97723812817	41.9866009317465	25.4595107074841	1.05098905674075	0.37345443772084	-0.583542767798759	-0.154433525687975	-0.126777528856059	-0.167564332540045	0.171001070425158	0.209274797154432	0.152828097266237	0.195681145828705	0.234859856800963	0.177259501247551	0.00171630502563151	0.00244377164295599	0.00249597022945856
149	25.4250084186799	0.17	25.5003943366952	16.5914596981729	34.4093289752175	0.183041861877206	31.1541432170268	20.8780990339849	41.4301874000687	1.02	0.79	1.31	14.2192946171572	21.2179250719582	28.2165555267591	19.5516384149716	29.1748086028352	38.7979787906988	20.0813665618665	29.9601993852374	39.8434120832701	25.5003943366952	1.09369609489162	-3.41968570170665	-3.24655623115837	-0.154433525687975	-0.126777528856059	-0.167564332540045	0.171001070425158	0.209274797154432	0.152828097266237	0.195681145828705	0.234859856800963	0.177259501247551	0.00171630502563151	0.00244377164295599	0.00249597022945856
149	25.4250084186799	0.17	25.5720170393676	16.714357713529	34.4296763652062	0.182562272254975	30.0750825221199	20.1390246586562	40.0111403855836	0.97	0.74	1.28	14.2550421649888	21.2880999320919	28.321157699195	19.8954553278077	29.7113425769494	39.5272298260911	20.3872305659941	30.4500635877404	40.5035503190327	25.5720170393676	1.04692259586025	1.17418800835188	0.277774029903073	-0.154433525687975	-0.126777528856059	-0.167564332540045	0.171001070425158	0.209274797154432	0.152828097266237	0.195681145828705	0.234859856800963	0.177259501247551	0.00171630502563151	0.00244377164295599	0.00249597022945856
149	25.4250084186799	0.17	25.7119705448066	16.7016500080388	34.7222910815744	0.217217585994533	31.974254008549	22.4975149846526	41.4509930324455	1.07	0.71	1.44	14.8574979577175	21.1159949868078	27.3744920158981	20.1961025014487	28.7034062119544	37.21070992246	20.4756371458113	29.1032015930765	37.7241329904675	25.7119705448066	1.11580198545637	1.02813045614756	1.42722476878724	-0.154433525687975	-0.126777528856059	-0.167564332540045	0.171001070425158	0.209274797154432	0.152828097266237	0.195681145828705	0.234859856800963	0.177259501247551	0.00171630502563151	0.00244377164295599	0.00249597022945856
149	25.4250084186799	0.17	25.7125946725741	16.9263216325706	34.4988677125776	0.214031326731176	29.7968089322915	20.8818537520742	38.7117641125087	0.98	0.7	1.27	14.6751272758727	20.9402847413776	27.2054422068825	20.423952748148	29.1434192052162	37.8628856622844	20.8661205350357	29.774383884721	38.685644849838	25.7125946725741	1.03976549025905	-1.1319588112638	-2.84720775447493	-0.154433525687975	-0.126777528856059	-0.167564332540045	0.171001070425158	0.209274797154432	0.152828097266237	0.195681145828705	0.234859856800963	0.177259501247551	0.00171630502563151	0.00244377164295599	0.00249597022945856
149	25.4250084186799	0.17	25.7608620509052	16.9996809825964	34.5220431192141	0.191784005837067	29.936148304248	20.341282373048	39.531014235448	1.06	0.77	1.38	13.5602148166811	19.9564901732791	26.352765529877	18.4965003695408	27.2211932373456	35.9458861051504	18.9054062478104	27.8217133210351	36.7421822978736	25.7608620509052	1.12908207658619	-1.49639281400796	-0.418126793574539	-0.154433525687975	-0.126777528856059	-0.167564332540045	0.171001070425158	0.209274797154432	0.152828097266237	0.195681145828705	0.234859856800963	0.177259501247551	0.00171630502563151	0.00244377164295599	0.00249597022945856
149	25.4250084186799	0.17	25.8155793368642	17.0139380836468	34.6172205900816	0.203482859962806	32.0270362841798	22.1338574499313	41.9202151184283	1.01	0.75	1.3	15.2695873660616	22.0946407431944	28.9196941203271	21.0990455675141	30.5296941340171	39.96034270052	21.6216286242151	31.2900223589396	40.955281158361	25.8155793368642	1.09889819853519	-4.24841924542527	-4.04904663113077	-0.154433525687975	-0.126777528856059	-0.167564332540045	0.171001070425158	0.209274797154432	0.152828097266237	0.195681145828705	0.234859856800963	0.177259501247551	0.00171630502563151	0.00244377164295599	0.00249597022945856
149	25.4250084186799	0.17	25.9225921381409	16.9745606212536	34.8706236550282	0.179066835922617	28.9333284585525	19.261019083469	38.6056378336359	0.91	0.68	1.32	14.2833057193129	21.455955889971	28.6286060606291	20.3149787857056	30.5165552917089	40.7181317977123	20.6676325808653	31.0430223770647	41.4258245206404	25.9225921381409	1.03557614745257	-0.116170184764754	-1.871275186073	-0.154433525687975	-0.126777528856059	-0.167564332540045	0.171001070425158	0.209274797154432	0.152828097266237	0.195681145828705	0.234859856800963	0.177259501247551	0.00171630502563151	0.00244377164295599	0.00249597022945856
149	25.4250084186799	0.17	26.0794648542657	16.9812134586252	35.1777162499063	0.168154927870592	28.0332928956708	18.2985160443355	37.768069747006	1.04	0.77	1.25	12.327571748839	18.8858172263962	25.4440627039535	16.8811835454737	25.8619421164667	34.8427006874596	17.3556155198635	26.5870145817405	35.8250383412262	26.0794648542657	1.07402635093097	0.100204792626114	-0.198895577127356	-0.154433525687975	-0.126777528856059	-0.167564332540045	0.171001070425158	0.209274797154432	0.152828097266237	0.195681145828705	0.234859856800963	0.177259501247551	0.00171630502563151	0.00244377164295599	0.00249597022945856
149	25.4250084186799	0.17	26.1536916540917	17.2593146891453	35.0480686190382	0.19964068614374	30.5868917316561	21.025110962124	40.1486725011882	0.97	0.74	1.42	14.8498547782644	21.6032581778919	28.3566615775193	20.7078014348431	30.1252764672302	39.5427514996172	21.0684871679832	30.6465137772361	40.2300675693491	26.1536916540917	1.10521103027826	-2.28853726647656	-2.43958361655695	-0.154433525687975	-0.126777528856059	-0.167564332540045	0.171001070425158	0.209274797154432	0.152828097266237	0.195681145828705	0.234859856800963	0.177259501247551	0.00171630502563151	0.00244377164295599	0.00249597022945856
149	25.4250084186799	0.17	26.3802633305895	17.4074868977199	35.3530397634591	0.229580717242209	36.2687476859054	25.8955204978725	46.6419748739383	0.94	0.74	1.18	18.7189428989194	26.2173767468221	33.7158105947249	26.3461294301938	36.8998615371493	47.4535936441048	27.1268153123953	37.9900460146259	48.8568895104583	26.3802633305895	1.03485221111348	4.12234896529698	2.20204260261418	-0.154433525687975	-0.126777528856059	-0.167564332540045	0.171001070425158	0.209274797154432	0.152828097266237	0.195681145828705	0.234859856800963	0.177259501247551	0.00171630502563151	0.00244377164295599	0.00249597022945856
149	25.4250084186799	0.17	26.7078083580324	17.6117537036871	35.8038630123776	0.219899621397449	31.5853448057978	22.2970907184783	40.8735988931172	1.01	0.71	1.37	15.3770979400362	21.7827045994865	28.1883112589369	21.2448934466014	30.094835839603	38.9447782326045	21.5999918607954	30.5945695082007	39.5909835828697	26.7078083580324	1.09131772540142	2.94820104442846	2.52289812781611	-0.154433525687975	-0.126777528856059	-0.167564332540045	0.171001070425158	0.209274797154432	0.152828097266237	0.195681145828705	0.234859856800963	0.177259501247551	0.00171630502563151	0.00244377164295599	0.00249597022945856
149	25.4250084186799	0.17	26.7975483635663	17.4061180358517	36.1889786912809	0.192184627623005	29.4818021462053	20.0447528815242	38.9188514108863	0.92	0.67	1.23	14.7447661247426	21.6865870161167	28.6284079074908	20.9011536108765	30.7413954677024	40.5816373245284	21.3461997925537	31.390130931798	41.4411818315278	26.7975483635663	0.988857904963273	1.2408941155838	-1.72380115663809	-0.154433525687975	-0.126777528856059	-0.167564332540045	0.171001070425158	0.209274797154432	0.152828097266237	0.195681145828705	0.234859856800963	0.177259501247551	0.00171630502563151	0.00244377164295599	0.00249597022945856
149	25.4250084186799	0.17	27.0731164702207	17.7652366184556	36.3809963219858	0.175621468131212	27.1908859868751	17.9930988301891	36.3886731435611	0.98	0.74	1.26	12.6105857140426	19.0569174111876	25.5032491083325	17.5319282775119	26.4939723514478	35.4560164253837	17.9725234733693	27.1614936233551	36.3540431636815	27.0731164702207	1.02943419938386	0.84091809765732	-0.67283910259246	-0.154433525687975	-0.126777528856059	-0.167564332540045	0.171001070425158	0.209274797154432	0.152828097266237	0.195681145828705	0.234859856800963	0.177259501247551	0.00171630502563151	0.00244377164295599	0.00249597022945856
149	25.4250084186799	0.17	27.2548275230503	17.7354354345945	36.7742196115062	0.177274154718401	29.1742154332775	19.3614931937473	38.9869376728077	0.91	0.67	1.28	14.3951366183161	21.6908279073147	28.9865191963132	20.4962002457202	30.8840106260681	41.271821006416	20.8710929797871	31.446076527406	42.0185464758074	27.2548275230503	1.00626200562296	-1.76968477174599	-4.26463277545952	-0.154433525687975	-0.126777528856059	-0.167564332540045	0.171001070425158	0.209274797154432	0.152828097266237	0.195681145828705	0.234859856800963	0.177259501247551	0.00171630502563151	0.00244377164295599	0.00249597022945856
149	25.4250084186799	0.17	27.9827958962999	18.298314130955	37.6672776616448	0.209014869380006	33.6531506998879	23.4318359944287	43.8744654053471	0.95	0.71	1.21	16.8122139756177	24.1459512884415	31.4796886012652	23.5915054558144	33.882470350617	44.1734352454195	24.1906045926676	34.7449909022055	45.2957914088447	27.9827958962999	1.02884766781401	1.7711921595927	0.178234492086451	-0.154433525687975	-0.126777528856059	-0.167564332540045	0.171001070425158	0.209274797154432	0.152828097266237	0.195681145828705	0.234859856800963	0.177259501247551	0.00171630502563151	0.00244377164295599	0.00249597022945856
149	25.4250084186799	0.17	28.1539122492014	18.4669804940555	37.8408440043473	0.221329741161797	32.1227881044058	22.7156915853714	41.5298846234402	0.99	0.75	1.31	15.8275806034943	22.3821500666469	28.9367195297996	21.9542525773999	31.0460194832272	40.1377863890546	22.4840928249176	31.7902191975863	41.0986802249997	28.1539122492014	1.05468541751024	1.10623683913443	0.0397426387779358	-0.154433525687975	-0.126777528856059	-0.167564332540045	0.171001070425158	0.209274797154432	0.152828097266237	0.195681145828705	0.234859856800963	0.177259501247551	0.00171630502563151	0.00244377164295599	0.00249597022945856
149	25.4250084186799	0.17	28.2016753601629	18.4020885701191	38.0012621502067	0.15020139774756	27.3988463145012	17.2237446538498	37.5739479751525	0.92	0.65	1.3	12.6237247544821	20.0813180534065	27.5389113523309	17.8677801332824	28.4233522786043	38.9789244239263	18.1288985908229	28.8373108317375	39.5403823857201	28.2016753601629	1.01927899428507	2.49488065274669	0.305226620957624	-0.154433525687975	-0.126777528856059	-0.167564332540045	0.171001070425158	0.209274797154432	0.152828097266237	0.195681145828705	0.234859856800963	0.177259501247551	0.00171630502563151	0.00244377164295599	0.00249597022945856
149	25.4250084186799	0.17	28.5373950450125	18.628423315038	38.4463667749871	0.193999725272071	31.5344642713268	21.4989887414853	41.5699398011684	0.98	0.76	1.37	15.1065922744939	22.1581721852011	29.2097520959083	21.0232178862272	30.8366091667505	40.6500004472738	21.4893632918572	31.5203182516663	41.5485871862183	28.5373950450125	1.08180381260941	0.432107387346469	0.189860421940397	-0.154433525687975	-0.126777528856059	-0.167564332540045	0.171001070425158	0.209274797154432	0.152828097266237	0.195681145828705	0.234859856800963	0.177259501247551	0.00171630502563151	0.00244377164295599	0.00249597022945856
149	25.4250084186799	0.17	28.8302210412243	18.98144279099	38.6789992914586	0.199777950724819	30.5858346609992	21.0284893407252	40.1431799812733	0.91	0.71	1.24	15.5567827841945	22.6272642977236	29.6977458112528	22.1042656197281	32.1505459851782	42.1968263506283	22.6426736432896	27.772502422333	43.2218114981667	28.8302210412243	1.00568682411625	2.96582962737667	0.648866207071742	-0.154433525687975	-0.126777528856059	-0.167564332540045	0.171001070425158	0.209274797154432	0.152828097266237	0.195681145828705	0.234859856800963	0.177259501247551	0.00171630502563151	0.00244377164295599	0.00249597022945856
149	25.4250084186799	0.17	28.9793184673058	19.1335170608864	38.8251198737252	0.163924758015842	30.9835159721721	20.0586386982868	41.9083932460574	0.98	0.76	1.29	14.0745705630881	21.740243114312	29.405915665536	19.5761346381145	30.2382175259589	40.9003004138032	20.0851576100192	31.0214961206855	41.9657365693284	28.9793184673058	1.0759312054092	-1.19370451940266	-1.37434375376761	-0.154433525687975	-0.126777528856059	-0.167564332540045	0.171001070425158	0.209274797154432	0.152828097266237	0.195681145828705	0.234859856800963	0.177259501247551	0.00171630502563151	0.00244377164295599	0.00249597022945856
149	25.4250084186799	0.17	29.2745721546969	19.0349363691926	39.5142079402013	0.200900995216473	33.4298073900082	23.0203381372682	43.8392766427482	0.99	0.71	1.31	16.1055767115343	23.3882892666964	30.6710018218586	22.3754599975535	32.4933245341901	42.6111890708266	22.823294275871	33.1422385728693	43.4586561834924	29.2745721546969	1.04981033227426	-0.585911511876491	-1.80455201103374	-0.154433525687975	-0.126777528856059	-0.167564332540045	0.171001070425158	0.209274797154432	0.152828097266237	0.195681145828705	0.234859856800963	0.177259501247551	0.00171630502563151	0.00244377164295599	0.00249597022945856
149	25.4250084186799	0.17	29.2823489851649	19.2027722736136	39.3619256967162	0.192514025990149	31.8011233135963	21.6324515727099	41.9697950544826	0.96	0.74	1.3	15.4874599559382	22.7675824082049	30.0477048604716	21.7136349614672	31.9204682222493	42.1273014830314	22.239094653168	32.6952076967194	43.1508531009578	29.2823489851649	1.0355627467186	-0.662644566492163	-2.11653480024693	-0.154433525687975	-0.126777528856059	-0.167564332540045	0.171001070425158	0.209274797154432	0.152828097266237	0.195681145828705	0.234859856800963	0.177259501247551	0.00171630502563151	0.00244377164295599	0.00249597022945856
149	25.4250084186799	0.18	16.6168310794788	11.0540334233189	22.1796287356387	0.200281673024984	26.0288760863569	17.9082634133437	34.1494887593701	1.01	0.71	1.38	12.3392080400802	17.9344981512676	23.5297882624551	17.0418528798273	24.7695863441696	32.4973198085119	17.3195875739019	25.1704494654399	33.0220869882036	16.6168310794788	1.13130921086735	-0.21918779578352	-0.384608687188298	-0.154433525687975	-0.126777528856059	-0.167564332540045	0.171001070425158	0.209274797154432	0.152828097266237	0.195681145828705	0.234859856800963	0.177259501247551	0.00171630502563151	0.00244377164295599	0.00249597022945856
149	25.4250084186799	0.18	17.7960929143421	11.8813485569469	23.7108372717373	0.178545857186655	24.3878903808446	16.2206287303338	32.5551520313555	1.04	0.74	1.43	10.9612364667312	16.4803373428581	21.999438218985	15.0273964477743	22.5938527643172	30.16030908086	15.2793819232413	22.973425430103	30.6660838714065	17.7960929143421	1.19111814820762	2.87154642866237	4.38742427083041	-0.154433525687975	-0.126777528856059	-0.167564332540045	0.171001070425158	0.209274797154432	0.152828097266237	0.195681145828705	0.234859856800963	0.177259501247551	0.00171630502563151	0.00244377164295599	0.00249597022945856
149	25.4250084186799	0.18	18.0044014294073	11.9563736957487	24.0524291630658	0.20992978907997	25.6047845082157	17.8494167713546	33.3601522450768	1.01	0.76	1.31	12.2948564119087	17.6368311087671	22.9788058056256	16.9785823007511	24.3555824055503	31.7325825103494	17.4089583723973	24.9751185140585	32.5364585002466	18.0044014294073	1.14394403355202	3.86030718430387	4.30743065928865	-0.154433525687975	-0.126777528856059	-0.167564332540045	0.171001070425158	0.209274797154432	0.152828097266237	0.195681145828705	0.234859856800963	0.177259501247551	0.00171630502563151	0.00244377164295599	0.00249597022945856
149	25.4250084186799	0.18	18.5625908897241	12.4608955776582	24.6642862017901	0.253568420187729	27.5292468565992	20.1548380090368	34.9036557041616	1.04	0.75	1.31	13.5610102200564	18.5228180849388	23.4846259498211	18.5614553662774	25.3528649829331	32.1442745995888	19.0110364122046	25.9691146880052	32.9223238657735	18.5625908897241	1.11811589610682	-2.32955824128287	-2.33535181308328	-0.154433525687975	-0.126777528856059	-0.167564332540045	0.171001070425158	0.209274797154432	0.152828097266237	0.195681145828705	0.234859856800963	0.177259501247551	0.00171630502563151	0.00244377164295599	0.00249597022945856
149	25.4250084186799	0.18	19.1126054500078	12.6590692992166	25.566141600799	0.209324445859409	26.8916403807589	18.7316069670983	35.0516737944196	1	0.71	1.41	12.9641768827692	18.6117498181729	24.2593227535766	17.9357402472558	25.7490709440518	33.5624016408477	18.2089811072625	26.1413970328556	34.0759753061157	19.1126054500078	1.14077106112315	0.0395212214505277	0.0831708877127773	-0.154433525687975	-0.126777528856059	-0.167564332540045	0.171001070425158	0.209274797154432	0.152828097266237	0.195681145828705	0.234859856800963	0.177259501247551	0.00171630502563151	0.00244377164295599	0.00249597022945856
149	25.4250084186799	0.18	19.1840937819682	12.8238044449924	25.544383118944	0.198642007435723	25.955180323171	17.8158766757847	34.0944839705573	1.08	0.73	1.37	11.7045076202153	17.0517910179257	22.3990744156361	15.8798977185296	23.134736297213	30.3895748758964	16.1889814254512	23.5848655793092	30.9824043176405	19.1840937819682	1.16061368138692	-0.977507097417394	0.21103839281491	-0.154433525687975	-0.126777528856059	-0.167564332540045	0.171001070425158	0.209274797154432	0.152828097266237	0.195681145828705	0.234859856800963	0.177259501247551	0.00171630502563151	0.00244377164295599	0.00249597022945856
149	25.4250084186799	0.18	19.1972831666228	12.7916308328106	25.602935500435	0.208736764407325	27.6277223077173	19.2294188338391	36.0260257815955	1.05	0.75	1.32	12.8452265959742	18.455282317153	24.0653380383318	17.534505881466	25.1925689217234	32.8506319619809	17.9540544811049	25.7972351027103	33.638276254125	19.1972831666228	1.15006444157253	1.51852171383356	2.12131997062306	-0.154433525687975	-0.126777528856059	-0.167564332540045	0.171001070425158	0.209274797154432	0.152828097266237	0.195681145828705	0.234859856800963	0.177259501247551	0.00171630502563151	0.00244377164295599	0.00249597022945856
149	25.4250084186799	0.18	19.4591310877224	12.9631985987647	25.95506357668	0.209259701180339	27.2618773433499	18.9878803858464	35.5358743008534	1	0.73	1.34	13.1720566352835	18.9117997930104	24.6515429507373	18.23966550287	26.1876267186527	34.1355879344354	18.6102857210678	26.7204413338225	34.8312717240496	19.4591310877224	1.12797246636707	-0.0319141783488593	0.512491444064802	-0.154433525687975	-0.126777528856059	-0.167564332540045	0.171001070425158	0.209274797154432	0.152828097266237	0.195681145828705	0.234859856800963	0.177259501247551	0.00171630502563151	0.00244377164295599	0.00249597022945856
149	25.4250084186799	0.18	19.6704646726682	13.066882590513	26.2740467548234	0.223388122050492	29.336514215486	20.7963554073774	37.8766730235946	0.99	0.73	1.36	14.5233136164508	20.4874069527504	26.4515002890499	20.1629893550485	28.4430522682469	36.7231151814453	20.5607197874408	29.0044138096767	37.4474857805119	19.6704646726682	1.12008769690326	2.28983074755325	2.18407408383656	-0.154433525687975	-0.126777528856059	-0.167564332540045	0.171001070425158	0.209274797154432	0.152828097266237	0.195681145828705	0.234859856800963	0.177259501247551	0.00171630502563151	0.00244377164295599	0.00249597022945856
149	25.4250084186799	0.18	19.6820575684033	13.0810062417543	26.2831088950523	0.217311253377446	26.5148022598748	18.6583352600137	34.371269259736	0.98	0.73	1.37	13.1503201193365	18.6875266608328	24.2247332023291	18.3225333661166	26.0376042306245	33.7526750951323	18.6651223231224	26.522390050695	34.3828959923254	19.6820575684033	1.12237167286457	2.69285590780525	2.63893338392519	-0.154433525687975	-0.126777528856059	-0.167564332540045	0.171001070425158	0.209274797154432	0.152828097266237	0.195681145828705	0.234859856800963	0.177259501247551	0.00171630502563151	0.00244377164295599	0.00249597022945856
149	25.4250084186799	0.18	19.6929378234598	13.1931318195617	26.1927438273579	0.191243564861648	25.4330184129653	17.2672167620893	33.5988200638413	1.01	0.79	1.29	11.9140082165521	17.5482357416776	23.182463266803	16.4633618597085	24.2490142497414	32.0346666397742	16.9248268277246	24.9285867792655	32.9313944225896	19.6929378234598	1.11558828741449	3.63526835021207	3.91631441923592	-0.154433525687975	-0.126777528856059	-0.167564332540045	0.171001070425158	0.209274797154432	0.152828097266237	0.195681145828705	0.234859856800963	0.177259501247551	0.00171630502563151	0.00244377164295599	0.00249597022945856
149	25.4250084186799	0.18	19.7360072074914	13.1495081057875	26.3225063091952	0.171037221627216	20.7574049803102	13.6226228025625	27.892187158058	0.98	0.65	1.38	9.59346119866555	14.6179896595342	19.6425181204028	13.3624879775383	20.3610258108383	27.3595636441383	13.4910410766602	20.5584939603395	27.6211968046174	19.7360072074914	1.08241518617235	-2.04191804698085	-3.78613104645437	-0.154433525687975	-0.126777528856059	-0.167564332540045	0.171001070425158	0.209274797154432	0.152828097266237	0.195681145828705	0.234859856800963	0.177259501247551	0.00171630502563151	0.00244377164295599	0.00249597022945856
149	25.4250084186799	0.18	19.7367608859058	13.2214157263474	26.2521060454641	0.205527272230298	27.6719769053153	19.1776217398868	36.1663320707438	1.07	0.8	1.5	12.6894689625561	18.3100228399145	23.9305767172728	17.2612582437528	24.9067974098351	32.5523365759175	17.5841462500877	25.37686574762	33.1640829426226	19.7367608859058	1.22085694723194	-1.0716398109475	1.7547787596569	-0.154433525687975	-0.126777528856059	-0.167564332540045	0.171001070425158	0.209274797154432	0.152828097266237	0.195681145828705	0.234859856800963	0.177259501247551	0.00171630502563151	0.00244377164295599	0.00249597022945856
149	25.4250084186799	0.18	19.9686243301237	13.2428520789061	26.6943965813413	0.183919266993951	25.3464205764764	17.0104716120644	33.6823695408885	1.01	0.79	1.4	11.7189303561713	17.4617696844623	23.2046090127534	16.1842892855013	24.1153691865157	32.0464490875301	16.551834309179	24.6598885242383	32.7727290094131	19.9686243301237	1.13807786363303	-2.19005197071536	-1.73096700660284	-0.154433525687975	-0.126777528856059	-0.167564332540045	0.171001070425158	0.209274797154432	0.152828097266237	0.195681145828705	0.234859856800963	0.177259501247551	0.00171630502563151	0.00244377164295599	0.00249597022945856
149	25.4250084186799	0.18	20.1372618499782	13.4616385479438	26.8128851520126	0.196414100729866	26.3636398644302	18.0379418520294	34.689337876831	1.03	0.76	1.47	12.2156588635291	17.8539898635156	23.4923208635021	16.7607669616879	24.4969646567447	32.2331623518015	17.0536192416552	24.922368393432	32.7921964729707	20.1372618499782	1.17369596117556	-0.0542762699802144	1.46088843065552	-0.154433525687975	-0.126777528856059	-0.167564332540045	0.171001070425158	0.209274797154432	0.152828097266237	0.195681145828705	0.234859856800963	0.177259501247551	0.00171630502563151	0.00244377164295599	0.00249597022945856
149	25.4250084186799	0.18	20.219791480544	13.4111111262893	27.0284718347987	0.143909571062782	22.026446775348	13.6387081826066	30.4141853680894	1.06	0.76	1.43	9.06812616498271	14.644979249564	20.2218323341452	12.3571357622541	19.9567136065095	27.556291450765	12.5940135773106	20.340551148813	28.0814132827491	20.219791480544	1.16985332146457	-2.59946029797989	-1.30922146555584	-0.154433525687975	-0.126777528856059	-0.167564332540045	0.171001070425158	0.209274797154432	0.152828097266237	0.195681145828705	0.234859856800963	0.177259501247551	0.00171630502563151	0.00244377164295599	0.00249597022945856
149	25.4250084186799	0.18	20.2392714002804	13.4051326152596	27.0734101853011	0.22460560967265	29.2560517662169	20.7690907899584	37.7430127424753	1.03	0.76	1.44	14.1028291644219	19.8657275976628	25.6286260309037	19.3695811536824	27.2846546174305	35.1997280811786	19.729403420403	27.7904447234538	35.8517893540819	20.2392714002804	1.17268888930166	-2.04636518129877	-0.657730856914815	-0.154433525687975	-0.126777528856059	-0.167564332540045	0.171001070425158	0.209274797154432	0.152828097266237	0.195681145828705	0.234859856800963	0.177259501247551	0.00171630502563151	0.00244377164295599	0.00249597022945856
149	25.4250084186799	0.18	20.2554331989788	13.5066540861111	27.0042123118464	0.160786322801294	22.1670076871329	14.2601438754208	30.0738714988449	1.02	0.75	1.5	9.773525913512	15.1926815008253	20.6118370881386	13.4709505210359	20.9402279781681	28.4095054353003	13.6622455459161	21.2378428246016	28.8088535369416	20.2554331989788	1.16337454803615	4.33097776954554	5.32980610476215	-0.154433525687975	-0.126777528856059	-0.167564332540045	0.171001070425158	0.209274797154432	0.152828097266237	0.195681145828705	0.234859856800963	0.177259501247551	0.00171630502563151	0.00244377164295599	0.00249597022945856
149	25.4250084186799	0.18	20.2942198509643	13.4639355655744	27.1245041363542	0.183367096264193	25.0100099322883	16.7695384807063	33.2504813838702	0.94	0.71	1.29	12.152556544505	18.1242650315301	24.0959735185552	17.1216149325721	25.5350950780851	33.9485752235981	17.4921878884343	26.0876685495208	34.6812923594533	20.2942198509643	1.0855178554085	-0.957243585846343	-1.90923348340913	-0.154433525687975	-0.126777528856059	-0.167564332540045	0.171001070425158	0.209274797154432	0.152828097266237	0.195681145828705	0.234859856800963	0.177259501247551	0.00171630502563151	0.00244377164295599	0.00249597022945856
149	25.4250084186799	0.18	20.3698880634346	13.6755919068348	27.0641842200344	0.24578987002983	30.5754848740504	22.2132376099228	38.9377321381779	1.08	0.75	1.36	14.5680093659606	20.0521850004871	25.5363606350137	19.7523654440112	27.1882091870433	34.6240529300754	20.1840656209773	27.7855043749059	35.381174633188	20.3698880634346	1.13791691605029	0.0438399779868403	0.743778229174757	-0.154433525687975	-0.126777528856059	-0.167564332540045	0.171001070425158	0.209274797154432	0.152828097266237	0.195681145828705	0.234859856800963	0.177259501247551	0.00171630502563151	0.00244377164295599	0.00249597022945856
149	25.4250084186799	0.18	20.8379844843676	13.9436886069122	27.7322803618229	0.205301989912193	28.9214331821176	20.0374085253489	37.8054578388863	0.99	0.77	1.29	14.0264566501655	20.2453939228933	26.4643311956212	19.491177544919	28.1330187131247	36.7748598813304	20.0051238704741	28.8754635678098	37.7518963138912	20.8379844843676	1.12778466727375	0.446887783573722	1.09362901759776	-0.154433525687975	-0.126777528856059	-0.167564332540045	0.171001070425158	0.209274797154432	0.152828097266237	0.195681145828705	0.234859856800963	0.177259501247551	0.00171630502563151	0.00244377164295599	0.00249597022945856
149	25.4250084186799	0.18	20.8733504693582	13.9663727159684	27.780328222748	0.204732987612004	26.4811329378987	18.3325029997076	34.6297628760897	0.99	0.74	1.33	12.7919817393572	18.4779006437087	24.1638195480603	17.7535799675235	25.6448839119842	33.5361878564449	18.140852067032	26.2061319363889	34.2661060405577	20.8733504693582	1.11999091229386	1.93487178941531	1.96021352583894	-0.154433525687975	-0.126777528856059	-0.167564332540045	0.171001070425158	0.209274797154432	0.152828097266237	0.195681145828705	0.234859856800963	0.177259501247551	0.00171630502563151	0.00244377164295599	0.00249597022945856
149	25.4250084186799	0.18	20.8802655816269	13.8414154768307	27.9191156864231	0.233161845049359	29.1039261436335	20.8633010520574	37.3445512352097	1.06	0.75	1.34	13.876450682946	19.3573967419892	24.8383428010323	18.9118673237312	26.3817115256453	33.8515557275593	19.332243942465	26.9672688245608	34.604974430947	20.8802655816269	1.11743126213623	-0.479813111397885	-0.275076267818066	-0.154433525687975	-0.126777528856059	-0.167564332540045	0.171001070425158	0.209274797154432	0.152828097266237	0.195681145828705	0.234859856800963	0.177259501247551	0.00171630502563151	0.00244377164295599	0.00249597022945856
149	25.4250084186799	0.18	20.8950817621724	13.9274561049977	27.8627074193472	0.197141246301409	28.1269027277107	19.2647710772864	36.989034378135	1	0.77	1.32	13.3807637815329	19.5361491603389	25.691534539145	18.5375823124694	27.065194412017	35.5928065115646	19.0112978727916	27.7566503828729	36.5043212377696	20.8950817621724	1.12765596230832	0.0813323348011691	0.857862596638262	-0.154433525687975	-0.126777528856059	-0.167564332540045	0.171001070425158	0.209274797154432	0.152828097266237	0.195681145828705	0.234859856800963	0.177259501247551	0.00171630502563151	0.00244377164295599	0.00249597022945856
[truncated: 1,348 more rows]
