# Supplementary material for: Re-expressing coefficients from regression models for inclusion in a meta-analysis
Source: BMC Med Res Methodol. 2024 Jan 8;24:6. doi: 10.1186/s12874-023-02132-y (PMC10773134; doi:10.1186/s12874-023-02132-y)
Supplement: Supplementary file 2 — Additional file 2. [file 12874_2023_2132_MOESM2_ESM.zip › Supp_Files_R1/simdata/simdata_scenario_15.csv]

ex_no	errsd	rsquare	beta	b_low_ci	b_hi_ci	lrsquare	lbeta	lb_low_ci	lb_hi_ci	x_median	x_25	x_75	rbl	rb	rbu	altl	alt	altu	dzl	dz	dzu	observed_beta	xlog	error	ylog	RelBias_rb	RelBias_rbl	RelBias_rbu	RelBias_alt	RelBias_altl	RelBias_altu	RelBias_dz	RelBias_dzl	RelBias_dzu	MC_SE_RelBias_rb	MC_SE_RelBias_alt	MC_SE_RelBias_dz
15	10.5789757830327	0	-0.0681102627036135	-0.29998334687436	0.163762821467133	0.00226914381471804	-2.37672087142233	-10.1577910535829	5.40434931073821	33.29	29.28	38.74	-0.300665286547553	-0.0703496909987818	0.159965904549989	-0.292805635663762	-0.0685106891725915	0.155784257318579	-0.304671671444404	-0.0711952800097808	0.161954001903042	-0.0681102627036135	34.0330690922145	0.785806576941807	-51.7866283301698	-0.0475289894923182	-0.0411982848985331	-0.0831607866358483	-0.0207560738446118	-0.0145871027071366	-0.0559627234127821	-0.111135003718744	-0.118503245399195	-0.138353724438539	0.00134170495158499	0.00130950658855777	0.00809697225300964
15	10.5789757830327	0	-0.0495195260428813	-0.25971091900362	0.160671866917857	0.00131953139549416	-1.5776534300303	-8.35407602411339	5.19876916405278	31.99	26.98	37.77	-0.257184715174807	-0.0485689077853421	0.160046899604123	-0.250611007446181	-0.0473274739611647	0.155956059523851	-0.260248252557493	-0.0490949550621618	0.161067580185087	-0.0495195260428813	32.5326698262302	0.515068349465954	-51.3104876386987	-0.0475289894923182	-0.0411982848985331	-0.0831607866358483	-0.0207560738446118	-0.0145871027071366	-0.0559627234127821	-0.111135003718744	-0.118503245399195	-0.138353724438539	0.00134170495158499	0.00130950658855777	0.00809697225300964
15	10.5789757830327	0.01	-0.159958758306148	-0.412327317806999	0.0924098011947023	0.0108044768769995	-5.598477075974	-13.9621023179921	2.76514816604405	33.32	27.86	38.22	-0.412893242689757	-0.165560551081509	0.0817721405267395	-0.402094390886211	-0.161230463613872	0.079633463658466	-0.416118051597994	-0.166972426732047	0.0824780711686782	-0.159958758306148	33.3483153199484	0.879630051869269	-51.4079796685239	-0.0475289894923182	-0.0411982848985331	-0.0831607866358483	-0.0207560738446118	-0.0145871027071366	-0.0559627234127821	-0.111135003718744	-0.118503245399195	-0.138353724438539	0.00134170495158499	0.00130950658855777	0.00809697225300964
15	10.5789757830327	0.01	-0.157442977660333	-0.363420166531168	0.0485342112105025	0.0137552633209605	-5.31283275214157	-12.3365901256596	1.71092462137642	33.02	28.11	37.75	-0.368109496020748	-0.158528747969472	0.0510520000818046	-0.358529914112948	-0.154403238732869	0.0497234366472088	-0.370301881207752	-0.160100581288253	0.0516398338319726	-0.157442977660333	33.5350578595985	-1.48136629563405	-53.7239058191283	-0.0475289894923182	-0.0411982848985331	-0.0831607866358483	-0.0207560738446118	-0.0145871027071366	-0.0559627234127821	-0.111135003718744	-0.118503245399195	-0.138353724438539	0.00134170495158499	0.00130950658855777	0.00809697225300964
15	10.5789757830327	0.01	-0.153757638512944	-0.355565595322878	0.0480503182969899	0.0191203191468996	-5.97021101625686	-12.6465048681169	0.706082835603176	31.92	27.08	37.9	-0.390096889249385	-0.184158450883592	0.0217799874822013	-0.380137505335077	-0.179456786338296	0.0212239326584844	-0.393735603427963	-0.185822855447203	0.0219971829255796	-0.153757638512944	32.8996454864525	0.724017902438612	-51.2404984222948	-0.0475289894923182	-0.0411982848985331	-0.0831607866358483	-0.0207560738446118	-0.0145871027071366	-0.0559627234127821	-0.111135003718744	-0.118503245399195	-0.138353724438539	0.00134170495158499	0.00130950658855777	0.00809697225300964
15	10.5789757830327	0.01	-0.150838452032363	-0.35447234176988	0.0527954377051548	0.0141147822451118	-5.20937726377338	-12.0068481784087	1.58809365086199	30.93	26.6	36.19	-0.382099952838403	-0.165780625958498	0.0505387009214066	-0.372527672698846	-0.161627527844778	0.0492726170092906	-0.385160712848134	-0.167183301306864	0.0510378059018921	-0.150838452032363	32.1283729046571	-0.200565596170369	-51.8101119041532	-0.0475289894923182	-0.0411982848985331	-0.0831607866358483	-0.0207560738446118	-0.0145871027071366	-0.0559627234127821	-0.111135003718744	-0.118503245399195	-0.138353724438539	0.00134170495158499	0.00130950658855777	0.00809697225300964
15	10.5789757830327	0.01	-0.145413540068648	-0.358100429475477	0.0672733493381809	0.0162020776000799	-5.81988256552852	-12.9004372227939	1.26067209173684	31.4	26.93	38.28	-0.40437782962813	-0.182430365722855	0.0395170981824205	-0.394152849330299	-0.177817484504916	0.0385178803204664	-0.408435827635554	-0.183578992171098	0.0398341732779559	-0.145413540068648	32.965486202137	0.415112159681768	-51.5967662527044	-0.0475289894923182	-0.0411982848985331	-0.0831607866358483	-0.0207560738446118	-0.0145871027071366	-0.0559627234127821	-0.111135003718744	-0.118503245399195	-0.138353724438539	0.00134170495158499	0.00130950658855777	0.00809697225300964
15	10.5789757830327	0.01	-0.137908855547536	-0.33782631401453	0.0620086029194576	0.0111725994134484	-4.59214859121177	-11.3371885400822	2.15289135765864	32.59	27.44	37.23	-0.342662409539511	-0.138796024752067	0.0650703600353771	-0.33380976374938	-0.135210244666473	0.0633892744164335	-0.346899548677389	-0.140349447474434	0.0656377411635626	-0.137908855547536	33.0487282337502	-0.468333080712914	-52.5235311100541	-0.0475289894923182	-0.0411982848985331	-0.0831607866358483	-0.0207560738446118	-0.0145871027071366	-0.0559627234127821	-0.111135003718744	-0.118503245399195	-0.138353724438539	0.00134170495158499	0.00130950658855777	0.00809697225300964
15	10.5789757830327	0.02	-0.228464531015005	-0.466109594859043	0.00918053282903325	0.0206951391313672	-7.21319145835464	-14.9602654006552	0.533882483945934	32.05	27.54	37.56	-0.45964262425955	-0.221619748207107	0.0164031278453368	-0.44788024029073	-0.215948436549089	0.0159833671925529	-0.464234833871018	-0.223851373150479	0.0166140865650038	-0.228464531015005	32.4080121894864	-0.251659276307933	-52.0659556382724	-0.0475289894923182	-0.0411982848985331	-0.0831607866358483	-0.0207560738446118	-0.0145871027071366	-0.0559627234127821	-0.111135003718744	-0.118503245399195	-0.138353724438539	0.00134170495158499	0.00130950658855777	0.00809697225300964
15	10.5789757830327	0.02	-0.218631101721387	-0.433747135697303	-0.00351506774547028	0.0226991518327333	-7.0567448373256	-14.2860939647223	0.172604290071101	31.79	26.78	36.67	-0.442432235420243	-0.218543389178171	0.00534545706390122	-0.431163400148866	-0.212977046459137	0.00520930723059148	-0.44658441344804	-0.220791339293944	0.0054061844044554	-0.218631101721387	32.6182793306098	-0.0713103105769524	-51.9086774704011	-0.0475289894923182	-0.0411982848985331	-0.0831607866358483	-0.0207560738446118	-0.0145871027071366	-0.0559627234127821	-0.111135003718744	-0.118503245399195	-0.138353724438539	0.00134170495158499	0.00130950658855777	0.00809697225300964
15	10.5789757830327	0.02	-0.217814785327473	-0.455584125718201	0.0199545550632548	0.0219974628412451	-7.3212941384835	-14.9430847094037	0.300496432436661	31.37	26.11	35.5	-0.468949954754193	-0.229759826819652	0.00943030111488889	-0.457100573635428	-0.223954278218641	0.00919201719814641	-0.474771939047467	-0.23257013619634	0.00954857701149669	-0.217814785327473	31.2805736705642	-0.218739418462954	-51.4733413988101	-0.0475289894923182	-0.0411982848985331	-0.0831607866358483	-0.0207560738446118	-0.0145871027071366	-0.0559627234127821	-0.111135003718744	-0.118503245399195	-0.138353724438539	0.00134170495158499	0.00130950658855777	0.00809697225300964
15	10.5789757830327	0.02	-0.203036460360818	-0.425313952542664	0.0192410318210271	0.0244615248238364	-7.57587811609654	-15.04550448645	-0.106251745743048	32.43	28.16	37.43	-0.456873056976511	-0.230049753220282	-0.00322644946405324	-0.445101428610475	-0.224122373263738	-0.00314331791700169	-0.462012571834398	-0.233541327374269	-0.00326996966469459	-0.203036460360818	33.0246133385396	-0.859494097510961	-52.8833199068275	-0.0475289894923182	-0.0411982848985331	-0.0831607866358483	-0.0207560738446118	-0.0145871027071366	-0.0559627234127821	-0.111135003718744	-0.118503245399195	-0.138353724438539	0.00134170495158499	0.00130950658855777	0.00809697225300964
15	10.5789757830327	0.02	-0.193676830565868	-0.430652083240439	0.0432984221087042	0.0171320617923961	-6.28207556679801	-13.7110931428108	1.14694200921481	31.62	27.49	36.47	-0.426935203165251	-0.195610895533639	0.0357134120979724	-0.416096317880427	-0.190644792852409	0.0348067321756102	-0.432487449297529	-0.197444671472226	0.0360150515301595	-0.193676830565868	32.0986416305195	0.54791864654797	-51.1516740399851	-0.0475289894923182	-0.0411982848985331	-0.0831607866358483	-0.0207560738446118	-0.0145871027071366	-0.0559627234127821	-0.111135003718744	-0.118503245399195	-0.138353724438539	0.00134170495158499	0.00130950658855777	0.00809697225300964
15	10.5789757830327	0.02	-0.191232495968277	-0.396504210844177	0.0140392189076224	0.0222274506744908	-6.44667532669106	-13.1223528991605	0.229002245778416	30.02	25.6	36.53	-0.42999628622672	-0.211246143910969	0.00750399840478279	-0.419423257916312	-0.206051886352061	0.00731948521218931	-0.43399336226608	-0.213790714774335	0.00758409526821619	-0.191232495968277	31.6523965224312	0.593571162766951	-50.7498497257972	-0.0475289894923182	-0.0411982848985331	-0.0831607866358483	-0.0207560738446118	-0.0145871027071366	-0.0559627234127821	-0.111135003718744	-0.118503245399195	-0.138353724438539	0.00134170495158499	0.00130950658855777	0.00809697225300964
15	10.5789757830327	0.02	-0.190347837874922	-0.390243022313877	0.00954734656403194	0.025728008742215	-7.10123014734828	-13.9239269378449	-0.278533356851675	32.24	27.51	36.55	-0.425343301556459	-0.216925921075889	-0.00850854059531798	-0.414421870107547	-0.211355969538265	-0.00829006896898225	-0.431106961674002	-0.219407085284176	-0.00858332744182909	-0.190347837874922	33.2160916088652	-0.226091109922205	-52.3543983641114	-0.0475289894923182	-0.0411982848985331	-0.0831607866358483	-0.0207560738446118	-0.0145871027071366	-0.0559627234127821	-0.111135003718744	-0.118503245399195	-0.138353724438539	0.00134170495158499	0.00130950658855777	0.00809697225300964
15	10.5789757830327	0.02	-0.182271102223404	-0.379806305983944	0.0152641015371359	0.0254291284712398	-6.92550689382764	-13.6193881320412	-0.231625655614049	32.07	27.3	36.49	-0.418214681108757	-0.212663640175187	-0.00711259924161645	-0.407508983421895	-0.207219755147843	-0.00693052687379166	-0.4223295737062	-0.214726998567625	-0.00719680962212309	-0.182271102223404	32.709432790634	0.85087265598825	-51.0345113213074	-0.0475289894923182	-0.0411982848985331	-0.0831607866358483	-0.0207560738446118	-0.0145871027071366	-0.0559627234127821	-0.111135003718744	-0.118503245399195	-0.138353724438539	0.00134170495158499	0.00130950658855777	0.00809697225300964
15	10.5789757830327	0.02	-0.177448178800799	-0.359598742721709	0.00470238512011142	0.036464280045229	-8.03486313999743	-14.4834422686247	-1.58628401137018	32.78	27.02	38.31	-0.435277198588625	-0.241475241434659	-0.0476732842806924	-0.423995381656942	-0.235216518312397	-0.0464376549678526	-0.439366624510661	-0.244065350714039	-0.0481008220095676	-0.177448178800799	33.6322302198351	-0.442532334588057	-52.6125465127026	-0.0475289894923182	-0.0411982848985331	-0.0831607866358483	-0.0207560738446118	-0.0145871027071366	-0.0559627234127821	-0.111135003718744	-0.118503245399195	-0.138353724438539	0.00134170495158499	0.00130950658855777	0.00809697225300964
15	10.5789757830327	0.02	-0.17443208260328	-0.379775289558046	0.0309111243514872	0.0177802156075568	-5.86098826212076	-12.6622915323047	0.940315008063165	31.73	27.24	37.33	-0.392864228858348	-0.181844860234931	0.0291745083884851	-0.382868845317131	-0.177218302280472	0.0284322407561868	-0.39764919814365	-0.183364176326415	0.0295177844930783	-0.17443208260328	32.7020623321218	0.879750240861528	-51.0081057854267	-0.0475289894923182	-0.0411982848985331	-0.0831607866358483	-0.0207560738446118	-0.0145871027071366	-0.0559627234127821	-0.111135003718744	-0.118503245399195	-0.138353724438539	0.00134170495158499	0.00130950658855777	0.00809697225300964
15	10.5789757830327	0.02	-0.173454653498778	-0.376388633846874	0.0294793268493178	0.0285230945218632	-7.5761734213221	-14.4794184468149	-0.672928395829268	32.18	26.83	38.14	-0.443069002248184	-0.231830277643698	-0.0205915530392127	-0.431703770912837	-0.225883563424042	-0.0200633559352465	-0.445924266090079	-0.233885289182738	-0.0207342262617149	-0.173454653498778	32.9151444975317	-0.0379368380350089	-52.0117205883168	-0.0475289894923182	-0.0411982848985331	-0.0831607866358483	-0.0207560738446118	-0.0145871027071366	-0.0559627234127821	-0.111135003718744	-0.118503245399195	-0.138353724438539	0.00134170495158499	0.00130950658855777	0.00809697225300964
15	10.5789757830327	0.02	-0.169581577556015	-0.337238483971105	-0.00192467114092421	0.0245804327936499	-6.22838125010276	-12.3541644043116	-0.102598095893889	31.06	26.29	37.22	-0.391466919851815	-0.197358974985762	-0.00325103011970802	-0.381633802993021	-0.192401585827818	-0.00316936866261568	-0.394852539678095	-0.198670256078717	-0.00327619509153335	-0.169581577556015	32.393646337234	0.758395025498845	-50.8262324878954	-0.0475289894923182	-0.0411982848985331	-0.0831607866358483	-0.0207560738446118	-0.0145871027071366	-0.0559627234127821	-0.111135003718744	-0.118503245399195	-0.138353724438539	0.00134170495158499	0.00130950658855777	0.00809697225300964
15	10.5789757830327	0.02	-0.168537207115378	-0.369791613315753	0.0327171990849977	0.023228043288831	-6.62021419356098	-13.3228833079312	0.0824549208091936	31.82	27.57	37.24	-0.412195070424529	-0.204822003816235	0.00255106279205808	-0.401690213170338	-0.199602082310646	0.00248604854904577	-0.41641636175956	-0.207066260772607	0.00257995878902806	-0.168537207115378	32.7728264698739	-0.343562933789384	-52.2551385044609	-0.0475289894923182	-0.0411982848985331	-0.0831607866358483	-0.0207560738446118	-0.0145871027071366	-0.0559627234127821	-0.111135003718744	-0.118503245399195	-0.138353724438539	0.00134170495158499	0.00130950658855777	0.00809697225300964
15	10.5789757830327	0.03	-0.288870301242961	-0.52602814715958	-0.0517124553263426	0.0362554726127316	-9.61279354674781	-17.3508029600497	-1.87478413344591	32.74	27.88	38.51	-0.521996177669312	-0.289199381704708	-0.0564025857401031	-0.508474742797158	-0.281708157109449	-0.0549415714217396	-0.527804538803605	-0.291190073027418	-0.0568086441597306	-0.288870301242961	33.2222277747939	1.41140535293189	-50.7448297816261	-0.0475289894923182	-0.0411982848985331	-0.0831607866358483	-0.0207560738446118	-0.0145871027071366	-0.0559627234127821	-0.111135003718744	-0.118503245399195	-0.138353724438539	0.00134170495158499	0.00130950658855777	0.00809697225300964
15	10.5789757830327	0.03	-0.285627626267269	-0.521285414176026	-0.0499698383585105	0.0294282904935283	-8.65961140467553	-16.4241412238337	-0.895081585517388	32.93	27.55	37.76	-0.49133665532978	-0.259056741295832	-0.0267768272618845	-0.478568682320154	-0.252324840785363	-0.0260809992505718	-0.496191030632078	-0.260819704921464	-0.02719490342887	-0.285627626267269	33.3672941792573	-0.810382840461493	-53.047037314581	-0.0475289894923182	-0.0411982848985331	-0.0831607866358483	-0.0207560738446118	-0.0145871027071366	-0.0559627234127821	-0.111135003718744	-0.118503245399195	-0.138353724438539	0.00134170495158499	0.00130950658855777	0.00809697225300964
15	10.5789757830327	0.03	-0.271076879577878	-0.498154154087625	-0.0439996050681315	0.0379632950453167	-9.11611481098324	-16.2809980710381	-1.95123155092834	31.81	26.73	36.6	-0.503938795212051	-0.282167216949292	-0.0603956386865335	-0.491099214642792	-0.274978032964163	-0.0588568512855332	-0.509930876394163	-0.285886917542239	-0.0609446027529261	-0.271076879577878	31.8900015601803	-0.666008477904822	-52.1963631988916	-0.0475289894923182	-0.0411982848985331	-0.0831607866358483	-0.0207560738446118	-0.0145871027071366	-0.0559627234127821	-0.111135003718744	-0.118503245399195	-0.138353724438539	0.00134170495158499	0.00130950658855777	0.00809697225300964
15	10.5789757830327	0.03	-0.268716684009777	-0.504185641441846	-0.0332477265777085	0.0324556710509962	-8.97967967105506	-16.6345254494893	-1.32483389262078	32.41	28.04	38.4	-0.505553113708272	-0.272908597939241	-0.0402640821702099	-0.492533576458785	-0.26588036774892	-0.039227159039055	-0.509752704978393	-0.275389872999395	-0.0407006789654469	-0.268716684009777	33.294491342947	0.436346143390724	-51.7605935289092	-0.0475289894923182	-0.0411982848985331	-0.0831607866358483	-0.0207560738446118	-0.0145871027071366	-0.0559627234127821	-0.111135003718744	-0.118503245399195	-0.138353724438539	0.00134170495158499	0.00130950658855777	0.00809697225300964
15	10.5789757830327	0.03	-0.265502406421946	-0.483838140750553	-0.047166672093339	0.030721326302266	-8.20309949672695	-15.3970556894658	-1.00914330398806	31.63	27.05	37.41	-0.479209422719196	-0.255308719642036	-0.0314080165648761	-0.467040014909853	-0.248825216231408	-0.0306104175529624	-0.485016846044319	-0.257483709671192	-0.0316752750829806	-0.265502406421946	32.5597387693675	0.181966908129241	-51.6872021016463	-0.0475289894923182	-0.0411982848985331	-0.0831607866358483	-0.0207560738446118	-0.0145871027071366	-0.0559627234127821	-0.111135003718744	-0.118503245399195	-0.138353724438539	0.00134170495158499	0.00130950658855777	0.00809697225300964
15	10.5789757830327	0.03	-0.26400811189591	-0.505355849000657	-0.0226603747911627	0.0368196760707516	-10.2009534301714	-18.3468716520966	-2.05503520824621	32.4	28.04	38.22	-0.557626251186764	-0.310043015924582	-0.0624597806623992	-0.543266145642618	-0.302058724614	-0.0608513035853831	-0.564454407377068	-0.31368672112825	-0.0629808971383084	-0.26400811189591	33.7488898505309	-0.171887763475151	-52.5506537901707	-0.0475289894923182	-0.0411982848985331	-0.0831607866358483	-0.0207560738446118	-0.0145871027071366	-0.0559627234127821	-0.111135003718744	-0.118503245399195	-0.138353724438539	0.00134170495158499	0.00130950658855777	0.00809697225300964
15	10.5789757830327	0.03	-0.26133991603853	-0.479154124136964	-0.0435257079400966	0.0327679393270967	-8.2705514279688	-15.28608495479	-1.25501790114759	31.7	26.99	36.34	-0.474695652665251	-0.256834553753474	-0.0389734548416956	-0.462624747744109	-0.250303578672039	-0.0379824095999682	-0.478826292001413	-0.260052614186664	-0.0393196708528037	-0.26133991603853	32.1660961248123	0.638610771726555	-51.0701363524287	-0.0475289894923182	-0.0411982848985331	-0.0831607866358483	-0.0207560738446118	-0.0145871027071366	-0.0559627234127821	-0.111135003718744	-0.118503245399195	-0.138353724438539	0.00134170495158499	0.00130950658855777	0.00809697225300964
15	10.5789757830327	0.03	-0.260376372829322	-0.483895937130499	-0.036856808528144	0.0359678628322944	-9.49320655039897	-17.1665887632223	-1.81982433757566	31.54	27.11	36.85	-0.535822593472825	-0.296312483765306	-0.0568023740577872	-0.522239041636313	-0.288800713951822	-0.055362386267332	-0.54167569607792	-0.300252803417809	-0.0574292771583687	-0.260376372829322	32.8089045855509	0.0147653199457355	-51.9217281904102	-0.0475289894923182	-0.0411982848985331	-0.0831607866358483	-0.0207560738446118	-0.0145871027071366	-0.0559627234127821	-0.111135003718744	-0.118503245399195	-0.138353724438539	0.00134170495158499	0.00130950658855777	0.00809697225300964
15	10.5789757830327	0.03	-0.25669157067907	-0.472740086997205	-0.0406430543609349	0.0321118046030968	-7.99204047620008	-14.8425579208163	-1.14152303158384	32.1	26.76	36.83	-0.455380951405773	-0.245201872557374	-0.0350227937089743	-0.443717931249937	-0.238921868149949	-0.0341258050499615	-0.45975829130669	-0.247132475383124	-0.0353356128689965	-0.25669157067907	32.2157004658084	-0.178512478631441	-51.8306148260326	-0.0475289894923182	-0.0411982848985331	-0.0831607866358483	-0.0207560738446118	-0.0145871027071366	-0.0559627234127821	-0.111135003718744	-0.118503245399195	-0.138353724438539	0.00134170495158499	0.00130950658855777	0.00809697225300964
15	10.5789757830327	0.03	-0.25449068223781	-0.468203003637792	-0.0407783608378283	0.0297849554638107	-8.25078333266731	-15.6029639728416	-0.898602692493024	32.04	26.99	39.27	-0.479568961292379	-0.25359409914571	-0.0276192369990413	-0.46729936477705	-0.247105986848365	-0.0269126089196796	-0.483007158104648	-0.255360520337497	-0.0278546326421462	-0.25449068223781	33.4428814073876	1.59324272917757	-50.6310945498997	-0.0475289894923182	-0.0411982848985331	-0.0831607866358483	-0.0207560738446118	-0.0145871027071366	-0.0559627234127821	-0.111135003718744	-0.118503245399195	-0.138353724438539	0.00134170495158499	0.00130950658855777	0.00809697225300964
15	10.5789757830327	0.03	-0.251038320451812	-0.478018615849029	-0.0240580250545942	0.0353428020780103	-9.26994868441475	-16.8312893816505	-1.70860798717895	30.36	26.7	38.06	-0.545408428178745	-0.300387452596247	-0.0553664770137495	-0.53190028530717	-0.292947749766483	-0.0539952142257964	-0.549221155992348	-0.302760893946466	-0.0560217754487869	-0.251038320451812	32.3876500262871	0.523677568872224	-51.2227074357631	-0.0475289894923182	-0.0411982848985331	-0.0831607866358483	-0.0207560738446118	-0.0145871027071366	-0.0559627234127821	-0.111135003718744	-0.118503245399195	-0.138353724438539	0.00134170495158499	0.00130950658855777	0.00809697225300964
15	10.5789757830327	0.03	-0.248566470301422	-0.453109605257826	-0.0440233353450183	0.0355832230290799	-8.52410373607269	-15.4526787748066	-1.59552869733878	32.81	28.14	38.66	-0.463894792423189	-0.25589655948107	-0.0478983265389517	-0.451863731763475	-0.249259910223494	-0.0466560886835132	-0.467491877360877	-0.257958377765488	-0.048293987720961	-0.248566470301422	33.8728990505641	0.408984752911443	-52.0111533270944	-0.0475289894923182	-0.0411982848985331	-0.0831607866358483	-0.0207560738446118	-0.0145871027071366	-0.0559627234127821	-0.111135003718744	-0.118503245399195	-0.138353724438539	0.00134170495158499	0.00130950658855777	0.00809697225300964
15	10.5789757830327	0.03	-0.243218055099561	-0.453659429511006	-0.0327766806881163	0.0385716349122715	-9.199785901824	-16.3709163688032	-2.02865543484479	29.8	26.44	35.45	-0.540406908491367	-0.303686595544597	-0.066966282597828	-0.527183153700495	-0.296255385821599	-0.0653276179427036	-0.54586531915263	-0.308051889890496	-0.0676828239898898	-0.243218055099561	31.4844009138027	1.00862151336841	-50.3151255477859	-0.0475289894923182	-0.0411982848985331	-0.0831607866358483	-0.0207560738446118	-0.0145871027071366	-0.0559627234127821	-0.111135003718744	-0.118503245399195	-0.138353724438539	0.00134170495158499	0.00130950658855777	0.00809697225300964
15	10.5789757830327	0.03	-0.24026129370216	-0.45568318271353	-0.0248394046907895	0.0323187311344141	-8.5704964973411	-15.8925088934934	-1.24848410118875	32.6	27.25	37.44	-0.480115222188545	-0.258916062760343	-0.0377169033321421	-0.467708095244387	-0.252225159597753	-0.0367422239511192	-0.485771683716025	-0.26148388545639	-0.0380100438126139	-0.24026129370216	33.0694356070941	1.90446262377144	-50.1493506439364	-0.0475289894923182	-0.0411982848985331	-0.0831607866358483	-0.0207560738446118	-0.0145871027071366	-0.0559627234127821	-0.111135003718744	-0.118503245399195	-0.138353724438539	0.00134170495158499	0.00130950658855777	0.00809697225300964
15	10.5789757830327	0.03	-0.239738882095048	-0.455381497580592	-0.0240962666095044	0.0242167228953879	-7.17130985739719	-14.2785820575005	-0.0640376572938859	32.7	27.18	37.24	-0.43008500234317	-0.216006939932954	-0.00192887752273865	-0.418951981749445	-0.210415464532605	-0.00187894731576461	-0.435257396192039	-0.217807480225929	-0.00195146330218252	-0.239738882095048	32.8708127909925	0.801522807466607	-51.1772809052087	-0.0475289894923182	-0.0411982848985331	-0.0831607866358483	-0.0207560738446118	-0.0145871027071366	-0.0559627234127821	-0.111135003718744	-0.118503245399195	-0.138353724438539	0.00134170495158499	0.00130950658855777	0.00809697225300964
15	10.5789757830327	0.03	-0.237123205008333	-0.446659121179086	-0.0275872888375805	0.0294446297374551	-8.01694861309211	-15.2031878492266	-0.830709376957577	31.28	26.88	38.05	-0.478440320420374	-0.252291262943027	-0.0261422054656787	-0.466371608142488	-0.2459271867297	-0.0254827653169106	-0.483335675153334	-0.255376652441938	-0.0263044609458937	-0.237123205008333	32.6366387898648	-0.0516689019341996	-51.88034775236	-0.0475289894923182	-0.0411982848985331	-0.0831607866358483	-0.0207560738446118	-0.0145871027071366	-0.0559627234127821	-0.111135003718744	-0.118503245399195	-0.138353724438539	0.00134170495158499	0.00130950658855777	0.00809697225300964
15	10.5789757830327	0.03	-0.232896290547403	-0.433708482924919	-0.0320840981698879	0.0313640107032475	-7.82275364464279	-14.610250149522	-1.0352571397636	33.84	28.22	39.8	-0.425539152488501	-0.227846061634786	-0.0301529707810709	-0.414316628897349	-0.221837195501331	-0.0293577621053122	-0.428700928273746	-0.229848718451541	-0.0303535504789928	-0.232896290547403	34.4334128699784	-0.138953694934243	-52.6919413328992	-0.0475289894923182	-0.0411982848985331	-0.0831607866358483	-0.0207560738446118	-0.0145871027071366	-0.0559627234127821	-0.111135003718744	-0.118503245399195	-0.138353724438539	0.00134170495158499	0.00130950658855777	0.00809697225300964
15	10.5789757830327	0.03	-0.231794447570641	-0.443199050601232	-0.0203898445400489	0.0289978622494078	-8.09451370059746	-15.4076442426424	-0.781383158552548	32.8	27.94	38.48	-0.462702566842004	-0.243084030733169	-0.0234654946243341	-0.450704774271904	-0.236780906465358	-0.0228570386588117	-0.466580124453898	-0.245339198670845	-0.0235968288726022	-0.231794447570641	33.713115702777	-0.2915261065462	-52.5989434366928	-0.0475289894923182	-0.0411982848985331	-0.0831607866358483	-0.0207560738446118	-0.0145871027071366	-0.0559627234127821	-0.111135003718744	-0.118503245399195	-0.138353724438539	0.00134170495158499	0.00130950658855777	0.00809697225300964
15	10.5789757830327	0.03	-0.230549825171567	-0.435798943094423	-0.0253007072487114	0.0311468517553734	-7.41426183838183	-13.8704366382743	-0.958087038489401	30.18	25.88	36.45	-0.452189182082493	-0.241711856942699	-0.0312345318029053	-0.441033366080444	-0.235748660324089	-0.0304639545677343	-0.457424121106819	-0.244027461382055	-0.0315353611576052	-0.230549825171567	31.3478311524097	-0.026962390985056	-51.2378955321687	-0.0475289894923182	-0.0411982848985331	-0.0831607866358483	-0.0207560738446118	-0.0145871027071366	-0.0559627234127821	-0.111135003718744	-0.118503245399195	-0.138353724438539	0.00134170495158499	0.00130950658855777	0.00809697225300964
15	10.5789757830327	0.03	-0.230406654342342	-0.427794323063485	-0.0330189856211994	0.030513414258946	-7.47043988908884	-14.0448552203636	-0.896024557814103	32.53	27.49	38.6	-0.425282901602724	-0.226207412068872	-0.0271319225350202	-0.414307360201548	-0.220369536134857	-0.0264317120681655	-0.430003587218274	-0.228765796087647	-0.0273831146364064	-0.230406654342342	33.474167769015	1.40011568255068	-50.8298383974269	-0.0475289894923182	-0.0411982848985331	-0.0831607866358483	-0.0207560738446118	-0.0145871027071366	-0.0559627234127821	-0.111135003718744	-0.118503245399195	-0.138353724438539	0.00134170495158499	0.00130950658855777	0.00809697225300964
15	10.5789757830327	0.03	-0.230148782159611	-0.429596565406228	-0.0307009989129928	0.0313805091528275	-7.95995530879082	-14.8646217011702	-1.0552889164114	33.53	28.43	39.19	-0.436809134822976	-0.233909833802817	-0.0310105327826574	-0.425344901997055	-0.227770775387578	-0.0301966487781017	-0.441090303490827	-0.236569391795859	-0.0312430215227115	-0.230148782159611	34.3033371638832	0.127321215285661	-52.4619573048436	-0.0475289894923182	-0.0411982848985331	-0.0831607866358483	-0.0207560738446118	-0.0145871027071366	-0.0559627234127821	-0.111135003718744	-0.118503245399195	-0.138353724438539	0.00134170495158499	0.00130950658855777	0.00809697225300964
15	10.5789757830327	0.03	-0.229108134950383	-0.452118339884215	-0.00609793001655015	0.0247659665510188	-7.39747798738394	-14.6451065258516	-0.149849448916304	32.06	27.08	36.95	-0.449824152476234	-0.227213387643358	-0.0046026228104809	-0.438310988523623	-0.221397904037674	-0.00448481955172437	-0.455601349007767	-0.230088272132592	-0.00464131246444306	-0.229108134950383	32.3684824459486	0.13888423632959	-51.6677779511188	-0.0475289894923182	-0.0411982848985331	-0.0831607866358483	-0.0207560738446118	-0.0145871027071366	-0.0559627234127821	-0.111135003718744	-0.118503245399195	-0.138353724438539	0.00134170495158499	0.00130950658855777	0.00809697225300964
15	10.5789757830327	0.03	-0.228255496647303	-0.43838477537953	-0.0181262179150765	0.0409029016271567	-9.20417203825437	-16.1628128342247	-2.24553124228407	32.18	27.22	37.43	-0.494630060573175	-0.281674991816242	-0.0687199230593086	-0.481942967785001	-0.274450124097649	-0.0669572804102966	-0.500522468163261	-0.283961707354516	-0.0693230573764569	-0.228255496647303	32.9414347540202	-0.340419280097971	-52.3312290679277	-0.0475289894923182	-0.0411982848985331	-0.0831607866358483	-0.0207560738446118	-0.0145871027071366	-0.0559627234127821	-0.111135003718744	-0.118503245399195	-0.138353724438539	0.00134170495158499	0.00130950658855777	0.00809697225300964
15	10.5789757830327	0.03	-0.227402003767452	-0.446806748477922	-0.00799725905698193	0.027811820257531	-7.87204982803364	-15.1386917027339	-0.60540795333333	31.46	26.78	37.36	-0.473688169358203	-0.246315662235489	-0.0189431551127745	-0.461697596824524	-0.24008061984839	-0.0184636428722552	-0.478430083361492	-0.248508300722937	-0.0190779649425071	-0.227402003767452	32.382655796324	-0.345379490917476	-52.0764538553732	-0.0475289894923182	-0.0411982848985331	-0.0831607866358483	-0.0207560738446118	-0.0145871027071366	-0.0559627234127821	-0.111135003718744	-0.118503245399195	-0.138353724438539	0.00134170495158499	0.00130950658855777	0.00809697225300964
15	10.5789757830327	0.03	-0.226623838663958	-0.427782464157951	-0.0254652131699656	0.0260444590371703	-7.03963782059505	-13.7608510438662	-0.318424597323951	32.37	26.53	37.68	-0.418709309984538	-0.214199098951534	-0.00968888791853072	-0.407933600279763	-0.208686569723533	-0.00943953916730271	-0.422354662643045	-0.215378584910599	-0.00976576096936619	-0.226623838663958	33.0236969541534	-0.311390159527977	-52.2932093564839	-0.0475289894923182	-0.0411982848985331	-0.0831607866358483	-0.0207560738446118	-0.0145871027071366	-0.0559627234127821	-0.111135003718744	-0.118503245399195	-0.138353724438539	0.00134170495158499	0.00130950658855777	0.00809697225300964
15	10.5789757830327	0.03	-0.225206348997262	-0.417039602279172	-0.0333730957153518	0.0338657736247264	-7.8430328053423	-14.3834842588299	-1.30258135185468	32.34	27.88	38.75	-0.438035523040729	-0.238852208219623	-0.0396688933985165	-0.426768123662475	-0.232708315588024	-0.0386485075135733	-0.442020251617828	-0.240583494734404	-0.0398985353714213	-0.225206348997262	33.4412668159875	0.590419234691352	-51.5997471318425	-0.0475289894923182	-0.0411982848985331	-0.0831607866358483	-0.0207560738446118	-0.0145871027071366	-0.0559627234127821	-0.111135003718744	-0.118503245399195	-0.138353724438539	0.00134170495158499	0.00130950658855777	0.00809697225300964
15	10.5789757830327	0.03	-0.223788371560288	-0.423512271239133	-0.0240644718814416	0.0390740831907215	-8.45665912724752	-15.0042998607736	-1.90901839372144	31.3	27.25	36.76	-0.471895973374838	-0.265967984336586	-0.0600399952983344	-0.459987945368818	-0.259256432670793	-0.058524919972769	-0.477029437870603	-0.26792762193973	-0.0607871331247907	-0.223788371560288	32.3572482534655	0.291913359827707	-51.4382811705657	-0.0475289894923182	-0.0411982848985331	-0.0831607866358483	-0.0207560738446118	-0.0145871027071366	-0.0559627234127821	-0.111135003718744	-0.118503245399195	-0.138353724438539	0.00134170495158499	0.00130950658855777	0.00809697225300964
15	10.5789757830327	0.03	-0.223784807082027	-0.410310082739594	-0.0372595314244605	0.0401790762463841	-8.50168295670893	-14.9893043847216	-2.01406152869628	31.46	27.44	37.72	-0.469029867025978	-0.266025902492625	-0.0630219379592711	-0.457157456570222	-0.259292069685171	-0.0614266828001188	-1.63044451307628	-0.268263563113699	-0.063714717030922	-0.223784807082027	33.0332584343424	1.23744435402002	-50.7448826974691	-0.0475289894923182	-0.0411982848985331	-0.0831607866358483	-0.0207560738446118	-0.0145871027071366	-0.0559627234127821	-0.111135003718744	-0.118503245399195	-0.138353724438539	0.00134170495158499	0.00130950658855777	0.00809697225300964
15	10.5789757830327	0.03	-0.221366753807276	-0.433866054788803	-0.00886745282574958	0.0284042439789817	-7.89963820169737	-15.1131018949879	-0.686174508406805	32.03	28.27	38	-0.464600589193364	-0.24284733792076	-0.0210940866481548	-0.45271527644701	-0.236634869344645	-0.0205544622422812	-0.468114966795972	-0.245390241253686	-0.0212907486243663	-0.221366753807276	33.590784923983	-1.97510594493087	-54.2979127503151	-0.0475289894923182	-0.0411982848985331	-0.0831607866358483	-0.0207560738446118	-0.0145871027071366	-0.0559627234127821	-0.111135003718744	-0.118503245399195	-0.138353724438539	0.00134170495158499	0.00130950658855777	0.00809697225300964
15	10.5789757830327	0.03	-0.215331571980459	-0.412118404055889	-0.0185447399050286	0.0295691908067085	-7.43691726790412	-14.0887447928696	-0.78508974293869	32.13	27.23	38.32	-0.431871304283004	-0.227968581130099	-0.0240658579771947	-0.420804667720632	-0.222126920871623	-0.0234491740226138	-0.436157827398402	-0.22962086963249	-0.0242379166839638	-0.215331571980459	33.2281902787076	-0.3631287361424	-52.4806566601952	-0.0475289894923182	-0.0411982848985331	-0.0831607866358483	-0.0207560738446118	-0.0145871027071366	-0.0559627234127821	-0.111135003718744	-0.118503245399195	-0.138353724438539	0.00134170495158499	0.00130950658855777	0.00809697225300964
15	10.5789757830327	0.03	-0.214582263203623	-0.413653723847028	-0.0155108025602185	0.0356345265929484	-8.30081344784638	-15.042855313763	-1.55877158192979	31.52	27.05	37.81	-0.469814881565987	-0.259249032551238	-0.0486831835364891	-0.45790897368226	-0.252679221288103	-0.0474494688939471	-0.474173557448529	-0.26215383816594	-0.0492350229192727	-0.214582263203623	32.8631642230324	-0.60538288338576	-52.5309550645314	-0.0475289894923182	-0.0411982848985331	-0.0831607866358483	-0.0207560738446118	-0.0145871027071366	-0.0559627234127821	-0.111135003718744	-0.118503245399195	-0.138353724438539	0.00134170495158499	0.00130950658855777	0.00809697225300964
15	10.5789757830327	0.03	-0.213712476140365	-0.420403702870999	-0.0070212494097309	0.0204883887696999	-6.26410146832404	-13.0264124128773	0.498209476229267	31.86	27.86	37.46	-0.402624419097382	-0.193612802582375	0.0153988139326315	-0.392357443936894	-0.188675650883226	0.0150061421704425	-0.407220479302733	-0.1956895030234	0.0155491273425497	-0.213712476140365	32.9605762555631	0.376734843812677	-51.63972325677	-0.0475289894923182	-0.0411982848985331	-0.0831607866358483	-0.0207560738446118	-0.0145871027071366	-0.0559627234127821	-0.111135003718744	-0.118503245399195	-0.138353724438539	0.00134170495158499	0.00130950658855777	0.00809697225300964
15	10.5789757830327	0.03	-0.212207743187073	-0.405088347580153	-0.0193271387939936	0.0286472381242753	-7.18449640224782	-13.7162366245209	-0.652756179974734	33.29	27.23	39	-0.405903848852481	-0.2126104135974	-0.0193169783423186	-0.395291873949532	-0.207051914017808	-0.018811954086084	-0.40850715969477	-0.21481925852741	-0.0194884351736195	-0.212207743187073	33.7285437127543	0.110571727086929	-52.2119925922631	-0.0475289894923182	-0.0411982848985331	-0.0831607866358483	-0.0207560738446118	-0.0145871027071366	-0.0559627234127821	-0.111135003718744	-0.118503245399195	-0.138353724438539	0.00134170495158499	0.00130950658855777	0.00809697225300964
15	10.5789757830327	0.03	-0.209048122400443	-0.387068307123955	-0.031027937676931	0.035255441703113	-7.2203125801677	-13.1173590430647	-1.32326611727069	32.04	26.26	37.1	-0.403148533366759	-0.221908877967564	-0.0406692225683687	-0.392833772312724	-0.216231226028987	-0.0396286797452488	-0.406041906349758	-0.223484229350963	-0.0412614641777535	-0.209048122400443	32.7097782493256	0.704231620603839	-51.0818688606884	-0.0475289894923182	-0.0411982848985331	-0.0831607866358483	-0.0207560738446118	-0.0145871027071366	-0.0559627234127821	-0.111135003718744	-0.118503245399195	-0.138353724438539	0.00134170495158499	0.00130950658855777	0.00809697225300964
15	10.5789757830327	0.03	-0.207747187712036	-0.396624122090061	-0.0188702533340111	0.0351320976579257	-7.37562715159236	-13.4104747198369	-1.34077958334781	32.77	28	38.29	-0.403152081401665	-0.221729618073003	-0.0403071547443399	-0.392704689690064	-0.215983656980557	-0.0392626242710502	-0.405986324896611	-0.224019456972268	-0.0407594329252917	-0.207747187712036	33.1000044846618	0.00440913970722183	-52.0021426286103	-0.0475289894923182	-0.0411982848985331	-0.0831607866358483	-0.0207560738446118	-0.0145871027071366	-0.0559627234127821	-0.111135003718744	-0.118503245399195	-0.138353724438539	0.00134170495158499	0.00130950658855777	0.00809697225300964
15	10.5789757830327	0.03	-0.204748095040028	-0.400917908319435	-0.00857828176062081	0.0298038371895365	-7.28655782551807	-13.7774076692387	-0.795707981797395	32.03	27.54	36.76	-0.423525726399311	-0.2239931320965	-0.0244605377936887	-0.412690978532575	-0.218262880168762	-0.0238347818049498	-0.42931980568928	-0.225935586218967	-0.0246838189481139	-0.204748095040028	32.922722218027	-0.462543612959696	-52.4499433445413	-0.0475289894923182	-0.0411982848985331	-0.0831607866358483	-0.0207560738446118	-0.0145871027071366	-0.0559627234127821	-0.111135003718744	-0.118503245399195	-0.138353724438539	0.00134170495158499	0.00130950658855777	0.00809697225300964
15	10.5789757830327	0.03	-0.199558988421895	-0.370132215849197	-0.0289857609945937	0.0438073181420294	-8.24184314970269	-14.25370761637	-2.22997868303535	32.07	27.11	37.18	-0.437655396962642	-0.253063078917398	-0.0684707608721537	-0.426451480535004	-0.246584699793575	-0.0667179190521454	-0.441622228573107	-0.255426315263816	-0.0686472346043003	-0.199558988421895	32.8965569884146	-0.0792160605367542	-51.9426754807444	-0.0475289894923182	-0.0411982848985331	-0.0831607866358483	-0.0207560738446118	-0.0145871027071366	-0.0559627234127821	-0.111135003718744	-0.118503245399195	-0.138353724438539	0.00134170495158499	0.00130950658855777	0.00809697225300964
15	10.5789757830327	0.03	-0.196269101487328	-0.36236957439967	-0.0301686285749862	0.0419832673342428	-7.79464376320391	-13.608043185291	-1.9812443411168	32.24	27.21	38.93	-0.415686121893887	-0.238103685691773	-0.060521249489659	-0.405012540630943	-0.23198989236459	-0.058967244098236	-0.418758006346515	-0.240286104609358	-0.0609677564155307	-0.196269101487328	33.8076415791125	-0.694445486996747	-52.9568110521568	-0.0475289894923182	-0.0411982848985331	-0.0831607866358483	-0.0207560738446118	-0.0145871027071366	-0.0559627234127821	-0.111135003718744	-0.118503245399195	-0.138353724438539	0.00134170495158499	0.00130950658855777	0.00809697225300964
15	10.5789757830327	0.03	-0.193080733645109	-0.365837701112218	-0.0203237661780011	0.0363793607644509	-7.60215577496738	-13.7108409143738	-1.49347063556095	31.76	27.18	37.37	-0.425048202415471	-0.235673556918362	-0.046298911421252	-0.414228689520326	-0.229674535928195	-0.0451203823360643	-0.428512130029405	-0.237456864815819	-0.0468098034632469	-0.193080733645109	33.3901359583156	-0.496397918563779	-52.6285563290068	-0.0475289894923182	-0.0411982848985331	-0.0831607866358483	-0.0207560738446118	-0.0145871027071366	-0.0559627234127821	-0.111135003718744	-0.118503245399195	-0.138353724438539	0.00134170495158499	0.00130950658855777	0.00809697225300964
15	10.5789757830327	0.04	-0.364421558265985	-0.627875867777717	-0.100967248754253	0.0493562009985774	-12.2954081962361	-20.7203412927841	-3.87047509968812	31.95	27.76	37.69	-0.638624814213885	-0.378958660190587	-0.119292506167289	-0.622312538123018	-0.369278988880503	-0.116245439637988	-0.645606772280214	-0.384365155541737	-0.120266166304477	-0.364421558265985	32.6740706027093	-0.102999724331854	-52.0280942163641	-0.0475289894923182	-0.0411982848985331	-0.0831607866358483	-0.0207560738446118	-0.0145871027071366	-0.0559627234127821	-0.111135003718744	-0.118503245399195	-0.138353724438539	0.00134170495158499	0.00130950658855777	0.00809697225300964
15	10.5789757830327	0.04	-0.336382831168829	-0.579789922169124	-0.0929757401685332	0.0433553158523336	-11.1199171373527	-19.275240140959	-2.96459413374639	31.07	27.52	35.71	-0.610694675202447	-0.352310743462201	-0.0939268117219554	-0.595353602923628	-0.343460454112181	-0.0915673053007345	-0.619333551154814	-0.354291020276437	-0.095017067455002	-0.336382831168829	32.4883383054654	0.771954217695077	-51.1012693261824	-0.0475289894923182	-0.0411982848985331	-0.0831607866358483	-0.0207560738446118	-0.0145871027071366	-0.0559627234127821	-0.111135003718744	-0.118503245399195	-0.138353724438539	0.00134170495158499	0.00130950658855777	0.00809697225300964
15	10.5789757830327	0.04	-0.33632295748028	-0.584470567358168	-0.0881753476023916	0.0329597717389594	-9.41212218928407	-17.3719411626316	-1.45230321593657	31.47	27.9	36.45	-0.543384460971239	-0.294405840691024	-0.0454272204108101	-0.529626864176008	-0.286951971209463	-0.0442770782429187	-0.550273896777709	-0.298915128502934	-0.0458676979411072	-0.33632295748028	32.4185628031785	0.656800874291377	-51.173466328011	-0.0475289894923182	-0.0411982848985331	-0.0831607866358483	-0.0207560738446118	-0.0145871027071366	-0.0559627234127821	-0.111135003718744	-0.118503245399195	-0.138353724438539	0.00134170495158499	0.00130950658855777	0.00809697225300964
15	10.5789757830327	0.04	-0.320551076971667	-0.55386774455423	-0.0872344093891048	0.0452171146324757	-10.7421024992935	-18.4489300880053	-3.03527491058182	32.59	27.43	37.95	-0.5576004896164	-0.324669321448075	-0.0917381532797489	-0.543194768570926	-0.316281424084459	-0.0893680795979913	-0.5637420244058	-0.326299041895052	-0.0923497337855403	-0.320551076971667	33.0727052858569	-1.1713102163624	-53.2385943247827	-0.0475289894923182	-0.0411982848985331	-0.0831607866358483	-0.0207560738446118	-0.0145871027071366	-0.0559627234127821	-0.111135003718744	-0.118503245399195	-0.138353724438539	0.00134170495158499	0.00130950658855777	0.00809697225300964
15	10.5789757830327	0.04	-0.31700677215371	-0.547985724138284	-0.0860278201691368	0.0561641497632537	-11.191360648256	-18.3542293958256	-4.02849190068635	30.53	25.86	35.1	-0.591598393610084	-0.360722906913496	-0.129847420216907	-0.576896331074277	-0.351758428996005	-0.126620526917734	-0.595913261097544	-0.36467742981719	-0.131007238433789	-0.31700677215371	31.1416152102498	-0.673239858505262	-51.8658002013499	-0.0475289894923182	-0.0411982848985331	-0.0831607866358483	-0.0207560738446118	-0.0145871027071366	-0.0559627234127821	-0.111135003718744	-0.118503245399195	-0.138353724438539	0.00134170495158499	0.00130950658855777	0.00809697225300964
15	10.5789757830327	0.04	-0.312156818386708	-0.54230341514819	-0.0820102216252256	0.0464263142106767	-10.424073750876	-17.8000237286515	-3.0481237731004	31.64	26.74	36.62	-0.553826204607998	-0.324332444158986	-0.0948386837099733	-0.539759302341365	-0.316094566001682	-0.0924298296619988	-0.559442630444815	-0.32751405936383	-0.330949505294126	-0.312156818386708	32.0385048424631	0.239072316133108	-51.3414398430378	-0.0475289894923182	-0.0411982848985331	-0.0831607866358483	-0.0207560738446118	-0.0145871027071366	-0.0559627234127821	-0.111135003718744	-0.118503245399195	-0.138353724438539	0.00134170495158499	0.00130950658855777	0.00809697225300964
15	10.5789757830327	0.04	-0.310504728218491	-0.535309178110315	-0.0857002783266676	0.0470091783016986	-10.2945314165069	-17.5313064786571	-3.05775635435666	31.85	26.89	35.58	-0.542039423403229	-0.318290133139994	-0.0945408428767596	-0.528220017608277	-0.310175261194382	-0.0921305047804866	-0.546479354395211	-0.322389367036657	-0.0957860779085436	-0.310504728218491	32.0241604699869	1.17402277181862	-50.4206976939523	-0.0475289894923182	-0.0411982848985331	-0.0831607866358483	-0.0207560738446118	-0.0145871027071366	-0.0559627234127821	-0.111135003718744	-0.118503245399195	-0.138353724438539	0.00134170495158499	0.00130950658855777	0.00809697225300964
15	10.5789757830327	0.04	-0.310219271480122	-0.544230434566316	-0.0762081083939281	0.0491464629400509	-10.9117472054617	-18.4053459964462	-3.41814841447718	31.38	26.6	36.68	-0.577361850222546	-0.34229329657386	-0.107224742925173	-0.562769405944108	-0.333642056705462	-0.104514707466817	-0.582449248466606	-0.345621421913425	-0.108430736224079	-0.310219271480122	32.1924382594405	0.571039608221219	-51.1012255319651	-0.0475289894923182	-0.0411982848985331	-0.0831607866358483	-0.0207560738446118	-0.0145871027071366	-0.0559627234127821	-0.111135003718744	-0.118503245399195	-0.138353724438539	0.00134170495158499	0.00130950658855777	0.00809697225300964
15	10.5789757830327	0.04	-0.307172016668213	-0.534963131096221	-0.0793809022402038	0.0453095753433145	-10.9037093388462	-18.7181161222407	-3.08930255545167	32.15	27.43	36.94	-0.573418962212744	-0.334029004442469	-0.0946390466721938	-0.558719796776702	-0.325466421200036	-0.0922130456233695	-0.580001176257499	-0.337868544632707	-0.095634886003566	-0.307172016668213	33.2835100112344	0.00308038758071081	-52.1967034746506	-0.0475289894923182	-0.0411982848985331	-0.0831607866358483	-0.0207560738446118	-0.0145871027071366	-0.0559627234127821	-0.111135003718744	-0.118503245399195	-0.138353724438539	0.00134170495158499	0.00130950658855777	0.00809697225300964
15	10.5789757830327	0.04	-0.304785170925565	-0.528424002961863	-0.0811463388892678	0.0580895620880884	-11.8852456948609	-19.3574610323659	-4.41303035735586	32.35	28.31	37.44	-0.589261946902799	-0.361799670207878	-0.134337393512957	-0.574100868727932	-0.352490952561178	-0.130881036394425	-0.597723819590618	-0.366579930723944	-0.136335761934696	-0.304785170925565	33.6014544492896	0.0354566643716235	-52.2750381566705	-0.0475289894923182	-0.0411982848985331	-0.0831607866358483	-0.0207560738446118	-0.0145871027071366	-0.0559627234127821	-0.111135003718744	-0.118503245399195	-0.138353724438539	0.00134170495158499	0.00130950658855777	0.00809697225300964
15	10.5789757830327	0.04	-0.29717712359631	-0.516123420079105	-0.0782308271135148	0.0422738042340616	-9.39910634495836	-16.3839556717889	-2.41425701812778	32.64	27.1	37.46	-0.494444576574352	-0.283651716960658	-0.0728588573469637	-0.481659508132549	-0.276317211160023	-0.0709749141874974	-0.500018074834472	-0.288655631130903	-0.0739671302403652	-0.29717712359631	32.832616358189	-0.965706633730033	-52.924892760103	-0.0475289894923182	-0.0411982848985331	-0.0831607866358483	-0.0207560738446118	-0.0145871027071366	-0.0559627234127821	-0.111135003718744	-0.118503245399195	-0.138353724438539	0.00134170495158499	0.00130950658855777	0.00809697225300964
15	10.5789757830327	0.04	-0.297001657974703	-0.531472449371346	-0.0625308665780603	0.0369962119558281	-9.64472098841931	-17.3273612570962	-1.96208071974238	33	28.04	36.95	-0.51722891140246	-0.287898916840415	-0.0585689222783698	-0.503771616945261	-0.280408344653866	-0.0570450723624715	-0.521051704194562	-0.290127255396837	-0.0591797114644737	-0.297001657974703	32.9845136973273	0.775072308604547	-51.3070232602985	-0.0475289894923182	-0.0411982848985331	-0.0831607866358483	-0.0207560738446118	-0.0145871027071366	-0.0559627234127821	-0.111135003718744	-0.118503245399195	-0.138353724438539	0.00134170495158499	0.00130950658855777	0.00809697225300964
15	10.5789757830327	0.04	-0.293761262338338	-0.510104048160393	-0.0774184765162835	0.0468030509653027	-10.2250700611252	-17.4296056915111	-3.02053443073939	31.47	27.51	38.16	-0.545207137018128	-0.319845513002684	-0.0944838889872402	-0.531403683650428	-0.31174772351345	-0.0920917633764727	-0.550144697005438	-0.322343544864965	-0.0957310891914201	-0.293761262338338	33.1977017459574	0.411539525143735	-51.678660840654	-0.0475289894923182	-0.0411982848985331	-0.0831607866358483	-0.0207560738446118	-0.0145871027071366	-0.0559627234127821	-0.111135003718744	-0.118503245399195	-0.138353724438539	0.00134170495158499	0.00130950658855777	0.00809697225300964
15	10.5789757830327	0.04	-0.292553137452177	-0.504292338213681	-0.080813936690672	0.0456424204134558	-9.56511659952311	-16.3939569575504	-2.73627624149579	30.92	26.97	37.09	-0.521760803155919	-0.304423326971629	-0.0870858507873393	-0.508690515279326	-0.29679741775077	-0.0849043202222147	-0.527339162777438	-0.307676152026681	-0.0879426098577921	-0.292553137452177	32.1735516438009	2.2904425360271	-49.3254463174857	-0.0475289894923182	-0.0411982848985331	-0.0831607866358483	-0.0207560738446118	-0.0145871027071366	-0.0559627234127821	-0.111135003718744	-0.118503245399195	-0.138353724438539	0.00134170495158499	0.00130950658855777	0.00809697225300964
15	10.5789757830327	0.04	-0.290108614071684	-0.498982878295431	-0.0812343498479371	0.0528421619970319	-10.6424052988013	-17.6771144374895	-3.60769616011318	32.28	27.73	38.23	-0.539272694536889	-0.324666030880396	-0.110059367223904	-0.52541514723861	-0.316323174057406	-0.107231200876201	-0.545391583001668	-0.327225865197924	-0.111357726722704	-0.290108614071684	33.2610389261575	0.499706938580865	-51.6490336411399	-0.0475289894923182	-0.0411982848985331	-0.0831607866358483	-0.0207560738446118	-0.0145871027071366	-0.0559627234127821	-0.111135003718744	-0.118503245399195	-0.138353724438539	0.00134170495158499	0.00130950658855777	0.00809697225300964
15	10.5789757830327	0.04	-0.289211453472737	-0.502786170271597	-0.0756367366738774	0.0426315038988887	-9.66537186799835	-16.8165610742646	-2.51418266173214	30.66	26.25	36.5	-0.539668197848115	-0.310176010095016	-0.080683822341917	-0.526219430610189	-0.302446288426795	-0.0786731462434007	-0.545777529789241	-0.312628527962813	-0.0814654369116485	-0.289211453472737	32.3392642828171	-0.564198908680733	-52.2057460075671	-0.0475289894923182	-0.0411982848985331	-0.0831607866358483	-0.0207560738446118	-0.0145871027071366	-0.0559627234127821	-0.111135003718744	-0.118503245399195	-0.138353724438539	0.00134170495158499	0.00130950658855777	0.00809697225300964
15	10.5789757830327	0.04	-0.289013667872102	-0.497189813982044	-0.0808375217621596	0.043493730726434	-9.34115051440635	-16.1805254304195	-2.50177559839316	31.59	27.58	36.2	-0.504282968490784	-0.291126708510226	-0.0779704485296679	-0.491487346595319	-0.283739690668008	-0.0759920347406968	-0.511695547267538	-0.295077444100988	-0.0793068392517148	-0.289013667872102	32.5017606285252	-0.400565965585229	-52.1733613213081	-0.0475289894923182	-0.0411982848985331	-0.0831607866358483	-0.0207560738446118	-0.0145871027071366	-0.0559627234127821	-0.111135003718744	-0.118503245399195	-0.138353724438539	0.00134170495158499	0.00130950658855777	0.00809697225300964
15	10.5789757830327	0.04	-0.287020996938651	-0.500054669815219	-0.0739873240620836	0.0469627300752258	-9.87121247678462	-16.8140057845488	-2.92841916902041	32.13	26.57	37.37	-0.515332640059775	-0.302542894979081	-0.089753149898386	-0.502126151334575	-0.294789593478583	-0.0874530356225916	-0.519873915764226	-0.305547921263219	-0.0906198231021405	-0.287020996938651	32.6328364754058	0.497400725009298	-51.3019879414024	-0.0475289894923182	-0.0411982848985331	-0.0831607866358483	-0.0207560738446118	-0.0145871027071366	-0.0559627234127821	-0.111135003718744	-0.118503245399195	-0.138353724438539	0.00134170495158499	0.00130950658855777	0.00809697225300964
15	10.5789757830327	0.04	-0.286410127490953	-0.512958048178131	-0.0598622068037745	0.0417850240299602	-9.67661603952826	-16.9114758365751	-2.44175624248142	31.75	27.58	37.26	-0.524433416241989	-0.300076755944416	-0.0757200956468426	-0.511086544741719	-0.292439779013182	-0.0737930132846457	-0.529766295494152	-0.303187390180888	-0.0766550531794302	-0.286410127490953	32.464731379333	-0.163433520673118	-51.9957563195923	-0.0475289894923182	-0.0411982848985331	-0.0831607866358483	-0.0207560738446118	-0.0145871027071366	-0.0559627234127821	-0.111135003718744	-0.118503245399195	-0.138353724438539	0.00134170495158499	0.00130950658855777	0.00809697225300964
15	10.5789757830327	0.04	-0.283192028314442	-0.513694262036548	-0.0526897945923354	0.0337557157207432	-8.75155654108318	-16.0619469864967	-1.4411660956697	32.03	27.85	36.72	-0.49379026121266	-0.269047917669749	-0.0443055741268379	-0.481158535826236	-0.262165361089052	-0.0431721863518671	-0.498848634633242	-0.272031232842479	-0.0448964887020482	-0.283192028314442	32.436106225082	1.79605848752387	-50.0333466401416	-0.0475289894923182	-0.0411982848985331	-0.0831607866358483	-0.0207560738446118	-0.0145871027071366	-0.0559627234127821	-0.111135003718744	-0.118503245399195	-0.138353724438539	0.00134170495158499	0.00130950658855777	0.00809697225300964
15	10.5789757830327	0.04	-0.281135061031166	-0.504454705935261	-0.0578154161270712	0.0393367982274658	-9.2868868326397	-16.4523074424364	-2.12146622284305	31.09	27.09	37.02	-0.520826744001806	-0.293992745265689	-0.0671587465295708	-0.507736556006941	-0.286603684797932	-0.0654708135889219	-0.526505022120574	-0.296076932395588	-0.0677564013907083	-0.281135061031166	32.0640281844101	0.140296815381501	-51.4739237773296	-0.0475289894923182	-0.0411982848985331	-0.0831607866358483	-0.0207560738446118	-0.0145871027071366	-0.0559627234127821	-0.111135003718744	-0.118503245399195	-0.138353724438539	0.00134170495158499	0.00130950658855777	0.00809697225300964
15	10.5789757830327	0.04	-0.278717119385789	-0.494797297406408	-0.06263694136517	0.0505308016946428	-10.2919740609758	-17.2573809388543	-3.32656718309727	31.82	26.98	36.08	-0.534006516541334	-0.31847133908144	-0.102936161621546	-0.520398525443296	-0.310355791774509	-0.100313058105722	-0.537772326331381	-0.321132170608368	-0.104008773642573	-0.278717119385789	32.2562268839882	-0.331813807297197	-51.9762632120793	-0.0475289894923182	-0.0411982848985331	-0.0831607866358483	-0.0207560738446118	-0.0145871027071366	-0.0559627234127821	-0.111135003718744	-0.118503245399195	-0.138353724438539	0.00134170495158499	0.00130950658855777	0.00809697225300964
15	10.5789757830327	0.04	-0.278308680645084	-0.504028700289581	-0.0525886610005867	0.0322037026160884	-8.73546298860801	-16.2121717481679	-1.2587542290481	32.11	28.17	37.84	-0.497198176334765	-0.267900953360339	-0.038603730385913	-0.484461094363635	-0.261037942662574	-0.037614790961514	-0.501340761410748	-0.270769230984549	-0.0389324905280838	-0.278308680645084	33.1737351929284	0.618225539988023	-51.4779253080716	-0.0475289894923182	-0.0411982848985331	-0.0831607866358483	-0.0207560738446118	-0.0145871027071366	-0.0559627234127821	-0.111135003718744	-0.118503245399195	-0.138353724438539	0.00134170495158499	0.00130950658855777	0.00809697225300964
15	10.5789757830327	0.04	-0.277911673711613	-0.483281285270673	-0.0725420621525525	0.0455429479895131	-10.0337234103435	-17.2053094421617	-2.86213737852532	33.59	28.98	39.52	-0.504729921508552	-0.29434637292434	-0.0839628243401285	-0.49147070460244	-0.286613915945237	-0.0817571272880335	-0.509265265242795	-0.296032780922743	-0.0846819052285487	-0.277911673711613	34.8122340015266	0.22082600860441	-52.5528105188478	-0.0475289894923182	-0.0411982848985331	-0.0831607866358483	-0.0207560738446118	-0.0145871027071366	-0.0559627234127821	-0.111135003718744	-0.118503245399195	-0.138353724438539	0.00134170495158499	0.00130950658855777	0.00809697225300964
15	10.5789757830327	0.04	-0.275614100127854	-0.498428276406636	-0.0527999238490729	0.0403236232931403	-9.92011822747331	-17.4759962336437	-2.3642402213029	34.35	28.69	38.99	-0.501431880564894	-0.28463404727977	-0.0678362139946456	-0.48810156922993	-0.277067196000797	-0.066032822771664	-0.504271871285615	-0.28675743087953	-0.0682865612278232	-0.275614100127854	34.3770618432759	-1.11983382235746	-53.7999889705573	-0.0475289894923182	-0.0411982848985331	-0.0831607866358483	-0.0207560738446118	-0.0145871027071366	-0.0559627234127821	-0.111135003718744	-0.118503245399195	-0.138353724438539	0.00134170495158499	0.00130950658855777	0.00809697225300964
15	10.5789757830327	0.04	-0.275361635704423	-0.485641939492277	-0.0650813319165694	0.0425688224063136	-8.79633105070641	-15.3095397146674	-2.28312238674545	31.76	26.22	36.35	-0.474549399490834	-0.272659642003221	-0.0707698845156084	-0.462468934893805	-0.265718625628967	-0.0689683163641285	-0.479225968729538	-0.275019966116083	-0.0713231004668147	-0.275361635704423	31.7003867362339	-0.291604421608555	-51.7466179730322	-0.0475289894923182	-0.0411982848985331	-0.0831607866358483	-0.0207560738446118	-0.0145871027071366	-0.0559627234127821	-0.111135003718744	-0.118503245399195	-0.138353724438539	0.00134170495158499	0.00130950658855777	0.00809697225300964
15	10.5789757830327	0.04	-0.274874684326336	-0.483034219533594	-0.0667151491190776	0.0393724119855984	-8.87388006429494	-15.7174157027446	-2.03034442584523	31.7	27.3	38.94	-0.488105875251598	-0.275579209558224	-0.0630525438648498	-0.475694203273718	-0.268571716048344	-0.0614492288229688	-0.492593582652985	-0.277955777004753	-0.0635417814060903	-0.274874684326336	33.1163319565533	0.511078653282311	-51.4947338643962	-0.0475289894923182	-0.0411982848985331	-0.0831607866358483	-0.0207560738446118	-0.0145871027071366	-0.0559627234127821	-0.111135003718744	-0.118503245399195	-0.138353724438539	0.00134170495158499	0.00130950658855777	0.00809697225300964
15	10.5789757830327	0.04	-0.272625954235831	-0.478941711344565	-0.0663101971270977	0.0436102345699686	-9.29575971357965	-16.0923892624891	-2.49913016467024	31.78	27.42	36.52	-0.498563793658135	-0.287995098312697	-0.0774264029672594	-0.485868184262923	-0.280661486601573	-0.0754547889402235	-0.503162112063951	-0.291414902383711	-0.0782295347750403	-0.272625954235831	32.3044493181644	-0.517434639570112	-52.2297725373515	-0.0475289894923182	-0.0411982848985331	-0.0831607866358483	-0.0207560738446118	-0.0145871027071366	-0.0559627234127821	-0.111135003718744	-0.118503245399195	-0.138353724438539	0.00134170495158499	0.00130950658855777	0.00809697225300964
15	10.5789757830327	0.04	-0.271578314305154	-0.469992926229968	-0.0731637023803392	0.0385751497635229	-8.44395319273147	-15.0256085937378	-1.8622977917251	30.53	25.68	36.75	-0.484290747439795	-0.272157255897033	-0.0600237643542707	-0.472255137951249	-0.265393594875699	-0.0585320518001499	-0.489661432256948	-0.274391470856308	-0.060526849400589	-0.271578314305154	31.914392300571	-0.0435631861809187	-51.529739209656	-0.0475289894923182	-0.0411982848985331	-0.0831607866358483	-0.0207560738446118	-0.0145871027071366	-0.0559627234127821	-0.111135003718744	-0.118503245399195	-0.138353724438539	0.00134170495158499	0.00130950658855777	0.00809697225300964
15	10.5789757830327	0.04	-0.268866476127866	-0.486911635513655	-0.050821316742077	0.0370381855497605	-8.78470470326042	-15.7781681660621	-1.79124124045873	31.63	27.03	37.56	-0.491170015343505	-0.273465430110539	-0.055760844877572	-0.478698381653423	-0.266521682396513	-0.0543449831396029	-0.496420102274615	-0.276380623936311	-0.0561625124912244	-0.268866476127866	32.5791937332664	0.764733627877921	-51.0868100455842	-0.0475289894923182	-0.0411982848985331	-0.0831607866358483	-0.0207560738446118	-0.0145871027071366	-0.0559627234127821	-0.111135003718744	-0.118503245399195	-0.138353724438539	0.00134170495158499	0.00130950658855777	0.00809697225300964
15	10.5789757830327	0.04	-0.267721569804774	-0.464333188138527	-0.0711099514710214	0.0446621855251478	-8.89391987679481	-15.3161693650806	-2.47167038850901	32.6	27.43	37.56	-0.462771541431027	-0.268726005350407	-0.0746804692697862	-0.450813609788587	-0.261782174723767	-0.0727507396589464	-0.467109724966138	-0.271005115143538	-0.0754872998145933	-0.267721569804774	33.1007110215605	0.124516766502935	-51.9557340137284	-0.0475289894923182	-0.0411982848985331	-0.0831607866358483	-0.0207560738446118	-0.0145871027071366	-0.0559627234127821	-0.111135003718744	-0.118503245399195	-0.138353724438539	0.00134170495158499	0.00130950658855777	0.00809697225300964
15	10.5789757830327	0.04	-0.266947979722454	-0.469742132177408	-0.0641538272674996	0.0453562326797535	-10.0004230224835	-17.1636055256911	-2.83724051927584	31	27.39	39.53	-0.54499342180137	-0.317541949698533	-0.0900904775956959	-0.531321503264298	-0.309575967918365	-0.0878304325724311	-0.548306729247537	-0.319710978049201	-0.0908009996111212	-0.266947979722454	33.5022026040526	0.816362824549624	-51.3599632963356	-0.0475289894923182	-0.0411982848985331	-0.0831607866358483	-0.0207560738446118	-0.0145871027071366	-0.0559627234127821	-0.111135003718744	-0.118503245399195	-0.138353724438539	0.00134170495158499	0.00130950658855777	0.00809697225300964
15	10.5789757830327	0.04	-0.266219716486743	-0.479500116867505	-0.05293931610598	0.0433401986316019	-9.33642284315048	-16.1849832074691	-2.48786247883186	31.42	26.38	38.05	-0.507068131014081	-0.29250586304277	-0.0779435950714586	-0.494242451569092	-0.285107278502141	-0.0759721054351895	-0.511826991515251	-0.294983206807557	-0.0787110515378693	-0.266219716486743	32.1421953535412	0.915520435996836	-50.7027530445433	-0.0475289894923182	-0.0411982848985331	-0.0831607866358483	-0.0207560738446118	-0.0145871027071366	-0.0559627234127821	-0.111135003718744	-0.118503245399195	-0.138353724438539	0.00134170495158499	0.00130950658855777	0.00809697225300964
15	10.5789757830327	0.04	-0.265191108583839	-0.479312446912291	-0.0510697702553871	0.0314091209916233	-8.24563320655662	-15.394739756953	-1.09652665616025	32.23	27.43	37.97	-0.470459333873858	-0.251984454883217	-0.0335095758925765	-0.458382255027164	-0.245515806244222	-0.0326493574612797	-0.476166836238037	-0.253868554309182	-0.0337619339577004	-0.265191108583839	33.1700157739207	-0.137072739931721	-52.2272735692965	-0.0475289894923182	-0.0411982848985331	-0.0831607866358483	-0.0207560738446118	-0.0145871027071366	-0.0559627234127821	-0.111135003718744	-0.118503245399195	-0.138353724438539	0.00134170495158499	0.00130950658855777	0.00809697225300964
15	10.5789757830327	0.04	-0.26513010645662	-0.459831861717018	-0.0704283511962219	0.0420145312162256	-8.94870516382562	-15.6202338949507	-2.27717643270058	31.81	27.04	38.04	-0.483415582133691	-0.276944861722712	-0.0704741413117327	-0.471097827190679	-0.269888119934684	-0.0686784126786887	-0.487398448139386	-0.279956803362797	-0.0710041464330805	-0.26513010645662	33.2411773960889	-0.107733078574215	-52.197323725587	-0.0475289894923182	-0.0411982848985331	-0.0831607866358483	-0.0207560738446118	-0.0145871027071366	-0.0559627234127821	-0.111135003718744	-0.118503245399195	-0.138353724438539	0.00134170495158499	0.00130950658855777	0.00809697225300964
15	10.5789757830327	0.04	-0.264775628054869	-0.481150183708365	-0.0484010724013721	0.0465132961239089	-10.2172768508233	-17.439807363642	-2.99474633800465	32.49	27.71	38.01	-0.528694355131517	-0.309740611419124	-0.0907868677067309	-0.515059080272742	-0.301752256085589	-0.0884454318984357	-0.533399023803715	-0.313080834645626	-0.0918421097769645	-0.264775628054869	33.2687749326589	1.33014772752818	-50.8362361012052	-0.0475289894923182	-0.0411982848985331	-0.0831607866358483	-0.0207560738446118	-0.0145871027071366	-0.0559627234127821	-0.111135003718744	-0.118503245399195	-0.138353724438539	0.00134170495158499	0.00130950658855777	0.00809697225300964
15	10.5789757830327	0.04	-0.263141003111356	-0.457755413119319	-0.0685265931033933	0.0511678240691397	-10.0582896859963	-16.8207671124631	-3.29581225952958	33.43	28.42	40.32	-0.495824426104872	-0.296487412126438	-0.097150398148005	-0.48283341314641	-0.288719194970996	-0.0946049767955816	-0.498858543794925	-0.297876391122302	-0.0980699015035978	-0.263141003111356	34.6271032083707	0.693334223987728	-51.9633226780173	-0.0475289894923182	-0.0411982848985331	-0.0831607866358483	-0.0207560738446118	-0.0145871027071366	-0.0559627234127821	-0.111135003718744	-0.118503245399195	-0.138353724438539	0.00134170495158499	0.00130950658855777	0.00809697225300964
15	10.5789757830327	0.04	-0.262559288664086	-0.456259303374537	-0.0688592739536343	0.0454276342169097	-9.17113511138287	-15.7348985717973	-2.60737165096845	31.71	27.93	38.74	-0.488533960690943	-0.284743555196866	-0.0809531497027886	-0.47610965673183	-0.27750201056574	-0.0788943643996491	-0.492932187043748	-0.287225205040076	-0.0819638331775305	-0.262559288664086	33.2869047233659	-0.389497560994404	-52.5918407976786	-0.0475289894923182	-0.0411982848985331	-0.0831607866358483	-0.0207560738446118	-0.0145871027071366	-0.0559627234127821	-0.111135003718744	-0.118503245399195	-0.138353724438539	0.00134170495158499	0.00130950658855777	0.00809697225300964
15	10.5789757830327	0.04	-0.2622066292253	-0.470826980892936	-0.0535862775576648	0.0366810718182353	-8.43598971469525	-15.1857063593008	-1.68627307008974	32.87	27.15	38.21	-0.45514711751225	-0.252844109530334	-0.0505411015484182	-0.443332172577116	-0.246280650999383	-0.0492291294216486	-0.458604814451554	-0.257168038315257	-0.0510376186994515	-0.2622066292253	32.8738452754921	0.322523074675392	-51.6665118776254	-0.0475289894923182	-0.0411982848985331	-0.0831607866358483	-0.0207560738446118	-0.0145871027071366	-0.0559627234127821	-0.111135003718744	-0.118503245399195	-0.138353724438539	0.00134170495158499	0.00130950658855777	0.00809697225300964
15	10.5789757830327	0.04	-0.261307999874037	-0.451694065854037	-0.0709219338940365	0.0423156725325614	-8.69704595519228	-15.1568269252548	-2.23726498512973	32.94	27.19	38.26	-0.453287450117445	-0.260098093355847	-0.066908736594249	-0.441506228373	-0.253337982718902	-0.0651697370648042	-0.456549766216388	-0.26187532844261	-0.0675744641992252	-0.261307999874037	33.3406645222921	0.638080773058241	-51.5010347359727	-0.0475289894923182	-0.0411982848985331	-0.0831607866358483	-0.0207560738446118	-0.0145871027071366	-0.0559627234127821	-0.111135003718744	-0.118503245399195	-0.138353724438539	0.00134170495158499	0.00130950658855777	0.00809697225300964
15	10.5789757830327	0.04	-0.261020828656107	-0.470509042193411	-0.0515326151188024	0.0394216885284532	-9.26403231872334	-16.4038036099251	-2.12426102752158	33.67	28.2	37.75	-0.480100786407197	-0.271136457573151	-0.0621721287391056	-0.467472589657003	-0.264004695598739	-0.0605368015404746	-0.486814939291754	-0.274442981981243	-0.0626962019952626	-0.261020828656107	33.8524682850568	-0.865376496361344	-53.271714496108	-0.0475289894923182	-0.0411982848985331	-0.0831607866358483	-0.0207560738446118	-0.0145871027071366	-0.0559627234127821	-0.111135003718744	-0.118503245399195	-0.138353724438539	0.00134170495158499	0.00130950658855777	0.00809697225300964
15	10.5789757830327	0.04	-0.259555583992623	-0.455795197824698	-0.0633159701605467	0.0435351950743589	-9.16568194467698	-15.8732408290543	-2.45812306029969	31.49	26.82	36.47	-0.49628356617867	-0.286568909963093	-0.0768542537475154	-0.483715079898763	-0.279311491707533	-0.0749079035163042	-0.500331215026582	-0.972011756896998	-0.0773025405110505	-0.259555583992623	32.8285151761239	0.82713838214445	-51.0551590784018	-0.0475289894923182	-0.0411982848985331	-0.0831607866358483	-0.0207560738446118	-0.0145871027071366	-0.0559627234127821	-0.111135003718744	-0.118503245399195	-0.138353724438539	0.00134170495158499	0.00130950658855777	0.00809697225300964
15	10.5789757830327	0.04	-0.253742301511302	-0.440849471901128	-0.0666351311214761	0.0460492041505111	-9.08090216752994	-15.5339722437952	-2.62783209126472	32.67	28.15	38.48	-0.468350949551009	-0.2737901861928	-0.0792294228345909	-0.456234067018418	-0.266706857915459	-0.077179648812499	-0.473588673941786	-0.274814871856921	-0.0796552057084512	-0.253742301511302	33.9275837128185	0.524768723569545	-51.8655064540369	-0.0475289894923182	-0.0411982848985331	-0.0831607866358483	-0.0207560738446118	-0.0145871027071366	-0.0559627234127821	-0.111135003718744	-0.118503245399195	-0.138353724438539	0.00134170495158499	0.00130950658855777	0.00809697225300964
15	10.5789757830327	0.04	-0.249190840873229	-0.446172343695352	-0.0522093380511059	0.0279782869887878	-7.1894756480579	-13.8056981404735	-0.57325315564229	32.38	27.89	37.83	-0.419927982966262	-0.218682313400955	-0.0174366438356485	-0.409118737056282	-0.213053274619074	-0.0169878121818661	-0.424960301955881	-0.221387510554304	-0.0175608350064863	-0.249190840873229	33.3765494229762	-1.55350012795237	-53.742354935357	-0.0475289894923182	-0.0411982848985331	-0.0831607866358483	-0.0207560738446118	-0.0145871027071366	-0.0559627234127821	-0.111135003718744	-0.118503245399195	-0.138353724438539	0.00134170495158499	0.00130950658855777	0.00809697225300964
15	10.5789757830327	0.04	-0.247977159273711	-0.448607739395884	-0.0473465791515379	0.0437422847987237	-9.03626873300608	-15.6327349675149	-2.43980249849727	31.34	27.51	37.6	-0.490999972400957	-0.283815193421585	-0.0766304144422133	-0.478599698419707	-0.276647400435245	-0.0746951024507817	-0.496042864581215	-0.286492056532767	-0.0773101941368262	-0.247977159273711	32.8459829668332	0.469284245501419	-51.4904671495857	-0.0475289894923182	-0.0411982848985331	-0.0831607866358483	-0.0207560738446118	-0.0145871027071366	-0.0559627234127821	-0.111135003718744	-0.118503245399195	-0.138353724438539	0.00134170495158499	0.00130950658855777	0.00809697225300964
15	10.5789757830327	0.04	-0.247198780546667	-0.425614992166022	-0.0687825689273112	0.0428673141818462	-8.46939331458377	-14.7176764368635	-2.22111019230401	31.95	27.14	37.5	-0.453620237645931	-0.261039045433526	-0.0684578532211204	-0.442033566978474	-0.254371412026159	-0.0667092570738442	-0.457523947928753	-0.263898954844299	-0.0688596855473458	-0.247198780546667	33.115408869634	0.00454782339465076	-52.0387920960628	-0.0475289894923182	-0.0411982848985331	-0.0831607866358483	-0.0207560738446118	-0.0145871027071366	-0.0559627234127821	-0.111135003718744	-0.118503245399195	-0.138353724438539	0.00134170495158499	0.00130950658855777	0.00809697225300964
15	10.5789757830327	0.04	-0.24389246913419	-0.43188295463292	-0.05590198363546	0.0400291908848543	-8.21599058624017	-14.4978180255574	-1.93416314692295	32.67	27.07	38.26	-0.43706062839504	-0.247684582754432	-0.0583085371138236	-0.425752529258192	-0.241276222827936	-0.0567999163976795	-0.440238599535237	-0.25009166102617	-0.0587615486708541	-0.24389246913419	33.1854057701969	0.336302071996407	-51.7290800807761	-0.0475289894923182	-0.0411982848985331	-0.0831607866358483	-0.0207560738446118	-0.0145871027071366	-0.0559627234127821	-0.111135003718744	-0.118503245399195	-0.138353724438539	0.00134170495158499	0.00130950658855777	0.00809697225300964
15	10.5789757830327	0.04	-0.242658510800858	-0.42620811613508	-0.0591089054666362	0.045985470196909	-9.18959606982778	-15.7246482962256	-2.65454384343001	32.05	27.14	38.54	-0.483098980414146	-0.28232647294358	-0.0815539654730151	-0.470735909624595	-0.275101406627412	-0.0794669036302286	-0.487094198071229	-0.284004666599956	-0.0824176960382258	-0.242658510800858	33.6618801878403	-0.861867031077155	-53.050171428527	-0.0475289894923182	-0.0411982848985331	-0.0831607866358483	-0.0207560738446118	-0.0145871027071366	-0.0559627234127821	-0.111135003718744	-0.118503245399195	-0.138353724438539	0.00134170495158499	0.00130950658855777	0.00809697225300964
15	10.5789757830327	0.04	-0.237613419448349	-0.420736339238268	-0.0544904996584296	0.0435089137752491	-8.76137109508228	-15.1750746128006	-2.34766757736398	32.24	27.5	38.52	-0.463571327302485	-0.267644181736735	-0.071717036170986	-0.451668450226223	-0.260772022895664	-0.0698755955651048	-0.46821418664785	-0.270242972549004	-0.0723104528479063	-0.237613419448349	33.4196278592957	0.707747901913027	-51.4784382248791	-0.0475289894923182	-0.0411982848985331	-0.0831607866358483	-0.0207560738446118	-0.0145871027071366	-0.0559627234127821	-0.111135003718744	-0.118503245399195	-0.138353724438539	0.00134170495158499	0.00130950658855777	0.00809697225300964
15	10.5789757830327	0.04	-0.237081146182564	-0.427943870450499	-0.0462184219146287	0.0458071562180881	-9.30963431199385	-15.9435430948518	-2.67572552913587	32.63	27.12	38.61	-0.481217549069645	-0.280988948297128	-0.0807603475246108	-0.468775443236882	-0.273723847015372	-0.0786722507938608	-0.48569629291057	-0.283831066376839	-0.0812520489330393	-0.237081146182564	33.6923318880791	0.332938500108515	-51.9859762627588	-0.0475289894923182	-0.0411982848985331	-0.0831607866358483	-0.0207560738446118	-0.0145871027071366	-0.0559627234127821	-0.111135003718744	-0.118503245399195	-0.138353724438539	0.00134170495158499	0.00130950658855777	0.00809697225300964
15	10.5789757830327	0.04	-0.236653889552698	-0.417199310306781	-0.0561084687986146	0.051034461028073	-8.91416351300279	-14.915659391275	-2.91266763473059	32.12	27.46	37.77	-0.457335840422908	-0.273321236087697	-0.0893066317524869	-0.445618429562085	-0.266318467143838	-0.0870185047255903	-0.462366952811618	-0.27544191686431	-0.0901256245785133	-0.236653889552698	33.0977746893123	1.32211344477385	-50.7281741654234	-0.0475289894923182	-0.0411982848985331	-0.0831607866358483	-0.0207560738446118	-0.0145871027071366	-0.0559627234127821	-0.111135003718744	-0.118503245399195	-0.138353724438539	0.00134170495158499	0.00130950658855777	0.00809697225300964
15	10.5789757830327	0.04	-0.235516924423602	-0.421014332848232	-0.0500195159989715	0.0574443332879084	-9.92674936301609	-16.2047654751853	-3.64873325084686	30.24	26.05	36.69	-0.527287348898318	-0.323006794687534	-0.11872624047675	-0.514262805827671	-0.315028192662833	-0.115793579497995	-0.530655421331583	-0.326040589395746	-0.119773816879799	-0.235516924423602	31.9889949795314	0.496644838765247	-50.9717810499351	-0.0475289894923182	-0.0411982848985331	-0.0831607866358483	-0.0207560738446118	-0.0145871027071366	-0.0559627234127821	-0.111135003718744	-0.118503245399195	-0.138353724438539	0.00134170495158499	0.00130950658855777	0.00809697225300964
15	10.5789757830327	0.04	-0.235144176531546	-0.427661282874023	-0.0426270701890679	0.0468041391509336	-9.46251676769403	-16.1296796699214	-2.79535386546671	32.14	28.71	37.45	-0.494191035196923	-0.289918402143801	-0.0856457690906797	-0.481523829019435	-0.282487154077676	-0.0834504791359179	-0.499945026010426	-0.293527772130027	-0.0864346943585849	-0.235144176531546	33.3762675697111	0.869357781041414	-51.2392809266683	-0.0475289894923182	-0.0411982848985331	-0.0831607866358483	-0.0207560738446118	-0.0145871027071366	-0.0559627234127821	-0.111135003718744	-0.118503245399195	-0.138353724438539	0.00134170495158499	0.00130950658855777	0.00809697225300964
15	10.5789757830327	0.04	-0.233760934390941	-0.420741212153279	-0.0467806566286035	0.0437104167881774	-8.60402182970996	-14.8873422003512	-2.32070145906876	35.28	27.86	39.23	-0.416130370165815	-0.240499260427258	-0.0648681506887007	-0.40491706972883	-0.234018622013462	-0.0631201742980946	-0.419601189804824	-0.242098023369758	-0.0654666278526148	-0.233760934390941	34.3845551191606	0.80634056871591	-51.8219703864129	-0.0475289894923182	-0.0411982848985331	-0.0831607866358483	-0.0207560738446118	-0.0145871027071366	-0.0559627234127821	-0.111135003718744	-0.118503245399195	-0.138353724438539	0.00134170495158499	0.00130950658855777	0.00809697225300964
15	10.5789757830327	0.04	-0.233685330275684	-0.421052573843239	-0.0463180867081278	0.0351250135572841	-7.64405186444481	-13.8991821554283	-1.3889215734613	31.2	26.37	37.85	-0.438552476853008	-0.241188139047151	-0.0438238012412939	-0.42750770082267	-0.235113908213784	-0.0427201156048989	-0.441481730444681	-0.243566933072847	-0.0442370739278462	-0.233685330275684	32.5562770257372	-0.177241814726943	-51.9432833591945	-0.0475289894923182	-0.0411982848985331	-0.0831607866358483	-0.0207560738446118	-0.0145871027071366	-0.0559627234127821	-0.111135003718744	-0.118503245399195	-0.138353724438539	0.00134170495158499	0.00130950658855777	0.00809697225300964
15	10.5789757830327	0.04	-0.230289088551516	-0.402859487683667	-0.0577186894193653	0.0420662489698386	-8.47236466605041	-14.7847128396015	-2.16001649249928	32.4	27.9	38.51	-0.449394786147687	-0.257525225452235	-0.0656556647567834	-0.437822402223287	-0.250893682606138	-0.0639649629889896	-0.454247818541192	-0.260981255489044	-0.0660618971123384	-0.230289088551516	34.196624318761	0.647335862855258	-51.8325363396687	-0.0475289894923182	-0.0411982848985331	-0.0831607866358483	-0.0207560738446118	-0.0145871027071366	-0.0559627234127821	-0.111135003718744	-0.118503245399195	-0.138353724438539	0.00134170495158499	0.00130950658855777	0.00809697225300964
15	10.5789757830327	0.04	-0.227373205090408	-0.409725061807182	-0.0450213483736331	0.0349063781228577	-7.80482056392225	-14.212203978615	-1.3974371492295	33.42	29.26	39.52	-0.418979095959913	-0.230087934912975	-0.0411967738660358	-0.408002173757881	-0.224059812303708	-0.0401174508495351	-0.423413635761416	-0.232970169323711	-0.0416726434359919	-0.227373205090408	34.6923708587967	0.414737634609012	-52.3632824700942	-0.0475289894923182	-0.0411982848985331	-0.0831607866358483	-0.0207560738446118	-0.0145871027071366	-0.0559627234127821	-0.111135003718744	-0.118503245399195	-0.138353724438539	0.00134170495158499	0.00130950658855777	0.00809697225300964
15	10.5789757830327	0.04	-0.217636868768958	-0.385825434216699	-0.0494483033212165	0.035870072683753	-7.02019455583288	-12.7026529339261	-1.33773617773968	32.48	26.86	38.69	-0.385201604780784	-0.212883893061254	-0.0405661813417248	-0.375268795415981	-0.207394468561536	-0.0395201417070907	-0.38720229836746	-0.214538307825404	-0.0409312116993764	-0.217636868768958	33.7026259384896	0.308540733870482	-51.8908472888704	-0.0475289894923182	-0.0411982848985331	-0.0831607866358483	-0.0207560738446118	-0.0145871027071366	-0.0559627234127821	-0.111135003718744	-0.118503245399195	-0.138353724438539	0.00134170495158499	0.00130950658855777	0.00809697225300964
15	10.5789757830327	0.04	-0.216220998749353	-0.393302941132351	-0.0391390563663542	0.0408377196573347	-8.00446331562399	-14.061120381509	-1.94780624973894	30.87	26.75	37.03	-0.448257747413181	-0.255176159350112	-0.062094571287042	-0.437040340547561	-0.248790514443013	-0.0605406883384647	-0.453176425467841	-0.258099230720311	-0.0627407539932556	-0.216220998749353	32.7388166006802	-0.522681159566571	-52.2598652811412	-0.0475289894923182	-0.0411982848985331	-0.0831607866358483	-0.0207560738446118	-0.0145871027071366	-0.0559627234127821	-0.111135003718744	-0.118503245399195	-0.138353724438539	0.00134170495158499	0.00130950658855777	0.00809697225300964
15	10.5789757830327	0.04	-0.211939071904385	-0.383138750188302	-0.0407393936204679	0.0385030579688529	-7.61244899819412	-13.5517618138301	-1.67313618255811	32.68	27.49	38.37	-0.408520760004152	-0.229478904142293	-0.0504370482804336	-0.3979507878846	-0.223541419793187	-0.0491320517017743	-0.412038228534504	-0.231623623819678	-0.0507840416554561	-0.211939071904385	34.0090702177681	-1.1472017709763	-53.5209965369816	-0.0475289894923182	-0.0411982848985331	-0.0831607866358483	-0.0207560738446118	-0.0145871027071366	-0.0559627234127821	-0.111135003718744	-0.118503245399195	-0.138353724438539	0.00134170495158499	0.00130950658855777	0.00809697225300964
15	10.5789757830327	0.05	-0.377631448852517	-0.625178430532928	-0.130084467172106	0.0545723282777789	-12.237512161198	-20.190064045381	-4.28496027701508	31.97	27.78	35.46	-0.621792219383517	-0.376877944980314	-0.13196367057711	-0.605902522449648	-0.36724695227871	-0.128591382107772	-0.629249900796162	-0.381914085612012	-0.133602339917755	-0.377631448852517	32.0351392141139	0.141122536154045	-51.5464712123273	-0.0475289894923182	-0.0411982848985331	-0.0831607866358483	-0.0207560738446118	-0.0145871027071366	-0.0559627234127821	-0.111135003718744	-0.118503245399195	-0.138353724438539	0.00134170495158499	0.00130950658855777	0.00809697225300964
15	10.5789757830327	0.05	-0.365811258233618	-0.610554174252963	-0.121068342214273	0.0492053394275046	-11.4380468065094	-19.2881358333572	-3.58795777966151	32.08	27.35	36.61	-0.59210131824104	-0.351121676596889	-0.110142034952737	-0.576941585572251	-0.342131811877049	-0.107322038181847	-0.599105896030448	-0.355278389545856	-0.11138448176774	-0.365811258233618	32.5301714785938	1.00002340895491	-50.8542473332787	-0.0475289894923182	-0.0411982848985331	-0.0831607866358483	-0.0207560738446118	-0.0145871027071366	-0.0559627234127821	-0.111135003718744	-0.118503245399195	-0.138353724438539	0.00134170495158499	0.00130950658855777	0.00809697225300964
15	10.5789757830327	0.05	-0.365084653334069	-0.608690933222631	-0.121478373445508	0.0624341124042046	-13.9915495170666	-22.4568270930626	-5.52627194107055	33.25	28.75	38.3	-0.665429306852501	-0.41459049661607	-0.16375168637964	-0.648044834115573	-0.403759237590971	-0.15947364106637	-0.672205473769553	-0.420307746413747	-0.165351996542353	-0.365084653334069	33.9294759937677	0.964060341198295	-51.5203770269915	-0.0475289894923182	-0.0411982848985331	-0.0831607866358483	-0.0207560738446118	-0.0145871027071366	-0.0559627234127821	-0.111135003718744	-0.118503245399195	-0.138353724438539	0.00134170495158499	0.00130950658855777	0.00809697225300964
15	10.5789757830327	0.05	-0.361393032795048	-0.602327661083455	-0.12045840450664	0.0456270569295627	-11.9458925609258	-20.4759488481165	-3.41583627373506	32.51	28.53	37.69	-0.620315893169075	-0.361899078211173	-0.10348226325327	-0.604311423301703	-0.352561895404732	-0.10081236750776	-0.627929752465862	-0.365570686724584	-0.104668397885977	-0.361393032795048	33.8105207344332	0.331724942239042	-52.1114059978516	-0.0475289894923182	-0.0411982848985331	-0.0831607866358483	-0.0207560738446118	-0.0145871027071366	-0.0559627234127821	-0.111135003718744	-0.118503245399195	-0.138353724438539	0.00134170495158499	0.00130950658855777	0.00809697225300964
15	10.5789757830327	0.05	-0.357520247381538	-0.594856675962239	-0.120183818800838	0.0559080565699365	-12.7327693252905	-20.9019458474899	-4.56359280309118	33.21	28.12	38.91	-0.620154347964834	-0.377777376150865	-0.135400404336895	-0.60396428569488	-0.367914929383969	-0.131865573073057	-0.625742042227834	-0.380334335949713	-0.136353018639404	-0.357520247381538	34.0240652558696	0.271361490691531	-52.2315040854402	-0.0475289894923182	-0.0411982848985331	-0.0831607866358483	-0.0207560738446118	-0.0145871027071366	-0.0559627234127821	-0.111135003718744	-0.118503245399195	-0.138353724438539	0.00134170495158499	0.00130950658855777	0.00809697225300964
15	10.5789757830327	0.05	-0.356824093766417	-0.588619124097149	-0.125029063435684	0.0567095687393353	-11.9950731750141	-19.6331303576788	-4.35701599234943	32.69	27.86	37.38	-0.591538289857562	-0.361406711176294	-0.131275132495027	-0.57622844196398	-0.352052994146141	-0.127877546328301	-0.595571580002156	-0.363996585819261	-0.133007551980041	-0.356824093766417	33.1964549239984	-0.956295572894777	-53.0635207390411	-0.0475289894923182	-0.0411982848985331	-0.0831607866358483	-0.0207560738446118	-0.0145871027071366	-0.0559627234127821	-0.111135003718744	-0.118503245399195	-0.138353724438539	0.00134170495158499	0.00130950658855777	0.00809697225300964
15	10.5789757830327	0.05	-0.352047755152007	-0.583494230942109	-0.120601279361905	0.0533855588763376	-11.7337268268997	-19.4480193073195	-4.01943434647989	31.12	27.36	36.15	-0.615196339862411	-0.371171258254422	-0.127146176646434	-0.599727109066182	-0.361838085270739	-0.123949061475297	-0.624274814796691	-0.374554648340168	-0.128509177452326	-0.352047755152007	32.237063748949	0.698031678725799	-51.0743582742225	-0.0475289894923182	-0.0411982848985331	-0.0831607866358483	-0.0207560738446118	-0.0145871027071366	-0.0559627234127821	-0.111135003718744	-0.118503245399195	-0.138353724438539	0.00134170495158499	0.00130950658855777	0.00809697225300964
15	10.5789757830327	0.05	-0.351010025106721	-0.587599112085718	-0.114420938127724	0.0541413771216116	-11.7558924530594	-19.4275556930283	-4.08422921309045	31.86	26.19	36.21	-0.600402390304851	-0.363312093425964	-0.126221796547076	-0.585090983079408	-0.354046941417577	-0.123002899755746	-0.605889497794146	-0.366180792668984	-0.127429738893677	-0.351010025106721	32.0783897707973	-2.21197883041839	-53.8365985019284	-0.0475289894923182	-0.0411982848985331	-0.0831607866358483	-0.0207560738446118	-0.0145871027071366	-0.0559627234127821	-0.111135003718744	-0.118503245399195	-0.138353724438539	0.00134170495158499	0.00130950658855777	0.00809697225300964
15	10.5789757830327	0.05	-0.349530800718379	-0.576945643308125	-0.122115958128632	0.0560956115343056	-11.6765682231894	-19.1548227380897	-4.19831370828904	31	27.26	36.89	-0.608053628123717	-0.370662770897168	-0.133271913670618	-0.592797164663202	-0.361362599401085	-0.129928034138968	-0.614873246773548	-0.375088111152852	-0.13506035519399	-0.349530800718379	32.3796814446941	1.4777207684442	-50.2922349139068	-0.0475289894923182	-0.0411982848985331	-0.0831607866358483	-0.0207560738446118	-0.0145871027071366	-0.0559627234127821	-0.111135003718744	-0.118503245399195	-0.138353724438539	0.00134170495158499	0.00130950658855777	0.00809697225300964
15	10.5789757830327	0.05	-0.345009933125485	-0.569780483101644	-0.120239383149326	0.0580901241019929	-11.5650410668045	-18.8359074536685	-4.29417467994037	31.25	25.72	37.69	-0.593391729146949	-0.36433602857557	-0.135280328004191	-0.578433088836256	-0.355151587108003	-0.131870085379751	-0.598586130533739	-0.366755795594787	-0.136261540604522	-0.345009933125485	32.0672760602312	0.154321569282401	-51.4048117093723	-0.0475289894923182	-0.0411982848985331	-0.0831607866358483	-0.0207560738446118	-0.0145871027071366	-0.0559627234127821	-0.111135003718744	-0.118503245399195	-0.138353724438539	0.00134170495158499	0.00130950658855777	0.00809697225300964
15	10.5789757830327	0.05	-0.344940956699984	-0.568776068273139	-0.121105845126828	0.0475584635489667	-11.0003830262026	-18.6863501856565	-3.31441586674878	32.6	27.39	37.43	-0.564601098274579	-0.332372468477147	-0.100143838679715	-0.550011924036978	-0.323784033440068	-0.0975561428431583	-0.570967821066836	-0.33602036047112	-0.10156634407705	-0.344940956699984	32.892998285662	0.233652647057211	-51.7974122869765	-0.0475289894923182	-0.0411982848985331	-0.0831607866358483	-0.0207560738446118	-0.0145871027071366	-0.0559627234127821	-0.111135003718744	-0.118503245399195	-0.138353724438539	0.00134170495158499	0.00130950658855777	0.00809697225300964
15	10.5789757830327	0.05	-0.344410169568439	-0.580145374538835	-0.108674964598043	0.0431607158596325	-10.8315917216443	-18.7941554698712	-2.86902797341733	31.98	27.96	36.97	-0.578719592793463	-0.333532111113156	-0.0883446294328493	-0.563929352457578	-0.325008086448141	-0.0860868204387051	-0.584510446080055	-0.336495948064597	-0.0893540195710279	-0.344410169568439	33.0269245711371	-0.44686331100099	-52.5050789836229	-0.0475289894923182	-0.0411982848985331	-0.0831607866358483	-0.0207560738446118	-0.0145871027071366	-0.0559627234127821	-0.111135003718744	-0.118503245399195	-0.138353724438539	0.00134170495158499	0.00130950658855777	0.00809697225300964
15	10.5789757830327	0.05	-0.343431785067833	-0.57593788629206	-0.110925683843606	0.0506764646449918	-10.9457667284375	-18.3424260996799	-3.54910735719499	32.12	25.96	36.85	-0.562320749578149	-0.335562575964252	-0.108804402350354	-0.54791224597634	-0.326964361176623	-0.106016476376906	-0.56649730759098	-0.33802984175394	-0.109714822312654	-0.343431785067833	32.2475704873183	-0.306760224666718	-51.9422044097218	-0.0475289894923182	-0.0411982848985331	-0.0831607866358483	-0.0207560738446118	-0.0145871027071366	-0.0559627234127821	-0.111135003718744	-0.118503245399195	-0.138353724438539	0.00134170495158499	0.00130950658855777	0.00809697225300964
15	10.5789757830327	0.05	-0.341295117789512	-0.565615969718349	-0.116974265860675	0.0530111344047283	-10.9530012293441	-18.1808238404206	-3.72517861826758	31.95	26.66	37.55	-0.560350530332379	-0.337582064567882	-0.114813598803386	-0.546037548136391	-0.328959236858629	-0.111880925580867	-0.564768364446942	-0.340144439648288	-0.116158318245237	-0.341295117789512	32.3628924679493	-0.944229591433954	-52.7230187366264	-0.0475289894923182	-0.0411982848985331	-0.0831607866358483	-0.0207560738446118	-0.0145871027071366	-0.0559627234127821	-0.111135003718744	-0.118503245399195	-0.138353724438539	0.00134170495158499	0.00130950658855777	0.00809697225300964
15	10.5789757830327	0.05	-0.339817339481599	-0.560722997521536	-0.118911681441662	0.0533118296447393	-10.8782704786582	-18.0353690046002	-3.72117195271625	34.28	28.68	39.54	-0.518568586191283	-0.312781476269507	-0.106994366347732	-0.504797986844128	-0.304475557809321	-0.104153128774513	-0.523445658672632	-0.314879691793795	-0.107953172710057	-0.339817339481599	34.2107641319488	-0.131365664355835	-52.6901886117064	-0.0475289894923182	-0.0411982848985331	-0.0831607866358483	-0.0207560738446118	-0.0145871027071366	-0.0559627234127821	-0.111135003718744	-0.118503245399195	-0.138353724438539	0.00134170495158499	0.00130950658855777	0.00809697225300964
15	10.5789757830327	0.05	-0.337363171433377	-0.558120031303755	-0.116606311562998	0.0600266380990143	-12.0559715268694	-19.5045506931017	-4.60739236063706	31.75	27.79	36.52	-0.604777024005134	-0.373819151039937	-0.14286127807474	-0.589384354184306	-0.364304777086784	-0.139225199989262	-0.610730102651211	-0.378340581894702	-0.144223803947356	-0.337363171433377	33.0634176115185	0.0843110982591834	-51.9769219725576	-0.0475289894923182	-0.0411982848985331	-0.0831607866358483	-0.0207560738446118	-0.0145871027071366	-0.0559627234127821	-0.111135003718744	-0.118503245399195	-0.138353724438539	0.00134170495158499	0.00130950658855777	0.00809697225300964
15	10.5789757830327	0.05	-0.336962729843818	-0.56297323301022	-0.110952226677416	0.0583926303144632	-11.3887269228929	-18.5290283577132	-4.24842548807259	32.21	27.34	37.61	-0.566443201752141	-0.348160023156251	-0.129876844560361	-0.551905143719693	-0.339224315912228	-0.126543488104764	-0.572752705313651	-0.350018158967785	-0.131181435514341	-0.336962729843818	32.6359222821954	0.488710064186324	-51.4084140486729	-0.0475289894923182	-0.0411982848985331	-0.0831607866358483	-0.0207560738446118	-0.0145871027071366	-0.0559627234127821	-0.111135003718744	-0.118503245399195	-0.138353724438539	0.00134170495158499	0.00130950658855777	0.00809697225300964
15	10.5789757830327	0.05	-0.334267120575885	-0.562443073806512	-0.106091167345258	0.0557410901902977	-11.366108081985	-18.6700121354948	-4.06220402847522	31.27	26.97	38.55	-0.587716665740402	-0.357795758026819	-0.127874850313236	-0.572894164093744	-0.348771974081815	-0.124649784069885	-0.592846074569745	-0.361114402057249	-0.128965415455227	-0.334267120575885	32.4220640305263	-0.109447566645718	-51.8565851657617	-0.0475289894923182	-0.0411982848985331	-0.0831607866358483	-0.0207560738446118	-0.0145871027071366	-0.0559627234127821	-0.111135003718744	-0.118503245399195	-0.138353724438539	0.00134170495158499	0.00130950658855777	0.00809697225300964
15	10.5789757830327	0.05	-0.332872592675431	-0.555630618806197	-0.110114566544665	0.0552129895765916	-11.962317632301	-19.6881826607684	-4.23645260383369	32.11	28.14	37.16	-0.603831536158145	-0.366881228012849	-0.129930919867554	-0.588363206820747	-0.357482845644948	-0.126602484469149	-0.609946486005225	-0.371044311378002	-0.131370121164657	-0.332872592675431	33.4480453786082	-0.436693751875479	-52.7108555206305	-0.0475289894923182	-0.0411982848985331	-0.0831607866358483	-0.0207560738446118	-0.0145871027071366	-0.0559627234127821	-0.111135003718744	-0.118503245399195	-0.138353724438539	0.00134170495158499	0.00130950658855777	0.00809697225300964
15	10.5789757830327	0.05	-0.330326026317568	-0.549624599712956	-0.11102745292218	0.0633109368919068	-11.8649119227413	-18.9902969146812	-4.73952693080148	31.64	27.5	37.47	-0.590847901124425	-0.369154749821645	-0.147461598518864	-0.575840480568177	-0.359778291734264	-0.143716102900351	-0.596987614478137	-0.373731175662533	-0.148703121520369	-0.330326026317568	32.5350879634635	0.475384737703532	-51.3460182486509	-0.0475289894923182	-0.0411982848985331	-0.0831607866358483	-0.0207560738446118	-0.0145871027071366	-0.0559627234127821	-0.111135003718744	-0.118503245399195	-0.138353724438539	0.00134170495158499	0.00130950658855777	0.00809697225300964
15	10.5789757830327	0.05	-0.325903780459069	-0.54775810895426	-0.104049451963877	0.0507507941876273	-11.3529826335412	-19.0189000238116	-3.68706524327073	33.26	28.26	37.7	-0.563368226134022	-0.336292302897686	-0.109216379661349	-0.548647362876902	-0.327504954276073	-0.106362545675244	-0.567352433070728	-0.339256799279347	-0.110168159799449	-0.325903780459069	33.9669303594908	0.852792341745478	-51.6357895566486	-0.0475289894923182	-0.0411982848985331	-0.0831607866358483	-0.0207560738446118	-0.0145871027071366	-0.0559627234127821	-0.111135003718744	-0.118503245399195	-0.138353724438539	0.00134170495158499	0.00130950658855777	0.00809697225300964
15	10.5789757830327	0.05	-0.325868320437934	-0.536989672486573	-0.114746968389295	0.0649367959133102	-11.4302996822948	-18.2023181557583	-4.65828120883135	31.66	26.7	37.82	-0.566103178589459	-0.355489280376641	-0.144875382163823	-0.551720792398609	-0.346457739289336	-0.141194686180064	-0.570627018688023	-0.357724345792277	-0.146245088080847	-0.325868320437934	32.5042943800189	0.0681116867956926	-51.6603107841685	-0.0475289894923182	-0.0411982848985331	-0.0831607866358483	-0.0207560738446118	-0.0145871027071366	-0.0559627234127821	-0.111135003718744	-0.118503245399195	-0.138353724438539	0.00134170495158499	0.00130950658855777	0.00809697225300964
15	10.5789757830327	0.05	-0.322291143822174	-0.533292035165937	-0.11129025247841	0.0571746422145224	-11.4114581632654	-18.6464909482454	-4.17642537828538	31.03	26.39	36.83	-0.591356902146614	-0.361904262154982	-0.132451622163351	-0.576510665061269	-0.352818519757039	-0.12912637445281	-0.600057306165935	-0.365189602341083	-0.134055196352722	-0.322291143822174	32.6892834945245	0.363471348752622	-51.4708151794263	-0.0475289894923182	-0.0411982848985331	-0.0831607866358483	-0.0207560738446118	-0.0145871027071366	-0.0559627234127821	-0.111135003718744	-0.118503245399195	-0.138353724438539	0.00134170495158499	0.00130950658855777	0.00809697225300964
15	10.5789757830327	0.05	-0.321121844508529	-0.546828861228308	-0.0954148277887501	0.0525977379198031	-11.1582678009409	-18.552037468207	-3.76449813367475	32.04	27.44	36.98	-0.570146037344459	-0.342918786210794	-0.115691535077129	-0.555558082130873	-0.33414474663588	-0.112731411140888	-0.574112011059464	-0.34668074459966	-0.116918589241744	-0.321121844508529	32.6175561303501	0.420193291898738	-51.4679883024966	-0.0475289894923182	-0.0411982848985331	-0.0831607866358483	-0.0207560738446118	-0.0145871027071366	-0.0559627234127821	-0.111135003718744	-0.118503245399195	-0.138353724438539	0.00134170495158499	0.00130950658855777	0.00809697225300964
15	10.5789757830327	0.05	-0.319011846520734	-0.525552771454553	-0.112470921586915	0.0653071072341499	-11.8807771179204	-18.8983116238999	-4.8632426119408	32.41	26.63	37.59	-0.574325535600438	-0.361060491402297	-0.147795447204155	-0.559534480173838	-0.351761817723956	-0.143989155274073	-0.578235198062321	-0.363408457677446	-0.149145540533645	-0.319011846520734	33.2035297094196	1.56062609002299	-50.5615888106997	-0.0475289894923182	-0.0411982848985331	-0.0831607866358483	-0.0207560738446118	-0.0145871027071366	-0.0559627234127821	-0.111135003718744	-0.118503245399195	-0.138353724438539	0.00134170495158499	0.00130950658855777	0.00809697225300964
15	10.5789757830327	0.05	-0.31827706378402	-0.544660772473872	-0.0918933550941682	0.0420842447991145	-9.94968353159392	-17.3610556273039	-2.53831143588394	32.33	26.87	37.77	-0.528902327865	-0.30311582972546	-0.0773293315859187	-0.515300399901496	-0.295320515802061	-0.0753406317026274	-0.533646601627574	-0.306367941631351	-0.0778725395258309	-0.31827706378402	32.7626543632217	-0.175410863638495	-52.0603045376013	-0.0475289894923182	-0.0411982848985331	-0.0831607866358483	-0.0207560738446118	-0.0145871027071366	-0.0559627234127821	-0.111135003718744	-0.118503245399195	-0.138353724438539	0.00134170495158499	0.00130950658855777	0.00809697225300964
15	10.5789757830327	0.05	-0.318158353125924	-0.524521385492409	-0.111795320759438	0.059367153193076	-11.2433619240815	-18.2308102716869	-4.25591357647618	31.84	27.95	36.74	-0.563841194167715	-0.347733892200029	-0.131626590232343	-0.549468587264668	-0.338869973438586	-0.128271359612505	-0.571172561778686	-0.352061497931494	-0.132919294253928	-0.318158353125924	33.1436285078504	0.0620357599896761	-52.046593519321	-0.0475289894923182	-0.0411982848985331	-0.0831607866358483	-0.0207560738446118	-0.0145871027071366	-0.0559627234127821	-0.111135003718744	-0.118503245399195	-0.138353724438539	0.00134170495158499	0.00130950658855777	0.00809697225300964
15	10.5789757830327	0.05	-0.316319066782683	-0.540846701822219	-0.0917914317431482	0.0459912120334393	-10.4990727637903	-17.9648524067805	-3.03329312080006	32.04	28.31	37.69	-0.552181688759232	-0.32270767373116	-0.0932336587030887	-0.538054597471842	-0.314451476796805	-0.0908483561217672	-0.557683967680285	-0.325890199291349	-0.0945749989201215	-0.316319066782683	33.2158846959768	1.24906265051687	-50.944557887325	-0.0475289894923182	-0.0411982848985331	-0.0831607866358483	-0.0207560738446118	-0.0145871027071366	-0.0559627234127821	-0.111135003718744	-0.118503245399195	-0.138353724438539	0.00134170495158499	0.00130950658855777	0.00809697225300964
15	10.5789757830327	0.05	-0.31592284493823	-0.538288316104465	-0.0935573737719946	0.0501034236067513	-10.6576553140951	-17.9028755560374	-3.41243507215287	30.77	27.59	37.09	-0.572643677447016	-0.340897132023466	-0.109150586599917	-0.558343580108333	-0.332384225372429	-0.106424870636524	-0.577025832710709	-0.344500776281004	-0.11007617088991	-0.31592284493823	32.5806101650625	0.184456522909843	-51.713417798214	-0.0475289894923182	-0.0411982848985331	-0.0831607866358483	-0.0207560738446118	-0.0145871027071366	-0.0559627234127821	-0.111135003718744	-0.118503245399195	-0.138353724438539	0.00134170495158499	0.00130950658855777	0.00809697225300964
15	10.5789757830327	0.05	-0.315306244951695	-0.531969262045514	-0.0986432278578763	0.0582966337420039	-11.5784700978582	-18.844078093565	-4.31286210215134	32.24	27.14	37.13	-0.575650834139411	-0.35370029442652	-0.13174975471363	-0.560870121027833	-0.344618499926535	-0.128366878825238	-0.582883815811449	-0.356797704476163	-0.132907971731771	-0.315306244951695	33.048068427838	0.427397967252231	-51.6475368575533	-0.0475289894923182	-0.0411982848985331	-0.0831607866358483	-0.0207560738446118	-0.0145871027071366	-0.0559627234127821	-0.111135003718744	-0.118503245399195	-0.138353724438539	0.00134170495158499	0.00130950658855777	0.00809697225300964
15	10.5789757830327	0.05	-0.314154039767347	-0.521210579756592	-0.107097499778103	0.0623248017699765	-11.3273703210743	-18.1871524433945	-4.46758819875412	32.44	28.02	37.12	-0.552132402640532	-0.343880561315981	-0.135628719991429	-0.537904272131885	-0.335018959492955	-0.132133646854026	-0.55991367224528	-0.347708465971643	-0.137272456156772	-0.314154039767347	33.2089527599044	-1.19770406008176	-53.3198900536918	-0.0475289894923182	-0.0411982848985331	-0.0831607866358483	-0.0207560738446118	-0.0145871027071366	-0.0559627234127821	-0.111135003718744	-0.118503245399195	-0.138353724438539	0.00134170495158499	0.00130950658855777	0.00809697225300964
15	10.5789757830327	0.05	-0.314076033143039	-0.527428328650328	-0.100723737635749	0.0533066463292938	-10.6210619263903	-17.6092950804131	-3.63282877236745	31.01	25.91	37.56	-0.558910102730875	-0.337107123555028	-0.115304144379182	-0.544885406193858	-0.328648115415391	-0.112410824636924	-0.564974566204821	-1.05936386585236	-0.116315115611688	-0.314076033143039	32.0717360988708	-0.0367521383533413	-51.6365540340837	-0.0475289894923182	-0.0411982848985331	-0.0831607866358483	-0.0207560738446118	-0.0145871027071366	-0.0559627234127821	-0.111135003718744	-0.118503245399195	-0.138353724438539	0.00134170495158499	0.00130950658855777	0.00809697225300964
15	10.5789757830327	0.05	-0.312151782156362	-0.52013796940248	-0.104165594910244	0.0593590697479042	-11.0865904759683	-17.9771082950501	-4.19607265688655	32.61	26.11	37.41	-0.542976669882003	-0.334856967994364	-0.126737266106725	-0.528943383888807	-0.326202556379035	-0.123461728869264	-0.547595588619773	-0.337864627016726	-0.127823976401042	-0.312151782156362	32.8929384181887	0.595935908232757	-51.3456166241862	-0.0475289894923182	-0.0411982848985331	-0.0831607866358483	-0.0207560738446118	-0.0145871027071366	-0.0559627234127821	-0.111135003718744	-0.118503245399195	-0.138353724438539	0.00134170495158499	0.00130950658855777	0.00809697225300964
15	10.5789757830327	0.05	-0.31134440565594	-0.528381748373009	-0.09430706293887	0.0454442036528312	-10.4834203749187	-17.984950770593	-2.98188997924436	32.72	27.67	38.28	-0.541459503671086	-0.315616521022685	-0.0897735383742839	-0.527439578994693	-0.307444312720194	-0.0874490464456957	-0.544616890110122	-0.317941427681989	-0.090840026686811	-0.31134440565594	33.9407047139925	0.714255959593524	-51.7432654794247	-0.0475289894923182	-0.0411982848985331	-0.0831607866358483	-0.0207560738446118	-0.0145871027071366	-0.0559627234127821	-0.111135003718744	-0.118503245399195	-0.138353724438539	0.00134170495158499	0.00130950658855777	0.00809697225300964
15	10.5789757830327	0.05	-0.310634652890482	-0.519685259098697	-0.101584046682266	0.0519760858620727	-10.2785883885689	-17.132315320087	-3.42486145705085	31.22	27.44	37.58	-0.540124267585516	-0.324049313911448	-0.107974360237379	-0.526514628148304	-0.315884166394701	-0.105253704641097	-0.544974114552657	-0.326713402433051	-0.109217423917568	-0.310634652890482	32.6913647506767	-0.293936019723352	-52.1249259643905	-0.0475289894923182	-0.0411982848985331	-0.0831607866358483	-0.0207560738446118	-0.0145871027071366	-0.0559627234127821	-0.111135003718744	-0.118503245399195	-0.138353724438539	0.00134170495158499	0.00130950658855777	0.00809697225300964
15	10.5789757830327	0.05	-0.309801550394298	-0.51081206155422	-0.108791039234376	0.0573616664684826	-10.107905459536	-16.5053760968984	-3.71043482217366	31.48	26.74	37.24	-0.516122099432847	-0.316073584510734	-0.116025069588622	-0.503052340208804	-0.308069653558785	-0.113086966908766	-0.519503888824385	-0.319943359704261	-0.117264228330881	-0.309801550394298	32.2941624842689	0.918650268090084	-50.7057361675991	-0.0475289894923182	-0.0411982848985331	-0.0831607866358483	-0.0207560738446118	-0.0145871027071366	-0.0559627234127821	-0.111135003718744	-0.118503245399195	-0.138353724438539	0.00134170495158499	0.00130950658855777	0.00809697225300964
15	10.5789757830327	0.05	-0.309371354497179	-0.516126501086158	-0.102616207908201	0.049047269772314	-10.0384959089748	-16.939720387112	-3.13727143083771	31.9	27.85	37.65	-0.522903319715897	-0.30987305078253	-0.0968427818491615	-0.509559014675013	-0.301965201744895	-0.0943713888147759	-0.527239276046942	-0.311802941167713	-0.0982825709335329	-0.309371354497179	33.2246971932367	0.343105096034161	-51.7744975724312	-0.0475289894923182	-0.0411982848985331	-0.0831607866358483	-0.0207560738446118	-0.0145871027071366	-0.0559627234127821	-0.111135003718744	-0.118503245399195	-0.138353724438539	0.00134170495158499	0.00130950658855777	0.00809697225300964
15	10.5789757830327	0.05	-0.308963948508691	-0.510548512059567	-0.107379384957816	0.0585931463364064	-11.4540133167414	-18.6221852467533	-4.28584138672939	31.62	27.43	36.34	-0.579866834665339	-0.356660744063397	-0.133454653461455	-0.565145530969659	-0.347606059753482	-0.130066588537304	-0.586724889216924	-0.36061866501667	-0.134826259985077	-0.308963948508691	32.8137161973854	-0.39176895970351	-52.3112518925548	-0.0475289894923182	-0.0411982848985331	-0.0831607866358483	-0.0207560738446118	-0.0145871027071366	-0.0559627234127821	-0.111135003718744	-0.118503245399195	-0.138353724438539	0.00134170495158499	0.00130950658855777	0.00809697225300964
15	10.5789757830327	0.05	-0.308743023799445	-0.51420751911167	-0.103278528487221	0.0517289809679179	-10.3092676529994	-17.2007485082047	-3.41778679779422	33.19	27.79	37.51	-0.510529779846669	-0.305985994897587	-0.101442209948505	-0.497204374449979	-0.29799941392097	-0.0987944533919611	-0.515726630347229	-0.308718964665938	-0.102226786284295	-0.308743023799445	33.3568547236066	0.758668747349693	-51.3860040435651	-0.0475289894923182	-0.0411982848985331	-0.0831607866358483	-0.0207560738446118	-0.0145871027071366	-0.0559627234127821	-0.111135003718744	-0.118503245399195	-0.138353724438539	0.00134170495158499	0.00130950658855777	0.00809697225300964
15	10.5789757830327	0.05	-0.306870709775605	-0.524035698424062	-0.0897057211271478	0.0476771773483283	-10.1420638439356	-17.2190546264294	-3.06507306144186	31.74	27.01	36.66	-0.534142054382965	-0.314610931599462	-0.0950798088159579	-0.520550687255768	-0.306605584260658	-0.0926604812655476	-0.540838894799727	-0.318029692195743	-0.0958615744745547	-0.306870709775605	32.524495514712	-0.601143587122284	-52.4099430989867	-0.0475289894923182	-0.0411982848985331	-0.0831607866358483	-0.0207560738446118	-0.0145871027071366	-0.0559627234127821	-0.111135003718744	-0.118503245399195	-0.138353724438539	0.00134170495158499	0.00130950658855777	0.00809697225300964
15	10.5789757830327	0.05	-0.306581434787414	-0.525813634630829	-0.0873492349439999	0.0470432383748198	-10.7758346530825	-18.3480747036882	-3.20359460247669	31.42	26.83	37.26	-0.57490662757299	-0.337642987601446	-0.100379347629901	-0.56036612669486	-0.329103343210078	-0.0978405597252971	-0.581372895050923	-0.342269861832607	-0.101479634144572	-0.306581434787414	32.9152965056193	-0.120440129079341	-52.097093064642	-0.0475289894923182	-0.0411982848985331	-0.0831607866358483	-0.0207560738446118	-0.0145871027071366	-0.0559627234127821	-0.111135003718744	-0.118503245399195	-0.138353724438539	0.00134170495158499	0.00130950658855777	0.00809697225300964
15	10.5789757830327	0.05	-0.30633189017683	-0.525673604876827	-0.0869901754768332	0.0500801531096715	-10.033131847598	-16.8554605144802	-3.21080318071576	30.86	25.02	36.9	-0.537565911124383	-0.31998352453507	-0.102401137945756	-0.524117159877516	-0.311978220003078	-0.099839280128641	-0.541850068421218	-0.322785151594927	-0.103091010946375	-0.30633189017683	31.4539161331273	1.1734200064265	-50.1297446534341	-0.0475289894923182	-0.0411982848985331	-0.0831607866358483	-0.0207560738446118	-0.0145871027071366	-0.0559627234127821	-0.111135003718744	-0.118503245399195	-0.138353724438539	0.00134170495158499	0.00130950658855777	0.00809697225300964
15	10.5789757830327	0.05	-0.306205730785134	-0.508785615354186	-0.103625846216083	0.0576417515417702	-10.8410931378576	-17.6849035578427	-3.9972827178725	32.21	26.37	39.27	-0.540780842360641	-0.331506217154399	-0.122231591948156	-0.526903563606811	-0.322999251256721	-0.119094938906631	-0.544512715590795	-0.333393406435413	-0.123157469068209	-0.306205730785134	33.3103061136035	-0.204225060274538	-52.2830792681656	-0.0475289894923182	-0.0411982848985331	-0.0831607866358483	-0.0207560738446118	-0.0145871027071366	-0.0559627234127821	-0.111135003718744	-0.118503245399195	-0.138353724438539	0.00134170495158499	0.00130950658855777	0.00809697225300964
15	10.5789757830327	0.05	-0.304226842939242	-0.50178544162702	-0.106668244251464	0.0527105338722712	-9.69408882082278	-16.1103953367773	-3.27778230486828	31.47	26.5	37.19	-0.504017759504926	-0.303282000582503	-0.102546241660081	-0.491258299158033	-0.29560426584522	-0.0999502325324069	-0.508870219704834	-0.305121358168062	-0.103055658310339	-0.304226842939242	32.5910245983557	-0.193174156184633	-51.9488014231325	-0.0475289894923182	-0.0411982848985331	-0.0831607866358483	-0.0207560738446118	-0.0145871027071366	-0.0559627234127821	-0.111135003718744	-0.118503245399195	-0.138353724438539	0.00134170495158499	0.00130950658855777	0.00809697225300964
15	10.5789757830327	0.05	-0.303787297558274	-0.515411916139521	-0.092162678977027	0.0549184651912156	-11.3091436195181	-18.633856813384	-3.98443042565222	32.6	27.03	38.35	-0.56303878981133	-0.341715974374263	-0.120393158937195	-0.548490336735984	-0.332886318392752	-0.11728230004952	-0.56810538376695	-0.345171258188563	-0.121358367878375	-0.303787297558274	33.6147515288188	0.0348140819091274	-52.2073329510576	-0.0475289894923182	-0.0411982848985331	-0.0831607866358483	-0.0207560738446118	-0.0145871027071366	-0.0559627234127821	-0.111135003718744	-0.118503245399195	-0.138353724438539	0.00134170495158499	0.00130950658855777	0.00809697225300964
15	10.5789757830327	0.05	-0.303670382209324	-0.517977308301385	-0.0893634561172638	0.0470486530302458	-10.0661700426188	-17.1392976105375	-2.99304247470014	32.42	26.81	37.41	-0.520644056144097	-0.305782169136446	-0.090920282128795	-0.507232163080529	-0.297905160449212	-0.0885781578178947	-0.525112674113905	-0.308456653984188	-0.0831152024529257	-0.303670382209324	32.7432460613798	-0.703031115349967	-52.6090180981274	-0.0475289894923182	-0.0411982848985331	-0.0831607866358483	-0.0207560738446118	-0.0145871027071366	-0.0559627234127821	-0.111135003718744	-0.118503245399195	-0.138353724438539	0.00134170495158499	0.00130950658855777	0.00809697225300964
15	10.5789757830327	0.05	-0.303006445295411	-0.508724828133997	-0.0972880624568251	0.0463781275808581	-9.48276389025959	-16.1963087486422	-2.76921903187698	31.96	26.68	38.05	-0.498936228768248	-0.292121774605123	-0.0853073204419981	-0.486188180405272	-0.284657929937563	-0.0831276794698537	-0.502804925910197	-0.294658256965234	-0.0859422794455957	-0.303006445295411	32.8115601755969	-0.270872643905983	-52.1239819120375	-0.0475289894923182	-0.0411982848985331	-0.0831607866358483	-0.0207560738446118	-0.0145871027071366	-0.0559627234127821	-0.111135003718744	-0.118503245399195	-0.138353724438539	0.00134170495158499	0.00130950658855777	0.00809697225300964
15	10.5789757830327	0.05	-0.301510665094116	-0.500593060114133	-0.102428270074099	0.0664557481597091	-11.2430150332758	-17.8221596334358	-4.66387043311571	32.16	26.91	37.34	-0.545682246920768	-0.344240755986268	-0.142799265051767	-0.531689749621273	-0.335413663157621	-0.13913757669397	-0.549215329107685	-0.346494592858121	-0.144052426436569	-0.301510665094116	32.8365314061284	1.1920875870669	-50.7433259861012	-0.0475289894923182	-0.0411982848985331	-0.0831607866358483	-0.0207560738446118	-0.0145871027071366	-0.0559627234127821	-0.111135003718744	-0.118503245399195	-0.138353724438539	0.00134170495158499	0.00130950658855777	0.00809697225300964
15	10.5789757830327	0.05	-0.300579085261798	-0.50172836022586	-0.0994298102977355	0.0684312096793858	-11.7406906294958	-18.5040032530786	-4.97737800591308	31.35	27.31	36.3	-0.580966204613022	-0.368619934900792	-0.156273665188562	-0.566290500414392	-0.359308279449292	-0.152326058484191	-0.587482766260626	-0.37254086324138	-0.157788230016021	-0.300579085261798	32.6786793343628	0.874658354256284	-51.0298912284217	-0.0475289894923182	-0.0411982848985331	-0.0831607866358483	-0.0207560738446118	-0.0145871027071366	-0.0559627234127821	-0.111135003718744	-0.118503245399195	-0.138353724438539	0.00134170495158499	0.00130950658855777	0.00809697225300964
15	10.5789757830327	0.05	-0.298981701549965	-0.502517920308546	-0.0954454827913848	0.0566756211832134	-10.122480187565	-16.5701795841053	-3.67478079102463	31.44	26.07	37.33	-0.518876518322731	-0.316974070791166	-0.115071623259602	-0.505748176900993	-0.308954159162411	-0.112160141423829	-0.522928300364928	-0.320041848929634	-0.116043641554693	-0.298981701549965	32.1207319980592	0.016546937920151	-51.5849215466314	-0.0475289894923182	-0.0411982848985331	-0.0831607866358483	-0.0207560738446118	-0.0145871027071366	-0.0559627234127821	-0.111135003718744	-0.118503245399195	-0.138353724438539	0.00134170495158499	0.00130950658855777	0.00809697225300964
15	10.5789757830327	0.05	-0.297483930870344	-0.50436866654456	-0.0905991951961267	0.0474254348207698	-9.91180570654867	-16.8473743068529	-2.97623710624442	31.19	27.59	38.57	-0.531719765301872	-0.312826373297829	-0.0939329812937849	-0.518330845501146	-0.304949278074071	-0.0915677106469967	-0.536023765630096	-0.315474353197332	-0.0948968741817306	-0.297483930870344	33.2841536611173	0.861333675413213	-51.2183117724474	-0.0475289894923182	-0.0411982848985331	-0.0831607866358483	-0.0207560738446118	-0.0145871027071366	-0.0559627234127821	-0.111135003718744	-0.118503245399195	-0.138353724438539	0.00134170495158499	0.00130950658855777	0.00809697225300964
15	10.5789757830327	0.05	-0.297120236531604	-0.498440874326051	-0.0957995987371565	0.061299458189302	-10.7768052713217	-17.3611219941795	-4.19248854846388	33.39	28.57	38.85	-0.512367539078381	-0.318048867915635	-0.123730196752889	-0.498951965231957	-0.309721236383847	-0.120490507535736	-0.518142062349295	-0.320763157213582	-0.124495754413863	-0.297120236531604	33.964691307966	-0.398723085136924	-52.806329369146	-0.0475289894923182	-0.0411982848985331	-0.0831607866358483	-0.0207560738446118	-0.0145871027071366	-0.0559627234127821	-0.111135003718744	-0.118503245399195	-0.138353724438539	0.00134170495158499	0.00130950658855777	0.00809697225300964
15	10.5789757830327	0.05	-0.296796549936556	-0.489767159260443	-0.103825940612669	0.0503068505561184	-10.1839150283301	-17.0923284069183	-3.27550164974196	33.44	28.25	39.07	-0.503652224445218	-0.30008500512449	-0.0965177858037633	-0.490453564826126	-0.292221007613521	-0.0939884504009156	-0.508256159367353	-0.303011912375954	-0.0970902777301667	-0.296796549936556	34.6539375173763	0.33837857714812	-52.3796153207832	-0.0475289894923182	-0.0411982848985331	-0.0831607866358483	-0.0207560738446118	-0.0145871027071366	-0.0559627234127821	-0.111135003718744	-0.118503245399195	-0.138353724438539	0.00134170495158499	0.00130950658855777	0.00809697225300964
15	10.5789757830327	0.05	-0.29607384222655	-0.505377051981284	-0.0867706324718162	0.0393617021826857	-9.13339991638818	-16.1780746955515	-2.08872513722481	32.73	28.22	38.29	-0.486868201293063	-0.274863484849952	-0.0628587684068409	-0.4742589569584	-0.267744883080633	-0.0612308092028657	-0.491369500817171	-0.277220915691636	-0.0633573100475771	-0.29607384222655	33.6555790274046	-0.556565362058812	-52.849952308638	-0.0475289894923182	-0.0411982848985331	-0.0831607866358483	-0.0207560738446118	-0.0145871027071366	-0.0559627234127821	-0.111135003718744	-0.118503245399195	-0.138353724438539	0.00134170495158499	0.00130950658855777	0.00809697225300964
15	10.5789757830327	0.05	-0.295894599458619	-0.501206980821275	-0.0905822180959625	0.0510133905580049	-10.0400595496078	-16.8010402732479	-3.27907882596769	31.57	27.03	36.41	-0.523916667828811	-0.313085050597077	-0.102253433365343	-0.510627364250957	-0.30514355428944	-0.0996597443279219	-0.530487494809093	-0.315991115179373	-0.103366920659167	-0.295894599458619	32.4528179944714	-0.516997838579535	-52.2847419854013	-0.0475289894923182	-0.0411982848985331	-0.0831607866358483	-0.0207560738446118	-0.0145871027071366	-0.0559627234127821	-0.111135003718744	-0.118503245399195	-0.138353724438539	0.00134170495158499	0.00130950658855777	0.00809697225300964
15	10.5789757830327	0.05	-0.295136055042054	-0.487569533200002	-0.102702576884106	0.038781097054177	-8.56850327280768	-15.2287686625388	-1.90823788307651	31.42	26.88	36.67	-0.477150523197216	-0.268469888159404	-0.0597892531215921	-0.465082190109095	-0.261679611555015	-0.058277033000934	-0.482082959752012	-0.27100401756322	-0.0602511103552508	-0.295136055042054	32.5398057093447	1.19571672493734	-50.5940573621106	-0.0475289894923182	-0.0411982848985331	-0.0831607866358483	-0.0207560738446118	-0.0145871027071366	-0.0559627234127821	-0.111135003718744	-0.118503245399195	-0.138353724438539	0.00134170495158499	0.00130950658855777	0.00809697225300964
15	10.5789757830327	0.05	-0.29493283126876	-0.489134204751757	-0.100731457785763	0.0534961643527926	-10.3289560495112	-17.1122675015114	-3.54564459751106	31.87	27.46	38.93	-0.528737523898644	-0.319145703256108	-0.109553882613571	-0.515252018395798	-0.311005858923261	-0.106759699450723	-0.532908115670153	-0.321908419487798	-0.110581249385844	-0.29493283126876	33.8232964071762	-1.09159339456751	-53.3938133840136	-0.0475289894923182	-0.0411982848985331	-0.0831607866358483	-0.0207560738446118	-0.0145871027071366	-0.0559627234127821	-0.111135003718744	-0.118503245399195	-0.138353724438539	0.00134170495158499	0.00130950658855777	0.00809697225300964
15	10.5789757830327	0.05	-0.294927384363817	-0.496428309706817	-0.0934264590208168	0.060539373985083	-10.9280073235379	-17.6492065314219	-4.20680811565377	32.08	26.77	37.91	-0.541775293275775	-0.335455555018231	-0.129135816760687	-0.527903851089257	-0.32686665774784	-0.125829464406423	-0.546947284630593	-0.339499007104331	-0.129867401929669	-0.294927384363817	32.7993045601458	-0.523444375320641	-52.4006521953422	-0.0475289894923182	-0.0411982848985331	-0.0831607866358483	-0.0207560738446118	-0.0145871027071366	-0.0559627234127821	-0.111135003718744	-0.118503245399195	-0.138353724438539	0.00134170495158499	0.00130950658855777	0.00809697225300964
15	10.5789757830327	0.05	-0.293543169071496	-0.491044406563482	-0.0960419315795102	0.062686762228051	-11.0770982844176	-17.7646311050118	-4.38956546382349	31.34	27.27	37.63	-0.558016065859135	-0.347949741779994	-0.137883417700853	-0.543924161047292	-0.339162764234966	-0.134401367422641	-0.563550988022653	-0.351986865726836	-0.139028106070736	-0.293543169071496	32.9157104734656	0.140780329560132	-51.8079563199192	-0.0475289894923182	-0.0411982848985331	-0.0831607866358483	-0.0207560738446118	-0.0145871027071366	-0.0559627234127821	-0.111135003718744	-0.118503245399195	-0.138353724438539	0.00134170495158499	0.00130950658855777	0.00809697225300964
15	10.5789757830327	0.05	-0.29222399829795	-0.485068349084969	-0.0993796475109321	0.0466712482579253	-9.43185071708312	-16.087325115925	-2.77637631824122	31.27	27.03	36.83	-0.506394398581653	-0.296894377217577	-0.0873943558535005	-0.493622554253276	-0.289406362384842	-0.0851901705164076	-0.51073693800173	-0.299433458706611	-0.0883789134656191	-0.29222399829795	32.5784373361091	-1.0348066906026	-52.8165341017113	-0.0475289894923182	-0.0411982848985331	-0.0831607866358483	-0.0207560738446118	-0.0145871027071366	-0.0559627234127821	-0.111135003718744	-0.118503245399195	-0.138353724438539	0.00134170495158499	0.00130950658855777	0.00809697225300964
15	10.5789757830327	0.05	-0.292094491496686	-0.490883974909993	-0.0933050080833794	0.0535720031804632	-10.4838060186571	-17.3636610109691	-3.60395102634509	32.83	28.06	37.92	-0.520990754284461	-0.314563040707928	-0.108135327131395	-0.507474915712243	-0.306402467331086	-0.105330018949929	-0.52679064795635	-0.317607582057452	-0.10926795602939	-0.292094491496686	33.8345679090763	-0.579110704473977	-52.9213586506892	-0.0475289894923182	-0.0411982848985331	-0.0831607866358483	-0.0207560738446118	-0.0145871027071366	-0.0559627234127821	-0.111135003718744	-0.118503245399195	-0.138353724438539	0.00134170495158499	0.00130950658855777	0.00809697225300964
15	10.5789757830327	0.05	-0.289953955321451	-0.492914396085053	-0.0869935145578485	0.052196320925529	-10.2556359702813	-17.0788234923778	-3.43244844818474	31.62	26.88	37.81	-0.531736037709588	-0.319301340485372	-0.106866643261155	-0.518235538420644	-0.31119444681168	-0.104153355202716	-0.536070431980336	-0.322496275557075	-0.107878953267081	-0.289953955321451	32.9275974892484	1.65129567485194	-50.2702687214821	-0.0475289894923182	-0.0411982848985331	-0.0831607866358483	-0.0207560738446118	-0.0145871027071366	-0.0559627234127821	-0.111135003718744	-0.118503245399195	-0.138353724438539	0.00134170495158499	0.00130950658855777	0.00809697225300964
15	10.5789757830327	0.05	-0.289138941832733	-0.493495038839688	-0.0847828448257792	0.0549681308164896	-10.223123681939	-16.8412769283116	-3.60497043556642	31.7	27.02	38.06	-0.523000670247234	-0.317475958648137	-0.11195124704904	-0.509701581333899	-0.309403041648027	-0.109104501962155	-0.527224518461916	-0.319906718093979	-0.113277809255527	-0.289138941832733	32.4760410357184	-1.95649418969396	-53.7610919712377	-0.0475289894923182	-0.0411982848985331	-0.0831607866358483	-0.0207560738446118	-0.0145871027071366	-0.0559627234127821	-0.111135003718744	-0.118503245399195	-0.138353724438539	0.00134170495158499	0.00130950658855777	0.00809697225300964
15	10.5789757830327	0.05	-0.289136223866613	-0.482506794090382	-0.0957656536428431	0.0535556134116434	-10.0480195899778	-16.6429616673493	-3.45307751260616	32.95	27.55	40.07	-0.497552670350988	-0.300392386803394	-0.103232103255801	-0.484618336570593	-0.292583413748815	-0.100548490927038	-0.501269209452541	-0.302756425711791	-0.103763803826634	-0.289136223866613	34.0919314691915	-0.107576912632445	-52.6273504759731	-0.0475289894923182	-0.0411982848985331	-0.0831607866358483	-0.0207560738446118	-0.0145871027071366	-0.0559627234127821	-0.111135003718744	-0.118503245399195	-0.138353724438539	0.00134170495158499	0.00130950658855777	0.00809697225300964
15	10.5789757830327	0.05	-0.288214422250991	-0.482800414351336	-0.0936284301506454	0.0612228006014536	-10.6828535607619	-17.2141200935987	-4.1515870279252	31.53	26.46	38.31	-0.53752186957079	-0.333578910052282	-0.129635950533773	-0.523898538686853	-0.32512445242961	-0.126350366172368	-0.541795077584733	-1.05038018226624	-0.131673697821096	-0.288214422250991	32.9755085923011	0.471089315586169	-51.4972100255012	-0.0475289894923182	-0.0411982848985331	-0.0831607866358483	-0.0207560738446118	-0.0145871027071366	-0.0559627234127821	-0.111135003718744	-0.118503245399195	-0.138353724438539	0.00134170495158499	0.00130950658855777	0.00809697225300964
15	10.5789757830327	0.05	-0.286854243720689	-0.473509373546505	-0.100199113894872	0.0643508107437141	-10.7709225397513	-17.1832822325168	-4.35856284698575	30.93	26.04	39.31	-0.5467756668545	-0.342733028220074	-0.138690389585647	-0.533077086871622	-0.334146406531409	-0.135215726191197	-0.550643844474079	-0.345318132036315	-0.139332797442797	-0.286854243720689	33.3031684114381	0.322006144621035	-51.6972523126776	-0.0475289894923182	-0.0411982848985331	-0.0831607866358483	-0.0207560738446118	-0.0145871027071366	-0.0559627234127821	-0.111135003718744	-0.118503245399195	-0.138353724438539	0.00134170495158499	0.00130950658855777	0.00809697225300964
15	10.5789757830327	0.05	-0.286832914798371	-0.484624299824059	-0.0890415297726831	0.0453971942564263	-9.14485943003596	-15.6921157373412	-2.59760312273077	31.77	27.44	36.39	-0.486383382453466	-0.283448563348158	-0.0805137442428494	-0.474001288412545	-0.276232677909315	-0.0784640674060856	-0.48973345300135	-0.286765709476939	-0.081587609275737	-0.286832914798371	32.8630715300182	-0.064755441878791	-51.9446829895875	-0.0475289894923182	-0.0411982848985331	-0.0831607866358483	-0.0207560738446118	-0.0145871027071366	-0.0559627234127821	-0.111135003718744	-0.118503245399195	-0.138353724438539	0.00134170495158499	0.00130950658855777	0.00809697225300964
15	10.5789757830327	0.05	-0.285859613332987	-0.480295972604196	-0.0914232540617771	0.047249944720303	-9.15858458095014	-15.5795844496334	-2.7375847122669	32.45	26.04	38.28	-0.472854156654072	-0.277971136019105	-0.083088115384137	-0.460667246054363	-0.270806962169106	-0.0809466782838483	-0.475510710548775	-0.279043366635475	-0.0833749803843265	-0.285859613332987	32.7909458318404	-0.0366163541338364	-51.9099366463382	-0.0475289894923182	-0.0411982848985331	-0.0831607866358483	-0.0207560738446118	-0.0145871027071366	-0.0559627234127821	-0.111135003718744	-0.118503245399195	-0.138353724438539	0.00134170495158499	0.00130950658855777	0.00809697225300964
15	10.5789757830327	0.05	-0.285442125346687	-0.476251321663027	-0.0946329290303466	0.0604710876763469	-10.5216232507986	-16.996766682521	-4.0464798190762	31	26.9	36.77	-0.539699464697904	-0.334093803973237	-0.128488143248571	-0.526160409268125	-0.325712631067551	-0.125264852866978	-0.545260801447512	-0.337653216329474	-0.129569238354217	-0.285442125346687	32.6830830739798	-1.5373163540138	-53.3485586957859	-0.0475289894923182	-0.0411982848985331	-0.0831607866358483	-0.0207560738446118	-0.0145871027071366	-0.0559627234127821	-0.111135003718744	-0.118503245399195	-0.138353724438539	0.00134170495158499	0.00130950658855777	0.00809697225300964
15	10.5789757830327	0.05	-0.284388499364109	-0.480256192286979	-0.0885208064412384	0.0510383801864442	-9.49375678555023	-15.885207521695	-3.10230604940549	30.38	26.01	34.99	-0.514393690552411	-0.307426175166838	-0.100458659781266	-0.501648015205132	-0.299808752375893	-0.0979694895466548	-0.519402391089749	-0.310611274487611	-0.10140449060984	-0.284388499364109	31.745566078887	-0.124242535860723	-51.561032344185	-0.0475289894923182	-0.0411982848985331	-0.0831607866358483	-0.0207560738446118	-0.0145871027071366	-0.0559627234127821	-0.111135003718744	-0.118503245399195	-0.138353724438539	0.00134170495158499	0.00130950658855777	0.00809697225300964
15	10.5789757830327	0.05	-0.283617277990425	-0.477023473139186	-0.0902110828416646	0.0577830467850366	-10.3709815541184	-16.9095181929724	-3.83244491526434	32.21	27.42	38.08	-0.51697385796037	-0.317071502788096	-0.117169147615822	-0.503706055443335	-0.308934066014466	-0.114162076585597	-0.520910507387452	-0.320767077023547	-0.118110945192381	-0.283617277990425	33.3226117765193	0.497803340544781	-51.642873239193	-0.0475289894923182	-0.0411982848985331	-0.0831607866358483	-0.0207560738446118	-0.0145871027071366	-0.0559627234127821	-0.111135003718744	-0.118503245399195	-0.138353724438539	0.00134170495158499	0.00130950658855777	0.00809697225300964
15	10.5789757830327	0.05	-0.282637156226224	-0.470281788412533	-0.0949925240399153	0.0591443579217648	-10.0199039233033	-16.2594623379051	-3.78034550870145	31.35	26.79	37.39	-0.510501929920996	-0.314597136372981	-0.118692342824966	-0.497606322791833	-0.306650210344213	-0.115694097896592	-0.513096771264302	-0.317841674872514	-0.120084689508824	-0.282637156226224	32.5779206114108	-0.348488783178058	-52.1564975636796	-0.0475289894923182	-0.0411982848985331	-0.0831607866358483	-0.0207560738446118	-0.0145871027071366	-0.0559627234127821	-0.111135003718744	-0.118503245399195	-0.138353724438539	0.00134170495158499	0.00130950658855777	0.00809697225300964
15	10.5789757830327	0.05	-0.280974857240055	-0.472748919653737	-0.0892007948263736	0.0478546636489069	-9.69914154176701	-16.4538754738859	-2.94440760964815	32.34	27.66	38.58	-0.501128411264246	-0.295402466073536	-0.0896765208828254	-0.488238713020763	-0.287804316452638	-0.0873699198845126	-0.506154833733184	-0.298161767699604	-0.0902913364960952	-0.280974857240055	33.8097893544373	1.40319908258265	-50.901433229553	-0.0475289894923182	-0.0411982848985331	-0.0831607866358483	-0.0207560738446118	-0.0145871027071366	-0.0559627234127821	-0.111135003718744	-0.118503245399195	-0.138353724438539	0.00134170495158499	0.00130950658855777	0.00809697225300964
15	10.5789757830327	0.05	-0.280964230335393	-0.475514438748526	-0.0864140219222603	0.0566326834332684	-10.0753383415322	-16.4955883996219	-3.65508828344245	31.27	26.79	36.57	-0.519291608159936	-0.31717805533082	-0.115064502501704	-0.506195190365469	-0.309178895971076	-0.112162601576683	-0.523811632980181	-0.320941481926296	-0.11624586608414	-0.280964230335393	32.4430156892514	0.757108208895399	-50.9720372388554	-0.0475289894923182	-0.0411982848985331	-0.0831607866358483	-0.0207560738446118	-0.0145871027071366	-0.0559627234127821	-0.111135003718744	-0.118503245399195	-0.138353724438539	0.00134170495158499	0.00130950658855777	0.00809697225300964
15	10.5789757830327	0.05	-0.280866813796227	-0.470032735317818	-0.0917008922746366	0.0610748107127356	-10.2902581915873	-16.5896143510208	-3.99090203215373	31.91	26.32	37.78	-0.511971293389588	-0.317567164865141	-0.123163036340694	-0.498904083700679	-0.309461794921191	-0.120019506141703	-0.51576167851531	-0.319500238092806	-0.124701634975398	-0.280866813796227	32.7932727828705	-0.415861482141557	-52.3010763045127	-0.0475289894923182	-0.0411982848985331	-0.0831607866358483	-0.0207560738446118	-0.0145871027071366	-0.0559627234127821	-0.111135003718744	-0.118503245399195	-0.138353724438539	0.00134170495158499	0.00130950658855777	0.00809697225300964
15	10.5789757830327	0.05	-0.280400958722022	-0.476112531616152	-0.0846893858278929	0.04932041558613	-9.37495429525994	-15.801215007082	-2.94869358343784	32.03	27.14	36.55	-0.48583829095464	-0.288250730753651	-0.0906631705526617	-0.473410944946501	-0.280877512884932	-0.0883440808233631	-0.489834731333832	-0.290724708139537	-0.0914453650348993	-0.280400958722022	32.4704930259525	-1.10244780139371	-52.9137855143061	-0.0475289894923182	-0.0411982848985331	-0.0831607866358483	-0.0207560738446118	-0.0145871027071366	-0.0559627234127821	-0.111135003718744	-0.118503245399195	-0.138353724438539	0.00134170495158499	0.00130950658855777	0.00809697225300964
15	10.5789757830327	0.05	-0.280326439944784	-0.466358575237768	-0.0942943046518006	0.0565797883151452	-10.4236131998221	-17.0690828313725	-3.77814356827183	31.89	27.51	37.39	-0.526964432649553	-0.321802493447799	-0.116640554246044	-0.513517515966413	-0.313590836171306	-0.1136641563762	-0.533419426772103	-0.325922000849488	-0.117647779682815	-0.280326439944784	33.2473693275489	-0.12865784202884	-52.1923759407066	-0.0475289894923182	-0.0411982848985331	-0.0831607866358483	-0.0207560738446118	-0.0145871027071366	-0.0559627234127821	-0.111135003718744	-0.118503245399195	-0.138353724438539	0.00134170495158499	0.00130950658855777	0.00809697225300964
15	10.5789757830327	0.05	-0.27970937141009	-0.462569704585821	-0.0968490382343583	0.0658018034605268	-10.4888219492301	-16.6592144235633	-4.31842947489687	32.13	27.27	38.39	-0.510655263843725	-0.32151408846254	-0.132372913081354	-0.49756964583418	-0.313275241545267	-0.128980837256354	-1.63391113281256	-0.324759044851919	-0.133630440111291	-0.27970937141009	33.5360967424985	0.107624732949956	-52.0509705109021	-0.0475289894923182	-0.0411982848985331	-0.0831607866358483	-0.0207560738446118	-0.0145871027071366	-0.0559627234127821	-0.111135003718744	-0.118503245399195	-0.138353724438539	0.00134170495158499	0.00130950658855777	0.00809697225300964
15	10.5789757830327	0.05	-0.277534861176729	-0.472108770997833	-0.0829609513556263	0.0636501769603338	-10.9588304551674	-17.5213245887779	-4.39633632155677	32.8	28.45	37.9	-0.526196089556665	-0.329112887693255	-0.132029685829846	-0.512552189014935	-0.320579218219445	-0.128606247423954	-0.53115286599335	-0.332083723166391	-0.132984436772394	-0.277534861176729	33.7537705618369	0.0417454918725231	-52.3020086576405	-0.0475289894923182	-0.0411982848985331	-0.0831607866358483	-0.0207560738446118	-0.0145871027071366	-0.0559627234127821	-0.111135003718744	-0.118503245399195	-0.138353724438539	0.00134170495158499	0.00130950658855777	0.00809697225300964
15	10.5789757830327	0.05	-0.275727562481838	-0.459052189246509	-0.0924029357171664	0.0563367972581034	-9.78378062831856	-16.0355737927389	-3.53198746389826	33.52	26.93	38.67	-0.471331057689336	-0.287573100367256	-0.103815143045175	-0.458962401313817	-0.280026615145758	-0.101090828977699	-0.475806753860462	-0.290427596609345	-0.104396958423936	-0.275727562481838	33.625189773812	-0.18343405731682	-52.406689831448	-0.0475289894923182	-0.0411982848985331	-0.0831607866358483	-0.0207560738446118	-0.0145871027071366	-0.0559627234127821	-0.111135003718744	-0.118503245399195	-0.138353724438539	0.00134170495158499	0.00130950658855777	0.00809697225300964
15	10.5789757830327	0.05	-0.275055363857979	-0.458453714001438	-0.0916570137145196	0.0584912453268744	-9.56117758871905	-15.5503055719222	-3.57204960551588	31.09	26.8	38.41	-0.492272866367111	-0.3026762577542	-0.11307964914129	-0.479900345633514	-0.295068955929365	-0.110237566225216	-0.49322032129137	-1.04195148807761	-0.11380060021459	-0.275055363857979	32.7838087758247	0.562605293453164	-51.2430670930998	-0.0475289894923182	-0.0411982848985331	-0.0831607866358483	-0.0207560738446118	-0.0145871027071366	-0.0559627234127821	-0.111135003718744	-0.118503245399195	-0.138353724438539	0.00134170495158499	0.00130950658855777	0.00809697225300964
15	10.5789757830327	0.05	-0.274963337581313	-0.465290055483334	-0.0846366196792915	0.0460148061063072	-9.10744129952318	-15.5819059092385	-2.63297668980784	31.82	26.05	38.48	-0.482123062925397	-0.28179527718339	-0.0814674914413833	-0.469836630703057	-0.274614001613039	-0.0793913725230202	-0.485261518149694	-0.28371600484748	-0.0819783998303622	-0.274963337581313	32.981015620023	-1.10052234272751	-52.9951517169179	-0.0475289894923182	-0.0411982848985331	-0.0831607866358483	-0.0207560738446118	-0.0145871027071366	-0.0559627234127821	-0.111135003718744	-0.118503245399195	-0.138353724438539	0.00134170495158499	0.00130950658855777	0.00809697225300964
15	10.5789757830327	0.05	-0.274805598866507	-0.460979897680525	-0.0886313000524893	0.0541236689268102	-9.3779242761829	-15.4988308092501	-3.25701774311569	32.74	26.23	38.61	-0.466323102497834	-0.282159525275246	-0.0979959480526576	-0.454244421661021	-0.274851041452311	-0.0954576612436003	-0.46991514614169	-0.284074975479362	-0.0988506231424213	-0.274805598866507	33.1096303566807	1.08318199289459	-50.9280801515525	-0.0475289894923182	-0.0411982848985331	-0.0831607866358483	-0.0207560738446118	-0.0145871027071366	-0.0559627234127821	-0.111135003718744	-0.118503245399195	-0.138353724438539	0.00134170495158499	0.00130950658855777	0.00809697225300964
15	10.5789757830327	0.05	-0.272335608464362	-0.466432863373265	-0.0782383535554598	0.050765923031929	-9.40350942775674	-15.7520798692704	-3.05493898624306	31.27	26.79	37.73	-0.49593073251369	-0.296055464256783	-0.0961801959998771	-0.483424168683499	-0.288589428542004	-0.0937546884005079	-0.497467302112247	-0.299143594807489	-0.309158313274382	-0.272335608464362	32.5691943744444	-0.221804663852688	-52.0181631804163	-0.0475289894923182	-0.0411982848985331	-0.0831607866358483	-0.0207560738446118	-0.0145871027071366	-0.0559627234127821	-0.111135003718744	-0.118503245399195	-0.138353724438539	0.00134170495158499	0.00130950658855777	0.00809697225300964
15	10.5789757830327	0.05	-0.271880935707859	-0.465755446398633	-0.0780064250170852	0.04734017040894	-9.15914590110821	-15.574113345833	-2.74417845638343	30.25	26.46	37.36	-0.506542133207712	-0.29789774866056	-0.0892533641134073	-0.494026439907988	-0.290537261521408	-0.0870480831348279	-0.510663973790143	-0.301195709639688	-0.0902611390288676	-0.271880935707859	32.4054494100852	-0.944904262177578	-52.6264796530453	-0.0475289894923182	-0.0411982848985331	-0.0831607866358483	-0.0207560738446118	-0.0145871027071366	-0.0559627234127821	-0.111135003718744	-0.118503245399195	-0.138353724438539	0.00134170495158499	0.00130950658855777	0.00809697225300964
15	10.5789757830327	0.05	-0.271181857289689	-0.461955493302693	-0.0804082212766853	0.0472504027844767	-9.14574951308826	-15.55771821141	-2.73378081476649	33.6	28.56	39.71	-0.456253413318174	-0.268212817329422	-0.0801722213406707	-0.44426561523671	-0.261165678605304	-0.0780657419738978	-0.459823848665424	-0.270302579004808	-0.0807278832975892	-0.271181857289689	34.3414867900138	0.587707257829872	-51.9663074990647	-0.0475289894923182	-0.0411982848985331	-0.0831607866358483	-0.0207560738446118	-0.0145871027071366	-0.0559627234127821	-0.111135003718744	-0.118503245399195	-0.138353724438539	0.00134170495158499	0.00130950658855777	0.00809697225300964
15	10.5789757830327	0.05	-0.26756412410651	-0.443180137437179	-0.0919481107758413	0.0505901529256213	-8.70898867171442	-14.5994194535191	-2.81855788990978	31.94	26.41	37.35	-0.45003829325138	-0.268461250136849	-0.0868842070223181	-0.438544064681936	-0.261604600341966	-0.0846651360019959	-0.453293945752683	-0.270211919309791	-0.0876856501314592	-0.26756412410651	33.1081228724689	1.5053770267944	-50.4718262191722	-0.0475289894923182	-0.0411982848985331	-0.0831607866358483	-0.0207560738446118	-0.0145871027071366	-0.0559627234127821	-0.111135003718744	-0.118503245399195	-0.138353724438539	0.00134170495158499	0.00130950658855777	0.00809697225300964
15	10.5789757830327	0.05	-0.267510351597909	-0.447106075302696	-0.0879146278931218	0.0608592284237441	-10.2737828237138	-16.574905995978	-3.97265965144958	32.19	27.55	38.15	-0.507142566402392	-0.314347036969219	-0.121551507536046	-0.494133052337559	-0.306283225193962	-0.118433398050365	-0.512265056345808	-0.317107347640214	-0.123197186963358	-0.267510351597909	33.9014416096796	0.927991975046624	-51.4051552171495	-0.0475289894923182	-0.0411982848985331	-0.0831607866358483	-0.0207560738446118	-0.0145871027071366	-0.0559627234127821	-0.111135003718744	-0.118503245399195	-0.138353724438539	0.00134170495158499	0.00130950658855777	0.00809697225300964
15	10.5789757830327	0.05	-0.26587507107604	-0.451895360889472	-0.0798547812626083	0.0527240032348214	-10.2330359645762	-17.0051465200132	-3.46092540913915	32.23	27.98	39.57	-0.519536964561514	-0.312637144115626	-0.105737323669739	-0.50619798813433	-0.304610266761211	-0.103022545388092	-0.524946519317417	-0.315183785281866	-0.106452846811176	-0.26587507107604	34.4751183332155	-1.76907431266678	-54.354546584351	-0.0475289894923182	-0.0411982848985331	-0.0831607866358483	-0.0207560738446118	-0.0145871027071366	-0.0559627234127821	-0.111135003718744	-0.118503245399195	-0.138353724438539	0.00134170495158499	0.00130950658855777	0.00809697225300964
15	10.5789757830327	0.05	-0.264119403502721	-0.43993244736593	-0.0883063596395121	0.0552034731554371	-9.24795358649978	-15.22129098016	-3.27461619283954	33.06	27.47	38.6	-0.453640087009889	-0.275616731531603	-0.0975933760533171	-0.441826723261507	-0.268439321955249	-0.0950519206489904	-0.456320536789299	-0.27820333319689	-0.0984612458942683	-0.264119403502721	33.5994745873437	0.693302665680705	-51.5263365205715	-0.0475289894923182	-0.0411982848985331	-0.0831607866358483	-0.0207560738446118	-0.0145871027071366	-0.0559627234127821	-0.111135003718744	-0.118503245399195	-0.138353724438539	0.00134170495158499	0.00130950658855777	0.00809697225300964
15	10.5789757830327	0.05	-0.263743663895794	-0.437873700028452	-0.0896136277631371	0.0473447924067822	-8.7151618722848	-14.8188549071429	-2.61146883742671	33.94	28.64	40.45	-0.430308587282385	-0.253070093249413	-0.0758315992164417	-0.418941725393096	-0.246385093499716	-0.073828461606335	-0.43401233471686	-0.254842356779036	-0.0765293610404054	-0.263743663895794	34.8464978754066	0.939627931509498	-51.7971158618627	-0.0475289894923182	-0.0411982848985331	-0.0831607866358483	-0.0207560738446118	-0.0145871027071366	-0.0559627234127821	-0.111135003718744	-0.118503245399195	-0.138353724438539	0.00134170495158499	0.00130950658855777	0.00809697225300964
15	10.5789757830327	0.06	-0.413042614034498	-0.658403557428959	-0.167681670640036	0.0717084507896121	-14.5133204010643	-22.6661670393704	-6.3604737627583	31.51	27.29	36.21	-0.708111903351741	-0.453409476569215	-0.19870704978669	-0.690170320289424	-0.441921343483748	-0.193672366678072	-0.715523712145805	-0.456476206910707	-0.201485073313252	-0.413042614034498	32.5855996940926	-0.441413788393474	-52.2622616289229	-0.0475289894923182	-0.0411982848985331	-0.0831607866358483	-0.0207560738446118	-0.0145871027071366	-0.0559627234127821	-0.111135003718744	-0.118503245399195	-0.138353724438539	0.00134170495158499	0.00130950658855777	0.00809697225300964
15	10.5789757830327	0.06	-0.395308695748218	-0.643067099954946	-0.14755029154149	0.0668136753003442	-13.9935097848531	-22.158649476585	-5.82837009312115	32.24	28.24	38.58	-0.676921706253463	-0.427485913798441	-0.178050121343418	-0.65954096340786	-0.416509721619627	-0.173478479831394	-0.682339214325751	-0.430517823650568	-0.18009016405673	-0.395308695748218	33.4474387097206	0.731279998415902	-51.5358733956625	-0.0475289894923182	-0.0411982848985331	-0.0831607866358483	-0.0207560738446118	-0.0145871027071366	-0.0559627234127821	-0.111135003718744	-0.118503245399195	-0.138353724438539	0.00134170495158499	0.00130950658855777	0.00809697225300964
15	10.5789757830327	0.06	-0.393992451386123	-0.636895950235485	-0.151088952536761	0.0597694731257728	-12.9740473138494	-21.0081688813675	-4.9399257463314	32.88	28.32	37.36	-0.629375469272269	-0.388684380948441	-0.147993292624612	-0.613033665783841	-0.378592148119879	-0.144150630455918	-0.634331915072887	-0.392042304534789	-0.149146657519655	-0.393992451386123	33.3337471078424	-0.196447771238649	-52.4467075952078	-0.0475289894923182	-0.0411982848985331	-0.0831607866358483	-0.0207560738446118	-0.0145871027071366	-0.0559627234127821	-0.111135003718744	-0.118503245399195	-0.138353724438539	0.00134170495158499	0.00130950658855777	0.00809697225300964
15	10.5789757830327	0.06	-0.388138134228575	-0.62421121649013	-0.152065051967019	0.0735679413827606	-12.9286810632781	-20.0918001167188	-5.76556200983748	31.47	26.67	36.03	-0.628565692784564	-0.404469749953756	-0.180373807122948	-0.612653066143181	-0.394230285419452	-0.175807504695723	-0.634117850883543	-0.409017458593332	-0.182381157933689	-0.388138134228575	31.6874870993651	-0.318517153554542	-51.7845116802594	-0.0475289894923182	-0.0411982848985331	-0.0831607866358483	-0.0207560738446118	-0.0145871027071366	-0.0559627234127821	-0.111135003718744	-0.118503245399195	-0.138353724438539	0.00134170495158499	0.00130950658855777	0.00809697225300964
15	10.5789757830327	0.06	-0.381674788177207	-0.615764361235249	-0.147585215119166	0.0543429902818253	-12.741102684822	-21.0393721689535	-4.44283320069044	33.08	29.06	37.32	-0.626571206371795	-0.379441364296799	-0.132311522221803	-0.610247717570931	-0.369556124123461	-0.128864530675991	-0.633647853800179	-0.384945442028191	-0.133771938651857	-0.381674788177207	33.7499883122635	1.85520414324981	-50.5569341470081	-0.0475289894923182	-0.0411982848985331	-0.0831607866358483	-0.0207560738446118	-0.0145871027071366	-0.0559627234127821	-0.111135003718744	-0.118503245399195	-0.138353724438539	0.00134170495158499	0.00130950658855777	0.00809697225300964
15	10.5789757830327	0.06	-0.380225275324633	-0.608514230903447	-0.151936319745819	0.0640278758267948	-12.8059882147426	-20.450424575797	-5.16155185368816	32.38	27.39	38.29	-0.622012406904395	-0.389502111446061	-0.156991815987727	-0.606000943043883	-0.379475785746146	-0.152950628448408	-0.627390107979572	-0.393240937289164	-0.158849198826082	-0.380225275324633	33.3008099831833	-0.0409469447570718	-52.1841756309071	-0.0475289894923182	-0.0411982848985331	-0.0831607866358483	-0.0207560738446118	-0.0145871027071366	-0.0559627234127821	-0.111135003718744	-0.118503245399195	-0.138353724438539	0.00134170495158499	0.00130950658855777	0.00809697225300964
15	10.5789757830327	0.06	-0.378141155802936	-0.607683102893085	-0.148599208712787	0.0603498655271868	-13.0691013783718	-21.1205889176568	-5.01761383908687	31.62	27.54	36.94	-0.657524619330483	-0.406866301991299	-0.156207984652115	-0.640829671584647	-0.396535720517098	-0.15224176944955	-0.663079125638187	-0.410189826445941	-0.158221196653652	-0.378141155802936	33.1108706294218	0.867071794858059	-51.2902964252246	-0.0475289894923182	-0.0411982848985331	-0.0831607866358483	-0.0207560738446118	-0.0145871027071366	-0.0559627234127821	-0.111135003718744	-0.118503245399195	-0.138353724438539	0.00134170495158499	0.00130950658855777	0.00809697225300964
15	10.5789757830327	0.06	-0.373607794789886	-0.597047680869825	-0.150167908709946	0.0560867452341755	-11.9506583092068	-19.6050946241649	-4.29622199424879	32.91	27.98	38.82	-0.586779370901711	-0.357682525841744	-0.128585680781777	-0.571535347797631	-0.348390241623439	-0.125245135449246	-0.591420988655014	-0.360377160612978	-0.129909473831571	-0.373607794789886	33.5244993394612	0.292277021707356	-51.9838490379804	-0.0475289894923182	-0.0411982848985331	-0.0831607866358483	-0.0207560738446118	-0.0145871027071366	-0.0559627234127821	-0.111135003718744	-0.118503245399195	-0.138353724438539	0.00134170495158499	0.00130950658855777	0.00809697225300964
15	10.5789757830327	0.06	-0.371457058591151	-0.598679342280649	-0.144234774901653	0.0611292676327138	-11.8906689721545	-19.1662897486854	-4.6150481956236	31.84	27.23	37.12	-0.59277125700401	-0.367752282036019	-0.142733307068027	-0.577661171628151	-0.358378061688669	-0.139094951749186	-0.599042581205553	-0.372498097150883	-0.144389586105365	-0.371457058591151	32.4561978758274	-0.18563882012357	-52.0049275385185	-0.0475289894923182	-0.0411982848985331	-0.0831607866358483	-0.0207560738446118	-0.0145871027071366	-0.0559627234127821	-0.111135003718744	-0.118503245399195	-0.138353724438539	0.00134170495158499	0.00130950658855777	0.00809697225300964
15	10.5789757830327	0.06	-0.370838936418369	-0.591728894070851	-0.149948978765888	0.0664882498552754	-12.9843689166235	-20.5805227558879	-5.38821507735909	33.3	27.48	37.62	-0.608847599798017	-0.384125415255378	-0.159403230712739	-0.592927090572153	-0.374081075391854	-0.155235060211555	-0.618906001556238	-0.388209557581025	-0.16058731719966	-0.370838936418369	33.9156572644453	-1.10973058764384	-53.5444315153522	-0.0475289894923182	-0.0411982848985331	-0.0831607866358483	-0.0207560738446118	-0.0145871027071366	-0.0559627234127821	-0.111135003718744	-0.118503245399195	-0.138353724438539	0.00134170495158499	0.00130950658855777	0.00809697225300964
15	10.5789757830327	0.06	-0.370440131948634	-0.593021292580493	-0.147858971316774	0.0623073766765063	-11.9660596672912	-19.2137084930161	-4.7184108415664	32.4	26.51	36.52	-0.584058844409146	-0.363744614109732	-0.143430383810318	-0.569019326554591	-0.354378188670296	-0.139737050786001	-0.588522006731981	-0.368499945235654	-0.144204212856598	-0.370440131948634	32.4252769800989	0.713367458448499	-51.0302338000554	-0.0475289894923182	-0.0411982848985331	-0.0831607866358483	-0.0207560738446118	-0.0145871027071366	-0.0559627234127821	-0.111135003718744	-0.118503245399195	-0.138353724438539	0.00134170495158499	0.00130950658855777	0.00809697225300964
15	10.5789757830327	0.06	-0.370243084640749	-0.590079862345243	-0.150406306936256	0.0695053600367726	-13.1708238951397	-20.6947789688677	-5.64686882141172	32.1	28.44	37.31	-0.634850337037729	-0.404039202422635	-0.173228067807541	-0.618589604719629	-0.393690348632513	-0.168791092545397	-0.6426271157782	-0.407581992147429	-0.174811651830084	-0.370243084640749	33.0938004757469	0.402766904665923	-51.7244815735432	-0.0475289894923182	-0.0411982848985331	-0.0831607866358483	-0.0207560738446118	-0.0145871027071366	-0.0559627234127821	-0.111135003718744	-0.118503245399195	-0.138353724438539	0.00134170495158499	0.00130950658855777	0.00809697225300964
15	10.5789757830327	0.06	-0.368927311568076	-0.590886200923767	-0.146968422212384	0.0677986646671792	-13.0011627158763	-20.5279899126567	-5.47433551909596	33.11	28.04	38.65	-0.610876899728346	-0.386891751531967	-0.162906603335588	-0.594955510087367	-0.376808125309138	-0.158660740530908	-0.617448406361021	-0.390240000348182	-0.164372730482939	-0.368927311568076	33.831894741362	1.82538158664191	-50.6222043055128	-0.0475289894923182	-0.0411982848985331	-0.0831607866358483	-0.0207560738446118	-0.0145871027071366	-0.0559627234127821	-0.111135003718744	-0.118503245399195	-0.138353724438539	0.00134170495158499	0.00130950658855777	0.00809697225300964
15	10.5789757830327	0.06	-0.368805841636473	-0.591051798415926	-0.14655988485702	0.058595100504528	-11.311649772451	-18.3906020910888	-4.23269745381317	32.19	28.14	36.12	-0.562557414767355	-0.346016537208816	-0.129475659650278	-0.548124269688306	-0.337139031108661	-0.126153792529015	-0.560754495669166	-0.35041050319002	-0.130718332169116	-0.368805841636473	32.4698980579989	-0.83007051610794	-52.6162001017491	-0.0475289894923182	-0.0411982848985331	-0.0831607866358483	-0.0207560738446118	-0.0145871027071366	-0.0559627234127821	-0.111135003718744	-0.118503245399195	-0.138353724438539	0.00134170495158499	0.00130950658855777	0.00809697225300964
15	10.5789757830327	0.06	-0.36828151534616	-0.599157771333547	-0.137405259358774	0.0726165330445445	-13.2922296185972	-20.7086649790036	-5.87579425819075	32.29	27.37	37.21	-0.631634697351181	-0.4054261074182	-0.179217517485219	-0.615401941317194	-0.395006820575461	-0.174611699833728	-0.63543797756488	-0.406672950164356	-0.181018109446318	-0.36828151534616	32.5906913903472	1.05005182684879	-50.8196048410426	-0.0475289894923182	-0.0411982848985331	-0.0831607866358483	-0.0207560738446118	-0.0145871027071366	-0.0559627234127821	-0.111135003718744	-0.118503245399195	-0.138353724438539	0.00134170495158499	0.00130950658855777	0.00809697225300964
15	10.5789757830327	0.06	-0.366221243502024	-0.586438115559243	-0.146004371444804	0.0649970280769191	-12.381912622815	-19.7140896574653	-5.04973558816473	31.04	26.59	36.69	-0.625179134320643	-0.392658933243413	-0.160138732166184	-0.609483222426655	-0.382800734717205	-0.156118247007755	-0.632115310544601	-0.396544659219033	-0.161372513762953	-0.366221243502024	32.3167015622039	-0.295471040703253	-52.018870134205	-0.0475289894923182	-0.0411982848985331	-0.0831607866358483	-0.0207560738446118	-0.0145871027071366	-0.0559627234127821	-0.111135003718744	-0.118503245399195	-0.138353724438539	0.00134170495158499	0.00130950658855777	0.00809697225300964
15	10.5789757830327	0.06	-0.364651491198092	-0.590304345283055	-0.138998637113129	0.0673289102436573	-12.1405178948423	-19.1953411833512	-5.08569460633335	31.32	26.46	36.85	-0.603354598681831	-0.381604954674388	-0.159855310666945	-0.588123856262229	-0.371971934915547	-0.155820013568865	-0.607516522530053	-0.385983514429203	-0.161023647258186	-0.364651491198092	31.7956094438493	-0.536414168966818	-51.9804530604828	-0.0475289894923182	-0.0411982848985331	-0.0831607866358483	-0.0207560738446118	-0.0145871027071366	-0.0559627234127821	-0.111135003718744	-0.118503245399195	-0.138353724438539	0.00134170495158499	0.00130950658855777	0.00809697225300964
15	10.5789757830327	0.06	-0.361955146396573	-0.581127475388649	-0.142782817404497	0.0666448828774622	-13.1114326511832	-20.7722597724728	-5.45060552989357	32.13	28.15	37.38	-0.636593448840536	-0.401817241941006	-0.167041035041475	-0.620278558683643	-0.39151929718937	-0.162760035695096	-0.643177901318846	-0.405242882805911	-0.168463731482272	-0.361955146396573	33.2808706444553	0.389252174440621	-51.7920512009137	-0.0475289894923182	-0.0411982848985331	-0.0831607866358483	-0.0207560738446118	-0.0145871027071366	-0.0559627234127821	-0.111135003718744	-0.118503245399195	-0.138353724438539	0.00134170495158499	0.00130950658855777	0.00809697225300964
15	10.5789757830327	0.06	-0.361404052487391	-0.579109933828979	-0.143698171145803	0.0704080651384363	-12.9298500830037	-20.2650831858469	-5.59461698016059	31.33	26.88	36.4	-0.636802603100825	-0.406302906089754	-0.175803209078683	-0.620724800942625	-0.396044691521215	-0.171364582099804	-0.64434198232575	-0.411192538348065	-0.178070293568622	-0.361404052487391	32.6723899091131	0.914693067530509	-50.9703137822406	-0.0475289894923182	-0.0411982848985331	-0.0831607866358483	-0.0207560738446118	-0.0145871027071366	-0.0559627234127821	-0.111135003718744	-0.118503245399195	-0.138353724438539	0.00134170495158499	0.00130950658855777	0.00809697225300964
15	10.5789757830327	0.06	-0.361402880320332	-0.579887062673318	-0.142918697967346	0.0633003861322117	-12.1688682958303	-19.4774422062743	-4.86029438538641	33.19	27.11	39.59	-0.578136038599697	-0.361200471616675	-0.144264904633653	-0.563046504769011	-0.351773024835601	-0.140499544902191	-0.582395374931381	-0.363645581898586	-0.145160425544419	-0.361402880320332	33.8982248366966	-0.835965602323015	-53.2133154612061	-0.0475289894923182	-0.0411982848985331	-0.0831607866358483	-0.0207560738446118	-0.0145871027071366	-0.0559627234127821	-0.111135003718744	-0.118503245399195	-0.138353724438539	0.00134170495158499	0.00130950658855777	0.00809697225300964
15	10.5789757830327	0.06	-0.360369803439806	-0.591448294407196	-0.129291312472415	0.0485079149399865	-11.0829583753273	-18.7466399226492	-3.41927682800549	32.8	27.77	37.38	-0.563027378314917	-0.332860129803576	-0.102692881292234	-0.548428951904039	-0.324229583053618	-0.100030214203198	-0.570448997982035	-0.335786106469636	-0.103627082669454	-0.360369803439806	33.1025930002384	-0.404552447937739	-52.55408902391	-0.0475289894923182	-0.0411982848985331	-0.0831607866358483	-0.0207560738446118	-0.0145871027071366	-0.0559627234127821	-0.111135003718744	-0.118503245399195	-0.138353724438539	0.00134170495158499	0.00130950658855777	0.00809697225300964
15	10.5789757830327	0.06	-0.358953460591682	-0.580588652413416	-0.137318268769948	0.0646513732745683	-12.0626840078994	-19.2262174411725	-4.8991505746262	31.44	27.15	38.5	-0.601945086293234	-0.377665205768118	-0.153385325243002	-0.586713418994078	-0.368108734761517	-0.149504050528955	-0.608209262832587	-0.379804518812063	-0.154936493964948	-0.358953460591682	32.6695688448434	-0.505097043215317	-52.3793581615972	-0.0475289894923182	-0.0411982848985331	-0.0831607866358483	-0.0207560738446118	-0.0145871027071366	-0.0559627234127821	-0.111135003718744	-0.118503245399195	-0.138353724438539	0.00134170495158499	0.00130950658855777	0.00809697225300964
15	10.5789757830327	0.06	-0.357283654926178	-0.579637783980663	-0.134929525871693	0.0654524052406841	-12.0418668453309	-19.1460997175856	-4.93763397307618	32.48	27.82	36.71	-0.580554301129681	-0.365137427142228	-0.149720553154776	-0.565583509065182	-0.355721604219075	-0.145859699372967	-0.585837129440504	-0.369168997263675	-0.151271481594786	-0.357283654926178	32.6364030009939	-0.756526191475647	-52.6640234867979	-0.0475289894923182	-0.0411982848985331	-0.0831607866358483	-0.0207560738446118	-0.0145871027071366	-0.0559627234127821	-0.111135003718744	-0.118503245399195	-0.138353724438539	0.00134170495158499	0.00130950658855777	0.00809697225300964
15	10.5789757830327	0.06	-0.357130167412178	-0.569899917530202	-0.144360417294154	0.0690877906734938	-11.9588099400269	-18.812542219943	-5.10507766011084	31.85	27.16	37.47	-0.581651352768773	-0.369745773739578	-0.157840194710384	-0.566822005616041	-0.360319012483133	-0.153816019350225	-0.587280711008423	-0.373958560394578	-0.159667786485846	-0.357130167412178	32.6419653294969	-0.0467350477674061	-51.8457841270844	-0.0475289894923182	-0.0411982848985331	-0.0831607866358483	-0.0207560738446118	-0.0145871027071366	-0.0559627234127821	-0.111135003718744	-0.118503245399195	-0.138353724438539	0.00134170495158499	0.00130950658855777	0.00809697225300964
15	10.5789757830327	0.06	-0.355243277137261	-0.579320601417986	-0.131165952856537	0.0662257765242093	-12.4857280328932	-19.8056549205925	-5.16580114519395	31.59	27.48	36.35	-0.61717586766744	-0.389075244573131	-0.160974621478822	-0.601514369505116	-0.379202043842004	-0.156889718178892	-0.622735779526323	-0.393106148854041	-0.549622382186984	-0.355243277137261	32.3978476112517	-0.381793466634565	-52.2069822219496	-0.0475289894923182	-0.0411982848985331	-0.0831607866358483	-0.0207560738446118	-0.0145871027071366	-0.0559627234127821	-0.111135003718744	-0.118503245399195	-0.138353724438539	0.00134170495158499	0.00130950658855777	0.00809697225300964
15	10.5789757830327	0.06	-0.354797098651342	-0.565655816008823	-0.143938381293861	0.0689500239932151	-11.9120963502177	-18.7463791359311	-5.07781356450427	30.84	26.27	36.83	-0.598207540728762	-0.380121719021973	-0.162035897315184	-0.583246906858547	-0.370615215881815	-0.157983524905082	-0.601308457323478	-1.20359725952148	-0.163646075185503	-0.354797098651342	32.0547608368444	-0.672675053308689	-52.2800777480199	-0.0475289894923182	-0.0411982848985331	-0.0831607866358483	-0.0207560738446118	-0.0145871027071366	-0.0559627234127821	-0.111135003718744	-0.118503245399195	-0.138353724438539	0.00134170495158499	0.00130950658855777	0.00809697225300964
15	10.5789757830327	0.06	-0.352171899234024	-0.570687617243913	-0.133656181224136	0.0751136735297011	-12.8446548165877	-19.8817362628787	-5.80757337029663	31.82	27.6	37.78	-0.615264279800773	-0.397493317008375	-0.179722354215976	-0.599586378892709	-0.387364562519827	-0.175142746146945	-0.620387749536404	-0.402369412271712	-0.18110842612422	-0.352171899234024	32.6791068469559	0.630443336359027	-51.2926892912693	-0.0475289894923182	-0.0411982848985331	-0.0831607866358483	-0.0207560738446118	-0.0145871027071366	-0.0559627234127821	-0.111135003718744	-0.118503245399195	-0.138353724438539	0.00134170495158499	0.00130950658855777	0.00809697225300964
15	10.5789757830327	0.06	-0.349919692748467	-0.566226745899544	-0.13361263959739	0.0563649437168947	-11.6624336292272	-19.1127058462582	-4.21216141219631	31.84	27.68	38.38	-0.590977537926946	-0.360610180885847	-0.130242823844747	-0.57591110856269	-0.351416755637559	-0.126922402712428	-0.596643183007419	-0.364498026389839	-0.131313765702003	-0.349919692748467	33.1203272452886	0.747045152604686	-51.3207544745805	-0.0475289894923182	-0.0411982848985331	-0.0831607866358483	-0.0207560738446118	-0.0145871027071366	-0.0559627234127821	-0.111135003718744	-0.118503245399195	-0.138353724438539	0.00134170495158499	0.00130950658855777	0.00809697225300964
15	10.5789757830327	0.06	-0.348430240169956	-0.556707085525685	-0.140153394814226	0.0643618711434731	-11.831334140782	-18.8743522738512	-4.78831600771282	31.05	26.64	36.33	-0.598225661820036	-0.374996057819108	-0.151766453818179	-0.583201427025834	-0.365578158890409	-0.147954890754985	-0.605171697040769	-0.378259412251273	-0.153144899031202	-0.348430240169956	32.2627619629233	0.669343607441508	-51.0471567741527	-0.0475289894923182	-0.0411982848985331	-0.0831607866358483	-0.0207560738446118	-0.0145871027071366	-0.0559627234127821	-0.111135003718744	-0.118503245399195	-0.138353724438539	0.00134170495158499	0.00130950658855777	0.00809697225300964
15	10.5789757830327	0.06	-0.34806326631183	-0.5717623523597	-0.12436418026396	0.063285981355947	-11.8180182300744	-18.9167353079847	-4.71930115216402	31.61	26.99	36.73	-0.58909342631679	-0.368029511333818	-0.146965596350846	-0.574138718671061	-0.358686725451094	-0.143234732231128	-0.594345270477246	-0.371562099988246	-0.148850942791956	-0.34806326631183	32.2249566986208	-0.207397991264058	-51.8638736508781	-0.0475289894923182	-0.0411982848985331	-0.0831607866358483	-0.0207560738446118	-0.0145871027071366	-0.0559627234127821	-0.111135003718744	-0.118503245399195	-0.138353724438539	0.00134170495158499	0.00130950658855777	0.00809697225300964
15	10.5789757830327	0.06	-0.34753422465015	-0.553587813538446	-0.141480635761855	0.050238386656068	-9.86893735376314	-16.5684824987524	-3.16939220877389	31.78	27.25	37.82	-0.513276525803184	-0.305730707606459	-0.0981848894097354	-0.500205700487585	-0.297945133024639	-0.0956845655616929	-1.78477894356565	-0.30847403494801	-0.099370749796012	-0.34753422465015	32.6329297547776	0.116068853460479	-51.7207382476538	-0.0475289894923182	-0.0411982848985331	-0.0831607866358483	-0.0207560738446118	-0.0145871027071366	-0.0559627234127821	-0.111135003718744	-0.118503245399195	-0.138353724438539	0.00134170495158499	0.00130950658855777	0.00809697225300964
15	10.5789757830327	0.06	-0.346517415760335	-0.563843583576436	-0.129191247944234	0.0712648148719658	-13.1364741505626	-20.5405804637013	-5.73236783742389	32.52	27.49	37.55	-0.622171658840139	-0.397902188207849	-0.173632717575559	-0.606117793183364	-0.387635137011827	-0.16915248084029	-0.629469820435189	-0.402160121974804	-0.175096992556665	-0.346517415760335	33.4715752072493	1.58138528317073	-50.6062567146821	-0.0475289894923182	-0.0411982848985331	-0.0831607866358483	-0.0207560738446118	-0.0145871027071366	-0.0559627234127821	-0.111135003718744	-0.118503245399195	-0.138353724438539	0.00134170495158499	0.00130950658855777	0.00809697225300964
15	10.5789757830327	0.06	-0.346384439913285	-0.567793387445799	-0.124975492380771	0.0688064422641526	-12.4735606204446	-19.6379855041726	-5.30913573671667	31.55	27.09	36.91	-0.612825092137909	-0.389251277066458	-0.165677461995007	-0.597287360893862	-0.379382096109194	-0.161476831324527	-0.620011015688487	-0.393555623012501	-0.167637425928534	-0.346384439913285	32.3971931005549	-0.240309021965313	-51.9758380542255	-0.0475289894923182	-0.0411982848985331	-0.0831607866358483	-0.0207560738446118	-0.0145871027071366	-0.0559627234127821	-0.111135003718744	-0.118503245399195	-0.138353724438539	0.00134170495158499	0.00130950658855777	0.00809697225300964
15	10.5789757830327	0.06	-0.345912020139674	-0.565506320368659	-0.126317719910689	0.0641118199657833	-12.1282501408297	-19.3630502335002	-4.89345004815927	31.49	27.09	37.13	-0.605341661300413	-0.379162115492261	-0.152982569684108	-0.59001045523139	-0.369559253343815	-0.149108051456241	-0.609443656185702	-0.383161667434032	-0.15420781041525	-0.345912020139674	32.4445371878826	0.939196570246052	-50.8348043312424	-0.0475289894923182	-0.0411982848985331	-0.0831607866358483	-0.0207560738446118	-0.0145871027071366	-0.0559627234127821	-0.111135003718744	-0.118503245399195	-0.138353724438539	0.00134170495158499	0.00130950658855777	0.00809697225300964
15	10.5789757830327	0.06	-0.344758809710018	-0.557097132064165	-0.13242048735587	0.0633913194972384	-11.240306023413	-17.9860179401947	-4.49459410663128	30.24	25.46	36.59	-0.585228078202461	-0.365736468981767	-0.146244859761073	-0.570772028115907	-0.356702205399747	-0.142632382683588	-0.589912911888005	-0.369782968708005	-0.147769401424041	-0.344758809710018	31.5037573729726	-0.014147172501726	-51.2826417883091	-0.0475289894923182	-0.0411982848985331	-0.0831607866358483	-0.0207560738446118	-0.0145871027071366	-0.0559627234127821	-0.111135003718744	-0.118503245399195	-0.138353724438539	0.00134170495158499	0.00130950658855777	0.00809697225300964
15	10.5789757830327	0.06	-0.344368734559932	-0.562717126878398	-0.126020342241466	0.0614983274823193	-11.962147319998	-19.2580743417716	-4.66622029822437	32.56	27.37	38.09	-0.582619569103076	-0.361893977219096	-0.141168385335116	-0.567575820681571	-0.352549557228323	-0.137523293775076	-0.586577989208483	-0.364881357269897	-0.14225272253852	-0.344368734559932	33.1771154041062	-0.287012119620277	-52.3827735222468	-0.0475289894923182	-0.0411982848985331	-0.0831607866358483	-0.0207560738446118	-0.0145871027071366	-0.0559627234127821	-0.111135003718744	-0.118503245399195	-0.138353724438539	0.00134170495158499	0.00130950658855777	0.00809697225300964
15	10.5789757830327	0.06	-0.344055946800102	-0.549489199768457	-0.138622693831746	0.0639151941576752	-11.1967856658877	-17.8869127575634	-4.50665857421207	31.93	26.97	38.02	-0.551572829379937	-0.34527158674059	-0.138970344101243	-0.537488297613983	-0.336455001926585	-0.135421706239186	-0.555753055154006	-0.348740400250704	-0.139962007439122	-0.344055946800102	32.7781200667384	-1.27088509823152	-53.2215059308637	-0.0475289894923182	-0.0411982848985331	-0.0831607866358483	-0.0207560738446118	-0.0145871027071366	-0.0559627234127821	-0.111135003718744	-0.118503245399195	-0.138353724438539	0.00134170495158499	0.00130950658855777	0.00809697225300964
15	10.5789757830327	0.06	-0.343415013673494	-0.559897156390687	-0.126932870956302	0.0535583556400164	-10.4459797500924	-17.3019345308485	-3.5900249693363	30.45	25.47	35.79	-0.559038983486185	-0.337517743498394	-0.115996503510603	-0.545167584877507	-0.329142937275809	-0.113118289674111	-0.566982215085729	-1.05657727718353	-0.117329198846688	-0.343415013673494	31.3715247144344	0.777534384197525	-50.4342944036307	-0.0475289894923182	-0.0411982848985331	-0.0831607866358483	-0.0207560738446118	-0.0145871027071366	-0.0559627234127821	-0.111135003718744	-0.118503245399195	-0.138353724438539	0.00134170495158499	0.00130950658855777	0.00809697225300964
15	10.5789757830327	0.06	-0.342936883410887	-0.557267370426731	-0.128606396395043	0.0664074381907502	-11.6912493258311	-18.5353550857164	-4.84714356594584	30.97	27.03	36.25	-0.588994991217505	-0.371510945549464	-0.154026899881422	-0.574226155489873	-0.362195443367526	-0.150164731245178	-0.596182011818678	-0.374817086712321	-0.156120752248507	-0.342936883410887	31.9485139354689	-1.02706365289187	-52.601992999488	-0.0475289894923182	-0.0411982848985331	-0.0831607866358483	-0.0207560738446118	-0.0145871027071366	-0.0559627234127821	-0.111135003718744	-0.118503245399195	-0.138353724438539	0.00134170495158499	0.00130950658855777	0.00809697225300964
15	10.5789757830327	0.06	-0.342895194281808	-0.564359097608449	-0.121431290955168	0.0531894653585695	-11.9858323601916	-19.8812005748443	-4.09046414553888	32.75	27.84	38.2	-0.598036853112032	-0.360540070989826	-0.12304328886762	-0.582544446796789	-0.351200122718019	-0.119855798639248	-0.604991899719513	-0.3642554815654	-0.123881546959196	-0.342895194281808	33.7677012114639	-0.917169058396165	-53.2639226087439	-0.0475289894923182	-0.0411982848985331	-0.0831607866358483	-0.0207560738446118	-0.0145871027071366	-0.0559627234127821	-0.111135003718744	-0.118503245399195	-0.138353724438539	0.00134170495158499	0.00130950658855777	0.00809697225300964
15	10.5789757830327	0.06	-0.342617268007242	-0.555466985082073	-0.129767550932412	0.0656453189077039	-11.9557147428324	-18.9980226180889	-4.91340686757592	31.71	26.87	38.3	-0.589779315123183	-0.371156166859283	-0.152533018595383	-0.574779132495203	-0.361716347347764	-0.148653562200325	-0.592723188791505	-0.373911790145232	-0.154108574650716	-0.342617268007242	33.1691175830914	0.686927578122547	-51.3683610417669	-0.0475289894923182	-0.0411982848985331	-0.0831607866358483	-0.0207560738446118	-0.0145871027071366	-0.0559627234127821	-0.111135003718744	-0.118503245399195	-0.138353724438539	0.00134170495158499	0.00130950658855777	0.00809697225300964
15	10.5789757830327	0.06	-0.341529417434829	-0.555551222070727	-0.12750761279893	0.0650638283499566	-11.411046694121	-18.164596678556	-4.657496709686	33.29	27.63	38.67	-0.537625953600095	-0.337738016927426	-0.137850080254757	-0.523571415961696	-0.328908919970631	-0.134246423979566	-0.541952206921009	-0.340859747107667	-0.139004751488379	-0.341529417434829	33.233585634789	-0.500307667754798	-52.6167259078455	-0.0475289894923182	-0.0411982848985331	-0.0831607866358483	-0.0207560738446118	-0.0145871027071366	-0.0559627234127821	-0.111135003718744	-0.118503245399195	-0.138353724438539	0.00134170495158499	0.00130950658855777	0.00809697225300964
15	10.5789757830327	0.06	-0.339421211825885	-0.552136462305917	-0.126705961345852	0.0603740431268493	-10.9796702990679	-17.7424794736069	-4.21686112452885	32.27	26.52	37.38	-0.541424036790797	-0.335052235782288	-0.128680434773779	-0.527513556740378	-0.326443941497232	-0.125374326254087	-0.546387533159779	-0.337481993551924	-0.129666492844771	-0.339421211825885	32.3453239281727	0.372422822599172	-51.3084428835594	-0.0475289894923182	-0.0411982848985331	-0.0831607866358483	-0.0207560738446118	-0.0145871027071366	-0.0559627234127821	-0.111135003718744	-0.118503245399195	-0.138353724438539	0.00134170495158499	0.00130950658855777	0.00809697225300964
15	10.5789757830327	0.06	-0.339084187780374	-0.544837689519087	-0.133330686041661	0.0633695900630824	-11.6423714636356	-18.6306561945844	-4.65408673268669	32.37	27.56	37.26	-0.566894965839913	-0.354254928234452	-0.141614890628991	-0.552305756990687	-0.345138073357778	-0.137970389724868	-0.573043090808124	-0.357715905915017	-0.143241607322427	-0.339084187780374	33.1261490917824	-0.513622465032009	-52.5919164530542	-0.0475289894923182	-0.0411982848985331	-0.0831607866358483	-0.0207560738446118	-0.0145871027071366	-0.0559627234127821	-0.111135003718744	-0.118503245399195	-0.138353724438539	0.00134170495158499	0.00130950658855777	0.00809697225300964
15	10.5789757830327	0.06	-0.33797729859733	-0.551720209857507	-0.124234387337153	0.0649003753947285	-12.0685991376316	-19.2209310589413	-4.91626721632201	32.29	27.92	38.31	-0.586186993141445	-0.368059997625703	-0.149933002109961	-0.571121174177691	-0.35860034506277	-0.146079515947849	-0.591120482064529	-0.372431674401185	-0.151170184305617	-0.33797729859733	33.3048329730786	-0.54808498871762	-52.7767747590595	-0.0475289894923182	-0.0411982848985331	-0.0831607866358483	-0.0207560738446118	-0.0145871027071366	-0.0559627234127821	-0.111135003718744	-0.118503245399195	-0.138353724438539	0.00134170495158499	0.00130950658855777	0.00809697225300964
15	10.5789757830327	0.06	-0.337082555587917	-0.555119748142135	-0.119045363033698	0.0544413560137665	-11.1315767993849	-18.3746340186033	-3.88851958016645	31.47	26.59	37.03	-0.574869400866902	-0.348262875814966	-0.12165635076303	-0.560316516151703	-0.33944656123173	-0.118576606311757	-0.579110373526707	-0.352190527468138	-0.122767533476597	-0.337082555587917	32.4899438737098	0.121430286726816	-51.6684080230391	-0.0475289894923182	-0.0411982848985331	-0.0831607866358483	-0.0207560738446118	-0.0145871027071366	-0.0559627234127821	-0.111135003718744	-0.118503245399195	-0.138353724438539	0.00134170495158499	0.00130950658855777	0.00809697225300964
15	10.5789757830327	0.06	-0.336932425338628	-0.553349219226234	-0.120515631451023	0.0560970284486747	-11.2290249670103	-18.4205543193152	-4.03749561470548	32.05	27.3	37.12	-0.565988055426199	-0.34502186499058	-0.124055674554962	-0.551504724221573	-0.336192940253409	-0.120881156285244	-0.572697791590591	-0.347631943815059	-0.125156711964848	-0.336932425338628	32.8388784139348	1.29700760536127	-50.6525162602628	-0.0475289894923182	-0.0411982848985331	-0.0831607866358483	-0.0207560738446118	-0.0145871027071366	-0.0559627234127821	-0.111135003718744	-0.118503245399195	-0.138353724438539	0.00134170495158499	0.00130950658855777	0.00809697225300964
15	10.5789757830327	0.06	-0.335742357423796	-0.536993807283523	-0.134490907564069	0.0692239488791803	-11.5678898009647	-18.1905735906763	-4.94520601125312	31.47	25.99	36.55	-0.5690182437773	-0.361854468521438	-0.154690693265576	-0.554612062212516	-0.352693178473964	-0.150774294735412	-0.574029686150197	-0.365037913930255	-0.156388486939872	-0.335742357423796	32.130765350987	0.333239673443363	-51.2289783331653	-0.0475289894923182	-0.0411982848985331	-0.0831607866358483	-0.0207560738446118	-0.0145871027071366	-0.0559627234127821	-0.111135003718744	-0.118503245399195	-0.138353724438539	0.00134170495158499	0.00130950658855777	0.00809697225300964
15	10.5789757830327	0.06	-0.334705056145143	-0.536352191585712	-0.133057920704573	0.0663107715398056	-11.4687931711421	-18.1879119116209	-4.74967443066326	31.26	27.33	36.22	-0.572713850927245	-0.361137481556425	-0.149561112185605	-0.558272401323086	-0.352031103682682	-0.145789806042278	-0.582411882894894	-0.365385906477874	-0.151109252066826	-0.334705056145143	32.4825658331168	-0.0980814612228528	-51.9077587615784	-0.0475289894923182	-0.0411982848985331	-0.0831607866358483	-0.0207560738446118	-0.0145871027071366	-0.0559627234127821	-0.111135003718744	-0.118503245399195	-0.138353724438539	0.00134170495158499	0.00130950658855777	0.00809697225300964
15	10.5789757830327	0.06	-0.333567950274488	-0.539019361237458	-0.128116539311519	0.07390519167127	-12.3125735762563	-19.1175175073933	-5.50762964511933	32.67	26.68	39.06	-0.576362871375283	-0.371204590642383	-0.166046309909484	-0.561451094504267	-0.361600710336999	-0.161750326169731	-0.582144113954242	-0.373187952663284	-0.167295277976804	-0.333567950274488	33.2433504181762	-0.800937029678888	-52.8992896505593	-0.0475289894923182	-0.0411982848985331	-0.0831607866358483	-0.0207560738446118	-0.0145871027071366	-0.0559627234127821	-0.111135003718744	-0.118503245399195	-0.138353724438539	0.00134170495158499	0.00130950658855777	0.00809697225300964
15	10.5789757830327	0.06	-0.330500787554805	-0.526751465928864	-0.134250109180746	0.0826406249477469	-13.2278821125218	-20.1088373521439	-6.34692687289975	32.48	27.81	38.57	-0.60976204487472	-0.401110233527902	-0.192458422181084	-0.594038297899563	-0.390766926865654	-0.187495555831744	-0.615680330662769	-0.40427598616875	-0.193981344352441	-0.330500787554805	33.7564577362409	-1.0728110799404	-53.3630931370746	-0.0475289894923182	-0.0411982848985331	-0.0831607866358483	-0.0207560738446118	-0.0145871027071366	-0.0559627234127821	-0.111135003718744	-0.118503245399195	-0.138353724438539	0.00134170495158499	0.00130950658855777	0.00809697225300964
15	10.5789757830327	0.06	-0.33040667724134	-0.528218566031921	-0.13259478845076	0.0673219941660359	-10.8481748356419	-17.1523681093038	-4.54398156197997	31.62	25.94	36.62	-0.534002738424021	-0.337735001500644	-0.141467264577267	-0.520444337214123	-0.32915986447703	-0.137875391739937	-0.538707566361883	-0.340774363955498	-0.142021929385167	-0.33040667724134	32.1147575400457	-0.795130455130644	-52.359379977135	-0.0475289894923182	-0.0411982848985331	-0.0831607866358483	-0.0207560738446118	-0.0145871027071366	-0.0559627234127821	-0.111135003718744	-0.118503245399195	-0.138353724438539	0.00134170495158499	0.00130950658855777	0.00809697225300964
15	10.5789757830327	0.06	-0.330187716715018	-0.526051782207352	-0.134323651222685	0.0729323650861595	-11.9754882725128	-18.6416255424881	-5.30935100253752	33	27.44	38.6	-0.556451449726597	-0.357467635815101	-0.158483821903604	-0.541973532305765	-0.34816693776769	-0.154360343229615	-0.562081346441983	-0.360289259845975	-0.16006646696435	-0.330187716715018	33.8684234065662	0.867287400527891	-51.4813283874438	-0.0475289894923182	-0.0411982848985331	-0.0831607866358483	-0.0207560738446118	-0.0145871027071366	-0.0559627234127821	-0.111135003718744	-0.118503245399195	-0.138353724438539	0.00134170495158499	0.00130950658855777	0.00809697225300964
15	10.5789757830327	0.06	-0.329815995909411	-0.533478466810313	-0.126153525008509	0.0609972277990069	-10.834614763705	-17.4716989146381	-4.19753061277202	33.17	26.14	38.48	-0.518876160451629	-0.321767410028669	-0.12465865960571	-0.505337328802635	-0.313371659507545	-0.121405990212454	-0.521893366053906	-0.323499237053854	-0.125283195096678	-0.329815995909411	33.0402894711651	-0.0928245505044775	-52.0592751563448	-0.0475289894923182	-0.0411982848985331	-0.0831607866358483	-0.0207560738446118	-0.0145871027071366	-0.0559627234127821	-0.111135003718744	-0.118503245399195	-0.138353724438539	0.00134170495158499	0.00130950658855777	0.00809697225300964
15	10.5789757830327	0.06	-0.329578144852322	-0.534882405791672	-0.124273883912972	0.0617369195320714	-11.0767933006744	-17.8188026288889	-4.33478397245997	32.24	27.89	38.19	-0.54434655023862	-0.338384926670259	-0.132423303101898	-0.530369860736712	-0.329696525779093	-0.129023190821475	-0.548363629348102	-0.341189895111573	-0.133636102281777	-0.329578144852322	33.1453070416827	-0.416265693757918	-52.525148810022	-0.0475289894923182	-0.0411982848985331	-0.0831607866358483	-0.0207560738446118	-0.0145871027071366	-0.0559627234127821	-0.111135003718744	-0.118503245399195	-0.138353724438539	0.00134170495158499	0.00130950658855777	0.00809697225300964
15	10.5789757830327	0.06	-0.327988531985794	-0.52560042192293	-0.130376642048657	0.0590089065537496	-11.2395333884158	-18.2471077682948	-4.23195900853679	32.13	27.56	39.18	-0.559338209180364	-0.344531339285606	-0.129724469390849	-0.545005221701909	-0.335702757059564	-0.12640029241722	-0.563671364174268	-0.347242380191969	-0.130887941649147	-0.327988531985794	33.8866091601771	0.185582705644983	-52.1880526145071	-0.0475289894923182	-0.0411982848985331	-0.0831607866358483	-0.0207560738446118	-0.0145871027071366	-0.0559627234127821	-0.111135003718744	-0.118503245399195	-0.138353724438539	0.00134170495158499	0.00130950658855777	0.00809697225300964
15	10.5789757830327	0.06	-0.327241159483437	-0.523384057963868	-0.131098261003007	0.0673037778526742	-11.6970019572236	-18.4954598452899	-4.89854406915731	32.51	28.23	38.18	-0.560415571371054	-0.354421143892519	-0.148426716413985	-0.545958018915307	-0.345277817866235	-0.144597616817163	-0.566853768284264	-0.358650156040762	-0.14960442925098	-0.327241159483437	33.9552010671491	-2.67724496200976	-55.092460012283	-0.0475289894923182	-0.0411982848985331	-0.0831607866358483	-0.0207560738446118	-0.0145871027071366	-0.0559627234127821	-0.111135003718744	-0.118503245399195	-0.138353724438539	0.00134170495158499	0.00130950658855777	0.00809697225300964
15	10.5789757830327	0.06	-0.326889731169571	-0.523807724337007	-0.129971738002135	0.0744529235445958	-12.307443553734	-19.0824808900695	-5.53240621739841	31.24	26.21	36.61	-0.601257076095431	-0.387786974238688	-0.174316872381945	-0.58610166554734	-0.378012335347192	-0.169923005147045	-0.606580492878566	-0.391839273434615	-0.176226785472762	-0.326889731169571	32.6110993501879	-0.335478420991773	-52.0959660134933	-0.0475289894923182	-0.0411982848985331	-0.0831607866358483	-0.0207560738446118	-0.0145871027071366	-0.0559627234127821	-0.111135003718744	-0.118503245399195	-0.138353724438539	0.00134170495158499	0.00130950658855777	0.00809697225300964
15	10.5789757830327	0.06	-0.326134833628883	-0.526376266164054	-0.125893401093711	0.0710001400115393	-11.5513731203406	-18.0751229037185	-5.02762333696261	32.52	24.99	37.17	-0.547508472386328	-0.349899399565413	-0.152290326744498	-0.533381363071268	-0.340871106276379	-0.148360849481491	-0.549405581958314	-0.353777037445779	-0.153331768102458	-0.326134833628883	32.5820729906556	0.626069926782775	-51.0870150211533	-0.0475289894923182	-0.0411982848985331	-0.0831607866358483	-0.0207560738446118	-0.0145871027071366	-0.0559627234127821	-0.111135003718744	-0.118503245399195	-0.138353724438539	0.00134170495158499	0.00130950658855777	0.00809697225300964
15	10.5789757830327	0.06	-0.325985617286886	-0.535642709204691	-0.116328525369081	0.0656495476317903	-12.8392413237516	-20.4017146272716	-5.27676802023158	30.96	26.85	37.87	-0.648487909088883	-0.408107500395948	-0.167727091703012	-0.632230205892807	-0.397876175307942	-0.163522144723076	-0.653372494066011	-0.411756660556302	-0.169072117325983	-0.325985617286886	33.2988156724311	-0.144712662133394	-52.2539991627054	-0.0475289894923182	-0.0411982848985331	-0.0831607866358483	-0.0207560738446118	-0.0145871027071366	-0.0559627234127821	-0.111135003718744	-0.118503245399195	-0.138353724438539	0.00134170495158499	0.00130950658855777	0.00809697225300964
15	10.5789757830327	0.06	-0.325658111741502	-0.531026167012509	-0.120290056470495	0.0544925331395659	-10.4794526250175	-17.2948007320383	-3.66410451799665	32.18	27.93	38.82	-0.529222244748578	-0.320672063695671	-0.112121882642764	-0.515647124927191	-0.31244648033965	-0.109245835752109	-0.534977599250918	-0.323037220356146	-0.112748035546422	-0.325658111741502	33.5190753920722	-0.907168074691166	-53.1397297911664	-0.0475289894923182	-0.0411982848985331	-0.0831607866358483	-0.0207560738446118	-0.0145871027071366	-0.0559627234127821	-0.111135003718744	-0.118503245399195	-0.138353724438539	0.00134170495158499	0.00130950658855777	0.00809697225300964
15	10.5789757830327	0.06	-0.323494736031678	-0.517844309757659	-0.129145162305697	0.0709729744829449	-11.4410997799706	-17.9039025907484	-4.97829696919283	31.61	27.8	37.82	-0.557703631485018	-0.356388383098622	-0.155073134712226	-0.543548091630941	-0.347342593048718	-0.151137094466495	-0.565620835575125	-0.36011020753356	-0.156689904254291	-0.323494736031678	32.8977691850174	-1.94418757920764	-53.895682668799	-0.0475289894923182	-0.0411982848985331	-0.0831607866358483	-0.0207560738446118	-0.0145871027071366	-0.0559627234127821	-0.111135003718744	-0.118503245399195	-0.138353724438539	0.00134170495158499	0.00130950658855777	0.00809697225300964
15	10.5789757830327	0.06	-0.323089061089376	-0.530520307001101	-0.11565781517765	0.0755756419333932	-12.8675662015974	-19.8938654228086	-5.84126698038617	31.29	27.65	38.31	-0.625856433447398	-0.404810674995662	-0.183764916543927	-0.610066076595817	-0.394597302289239	-0.179128527982662	-0.63299643767641	-0.408785357261805	-0.185834562382104	-0.323089061089376	33.3547872373045	0.144813783833081	-52.0177783507553	-0.0475289894923182	-0.0411982848985331	-0.0831607866358483	-0.0207560738446118	-0.0145871027071366	-0.0559627234127821	-0.111135003718744	-0.118503245399195	-0.138353724438539	0.00134170495158499	0.00130950658855777	0.00809697225300964
15	10.5789757830327	0.06	-0.323079291588507	-0.521728141115978	-0.124430442061036	0.059250661107094	-10.8553184206855	-17.6086549121457	-4.1019819292253	30.86	26.79	37.94	-0.561588028721713	-0.346205709830474	-0.130823390939236	-0.547538306719772	-0.337544389200698	-0.127550471681624	-0.565564708764021	-0.348604466806197	-0.132281645548507	-0.323079291588507	32.675584871119	-0.149204467851713	-51.9867762876957	-0.0475289894923182	-0.0411982848985331	-0.0831607866358483	-0.0207560738446118	-0.0145871027071366	-0.0559627234127821	-0.111135003718744	-0.118503245399195	-0.138353724438539	0.00134170495158499	0.00130950658855777	0.00809697225300964
15	10.5789757830327	0.06	-0.322960753128198	-0.519238006488317	-0.126683499768079	0.0592744665026622	-11.3163129743948	-18.3549415900374	-4.27768435875213	33.92	28.66	38.07	-0.533265191228657	-0.328772269456274	-0.124279347683892	-0.519182591100011	-0.320089969391887	-0.120997347683763	-0.537512796815933	-0.332704376593111	-0.125545867190666	-0.322960753128198	34.5629716146281	-0.226938239803414	-52.916359848357	-0.0475289894923182	-0.0411982848985331	-0.0831607866358483	-0.0207560738446118	-0.0145871027071366	-0.0559627234127821	-0.111135003718744	-0.118503245399195	-0.138353724438539	0.00134170495158499	0.00130950658855777	0.00809697225300964
15	10.5789757830327	0.06	-0.322409602324494	-0.522175134074111	-0.122644070574877	0.0595077899429698	-10.7009590848919	-17.3429588479575	-4.05895932182626	32.18	27.66	40.25	-0.530749811110126	-0.327483450937925	-0.124217090765725	-0.517136315631423	-0.319083646763962	-0.1210309778965	-0.532690168365133	-0.330412181157266	-0.125389825959289	-0.322409602324494	33.7486958740391	0.91309210190785	-51.4435445562381	-0.0475289894923182	-0.0411982848985331	-0.0831607866358483	-0.0207560738446118	-0.0145871027071366	-0.0559627234127821	-0.111135003718744	-0.118503245399195	-0.138353724438539	0.00134170495158499	0.00130950658855777	0.00809697225300964
15	10.5789757830327	0.06	-0.322164142860556	-0.52757303188284	-0.116755253838272	0.0542615349720479	-10.1626295878993	-16.7867931439406	-3.53846603185798	31.68	26.11	36.11	-0.521725372297459	-0.315849588411816	-0.109973804526172	-0.508465055371622	-0.307821867573183	-0.107178679774743	-0.527623391528379	-0.319344838105074	-0.111492347769344	-0.322164142860556	32.0376678452614	-0.0591724119045908	-51.6175418453836	-0.0475289894923182	-0.0411982848985331	-0.0831607866358483	-0.0207560738446118	-0.0145871027071366	-0.0559627234127821	-0.111135003718744	-0.118503245399195	-0.138353724438539	0.00134170495158499	0.00130950658855777	0.00809697225300964
15	10.5789757830327	0.06	-0.321913704863746	-0.515329460019317	-0.128497949708175	0.0661921254085146	-10.9840770394609	-17.4253934718457	-4.54276060707612	32.13	27.18	38.49	-0.534142674303795	-0.336696229792229	-0.139249785280663	-0.520455213492899	-0.328068354372119	-0.135681495251339	-0.539025028620273	-0.338379615221314	-0.140393615899671	-0.321913704863746	33.1602393551348	1.35121081482831	-50.7022951758607	-0.0475289894923182	-0.0411982848985331	-0.0831607866358483	-0.0207560738446118	-0.0145871027071366	-0.0559627234127821	-0.111135003718744	-0.118503245399195	-0.138353724438539	0.00134170495158499	0.00130950658855777	0.00809697225300964
15	10.5789757830327	0.06	-0.320718744032297	-0.525633249682758	-0.115804238381837	0.0604622084786982	-11.0034517031142	-17.7756478246985	-4.23125558152996	31.44	27.62	38.32	-0.556597066122197	-0.344543782345921	-0.132490498569646	-0.542513919912052	-0.335826056799181	-0.129138193686311	-0.562141638236932	-0.348210638546138	-0.133726318495635	-0.320718744032297	33.0935126661011	-1.02353618117857	-53.069871399037	-0.0475289894923182	-0.0411982848985331	-0.0831607866358483	-0.0207560738446118	-0.0145871027071366	-0.0559627234127821	-0.111135003718744	-0.118503245399195	-0.138353724438539	0.00134170495158499	0.00130950658855777	0.00809697225300964
15	10.5789757830327	0.06	-0.320019775694605	-0.516954426059461	-0.123085125329748	0.0731496242797641	-11.3924815784424	-17.7239225432386	-5.0610406136463	31.62	26.81	37.46	-0.551866877528463	-0.354725835697923	-0.157584793867383	-0.537855971052769	-0.345719985354568	-0.153583999656367	-0.555757168619761	-0.358258774423272	-0.158759320939114	-0.320019775694605	32.4782971810155	0.502319820851427	-51.2195756905891	-0.0475289894923182	-0.0411982848985331	-0.0831607866358483	-0.0207560738446118	-0.0145871027071366	-0.0559627234127821	-0.111135003718744	-0.118503245399195	-0.138353724438539	0.00134170495158499	0.00130950658855777	0.00809697225300964
15	10.5789757830327	0.06	-0.31948046953512	-0.510731373052001	-0.12822956601824	0.0700984765412165	-10.6496072400837	-16.7055706513414	-4.59364382882604	31.78	27.58	37.65	-0.517548583300881	-0.329931210064564	-0.142313836828247	-0.504369350300371	-0.321529602115319	-0.138689853930267	-0.522732611847982	-0.333935929160353	-0.144080994411509	-0.31948046953512	32.7646545433387	2.38206893028253	-49.4870891666506	-0.0475289894923182	-0.0411982848985331	-0.0831607866358483	-0.0207560738446118	-0.0145871027071366	-0.0559627234127821	-0.111135003718744	-0.118503245399195	-0.138353724438539	0.00134170495158499	0.00130950658855777	0.00809697225300964
15	10.5789757830327	0.06	-0.317563782526689	-0.520307715958197	-0.114819849095181	0.0640689348779889	-11.6273757287214	-18.5658718091368	-4.68887964830613	31.47	27.62	37.27	-0.580758918910592	-0.363715866801167	-0.146672814691742	-0.566055506752596	-0.354507460139049	-0.142959413525503	-0.58621221739346	-0.36802709294274	-0.148274436076777	-0.317563782526689	33.139521863085	-2.29854730405071	-54.3305135367303	-0.0475289894923182	-0.0411982848985331	-0.0831607866358483	-0.0207560738446118	-0.0145871027071366	-0.0559627234127821	-0.111135003718744	-0.118503245399195	-0.138353724438539	0.00134170495158499	0.00130950658855777	0.00809697225300964
15	10.5789757830327	0.06	-0.317504999645052	-0.50731247275314	-0.127697526536964	0.0763017575755968	-12.0760507349266	-18.636116273019	-5.51598519683425	31.38	27.53	36.66	-0.584613925300057	-0.378825036227595	-0.173036147155133	-0.569838389115762	-0.369250609776113	-0.168662830436463	-0.591504751060575	-0.381309685025889	-0.174492491335517	-0.317504999645052	32.755948212378	0.654193321637074	-51.2360650178187	-0.0475289894923182	-0.0411982848985331	-0.0831607866358483	-0.0207560738446118	-0.0145871027071366	-0.0559627234127821	-0.111135003718744	-0.118503245399195	-0.138353724438539	0.00134170495158499	0.00130950658855777	0.00809697225300964
15	10.5789757830327	0.06	-0.315847267257147	-0.511788666001773	-0.119905868512521	0.0696327066018731	-11.3159653528381	-17.773959538879	-4.85797116679716	31.23	26.3	37.35	-0.560243509916672	-0.356684515540948	-0.153125521165223	-0.546125227872407	-0.347695973055238	-0.149266718238069	-0.565658252951649	-0.359398072904289	-0.15440372224884	-0.315847267257147	32.4458792351585	0.0582946638029895	-51.6413800863216	-0.0475289894923182	-0.0411982848985331	-0.0831607866358483	-0.0207560738446118	-0.0145871027071366	-0.0559627234127821	-0.111135003718744	-0.118503245399195	-0.138353724438539	0.00134170495158499	0.00130950658855777	0.00809697225300964
15	10.5789757830327	0.06	-0.314852238996195	-0.512324136435111	-0.11738034155728	0.0654490889728622	-11.492907376654	-18.2734593301611	-4.71235542314696	32.32	27.05	38.81	-0.55685345217196	-0.35022734516497	-0.143601238157981	-0.542535007977212	-0.341221904545612	-0.139908801114012	-0.560146173491066	-0.352981362117064	-0.145152793831701	-0.314852238996195	33.4261935864636	-0.445166185657883	-52.6329928864323	-0.0475289894923182	-0.0411982848985331	-0.0831607866358483	-0.0207560738446118	-0.0145871027071366	-0.0559627234127821	-0.111135003718744	-0.118503245399195	-0.138353724438539	0.00134170495158499	0.00130950658855777	0.00809697225300964
15	10.5789757830327	0.06	-0.314642708350577	-0.506049976444361	-0.123235440256792	0.0617417425212589	-10.6998317400207	-17.2121282525753	-4.18753522746606	31.93	27.23	38.41	-0.53082268951169	-0.32998321754374	-0.129143745575791	-0.517268892575883	-0.321557568807952	-0.125846245040021	-0.535930153915162	-0.333237214239525	-0.13012299538989	-0.314642708350577	33.4874286400606	-0.326560895910812	-52.5716116484742	-0.0475289894923182	-0.0411982848985331	-0.0831607866358483	-0.0207560738446118	-0.0145871027071366	-0.0559627234127821	-0.111135003718744	-0.118503245399195	-0.138353724438539	0.00134170495158499	0.00130950658855777	0.00809697225300964
15	10.5789757830327	0.06	-0.313565764750473	-0.510085650428539	-0.117045879072408	0.063740288701624	-10.1851280227392	-16.2796985680092	-4.09055747746914	32.26	27.55	37.18	-0.496914030648278	-0.310886162744656	-0.124858294841033	-0.484149028736597	-0.30289994738951	-0.121650866042423	-0.503239926160696	-0.313963879906276	-0.126500738614127	-0.313565764750473	32.6134881194137	0.307836487015928	-51.5262445579508	-0.0475289894923182	-0.0411982848985331	-0.0831607866358483	-0.0207560738446118	-0.0145871027071366	-0.0559627234127821	-0.111135003718744	-0.118503245399195	-0.138353724438539	0.00134170495158499	0.00130950658855777	0.00809697225300964
15	10.5789757830327	0.06	-0.313181281375344	-0.505097982674525	-0.121264580076164	0.0595659174547707	-10.5530522438685	-17.0998482997558	-4.0062561879813	32.11	27.38	37.18	-0.524450473267082	-0.323660955740066	-0.12287143821305	-0.511015682991913	-0.31536976852168	-0.119723854051447	-0.530841660344196	-0.328322982530801	-0.124547634662272	-0.313181281375344	32.9915611321908	-0.129196881308035	-52.09113614789	-0.0475289894923182	-0.0411982848985331	-0.0831607866358483	-0.0207560738446118	-0.0145871027071366	-0.0559627234127821	-0.111135003718744	-0.118503245399195	-0.138353724438539	0.00134170495158499	0.00130950658855777	0.00809697225300964
15	10.5789757830327	0.06	-0.313107634094116	-0.50392594287866	-0.122289325309572	0.0592614266073686	-10.1085072787009	-16.3966286335228	-3.82038592387897	32.68	26.67	37.82	-0.494267135610471	-0.304715258826206	-0.115163382041941	-0.481478393460863	-0.296831010424041	-0.11218362738722	-0.498314365210636	-0.307207016714678	-0.116189057219737	-0.313107634094116	32.8755985571017	0.131087724005636	-51.8231961291803	-0.0475289894923182	-0.0411982848985331	-0.0831607866358483	-0.0207560738446118	-0.0145871027071366	-0.0559627234127821	-0.111135003718744	-0.118503245399195	-0.138353724438539	0.00134170495158499	0.00130950658855777	0.00809697225300964
15	10.5789757830327	0.06	-0.312847162512465	-0.501656292826066	-0.124038032198863	0.063587980104586	-10.9965485710271	-17.5850680364221	-4.40802910563217	31.85	26.79	38.44	-0.543612435855903	-0.339939575003207	-0.136266714150511	-0.529751575173696	-0.331271901530894	-0.132792227888091	-0.548605332319139	-0.342441497736094	-0.137524906310815	-0.312847162512465	33.4868983928955	0.443587073199983	-51.6462005575463	-0.0475289894923182	-0.0411982848985331	-0.0831607866358483	-0.0207560738446118	-0.0145871027071366	-0.0559627234127821	-0.111135003718744	-0.118503245399195	-0.138353724438539	0.00134170495158499	0.00130950658855777	0.00809697225300964
15	10.5789757830327	0.06	-0.310434523341697	-0.508385902493545	-0.112483144189848	0.0473757274028289	-9.86532268757894	-16.7721664607694	-2.95847891438845	32.98	26.96	38.91	-0.501013757465144	-0.294694331818796	-0.088374906172447	-0.487983578521902	-0.287030031547709	-0.0860764845735164	-0.507180648090741	-0.297167363592787	-0.0892217293431287	-0.310434523341697	33.6294517594541	0.0666063366256533	-52.1388272374764	-0.0475289894923182	-0.0411982848985331	-0.0831607866358483	-0.0207560738446118	-0.0145871027071366	-0.0559627234127821	-0.111135003718744	-0.118503245399195	-0.138353724438539	0.00134170495158499	0.00130950658855777	0.00809697225300964
15	10.5789757830327	0.06	-0.310014941158766	-0.495288025174062	-0.124741857143469	0.0644071975677097	-11.1088000687702	-17.7192169182478	-4.49838321929254	33.96	28.34	40.38	-0.514233271784566	-0.322390917799611	-0.130548563814655	-0.500645289921281	-0.313872134235205	-0.127098978549129	-0.518203532652669	-0.324908484387381	-0.131308349768156	-0.310014941158766	34.752535218503	1.28897480311842	-51.4491994845276	-0.0475289894923182	-0.0411982848985331	-0.0831607866358483	-0.0207560738446118	-0.0145871027071366	-0.0559627234127821	-0.111135003718744	-0.118503245399195	-0.138353724438539	0.00134170495158499	0.00130950658855777	0.00809697225300964
15	10.5789757830327	0.06	-0.30833977385964	-0.495048089677431	-0.121631458041849	0.069601326725195	-11.0125329078825	-17.2988815424602	-4.72618427330487	32.38	27.57	39.72	-0.526158931003888	-0.334954750007066	-0.143750569010245	-0.512614908585452	-0.326332574508493	-0.140050240431534	-0.529703174338591	-0.338030297611767	-0.14466134039706	-0.30833977385964	33.6282703591248	0.299796662505656	-51.9323522392711	-0.0475289894923182	-0.0411982848985331	-0.0831607866358483	-0.0207560738446118	-0.0145871027071366	-0.0559627234127821	-0.111135003718744	-0.118503245399195	-0.138353724438539	0.00134170495158499	0.00130950658855777	0.00809697225300964
15	10.5789757830327	0.06	-0.307773925867893	-0.502932720750737	-0.11261513098505	0.066094185696966	-11.2773134389234	-17.8958355530933	-4.65879132475346	31.6	26.89	38.29	-0.557601220063644	-0.35138028140278	-0.145159342741917	-0.543450551814223	-0.342463038016994	-0.141475524219765	-0.562400136702906	-0.355019722258508	-0.146462521014505	-0.307773925867893	33.2919533139236	0.499675695115806	-51.5992540074639	-0.0475289894923182	-0.0411982848985331	-0.0831607866358483	-0.0207560738446118	-0.0145871027071366	-0.0559627234127821	-0.111135003718744	-0.118503245399195	-0.138353724438539	0.00134170495158499	0.00130950658855777	0.00809697225300964
15	10.5789757830327	0.06	-0.307362206037253	-0.489990822508678	-0.124733589565828	0.0707815697209902	-10.9204771509315	-17.09816398386	-4.74279031800305	31.85	27.12	37.73	-0.528585648593049	-0.337603938248554	-0.146622227904058	-0.515108315116928	-0.328996060091554	-0.14288380506618	-0.53354581171218	-0.340453035966647	-0.410275486200821	-0.307362206037253	33.2212892946362	0.338408354871123	-51.7389773367162	-0.0475289894923182	-0.0411982848985331	-0.0831607866358483	-0.0207560738446118	-0.0145871027071366	-0.0559627234127821	-0.111135003718744	-0.118503245399195	-0.138353724438539	0.00134170495158499	0.00130950658855777	0.00809697225300964
15	10.5789757830327	0.06	-0.306772472825868	-0.489328458266185	-0.124216487385551	0.081158093667139	-10.8195416262533	-16.5034726907849	-5.13561056172158	32.07	26.42	37.91	-0.506691390404612	-0.332182728620984	-0.157674066837357	-0.493719526288286	-0.323678480672305	-0.153637435056325	-0.509873794442921	-0.334340393397406	-0.159313855752022	-0.306772472825868	32.6748244351087	-1.65090581995468	-53.4141357993075	-0.0475289894923182	-0.0411982848985331	-0.0831607866358483	-0.0207560738446118	-0.0145871027071366	-0.0559627234127821	-0.111135003718744	-0.118503245399195	-0.138353724438539	0.00134170495158499	0.00130950658855777	0.00809697225300964
15	10.5789757830327	0.06	-0.305458567520191	-0.49597829466031	-0.114938840380071	0.0543029189198261	-9.59051462346502	-15.8392453521175	-3.34178389481252	32.14	25.97	37.88	-0.485260497092592	-0.293820683378342	-0.102380869664093	-0.472821719747919	-0.286289120265952	-0.0997565207839854	-0.488051293378191	-0.296335625794	-0.103091021573512	-0.305458567520191	32.7231538124694	1.56539592876865	-50.2587069372136	-0.0475289894923182	-0.0411982848985331	-0.0831607866358483	-0.0207560738446118	-0.0145871027071366	-0.0559627234127821	-0.111135003718744	-0.118503245399195	-0.138353724438539	0.00134170495158499	0.00130950658855777	0.00809697225300964
15	10.5789757830327	0.06	-0.303653659786018	-0.493555813002338	-0.113751506569699	0.0584851943671885	-10.5378267794284	-17.1390911365333	-3.93656242232348	31.66	27.27	37.29	-0.532960963436562	-0.327686588988391	-0.122412214540219	-0.519419441008671	-0.319360697227964	-0.119301953447258	-0.537305994823284	-0.330501353710253	-0.123560715144042	-0.303653659786018	32.9646486648722	0.340588656498514	-51.5532210293152	-0.0475289894923182	-0.0411982848985331	-0.0831607866358483	-0.0207560738446118	-0.0145871027071366	-0.0559627234127821	-0.111135003718744	-0.118503245399195	-0.138353724438539	0.00134170495158499	0.00130950658855777	0.00809697225300964
15	10.5789757830327	0.06	-0.302391726525388	-0.491336465023764	-0.113446988027013	0.0721819721719646	-11.7508811256457	-18.3285639184984	-5.17319833279296	32.39	26.45	38.48	-0.557267000424022	-0.357277215298836	-0.157287430173649	-0.542919081636703	-0.34807842106597	-0.153237760495236	-0.562166221562258	-0.360275085742521	-0.522347927093563	-0.302391726525388	33.4964608261998	1.319762292363	-50.8331964781529	-0.0475289894923182	-0.0411982848985331	-0.0831607866358483	-0.0207560738446118	-0.0145871027071366	-0.0559627234127821	-0.111135003718744	-0.118503245399195	-0.138353724438539	0.00134170495158499	0.00130950658855777	0.00809697225300964
15	10.5789757830327	0.06	-0.302293803177168	-0.49562877622958	-0.108958830124756	0.0658067028895651	-10.6710117299181	-16.9483331464328	-4.39369031340334	31.71	26.91	36.74	-0.526251648168989	-0.331338631473736	-0.136425614778482	-0.512868772309878	-0.32291250342688	-0.132956234543882	-0.530350922401532	-0.333967872234847	-0.137728924346694	-0.302293803177168	32.6825556595565	-0.60899337602209	-52.4516096334165	-0.0475289894923182	-0.0411982848985331	-0.0831607866358483	-0.0207560738446118	-0.0145871027071366	-0.0559627234127821	-0.111135003718744	-0.118503245399195	-0.138353724438539	0.00134170495158499	0.00130950658855777	0.00809697225300964
15	10.5789757830327	0.06	-0.300955460250398	-0.482738913252151	-0.119172007248646	0.0743381779129086	-11.3158080260236	-17.5501590655567	-5.08145698649062	32.42	28	38.17	-0.533164161214793	-0.343768012137453	-0.154371863060114	-0.519430332014101	-0.334912857371236	-0.150395382728372	-0.538805886492175	-0.346933859354989	-0.155669325330868	-0.300955460250398	33.3908755857885	0.101536759546518	-52.0835279887919	-0.0475289894923182	-0.0411982848985331	-0.0831607866358483	-0.0207560738446118	-0.0145871027071366	-0.0559627234127821	-0.111135003718744	-0.118503245399195	-0.138353724438539	0.00134170495158499	0.00130950658855777	0.00809697225300964
15	10.5789757830327	0.06	-0.299645556848751	-0.490225214870195	-0.109065898827307	0.0625543868312549	-10.9048972358579	-17.4958954454925	-4.31389902622325	32.66	27.37	38.83	-0.527598938399972	-0.32884354064208	-0.130088142884189	-0.513950643022562	-0.320336787786877	-0.126722932551192	-0.532035557190878	-0.331109091410119	-0.131287014571943	-0.299645556848751	33.7920614596876	-0.837331631228344	-53.1377338239868	-0.0475289894923182	-0.0411982848985331	-0.0831607866358483	-0.0207560738446118	-0.0145871027071366	-0.0559627234127821	-0.111135003718744	-0.118503245399195	-0.138353724438539	0.00134170495158499	0.00130950658855777	0.00809697225300964
15	10.5789757830327	0.06	-0.299606608748109	-0.487801148925304	-0.111412068570914	0.0634216237493664	-10.3721617985322	-16.5952811351598	-4.1490424619046	31.54	26.53	37.61	-0.51802401914565	-0.323768479626476	-0.129512940107302	-0.504892191585682	-0.315560999496848	-0.126229807408014	-0.523222133592034	-0.326291718687506	-0.130769619919299	-0.299606608748109	32.585265137578	0.845572383762872	-50.9350831800811	-0.0475289894923182	-0.0411982848985331	-0.0831607866358483	-0.0207560738446118	-0.0145871027071366	-0.0559627234127821	-0.111135003718744	-0.118503245399195	-0.138353724438539	0.00134170495158499	0.00130950658855777	0.00809697225300964
15	10.5789757830327	0.06	-0.298921533787864	-0.478830122702023	-0.119012944873706	0.0656775238284199	-10.4512750865337	-16.605803107191	-4.2967470658764	32.07	27.37	38.27	-0.509963638598003	-0.320958296127778	-0.131952953657552	-0.496909963634392	-0.312742641211587	-0.128575318788781	-0.514708194592411	-0.324239957944403	-0.133901291927753	-0.298921533787864	33.3640820283193	-0.737057261431066	-52.8601021608769	-0.0475289894923182	-0.0411982848985331	-0.0831607866358483	-0.0207560738446118	-0.0145871027071366	-0.0559627234127821	-0.111135003718744	-0.118503245399195	-0.138353724438539	0.00134170495158499	0.00130950658855777	0.00809697225300964
15	10.5789757830327	0.06	-0.298829903574808	-0.491193295498876	-0.106466511650741	0.0620779577780255	-10.0663310231471	-16.1753479693719	-3.95731407692233	33.14	27.87	38.09	-0.480911381696107	-0.299283401514363	-0.117655421332619	-0.468370924965358	-0.291479155888723	-0.114587386812088	-0.485210559882681	-0.301327361627237	-0.119231627736572	-0.298829903574808	33.295500393179	-0.316526243613626	-52.4590292320698	-0.0475289894923182	-0.0411982848985331	-0.0831607866358483	-0.0207560738446118	-0.0145871027071366	-0.0559627234127821	-0.111135003718744	-0.118503245399195	-0.138353724438539	0.00134170495158499	0.00130950658855777	0.00809697225300964
15	10.5789757830327	0.06	-0.298179937256641	-0.484421341985903	-0.11193853252738	0.0605494286356173	-10.3085696981237	-16.648227492541	-3.96891190370632	32.34	28.04	38.57	-0.506965623789822	-0.313912725527783	-0.120859827265744	-0.493924560788671	-0.305837709316885	-0.1177508578451	-0.513148965665067	-0.317172285543195	-0.121779577803902	-0.298179937256641	33.7177250226033	0.96262688394339	-51.3492883734662	-0.0475289894923182	-0.0411982848985331	-0.0831607866358483	-0.0207560738446118	-0.0145871027071366	-0.0559627234127821	-0.111135003718744	-0.118503245399195	-0.138353724438539	0.00134170495158499	0.00130950658855777	0.00809697225300964
15	10.5789757830327	0.06	-0.297481856545643	-0.479612733040303	-0.115350980050984	0.0522337790144657	-9.55494266248826	-15.9095458488253	-3.20033947615125	33.49	27.62	38.29	-0.468167683663005	-0.281171783050001	-0.0941758824369982	-0.455889828805175	-0.273797958536112	-0.091706088267049	-0.473628779161453	-0.283172455077295	-0.0953368448941511	-0.297481856545643	34.0119975937115	-0.647671367874986	-53.0683645190142	-0.0475289894923182	-0.0411982848985331	-0.0831607866358483	-0.0207560738446118	-0.0145871027071366	-0.0559627234127821	-0.111135003718744	-0.118503245399195	-0.138353724438539	0.00134170495158499	0.00130950658855777	0.00809697225300964
15	10.5789757830327	0.06	-0.296763670947166	-0.48850215405637	-0.105025187837963	0.0565840774550245	-10.0270219688518	-16.4193920346804	-3.63465190302321	30.64	25.44	38.15	-0.527348472771972	-0.322042053113566	-0.11673563345516	-0.514213424949678	-0.314020719997341	-0.113828015045005	-0.531353369250599	-0.323982962067775	-0.117448270772738	-0.296763670947166	32.43292640749	0.393151970735804	-51.2545355423462	-0.0475289894923182	-0.0411982848985331	-0.0831607866358483	-0.0207560738446118	-0.0145871027071366	-0.0559627234127821	-0.111135003718744	-0.118503245399195	-0.138353724438539	0.00134170495158499	0.00130950658855777	0.00809697225300964
15	10.5789757830327	0.06	-0.294494021617815	-0.483349477064447	-0.105638566171183	0.0645665387883881	-10.7632681068517	-17.1596195465484	-4.3669166671551	31.87	27.02	38.27	-0.530224370750821	-0.332580046060857	-0.134935721370893	-0.516701302569324	-0.324097782915695	-0.131494263262066	-0.536047174741697	-0.336195244476375	-0.136044938889842	-0.294494021617815	33.3229487617572	0.438893601070996	-51.6502068039903	-0.0475289894923182	-0.0411982848985331	-0.0831607866358483	-0.0207560738446118	-0.0145871027071366	-0.0559627234127821	-0.111135003718744	-0.118503245399195	-0.138353724438539	0.00134170495158499	0.00130950658855777	0.00809697225300964
15	10.5789757830327	0.06	-0.294163374712851	-0.481797810780031	-0.10652893864567	0.0502683572299949	-9.57072333246853	-16.0657857812285	-3.07566088370857	32.6	27.99	38.36	-0.485471920872624	-0.289205738432213	-0.0929395559918027	-0.472928170583951	-0.281733165026888	-0.0905381594698251	-0.490467968954225	-0.292696591545387	-0.0940096059535315	-0.294163374712851	33.5716245072522	-0.694065088398428	-52.9710132578081	-0.0475289894923182	-0.0411982848985331	-0.0831607866358483	-0.0207560738446118	-0.0145871027071366	-0.0559627234127821	-0.111135003718744	-0.118503245399195	-0.138353724438539	0.00134170495158499	0.00130950658855777	0.00809697225300964
15	10.5789757830327	0.06	-0.293036256776348	-0.474401392948111	-0.111671120604585	0.065390102208116	-10.1794442610034	-16.1879808496145	-4.17090767239229	30.54	25.95	37.6	-0.52159084316622	-0.327990560674943	-0.134390278183666	-0.50862565463783	-0.31983769620196	-0.131049737766091	-0.525900896114686	-0.330769114579266	-0.135572577530578	-0.293036256776348	32.5352367576426	-0.639266404572825	-52.3884166058743	-0.0475289894923182	-0.0411982848985331	-0.0831607866358483	-0.0207560738446118	-0.0145871027071366	-0.0559627234127821	-0.111135003718744	-0.118503245399195	-0.138353724438539	0.00134170495158499	0.00130950658855777	0.00809697225300964
15	10.5789757830327	0.06	-0.290956403634958	-0.477113630052167	-0.104799177217748	0.0543788095415109	-9.73476218428084	-16.0727960863306	-3.39672828223105	31.22	26.18	37.98	-0.506789208697136	-0.306945499571306	-0.107101790445476	-0.494020571466205	-0.299211957367895	-0.104403343269584	-0.510804918398682	-0.309727603360123	-0.108117622147154	-0.290956403634958	33.0413162441354	0.551877939930122	-51.3867401609294	-0.0475289894923182	-0.0411982848985331	-0.0831607866358483	-0.0207560738446118	-0.0145871027071366	-0.0559627234127821	-0.111135003718744	-0.118503245399195	-0.138353724438539	0.00134170495158499	0.00130950658855777	0.00809697225300964
15	10.5789757830327	0.06	-0.287891808877387	-0.46715251832304	-0.108631099431734	0.0552850510485745	-9.54663500433912	-15.7080763197005	-3.38519368897771	32.24	26.57	37.5	-0.479885944496891	-0.291652259804637	-0.103418575112383	-0.467564649798932	-0.284163952460803	-0.100763255122674	-0.485282940969469	-0.29861081132584	-0.104097525324046	-0.287891808877387	33.1307807456723	-0.900721535676702	-52.9399541427442	-0.0475289894923182	-0.0411982848985331	-0.0831607866358483	-0.0207560738446118	-0.0145871027071366	-0.0559627234127821	-0.111135003718744	-0.118503245399195	-0.138353724438539	0.00134170495158499	0.00130950658855777	0.00809697225300964
15	10.5789757830327	0.06	-0.287749443765806	-0.469514331367947	-0.105984556163665	0.0686192533651406	-10.7597930998295	-16.9489289544244	-4.57065724523462	32.01	26.26	39.51	-0.521414877213957	-0.331013022302548	-0.140611167391139	-0.508081849259185	-0.322548733935221	-0.137015618611256	-0.524131332359939	-0.332994583065952	-0.141612356701671	-0.287749443765806	33.2700745764417	-1.02650616748711	-53.0568997530434	-0.0475289894923182	-0.0411982848985331	-0.0831607866358483	-0.0207560738446118	-0.0145871027071366	-0.0559627234127821	-0.111135003718744	-0.118503245399195	-0.138353724438539	0.00134170495158499	0.00130950658855777	0.00809697225300964
15	10.5789757830327	0.06	-0.285672304496361	-0.468502878426735	-0.102841730565987	0.0666457403065471	-10.6336926177328	-16.8467679942991	-4.42061724116656	31.89	27.21	37.05	-0.520136535198676	-0.328310571881026	-0.136484608563375	-0.506864387594294	-0.319933182339605	-0.133001977084916	-0.524309091400877	-0.331610364575578	-0.138230356171986	-0.285672304496361	33.0158482519153	-0.422140272866449	-52.3664340551895	-0.0475289894923182	-0.0411982848985331	-0.0831607866358483	-0.0207560738446118	-0.0145871027071366	-0.0559627234127821	-0.111135003718744	-0.118503245399195	-0.138353724438539	0.00134170495158499	0.00130950658855777	0.00809697225300964
15	10.5789757830327	0.06	-0.285549025535261	-0.465018801388478	-0.106079249682043	0.0582727066222167	-9.56267675242794	-15.5646619578491	-3.56069154700681	31.76	26.29	38.08	-0.482496170455332	-0.296437849074001	-0.110379527692671	-0.470213995647884	-0.288891879375558	-0.107569763103232	-0.48668188703967	-0.299091206420509	-0.111353918683263	-0.285549025535261	32.8829577630545	0.165035433578473	-51.6877483164914	-0.0475289894923182	-0.0411982848985331	-0.0831607866358483	-0.0207560738446118	-0.0145871027071366	-0.0559627234127821	-0.111135003718744	-0.118503245399195	-0.138353724438539	0.00134170495158499	0.00130950658855777	0.00809697225300964
15	10.5789757830327	0.06	-0.284322474560003	-0.465462122757965	-0.103182826362041	0.0678062575717555	-11.2837434525171	-17.81590428347	-4.7515826215642	32.1	27.22	37.55	-0.546506145320904	-0.346130908704233	-0.145755672087562	-0.532507774006256	-0.337265008430279	-0.142022242854301	-0.552803344837485	-0.349658538593444	-0.147076337839911	-0.284322474560003	33.1421745726563	-0.764573323427242	-52.7470763683726	-0.0475289894923182	-0.0411982848985331	-0.0831607866358483	-0.0207560738446118	-0.0145871027071366	-0.0559627234127821	-0.111135003718744	-0.118503245399195	-0.138353724438539	0.00134170495158499	0.00130950658855777	0.00809697225300964
15	10.5789757830327	0.06	-0.282797598414566	-0.459741760957182	-0.10585343587195	0.0671217982901021	-10.2044343394477	-16.1440053375299	-4.26486334136545	31.13	26.77	37.16	-0.510491779591382	-0.322675800506462	-0.134859821421542	-0.497652434127513	-0.314560202486746	-0.131467970845979	-0.516121033848198	-0.325977041129804	-0.136007153599284	-0.282797598414566	32.3651961724437	-0.874523527809516	-52.556239402013	-0.0475289894923182	-0.0411982848985331	-0.0831607866358483	-0.0207560738446118	-0.0145871027071366	-0.0559627234127821	-0.111135003718744	-0.118503245399195	-0.138353724438539	0.00134170495158499	0.00130950658855777	0.00809697225300964
15	10.5789757830327	0.06	-0.281778270919683	-0.460261559090199	-0.103294982749167	0.0566608374598808	-9.89897405629304	-16.2051790659153	-3.59276904667083	32.23	26.64	38.64	-0.495189606480045	-0.302487806370628	-0.109786006261211	-0.482477134329561	-0.294722361046196	-0.106967587762832	-0.499479534686371	-0.304343723561536	-0.11050114540301	-0.281778270919683	33.762785059471	-0.11369129619412	-52.4501071869212	-0.0475289894923182	-0.0411982848985331	-0.0831607866358483	-0.0207560738446118	-0.0145871027071366	-0.0559627234127821	-0.111135003718744	-0.118503245399195	-0.138353724438539	0.00134170495158499	0.00130950658855777	0.00809697225300964
15	10.5789757830327	0.06	-0.281511241454607	-0.458537378050351	-0.104485104858864	0.0733026811856665	-10.6696613198573	-16.5927075019893	-4.74661513772534	31.11	25.5	37.19	-0.525035287010865	-0.337615105473799	-0.150194923936733	-0.51183566347326	-0.329127309694901	-0.146418955916543	-0.529519456679439	-1.05822594165802	-0.37568359374998	-0.281511241454607	32.469764696062	-0.0700809440459848	-51.7203036940416	-0.0475289894923182	-0.0411982848985331	-0.0831607866358483	-0.0207560738446118	-0.0145871027071366	-0.0559627234127821	-0.111135003718744	-0.118503245399195	-0.138353724438539	0.00134170495158499	0.00130950658855777	0.00809697225300964
15	10.5789757830327	0.06	-0.279684863493117	-0.451230254233713	-0.108139472752521	0.0537629761814185	-9.25063814838686	-15.3098407207873	-3.19143557598642	32.01	27.14	38.37	-0.470894218246645	-0.284527585793408	-0.0981609533401713	-0.45885160202524	-0.277251096961434	-0.0956505918976281	-0.475719964487987	-0.286909524454043	-0.0990127377216876	-0.279684863493117	33.275407643754	0.0244743543055498	-52.0142794380113	-0.0475289894923182	-0.0411982848985331	-0.0831607866358483	-0.0207560738446118	-0.0145871027071366	-0.0559627234127821	-0.111135003718744	-0.118503245399195	-0.138353724438539	0.00134170495158499	0.00130950658855777	0.00809697225300964
15	10.5789757830327	0.06	-0.279663871500153	-0.459339987223644	-0.0999877557766621	0.0611315907123351	-10.4497427294016	-16.8435652157166	-4.05592024308669	31.77	27.63	38.74	-0.522064143052806	-0.323888435332974	-0.125712727613143	-0.508773572119553	-0.315642969174197	-0.12251236622884	-0.525049445633993	-0.326877776498014	-0.126779199321391	-0.279663871500153	33.6301624864751	0.846085929772947	-51.3820281204098	-0.0475289894923182	-0.0411982848985331	-0.0831607866358483	-0.0207560738446118	-0.0145871027071366	-0.0559627234127821	-0.111135003718744	-0.118503245399195	-0.138353724438539	0.00134170495158499	0.00130950658855777	0.00809697225300964
15	10.5789757830327	0.06	-0.271464131350613	-0.444850548376759	-0.0980777143244673	0.0680167812252906	-9.6513385519852	-15.2292166671216	-4.07346043684884	31.77	26.05	38.2	-0.471974011756942	-0.299108028651211	-0.126242045545479	-0.459957808461604	-0.291492899872909	-0.123027991284214	-0.476216525440368	-0.301042587457109	-0.127034099715387	-0.271464131350613	32.3026688509149	0.414712368458288	-51.2261314398219	-0.0475289894923182	-0.0411982848985331	-0.0831607866358483	-0.0207560738446118	-0.0145871027071366	-0.0559627234127821	-0.111135003718744	-0.118503245399195	-0.138353724438539	0.00134170495158499	0.00130950658855777	0.00809697225300964
15	10.5789757830327	0.06	-0.269134154391429	-0.429722564313256	-0.108545744469602	0.0694015310759754	-9.94635021573234	-15.6328607689645	-4.2598396625002	32.05	27.65	37.59	-0.480321698134261	-0.30560291532457	-0.130884132514878	-0.468030342995069	-0.297782585786226	-0.127534828577382	-0.48506298074814	-0.308226321091674	-0.131909900915837	-0.269134154391429	33.4406385825004	-1.74250278358547	-53.8908671959398	-0.0475289894923182	-0.0411982848985331	-0.0831607866358483	-0.0207560738446118	-0.0145871027071366	-0.0559627234127821	-0.111135003718744	-0.118503245399195	-0.138353724438539	0.00134170495158499	0.00130950658855777	0.00809697225300964
15	10.5789757830327	0.06	-0.266595715546942	-0.433439623583641	-0.0997518075102429	0.0728199495861503	-10.4113204094236	-16.2115892843632	-4.61105153448392	32.39	27.69	38.57	-0.492905621148948	-0.316551219215594	-0.140196817282241	-0.480214866382664	-0.308401030372811	-0.136587194362958	-0.497795651077443	-0.319438227604735	-0.141510782346791	-0.266595715546942	33.8040291837241	0.557799322312346	-51.687732828119	-0.0475289894923182	-0.0411982848985331	-0.0831607866358483	-0.0207560738446118	-0.0145871027071366	-0.0559627234127821	-0.111135003718744	-0.118503245399195	-0.138353724438539	0.00134170495158499	0.00130950658855777	0.00809697225300964
15	10.5789757830327	0.06	-0.26145218350047	-0.419048361906308	-0.103856005094632	0.0757505710954817	-10.3831915947766	-16.0458187742897	-4.72056441526341	31.74	26.8	37.73	-0.497667050633852	-0.322038557821577	-0.146410065009303	-0.485002571625649	-0.31384341902312	-0.142684266420591	-0.502061944461275	-0.324426543122186	-0.14789115433195	-0.26145218350047	33.3469293392444	-0.313327468465781	-52.3135957605048	-0.0475289894923182	-0.0411982848985331	-0.0831607866358483	-0.0207560738446118	-0.0145871027071366	-0.0559627234127821	-0.111135003718744	-0.118503245399195	-0.138353724438539	0.00134170495158499	0.00130950658855777	0.00809697225300964
15	10.5789757830327	0.06	-0.241507163532768	-0.396360633221353	-0.0866536938441841	0.0725127610854087	-9.84606851041508	-15.3439460903057	-4.34819093052449	31.71	26.66	37.83	-0.476471186257131	-0.305747160183942	-0.135023134110753	-0.464354807932673	-0.297972192103463	-0.131589576274252	-0.481346697264627	-0.308142148593491	-0.136200574846306	-0.241507163532768	33.1435075059548	-0.752515101793754	-52.6979333122873	-0.0475289894923182	-0.0411982848985331	-0.0831607866358483	-0.0207560738446118	-0.0145871027071366	-0.0559627234127821	-0.111135003718744	-0.118503245399195	-0.138353724438539	0.00134170495158499	0.00130950658855777	0.00809697225300964
15	10.5789757830327	0.07	-0.456427934034601	-0.718350705450611	-0.19450516261859	0.0680211718830995	-14.3809812922142	-22.6920132302757	-6.06994935415275	30.33	26.28	35.84	-0.736009777567976	-0.466443533884861	-0.196877290201746	-0.717791945307341	-0.454898048595995	-0.19200415188465	-0.743284517372776	-0.47127576886219	-0.199454786103461	-0.456427934034601	31.4950184142864	-0.632454539128087	-52.015203496204	-0.0475289894923182	-0.0411982848985331	-0.0831607866358483	-0.0207560738446118	-0.0145871027071366	-0.0559627234127821	-0.111135003718744	-0.118503245399195	-0.138353724438539	0.00134170495158499	0.00130950658855777	0.00809697225300964
15	10.5789757830327	0.07	-0.422019257760451	-0.655589555989726	-0.188448959531175	0.0615942992770613	-12.4271492770773	-20.0003947863408	-4.85390376781379	31.26	25.87	36.17	-0.629704504750849	-0.39126387076775	-0.152823236784652	-0.613824722738579	-0.381397044454467	-0.148969366170354	-0.634074951087654	-0.394156861053489	-0.154634785393771	-0.422019257760451	31.8143075830571	-1.03540500124739	-52.509177612734	-0.0475289894923182	-0.0411982848985331	-0.0831607866358483	-0.0207560738446118	-0.0145871027071366	-0.0559627234127821	-0.111135003718744	-0.118503245399195	-0.138353724438539	0.00134170495158499	0.00130950658855777	0.00809697225300964
15	10.5789757830327	0.07	-0.419749508805909	-0.661002018044702	-0.178496999567115	0.0705268362106228	-14.0686294838901	-22.0426707735168	-6.09458819426343	32.89	27.71	37.37	-0.660269956919078	-0.421414150702599	-0.182558344486121	-0.643124541569875	-0.410471171134754	-0.177817800699633	-0.670966083374588	-0.424747724360855	-0.184955544065843	-0.419749508805909	33.0638410749682	0.178129345471944	-51.8929390457322	-0.0475289894923182	-0.0411982848985331	-0.0831607866358483	-0.0207560738446118	-0.0145871027071366	-0.0559627234127821	-0.111135003718744	-0.118503245399195	-0.138353724438539	0.00134170495158499	0.00130950658855777	0.00809697225300964
15	10.5789757830327	0.07	-0.419687460128062	-0.650798772711954	-0.18857614754417	0.0760660847980677	-13.3976171947009	-20.6877921205105	-6.10744226889133	31.33	27.14	36.33	-0.650018376554839	-0.420958279543452	-0.191898182532066	-0.633605870826055	-0.410329379771104	-0.187052888716153	-0.653652830090534	-0.424628387443939	-0.194770526841169	-0.419687460128062	32.0810424390912	0.037200365415602	-51.6035574504744	-0.0475289894923182	-0.0411982848985331	-0.0831607866358483	-0.0207560738446118	-0.0145871027071366	-0.0559627234127821	-0.111135003718744	-0.118503245399195	-0.138353724438539	0.00134170495158499	0.00130950658855777	0.00809697225300964
15	10.5789757830327	0.07	-0.414797193289697	-0.648938899662194	-0.1806554869172	0.0927238779650515	-15.6083256150893	-23.2311466780406	-7.98550455213804	32.58	27.45	38.35	-0.70232068453204	-0.471868654712187	-0.241416624892334	-0.684178788622212	-0.459679647317932	-0.235180506013652	-0.708506192219231	-0.476857746668134	-0.243831369955961	-0.414797193289697	33.3233733548455	1.12810654217272	-51.0388801632623	-0.0475289894923182	-0.0411982848985331	-0.0831607866358483	-0.0207560738446118	-0.0145871027071366	-0.0559627234127821	-0.111135003718744	-0.118503245399195	-0.138353724438539	0.00134170495158499	0.00130950658855777	0.00809697225300964
15	10.5789757830327	0.07	-0.406760447674193	-0.640156117368992	-0.173364777979394	0.0703193193496988	-13.7688330508791	-21.5853301222949	-5.95233597946329	31.95	27.03	37.86	-0.66529196330497	-0.424375903492728	-0.183459843680487	-0.648298641748515	-0.413536217179613	-0.17877379261071	-0.6723482165462	-0.429707731155656	-0.185177368609562	-0.406760447674193	32.8845403110062	-1.38538120154993	-53.3984336448832	-0.0475289894923182	-0.0411982848985331	-0.0831607866358483	-0.0207560738446118	-0.0145871027071366	-0.0559627234127821	-0.111135003718744	-0.118503245399195	-0.138353724438539	0.00134170495158499	0.00130950658855777	0.00809697225300964
15	10.5789757830327	0.07	-0.399034321979441	-0.625557730192373	-0.172510913766508	0.0733803520138922	-13.6337209516903	-21.1978811728837	-6.06956073049679	32.54	28.3	36.44	-0.641722228345438	-0.412732844306644	-0.18374346026785	-0.625158579975924	-0.402079696571259	-0.179000813166594	-0.648828088604902	-0.419051698026096	-0.185373277408575	-0.399034321979441	32.7281515081861	1.57259194685089	-50.4050075067798	-0.0475289894923182	-0.0411982848985331	-0.0831607866358483	-0.0207560738446118	-0.0145871027071366	-0.0559627234127821	-0.111135003718744	-0.118503245399195	-0.138353724438539	0.00134170495158499	0.00130950658855777	0.00809697225300964
15	10.5789757830327	0.07	-0.398150224211805	-0.623324455372187	-0.172975993051424	0.0660306478795251	-12.7415561410319	-20.2232764191447	-5.25983586291912	31.2	27.34	36.94	-0.638076901838013	-0.402016592097226	-0.16595628235644	-0.622006933973912	-0.391891803537684	-0.161776673101456	-0.644245621329412	-0.406335156803964	-0.167310104991868	-0.398150224211805	32.3323103294915	-0.80301204717275	-52.5408363698177	-0.0475289894923182	-0.0411982848985331	-0.0831607866358483	-0.0207560738446118	-0.0145871027071366	-0.0559627234127821	-0.111135003718744	-0.118503245399195	-0.138353724438539	0.00134170495158499	0.00130950658855777	0.00809697225300964
15	10.5789757830327	0.07	-0.394368452385371	-0.617144448091861	-0.171592456678881	0.0671239205421785	-12.585002540924	-19.9100777883718	-5.25992729347623	31.59	26.83	37.41	-0.620399358701115	-0.39214952290147	-0.163899687101826	-0.604655595581558	-0.382198014877778	-0.159740434173997	-0.627086219064581	-0.398057772190508	-0.165381386389908	-0.394368452385371	32.5546995732268	0.770045835288207	-51.0530929422437	-0.0475289894923182	-0.0411982848985331	-0.0831607866358483	-0.0207560738446118	-0.0145871027071366	-0.0559627234127821	-0.111135003718744	-0.118503245399195	-0.138353724438539	0.00134170495158499	0.00130950658855777	0.00809697225300964
15	10.5789757830327	0.07	-0.391828434132027	-0.609315445154607	-0.174341423109447	0.0713733377459277	-13.0134906896868	-20.3422732755769	-5.6847081037968	32.09	27.38	37.4	-0.62414334586894	-0.399281019896981	-0.174418693925023	-0.608158461098205	-0.389055065977199	-0.169951670856193	-0.631461643828452	-0.402352273153184	-0.175942109106137	-0.391828434132027	32.9838286287244	0.492317348881322	-51.5583356627666	-0.0475289894923182	-0.0411982848985331	-0.0831607866358483	-0.0207560738446118	-0.0145871027071366	-0.0559627234127821	-0.111135003718744	-0.118503245399195	-0.138353724438539	0.00134170495158499	0.00130950658855777	0.00809697225300964
15	10.5789757830327	0.07	-0.39151702377815	-0.617486363678128	-0.165547683878171	0.0659429967921617	-12.876035209395	-20.4420984618825	-5.30997195690745	32.75	28.95	37.53	-0.614899053401996	-0.387311599960792	-0.159724146519587	-0.598969678647132	-0.37727803170508	-0.155586384763027	-0.620576555830644	-0.390939578852319	-0.161423104616515	-0.39151702377815	33.5576066358364	0.946450942710749	-51.3980376094261	-0.0475289894923182	-0.0411982848985331	-0.0831607866358483	-0.0207560738446118	-0.0145871027071366	-0.0559627234127821	-0.111135003718744	-0.118503245399195	-0.138353724438539	0.00134170495158499	0.00130950658855777	0.00809697225300964
15	10.5789757830327	0.07	-0.391305337727505	-0.606843548275254	-0.175767127179757	0.076897418781937	-12.9644566635395	-19.9775381247187	-5.95137520236029	31.62	26.07	37.75	-0.621944115325656	-0.403611670264122	-0.185279225202587	-0.606152652347221	-0.393363774043891	-0.180574895740562	-0.627969191277965	-0.405955295803595	-0.186087074771466	-0.391305337727505	32.5808901570214	0.569663408608709	-51.2444077116332	-0.0475289894923182	-0.0411982848985331	-0.0831607866358483	-0.0207560738446118	-0.0145871027071366	-0.0559627234127821	-0.111135003718744	-0.118503245399195	-0.138353724438539	0.00134170495158499	0.00130950658855777	0.00809697225300964
15	10.5789757830327	0.07	-0.390252247959054	-0.609958805146535	-0.170545690771573	0.0725163585464444	-12.8012828679765	-19.9491108312455	-5.65345490470753	31.86	26.66	36.61	-0.61658965485113	-0.39566367904752	-0.17473770324391	-0.600866482483311	-0.385574167852507	-0.170281853221703	-0.622675297342561	-0.399441329844069	-0.176653732955999	-0.390252247959054	32.3034662374513	0.989908528901213	-50.7092542429035	-0.0475289894923182	-0.0411982848985331	-0.0831607866358483	-0.0207560738446118	-0.0145871027071366	-0.0559627234127821	-0.111135003718744	-0.118503245399195	-0.138353724438539	0.00134170495158499	0.00130950658855777	0.00809697225300964
15	10.5789757830327	0.07	-0.390042222640505	-0.608467772892896	-0.171616672388113	0.0809196978666091	-13.8279642992234	-21.1039747477316	-6.55195385071525	31.04	26.86	36.34	-0.669139473555989	-0.438440476836143	-0.207741480116298	-0.652338077741951	-0.427431692743535	-0.202525307745119	-0.6769981128582	-0.443199292484578	-0.209795981564604	-0.390042222640505	31.9864353396096	-1.64264708561166	-53.2009615195482	-0.0475289894923182	-0.0411982848985331	-0.0831607866358483	-0.0207560738446118	-0.0145871027071366	-0.0559627234127821	-0.111135003718744	-0.118503245399195	-0.138353724438539	0.00134170495158499	0.00130950658855777	0.00809697225300964
15	10.5789757830327	0.07	-0.388845017754879	-0.608545019167624	-0.169145016342135	0.0748324089529124	-12.7241202724426	-19.7093158366423	-5.73892470824291	32.31	27.37	36.56	-0.600739308661338	-0.387830773992666	-0.174922239323993	-0.585294369398955	-0.377859688927918	-0.170425008456881	-0.605779370778659	-0.391892712617752	-0.177104205562464	-0.388845017754879	32.3570198263782	1.21146691231528	-50.549063103945	-0.0475289894923182	-0.0411982848985331	-0.0831607866358483	-0.0207560738446118	-0.0145871027071366	-0.0559627234127821	-0.111135003718744	-0.118503245399195	-0.138353724438539	0.00134170495158499	0.00130950658855777	0.00809697225300964
15	10.5789757830327	0.07	-0.387938279454629	-0.606049239367779	-0.16982731954148	0.0705444346933631	-13.047234476214	-20.4413608034352	-5.65310814899281	31.19	26.23	37.1	-0.64517571251125	-0.411800314100327	-0.178424915689403	-0.628930330794515	-0.401431273288806	-0.173932215783097	-0.650570670046644	-0.415386623998702	-0.18014444419128	-0.387938279454629	32.5610380553904	0.612651231197515	-51.1711388032018	-0.0475289894923182	-0.0411982848985331	-0.0831607866358483	-0.0207560738446118	-0.0145871027071366	-0.0559627234127821	-0.111135003718744	-0.118503245399195	-0.138353724438539	0.00134170495158499	0.00130950658855777	0.00809697225300964
15	10.5789757830327	0.07	-0.38756807358276	-0.600829338159516	-0.174306809006004	0.0807177647936267	-13.6648047910429	-20.8647429087398	-6.46486667334598	32.01	27.27	37.88	-0.641782143270776	-0.420318033370005	-0.198853923469235	-0.625369738657666	-0.409569168350642	-0.193768598043618	-0.64426526654295	-0.425384719954313	-0.200784132733493	-0.38756807358276	33.0583301499399	0.938620712611649	-51.1448654650015	-0.0475289894923182	-0.0411982848985331	-0.0831607866358483	-0.0207560738446118	-0.0145871027071366	-0.0559627234127821	-0.111135003718744	-0.118503245399195	-0.138353724438539	0.00134170495158499	0.00130950658855777	0.00809697225300964
15	10.5789757830327	0.07	-0.386786352172173	-0.60022101833212	-0.173351686012226	0.0750457980380179	-13.5255057299148	-20.9392209384347	-6.11179052139494	31.7	28.33	37.38	-0.650303469280128	-0.4200578104502	-0.189812151620272	-0.63376791445205	-0.409376814140353	-0.184985713828656	-0.657686766398908	-0.424457834596665	-0.19190985047022	-0.386786352172173	33.3857217973058	-0.226442751257667	-52.4152651990943	-0.0475289894923182	-0.0411982848985331	-0.0831607866358483	-0.0207560738446118	-0.0145871027071366	-0.0559627234127821	-0.111135003718744	-0.118503245399195	-0.138353724438539	0.00134170495158499	0.00130950658855777	0.00809697225300964
15	10.5789757830327	0.07	-0.38618397532347	-0.603840490242072	-0.168527460404869	0.0684824340940213	-12.6456446586487	-19.9273376756198	-5.36395164167747	32.39	26.58	37.95	-0.605912165851956	-0.384504446526758	-0.163096727201561	-0.590312312715283	-0.374604970605556	-0.158897628495828	-0.611489582538219	-0.388053014369099	-0.164094586210149	-0.38618397532347	32.8144011431713	-0.256873169855271	-52.1321804099839	-0.0475289894923182	-0.0411982848985331	-0.0831607866358483	-0.0207560738446118	-0.0145871027071366	-0.0559627234127821	-0.111135003718744	-0.118503245399195	-0.138353724438539	0.00134170495158499	0.00130950658855777	0.00809697225300964
15	10.5789757830327	0.07	-0.386141294059481	-0.598328358549979	-0.173954229568984	0.079949888583895	-13.2081044950093	-20.2036690304541	-6.2125399595645	31.14	27.07	37.47	-0.638691633889732	-0.417543260473526	-0.19639488705732	-0.622625288492372	-0.407039922265928	-0.191454556039483	-0.644356738859359	-0.422720500493537	-0.198750382095107	-0.386141294059481	32.6188565542779	-0.258249662618588	-52.1272818858419	-0.0475289894923182	-0.0411982848985331	-0.0831607866358483	-0.0207560738446118	-0.0145871027071366	-0.0559627234127821	-0.111135003718744	-0.118503245399195	-0.138353724438539	0.00134170495158499	0.00130950658855777	0.00809697225300964
15	10.5789757830327	0.07	-0.385134623825654	-0.597656003576983	-0.172613244074324	0.0794108724893518	-13.1471685995736	-20.136097635927	-6.15823956322007	31.54	27.35	36.64	-0.628549125846137	-0.410389415070657	-0.192229704295177	-0.612615473982225	-0.39998608810784	-0.187356702233455	-0.634517367769619	-0.415331434383992	-0.194794373300709	-0.385134623825654	32.4075066631651	-0.0894242131822515	-51.8987339658755	-0.0475289894923182	-0.0411982848985331	-0.0831607866358483	-0.0207560738446118	-0.0145871027071366	-0.0559627234127821	-0.111135003718744	-0.118503245399195	-0.138353724438539	0.00134170495158499	0.00130950658855777	0.00809697225300964
15	10.5789757830327	0.07	-0.3828357750994	-0.60397522597332	-0.16169632422548	0.0779163006846348	-13.1617739374689	-20.2309841893791	-6.09256368555873	33.09	28.02	38.36	-0.602357906096777	-0.391879036396806	-0.181400166696836	-0.586663202058968	-0.381668453232515	-0.176673704406062	-0.607179607105399	-0.39587135672664	-0.183335974735592	-0.3828357750994	33.4195712507735	-1.63228989275086	-53.8614984649001	-0.0475289894923182	-0.0411982848985331	-0.0831607866358483	-0.0207560738446118	-0.0145871027071366	-0.0559627234127821	-0.111135003718744	-0.118503245399195	-0.138353724438539	0.00134170495158499	0.00130950658855777	0.00809697225300964
15	10.5789757830327	0.07	-0.382646734477755	-0.597068666472694	-0.168224802482816	0.0601702451572209	-11.6656322349214	-18.863890876599	-4.46737359324385	31.94	26.74	38.99	-0.581566237441096	-0.359646792414968	-0.137727347388841	-0.566713804225218	-0.350461888578131	-0.134209972931044	-0.585847264215855	-0.362706144600677	-0.139443988743562	-0.382646734477755	33.0979013926454	-2.33919626003285	-54.3561000779232	-0.0475289894923182	-0.0411982848985331	-0.0831607866358483	-0.0207560738446118	-0.0145871027071366	-0.0559627234127821	-0.111135003718744	-0.118503245399195	-0.138353724438539	0.00134170495158499	0.00130950658855777	0.00809697225300964
15	10.5789757830327	0.07	-0.382194746916637	-0.60737783086415	-0.157011662969124	0.0710835438580378	-12.7442112903756	-19.9370813927398	-5.5513411880115	30.61	26.86	35.43	-0.640826439106044	-0.409630044616283	-0.178433650126522	-0.624872773563389	-0.399432118424056	-0.173991463284723	-0.646929294762332	-0.414019974668851	-0.181193777867254	-0.382194746916637	31.5127497119887	1.05072051246289	-50.3284653456294	-0.0475289894923182	-0.0411982848985331	-0.0831607866358483	-0.0207560738446118	-0.0145871027071366	-0.0559627234127821	-0.111135003718744	-0.118503245399195	-0.138353724438539	0.00134170495158499	0.00130950658855777	0.00809697225300964
15	10.5789757830327	0.07	-0.380332708301409	-0.595001128171096	-0.165664288431723	0.0681805572903568	-12.7257456397155	-20.070957224362	-5.3805340550691	31.39	27.05	38.2	-0.629465155512218	-0.399104704801497	-0.168744254090777	-0.613553596088778	-0.38901617460882	-0.164478753128862	-0.634805118209775	-0.402272672850206	-0.17014217944531	-0.380332708301409	32.9959910762841	0.489527841258549	-51.4866343759628	-0.0475289894923182	-0.0411982848985331	-0.0831607866358483	-0.0207560738446118	-0.0145871027071366	-0.0559627234127821	-0.111135003718744	-0.118503245399195	-0.138353724438539	0.00134170495158499	0.00130950658855777	0.00809697225300964
15	10.5789757830327	0.07	-0.379578305758888	-0.598235767121552	-0.160920844396224	0.063070197103518	-11.6451566620266	-18.6528038713427	-4.63750945271042	30.99	26.63	36.56	-0.59229740065439	-0.369777973794509	-0.147258546934629	-0.577439071148482	-0.360501750443545	-0.143564429738608	-0.598966035193917	-0.373396116901394	-0.148510009515296	-0.379578305758888	32.1141611173532	-1.85572006447372	-53.4968873361428	-0.0475289894923182	-0.0411982848985331	-0.0831607866358483	-0.0207560738446118	-0.0145871027071366	-0.0559627234127821	-0.111135003718744	-0.118503245399195	-0.138353724438539	0.00134170495158499	0.00130950658855777	0.00809697225300964
15	10.5789757830327	0.07	-0.37816532399369	-0.593075642552101	-0.163255005435279	0.0741592263746867	-12.3031169102491	-19.0902469248493	-5.51598689564884	31.8	27.04	37.6	-0.59112732699846	-0.380964617248527	-0.170801907498594	-0.576069882303957	-0.37126052577316	-0.166451169242363	-0.596991736332381	-0.384082969316106	-0.171984865301772	-0.37816532399369	32.518086525	-0.0702277456843615	-51.883143950233	-0.0475289894923182	-0.0411982848985331	-0.0831607866358483	-0.0207560738446118	-0.0145871027071366	-0.0559627234127821	-0.111135003718744	-0.118503245399195	-0.138353724438539	0.00134170495158499	0.00130950658855777	0.00809697225300964
15	10.5789757830327	0.07	-0.377539945767043	-0.585205701741724	-0.169874189792361	0.0841325509813744	-13.0831045096006	-19.8226491683729	-6.3435598508282	31.96	28.46	38.06	-0.61069932581682	-0.403066362913383	-0.195433400009945	-0.595096459029669	-0.392768347996619	-0.190440236963569	-0.617502086778119	-0.408075245539092	-0.197186350213635	-0.377539945767043	33.327229257507	-1.89726048412254	-54.0595754343936	-0.0475289894923182	-0.0411982848985331	-0.0831607866358483	-0.0207560738446118	-0.0145871027071366	-0.0559627234127821	-0.111135003718744	-0.118503245399195	-0.138353724438539	0.00134170495158499	0.00130950658855777	0.00809697225300964
15	10.5789757830327	0.07	-0.376881180415674	-0.584312585251041	-0.169449775580306	0.0873614195476817	-13.272437762217	-19.9701383625832	-6.57473716185081	32.05	26.76	37.36	-0.613555103767746	-0.407777441527683	-0.20199977928762	-0.597853875545672	-0.39734218211264	-0.196830488679609	-0.619366196898494	-0.411553182319281	-0.204030356106942	-0.376881180415674	32.6735774704937	0.694794199526532	-51.0832616939414	-0.0475289894923182	-0.0411982848985331	-0.0831607866358483	-0.0207560738446118	-0.0145871027071366	-0.0559627234127821	-0.111135003718744	-0.118503245399195	-0.138353724438539	0.00134170495158499	0.00130950658855777	0.00809697225300964
15	10.5789757830327	0.07	-0.376871904992302	-0.590816648744447	-0.162927161240157	0.0694541292744938	-12.7958870148695	-20.1085526446637	-5.48322138507536	32.24	26.68	38.57	-0.614270093719138	-0.390884956005488	-0.167499818291838	-0.598497651976154	-0.380848312092909	-0.163198972209664	-0.618333767982377	-0.395120537765303	-0.168929380111124	-0.376871904992302	33.2280801278714	1.05005035287949	-51.0429809431315	-0.0475289894923182	-0.0411982848985331	-0.0831607866358483	-0.0207560738446118	-0.0145871027071366	-0.0559627234127821	-0.111135003718744	-0.118503245399195	-0.138353724438539	0.00134170495158499	0.00130950658855777	0.00809697225300964
15	10.5789757830327	0.07	-0.37637196030358	-0.587872459811201	-0.164871460795959	0.0786247652679912	-12.9631618603663	-19.8915943849654	-6.03472933576713	30.85	26.69	36.11	-0.634613226199913	-0.413571371442029	-0.192529516684145	-0.618739948906827	-0.403226908407921	-0.187713867909014	-0.639583670169262	-0.417937402653204	-0.194030106402718	-0.37637196030358	31.9977047135341	-0.37586967397428	-51.9415268536387	-0.0475289894923182	-0.0411982848985331	-0.0831607866358483	-0.0207560738446118	-0.0145871027071366	-0.0559627234127821	-0.111135003718744	-0.118503245399195	-0.138353724438539	0.00134170495158499	0.00130950658855777	0.00809697225300964
15	10.5789757830327	0.07	-0.374204589446996	-0.583535435246067	-0.164873743647924	0.0857945035993898	-13.3645714546517	-20.175913345995	-6.55322956330841	32.04	27.07	38.65	-0.620054628589037	-0.410725613629316	-0.201396598669595	-0.604189743161705	-0.400216676993963	-0.196243610826221	-0.625993420755426	-0.413469850176246	-0.20305250648517	-0.374204589446996	33.1688186163037	0.280479220888713	-51.8060649630245	-0.0475289894923182	-0.0411982848985331	-0.0831607866358483	-0.0207560738446118	-0.0145871027071366	-0.0559627234127821	-0.111135003718744	-0.118503245399195	-0.138353724438539	0.00134170495158499	0.00130950658855777	0.00809697225300964
15	10.5789757830327	0.07	-0.372304807466928	-0.581745444577808	-0.162864170356048	0.0703494328088807	-12.3030568345437	-19.285832036832	-5.32028163225538	32.04	27.82	37.97	-0.592714292707797	-0.378111642572837	-0.163508992437877	-0.577549155452733	-0.368437310389689	-0.159325465326646	-0.59956937835716	-0.381975385800697	-0.164680935343908	-0.372304807466928	33.2790523016405	1.2452011727984	-50.8695998993636	-0.0475289894923182	-0.0411982848985331	-0.0831607866358483	-0.0207560738446118	-0.0145871027071366	-0.0559627234127821	-0.111135003718744	-0.118503245399195	-0.138353724438539	0.00134170495158499	0.00130950658855777	0.00809697225300964
15	10.5789757830327	0.07	-0.371825416026184	-0.582883870912038	-0.160766961140329	0.0769082892718574	-12.652700094517	-19.4966138114605	-5.8087863775736	31.63	26.86	38.28	-0.606822868645911	-0.393809296410127	-0.180795724174343	-0.591413069393829	-0.383808812719021	-0.176204556044213	-0.614180825714898	-0.396873507039301	-0.60172381550076	-0.371825416026184	32.4633029981787	0.234795997364681	-51.4454399332283	-0.0475289894923182	-0.0411982848985331	-0.0831607866358483	-0.0207560738446118	-0.0145871027071366	-0.0559627234127821	-0.111135003718744	-0.118503245399195	-0.138353724438539	0.00134170495158499	0.00130950658855777	0.00809697225300964
15	10.5789757830327	0.07	-0.369520003939443	-0.583418422036449	-0.155621585842438	0.0706444806618908	-12.1838168363812	-19.0833649238105	-5.28426874895199	30.89	26.1	35.65	-0.608064030692016	-0.388219834621489	-0.168375638550961	-0.592842888860168	-0.378501862719771	-0.164160836579374	-0.615766556267566	-0.392305185395798	-0.1695386319554	-0.369520003939443	31.6895695627803	-0.101734241241074	-51.4105278249207	-0.0475289894923182	-0.0411982848985331	-0.0831607866358483	-0.0207560738446118	-0.0145871027071366	-0.0559627234127821	-0.111135003718744	-0.118503245399195	-0.138353724438539	0.00134170495158499	0.00130950658855777	0.00809697225300964
15	10.5789757830327	0.07	-0.369325419985714	-0.576836282646816	-0.161814557324612	0.0665740465101249	-11.7801441612864	-18.6670401703768	-4.89324815219603	31.9	27.09	38.8	-0.576238179864657	-0.363644625397832	-0.151051070931007	-0.561533017136278	-0.354364689463994	-0.14719636179171	-0.581210929194037	-0.3673177872068	-0.151897838659456	-0.369325419985714	33.2162100641609	0.863496693989896	-51.2322213784744	-0.0475289894923182	-0.0411982848985331	-0.0831607866358483	-0.0207560738446118	-0.0145871027071366	-0.0559627234127821	-0.111135003718744	-0.118503245399195	-0.138353724438539	0.00134170495158499	0.00130950658855777	0.00809697225300964
15	10.5789757830327	0.07	-0.369270382189756	-0.575715124622652	-0.162825639756861	0.0673030199122802	-11.4931391438584	-18.1731494978091	-4.81312878990783	32.32	26.4	37.16	-0.553824909179527	-0.350252263280091	-0.146679617380655	-0.539584759568851	-0.341246448359315	-0.142908137149779	-0.558629162638645	-0.352537748467247	-0.14791611450099	-0.369270382189756	32.5223087796048	0.0731093012137338	-51.7297839742233	-0.0475289894923182	-0.0411982848985331	-0.0831607866358483	-0.0207560738446118	-0.0145871027071366	-0.0559627234127821	-0.111135003718744	-0.118503245399195	-0.138353724438539	0.00134170495158499	0.00130950658855777	0.00809697225300964
15	10.5789757830327	0.07	-0.369152893790802	-0.582948331999572	-0.155357455582031	0.0683354825841935	-12.5118566662111	-19.7248223668044	-5.29889096561784	32	27.5	36.79	-0.606919104192063	-0.384981152094734	-0.163043199997405	-0.591401271202099	-0.375137874496078	-0.158874477790058	-0.6129545993596	-0.38820589580762	-0.165306196183312	-0.369152893790802	33.0462231089517	-1.05120671985114	-53.09109494209	-0.0475289894923182	-0.0411982848985331	-0.0831607866358483	-0.0207560738446118	-0.0145871027071366	-0.0559627234127821	-0.111135003718744	-0.118503245399195	-0.138353724438539	0.00134170495158499	0.00130950658855777	0.00809697225300964
15	10.5789757830327	0.07	-0.368430918231252	-0.57122051149818	-0.165641324964324	0.0753424610434459	-12.8475092947328	-19.8745902758978	-5.82042831356788	33.84	27.55	38.7	-0.578812450860279	-0.374161089064193	-0.169509727268106	-0.563546928839687	-0.364293014637202	-0.165039100434717	-0.584426838185306	-0.376162173228432	-0.170873444722102	-0.368430918231252	33.9432108445627	-0.524167270990437	-52.9222350616007	-0.0475289894923182	-0.0411982848985331	-0.0831607866358483	-0.0207560738446118	-0.0145871027071366	-0.0559627234127821	-0.111135003718744	-0.118503245399195	-0.138353724438539	0.00134170495158499	0.00130950658855777	0.00809697225300964
15	10.5789757830327	0.07	-0.36793146297602	-0.580305430190871	-0.15555749576117	0.0766050350927665	-12.6154011508188	-19.4537557892536	-5.77704651238395	30.32	25.7	36.75	-0.63121864616539	-0.409333627990334	-0.187448609815277	-0.61559845359003	-0.399204221744776	-0.182809989899523	-0.636120637833663	-0.413663326112223	-0.189289729223852	-0.36793146297602	31.7287191081907	0.410165441884304	-51.0244510435388	-0.0475289894923182	-0.0411982848985331	-0.0831607866358483	-0.0207560738446118	-0.0145871027071366	-0.0559627234127821	-0.111135003718744	-0.118503245399195	-0.138353724438539	0.00134170495158499	0.00130950658855777	0.00809697225300964
15	10.5789757830327	0.07	-0.36695662852843	-0.570443230187584	-0.163470026869276	0.0814006227341164	-12.9480178280753	-19.739083963471	-6.15695169267952	31.86	26.61	37.35	-0.610003576294511	-0.400136966622544	-0.190270356950577	-0.594446919482128	-0.389932446994138	-0.185417974506149	-0.615141394683815	-0.403619827392866	-0.192108884690958	-0.36695662852843	32.5121056206245	1.39936658457255	-50.370442261091	-0.0475289894923182	-0.0411982848985331	-0.0831607866358483	-0.0207560738446118	-0.0145871027071366	-0.0559627234127821	-0.111135003718744	-0.118503245399195	-0.138353724438539	0.00134170495158499	0.00130950658855777	0.00809697225300964
15	10.5789757830327	0.07	-0.366656687899232	-0.573039870604231	-0.160273505194232	0.0764677511156051	-13.063289670805	-20.1513089857882	-5.97527035582191	32.95	28.43	38.78	-0.60253809195461	-0.390601406511527	-0.178664721068444	-0.586876044655577	-0.380448326091322	-0.174020607527066	-0.610313065211986	-0.394488344095339	-0.180806298813258	-0.366656687899232	33.8383534202157	-2.33536059260687	-54.7726363648948	-0.0475289894923182	-0.0411982848985331	-0.0831607866358483	-0.0207560738446118	-0.0145871027071366	-0.0559627234127821	-0.111135003718744	-0.118503245399195	-0.138353724438539	0.00134170495158499	0.00130950658855777	0.00809697225300964
15	10.5789757830327	0.07	-0.366555575856907	-0.575621690821826	-0.157489460891988	0.0587759532477743	-11.0916417679712	-18.0215576409965	-4.16172589494584	31.4	27.29	37.54	-0.56505215947914	-0.347769946306072	-0.130487733133004	-0.550766678939757	-0.33897773001808	-0.127188781096403	-0.569532929682674	-0.35058390312871	-0.131690423336998	-0.366555575856907	32.7612796594897	0.0534692192874968	-51.8450958058711	-0.0475289894923182	-0.0411982848985331	-0.0831607866358483	-0.0207560738446118	-0.0145871027071366	-0.0559627234127821	-0.111135003718744	-0.118503245399195	-0.138353724438539	0.00134170495158499	0.00130950658855777	0.00809697225300964
15	10.5789757830327	0.07	-0.364912673632463	-0.578627421252337	-0.151197926012589	0.0703671890935036	-12.7622499124673	-20.0046635747192	-5.51983625021545	32.28	28.09	37.44	-0.61031248118607	-0.389357230652851	-0.168401980119632	-0.594629945926648	-0.37935234186808	-0.164074737809512	-0.618385102093792	-0.394516278903463	-0.16994852297757	-0.364912673632463	33.371797225614	-1.04785061128422	-53.2417112436505	-0.0475289894923182	-0.0411982848985331	-0.0831607866358483	-0.0207560738446118	-0.0145871027071366	-0.0559627234127821	-0.111135003718744	-0.118503245399195	-0.138353724438539	0.00134170495158499	0.00130950658855777	0.00809697225300964
15	10.5789757830327	0.07	-0.364406830884925	-0.577779633513847	-0.151034028256004	0.0696727142850612	-12.5024410875373	-19.6353518818139	-5.36953029326081	31.13	27.58	36.57	-0.620929607653234	-0.395365251711246	-0.169800895769259	-0.605313228426313	-0.38542181588894	-0.165530403351566	-0.62706551098711	-0.400506979589012	-0.171968080311015	-0.364406830884925	32.5297337387154	-1.00782722877521	-52.8313827788518	-0.0475289894923182	-0.0411982848985331	-0.0831607866358483	-0.0207560738446118	-0.0145871027071366	-0.0559627234127821	-0.111135003718744	-0.118503245399195	-0.138353724438539	0.00134170495158499	0.00130950658855777	0.00809697225300964
15	10.5789757830327	0.07	-0.364112432384397	-0.565773825721816	-0.162451039046977	0.06084948607616	-10.6980278928423	-17.2599085937131	-4.13614719197143	31.88	26.95	37.62	-0.533161454344992	-0.330463865379256	-0.12776627641352	-0.519561029690899	-0.322034056987514	-0.124507084284129	-0.53835475029072	-0.333635241372886	-0.129231606067835	-0.364112432384397	32.6053489729483	-0.325961426334674	-52.1247620557922	-0.0475289894923182	-0.0411982848985331	-0.0831607866358483	-0.0207560738446118	-0.0145871027071366	-0.0559627234127821	-0.111135003718744	-0.118503245399195	-0.138353724438539	0.00134170495158499	0.00130950658855777	0.00809697225300964
15	10.5789757830327	0.07	-0.363916975665128	-0.577726595876364	-0.150107355453891	0.0644519394803751	-11.6565638372353	-18.5903599006236	-4.72276777384697	32.06	27.45	38.85	-0.570916110210405	-0.35797693643093	-0.145037762651455	-0.556302320891805	-0.348813769660261	-0.141325218428717	-0.575654734981217	-0.360495411021828	-0.146289148453896	-0.363916975665128	33.2855966889657	-0.834278374000913	-52.955185805219	-0.0475289894923182	-0.0411982848985331	-0.0831607866358483	-0.0207560738446118	-0.0145871027071366	-0.0559627234127821	-0.111135003718744	-0.118503245399195	-0.138353724438539	0.00134170495158499	0.00130950658855777	0.00809697225300964
15	10.5789757830327	0.07	-0.362577265335391	-0.574747019079176	-0.150407511591607	0.0609315541395393	-12.0517080392286	-19.4385968122717	-4.66481926618547	33.29	28.94	39.27	-0.575381711732446	-0.356730090545082	-0.138078469357718	-0.560340872444287	-0.347404941949407	-0.134469011454527	-0.581951211757315	-0.361375174042076	-0.139698707577669	-0.362577265335391	34.4343434038483	0.803910854176254	-51.8701238581277	-0.0475289894923182	-0.0411982848985331	-0.0831607866358483	-0.0207560738446118	-0.0145871027071366	-0.0559627234127821	-0.111135003718744	-0.118503245399195	-0.138353724438539	0.00134170495158499	0.00130950658855777	0.00809697225300964
15	10.5789757830327	0.07	-0.362331817734587	-0.56961502315687	-0.155048612312304	0.0732138018219482	-12.3216960533457	-19.1663146396648	-5.4770774670267	32.02	27.66	37.94	-0.589423182491461	-0.378930088438877	-0.168436994386293	-0.574348004739931	-0.369238514357123	-0.164129023974316	-0.594483803322716	-0.381973689579832	-0.170377562807017	-0.362331817734587	33.0518997151214	0.853068538955168	-51.2094406805597	-0.0475289894923182	-0.0411982848985331	-0.0831607866358483	-0.0207560738446118	-0.0145871027071366	-0.0559627234127821	-0.111135003718744	-0.118503245399195	-0.138353724438539	0.00134170495158499	0.00130950658855777	0.00809697225300964
15	10.5789757830327	0.07	-0.360857978740209	-0.567091192881363	-0.154624764599055	0.0564295260133166	-10.9110127890732	-17.8770292513429	-3.94499632680354	31.76	27.35	36.53	-0.55417386600301	-0.338232826848162	-0.122291787693314	-0.540067033011444	-0.329622904415287	-0.119178775819131	-0.559114759199506	-0.34117886394413	-0.123509992487215	-0.360857978740209	32.794011876226	-0.178625093741943	-52.1282055026364	-0.0475289894923182	-0.0411982848985331	-0.0831607866358483	-0.0207560738446118	-0.0145871027071366	-0.0559627234127821	-0.111135003718744	-0.118503245399195	-0.138353724438539	0.00134170495158499	0.00130950658855777	0.00809697225300964
15	10.5789757830327	0.07	-0.360833322893034	-0.572403765004672	-0.149262880781396	0.0700616769690889	-12.7227854459393	-19.959717140488	-5.48585375139054	31.24	25.92	37.48	-0.628994706777166	-0.400935777026834	-0.172876847276501	-0.613141639359414	-0.390830665115857	-0.1685196908723	-0.635290269656681	-0.404944183738073	-0.173959631271121	-0.360833322893034	32.7953892821113	0.261371993871012	-51.5575709532779	-0.0475289894923182	-0.0411982848985331	-0.0831607866358483	-0.0207560738446118	-0.0145871027071366	-0.0559627234127821	-0.111135003718744	-0.118503245399195	-0.138353724438539	0.00134170495158499	0.00130950658855777	0.00809697225300964
15	10.5789757830327	0.07	-0.360740820450636	-0.567102107349011	-0.154379533552262	0.0867502797317426	-13.6813702331488	-20.6120269625903	-6.75071350370727	33.07	28.75	37.76	-0.614050768893276	-0.407580289237252	-0.201109809581227	-0.598056471130122	-0.396963967527888	-0.195871463925654	-0.622097353225783	-0.411547757572755	-0.203032065529794	-0.360740820450636	33.8259596921471	-0.266006920296418	-52.6524253410211	-0.0475289894923182	-0.0411982848985331	-0.0831607866358483	-0.0207560738446118	-0.0145871027071366	-0.0559627234127821	-0.111135003718744	-0.118503245399195	-0.138353724438539	0.00134170495158499	0.00130950658855777	0.00809697225300964
15	10.5789757830327	0.07	-0.360721105079449	-0.559722273980359	-0.161719936178539	0.0708825348276791	-11.8549278373391	-18.5560890828675	-5.15376659181065	33.66	28.55	39.9	-0.543184271985709	-0.347024112570872	-0.150863953156035	-0.528898081721183	-0.337897094808664	-0.146896107896144	-0.548676655203304	-0.349571975323044	-0.152554101113112	-0.360721105079449	34.1611032844392	0.981186223469087	-51.5196123642919	-0.0475289894923182	-0.0411982848985331	-0.0831607866358483	-0.0207560738446118	-0.0145871027071366	-0.0559627234127821	-0.111135003718744	-0.118503245399195	-0.138353724438539	0.00134170495158499	0.00130950658855777	0.00809697225300964
15	10.5789757830327	0.07	-0.360467104438694	-0.565023170798505	-0.155911038078883	0.0699770072165503	-11.9937146060294	-18.8203755344902	-5.16705367756874	33.15	27.35	38.47	-0.559419503236237	-0.356502868636513	-0.15358623403679	-0.544829920811653	-0.34720532366984	-0.149580726528027	-0.563325225632285	-0.358879995061545	-0.15502389128787	-0.360467104438694	33.4448246491406	-0.811525860835434	-53.0465284698558	-0.0475289894923182	-0.0411982848985331	-0.0831607866358483	-0.0207560738446118	-0.0145871027071366	-0.0559627234127821	-0.111135003718744	-0.118503245399195	-0.138353724438539	0.00134170495158499	0.00130950658855777	0.00809697225300964
15	10.5789757830327	0.07	-0.359764901104254	-0.564816336250371	-0.154713465958136	0.0723418311260309	-12.8017279655313	-19.959095082837	-5.64436084822569	34.05	27.84	38.84	-0.577648700047516	-0.370502845292322	-0.163356990537129	-0.562362555402543	-0.360698339397915	-0.159034123393288	-0.581894349226419	-0.373924049072991	-0.164772234862903	-0.359764901104254	34.2771790161877	-0.888257353197323	-53.5520264105849	-0.0475289894923182	-0.0411982848985331	-0.0831607866358483	-0.0207560738446118	-0.0145871027071366	-0.0559627234127821	-0.111135003718744	-0.118503245399195	-0.138353724438539	0.00134170495158499	0.00130950658855777	0.00809697225300964
15	10.5789757830327	0.07	-0.359633655901148	-0.564242490484763	-0.155024821317534	0.070138102745428	-11.5442610057673	-18.1069801363534	-4.98154187518121	31.31	26.59	37.36	-0.569218533539341	-0.362910174474939	-0.156601815410536	-0.554850637379598	-0.353749798635191	-0.152648959890785	-0.575563848211509	-0.366690925875034	-0.158281550892577	-0.359633655901148	32.3592630610284	1.77818326233473	-49.9132014732688	-0.0475289894923182	-0.0411982848985331	-0.0831607866358483	-0.0207560738446118	-0.0145871027071366	-0.0559627234127821	-0.111135003718744	-0.118503245399195	-0.138353724438539	0.00134170495158499	0.00130950658855777	0.00809697225300964
15	10.5789757830327	0.07	-0.359345102000311	-0.557398645280512	-0.16129155872011	0.0748336992221089	-11.8252374308584	-18.3169102990841	-5.33356456263281	32.19	26.91	37.37	-0.560366927863711	-0.361767998106125	-0.163169068348539	-0.545990936819585	-0.352486983752455	-0.158983030685325	-0.56686304272304	-0.365084128243685	-0.164751979289283	-0.359345102000311	32.6426124162243	-1.22928654256138	-53.0285296415604	-0.0475289894923182	-0.0411982848985331	-0.0831607866358483	-0.0207560738446118	-0.0145871027071366	-0.0559627234127821	-0.111135003718744	-0.118503245399195	-0.138353724438539	0.00134170495158499	0.00130950658855777	0.00809697225300964
15	10.5789757830327	0.07	-0.358382283312988	-0.562680516705704	-0.154084049920273	0.0722502587764377	-12.3228807369602	-19.2172322803474	-5.42852919357298	32.96	28.13	37.74	-0.574386760082761	-0.368320444803453	-0.162254129524145	-0.559453218686378	-0.358744443071077	-0.158035667455775	-0.580285231266682	-0.372289721293298	-0.164124488874737	-0.358382283312988	33.7100201392705	0.317307036808622	-51.9841550446648	-0.0475289894923182	-0.0411982848985331	-0.0831607866358483	-0.0207560738446118	-0.0145871027071366	-0.0559627234127821	-0.111135003718744	-0.118503245399195	-0.138353724438539	0.00134170495158499	0.00130950658855777	0.00809697225300964
15	10.5789757830327	0.07	-0.357987095506544	-0.55594960334016	-0.160024587672929	0.0654606887485398	-11.3873933995441	-18.1050575589668	-4.66972924012144	33.46	27.74	37.91	-0.533098698649168	-0.335298829210103	-0.137498959771038	-0.519122674435201	-0.326508440923976	-0.133894207412751	-0.539794382965403	-0.337949074195308	-0.138999218268729	-0.357987095506544	33.6472425573999	-0.570368438212672	-52.8361233871756	-0.0475289894923182	-0.0411982848985331	-0.0831607866358483	-0.0207560738446118	-0.0145871027071366	-0.0559627234127821	-0.111135003718744	-0.118503245399195	-0.138353724438539	0.00134170495158499	0.00130950658855777	0.00809697225300964
15	10.5789757830327	0.07	-0.357833493332143	-0.569286188605046	-0.146380798059241	0.0604027141988894	-11.6733163418572	-18.8615529869076	-4.48507969680675	31.5	26.21	37.48	-0.58938499881036	-0.3647672884112	-0.140149578012039	-0.574453656643688	-0.355526358958516	-0.136599061273343	-0.594577301493642	-0.367118088664324	-0.141691941160502	-0.357833493332143	32.4582090625584	-0.669795780415247	-52.4356363295889	-0.0475289894923182	-0.0411982848985331	-0.0831607866358483	-0.0207560738446118	-0.0145871027071366	-0.0559627234127821	-0.111135003718744	-0.118503245399195	-0.138353724438539	0.00134170495158499	0.00130950658855777	0.00809697225300964
15	10.5789757830327	0.07	-0.35735020564019	-0.558336754495695	-0.156363656784684	0.0696274253664336	-12.4089104915159	-19.4909345071305	-5.3268864759012	33.46	27.42	37.26	-0.574019614240418	-0.365449794666231	-0.156879975092044	-0.558972428181514	-0.355869998228774	-0.152767568276034	-0.578040935831288	-0.368784644722957	-0.158126355426255	-0.35735020564019	33.3406636046305	0.209351334620048	-51.9435858293166	-0.0475289894923182	-0.0411982848985331	-0.0831607866358483	-0.0207560738446118	-0.0145871027071366	-0.0559627234127821	-0.111135003718744	-0.118503245399195	-0.138353724438539	0.00134170495158499	0.00130950658855777	0.00809697225300964
15	10.5789757830327	0.07	-0.357233299333067	-0.566096647794666	-0.148369950871469	0.0734344992184257	-12.3906935462054	-19.2624707689041	-5.51891632350675	32.26	26.93	37.98	-0.587966072226631	-0.378212509907458	-0.168458947588286	-0.572862183939089	-0.368496848122825	-0.164131512306562	-0.592644295624178	-0.380753989332248	-0.170419476495694	-0.357233299333067	32.9741744218542	-0.589471584230368	-52.5857425759937	-0.0475289894923182	-0.0411982848985331	-0.0831607866358483	-0.0207560738446118	-0.0145871027071366	-0.0559627234127821	-0.111135003718744	-0.118503245399195	-0.138353724438539	0.00134170495158499	0.00130950658855777	0.00809697225300964
15	10.5789757830327	0.07	-0.356006308205803	-0.55905252675035	-0.152960089661256	0.0816647048133503	-12.9347207992735	-19.7068613052246	-6.1625802933224	32.13	26.3	37.57	-0.603968257329123	-0.396418316401549	-0.188868375473975	-0.588489880132327	-0.386258987406154	-0.184028094679981	-0.609599582683146	-0.400673365119773	-0.190857631467115	-0.356006308205803	32.7313421698145	-0.625652756192829	-52.4743020407837	-0.0475289894923182	-0.0411982848985331	-0.0831607866358483	-0.0207560738446118	-0.0145871027071366	-0.0559627234127821	-0.111135003718744	-0.118503245399195	-0.138353724438539	0.00134170495158499	0.00130950658855777	0.00809697225300964
15	10.5789757830327	0.07	-0.355350609453602	-0.564313781761955	-0.14638743714525	0.0658321281671109	-11.944034048634	-18.9687700945201	-4.91929800274801	33.15	27.89	37.09	-0.563822848421022	-0.355021399140897	-0.146219949860772	-0.549118317464686	-0.345762421487812	-0.142406525510937	-0.570499928662409	-0.358590226305088	-0.147500021487052	-0.355350609453602	33.2502446808048	-0.466019314409529	-52.6149464055976	-0.0475289894923182	-0.0411982848985331	-0.0831607866358483	-0.0207560738446118	-0.0145871027071366	-0.0559627234127821	-0.111135003718744	-0.118503245399195	-0.138353724438539	0.00134170495158499	0.00130950658855777	0.00809697225300964
15	10.5789757830327	0.07	-0.353736949669364	-0.553508417116608	-0.153965482222121	0.0683779549437401	-11.3325756307888	-17.8635189129852	-4.80163234859242	30.68	25.7	36.57	-0.572887980699887	-0.363438827527538	-0.15398967435519	-0.558605410175009	-0.354377997381828	-0.150150584588646	-0.577728485969994	-0.366387626859351	-0.155222202175109	-0.353736949669364	31.8584703126534	-0.969978125211175	-52.3811490920049	-0.0475289894923182	-0.0411982848985331	-0.0831607866358483	-0.0207560738446118	-0.0145871027071366	-0.0559627234127821	-0.111135003718744	-0.118503245399195	-0.138353724438539	0.00134170495158499	0.00130950658855777	0.00809697225300964
15	10.5789757830327	0.07	-0.35290528647465	-0.5591092824489	-0.146701290500399	0.0788400035196517	-12.6517989230944	-19.403791555996	-5.89980629019271	31.36	27.09	36.48	-0.609135092473919	-0.397172618801868	-0.185210145129817	-0.593746563469732	-0.387138880080169	-0.180531196690606	-0.616514927046417	-0.401753567123193	-0.187566635761172	-0.35290528647465	31.8615763979852	-1.48301002524604	-52.9997098116341	-0.0475289894923182	-0.0411982848985331	-0.0831607866358483	-0.0207560738446118	-0.0145871027071366	-0.0559627234127821	-0.111135003718744	-0.118503245399195	-0.138353724438539	0.00134170495158499	0.00130950658855777	0.00809697225300964
15	10.5789757830327	0.07	-0.352672874694696	-0.551134907139105	-0.154210842250288	0.0815315629417927	-12.4745952202606	-19.0116354594886	-5.93755498103258	32.01	27.16	36.66	-0.58477024552548	-0.383700398912392	-0.182630552299305	-0.569815637387204	-0.373887845773546	-0.177960054159888	-0.590368121427424	-0.387911388884967	-0.184022609544777	-0.352672874694696	32.60925329133	0.256795530627859	-51.5723126978227	-0.0475289894923182	-0.0411982848985331	-0.0831607866358483	-0.0207560738446118	-0.0145871027071366	-0.0559627234127821	-0.111135003718744	-0.118503245399195	-0.138353724438539	0.00134170495158499	0.00130950658855777	0.00809697225300964
15	10.5789757830327	0.07	-0.352649587401235	-0.551385321408705	-0.153913853393765	0.0668118460716654	-11.6507211230828	-18.4489556218337	-4.85248662433201	31.41	26.72	37.78	-0.578202541908908	-0.365141350357303	-0.152080158805698	-0.563580753395485	-0.355907527924071	-0.148234302452657	-0.583782789498902	-0.368225409314853	-0.153571932818938	-0.352649587401235	33.1023887675922	0.278330981738565	-51.7320773055816	-0.0475289894923182	-0.0411982848985331	-0.0831607866358483	-0.0207560738446118	-0.0145871027071366	-0.0559627234127821	-0.111135003718744	-0.118503245399195	-0.138353724438539	0.00134170495158499	0.00130950658855777	0.00809697225300964
15	10.5789757830327	0.07	-0.352400628627983	-0.557691453345679	-0.147109803910287	0.0737827471760557	-11.9991063651419	-18.6367416716236	-5.36147105866018	31.9	26.02	37.91	-0.575252027052567	-0.370371086372733	-0.1654901456929	-0.560571261360988	-0.360919001230447	-0.161266741099906	-0.580328673348605	-0.37269776702881	-0.166992623677702	-0.352400628627983	32.6776236717344	0.394526982785733	-51.4352467900895	-0.0475289894923182	-0.0411982848985331	-0.0831607866358483	-0.0207560738446118	-0.0145871027071366	-0.0559627234127821	-0.111135003718744	-0.118503245399195	-0.138353724438539	0.00134170495158499	0.00130950658855777	0.00809697225300964
15	10.5789757830327	0.07	-0.351740252723421	-0.559389495382378	-0.144091010064463	0.0823632301959538	-13.2908716958617	-20.2172729227191	-6.36447046900431	31.41	27.24	37.61	-0.633549344055222	-0.416496481846118	-0.199443619637015	-0.617526798783475	-0.405963231676229	-0.194399664568984	-0.641676208474765	-0.421189644330311	-0.201080445816332	-0.351740252723421	32.4605680644386	-0.476753407482513	-52.2320584876524	-0.0475289894923182	-0.0411982848985331	-0.0831607866358483	-0.0207560738446118	-0.0145871027071366	-0.0559627234127821	-0.111135003718744	-0.118503245399195	-0.138353724438539	0.00134170495158499	0.00130950658855777	0.00809697225300964
15	10.5789757830327	0.07	-0.351368868047303	-0.557616627893912	-0.145121108200693	0.0725279582752397	-13.3551455010566	-20.8115897141721	-5.8987012879412	34.39	28.75	39.31	-0.596549212246076	-0.382815615602001	-0.169082018957927	-0.580681991073239	-0.372633354161571	-0.164584717249902	-2.12384203617228	-0.386555858241436	-0.170600113124046	-0.351368868047303	34.9246139625464	1.02175348091343	-51.8679187788176	-0.0475289894923182	-0.0411982848985331	-0.0831607866358483	-0.0207560738446118	-0.0145871027071366	-0.0559627234127821	-0.111135003718744	-0.118503245399195	-0.138353724438539	0.00134170495158499	0.00130950658855777	0.00809697225300964
15	10.5789757830327	0.07	-0.351271088098273	-0.552657615144995	-0.149884561051552	0.0774545403360503	-12.5743284101759	-19.3498183976942	-5.79883842265757	32.26	27.57	37.77	-0.59072000268043	-0.383874781638718	-0.177029560597006	-0.57554668191533	-0.374014517606677	-0.172482353298024	-0.595415083435417	-0.386865773662945	-0.178944663647155	-0.351271088098273	33.2907577038387	0.139988736072021	-52.0144683210863	-0.0475289894923182	-0.0411982848985331	-0.0831607866358483	-0.0207560738446118	-0.0145871027071366	-0.0559627234127821	-0.111135003718744	-0.118503245399195	-0.138353724438539	0.00134170495158499	0.00130950658855777	0.00809697225300964
15	10.5789757830327	0.07	-0.351185527943537	-0.55498722494593	-0.147383830941144	0.0818825524921191	-13.2751401205989	-20.2154363798623	-6.3348438613355	32	27.02	38.77	-0.622084667991583	-0.40851263258858	-0.194940597185578	-0.606180129269085	-0.398068387105709	-0.189956644942333	-0.626192149918995	-0.411311181825505	-0.196858390996526	-0.351185527943537	33.7466416483617	-1.55024961991647	-53.8372810604263	-0.0475289894923182	-0.0411982848985331	-0.0831607866358483	-0.0207560738446118	-0.0145871027071366	-0.0559627234127821	-0.111135003718744	-0.118503245399195	-0.138353724438539	0.00134170495158499	0.00130950658855777	0.00809697225300964
15	10.5789757830327	0.07	-0.349597800658281	-0.541965875453729	-0.157229725862833	0.0739299838416946	-11.2163973686054	-17.4143814185336	-5.01841331867716	30.65	26.48	36.66	-0.559038042683161	-0.360069799793653	-0.161101556904146	-0.545109479974912	-0.351098577080971	-0.157087674187031	-0.564374444116	-0.363658029066043	-0.162571944753927	-0.349597800658281	32.1710332866875	-0.260216130016082	-51.8773642396315	-0.0475289894923182	-0.0411982848985331	-0.0831607866358483	-0.0207560738446118	-0.0145871027071366	-0.0559627234127821	-0.111135003718744	-0.118503245399195	-0.138353724438539	0.00134170495158499	0.00130950658855777	0.00809697225300964
15	10.5789757830327	0.07	-0.348385105261767	-0.54676482947416	-0.150005381049374	0.0684592830345044	-11.472831711816	-18.080387409766	-4.86527601386603	31.92	26.81	37.49	-0.557671808766083	-0.353868236747042	-0.150064664728001	-0.543433545233901	-0.344833408141269	-0.146233271048637	-0.563081368469535	-0.357788429766422	-0.1512473185415	-0.348385105261767	32.8808236783883	1.87589528071586	-50.0325528820002	-0.0475289894923182	-0.0411982848985331	-0.0831607866358483	-0.0207560738446118	-0.0145871027071366	-0.0559627234127821	-0.111135003718744	-0.118503245399195	-0.138353724438539	0.00134170495158499	0.00130950658855777	0.00809697225300964
15	10.5789757830327	0.07	-0.348145954521413	-0.552458744876158	-0.143833164166667	0.0823388707703774	-13.2647777963769	-20.1786947001041	-6.35086089264962	32.12	27.89	37.74	-0.618607349358338	-0.406651131522481	-0.194694913686624	-0.602756484417522	-0.396231319713781	-0.189706155010039	-0.62318731962776	-0.410161427319628	-0.196489008974972	-0.348145954521413	33.3429344556043	1.61762441001185	-50.5125376345898	-0.0475289894923182	-0.0411982848985331	-0.0831607866358483	-0.0207560738446118	-0.0145871027071366	-0.0559627234127821	-0.111135003718744	-0.118503245399195	-0.138353724438539	0.00134170495158499	0.00130950658855777	0.00809697225300964
15	10.5789757830327	0.07	-0.347745476750178	-0.540994456453148	-0.154496497047209	0.0893901785334983	-12.576730457193	-18.8439437816557	-6.30951713273029	30.82	25.69	35.62	-0.601783404811357	-0.401639262121557	-0.201495119431757	-0.586740580774943	-0.391599455942283	-0.196458331109622	-0.61020359435565	-0.405170065046958	-0.203705708091576	-0.347745476750178	31.6596670152927	-0.647715995919261	-51.9429954517016	-0.0475289894923182	-0.0411982848985331	-0.0831607866358483	-0.0207560738446118	-0.0145871027071366	-0.0559627234127821	-0.111135003718744	-0.118503245399195	-0.138353724438539	0.00134170495158499	0.00130950658855777	0.00809697225300964
15	10.5789757830327	0.07	-0.347339084775444	-0.548847516467391	-0.145830653083497	0.0612612523353129	-10.3525645761494	-16.6797832829271	-4.02534586937175	32.38	27.73	36.65	-0.507332974112613	-0.314884029787531	-0.122435085462448	-0.494273622060937	-0.306778541655917	-0.119283461250898	-0.513415208852214	-0.318844673666423	-0.123809857479498	-0.347339084775444	32.4083447180703	0.0275254915453754	-51.696961033027	-0.0475289894923182	-0.0411982848985331	-0.0831607866358483	-0.0207560738446118	-0.0145871027071366	-0.0559627234127821	-0.111135003718744	-0.118503245399195	-0.138353724438539	0.00134170495158499	0.00130950658855777	0.00809697225300964
15	10.5789757830327	0.07	-0.346582495685269	-0.547246579274552	-0.145918412095987	0.0816589628420571	-13.0596700076071	-19.897491058246	-6.22184895696818	33.54	27.09	38.92	-0.58463215111284	-0.383721894736422	-0.182811638360005	-0.569287208409504	-0.373650278802304	-0.178013349195104	-0.590575980016491	-0.385990418703055	-0.184233948862919	-0.346582495685269	33.8384996517415	-1.12223142405459	-53.4382569761249	-0.0475289894923182	-0.0411982848985331	-0.0831607866358483	-0.0207560738446118	-0.0145871027071366	-0.0559627234127821	-0.111135003718744	-0.118503245399195	-0.138353724438539	0.00134170495158499	0.00130950658855777	0.00809697225300964
15	10.5789757830327	0.07	-0.34639330780858	-0.538011099785648	-0.154775515831512	0.0870595644836624	-12.6127919092367	-18.9896928190471	-6.23589099942639	30.16	25.82	34.62	-0.619368983882494	-0.411379593297566	-0.203390202712638	-0.604093322079458	-0.40123362909301	-0.198373936106562	-0.627836649617304	-0.416203396605596	-0.205761351269061	-0.34639330780858	31.4766632760525	-1.94703890085688	-53.2333556304768	-0.0475289894923182	-0.0411982848985331	-0.0831607866358483	-0.0207560738446118	-0.0145871027071366	-0.0559627234127821	-0.111135003718744	-0.118503245399195	-0.138353724438539	0.00134170495158499	0.00130950658855777	0.00809697225300964
15	10.5789757830327	0.07	-0.346114952171523	-0.547317574678232	-0.144912329664814	0.0631504826485823	-11.0098013733507	-17.6306175049052	-4.38898524179612	31.77	27.34	37.69	-0.546344803618067	-0.341176238865352	-0.136007674112637	-0.532434372937493	-0.332489584596534	-0.132544796255575	-0.550095978759321	-0.345262278771652	-0.136055113279873	-0.346114952171523	32.6543459024752	-0.235158968949117	-52.0387092277129	-0.0475289894923182	-0.0411982848985331	-0.0831607866358483	-0.0207560738446118	-0.0145871027071366	-0.0559627234127821	-0.111135003718744	-0.118503245399195	-0.138353724438539	0.00134170495158499	0.00130950658855777	0.00809697225300964
15	10.5789757830327	0.07	-0.346105999160118	-0.539538467708896	-0.152673530611339	0.0809968932400428	-11.8942716365503	-18.149564150383	-5.63897912271764	31.96	27.65	37.26	-0.559191840582477	-0.366464979198421	-0.173738117814366	-0.544905508841866	-0.357102467294293	-0.169299425746721	-0.564521475507212	-0.370648941195835	-0.175044641949184	-0.346105999160118	32.8691285577816	-0.701141695712538	-52.6401959104808	-0.0475289894923182	-0.0411982848985331	-0.0831607866358483	-0.0207560738446118	-0.0145871027071366	-0.0559627234127821	-0.111135003718744	-0.118503245399195	-0.138353724438539	0.00134170495158499	0.00130950658855777	0.00809697225300964
15	10.5789757830327	0.07	-0.345991741473975	-0.548523162979083	-0.143460319968867	0.0715203223020589	-11.9848426228533	-18.7268506746089	-5.24283457109768	31.68	27.3	36.72	-0.582077099670639	-0.372518719518501	-0.162960339366364	-0.567283714230236	-0.363051222850584	-0.158818731470933	-0.589868117828262	-0.376136106555455	-0.164928828850947	-0.345991741473975	32.6392208426971	0.0775418127416927	-51.763738029146	-0.0475289894923182	-0.0411982848985331	-0.0831607866358483	-0.0207560738446118	-0.0145871027071366	-0.0559627234127821	-0.111135003718744	-0.118503245399195	-0.138353724438539	0.00134170495158499	0.00130950658855777	0.00809697225300964
15	10.5789757830327	0.07	-0.34517651760294	-0.537516866129549	-0.15283616907633	0.0669553094568928	-10.832203514726	-17.1455697691025	-4.5188372603495	31.44	26.24	36.3	-0.536828358332496	-0.339156651440826	-0.141484944549155	-0.523244798741668	-0.330574849615411	-0.137904900489153	-0.541107784721513	-0.343145061498585	-0.142592879232933	-0.34517651760294	32.2652798171244	2.10011791119709	-49.5449031907907	-0.0475289894923182	-0.0411982848985331	-0.0831607866358483	-0.0207560738446118	-0.0145871027071366	-0.0559627234127821	-0.111135003718744	-0.118503245399195	-0.138353724438539	0.00134170495158499	0.00130950658855777	0.00809697225300964
15	10.5789757830327	0.07	-0.344506065107314	-0.533745817559586	-0.155266312655042	0.0714627348282935	-11.6879985308793	-18.2658712052663	-5.11012585649228	31.97	27.95	38.68	-0.562523057937666	-0.359948266407658	-0.15737347487765	-0.54814781563343	-0.35074981049801	-0.153351805362591	-0.568462938978246	-0.364253652729146	-0.159494829265036	-0.344506065107314	33.8246470505562	1.07855683258837	-51.1890784011034	-0.0475289894923182	-0.0411982848985331	-0.0831607866358483	-0.0207560738446118	-0.0145871027071366	-0.0559627234127821	-0.111135003718744	-0.118503245399195	-0.138353724438539	0.00134170495158499	0.00130950658855777	0.00809697225300964
15	10.5789757830327	0.07	-0.343827763222947	-0.536136022701182	-0.151519503744712	0.0624443187198117	-10.7631804236625	-17.2746370353019	-4.25172381202315	31.75	26.8	38.36	-0.535735782380634	-0.33379693439527	-0.131858086409906	-0.522101880784755	-0.325302160093788	-0.128502439402822	-0.539529159480116	-0.336898202697015	-0.133011654073461	-0.343827763222947	33.1947983216506	0.312911507667985	-51.7322724773026	-0.0475289894923182	-0.0411982848985331	-0.0831607866358483	-0.0207560738446118	-0.0145871027071366	-0.0559627234127821	-0.111135003718744	-0.118503245399195	-0.138353724438539	0.00134170495158499	0.00130950658855777	0.00809697225300964
15	10.5789757830327	0.07	-0.343476974785956	-0.542841720047853	-0.144112229524059	0.0725260448354188	-11.9842123286001	-18.6753323623282	-5.29309229487195	32.16	26.44	38.29	-0.571781803027139	-0.366920084749311	-0.162058366471483	-0.55711970997005	-0.357511222140135	-0.15790273431022	-0.577425799354227	-0.369859899052505	-0.163407739128827	-0.343476974785956	32.9799554593553	-0.876141012817452	-52.8522778029653	-0.0475289894923182	-0.0411982848985331	-0.0831607866358483	-0.0207560738446118	-0.0145871027071366	-0.0559627234127821	-0.111135003718744	-0.118503245399195	-0.138353724438539	0.00134170495158499	0.00130950658855777	0.00809697225300964
15	10.5789757830327	0.07	-0.342882038587483	-0.534771007070255	-0.15099307010471	0.0765635370159135	-11.7942720073076	-18.1893981676961	-5.39914584691911	31.38	26.12	37.81	-0.570693963506925	-0.370046319096093	-0.169398674685261	-0.556271678644667	-0.360694698494679	-0.165117718344691	-0.574886819411471	-0.372874230135407	-0.170991666621487	-0.342882038587483	32.7395025907249	0.456483446644537	-51.4058455864276	-0.0475289894923182	-0.0411982848985331	-0.0831607866358483	-0.0207560738446118	-0.0145871027071366	-0.0559627234127821	-0.111135003718744	-0.118503245399195	-0.138353724438539	0.00134170495158499	0.00130950658855777	0.00809697225300964
15	10.5789757830327	0.07	-0.342251207307525	-0.543373835337278	-0.141128579277773	0.0749887825583763	-11.8304977677578	-18.3177954632425	-5.34320007227296	31.87	26.42	37.65	-0.565865813717486	-0.365462877859327	-0.165059942001168	-0.551431527233642	-0.356140533673917	-0.160849540114191	-0.569945525238128	-0.370157620536742	-0.166652304601748	-0.342251207307525	32.680347580712	-0.281064773764257	-52.0785576094	-0.0475289894923182	-0.0411982848985331	-0.0831607866358483	-0.0207560738446118	-0.0145871027071366	-0.0559627234127821	-0.111135003718744	-0.118503245399195	-0.138353724438539	0.00134170495158499	0.00130950658855777	0.00809697225300964
15	10.5789757830327	0.07	-0.342076745401726	-0.529882288576669	-0.154271202226783	0.0677683629959916	-11.0288209787719	-17.4153217654767	-4.64232019206703	31.97	28.2	38.33	-0.536391490222031	-0.339687420069526	-0.142983349917021	-0.522684978114337	-0.331007323869478	-0.139329669624619	-0.540380700384435	-0.342750737102524	-0.144415424668992	-0.342076745401726	33.430948955894	-1.03694406257661	-53.2180919405874	-0.0475289894923182	-0.0411982848985331	-0.0831607866358483	-0.0207560738446118	-0.0145871027071366	-0.0559627234127821	-0.111135003718744	-0.118503245399195	-0.138353724438539	0.00134170495158499	0.00130950658855777	0.00809697225300964
15	10.5789757830327	0.07	-0.341361023625481	-0.53240164850235	-0.150320398748611	0.0609710018454807	-10.9237661782253	-17.6169953228369	-4.23053703361371	32.2	27.14	39.34	-0.538815702498335	-0.334103326894691	-0.129390951291047	-0.524990520680045	-0.325530749631264	-0.126070978582483	-0.543472731892546	-0.336074260007485	-0.130585199826066	-0.341361023625481	33.8129572676006	0.193595125659784	-52.0988443545657	-0.0475289894923182	-0.0411982848985331	-0.0831607866358483	-0.0207560738446118	-0.0145871027071366	-0.0559627234127821	-0.111135003718744	-0.118503245399195	-0.138353724438539	0.00134170495158499	0.00130950658855777	0.00809697225300964
15	10.5789757830327	0.07	-0.340774781458342	-0.541190615865104	-0.14035894705158	0.0701346287632571	-11.9254724146688	-18.7050844149572	-5.14586041438036	32.48	27.38	38.61	-0.567148677841697	-0.361587029631831	-0.156025381421965	-0.552523087425864	-0.352262448615089	-0.152001809804315	-0.575729536472611	-0.365166194631559	-0.157491060682977	-0.340774781458342	33.6142020491786	-0.926452423818297	-53.1695357559781	-0.0475289894923182	-0.0411982848985331	-0.0831607866358483	-0.0207560738446118	-0.0145871027071366	-0.0559627234127821	-0.111135003718744	-0.118503245399195	-0.138353724438539	0.00134170495158499	0.00130950658855777	0.00809697225300964
15	10.5789757830327	0.07	-0.340635114045213	-0.53190295266574	-0.149367275424686	0.0783935133127577	-11.9867175099882	-18.4035164152321	-5.56991860474426	31.67	25.94	38.89	-0.572093590516852	-0.372620324511709	-0.173147058506567	-0.557554947104052	-0.363150905318351	-0.16874686353265	-0.575119657143214	-0.374184015252944	-0.174490491260426	-0.340635114045213	33.133100545256	0.899604568921031	-51.1587490146117	-0.0475289894923182	-0.0411982848985331	-0.0831607866358483	-0.0207560738446118	-0.0145871027071366	-0.0559627234127821	-0.111135003718744	-0.118503245399195	-0.138353724438539	0.00134170495158499	0.00130950658855777	0.00809697225300964
15	10.5789757830327	0.07	-0.340078206134777	-0.528286923356762	-0.151869488912792	0.0873709309627908	-12.3609740673406	-18.5983486199904	-6.12359951469069	31.77	26.7	37.68	-0.576410543456607	-0.383098302187459	-0.18978606091831	-0.561735785228076	-0.373345054218314	-0.184954323208552	-0.581589229492916	-0.387027085328496	-0.191498238973134	-0.340078206134777	32.6348003007016	0.297159861944585	-51.5003518458238	-0.0475289894923182	-0.0411982848985331	-0.0831607866358483	-0.0207560738446118	-0.0145871027071366	-0.0559627234127821	-0.111135003718744	-0.118503245399195	-0.138353724438539	0.00134170495158499	0.00130950658855777	0.00809697225300964
15	10.5789757830327	0.07	-0.339093141002357	-0.53578688904052	-0.142399392964194	0.0619781717046945	-10.6994247344734	-17.1982218873774	-4.20062758156936	32.41	26.76	38.14	-0.522617484658192	-0.325132823534748	-0.127648162411304	-0.509157485319944	-0.316759036361358	-0.124360587402771	-0.52615560739974	-0.327671688746607	-0.128817281648325	-0.339093141002357	33.0387250842518	0.683274274212565	-51.3223322099673	-0.0475289894923182	-0.0411982848985331	-0.0831607866358483	-0.0207560738446118	-0.0145871027071366	-0.0559627234127821	-0.111135003718744	-0.118503245399195	-0.138353724438539	0.00134170495158499	0.00130950658855777	0.00809697225300964
15	10.5789757830327	0.07	-0.338661733037957	-0.527801887778648	-0.149521578297266	0.0750146769098925	-11.5405810434376	-17.8677209251823	-5.21344116169296	31.72	26.87	38.66	-0.554590881996374	-0.358204666752451	-0.161818451508527	-0.540484160084438	-0.349093277103842	-0.157702394123245	-0.558273599698543	-0.360844618776514	-0.476595306396474	-0.338661733037957	32.9995373830714	-1.55553470906692	-53.5231956339208	-0.0475289894923182	-0.0411982848985331	-0.0831607866358483	-0.0207560738446118	-0.0145871027071366	-0.0559627234127821	-0.111135003718744	-0.118503245399195	-0.138353724438539	0.00134170495158499	0.00130950658855777	0.00809697225300964
15	10.5789757830327	0.07	-0.338476054387957	-0.536888176650451	-0.140063932125462	0.0620881487428921	-11.2574909281191	-18.0887966777222	-4.42618517851593	31.66	27.12	39.29	-0.562564731217607	-0.350109931080248	-0.13765513094289	-0.548272122885758	-0.341214982925233	-0.134157842964709	-0.566855309106621	-0.352381664750339	-0.138823521824302	-0.338476054387957	33.5400439620831	-0.0938774927046833	-52.310804395911	-0.0475289894923182	-0.0411982848985331	-0.0831607866358483	-0.0207560738446118	-0.0145871027071366	-0.0559627234127821	-0.111135003718744	-0.118503245399195	-0.138353724438539	0.00134170495158499	0.00130950658855777	0.00809697225300964
15	10.5789757830327	0.07	-0.337388786688438	-0.528109831437523	-0.146667741939354	0.0886093627363043	-12.936533048428	-19.4141585889087	-6.45890750794731	31.9	26.98	37.51	-0.599181710927369	-0.399261908257713	-0.199342105588056	-0.583889240676053	-0.389071842801501	-0.194254444926949	-2.07516272331134	-0.402158387707215	-0.200581778522956	-0.337388786688438	33.2632987145975	0.326472535545204	-51.7288514237352	-0.0475289894923182	-0.0411982848985331	-0.0831607866358483	-0.0207560738446118	-0.0145871027071366	-0.0559627234127821	-0.111135003718744	-0.118503245399195	-0.138353724438539	0.00134170495158499	0.00130950658855777	0.00809697225300964
15	10.5789757830327	0.07	-0.335566355742272	-0.52486932140642	-0.146263390078123	0.0868219470131778	-11.8045951888284	-17.7818191988137	-5.82737117884304	30.59	26.03	36.61	-0.572016874364714	-0.379737729169175	-0.187458583973635	-0.55778359930185	-0.370288861848582	-0.182794124395314	-0.576671991634327	-1.20561447143558	-0.189433139620732	-0.335566355742272	31.7655930148363	0.471569945054888	-50.8822278594485	-0.0475289894923182	-0.0411982848985331	-0.0831607866358483	-0.0207560738446118	-0.0145871027071366	-0.0559627234127821	-0.111135003718744	-0.118503245399195	-0.138353724438539	0.00134170495158499	0.00130950658855777	0.00809697225300964
15	10.5789757830327	0.07	-0.333486687212827	-0.517625454068224	-0.14934792035743	0.0713777864763318	-10.6117742413992	-16.5877862269133	-4.63576225588501	32.14	26.46	37.32	-0.508269848935818	-0.32515760794324	-0.142045366950662	-0.495242417843692	-0.316823514664974	-0.138404611486257	-0.512254312677624	-0.32764095050436	-0.14340818301695	-0.333486687212827	32.689764230497	-0.838975138267742	-52.647630177575	-0.0475289894923182	-0.0411982848985331	-0.0831607866358483	-0.0207560738446118	-0.0145871027071366	-0.0559627234127821	-0.111135003718744	-0.118503245399195	-0.138353724438539	0.00134170495158499	0.00130950658855777	0.00809697225300964
15	10.5789757830327	0.07	-0.33304229363074	-0.522823626322792	-0.143260960938688	0.0717162578298154	-11.3803778055956	-17.7729214787803	-4.98783413241101	31.69	27.25	38.49	-0.552097714077897	-0.353519852057737	-0.154941990037578	-0.538061245062756	-0.344532003850589	-0.151002762638423	-0.557524473630505	-0.356589725217252	-0.156307718084726	-0.33304229363074	33.2597403792146	-1.2900250146354	-53.3473381303354	-0.0475289894923182	-0.0411982848985331	-0.0831607866358483	-0.0207560738446118	-0.0145871027071366	-0.0559627234127821	-0.111135003718744	-0.118503245399195	-0.138353724438539	0.00134170495158499	0.00130950658855777	0.00809697225300964
15	10.5789757830327	0.07	-0.33276846185752	-0.525573472955091	-0.139963450759949	0.0706514918039557	-11.5370278590545	-18.069958355211	-5.00409736289798	31.45	27.2	38.54	-0.565587638979629	-0.361107658323025	-0.156627677666421	-0.551273561545805	-0.351968627292383	-0.15266369303896	-0.569408402400823	-0.365239260121694	-0.158288258827422	-0.33276846185752	33.2112517017934	-0.291928926140352	-52.3466319526319	-0.0475289894923182	-0.0411982848985331	-0.0831607866358483	-0.0207560738446118	-0.0145871027071366	-0.0559627234127821	-0.111135003718744	-0.118503245399195	-0.138353724438539	0.00134170495158499	0.00130950658855777	0.00809697225300964
15	10.5789757830327	0.07	-0.332483094487935	-0.51664455362586	-0.14832163535001	0.0889113566441008	-11.8137890611674	-17.7181972218445	-5.90938090049034	31.54	26.81	36.58	-0.553027377489055	-0.368736655366463	-0.184445933243871	-0.539007476841071	-0.35938874333907	-0.179770009837069	-0.559512750989404	-0.372418290915313	-0.185800109387929	-0.332483094487935	32.4126600743734	-0.617380745331838	-52.2928395363536	-0.0475289894923182	-0.0411982848985331	-0.0831607866358483	-0.0207560738446118	-0.0145871027071366	-0.0559627234127821	-0.111135003718744	-0.118503245399195	-0.138353724438539	0.00134170495158499	0.00130950658855777	0.00809697225300964
15	10.5789757830327	0.07	-0.332289632064598	-0.528037201893729	-0.136542062235468	0.0726393665182727	-11.0279956453626	-17.1800526576414	-4.87593863308379	32.73	26.28	38.67	-0.517027321242078	-0.331883444178797	-0.146739567115516	-0.503637073133575	-0.323288150510403	-0.142939227887231	-0.522561714454623	-0.334530944395929	-0.147570662874866	-0.332289632064598	32.5527828959593	0.0781129493748419	-51.6443172237416	-0.0475289894923182	-0.0411982848985331	-0.0831607866358483	-0.0207560738446118	-0.0145871027071366	-0.0559627234127821	-0.111135003718744	-0.118503245399195	-0.138353724438539	0.00134170495158499	0.00130950658855777	0.00809697225300964
15	10.5789757830327	0.07	-0.332288028012336	-0.523998050880476	-0.140578005144196	0.0716829292080867	-11.1893951272341	-17.4762345560301	-4.90255569843808	30.62	25.18	36.95	-0.561670923286267	-0.359617391948994	-0.157563860611721	-0.54768695826089	-0.350663969539109	-0.153640980817328	-0.564658724735461	-0.362641278711918	-0.158879294163232	-0.332288028012336	32.2404660326662	-0.144764678724187	-51.6952937483653	-0.0475289894923182	-0.0411982848985331	-0.0831607866358483	-0.0207560738446118	-0.0145871027071366	-0.0559627234127821	-0.111135003718744	-0.118503245399195	-0.138353724438539	0.00134170495158499	0.00130950658855777	0.00809697225300964
15	10.5789757830327	0.07	-0.331327256525085	-0.526039511772974	-0.136615001277197	0.0614215468497418	-11.2180115264599	-18.0646320661059	-4.37139098681398	32.38	28.38	37.84	-0.549467259622165	-0.341215366540401	-0.132963473458637	-0.535323509774993	-0.332432195743879	-0.129540881712764	-1.92489946359297	-0.345094318712556	-0.134545327993107	-0.331327256525085	33.589116167011	-0.332035376732636	-52.5917659967173	-0.0475289894923182	-0.0411982848985331	-0.0831607866358483	-0.0207560738446118	-0.0145871027071366	-0.0559627234127821	-0.111135003718744	-0.118503245399195	-0.138353724438539	0.00134170495158499	0.00130950658855777	0.00809697225300964
15	10.5789757830327	0.07	-0.330994203150389	-0.524209162023439	-0.137779244277339	0.0666142938831501	-10.6105236119153	-16.8116293423756	-4.40941788145505	31.44	25.89	37.5	-0.52632210137264	-0.332183928776659	-0.138045756180678	-0.513003609741583	-0.323778070721591	-0.134552531701599	-0.530727588046727	-0.334695455569678	-0.138840232848122	-0.330994203150389	32.3585947048234	-0.102365168083157	-51.786936124471	-0.0475289894923182	-0.0411982848985331	-0.0831607866358483	-0.0207560738446118	-0.0145871027071366	-0.0559627234127821	-0.111135003718744	-0.118503245399195	-0.138353724438539	0.00134170495158499	0.00130950658855777	0.00809697225300964
15	10.5789757830327	0.07	-0.330581139931303	-0.5196170169647	-0.141545262897907	0.0728632306981749	-11.2529734661615	-17.5201286286519	-4.98581830367124	30.48	25.82	36.84	-0.565550650424417	-0.363246560449829	-0.160942470475241	-0.551509159245375	-0.354227875084432	-0.156946590923489	-0.574023016205699	-0.366250178156779	-0.162247735371386	-0.330581139931303	32.2075504718192	0.465998904318983	-51.1305104588943	-0.0475289894923182	-0.0411982848985331	-0.0831607866358483	-0.0207560738446118	-0.0145871027071366	-0.0559627234127821	-0.111135003718744	-0.118503245399195	-0.138353724438539	0.00134170495158499	0.00130950658855777	0.00809697225300964
15	10.5789757830327	0.07	-0.330208692491898	-0.524883893705889	-0.135533491277907	0.0625529631851911	-10.9217978886172	-17.5230911049076	-4.32050467232676	31.28	26.9	38.33	-0.551423795478571	-0.343691601506565	-0.135959407534558	-0.537513707854151	-0.335021717595254	-0.132529727336357	-0.555411771720552	-0.347222131650012	-0.136990971895635	-0.330208692491898	33.0132598102611	-0.363101234938989	-52.3212935565426	-0.0475289894923182	-0.0411982848985331	-0.0831607866358483	-0.0207560738446118	-0.0145871027071366	-0.0559627234127821	-0.111135003718744	-0.118503245399195	-0.138353724438539	0.00134170495158499	0.00130950658855777	0.00809697225300964
15	10.5789757830327	0.07	-0.327802825777954	-0.518711144164489	-0.136894507391419	0.0803640930398945	-11.8384355945448	-18.0909789717548	-5.58589221733477	32.3	27.28	37.71	-0.551671228194521	-0.361004471595534	-0.170337714996547	-0.537491687377446	-0.351725616040771	-0.165959544704097	-0.555727122175476	-0.364359325259241	-0.171223096768831	-0.327802825777954	32.8879177768437	-0.519053735995071	-52.465233892071	-0.0475289894923182	-0.0411982848985331	-0.0831607866358483	-0.0207560738446118	-0.0145871027071366	-0.0559627234127821	-0.111135003718744	-0.118503245399195	-0.138353724438539	0.00134170495158499	0.00130950658855777	0.00809697225300964
15	10.5789757830327	0.07	-0.327783151744967	-0.514559672572989	-0.141006630916944	0.0646308365856883	-10.8104413072384	-17.2314095234015	-4.38947309107522	31.89	27.26	36.27	-0.532008075749753	-0.333765039363665	-0.135522002977576	-0.518432944119629	-0.325248431158968	-0.132063918198306	-0.539142848049529	-0.337753178522776	-0.137077507005311	-0.327783151744967	32.8023393640329	-1.27473034351176	-53.1234663225449	-0.0475289894923182	-0.0411982848985331	-0.0831607866358483	-0.0207560738446118	-0.0145871027071366	-0.0559627234127821	-0.111135003718744	-0.118503245399195	-0.138353724438539	0.00134170495158499	0.00130950658855777	0.00809697225300964
15	10.5789757830327	0.07	-0.327754169121353	-0.516563176271716	-0.138945161970989	0.0663508464538225	-10.5795180992036	-16.7756402018369	-4.38339599657019	31.85	26.68	37.75	-0.518630789410728	-0.327073289445861	-0.135515789480993	-0.505407515241342	-0.318734062643033	-0.132060610044724	-0.524456437255234	-0.329510355845653	-0.136569459889277	-0.327754169121353	32.4394453856749	-0.793017971618211	-52.5517496804625	-0.0475289894923182	-0.0411982848985331	-0.0831607866358483	-0.0207560738446118	-0.0145871027071366	-0.0559627234127821	-0.111135003718744	-0.118503245399195	-0.138353724438539	0.00134170495158499	0.00130950658855777	0.00809697225300964
15	10.5789757830327	0.07	-0.327382866017089	-0.518569506787226	-0.136196225246953	0.0812063725845757	-12.381918724286	-18.8845232501069	-5.87931419846503	32.2	27.01	38.91	-0.57758027311309	-0.378699102101859	-0.179817931090628	-0.562760410670244	-0.368982238729553	-0.175204066788863	-0.582548969228066	-0.381974675400829	-0.181029385105928	-0.327382866017089	33.3365731597053	-0.754110130171348	-52.8581118943524	-0.0475289894923182	-0.0411982848985331	-0.0831607866358483	-0.0207560738446118	-0.0145871027071366	-0.0559627234127821	-0.111135003718744	-0.118503245399195	-0.138353724438539	0.00134170495158499	0.00130950658855777	0.00809697225300964
15	10.5789757830327	0.07	-0.327074140821237	-0.50718452963585	-0.146963752006624	0.0809634291503857	-11.9622067168838	-18.2546413729411	-5.6697720608264	32.58	27.28	40.74	-0.551862202849859	-0.361633494455292	-0.171404786060725	-0.537606713169754	-0.352291918747506	-0.166977124325257	-0.555223489433612	-0.363335194088946	-0.172320795714171	-0.327074140821237	34.415352741488	0.67163738838594	-51.8490359905648	-0.0475289894923182	-0.0411982848985331	-0.0831607866358483	-0.0207560738446118	-0.0145871027071366	-0.0559627234127821	-0.111135003718744	-0.118503245399195	-0.138353724438539	0.00134170495158499	0.00130950658855777	0.00809697225300964
15	10.5789757830327	0.07	-0.323897060049636	-0.511439950051144	-0.136354170048128	0.070202746247993	-11.2844970966143	-17.6963677014033	-4.87262649182527	32.58	26.57	39.41	-0.534922989780098	-0.341105984399673	-0.147288979019248	-0.521104151966251	-0.332294083685349	-0.143484015404446	-0.537733435313523	-0.344455179165701	-0.147884957916508	-0.323897060049636	33.5101174612401	0.335276180448562	-51.8253689508163	-0.0475289894923182	-0.0411982848985331	-0.0831607866358483	-0.0207560738446118	-0.0145871027071366	-0.0559627234127821	-0.111135003718744	-0.118503245399195	-0.138353724438539	0.00134170495158499	0.00130950658855777	0.00809697225300964
15	10.5789757830327	0.07	-0.323329118754563	-0.503789659616252	-0.142868577892873	0.0692354219108853	-10.9616578971813	-17.2367117538506	-4.68660404051194	32.1	27.13	37.9	-0.528700596723251	-0.336226256729112	-0.143751916734973	-0.515157720596824	-0.32761368739676	-0.140069654196697	-0.533978216949399	-0.339120590297155	-0.145187530296488	-0.323329118754563	33.2255234692696	0.623811647745834	-51.4551605015394	-0.0475289894923182	-0.0411982848985331	-0.0831607866358483	-0.0207560738446118	-0.0145871027071366	-0.0559627234127821	-0.111135003718744	-0.118503245399195	-0.138353724438539	0.00134170495158499	0.00130950658855777	0.00809697225300964
15	10.5789757830327	0.07	-0.322462743361093	-0.51100225317525	-0.133923233546935	0.0681743590641958	-10.7754667832723	-16.9952944316609	-4.55563913488375	31.65	26.6	36.95	-0.528638489004637	-0.335170802808625	-0.141703116612613	-0.515209063478268	-0.326656191351924	-0.138103319225581	-0.534384456526878	-0.338889372084892	-0.143104089409666	-0.322462743361093	32.5602099274361	1.16400171022032	-50.5809015151605	-0.0475289894923182	-0.0411982848985331	-0.0831607866358483	-0.0207560738446118	-0.0145871027071366	-0.0559627234127821	-0.111135003718744	-0.118503245399195	-0.138353724438539	0.00134170495158499	0.00130950658855777	0.00809697225300964
15	10.5789757830327	0.07	-0.320933064643897	-0.503462114053017	-0.138404015234778	0.0670752631581006	-10.583220312615	-16.7455568211841	-4.42088380404588	31.45	26.29	37.76	-0.524119800257098	-0.331244602706045	-0.138369405154993	-0.510854986424995	-0.322861217866111	-0.134867449307227	-0.527729970571587	-0.333519666597194	-0.13934635133395	-0.320933064643897	32.6812618898638	0.571082899211752	-51.1667604622897	-0.0475289894923182	-0.0411982848985331	-0.0831607866358483	-0.0207560738446118	-0.0145871027071366	-0.0559627234127821	-0.111135003718744	-0.118503245399195	-0.138353724438539	0.00134170495158499	0.00130950658855777	0.00809697225300964
15	10.5789757830327	0.07	-0.319153884282294	-0.506200112424679	-0.132107656139909	0.0601764036203439	-10.3377606063164	-16.7163109895756	-3.95921022305718	30.84	26.18	37.21	-0.53347716444216	-0.329914848938782	-0.126352533435404	-0.520136165049652	-0.321664460557352	-0.123192756065052	-0.539185834978031	-0.333203935910447	-0.127207856862046	-0.319153884282294	32.5484082817982	-0.316303648280893	-52.0413369655819	-0.0475289894923182	-0.0411982848985331	-0.0831607866358483	-0.0207560738446118	-0.0145871027071366	-0.0559627234127821	-0.111135003718744	-0.118503245399195	-0.138353724438539	0.00134170495158499	0.00130950658855777	0.00809697225300964
15	10.5789757830327	0.07	-0.318155267748347	-0.505143045868307	-0.131167489628387	0.0686409648302574	-10.6660372423756	-16.8002019589733	-4.53187252577801	32.25	26.55	37.93	-0.512981743280195	-0.32567955979618	-0.138377376312165	-0.499806677809851	-0.317315033029145	-0.134823388248439	-1.76656903621335	-0.32828428604669	-0.139670012199813	-0.318155267748347	33.0819873112913	0.795684587347175	-51.1960668571392	-0.0475289894923182	-0.0411982848985331	-0.0831607866358483	-0.0207560738446118	-0.0145871027071366	-0.0559627234127821	-0.111135003718744	-0.118503245399195	-0.138353724438539	0.00134170495158499	0.00130950658855777	0.00809697225300964
15	10.5789757830327	0.07	-0.31771347632052	-0.500062343491525	-0.135364609149514	0.0755414908622493	-11.501985147175	-17.7841481421623	-5.21982215218773	32.27	27.44	38.8	-0.542740462291343	-0.351020059332845	-0.159299656374348	-0.528796830704173	-0.342001947128017	-0.155207063551861	-0.546814141805767	-0.35343431264314	-0.160448331595569	-0.31771347632052	33.9539749007497	-1.5247893415128	-53.8911035701208	-0.0475289894923182	-0.0411982848985331	-0.0831607866358483	-0.0207560738446118	-0.0145871027071366	-0.0559627234127821	-0.111135003718744	-0.118503245399195	-0.138353724438539	0.00134170495158499	0.00130950658855777	0.00809697225300964
15	10.5789757830327	0.07	-0.31428573817758	-0.49560062829636	-0.132970848058801	0.0702202400007625	-11.0869983983024	-17.3858058931041	-4.78819090350074	31.4	26.97	38.18	-0.545064117476984	-0.347589581673426	-0.150115045869869	-0.531283131105	-0.338801391193639	-0.146319651282278	-0.551588402443931	-0.351420424239684	-0.151096228287123	-0.31428573817758	32.9665738521384	-0.185435677922528	-52.1223169530581	-0.0475289894923182	-0.0411982848985331	-0.0831607866358483	-0.0207560738446118	-0.0145871027071366	-0.0559627234127821	-0.111135003718744	-0.118503245399195	-0.138353724438539	0.00134170495158499	0.00130950658855777	0.00809697225300964
15	10.5789757830327	0.07	-0.312451676514762	-0.489515769882252	-0.135387583147273	0.0813746778530528	-12.1307926107657	-18.4943388592329	-5.76724636229854	32.33	26.61	38.49	-0.563359271855231	-0.369518183063682	-0.175677094272133	-0.548870185205614	-0.360014512421345	-0.171158839637077	-0.567280370020112	-0.371982668173729	-0.176765146209563	-0.312451676514762	33.9918485893788	0.148191839503243	-52.2309838341441	-0.0475289894923182	-0.0411982848985331	-0.0831607866358483	-0.0207560738446118	-0.0145871027071366	-0.0559627234127821	-0.111135003718744	-0.118503245399195	-0.138353724438539	0.00134170495158499	0.00130950658855777	0.00809697225300964
15	10.5789757830327	0.07	-0.309816617589395	-0.486579213351168	-0.133054021827622	0.0671939983329581	-10.7807147059758	-17.0520993541319	-4.50933005781974	32.02	27.78	37.99	-0.524460529470593	-0.331575557082211	-0.138690584693829	-0.511047689593648	-0.323095662782554	-0.135143635971461	-0.52899220870075	-0.335281808652547	-0.13997460702244	-0.309816617589395	33.3386999306537	-0.0341586523417034	-52.2091147384585	-0.0475289894923182	-0.0411982848985331	-0.0831607866358483	-0.0207560738446118	-0.0145871027071366	-0.0559627234127821	-0.111135003718744	-0.118503245399195	-0.138353724438539	0.00134170495158499	0.00130950658855777	0.00809697225300964
15	10.5789757830327	0.07	-0.309348957379208	-0.479174513639271	-0.139523401119146	0.0757830437705174	-10.792789332008	-16.6774321216697	-4.90814654234639	32.7	28.12	39.66	-0.502413684817952	-0.325136688801895	-0.147859692785838	-0.4894094665425	-0.316721017417327	-0.144032568292155	-0.507725286132328	-0.326850788937701	-0.149329044285124	-0.309348957379208	34.1184934341739	-0.465717501994658	-52.9453124301445	-0.0475289894923182	-0.0411982848985331	-0.0831607866358483	-0.0207560738446118	-0.0145871027071366	-0.0559627234127821	-0.111135003718744	-0.118503245399195	-0.138353724438539	0.00134170495158499	0.00130950658855777	0.00809697225300964
15	10.5789757830327	0.07	-0.30685746475471	-0.477698614991829	-0.136016314517592	0.0777213300779434	-11.6266453954638	-17.8798243660566	-5.37346642487102	31.96	26.86	39.09	-0.550847270744607	-0.358197359934084	-0.165547449123562	-0.53677361711328	-0.349045738707835	-0.161317860302389	-0.55400394368962	-0.360749345256737	-0.166190043787583	-0.30685746475471	33.8620197098008	-0.164026608627707	-52.4481144252435	-0.0475289894923182	-0.0411982848985331	-0.0831607866358483	-0.0207560738446118	-0.0145871027071366	-0.0559627234127821	-0.111135003718744	-0.118503245399195	-0.138353724438539	0.00134170495158499	0.00130950658855777	0.00809697225300964
15	10.5789757830327	0.07	-0.305387658056778	-0.479262098298121	-0.131513217815436	0.0619361505014747	-9.9859119633878	-16.053516812153	-3.91830711462259	31.67	28.21	38.71	-0.499127591570838	-0.310476778779771	-0.121825965988705	-0.486444551504081	-0.302587434468693	-0.118730317433306	-0.504303024876244	-0.313377840930856	-0.123141102498168	-0.305387658056778	33.7099107216987	-0.558599625284858	-52.8484516315008	-0.0475289894923182	-0.0411982848985331	-0.0831607866358483	-0.0207560738446118	-0.0145871027071366	-0.0559627234127821	-0.111135003718744	-0.118503245399195	-0.138353724438539	0.00134170495158499	0.00130950658855777	0.00809697225300964
15	10.5789757830327	0.07	-0.304825953015899	-0.476184737135461	-0.133467168896337	0.0717594376193567	-10.8804484050671	-16.9901924021837	-4.77070440795048	33.27	27.67	39.48	-0.503216264319499	-0.322257598437508	-0.141298932555517	-0.490066327847702	-0.313836433925392	-0.137606540003081	-0.507584916895687	-0.324503660580304	-0.142110977039564	-0.304825953015899	34.5903394125209	-0.988688137372984	-53.6205350822465	-0.0475289894923182	-0.0411982848985331	-0.0831607866358483	-0.0207560738446118	-0.0145871027071366	-0.0559627234127821	-0.111135003718744	-0.118503245399195	-0.138353724438539	0.00134170495158499	0.00130950658855777	0.00809697225300964
15	10.5789757830327	0.07	-0.304274533827165	-0.482902543288122	-0.125646524366209	0.0792772740931341	-11.6112641388505	-17.7893656994088	-5.43316257829218	31.76	26.79	39.4	-0.551540430115212	-0.359994938860342	-0.168449447605472	-0.537501909405787	-0.350831881850317	-0.164161854294848	-0.554928682963379	-0.362796746636473	-0.169833668127618	-0.304274533827165	33.5371380266155	0.656811517336377	-51.4850569886553	-0.0475289894923182	-0.0411982848985331	-0.0831607866358483	-0.0207560738446118	-0.0145871027071366	-0.0559627234127821	-0.111135003718744	-0.118503245399195	-0.138353724438539	0.00134170495158499	0.00130950658855777	0.00809697225300964
15	10.5789757830327	0.07	-0.30133823565807	-0.471362048207289	-0.131314423108852	0.0718656154123995	-10.8857615507875	-16.9936224127129	-4.77790068886201	32.63	27.24	39.57	-0.512900973069317	-0.328553710115541	-0.144206447161766	-0.499639519366215	-0.320058698320953	-0.140477877275691	-0.517668837591401	-0.331620955380811	-0.145082322731858	-0.30133823565807	34.278602487782	-1.22598058052441	-53.7215731333294	-0.0475289894923182	-0.0411982848985331	-0.0831607866358483	-0.0207560738446118	-0.0145871027071366	-0.0559627234127821	-0.111135003718744	-0.118503245399195	-0.138353724438539	0.00134170495158499	0.00130950658855777	0.00809697225300964
15	10.5789757830327	0.07	-0.299558461816177	-0.467468058682782	-0.131648864949571	0.0766969601222763	-10.4119250375746	-16.052190585761	-4.77165948938818	32.9	25.99	38.18	-0.480686357357799	-0.311787372113171	-0.142888386868542	-0.468202133253551	-0.303689735542557	-0.139177337831563	-0.483806813338553	-0.314294501407495	-0.143989455376006	-0.299558461816177	33.1417804286792	-1.80878274825849	-53.7165049539246	-0.0475289894923182	-0.0411982848985331	-0.0831607866358483	-0.0207560738446118	-0.0145871027071366	-0.0559627234127821	-0.111135003718744	-0.118503245399195	-0.138353724438539	0.00134170495158499	0.00130950658855777	0.00809697225300964
15	10.5789757830327	0.07	-0.298848195046345	-0.469717232259802	-0.127979157832887	0.0752802652846518	-10.743339298824	-16.6221468875927	-4.86453171005525	32.15	27.43	38.3	-0.509169034672672	-0.329089601778594	-0.149010168884516	-0.496116251676411	-0.320653238084358	-0.145190224492305	-0.514322286290395	-0.331379815573964	-0.150597525757171	-0.298848195046345	33.5958336555819	-0.503347801311768	-52.6681975059088	-0.0475289894923182	-0.0411982848985331	-0.0831607866358483	-0.0207560738446118	-0.0145871027071366	-0.0559627234127821	-0.111135003718744	-0.118503245399195	-0.138353724438539	0.00134170495158499	0.00130950658855777	0.00809697225300964
15	10.5789757830327	0.07	-0.288323775698054	-0.44913932580606	-0.127508225590049	0.073183955447357	-10.4215091137215	-16.2118603274849	-4.63115789995804	32.01	27.13	37.79	-0.498751541741709	-0.320613651533367	-0.142475761325024	-0.485998211957761	-0.312415397916021	-0.138832583874281	-0.503217887658184	-0.323273273807354	-0.143483001805733	-0.288323775698054	33.5444481077952	-0.696640583770804	-52.8274061938727	-0.0475289894923182	-0.0411982848985331	-0.0831607866358483	-0.0207560738446118	-0.0145871027071366	-0.0559627234127821	-0.111135003718744	-0.118503245399195	-0.138353724438539	0.00134170495158499	0.00130950658855777	0.00809697225300964
15	10.5789757830327	0.07	-0.28592829535029	-0.449462776248265	-0.122393814452316	0.0610626864974655	-9.26463950184207	-14.9367454196368	-3.59253358404735	32.99	26.73	38.98	-0.446042483252121	-0.276661527912539	-0.107280572572957	-0.434439871283044	-0.269464912173749	-0.104489953064454	-0.449358074201233	-0.278917596281924	-0.108088646209825	-0.28592829535029	33.3920411560897	0.606032759527528	-51.4244028596164	-0.0475289894923182	-0.0411982848985331	-0.0831607866358483	-0.0207560738446118	-0.0145871027071366	-0.0559627234127821	-0.111135003718744	-0.118503245399195	-0.138353724438539	0.00134170495158499	0.00130950658855777	0.00809697225300964
15	10.5789757830327	0.08	-0.481200825949802	-0.729981045723925	-0.232420606175679	0.0794993112261494	-14.7362277777079	-22.5651533298945	-6.90730222552128	30.85	26.85	35.32	-0.719927001982351	-0.470150064102572	-0.220373126222794	-0.701920088021827	-0.458390605533136	-0.214861123044446	-0.728010754458508	-0.476138809520082	-0.223408168102751	-0.481200825949802	31.5050027536266	-1.51937876532212	-52.9134584012014	-0.0475289894923182	-0.0411982848985331	-0.0831607866358483	-0.0207560738446118	-0.0145871027071366	-0.0559627234127821	-0.111135003718744	-0.118503245399195	-0.138353724438539	0.00134170495158499	0.00130950658855777	0.00809697225300964
15	10.5789757830327	0.08	-0.470326762161293	-0.712951296421011	-0.227702227901574	0.0902238363115431	-15.8082263516294	-23.6456845891251	-7.97076811413358	31.54	27.7	36.5	-0.738133694414644	-0.493476282113549	-0.248818869812453	-0.719422585190579	-0.480967046071378	-0.242511506952178	-0.747673697576253	-0.499710223854934	-0.251769586838973	-0.470326762161293	32.2156015363044	-0.678929077491814	-52.4129085993775	-0.0475289894923182	-0.0411982848985331	-0.0831607866358483	-0.0207560738446118	-0.0145871027071366	-0.0559627234127821	-0.111135003718744	-0.118503245399195	-0.138353724438539	0.00134170495158499	0.00130950658855777	0.00809697225300964
15	10.5789757830327	0.08	-0.46757231511015	-0.714552857763711	-0.22059177245659	0.0891445568260781	-16.3558329446524	-24.5185631324177	-8.193102756887	32.16	27.74	37.36	-0.750845824395709	-0.500873921717249	-0.250902019038788	-0.73159445696458	-0.488031727500599	-0.244468998036619	-0.758225739447058	-0.50695258583865	-0.253652140575395	-0.46757231511015	32.9141327848046	-0.283347086546967	-52.2654055401341	-0.0475289894923182	-0.0411982848985331	-0.0831607866358483	-0.0207560738446118	-0.0145871027071366	-0.0559627234127821	-0.111135003718744	-0.118503245399195	-0.138353724438539	0.00134170495158499	0.00130950658855777	0.00809697225300964
15	10.5789757830327	0.08	-0.454886590340856	-0.698169763797784	-0.211603416883929	0.0866006720851627	-14.6526934090192	-22.0824166544027	-7.2229701636357	31.88	27.01	36.16	-0.681974000930194	-0.452520940300254	-0.223067879670315	-0.664575162052028	-0.440976014953333	-0.217376867854638	-0.692803960342964	-0.458196564828983	-0.225112716684937	-0.454886590340856	31.9074814570003	1.64169060775734	-49.9319578817054	-0.0475289894923182	-0.0411982848985331	-0.0831607866358483	-0.0207560738446118	-0.0145871027071366	-0.0559627234127821	-0.111135003718744	-0.118503245399195	-0.138353724438539	0.00134170495158499	0.00130950658855777	0.00809697225300964
15	10.5789757830327	0.08	-0.454710777051277	-0.697194405401891	-0.212227148700662	0.0847789248537161	-14.9862692997536	-22.673997984829	-7.29854061467828	30.77	26.34	35.82	-0.725193834577756	-0.479313357387387	-0.233432880197019	-0.707083310299846	-0.467343293961869	-0.227603277623892	-0.73182368496376	-0.484195182559958	-0.236479594027871	-0.454710777051277	31.5820906873213	0.103368395810794	-51.2952886220307	-0.0475289894923182	-0.0411982848985331	-0.0831607866358483	-0.0207560738446118	-0.0145871027071366	-0.0559627234127821	-0.111135003718744	-0.118503245399195	-0.138353724438539	0.00134170495158499	0.00130950658855777	0.00809697225300964
15	10.5789757830327	0.08	-0.454371151952278	-0.69904604670635	-0.209696257198207	0.0832650798213266	-15.4983224178109	-23.5273063540899	-7.46933848153195	31.9	26.76	36.99	-0.726280052825149	-0.478428012748352	-0.230575972671555	-0.707746069960794	-0.466218980494729	-0.224691891028664	-0.73221641707658	-0.482092614128685	-0.233416839096565	-0.454371151952278	32.3561603156494	-1.28547602823966	-53.0830406129203	-0.0475289894923182	-0.0411982848985331	-0.0831607866358483	-0.0207560738446118	-0.0145871027071366	-0.0559627234127821	-0.111135003718744	-0.118503245399195	-0.138353724438539	0.00134170495158499	0.00130950658855777	0.00809697225300964
15	10.5789757830327	0.08	-0.45348886965278	-0.700330587004741	-0.20664715230082	0.0760536896996381	-14.1464886696018	-21.8448331573899	-6.44814418181368	30.76	25.95	35.24	-0.698923603516929	-0.45261571772292	-0.206307831928912	-0.681473045386925	-0.441314916243427	-0.201156787099929	-0.705589943375395	-1.56586102840083	-0.208783805104582	-0.45348886965278	31.0545978445016	0.760098472296404	-50.3917950560111	-0.0475289894923182	-0.0411982848985331	-0.0831607866358483	-0.0207560738446118	-0.0145871027071366	-0.0559627234127821	-0.111135003718744	-0.118503245399195	-0.138353724438539	0.00134170495158499	0.00130950658855777	0.00809697225300964
15	10.5789757830327	0.08	-0.450208186533778	-0.682639803929527	-0.217776569138029	0.0834762628957639	-14.4528242745015	-21.9298442933514	-6.97580425565174	31.14	26.83	36.47	-0.693074291465744	-0.456769360043562	-0.22046442862138	-0.675637060034661	-0.445277384161925	-0.214917708289189	-0.69955091733666	-0.460655234577601	-0.222436388969774	-0.450208186533778	32.0435101036152	-0.861564657479596	-52.4909392424637	-0.0475289894923182	-0.0411982848985331	-0.0831607866358483	-0.0207560738446118	-0.0145871027071366	-0.0559627234127821	-0.111135003718744	-0.118503245399195	-0.138353724438539	0.00134170495158499	0.00130950658855777	0.00809697225300964
15	10.5789757830327	0.08	-0.434240763051819	-0.672129910466317	-0.196351615637322	0.0714696396261955	-13.4609814154491	-21.0362745730549	-5.88568825784329	31.79	26.95	36.49	-0.651555348705321	-0.416926219973042	-0.182297091240762	-0.634961227196081	-0.406307744707097	-0.177654262218114	-0.658644050681427	-0.420199783422224	-0.184118005614744	-0.434240763051819	32.0155102458337	-1.32374689597828	-52.9604799178248	-0.0475289894923182	-0.0411982848985331	-0.0831607866358483	-0.0207560738446118	-0.0145871027071366	-0.0559627234127821	-0.111135003718744	-0.118503245399195	-0.138353724438539	0.00134170495158499	0.00130950658855777	0.00809697225300964
15	10.5789757830327	0.08	-0.432019789865664	-0.654563889628576	-0.209475690102751	0.0892002892319199	-13.8795094767691	-20.8040010329678	-6.95501792057041	32.03	27.93	36.88	-0.639674903109659	-0.42676280710102	-0.213850711092382	-0.623312790534187	-0.415846729170081	-0.208380667805975	-0.648387037585816	-0.432922564778547	-0.216561816207093	-0.432019789865664	32.5453114664353	0.684215312415387	-51.1351396773067	-0.0475289894923182	-0.0411982848985331	-0.0831607866358483	-0.0207560738446118	-0.0145871027071366	-0.0559627234127821	-0.111135003718744	-0.118503245399195	-0.138353724438539	0.00134170495158499	0.00130950658855777	0.00809697225300964
15	10.5789757830327	0.08	-0.42827215361348	-0.653080553498812	-0.203463753728147	0.085253834607805	-14.3731906251497	-21.7239462473114	-7.02243500298796	32.21	26.81	38.19	-0.664188887995682	-0.439446562313678	-0.214704236631675	-0.647143261858339	-0.428168683469388	-0.209194105080436	-0.670161455662221	-0.443453809728714	-0.21616780260937	-0.42827215361348	32.8264052426307	-0.63211155004651	-52.5221185916219	-0.0475289894923182	-0.0411982848985331	-0.0831607866358483	-0.0207560738446118	-0.0145871027071366	-0.0559627234127821	-0.111135003718744	-0.118503245399195	-0.138353724438539	0.00134170495158499	0.00130950658855777	0.00809697225300964
15	10.5789757830327	0.08	-0.427755079713551	-0.658395324325879	-0.197114835101222	0.0711055335271829	-13.5856196238193	-21.2521065704482	-5.91913267719051	31.99	27.72	37.83	-0.654125757912632	-0.418156369754933	-0.182186981597233	-0.637404148712836	-0.407466915449142	-0.177529682185449	-0.661595943360681	-0.421603455407801	-0.183708335374633	-0.427755079713551	33.1379841264363	1.12824352286602	-50.9938110613969	-0.0475289894923182	-0.0411982848985331	-0.0831607866358483	-0.0207560738446118	-0.0145871027071366	-0.0559627234127821	-0.111135003718744	-0.118503245399195	-0.138353724438539	0.00134170495158499	0.00130950658855777	0.00809697225300964
15	10.5789757830327	0.08	-0.426836962677475	-0.648314154915769	-0.20535977043918	0.075179411474088	-12.4246508930154	-19.2284101826635	-5.62089160336726	32.87	27	36.55	-0.576285836115582	-0.372373496316467	-0.168461156517353	-0.561325876750211	-0.362706952347273	-0.164088027944335	-0.582962642900219	-0.37688638340697	-0.17015585818427	-0.426836962677475	32.3337376166582	-0.660733813469208	-52.3586601584276	-0.0475289894923182	-0.0411982848985331	-0.0831607866358483	-0.0207560738446118	-0.0145871027071366	-0.0559627234127821	-0.111135003718744	-0.118503245399195	-0.138353724438539	0.00134170495158499	0.00130950658855777	0.00809697225300964
15	10.5789757830327	0.08	-0.424797550223473	-0.648144824177502	-0.201450276269444	0.0963025319628489	-14.9795839559581	-22.1439520787597	-7.81521583315647	32.2	27.26	37.57	-0.677265385386662	-0.458145576940395	-0.239025768494128	-0.65988768896221	-0.446390192823532	-0.232892696684853	-0.684956422585243	-0.46136687105003	-0.240909611009959	-0.424797550223473	32.742268560278	0.925190055938869	-50.9402269867101	-0.0475289894923182	-0.0411982848985331	-0.0831607866358483	-0.0207560738446118	-0.0145871027071366	-0.0559627234127821	-0.111135003718744	-0.118503245399195	-0.138353724438539	0.00134170495158499	0.00130950658855777	0.00809697225300964
15	10.5789757830327	0.08	-0.42402027631632	-0.649322827612975	-0.198717725019665	0.0850896283469496	-14.8165638777291	-22.4020587885292	-7.23106896692899	33.22	27.89	38.69	-0.664422627727235	-0.439444445640415	-0.214466263553595	-0.64707339773872	-0.427969787137784	-0.208866176536847	-0.670665981971812	-0.441895167080826	-0.216500156154341	-0.42402027631632	33.82037378223	0.602981602205697	-51.8182478263613	-0.0475289894923182	-0.0411982848985331	-0.0831607866358483	-0.0207560738446118	-0.0145871027071366	-0.0559627234127821	-0.111135003718744	-0.118503245399195	-0.138353724438539	0.00134170495158499	0.00130950658855777	0.00809697225300964
15	10.5789757830327	0.08	-0.421986263808159	-0.640888783494455	-0.203083744121863	0.0945432047967775	-14.8877319517641	-22.0811070753194	-7.69435682820888	31.36	26.78	36.08	-0.693143979869536	-0.467338061496511	-0.241532143123485	-0.675632542250652	-0.455531335118585	-0.235430127986517	-0.702600436743075	-0.472516960701541	-0.24367635759538	-0.421986263808159	32.4103179116821	-1.85761773446948	-53.5698186558615	-0.0475289894923182	-0.0411982848985331	-0.0831607866358483	-0.0207560738446118	-0.0145871027071366	-0.0559627234127821	-0.111135003718744	-0.118503245399195	-0.138353724438539	0.00134170495158499	0.00130950658855777	0.00809697225300964
15	10.5789757830327	0.08	-0.421487048320562	-0.644248344933716	-0.198725751707408	0.08059110125273	-13.7241609756524	-20.9615525624557	-6.48676938884917	32.25	26.79	36.92	-0.640082146511703	-0.419081095743922	-0.198080044976142	-0.623643270715836	-0.408318067718731	-0.192992864721626	-0.647045233811379	-0.423932735203047	-0.199716036580619	-0.421487048320562	32.229071974999	0.230553697957961	-51.4700121731153	-0.0475289894923182	-0.0411982848985331	-0.0831607866358483	-0.0207560738446118	-0.0145871027071366	-0.0559627234127821	-0.111135003718744	-0.118503245399195	-0.138353724438539	0.00134170495158499	0.00130950658855777	0.00809697225300964
15	10.5789757830327	0.08	-0.419064089595199	-0.635661678621075	-0.202466500569324	0.0908096080174791	-14.4720645336207	-21.6215941622823	-7.32253490495917	32.1	27.3	36.77	-0.66328475583482	-0.443958929141011	-0.224633102447202	-0.646295758812476	-0.432587618615826	-0.218879478419175	-0.671610475042151	-0.448683233479813	-0.226553877169553	-0.419064089595199	32.7944331892864	-1.06897352853786	-53.0490096614292	-0.0475289894923182	-0.0411982848985331	-0.0831607866358483	-0.0207560738446118	-0.0145871027071366	-0.0559627234127821	-0.111135003718744	-0.118503245399195	-0.138353724438539	0.00134170495158499	0.00130950658855777	0.00809697225300964
15	10.5789757830327	0.08	-0.417330221030597	-0.636754590111336	-0.197905851949857	0.0683087508975185	-12.2744996023236	-19.3521171982435	-5.19688200640373	31.25	26.47	37.06	-0.609475175002413	-0.386572834205047	-0.163670493407682	-0.594108332418167	-0.376826081368804	-0.159543830319441	-0.616161159273476	-0.389865616311278	-0.165144960583566	-0.417330221030597	32.3413949640138	-0.88604902442221	-52.5401887129717	-0.0475289894923182	-0.0411982848985331	-0.0831607866358483	-0.0207560738446118	-0.0145871027071366	-0.0559627234127821	-0.111135003718744	-0.118503245399195	-0.138353724438539	0.00134170495158499	0.00130950658855777	0.00809697225300964
15	10.5789757830327	0.08	-0.414539183804851	-0.626996534214259	-0.202081833395443	0.0802640206635873	-12.8846841916246	-19.6944217102236	-6.07494667302559	31.64	26.94	37.17	-0.612746139411302	-0.400876990049086	-0.189007840686869	-0.597182366175666	-0.390694700570277	-0.184207034964889	-0.619635651310523	-0.40520407833269	-0.190659815797581	-0.414539183804851	32.4369405464916	-0.260334166892188	-52.0182403056612	-0.0475289894923182	-0.0411982848985331	-0.0831607866358483	-0.0207560738446118	-0.0145871027071366	-0.0559627234127821	-0.111135003718744	-0.118503245399195	-0.138353724438539	0.00134170495158499	0.00130950658855777	0.00809697225300964
15	10.5789757830327	0.08	-0.412439831457866	-0.624696720211842	-0.200182942703891	0.0929636948275772	-13.0395640828787	-19.3987889414036	-6.68033922435378	34.07	27	38.19	-0.56114373578195	-0.377192087843049	-0.193240439904149	-0.546290271091567	-0.367207819996841	-0.188125368902116	-0.565812500938188	-0.379394899915289	-0.194706936674889	-0.412439831457866	32.8339876611737	0.244172201577893	-51.6336171725451	-0.0475289894923182	-0.0411982848985331	-0.0831607866358483	-0.0207560738446118	-0.0145871027071366	-0.0559627234127821	-0.111135003718744	-0.118503245399195	-0.138353724438539	0.00134170495158499	0.00130950658855777	0.00809697225300964
15	10.5789757830327	0.08	-0.411199682074434	-0.631204255914046	-0.191195108234822	0.078366076318985	-14.286873900483	-21.9364584237896	-6.63728937717634	32.91	28.52	37.64	-0.656725896794015	-0.427715353746551	-0.198704810699088	-0.639667198561467	-0.416605289129626	-0.193543379697785	-0.664447020090344	-0.431446777884495	-0.200377437362338	-0.411199682074434	33.7110015804658	0.0296151091108505	-52.3662427515346	-0.0475289894923182	-0.0411982848985331	-0.0831607866358483	-0.0207560738446118	-0.0145871027071366	-0.0559627234127821	-0.111135003718744	-0.118503245399195	-0.138353724438539	0.00134170495158499	0.00130950658855777	0.00809697225300964
15	10.5789757830327	0.08	-0.408894932974319	-0.625669862960219	-0.192120002988419	0.0789054203967167	-13.3882398708595	-20.5300391579944	-6.24644058372452	31.97	27.37	37.28	-0.632393538279916	-0.412402349460505	-0.192411160641094	-0.61623490615039	-0.401864832153782	-0.187494758157174	-0.63777976118656	-0.417140903863096	-0.194539958038176	-0.408894932974319	32.8414721457587	0.0283061491621346	-51.9542954742301	-0.0475289894923182	-0.0411982848985331	-0.0831607866358483	-0.0207560738446118	-0.0145871027071366	-0.0559627234127821	-0.111135003718744	-0.118503245399195	-0.138353724438539	0.00134170495158499	0.00130950658855777	0.00809697225300964
15	10.5789757830327	0.08	-0.408637673820383	-0.618477164291876	-0.19879818334889	0.0772086799558502	-13.4684065549977	-20.7381714461351	-6.19864166386028	32.41	28.42	38.76	-0.630172896649102	-0.409265821437329	-0.188358746225556	-0.613942570335003	-0.398725035144462	-0.18350749995392	-0.635225693040561	-0.412599214690542	-0.190088833190787	-0.408637673820383	33.8283678746161	1.05389336943072	-51.3735694288091	-0.0475289894923182	-0.0411982848985331	-0.0831607866358483	-0.0207560738446118	-0.0145871027071366	-0.0559627234127821	-0.111135003718744	-0.118503245399195	-0.138353724438539	0.00134170495158499	0.00130950658855777	0.00809697225300964
15	10.5789757830327	0.08	-0.408082251271018	-0.623703587274963	-0.192460915267073	0.0841350260103414	-14.0796536966847	-21.3324376871207	-6.8268697062486	31.69	26.97	37.28	-0.662798894713484	-0.437454877167897	-0.21211085962231	-0.645949926119191	-0.426334364527319	-0.206718802935448	-0.669341038048221	-0.441375412528532	-0.214794005577239	-0.408082251271018	32.8106431145677	0.784886636340579	-51.215701232885	-0.0475289894923182	-0.0411982848985331	-0.0831607866358483	-0.0207560738446118	-0.0145871027071366	-0.0559627234127821	-0.111135003718744	-0.118503245399195	-0.138353724438539	0.00134170495158499	0.00130950658855777	0.00809697225300964
15	10.5789757830327	0.08	-0.407737708817559	-0.629553290067162	-0.185922127567957	0.0791301902090861	-13.4268508193933	-20.5781943019456	-6.27550733684112	32.2	27.24	37.14	-0.629350070780059	-0.410638046737636	-0.191926022695214	-0.613201408934194	-0.400101375232073	-0.187001341529952	-0.633816215173315	-0.413823067697677	-0.194069596912047	-0.407737708817559	32.6980053022201	-0.511429271054392	-52.404813638543	-0.0475289894923182	-0.0411982848985331	-0.0831607866358483	-0.0207560738446118	-0.0145871027071366	-0.0559627234127821	-0.111135003718744	-0.118503245399195	-0.138353724438539	0.00134170495158499	0.00130950658855777	0.00809697225300964
15	10.5789757830327	0.08	-0.40721858727873	-0.62484833829241	-0.189588836265051	0.0799685585625135	-13.605410399849	-20.8104904254719	-6.40033037422608	32.06	27.46	36.66	-0.639290165378022	-0.417952911571428	-0.196615657764835	-0.622929104454038	-0.40725643379043	-0.191583763126823	-0.645227158982352	-0.423556448897046	-0.199534885785897	-0.40721858727873	32.5870381254074	-0.417327429109222	-52.2802525089303	-0.0475289894923182	-0.0411982848985331	-0.0831607866358483	-0.0207560738446118	-0.0145871027071366	-0.0559627234127821	-0.111135003718744	-0.118503245399195	-0.138353724438539	0.00134170495158499	0.00130950658855777	0.00809697225300964
15	10.5789757830327	0.08	-0.406759531398433	-0.620143604977805	-0.193375457819062	0.0840682972544843	-13.9861187483776	-21.1938418308405	-6.77839566591474	32.15	28.11	38.44	-0.649186797072006	-0.428407633981475	-0.207628470890944	-0.632544260582286	-0.417424986593746	-0.202305712605205	-0.655644621220945	-0.430123148306059	-0.210003616696852	-0.406759531398433	33.5316447756346	-1.49467184931187	-53.7516092156411	-0.0475289894923182	-0.0411982848985331	-0.0831607866358483	-0.0207560738446118	-0.0145871027071366	-0.0559627234127821	-0.111135003718744	-0.118503245399195	-0.138353724438539	0.00134170495158499	0.00130950658855777	0.00809697225300964
15	10.5789757830327	0.08	-0.405800306182261	-0.616192156884971	-0.19540845547955	0.0799333860599842	-12.8390805189707	-19.6399574318373	-6.03820360610411	31.31	27.78	37.11	-0.617450458480192	-0.403641208511568	-0.189831958542944	-0.601865744607867	-0.393453131629714	-0.185040518651561	-0.624872691917319	-0.409022905095068	-0.573178386688268	-0.405800306182261	32.3928047015278	-0.934869390657327	-52.6946817749231	-0.0475289894923182	-0.0411982848985331	-0.0831607866358483	-0.0207560738446118	-0.0145871027071366	-0.0559627234127821	-0.111135003718744	-0.118503245399195	-0.138353724438539	0.00134170495158499	0.00130950658855777	0.00809697225300964
15	10.5789757830327	0.08	-0.405742072274811	-0.621822413385148	-0.189661731164475	0.084541547037663	-13.8267144771039	-20.930481020167	-6.72294793404073	30.7	26.41	36.6	-0.670866064528287	-0.443175363130616	-0.215484661732944	-0.654134845946561	-0.432122689187735	-0.21011053242891	-0.676581693411378	-0.447992216718567	-0.218033149434725	-0.405742072274811	32.0920844278095	-0.371235068079631	-51.9160664588393	-0.0475289894923182	-0.0411982848985331	-0.0831607866358483	-0.0207560738446118	-0.0145871027071366	-0.0559627234127821	-0.111135003718744	-0.118503245399195	-0.138353724438539	0.00134170495158499	0.00130950658855777	0.00809697225300964
15	10.5789757830327	0.08	-0.405279024038763	-0.626199475773467	-0.184358572304059	0.0810824909917846	-14.0388769010908	-21.4177926143606	-6.65996118782111	32.38	27.1	37.58	-0.651477188136954	-0.427028509090667	-0.20257983004438	-0.634707880564526	-0.416036608619654	-0.197365336674783	-0.656420606949311	-0.431906875864584	-0.204166769750529	-0.405279024038763	33.0365706094444	0.353631256774353	-51.6755505613869	-0.0475289894923182	-0.0411982848985331	-0.0831607866358483	-0.0207560738446118	-0.0145871027071366	-0.0559627234127821	-0.111135003718744	-0.118503245399195	-0.138353724438539	0.00134170495158499	0.00130950658855777	0.00809697225300964
15	10.5789757830327	0.08	-0.405052570199705	-0.612803371001398	-0.197301769398012	0.083198767717542	-12.8688319835983	-19.5384926611438	-6.19917130605275	30.74	25.74	37.04	-0.62551659202653	-0.411990221832761	-0.198463851638991	-0.609904870504687	-0.401707718227001	-0.193510565949315	-0.631489553946375	-0.416262829884895	-0.199981950458626	-0.405052570199705	32.0421554557177	1.23804985687074	-50.2826983063746	-0.0475289894923182	-0.0411982848985331	-0.0831607866358483	-0.0207560738446118	-0.0145871027071366	-0.0559627234127821	-0.111135003718744	-0.118503245399195	-0.138353724438539	0.00134170495158499	0.00130950658855777	0.00809697225300964
15	10.5789757830327	0.08	-0.404213875299923	-0.617856823170497	-0.190570927429349	0.0777721209274392	-14.4236312795788	-22.1783709915566	-6.66889156760106	31.49	27.53	36.34	-0.693341197999346	-0.45091218803632	-0.208483178073293	-0.675781038138537	-0.439491995311651	-0.203202952484766	-0.701570117912902	-0.457333253998641	-0.210576656795255	-0.404213875299923	33.0709538585359	0.248629106311991	-51.7784054497142	-0.0475289894923182	-0.0411982848985331	-0.0831607866358483	-0.0207560738446118	-0.0145871027071366	-0.0559627234127821	-0.111135003718744	-0.118503245399195	-0.138353724438539	0.00134170495158499	0.00130950658855777	0.00809697225300964
15	10.5789757830327	0.08	-0.402822568101854	-0.615566230885944	-0.190078905317765	0.0825704357061787	-14.1320069381293	-21.4866801564782	-6.77733371978036	33.35	27.79	37.91	-0.634856036001215	-0.417551238262252	-0.200246440523288	-0.618243890512497	-0.406625262094966	-0.195006633677434	-0.639120396494974	-0.422512223368	-0.201992993949046	-0.402822568101854	33.6736336671514	0.716639598952392	-51.6111637660319	-0.0475289894923182	-0.0411982848985331	-0.0831607866358483	-0.0207560738446118	-0.0145871027071366	-0.0559627234127821	-0.111135003718744	-0.118503245399195	-0.138353724438539	0.00134170495158499	0.00130950658855777	0.00809697225300964
15	10.5789757830327	0.08	-0.402441335836251	-0.620962290865413	-0.183920380807089	0.0796843646176102	-13.4309522939018	-20.5574165502719	-6.30448803753164	32.12	26.98	36.28	-0.630196046962574	-0.411731358454566	-0.193266669946557	-0.614047915563998	-0.401181162036667	-0.188314408509335	-0.635222984849392	-0.415739771791603	-0.195110361881462	-0.402441335836251	32.1998520153278	0.465568660523885	-51.2267318143666	-0.0475289894923182	-0.0411982848985331	-0.0831607866358483	-0.0207560738446118	-0.0145871027071366	-0.0559627234127821	-0.111135003718744	-0.118503245399195	-0.138353724438539	0.00134170495158499	0.00130950658855777	0.00809697225300964
15	10.5789757830327	0.08	-0.400341833013526	-0.617719627954368	-0.182964038072684	0.0764844091758836	-12.7791729310905	-19.7122154940422	-5.84613036813881	31.98	26.93	37.26	-0.606920040490805	-0.393458368752137	-0.179996697013469	-0.591408046480012	-0.383402144781276	-0.17539624308254	-0.610872208044769	-0.397905863808215	-0.181746705974661	-0.400341833013526	32.5750383363454	0.410989000391048	-51.4297857800206	-0.0475289894923182	-0.0411982848985331	-0.0831607866358483	-0.0207560738446118	-0.0145871027071366	-0.0559627234127821	-0.111135003718744	-0.118503245399195	-0.138353724438539	0.00134170495158499	0.00130950658855777	0.00809697225300964
15	10.5789757830327	0.08	-0.399632286653814	-0.613506547936586	-0.185758025371042	0.0823756708257551	-13.0865026839372	-19.905837873424	-6.26716749445044	32.69	27.63	38.81	-0.599793386450001	-0.394316371483417	-0.188839356516833	-0.584270453265852	-0.384111279486353	-0.183952105706853	-0.605937122306635	-0.396793341068305	-0.190677873262201	-0.399632286653814	33.4115610948093	-1.48523907417355	-53.6617867874017	-0.0475289894923182	-0.0411982848985331	-0.0831607866358483	-0.0207560738446118	-0.0145871027071366	-0.0559627234127821	-0.111135003718744	-0.118503245399195	-0.138353724438539	0.00134170495158499	0.00130950658855777	0.00809697225300964
15	10.5789757830327	0.08	-0.398781610975287	-0.603219062198384	-0.194344159752191	0.0873540525323696	-13.0391838847176	-19.6194810628751	-6.45888670656016	30.32	26.99	36.84	-0.636595511095869	-0.423083867649883	-0.209572224203898	-0.620842255058294	-0.412614192045381	-0.204386129032468	-0.643863522646408	-0.428269730982481	-0.212315712241407	-0.398781610975287	31.7854763398801	-1.21465601363296	-52.660612620018	-0.0475289894923182	-0.0411982848985331	-0.0831607866358483	-0.0207560738446118	-0.0145871027071366	-0.0559627234127821	-0.111135003718744	-0.118503245399195	-0.138353724438539	0.00134170495158499	0.00130950658855777	0.00809697225300964
15	10.5789757830327	0.08	-0.398456482487066	-0.616102985937694	-0.180809979036438	0.0728778357205754	-12.5900875898261	-19.6011682172128	-5.57900696243935	32.86	27.44	38.51	-0.587619194246935	-0.377435520324509	-0.167251846402082	-0.572367400358359	-0.36763909294675	-0.162910785535142	-0.593047990519134	-0.381396122304427	-0.168829310854292	-0.398456482487066	33.2398080743941	1.05834070692973	-51.0368957730271	-0.0475289894923182	-0.0411982848985331	-0.0831607866358483	-0.0207560738446118	-0.0145871027071366	-0.0559627234127821	-0.111135003718744	-0.118503245399195	-0.138353724438539	0.00134170495158499	0.00130950658855777	0.00809697225300964
15	10.5789757830327	0.08	-0.396809486680151	-0.60062802772471	-0.192990945635592	0.0739810730593111	-12.1286496188228	-18.8282288889237	-5.429070348722	31.67	26.96	38.43	-0.585385623227709	-0.377090015099715	-0.168794406971721	-0.570510549831837	-0.367507884229247	-0.164505218626656	-0.589907565765868	-0.38041183956048	-0.169989181820013	-0.396809486680151	32.9925094507919	0.911388622150825	-50.9994081784409	-0.0475289894923182	-0.0411982848985331	-0.0831607866358483	-0.0207560738446118	-0.0145871027071366	-0.0559627234127821	-0.111135003718744	-0.118503245399195	-0.138353724438539	0.00134170495158499	0.00130950658855777	0.00809697225300964
15	10.5789757830327	0.08	-0.396066918497472	-0.599557965539609	-0.192575871455336	0.087967455986777	-12.7634082250759	-19.1798797759306	-6.34693667422112	31.68	25.38	38.9	-0.596092518482932	-0.396674652927645	-0.197256787372359	-0.58094193120402	-0.386592570425071	-0.192243209646121	-0.600004949076277	-0.399050899246007	-0.197862515459113	-0.396066918497472	32.3605510870308	-0.371934380629867	-52.0300053188738	-0.0475289894923182	-0.0411982848985331	-0.0831607866358483	-0.0207560738446118	-0.0145871027071366	-0.0559627234127821	-0.111135003718744	-0.118503245399195	-0.138353724438539	0.00134170495158499	0.00130950658855777	0.00809697225300964
15	10.5789757830327	0.08	-0.395483918558912	-0.604713880858288	-0.186253956259536	0.0894178762896441	-13.6376531551052	-20.4323875826997	-6.8429187275107	31.59	26.92	37.7	-0.636804744532762	-0.425037074023422	-0.213269403514082	-0.620646652262123	-0.414252311002298	-0.207857969742474	-0.641828377500367	-0.429774628273549	-0.215503707463849	-0.395483918558912	32.6334339980917	-1.32068671460017	-53.1967611601678	-0.0475289894923182	-0.0411982848985331	-0.0831607866358483	-0.0207560738446118	-0.0145871027071366	-0.0559627234127821	-0.111135003718744	-0.118503245399195	-0.138353724438539	0.00134170495158499	0.00130950658855777	0.00809697225300964
15	10.5789757830327	0.08	-0.394634981431689	-0.607659764802045	-0.181610198061334	0.0847982104341846	-14.1429973967853	-21.3972389007613	-6.88875589280925	32.69	28.02	38.18	-0.644688835533732	-0.42612191998126	-0.207555004428788	-0.628003356665998	-0.415093268794771	-0.202183180923543	-0.651280716862502	-0.43390777237109	-0.209555720920059	-0.394634981431689	33.5106728998036	0.710162417419579	-51.5174627409297	-0.0475289894923182	-0.0411982848985331	-0.0831607866358483	-0.0207560738446118	-0.0145871027071366	-0.0559627234127821	-0.111135003718744	-0.118503245399195	-0.138353724438539	0.00134170495158499	0.00130950658855777	0.00809697225300964
15	10.5789757830327	0.08	-0.394212392705101	-0.604985162665177	-0.183439622745024	0.0814209816668701	-12.9686879810808	-19.769669529603	-6.16770643255865	31.37	26.01	36.57	-0.620351208537009	-0.406943639101105	-0.193536069665201	-0.604675181036773	-0.396660335724233	-0.188645490411694	-0.623198273459689	-0.411336662687072	-0.195143904365782	-0.394212392705101	32.1159267816824	-0.00784686610952484	-51.6347154543277	-0.0475289894923182	-0.0411982848985331	-0.0831607866358483	-0.0207560738446118	-0.0145871027071366	-0.0559627234127821	-0.111135003718744	-0.118503245399195	-0.138353724438539	0.00134170495158499	0.00130950658855777	0.00809697225300964
15	10.5789757830327	0.08	-0.393245061668155	-0.607435145245594	-0.179054978090716	0.079962978702135	-13.3766568173546	-20.460863390214	-6.29245024449524	32.26	27.17	37.62	-0.624647996637464	-0.408374843393158	-0.192101690148852	-0.608603338594547	-0.397885360114824	-0.187167381635102	-0.632137813866584	-0.412636598893389	-0.193738974958609	-0.393245061668155	32.9057016577733	0.149395045782387	-51.8503218363186	-0.0475289894923182	-0.0411982848985331	-0.0831607866358483	-0.0207560738446118	-0.0145871027071366	-0.0559627234127821	-0.111135003718744	-0.118503245399195	-0.138353724438539	0.00134170495158499	0.00130950658855777	0.00809697225300964
15	10.5789757830327	0.08	-0.393180055876634	-0.59561576102346	-0.190744350729808	0.0967715523514555	-14.5276494969568	-21.457211174459	-7.59808781945457	32.07	27.25	36.38	-0.658777893761039	-0.446026944465914	-0.233275995170788	-0.64191238997495	-0.434608120015626	-0.227303850056302	-0.66627085486923	-0.450935800583537	-0.23610253822173	-0.393180055876634	32.7873040722568	1.31726742317803	-50.6167818548472	-0.0475289894923182	-0.0411982848985331	-0.0831607866358483	-0.0207560738446118	-0.0145871027071366	-0.0559627234127821	-0.111135003718744	-0.118503245399195	-0.138353724438539	0.00134170495158499	0.00130950658855777	0.00809697225300964
15	10.5789757830327	0.08	-0.393112492062272	-0.602187148226207	-0.184037835898336	0.0896697724836801	-13.9080439380308	-20.8267991201495	-6.98928875591211	31.1	25.87	37.72	-0.659184239348025	-0.440200306884409	-0.221216374420793	-0.642614711617316	-0.429135249869087	-0.215655788120857	-0.665113726024188	-0.443151377150097	-0.222701522426581	-0.393112492062272	32.529279326755	-0.30668609514988	-52.0818371516047	-0.0475289894923182	-0.0411982848985331	-0.0831607866358483	-0.0207560738446118	-0.0145871027071366	-0.0559627234127821	-0.111135003718744	-0.118503245399195	-0.138353724438539	0.00134170495158499	0.00130950658855777	0.00809697225300964
15	10.5789757830327	0.08	-0.391549425006169	-0.595774702964891	-0.187324147047447	0.090748984903929	-14.4146196388489	-21.5383858451255	-7.29085343257234	32.05	26.48	37.02	-0.661854182285572	-0.442947598888292	-0.224041015491011	-0.644918710849617	-0.431613491452886	-0.218308272056154	-0.668133357034093	-0.445811925049259	-0.226938015236139	-0.391549425006169	32.9967435665562	-0.866258135836337	-52.8743421801976	-0.0475289894923182	-0.0411982848985331	-0.0831607866358483	-0.0207560738446118	-0.0145871027071366	-0.0559627234127821	-0.111135003718744	-0.118503245399195	-0.138353724438539	0.00134170495158499	0.00130950658855777	0.00809697225300964
15	10.5789757830327	0.08	-0.391448625731566	-0.598135665934281	-0.184761585528852	0.0727850223498628	-12.2839562083865	-19.129263210648	-5.43864920612494	31.5	27.38	37.31	-0.597755405292328	-0.383851753257805	-0.169948101223282	-0.58261208587321	-0.374127391658216	-0.165642697443223	-0.604892369830511	-0.386929914958306	-0.172163840667331	-0.391448625731566	32.7246688867196	0.559384609239533	-51.3453412141582	-0.0475289894923182	-0.0411982848985331	-0.0831607866358483	-0.0207560738446118	-0.0145871027071366	-0.0559627234127821	-0.111135003718744	-0.118503245399195	-0.138353724438539	0.00134170495158499	0.00130950658855777	0.00809697225300964
15	10.5789757830327	0.08	-0.391215520647091	-0.599167772072438	-0.183263269221744	0.0996218060973873	-14.1995731543733	-20.8645098638926	-7.53463644485402	31.4	27.09	37.04	-0.65405956815412	-0.445127479433132	-0.236195390712145	-0.63752181413095	-0.433872527862599	-0.230223241594248	-0.662848760179085	-0.448779855593977	-0.238925648445742	-0.391215520647091	32.2864524456921	0.0841679801751344	-51.580649848278	-0.0475289894923182	-0.0411982848985331	-0.0831607866358483	-0.0207560738446118	-0.0145871027071366	-0.0559627234127821	-0.111135003718744	-0.118503245399195	-0.138353724438539	0.00134170495158499	0.00130950658855777	0.00809697225300964
15	10.5789757830327	0.08	-0.390783578426368	-0.593196823395372	-0.188370333457364	0.0625694253281379	-11.8446877555885	-19.0027843067141	-4.68659120446288	32.25	27.01	36.37	-0.58026541831289	-0.361687139334298	-0.143108860355707	-0.565362726188209	-0.3523980934721	-0.139433460755992	-0.58572364208791	-0.36471347145164	-0.14437118562558	-0.390783578426368	32.8073920474883	0.61759011731866	-51.2853319438683	-0.0475289894923182	-0.0411982848985331	-0.0831607866358483	-0.0207560738446118	-0.0145871027071366	-0.0559627234127821	-0.111135003718744	-0.118503245399195	-0.138353724438539	0.00134170495158499	0.00130950658855777	0.00809697225300964
15	10.5789757830327	0.08	-0.390572101787879	-0.596678233875429	-0.18446596970033	0.0732196840473122	-12.5627370957555	-19.5409498801888	-5.58452431132223	31.64	26.49	38.5	-0.608103483751042	-0.390945385982617	-0.173787288214191	-0.592659650245657	-0.381016655738266	-0.169373661230875	-0.611844181268356	-0.393528429630508	-0.175755108737759	-0.390572101787879	33.0490615056363	-0.14990054713941	-52.1727744905335	-0.0475289894923182	-0.0411982848985331	-0.0831607866358483	-0.0207560738446118	-0.0145871027071366	-0.0559627234127821	-0.111135003718744	-0.118503245399195	-0.138353724438539	0.00134170495158499	0.00130950658855777	0.00809697225300964
15	10.5789757830327	0.08	-0.389929359870963	-0.594491341795926	-0.185367377946	0.0955514922598563	-14.2970434087718	-21.1646416955772	-7.42944512196642	31.17	26.92	36.05	-0.668425261407453	-0.451531621244457	-0.23463798108146	-0.651600978504302	-0.440166557453272	-0.228732136402241	-0.676595122899452	-0.455928819863283	-0.236648464019711	-0.389929359870963	32.4693472706586	0.45966022494216	-51.3482630101005	-0.0475289894923182	-0.0411982848985331	-0.0831607866358483	-0.0207560738446118	-0.0145871027071366	-0.0559627234127821	-0.111135003718744	-0.118503245399195	-0.138353724438539	0.00134170495158499	0.00130950658855777	0.00809697225300964
15	10.5789757830327	0.08	-0.388594701720275	-0.591888086394873	-0.185301317045677	0.0860952039011849	-13.1656657947786	-19.8628043930777	-6.46852719647962	31.22	26.48	36.1	-0.626273375159616	-0.415112880857502	-0.203952386555389	-0.610494035380078	-0.404653858561937	-0.198813681743796	-0.634074662020426	-0.419898012491214	-0.206429940784413	-0.388594701720275	31.811382526009	1.17573138940782	-50.2709715259975	-0.0475289894923182	-0.0411982848985331	-0.0831607866358483	-0.0207560738446118	-0.0145871027071366	-0.0559627234127821	-0.111135003718744	-0.118503245399195	-0.138353724438539	0.00134170495158499	0.00130950658855777	0.00809697225300964
15	10.5789757830327	0.08	-0.387905990581395	-0.595985697483848	-0.179826283678943	0.0913576568600788	-13.6572888827631	-20.3820051776088	-6.93257258791739	31.8	27.7	38.32	-0.631092279086386	-0.422873485315016	-0.214654691543645	-0.615016311692057	-0.412101525988098	-0.209186740284138	-0.638134999572328	-0.427395774887846	-0.216945587081243	-0.387905990581395	32.7839291423938	1.01679295991702	-50.9164635084157	-0.0475289894923182	-0.0411982848985331	-0.0831607866358483	-0.0207560738446118	-0.0145871027071366	-0.0559627234127821	-0.111135003718744	-0.118503245399195	-0.138353724438539	0.00134170495158499	0.00130950658855777	0.00809697225300964
15	10.5789757830327	0.08	-0.387775145476463	-0.596617015311022	-0.178933275641903	0.074596293641183	-12.8578602991418	-19.9285398766813	-5.78718072160227	31.63	26.9	38.21	-0.620248949622428	-0.400183575629963	-0.180118201637497	-0.604497939917916	-0.390021050748347	-0.175544161578778	-0.624815365477582	-0.404527691955723	-0.181819759918051	-0.387775145476463	33.0178066968681	0.974011058727296	-51.071304724831	-0.0475289894923182	-0.0411982848985331	-0.0831607866358483	-0.0207560738446118	-0.0145871027071366	-0.0559627234127821	-0.111135003718744	-0.118503245399195	-0.138353724438539	0.00134170495158499	0.00130950658855777	0.00809697225300964
15	10.5789757830327	0.08	-0.387614269514642	-0.58717521336691	-0.188053325662374	0.0783290104344947	-12.4815098560982	-19.166168344026	-5.79685136817042	32.09	27.78	36.32	-0.588207061078604	-0.38305581473031	-0.177904568382016	-0.573144777820333	-0.373246862123356	-0.173348946426379	-0.593100062207316	-0.388213678630473	-0.179911885872473	-0.387614269514642	32.921393111296	0.440944801500601	-51.5253914082288	-0.0475289894923182	-0.0411982848985331	-0.0831607866358483	-0.0207560738446118	-0.0145871027071366	-0.0559627234127821	-0.111135003718744	-0.118503245399195	-0.138353724438539	0.00134170495158499	0.00130950658855777	0.00809697225300964
15	10.5789757830327	0.08	-0.387003059721628	-0.585932509758516	-0.188073609684741	0.0915364003701119	-13.1592785157639	-19.6318132651301	-6.68674376639774	31.33	26.29	36.9	-0.616753744506668	-0.413412362373026	-0.210070980239384	-0.601179833296326	-0.402973110917803	-0.204766388539281	-0.621698953020195	-1.43074495861642	-0.212434859716701	-0.387003059721628	32.2587704562404	1.02182282695745	-50.5997556117518	-0.0475289894923182	-0.0411982848985331	-0.0831607866358483	-0.0207560738446118	-0.0145871027071366	-0.0559627234127821	-0.111135003718744	-0.118503245399195	-0.138353724438539	0.00134170495158499	0.00130950658855777	0.00809697225300964
15	10.5789757830327	0.08	-0.385586528652643	-0.583280118294559	-0.187892939010726	0.0915355927771394	-13.3933740721137	-19.9810832643056	-6.8056648799219	31.57	26.83	37.17	-0.623102622024475	-0.417667370267011	-0.212232118509547	-0.607297754877625	-0.407073325136536	-0.206848895395448	-0.628401503373648	-0.422150018123463	-0.214271783080323	-0.385586528652643	32.7691296058289	0.425136295259794	-51.4767035236227	-0.0475289894923182	-0.0411982848985331	-0.0831607866358483	-0.0207560738446118	-0.0145871027071366	-0.0559627234127821	-0.111135003718744	-0.118503245399195	-0.138353724438539	0.00134170495158499	0.00130950658855777	0.00809697225300964
15	10.5789757830327	0.08	-0.384932359246532	-0.585270433125468	-0.184594285367595	0.0833080225255767	-12.4542265966092	-18.9043871819136	-6.00406601130478	32.97	28.17	38.62	-0.564905238664632	-0.372160058945045	-0.179414879225458	-0.550216294681638	-0.362482969967301	-0.174749645252964	-0.57124618315444	-1.21309168338779	-0.180951811105564	-0.384932359246532	33.4041857933259	-0.576332795962577	-52.7554886757442	-0.0475289894923182	-0.0411982848985331	-0.0831607866358483	-0.0207560738446118	-0.0145871027071366	-0.0559627234127821	-0.111135003718744	-0.118503245399195	-0.138353724438539	0.00134170495158499	0.00130950658855777	0.00809697225300964
15	10.5789757830327	0.08	-0.384284141731003	-0.59036092317697	-0.178207360285035	0.0643099961262766	-11.7795419848122	-18.7947510647913	-4.76433290483315	31.14	26.48	36.55	-0.594158097642036	-0.372386430267851	-0.150614762893666	-0.579212091873766	-0.363019075422573	-0.146826058971379	-0.599520316092689	-0.37567456737321	-0.152275056250242	-0.384284141731003	32.3782481669147	-0.373921032129982	-52.103040053416	-0.0475289894923182	-0.0411982848985331	-0.0831607866358483	-0.0207560738446118	-0.0145871027071366	-0.0559627234127821	-0.111135003718744	-0.118503245399195	-0.138353724438539	0.00134170495158499	0.00130950658855777	0.00809697225300964
15	10.5789757830327	0.08	-0.384051144243757	-0.583403006178987	-0.184699282308528	0.0795105408840868	-13.1317615276844	-20.1077459925699	-6.15577706279901	32.94	28.3	40.33	-0.601388561812368	-0.392748704012638	-0.184108846212908	-0.585758634888756	-0.382541270860665	-0.179323906832574	-0.605095153765758	-0.395224569237568	-0.18589985059375	-0.384051144243757	34.4730904398084	-0.663611597923976	-53.3232681775944	-0.0475289894923182	-0.0411982848985331	-0.0831607866358483	-0.0207560738446118	-0.0145871027071366	-0.0559627234127821	-0.111135003718744	-0.118503245399195	-0.138353724438539	0.00134170495158499	0.00130950658855777	0.00809697225300964
15	10.5789757830327	0.08	-0.383787099660642	-0.58535196484099	-0.182222234480293	0.0855408420986348	-12.826332054242	-19.3739500942944	-6.27871401418968	31.97	26.4	38.34	-0.596642214595622	-0.395001077464089	-0.193359940332557	-0.581394973624264	-0.384906792372105	-0.188418611119946	-0.60122953981205	-0.398283885358858	-0.195069115842944	-0.383787099660642	32.8454301457816	-0.312228232772117	-52.1955689339759	-0.0475289894923182	-0.0411982848985331	-0.0831607866358483	-0.0207560738446118	-0.0145871027071366	-0.0559627234127821	-0.111135003718744	-0.118503245399195	-0.138353724438539	0.00134170495158499	0.00130950658855777	0.00809697225300964
15	10.5789757830327	0.08	-0.383768172746526	-0.583514066409295	-0.184022279083757	0.078355309796595	-12.6708360237557	-19.4556552184326	-5.88601682907881	32.65	27.35	38.48	-0.586935896635655	-0.382252276740621	-0.177568656845587	-0.571756164940927	-0.372366210759853	-0.172976256578779	-0.593100942370205	-0.384710002971621	-0.179446809031747	-0.383768172746526	33.5404151878731	0.97404700330732	-51.2643105392892	-0.0475289894923182	-0.0411982848985331	-0.0831607866358483	-0.0207560738446118	-0.0145871027071366	-0.0559627234127821	-0.111135003718744	-0.118503245399195	-0.138353724438539	0.00134170495158499	0.00130950658855777	0.00809697225300964
15	10.5789757830327	0.08	-0.38262766671353	-0.586569869676038	-0.178685463751022	0.0776609997299811	-12.2458511558081	-18.8348318626787	-5.6568704489375	32.2	26.94	38.82	-0.576009770288871	-0.37450453302032	-0.172999295751769	-0.561229445439604	-0.364894802524277	-0.16856015960895	-0.580790210328417	-0.376931679095639	-0.174097154483722	-0.38262766671353	32.9679366236105	0.20308480486577	-51.7736009475724	-0.0475289894923182	-0.0411982848985331	-0.0831607866358483	-0.0207560738446118	-0.0145871027071366	-0.0559627234127821	-0.111135003718744	-0.118503245399195	-0.138353724438539	0.00134170495158499	0.00130950658855777	0.00809697225300964
15	10.5789757830327	0.08	-0.382431991272689	-0.590485770798153	-0.174378211747226	0.0698140437420976	-12.6281625643044	-19.8249573288749	-5.4313677997338	31.48	27.54	37.75	-0.619897469054368	-0.394864204878651	-0.169830940702935	-0.604199381491446	-0.384864788566944	-0.165530195642442	-0.627771496665937	-0.399131182277341	-0.171898230322939	-0.382431991272689	33.1107485160226	0.264974878414306	-51.8161897758221	-0.0475289894923182	-0.0411982848985331	-0.0831607866358483	-0.0207560738446118	-0.0145871027071366	-0.0559627234127821	-0.111135003718744	-0.118503245399195	-0.138353724438539	0.00134170495158499	0.00130950658855777	0.00809697225300964
15	10.5789757830327	0.08	-0.38206197885496	-0.591352324639818	-0.172771633070101	0.0804674066457776	-12.677991337574	-19.3692754993302	-5.98670717581776	32.63	26.25	38.49	-0.584619747779351	-0.382657786987314	-0.180695826195278	-0.56950419888905	-0.372764035519917	-0.176023872150785	-0.58852666749953	-0.384827026219588	-0.18174900151202	-0.38206197885496	32.9094834575527	-0.966253877544708	-52.9282303692137	-0.0475289894923182	-0.0411982848985331	-0.0831607866358483	-0.0207560738446118	-0.0145871027071366	-0.0559627234127821	-0.111135003718744	-0.118503245399195	-0.138353724438539	0.00134170495158499	0.00130950658855777	0.00809697225300964
15	10.5789757830327	0.08	-0.381810092596843	-0.580981440341502	-0.182638744852184	0.10304062074721	-14.8702910160388	-21.7202360091789	-8.02034602289875	33.24	27.04	38.77	-0.64384363464951	-0.44079365491316	-0.23774367517681	-0.62702658219204	-0.429280222740099	-0.231533863288157	-0.647588076048119	-0.44370318190844	-0.239896826124523	-0.381810092596843	34.1084897852187	-0.19109099841774	-52.6329826146579	-0.0475289894923182	-0.0411982848985331	-0.0831607866358483	-0.0207560738446118	-0.0145871027071366	-0.0559627234127821	-0.111135003718744	-0.118503245399195	-0.138353724438539	0.00134170495158499	0.00130950658855777	0.00809697225300964
15	10.5789757830327	0.08	-0.380682633372442	-0.585308432740736	-0.176056834004149	0.0731418978346689	-11.5134602003818	-17.9125003998426	-5.11442000092095	31.81	27.12	37.11	-0.554435937530772	-0.356369906932591	-0.158303876334409	-0.540309736790156	-0.347290133233821	-0.154270529677487	-0.560784756004775	-0.36033471381116	-0.159534777317606	-0.380682633372442	32.1186325478532	-0.500256020068114	-52.1010796045085	-0.0475289894923182	-0.0411982848985331	-0.0831607866358483	-0.0207560738446118	-0.0145871027071366	-0.0559627234127821	-0.111135003718744	-0.118503245399195	-0.138353724438539	0.00134170495158499	0.00130950658855777	0.00809697225300964
15	10.5789757830327	0.08	-0.380537194566495	-0.579596958721943	-0.181477430411047	0.0858156583887458	-12.7844786355277	-19.2992938663733	-6.26966340468213	32.28	27.12	38.52	-0.58872442883207	-0.389990169315517	-0.191255909798965	-0.573595598507211	-0.379968341086575	-0.186341083665939	-0.594108068283999	-0.394114076933449	-0.192887210498881	-0.380537194566495	33.2641694374878	0.384820300300006	-51.7016069094376	-0.0475289894923182	-0.0411982848985331	-0.0831607866358483	-0.0207560738446118	-0.0145871027071366	-0.0559627234127821	-0.111135003718744	-0.118503245399195	-0.138353724438539	0.00134170495158499	0.00130950658855777	0.00809697225300964
15	10.5789757830327	0.08	-0.38022565675832	-0.580970856714216	-0.179480456802424	0.0863680583836591	-13.2364170569935	-19.9578978692616	-6.51493624472545	30.44	26.91	37.09	-0.645142182472551	-0.427869259789014	-0.210596337105478	-0.629138857904811	-0.417255582954678	-0.205372308004544	-0.652767594022098	-0.431426203178708	-0.21226968972029	-0.38022565675832	32.3476800394064	0.779705201979881	-50.9658063331392	-0.0475289894923182	-0.0411982848985331	-0.0831607866358483	-0.0207560738446118	-0.0145871027071366	-0.0559627234127821	-0.111135003718744	-0.118503245399195	-0.138353724438539	0.00134170495158499	0.00130950658855777	0.00809697225300964
15	10.5789757830327	0.08	-0.379353973644602	-0.579148418582725	-0.17955952870648	0.0799917657503879	-13.4669193443859	-20.5975334838596	-6.3363052049122	30.98	26.24	36.66	-0.654330054208868	-0.427808993321627	-0.201287932434386	-0.63791993843867	-0.41707985889966	-0.196239779360651	-0.65933340545809	-0.433057839632193	-0.203545385133219	-0.379353973644602	32.7284003462406	-0.136858393330729	-51.9245571011277	-0.0475289894923182	-0.0411982848985331	-0.0831607866358483	-0.0207560738446118	-0.0145871027071366	-0.0559627234127821	-0.111135003718744	-0.118503245399195	-0.138353724438539	0.00134170495158499	0.00130950658855777	0.00809697225300964
15	10.5789757830327	0.08	-0.37919086037868	-0.583046974369293	-0.175334746388068	0.0835329591563962	-13.5615938890298	-20.5749467294047	-6.54824104865491	32.15	27.4	38.11	-0.630189677533251	-0.415377818089344	-0.200565958645436	-0.614033553870624	-0.404728809330533	-0.195424064790442	-0.637393479436401	-0.420326669029611	-0.202274423241245	-0.37919086037868	33.5057074548811	0.753746452153194	-51.4682080109504	-0.0475289894923182	-0.0411982848985331	-0.0831607866358483	-0.0207560738446118	-0.0145871027071366	-0.0559627234127821	-0.111135003718744	-0.118503245399195	-0.138353724438539	0.00134170495158499	0.00130950658855777	0.00809697225300964
15	10.5789757830327	0.08	-0.378777023633399	-0.574408737086556	-0.183145310180242	0.0915700546016807	-13.7222491729032	-20.4703217828409	-6.9741765629656	32.76	27.5	37.92	-0.615447675562686	-0.412564416258201	-0.209681156953717	-0.599499668454278	-0.401873693871206	-0.204247719288135	-0.621693025098905	-0.416844958907051	-0.211435989888428	-0.378777023633399	33.6210161195097	0.31318262115086	-51.9848941533208	-0.0475289894923182	-0.0411982848985331	-0.0831607866358483	-0.0207560738446118	-0.0145871027071366	-0.0559627234127821	-0.111135003718744	-0.118503245399195	-0.138353724438539	0.00134170495158499	0.00130950658855777	0.00809697225300964
15	10.5789757830327	0.08	-0.377787846391615	-0.581408016907258	-0.174167675875973	0.0809078985561019	-12.9104030469863	-19.7041492460322	-6.11665684794048	33.99	28.75	39.2	-0.571358317716921	-0.374361058367385	-0.177363799017849	-0.556254067136226	-0.364464565994911	-0.172675064853596	-0.577760664322907	-0.377463226542688	-0.179304044153744	-0.377787846391615	34.2320047273033	-0.287010219177101	-52.8092959231605	-0.0475289894923182	-0.0411982848985331	-0.0831607866358483	-0.0207560738446118	-0.0145871027071366	-0.0559627234127821	-0.111135003718744	-0.118503245399195	-0.138353724438539	0.00134170495158499	0.00130950658855777	0.00809697225300964
15	10.5789757830327	0.08	-0.377452199339742	-0.578771694127295	-0.176132704552188	0.0981586703291078	-14.4924109596184	-21.3508745289225	-7.6339473903142	33.62	29.22	39.21	-0.625771360067441	-0.424757107938207	-0.223742855808974	-0.609324196816097	-0.413593206963776	-0.217862217111455	-0.634163978313956	-0.428154433790082	-0.225840020560298	-0.377452199339742	34.559760564108	1.77709121951631	-50.9593834688961	-0.0475289894923182	-0.0411982848985331	-0.0831607866358483	-0.0207560738446118	-0.0145871027071366	-0.0559627234127821	-0.111135003718744	-0.118503245399195	-0.138353724438539	0.00134170495158499	0.00130950658855777	0.00809697225300964
15	10.5789757830327	0.08	-0.376925081854039	-0.574842272025642	-0.179007891682436	0.0824070014287968	-13.2390598220896	-20.1364627313818	-6.34165691279742	32.83	27.86	38.95	-0.604135845003283	-0.397199383991225	-0.190262922979168	-0.588462247273428	-0.386894510650709	-0.18532677402799	-2.112780740508	-0.399817627222837	-0.19220758630412	-0.376925081854039	34.0322630559473	1.02553325927273	-51.4052213409235	-0.0475289894923182	-0.0411982848985331	-0.0831607866358483	-0.0207560738446118	-0.0145871027071366	-0.0559627234127821	-0.111135003718744	-0.118503245399195	-0.138353724438539	0.00134170495158499	0.00130950658855777	0.00809697225300964
15	10.5789757830327	0.08	-0.375958870609589	-0.572704662317052	-0.179213078902126	0.0659917703286989	-11.5091499936175	-18.2693442152376	-4.74895577199741	32.63	26.79	38.27	-0.551552361880731	-0.347461780096346	-0.143371198311961	-0.537293727698722	-0.33847925956515	-0.139664791431577	-0.556328455405293	-0.350598422082078	-0.144801531057992	-0.375958870609589	33.5463024381751	-0.0563942915119101	-52.2820977444597	-0.0475289894923182	-0.0411982848985331	-0.0831607866358483	-0.0207560738446118	-0.0145871027071366	-0.0559627234127821	-0.111135003718744	-0.118503245399195	-0.138353724438539	0.00134170495158499	0.00130950658855777	0.00809697225300964
15	10.5789757830327	0.08	-0.374886979514588	-0.574469048752091	-0.175304910277085	0.0882230398368928	-13.1496293919212	-19.7497560882311	-6.5495026956113	33.28	28.02	38.9	-0.584681894721423	-0.389288363532474	-0.193894832343525	-0.569399244858765	-0.379112988154537	-0.188826731450309	-0.589069096275703	-0.393398534316013	-0.196072679232644	-0.374886979514588	34.0730613066348	-0.102748280863418	-52.5435873383595	-0.0475289894923182	-0.0411982848985331	-0.0831607866358483	-0.0207560738446118	-0.0145871027071366	-0.0559627234127821	-0.111135003718744	-0.118503245399195	-0.138353724438539	0.00134170495158499	0.00130950658855777	0.00809697225300964
15	10.5789757830327	0.08	-0.374094991560797	-0.567785161716656	-0.180404821404939	0.0951126147655126	-13.3997913982066	-19.8527919973735	-6.94679079903966	31.22	26.67	39	-0.625862720421985	-0.422430754257547	-0.218998788093109	-0.610092260505066	-0.411786363626322	-0.213480466747579	-0.632216829417792	-0.425083138985359	-0.22107495279908	-0.374094991560797	32.9262259431708	1.02304269544057	-50.9121159779706	-0.0475289894923182	-0.0411982848985331	-0.0831607866358483	-0.0207560738446118	-0.0145871027071366	-0.0559627234127821	-0.111135003718744	-0.118503245399195	-0.138353724438539	0.00134170495158499	0.00130950658855777	0.00809697225300964
15	10.5789757830327	0.08	-0.373520848811326	-0.577251889802851	-0.1697898078198	0.0700372515505084	-12.1694955703783	-19.0930046683807	-5.24598647237584	32.93	28	39.56	-0.571244367613492	-0.364099622978069	-0.156954878342646	-0.55640088204034	-0.354638685055051	-0.152876488069762	-0.575796346584211	-0.367372724507022	-0.158644885833547	-0.373520848811326	33.877042139133	0.122123972963262	-52.2723725537858	-0.0475289894923182	-0.0411982848985331	-0.0831607866358483	-0.0207560738446118	-0.0145871027071366	-0.0559627234127821	-0.111135003718744	-0.118503245399195	-0.138353724438539	0.00134170495158499	0.00130950658855777	0.00809697225300964
15	10.5789757830327	0.08	-0.373456795576787	-0.574986743197736	-0.171926847955838	0.0795398065336853	-12.1446672202518	-18.594988122671	-5.69434631783269	33.16	27.32	37.95	-0.552453058319343	-0.360815425309079	-0.169177792298815	-0.53804127790451	-0.351402874140192	-0.164764470375874	-0.557915767847882	-0.363274143815433	-0.170572378498628	-0.373456795576787	32.8241635154874	0.212831777938964	-51.743028469523	-0.0475289894923182	-0.0411982848985331	-0.0831607866358483	-0.0207560738446118	-0.0145871027071366	-0.0559627234127821	-0.111135003718744	-0.118503245399195	-0.138353724438539	0.00134170495158499	0.00130950658855777	0.00809697225300964
15	10.5789757830327	0.08	-0.373278333297152	-0.57456830007088	-0.171988366523424	0.0955043254142666	-13.6744285088057	-20.2447462576469	-7.10411075996445	31.85	26.54	37.56	-0.625873716581311	-0.422749946282924	-0.219626175984536	-0.609916017135195	-0.411971227821165	-0.214026438507134	-0.632302341606668	-0.426559286477843	-0.221488061047001	-0.373278333297152	32.782780807078	-0.422331604791965	-52.301574753623	-0.0475289894923182	-0.0411982848985331	-0.0831607866358483	-0.0207560738446118	-0.0145871027071366	-0.0559627234127821	-0.111135003718744	-0.118503245399195	-0.138353724438539	0.00134170495158499	0.00130950658855777	0.00809697225300964
15	10.5789757830327	0.08	-0.373222582061942	-0.575423227164782	-0.171021936959102	0.074192649345942	-12.6719858344784	-19.6609049262644	-5.68306674269229	31.03	26.05	36.53	-0.623552090822461	-0.40189621442124	-0.180240338020019	-0.607897953652131	-0.391806698947901	-0.17571544424367	-0.627613821134725	-0.405584106495893	-0.182178127560487	-0.373222582061942	32.0022531884011	1.48995532416232	-50.010211233515	-0.0475289894923182	-0.0411982848985331	-0.0831607866358483	-0.0207560738446118	-0.0145871027071366	-0.0559627234127821	-0.111135003718744	-0.118503245399195	-0.138353724438539	0.00134170495158499	0.00130950658855777	0.00809697225300964
15	10.5789757830327	0.08	-0.37223896948487	-0.570978362684005	-0.173499576285735	0.0786554046129447	-12.4530953182633	-19.1075050076899	-5.79868562883684	32.18	26.83	38	-0.58477078722934	-0.381117594880762	-0.177464402532183	-0.569771981166595	-0.371342296562936	-0.172912611959278	-0.589027366579892	-0.384988943075328	-0.178671262656652	-0.37223896948487	32.9306105471781	0.0160755663818084	-51.9618749079949	-0.0475289894923182	-0.0411982848985331	-0.0831607866358483	-0.0207560738446118	-0.0145871027071366	-0.0559627234127821	-0.111135003718744	-0.118503245399195	-0.138353724438539	0.00134170495158499	0.00130950658855777	0.00809697225300964
15	10.5789757830327	0.08	-0.37218679382194	-0.563034283424367	-0.181339304219512	0.103272902393727	-13.8842461856865	-20.2719492964731	-7.49654307489995	32.72	27.42	38.37	-0.610242007260604	-0.41795439292697	-0.225666778593336	-0.594440069992711	-0.407131655358444	-0.219823240724177	-0.614781485924481	-0.421709836633833	-0.227965004260844	-0.37218679382194	33.4669863567412	0.933747289252085	-51.283447947105	-0.0475289894923182	-0.0411982848985331	-0.0831607866358483	-0.0207560738446118	-0.0145871027071366	-0.0559627234127821	-0.111135003718744	-0.118503245399195	-0.138353724438539	0.00134170495158499	0.00130950658855777	0.00809697225300964
15	10.5789757830327	0.08	-0.371054249246449	-0.564075803455755	-0.178032695037142	0.0777971752345742	-12.21133905225	-18.775512698629	-5.64716540587095	31.72	27.22	37.29	-0.582840987093209	-0.379071880549123	-0.175302774005036	-0.568016804381274	-0.369430432979962	-0.17084406157865	-0.589482369532661	-0.382413395513271	-0.177175767796306	-0.371054249246449	33.1064315531625	0.0944169481941531	-52.0071015732089	-0.0475289894923182	-0.0411982848985331	-0.0831607866358483	-0.0207560738446118	-0.0145871027071366	-0.0559627234127821	-0.111135003718744	-0.118503245399195	-0.138353724438539	0.00134170495158499	0.00130950658855777	0.00809697225300964
15	10.5789757830327	0.08	-0.371031453797686	-0.565311828435775	-0.176751079159597	0.0711482111924294	-11.8662884189076	-18.5603789219956	-5.17219791581959	31.35	26.39	37.45	-0.582700935638968	-0.372540743554812	-0.162380551470656	-0.567980867950473	-0.363129698151503	-0.158278528352533	-0.587147131704946	-0.376422991768626	-0.16378076206748	-0.371031453797686	32.7534148589274	-1.05604051723007	-52.8814011743036	-0.0475289894923182	-0.0411982848985331	-0.0831607866358483	-0.0207560738446118	-0.0145871027071366	-0.0559627234127821	-0.111135003718744	-0.118503245399195	-0.138353724438539	0.00134170495158499	0.00130950658855777	0.00809697225300964
15	10.5789757830327	0.08	-0.370632300816579	-0.570726655749629	-0.170537945883529	0.0785640122336587	-12.2375852976834	-18.7809624197788	-5.69420817558802	31.65	26.83	39.5	-0.584288352913651	-0.380719496552188	-0.177150640190726	-0.569446835089318	-0.371048834513533	-0.172650833937748	-0.58927235622372	-0.383106362069168	-0.17841431210641	-0.370632300816579	32.8786831574468	-0.46346742116667	-52.3607953428046	-0.0475289894923182	-0.0411982848985331	-0.0831607866358483	-0.0207560738446118	-0.0145871027071366	-0.0559627234127821	-0.111135003718744	-0.118503245399195	-0.138353724438539	0.00134170495158499	0.00130950658855777	0.00809697225300964
15	10.5789757830327	0.08	-0.370603787627449	-0.573766388371616	-0.167441186883282	0.0807510439309624	-13.0126998373612	-19.8675090783803	-6.15789059634204	31.28	27.67	36.19	-0.625237142498554	-0.409514007538905	-0.193790872579257	-0.609465646322872	-0.399184089233064	-0.188902532143255	-0.634081774160508	-0.415125668412137	-0.195186867268628	-0.370603787627449	32.2866113506362	-0.832692156405402	-52.5455459619384	-0.0475289894923182	-0.0411982848985331	-0.0831607866358483	-0.0207560738446118	-0.0145871027071366	-0.0559627234127821	-0.111135003718744	-0.118503245399195	-0.138353724438539	0.00134170495158499	0.00130950658855777	0.00809697225300964
15	10.5789757830327	0.08	-0.370239435088562	-0.564705584273755	-0.175773285903369	0.0670102008825655	-11.3078013019055	-17.8954679980431	-4.72013460576794	31.5	27.05	37.8	-0.55933700134212	-0.353434270211429	-0.147531539080739	-0.545169034557563	-0.344481805080633	-0.143794575603703	-0.565357447928309	-0.356252331530418	-0.149650031141168	-0.370239435088562	32.8784658880169	-0.175643624983649	-52.0914195228023	-0.0475289894923182	-0.0411982848985331	-0.0831607866358483	-0.0207560738446118	-0.0145871027071366	-0.0559627234127821	-0.111135003718744	-0.118503245399195	-0.138353724438539	0.00134170495158499	0.00130950658855777	0.00809697225300964
15	10.5789757830327	0.08	-0.370210714374748	-0.565587509350439	-0.174833919399057	0.0768078337817437	-12.0297320018652	-18.5412869640545	-5.51817703967598	32.72	27.63	38.52	-0.55814372244994	-0.362128012613855	-0.16611230277777	-0.543690838457999	-0.352750868437501	-0.161810898417002	-0.562352832901915	-0.365553914457964	-0.167226280123246	-0.370210714374748	33.3451936967582	1.3709244673356	-50.8307094613188	-0.0475289894923182	-0.0411982848985331	-0.0831607866358483	-0.0207560738446118	-0.0145871027071366	-0.0559627234127821	-0.111135003718744	-0.118503245399195	-0.138353724438539	0.00134170495158499	0.00130950658855777	0.00809697225300964
15	10.5789757830327	0.08	-0.369655233991831	-0.567636527656703	-0.171673940326959	0.0790553511593914	-12.7036431400007	-19.4732722466043	-5.93401403339702	32.85	27.54	38.43	-0.583985204844845	-0.380970365300714	-0.177955525756583	-0.568830670264754	-0.371084107006767	-0.17333754374878	-0.590108200160526	-0.383427651077172	-0.17973497283753	-0.369655233991831	33.7656716232371	2.44547867906712	-49.9546503200059	-0.0475289894923182	-0.0411982848985331	-0.0831607866358483	-0.0207560738446118	-0.0145871027071366	-0.0559627234127821	-0.111135003718744	-0.118503245399195	-0.138353724438539	0.00134170495158499	0.00130950658855777	0.00809697225300964
15	10.5789757830327	0.08	-0.369468241846647	-0.560016574613535	-0.178919909079758	0.0812909717918881	-11.4335627508458	-17.4347181875025	-5.43240731418911	31.16	25.35	38.07	-0.550708747788586	-0.361150834648649	-0.171592921508713	-0.536848670607454	-0.352061495751526	-0.167274320895599	-0.55355740541934	-0.363694517760883	-0.172441352637455	-0.369468241846647	31.8677811342738	-1.02030508320723	-52.4406833058632	-0.0475289894923182	-0.0411982848985331	-0.0831607866358483	-0.0207560738446118	-0.0145871027071366	-0.0559627234127821	-0.111135003718744	-0.118503245399195	-0.138353724438539	0.00134170495158499	0.00130950658855777	0.00809697225300964
15	10.5789757830327	0.08	-0.368883698080551	-0.569243241774981	-0.16852415438612	0.096179169074901	-13.615635379504	-20.1322799905738	-7.09899076843418	31.09	27.53	36.43	-0.637299104088627	-0.431010905521784	-0.224722706954941	-0.621281193692081	-0.420177853944762	-0.219074514197443	-0.645585009264452	-0.437322286359524	-0.228131780031545	-0.368883698080551	32.2955184829022	-0.859303836463657	-52.5625576891139	-0.0475289894923182	-0.0411982848985331	-0.0831607866358483	-0.0207560738446118	-0.0145871027071366	-0.0559627234127821	-0.111135003718744	-0.118503245399195	-0.138353724438539	0.00134170495158499	0.00130950658855777	0.00809697225300964
15	10.5789757830327	0.08	-0.368439581369627	-0.558137717315145	-0.178741445424109	0.092935528411965	-12.7291004676452	-18.9379533267984	-6.52024760849195	32.91	28.24	39.2	-0.566840079234005	-0.381000216504251	-0.195160353774498	-0.552114475028494	-0.371102436520103	-0.190090398011711	-0.571265491146782	-0.38411652507276	-0.197094558279646	-0.368439581369627	33.471733015065	0.435193826243795	-51.7677315504675	-0.0475289894923182	-0.0411982848985331	-0.0831607866358483	-0.0207560738446118	-0.0145871027071366	-0.0559627234127821	-0.111135003718744	-0.118503245399195	-0.138353724438539	0.00134170495158499	0.00130950658855777	0.00809697225300964
15	10.5789757830327	0.08	-0.367915173921928	-0.562315913997376	-0.173514433846479	0.091570065369479	-12.8400517529185	-19.1542933065021	-6.52581019933487	31.38	26.97	36.86	-0.600881593492676	-0.40280007381964	-0.204718554146605	-0.585695100014209	-0.392619830722774	-0.199544561431339	-2.08293881598721	-0.407583271351175	-0.206551340018085	-0.367915173921928	32.3851682925293	0.884624570040767	-50.7898295572329	-0.0475289894923182	-0.0411982848985331	-0.0831607866358483	-0.0207560738446118	-0.0145871027071366	-0.0559627234127821	-0.111135003718744	-0.118503245399195	-0.138353724438539	0.00134170495158499	0.00130950658855777	0.00809697225300964
15	10.5789757830327	0.08	-0.36616916239911	-0.562049474179079	-0.170288850619141	0.0713886940864947	-11.8757995544835	-18.5630961426884	-5.18850296627862	33.91	28.88	40.02	-0.539472929722085	-0.345129515529278	-0.150786101336471	-0.525228671921196	-0.336016706483553	-0.14680474104591	-0.54410706662638	-0.345733919613597	-0.152137080684214	-0.36616916239911	34.4712413056056	-0.666711959743977	-53.3015107199704	-0.0475289894923182	-0.0411982848985331	-0.0831607866358483	-0.0207560738446118	-0.0145871027071366	-0.0559627234127821	-0.111135003718744	-0.118503245399195	-0.138353724438539	0.00134170495158499	0.00130950658855777	0.00809697225300964
15	10.5789757830327	0.08	-0.36506053745706	-0.559600634111926	-0.170520440802194	0.0770356192629226	-12.0375357053603	-18.5428716838301	-5.53219972689061	31.5	26.07	37.54	-0.579547889414106	-0.376226969087646	-0.172906048761186	-0.564867611342502	-0.366696925712237	-0.168526240081972	-0.583216632167797	-0.379240198934963	-0.17418001155783	-0.36506053745706	32.5860046012226	-0.748951341460241	-52.4811769362618	-0.0475289894923182	-0.0411982848985331	-0.0831607866358483	-0.0207560738446118	-0.0145871027071366	-0.0559627234127821	-0.111135003718744	-0.118503245399195	-0.138353724438539	0.00134170495158499	0.00130950658855777	0.00809697225300964
15	10.5789757830327	0.08	-0.365034418114787	-0.564507185369404	-0.16556165086017	0.0841796013832076	-12.990058795117	-19.6796303289671	-6.30048726126688	30.74	27.07	36.82	-0.630022986152646	-0.415863280742205	-0.201703575331763	-0.614298604114114	-0.40548398784986	-0.196669371585606	-0.636667157601047	-0.419714423060418	-0.203418387694888	-0.365034418114787	32.8046145044114	-1.78247945240424	-53.63218497032	-0.0475289894923182	-0.0411982848985331	-0.0831607866358483	-0.0207560738446118	-0.0145871027071366	-0.0559627234127821	-0.111135003718744	-0.118503245399195	-0.138353724438539	0.00134170495158499	0.00130950658855777	0.00809697225300964
15	10.5789757830327	0.08	-0.364866524862205	-0.557843513455939	-0.17188953626847	0.0802187976378067	-12.2724494838961	-18.760599835574	-5.7842991322182	31.36	27.18	37.38	-0.588846091463924	-0.38520004555385	-0.181553999643777	-0.573968621703772	-0.375467787647393	-0.176966953591014	-0.596016042912007	-0.389610856325476	-0.183709266292218	-0.364866524862205	32.6543455292653	0.0234646860829218	-51.8249737888455	-0.0475289894923182	-0.0411982848985331	-0.0831607866358483	-0.0207560738446118	-0.0145871027071366	-0.0559627234127821	-0.111135003718744	-0.118503245399195	-0.138353724438539	0.00134170495158499	0.00130950658855777	0.00809697225300964
15	10.5789757830327	0.08	-0.36443739983406	-0.558434305005775	-0.170440494662346	0.0850745540320907	-12.863932905703	-19.4503956620427	-6.27747014936331	32.73	27.58	37.85	-0.585318620801927	-0.387112920337573	-0.188907219873219	-0.570159229996786	-0.377086934769104	-0.184014639541421	-0.593586003032307	-0.390900198830548	-0.190623391662882	-0.36443739983406	33.4885270299053	-0.269907566702684	-52.4401280643733	-0.0475289894923182	-0.0411982848985331	-0.0831607866358483	-0.0207560738446118	-0.0145871027071366	-0.0559627234127821	-0.111135003718744	-0.118503245399195	-0.138353724438539	0.00134170495158499	0.00130950658855777	0.00809697225300964
15	10.5789757830327	0.08	-0.362417326626788	-0.559940750461983	-0.164893902791593	0.0818473820677429	-12.5379527712699	-19.094378307582	-5.98152723495786	30.22	26.29	38.32	-0.621618973643076	-0.408174029429772	-0.194729085216468	-0.606269232909975	-0.398094920214342	-0.189920607518709	-0.626560781143344	-0.411499172281617	-0.196160627296493	-0.362417326626788	32.357955854572	0.235342914726422	-51.3784017783686	-0.0475289894923182	-0.0411982848985331	-0.0831607866358483	-0.0207560738446118	-0.0145871027071366	-0.0559627234127821	-0.111135003718744	-0.118503245399195	-0.138353724438539	0.00134170495158499	0.00130950658855777	0.00809697225300964
15	10.5789757830327	0.08	-0.362229687087225	-0.548490825908139	-0.175968548266311	0.0848179267377266	-12.0214487546447	-18.1867201214165	-5.85617738787295	31.84	27.24	37.02	-0.562466730416351	-0.37179133624706	-0.181115942077769	-0.548128995015739	-0.362314072055089	-0.176499149094438	-0.568893264871968	-0.375051233509181	-0.183244980486755	-0.362229687087225	32.6065843216615	-0.126813817612136	-51.9881025761372	-0.0475289894923182	-0.0411982848985331	-0.0831607866358483	-0.0207560738446118	-0.0145871027071366	-0.0559627234127821	-0.111135003718744	-0.118503245399195	-0.138353724438539	0.00134170495158499	0.00130950658855777	0.00809697225300964
15	10.5789757830327	0.08	-0.362193271218986	-0.551367824233145	-0.173018718204826	0.0848250917676886	-12.8916007918464	-19.5028296786841	-6.28037190500861	32.56	27.98	39.74	-0.589919521119428	-0.389943771795374	-0.18996802247132	-0.574685731236049	-0.379874056735614	-0.185062382235178	-0.596058844893264	-0.39209486806564	-0.191835362539915	-0.362193271218986	34.5493382484665	0.365279958809262	-52.2752461874456	-0.0475289894923182	-0.0411982848985331	-0.0831607866358483	-0.0207560738446118	-0.0145871027071366	-0.0559627234127821	-0.111135003718744	-0.118503245399195	-0.138353724438539	0.00134170495158499	0.00130950658855777	0.00809697225300964
15	10.5789757830327	0.08	-0.362115931637324	-0.553034806859863	-0.171197056414785	0.0766606740803699	-11.8761215217333	-18.3112088363846	-5.441034207082	32.45	26.95	38.71	-0.555800566686461	-0.360476205082696	-0.165151843478931	-0.54147645362669	-0.351185998799271	-0.160895543971852	-0.561578091839889	-0.362905402567094	-0.1666150065927	-0.362115931637324	33.4850523232666	0.0958690256071422	-52.0408071468607	-0.0475289894923182	-0.0411982848985331	-0.0831607866358483	-0.0207560738446118	-0.0145871027071366	-0.0559627234127821	-0.111135003718744	-0.118503245399195	-0.138353724438539	0.00134170495158499	0.00130950658855777	0.00809697225300964
15	10.5789757830327	0.08	-0.362051683739858	-0.55793690629807	-0.166166461181647	0.0834028134003264	-12.8126374197295	-19.4443074258674	-6.18096741359157	31.61	27.03	36.45	-0.605688570769139	-0.399112597665224	-0.192536624561309	-0.590315109375335	-0.388982404678099	-0.187649699980863	-0.611983162869215	-0.404054107151463	-0.194360922770911	-0.362051683739858	32.5488461967003	0.268712738870687	-51.5397336301706	-0.0475289894923182	-0.0411982848985331	-0.0831607866358483	-0.0207560738446118	-0.0145871027071366	-0.0559627234127821	-0.111135003718744	-0.118503245399195	-0.138353724438539	0.00134170495158499	0.00130950658855777	0.00809697225300964
15	10.5789757830327	0.08	-0.360336013383949	-0.549113861750349	-0.171558165017549	0.0951821134587155	-13.2259874257458	-19.5927181732492	-6.85925667824248	32.86	27.24	38.53	-0.587357502258989	-0.396493374252756	-0.205629246246523	-0.572112377834474	-0.386202212905993	-0.200292047977512	-0.590525045807628	-0.400045361289244	-0.207689626722	-0.360336013383949	33.7331588783964	-0.554368161083329	-52.8626424013884	-0.0475289894923182	-0.0411982848985331	-0.0831607866358483	-0.0207560738446118	-0.0145871027071366	-0.0559627234127821	-0.111135003718744	-0.118503245399195	-0.138353724438539	0.00134170495158499	0.00130950658855777	0.00809697225300964
15	10.5789757830327	0.08	-0.359528866626723	-0.555225165541182	-0.163832567712264	0.0765536024629278	-12.3353563864359	-19.0243409292468	-5.64637184362505	31.18	26.68	37.53	-0.600554302821865	-0.389398580600845	-0.178242858379825	-0.585434070721552	-0.379594642987624	-0.173755215253695	-0.598929346022857	-0.392928381283047	-0.180843968268188	-0.359528866626723	32.4761333484379	-0.899488013763797	-52.6150269423622	-0.0475289894923182	-0.0411982848985331	-0.0831607866358483	-0.0207560738446118	-0.0145871027071366	-0.0559627234127821	-0.111135003718744	-0.118503245399195	-0.138353724438539	0.00134170495158499	0.00130950658855777	0.00809697225300964
15	10.5789757830327	0.08	-0.358384214149949	-0.542973291284136	-0.173795137015763	0.0791554981373679	-11.7106417706284	-17.9468235231905	-5.47446001806632	33.09	27.73	38.31	-0.534288048889167	-0.348633056695747	-0.162978064502326	-0.520366043830069	-0.339548685092867	-0.158731326355664	-0.538304819933674	-0.352259914580879	-0.16421847594306	-0.358384214149949	33.6373710260323	0.884018722692618	-51.3337328509876	-0.0475289894923182	-0.0411982848985331	-0.0831607866358483	-0.0207560738446118	-0.0145871027071366	-0.0559627234127821	-0.111135003718744	-0.118503245399195	-0.138353724438539	0.00134170495158499	0.00130950658855777	0.00809697225300964
15	10.5789757830327	0.08	-0.358267910985605	-0.550729589499346	-0.165806232471864	0.0981129117566592	-12.9347620567248	-19.0576584102715	-6.81186570317824	31.23	27.35	37.8	-0.600701825707543	-0.407706708520892	-0.214711591334241	-0.585563914519841	-0.397432346632696	-0.20930077874555	-0.606940171274801	-0.411189956951207	-0.216437892218058	-0.358267910985605	32.5863159562006	0.734676869671487	-51.0161151965276	-0.0475289894923182	-0.0411982848985331	-0.0831607866358483	-0.0207560738446118	-0.0145871027071366	-0.0559627234127821	-0.111135003718744	-0.118503245399195	-0.138353724438539	0.00134170495158499	0.00130950658855777	0.00809697225300964
15	10.5789757830327	0.08	-0.357179533014594	-0.54379597598556	-0.170563090043628	0.0825655727246252	-12.8789136142173	-19.5816588007519	-6.17616842768262	32.58	27.83	38.46	-0.591964513888192	-0.389336772467682	-0.186709031047173	-0.576672891982014	-0.379279428523799	-0.181885965065584	-0.598992518885654	-0.392883146092229	-0.188615404272234	-0.357179533014594	33.8686854426771	-0.253165574650682	-52.6176350188079	-0.0475289894923182	-0.0411982848985331	-0.0831607866358483	-0.0207560738446118	-0.0145871027071366	-0.0559627234127821	-0.111135003718744	-0.118503245399195	-0.138353724438539	0.00134170495158499	0.00130950658855777	0.00809697225300964
15	10.5789757830327	0.08	-0.355359863837113	-0.545963333378872	-0.164756394295355	0.0755219964652135	-12.3932869038128	-19.1632067259188	-5.62336708170668	31.31	27.27	37.2	-0.602398538005704	-0.389585001024095	-0.176771464042487	-0.587192761510992	-0.379751075346128	-0.172309389181264	-0.609391982120878	-0.392805235359139	-0.178400164270102	-0.355359863837113	32.9606268808484	-0.491510585930925	-52.4293319674282	-0.0475289894923182	-0.0411982848985331	-0.0831607866358483	-0.0207560738446118	-0.0145871027071366	-0.0559627234127821	-0.111135003718744	-0.118503245399195	-0.138353724438539	0.00134170495158499	0.00130950658855777	0.00809697225300964
15	10.5789757830327	0.08	-0.35463955143459	-0.546735705968659	-0.16254339690052	0.0771626761756102	-12.1647070515589	-18.7329022516842	-5.59651185143371	31.95	28.3	38.8	-0.577255457373685	-0.374856145541101	-0.172456833708518	-0.562509004166079	-0.365280144934793	-0.168051285703506	-0.580969418135797	-0.378474223783478	-0.174002195977514	-0.35463955143459	33.7900339303051	-0.509898752435234	-52.8818947840704	-0.0475289894923182	-0.0411982848985331	-0.0831607866358483	-0.0207560738446118	-0.0145871027071366	-0.0559627234127821	-0.111135003718744	-0.118503245399195	-0.138353724438539	0.00134170495158499	0.00130950658855777	0.00809697225300964
15	10.5789757830327	0.08	-0.354482075748118	-0.541663071942374	-0.167301079553862	0.0889615439367021	-12.9223733762688	-19.378840527666	-6.46590622487158	32.84	27.73	38.81	-0.58123540040949	-0.38758463659751	-0.19393387278553	-0.566153429294422	-0.377527540471414	-0.188901651648407	-0.585641854893936	-0.390318970753054	-0.195696922380877	-0.354482075748118	34.0103637427504	0.207016590084544	-52.1861315338271	-0.0475289894923182	-0.0411982848985331	-0.0831607866358483	-0.0207560738446118	-0.0145871027071366	-0.0559627234127821	-0.111135003718744	-0.118503245399195	-0.138353724438539	0.00134170495158499	0.00130950658855777	0.00809697225300964
15	10.5789757830327	0.08	-0.354398463804051	-0.544691651727801	-0.164105275880301	0.0768270008659089	-11.8518068098082	-18.2661860334941	-5.43742758612224	32.95	27.66	38.02	-0.54608045938077	-0.354318087822199	-0.162555716263627	-0.531884607355894	-0.345107270884774	-0.158329934413654	-0.551764542344871	-0.358239166877248	-0.16406575729384	-0.354398463804051	33.6151186528454	0.267118022167394	-52.0009276157021	-0.0475289894923182	-0.0411982848985331	-0.0831607866358483	-0.0207560738446118	-0.0145871027071366	-0.0559627234127821	-0.111135003718744	-0.118503245399195	-0.138353724438539	0.00134170495158499	0.00130950658855777	0.00809697225300964
15	10.5789757830327	0.08	-0.353807603909038	-0.539487079389618	-0.168128128428459	0.0766952598435322	-11.2309953885925	-17.3150342787891	-5.14695649839596	31.53	26.86	36.65	-0.540641301025439	-0.350674440543123	-0.160707580060808	-0.526938424552888	-0.341786387536945	-0.156634350521002	-0.54709656786435	-0.353945345068139	-0.162236572946109	-0.353807603909038	32.3732747467082	-1.28567549229946	-52.9727749196232	-0.0475289894923182	-0.0411982848985331	-0.0831607866358483	-0.0207560738446118	-0.0145871027071366	-0.0559627234127821	-0.111135003718744	-0.118503245399195	-0.138353724438539	0.00134170495158499	0.00130950658855777	0.00809697225300964
15	10.5789757830327	0.08	-0.349947485700639	-0.529429868339153	-0.170465103062126	0.0946883413402041	-12.5024916023538	-18.5382637292135	-6.4667194754941	31.96	26.18	37.51	-0.571157141142492	-0.385197204283239	-0.199237267423986	-0.556564957643095	-0.375356010181889	-0.194147062720682	-0.575419997552404	-0.388054037303058	-0.20027294943889	-0.349947485700639	32.5833099462205	1.17328146667023	-50.5818364678304	-0.0475289894923182	-0.0411982848985331	-0.0831607866358483	-0.0207560738446118	-0.0145871027071366	-0.0559627234127821	-0.111135003718744	-0.118503245399195	-0.138353724438539	0.00134170495158499	0.00130950658855777	0.00809697225300964
15	10.5789757830327	0.08	-0.34935299619344	-0.536685054542541	-0.162020937844338	0.0780082059596078	-11.6898773171924	-17.9645170859095	-5.41523754847537	31.31	25.77	36.99	-0.564786919248745	-0.367518356591473	-0.170249793934202	-0.550531606026094	-0.358242133807747	-0.165952661589401	-0.569801460984015	-0.370575494484436	-0.171600481705311	-0.34935299619344	32.5055349091878	-0.922096610732803	-52.5755309839279	-0.0475289894923182	-0.0411982848985331	-0.0831607866358483	-0.0207560738446118	-0.0145871027071366	-0.0559627234127821	-0.111135003718744	-0.118503245399195	-0.138353724438539	0.00134170495158499	0.00130950658855777	0.00809697225300964
15	10.5789757830327	0.08	-0.349078374295481	-0.538413426032902	-0.15974332255806	0.0827216588951688	-11.9053723515703	-18.0950694451283	-5.71567525801239	32.23	26.35	38.61	-0.552890958540673	-0.363766093918778	-0.174641229296884	-0.538696448987403	-0.354427034895432	-0.170157620803461	-0.556628278771752	-0.365417968153823	-0.176223594635272	-0.349078374295481	33.0628259841507	-0.744020903747425	-52.6506047171249	-0.0475289894923182	-0.0411982848985331	-0.0831607866358483	-0.0207560738446118	-0.0145871027071366	-0.0559627234127821	-0.111135003718744	-0.118503245399195	-0.138353724438539	0.00134170495158499	0.00130950658855777	0.00809697225300964
15	10.5789757830327	0.08	-0.349000555214633	-0.532442930657574	-0.165558179771692	0.0831861072898381	-11.9825076266721	-18.1933193988343	-5.77169585450992	31.55	26.48	39.16	-0.567734714099666	-0.373922173985559	-0.180109633871451	-0.553340094496345	-0.364441570946682	-0.175543047397019	-0.571924096680253	-0.37685685085424	-0.181064431374606	-0.349000555214633	33.0214841983448	0.52760548132044	-51.4411236519819	-0.0475289894923182	-0.0411982848985331	-0.0831607866358483	-0.0207560738446118	-0.0145871027071366	-0.0559627234127821	-0.111135003718744	-0.118503245399195	-0.138353724438539	0.00134170495158499	0.00130950658855777	0.00809697225300964
15	10.5789757830327	0.08	-0.34868870848512	-0.538631424880199	-0.158745992090041	0.0732876323310879	-11.519767923725	-17.9154420192938	-5.12409382815616	31.17	27.24	36.93	-0.565760936035571	-0.363788662117313	-0.161816388199055	-0.551519981272411	-0.354631617947976	-0.157743254623541	-0.572396271488509	-0.367099732041671	-0.163939737544427	-0.34868870848512	32.5186277046446	-0.318650238181962	-52.0921448477494	-0.0475289894923182	-0.0411982848985331	-0.0831607866358483	-0.0207560738446118	-0.0145871027071366	-0.0559627234127821	-0.111135003718744	-0.118503245399195	-0.138353724438539	0.00134170495158499	0.00130950658855777	0.00809697225300964
15	10.5789757830327	0.08	-0.348314967995311	-0.528298782243669	-0.168331153746953	0.0825396404732423	-11.5348827954387	-17.5391638869574	-5.53060170391997	30.7	26.08	37.63	-0.56214982643665	-0.369705899506697	-0.177261972576744	-0.548129688606214	-0.360485354690976	-0.172841020775737	-0.567775238634314	-0.372887953621832	-0.178606456184192	-0.348314967995311	32.4421199328439	-1.11851487313787	-52.7372434870556	-0.0475289894923182	-0.0411982848985331	-0.0831607866358483	-0.0207560738446118	-0.0145871027071366	-0.0559627234127821	-0.111135003718744	-0.118503245399195	-0.138353724438539	0.00134170495158499	0.00130950658855777	0.00809697225300964
15	10.5789757830327	0.08	-0.347725110625278	-0.530107804049407	-0.16534241720115	0.0747720339306183	-11.4468851532739	-17.7336550591871	-5.16011524736078	31.93	26.72	38.28	-0.54680015811479	-0.352953668651033	-0.159107179187275	-0.532836792135135	-0.343940464876132	-0.15504413761713	-0.552116693678773	-1.14354469452497	-0.16029128596585	-0.347725110625278	33.4307586984351	0.146494041515711	-51.9945328433701	-0.0475289894923182	-0.0411982848985331	-0.0831607866358483	-0.0207560738446118	-0.0145871027071366	-0.0559627234127821	-0.111135003718744	-0.118503245399195	-0.138353724438539	0.00134170495158499	0.00130950658855777	0.00809697225300964
15	10.5789757830327	0.08	-0.347085099602787	-0.534015878747553	-0.16015432045802	0.079151233621307	-11.7869323713606	-18.0639242187624	-5.5099405239587	31.53	26.12	36.74	-0.563954136636699	-0.367986999313332	-0.172019861989964	-0.549659306384167	-0.358659447038081	-0.167659587691995	-0.56821217057207	-0.371196309607486	-0.173213918261532	-0.347085099602787	32.6666820677296	1.05346294758827	-50.7473417149205	-0.0475289894923182	-0.0411982848985331	-0.0831607866358483	-0.0207560738446118	-0.0145871027071366	-0.0559627234127821	-0.111135003718744	-0.118503245399195	-0.138353724438539	0.00134170495158499	0.00130950658855777	0.00809697225300964
15	10.5789757830327	0.08	-0.34484372540638	-0.522683114705618	-0.167004336107141	0.0999300846746751	-13.2148148306474	-19.406894546739	-7.02273511455589	32.26	27.09	41.02	-0.592374017738102	-0.403367624636836	-0.214361231535571	-0.577156890041946	-0.393005764614631	-0.208854639187315	-0.59684033465697	-0.406792090275115	-0.215152583385794	-0.34484372540638	34.2683447195953	1.43740861363054	-50.9676120594473	-0.0475289894923182	-0.0411982848985331	-0.0831607866358483	-0.0207560738446118	-0.0145871027071366	-0.0559627234127821	-0.111135003718744	-0.118503245399195	-0.138353724438539	0.00134170495158499	0.00130950658855777	0.00809697225300964
15	10.5789757830327	0.08	-0.343438716448868	-0.526298450157023	-0.160578982740713	0.0859447704357185	-12.4380730792506	-18.7711542823504	-6.10499187615083	33.31	27.7	39.36	-0.55519486726728	-0.367881177066891	-0.180567486866502	-0.540675493166868	-0.358260402904073	-0.175845312641278	-0.558480498645208	-0.369986117182173	-0.1818685967168	-0.343438716448868	34.0584670515545	1.00417263663004	-51.455966955452	-0.0475289894923182	-0.0411982848985331	-0.0831607866358483	-0.0207560738446118	-0.0145871027071366	-0.0559627234127821	-0.111135003718744	-0.118503245399195	-0.138353724438539	0.00134170495158499	0.00130950658855777	0.00809697225300964
15	10.5789757830327	0.08	-0.343210150298938	-0.522532839105003	-0.163887461492873	0.0948336589317807	-12.5935066722213	-18.6680702616682	-6.51894308277444	31.79	27.71	37.65	-0.578206477966937	-0.390058910006883	-0.201911342046829	-0.563480461441544	-0.380124718375487	-0.19676897530943	-0.584347200968644	-0.394231154050146	-0.203969277131441	-0.343210150298938	32.7479889931367	0.711637294049657	-51.1604359253361	-0.0475289894923182	-0.0411982848985331	-0.0831607866358483	-0.0207560738446118	-0.0145871027071366	-0.0559627234127821	-0.111135003718744	-0.118503245399195	-0.138353724438539	0.00134170495158499	0.00130950658855777	0.00809697225300964
15	10.5789757830327	0.08	-0.343161845772867	-0.520339167425316	-0.165984524120418	0.0913113877909501	-12.3350824014455	-18.410450376693	-6.25971442619791	32.67	26.9	39.51	-0.55503686917031	-0.371877133745919	-0.188717398321529	-0.540676709414193	-0.362255763803016	-0.183834818191839	-0.557988434563537	-0.374627785274439	-0.189996206559643	-0.343161845772867	34.0376128201927	0.396248461711122	-51.9803020163996	-0.0475289894923182	-0.0411982848985331	-0.0831607866358483	-0.0207560738446118	-0.0145871027071366	-0.0559627234127821	-0.111135003718744	-0.118503245399195	-0.138353724438539	0.00134170495158499	0.00130950658855777	0.00809697225300964
15	10.5789757830327	0.08	-0.342965194871762	-0.5213807885808	-0.164549601162723	0.0900646219735907	-12.4584798390065	-18.6411869765217	-6.27577270149126	30.57	25.5	37.83	-0.600109101235587	-0.401071409688896	-0.202033718142206	-0.585183880312455	-0.391096424501647	-0.197008968690838	-0.605845352215023	-0.403516946723367	-0.203825825661647	-0.342965194871762	32.2116668628413	0.811185393039597	-50.7032514571114	-0.0475289894923182	-0.0411982848985331	-0.0831607866358483	-0.0207560738446118	-0.0145871027071366	-0.0559627234127821	-0.111135003718744	-0.118503245399195	-0.138353724438539	0.00134170495158499	0.00130950658855777	0.00809697225300964
15	10.5789757830327	0.08	-0.342274025611808	-0.522272074747655	-0.162275976475961	0.0930123225850449	-12.2077600751437	-18.159608952869	-6.25591119741841	32.18	28.33	37.78	-0.55578452750948	-0.373625014884526	-0.191465502259571	-0.541529541468337	-0.364042129596828	-0.186554717725318	-0.562444116733548	-0.37795607853669	-0.193143510712275	-0.342274025611808	33.3349404138945	0.721524248789714	-51.4317003322837	-0.0475289894923182	-0.0411982848985331	-0.0831607866358483	-0.0207560738446118	-0.0145871027071366	-0.0559627234127821	-0.111135003718744	-0.118503245399195	-0.138353724438539	0.00134170495158499	0.00130950658855777	0.00809697225300964
15	10.5789757830327	0.08	-0.342188900479099	-0.526922893352194	-0.157454907606004	0.0641836403710571	-10.71758965259	-17.1070728186092	-4.32810648657084	32.42	27.33	39.94	-0.519725523055474	-0.325608299394563	-0.131491075733651	-0.506338189471809	-0.317221128227794	-0.128104066983778	-0.52338334270681	-0.328014621112635	-0.132322497823279	-0.342188900479099	33.8553644703502	-0.318681338457009	-52.6317707640771	-0.0475289894923182	-0.0411982848985331	-0.0831607866358483	-0.0207560738446118	-0.0145871027071366	-0.0559627234127821	-0.111135003718744	-0.118503245399195	-0.138353724438539	0.00134170495158499	0.00130950658855777	0.00809697225300964
15	10.5789757830327	0.08	-0.341770437626173	-0.519399492076008	-0.164141383176337	0.0962106127935437	-12.8272573997578	-18.9654625523733	-6.6890522471423	32.96	28.27	37.6	-0.566802958891398	-0.383356189102516	-0.199909419313634	-0.552065732132259	-0.37338869158032	-0.194711651028382	-0.573519155136245	-0.387896732323459	-0.201712139212857	-0.341770437626173	33.6676233538136	-1.0491754231013	-53.3108064314872	-0.0475289894923182	-0.0411982848985331	-0.0831607866358483	-0.0207560738446118	-0.0145871027071366	-0.0559627234127821	-0.111135003718744	-0.118503245399195	-0.138353724438539	0.00134170495158499	0.00130950658855777	0.00809697225300964
15	10.5789757830327	0.08	-0.341562937048317	-0.516881591429148	-0.166244282667485	0.0893845723495838	-12.2272967110985	-18.3205906823641	-6.13400273983278	31.82	26.34	37.85	-0.566831617525076	-0.378307582592452	-0.189783547659829	-0.552386021430916	-0.368666485715483	-0.184946950000049	-0.570499400716004	-0.381673524925986	-0.191745680545143	-0.341562937048317	32.7794810610425	-0.35518870608264	-52.2187298061892	-0.0475289894923182	-0.0411982848985331	-0.0831607866358483	-0.0207560738446118	-0.0145871027071366	-0.0559627234127821	-0.111135003718744	-0.118503245399195	-0.138353724438539	0.00134170495158499	0.00130950658855777	0.00809697225300964
15	10.5789757830327	0.08	-0.340977897992257	-0.523453133051511	-0.158502662933002	0.0777157556655093	-11.219829165832	-17.254444104961	-5.18521422670296	31.52	27.61	38.47	-0.538902066057881	-0.350425031458699	-0.161947996859518	-0.525245606599809	-0.341544818268544	-0.157844029937278	-0.540634286354322	-0.353807937541174	-0.163848125239787	-0.340977897992257	32.8876489126468	-0.881173446943463	-52.8746570574953	-0.0475289894923182	-0.0411982848985331	-0.0831607866358483	-0.0207560738446118	-0.0145871027071366	-0.0559627234127821	-0.111135003718744	-0.118503245399195	-0.138353724438539	0.00134170495158499	0.00130950658855777	0.00809697225300964
15	10.5789757830327	0.08	-0.340383333163314	-0.518703668183449	-0.16206299814318	0.0780951983785981	-11.3607529233209	-17.455047583151	-5.26645826349074	30.87	27.35	37.51	-0.556494895439875	-0.362199013211765	-0.167903130983656	-0.542569558732105	-0.353135599952226	-0.163701641172347	-0.562785139563082	-0.365518790066311	-0.170020010794221	-0.340383333163314	33.0422253184066	-0.514928999601693	-52.5005766890907	-0.0475289894923182	-0.0411982848985331	-0.0831607866358483	-0.0207560738446118	-0.0145871027071366	-0.0559627234127821	-0.111135003718744	-0.118503245399195	-0.138353724438539	0.00134170495158499	0.00130950658855777	0.00809697225300964
15	10.5789757830327	0.08	-0.338177319393558	-0.514848927975849	-0.161505710811267	0.0845491184725097	-12.104376261131	-18.3229510001344	-5.88580152212763	31.85	27.57	38.78	-0.566489545771574	-0.374230254174998	-0.181970962578422	-0.552046381848943	-0.364688914981359	-0.177331448113774	-0.571691956276932	-0.376939759723753	-0.183475782373212	-0.338177319393558	33.770383402253	-1.24582094637254	-53.5143305022928	-0.0475289894923182	-0.0411982848985331	-0.0831607866358483	-0.0207560738446118	-0.0145871027071366	-0.0559627234127821	-0.111135003718744	-0.118503245399195	-0.138353724438539	0.00134170495158499	0.00130950658855777	0.00809697225300964
15	10.5789757830327	0.08	-0.338114700241772	-0.514452843190476	-0.161776557293069	0.0711865701810437	-10.8544427994555	-16.9759477438991	-4.73293785501191	30.58	26.7	37.27	-0.546218457731065	-0.349252783696828	-0.152287109662591	-0.532629092011995	-0.34056372579539	-0.148498359578785	-0.551784403699249	-0.353241021294164	-0.153780873975256	-0.338114700241772	32.7271355465797	-0.113869762194668	-51.8967883568307	-0.0475289894923182	-0.0411982848985331	-0.0831607866358483	-0.0207560738446118	-0.0145871027071366	-0.0559627234127821	-0.111135003718744	-0.118503245399195	-0.138353724438539	0.00134170495158499	0.00130950658855777	0.00809697225300964
15	10.5789757830327	0.08	-0.33581224500336	-0.510070337115024	-0.161554152891696	0.0820395574332949	-11.8398511377366	-18.0233179254862	-5.65638434998701	32.53	27.54	39.02	-0.545723128084026	-0.358495623594263	-0.1712681191045	-0.53163888140136	-0.349243421263963	-0.166847961126566	-0.549908048431805	-0.361914330264277	-0.172545909538974	-0.33581224500336	33.8480813010038	0.251205821399238	-52.0546980567039	-0.0475289894923182	-0.0411982848985331	-0.0831607866358483	-0.0207560738446118	-0.0145871027071366	-0.0559627234127821	-0.111135003718744	-0.118503245399195	-0.138353724438539	0.00134170495158499	0.00130950658855777	0.00809697225300964
15	10.5789757830327	0.08	-0.335461170327769	-0.517751176946573	-0.153171163708964	0.0755935572155363	-11.0921529543266	-17.148216196576	-5.03608971207713	32.51	26.56	38.18	-0.519535451997965	-0.336056335696728	-0.152577219395491	-0.506131655010847	-0.32738622303629	-0.148640791061734	-0.522447509825565	-0.338631422916556	-0.153825986598995	-0.335461170327769	33.0913753614998	0.694775931748058	-51.3155544443661	-0.0475289894923182	-0.0411982848985331	-0.0831607866358483	-0.0207560738446118	-0.0145871027071366	-0.0559627234127821	-0.111135003718744	-0.118503245399195	-0.138353724438539	0.00134170495158499	0.00130950658855777	0.00809697225300964
15	10.5789757830327	0.08	-0.335100368657039	-0.512214189157014	-0.157986548157065	0.0860729188437415	-11.7325806337973	-17.7015797834153	-5.76358148417925	32.24	26.64	40.5	-0.540737895138292	-0.358400269020271	-0.176062642902249	-0.5268534487374	-0.349197678689507	-0.171541908641614	-0.543634793413025	-0.360723917636324	-0.176997539705049	-0.335100368657039	33.5379629316235	0.20892668550608	-51.9729303200697	-0.0475289894923182	-0.0411982848985331	-0.0831607866358483	-0.0207560738446118	-0.0145871027071366	-0.0559627234127821	-0.111135003718744	-0.118503245399195	-0.138353724438539	0.00134170495158499	0.00130950658855777	0.00809697225300964
15	10.5789757830327	0.08	-0.334450491622436	-0.516658931915017	-0.152242051329855	0.0749699770374161	-11.4670093588108	-17.7558393418394	-5.17817937578216	32.11	27.97	38.45	-0.544588331601674	-0.351703987344629	-0.158819643087583	-0.530637952647101	-0.34269460609538	-0.154751259543658	-0.548457170820129	-0.354249520698044	-0.160263673199429	-0.334450491622436	33.9533908516107	-0.547242874611202	-52.9391442179761	-0.0475289894923182	-0.0411982848985331	-0.0831607866358483	-0.0207560738446118	-0.0145871027071366	-0.0559627234127821	-0.111135003718744	-0.118503245399195	-0.138353724438539	0.00134170495158499	0.00130950658855777	0.00809697225300964
15	10.5789757830327	0.08	-0.333627209719412	-0.51303372234514	-0.154220697093683	0.0811531985435598	-11.8198827620967	-18.0295362115149	-5.61022931267844	33.04	28.35	38.42	-0.537617931212064	-0.352453931325703	-0.167289931439342	-0.523621818214253	-0.343278297919586	-0.162934777624918	-0.543183007180443	-0.355237789751928	-0.169349569774395	-0.333627209719412	33.9669228834788	0.134241679393225	-52.2891711101722	-0.0475289894923182	-0.0411982848985331	-0.0831607866358483	-0.0207560738446118	-0.0145871027071366	-0.0559627234127821	-0.111135003718744	-0.118503245399195	-0.138353724438539	0.00134170495158499	0.00130950658855777	0.00809697225300964
15	10.5789757830327	0.08	-0.33240907523934	-0.514620502628506	-0.150197647850173	0.0822140303612205	-11.5585118458584	-17.5880649096986	-5.52895878201816	32.05	27.41	39.32	-0.540335180605882	-0.35509708531512	-0.169858990024358	-0.526507181083935	-0.346009610536084	-0.165512039988232	-0.545116045246077	-0.358338005394653	-0.171169961668811	-0.33240907523934	33.263849010442	1.12159072487795	-50.9455050722111	-0.0475289894923182	-0.0411982848985331	-0.0831607866358483	-0.0207560738446118	-0.0145871027071366	-0.0559627234127821	-0.111135003718744	-0.118503245399195	-0.138353724438539	0.00134170495158499	0.00130950658855777	0.00809697225300964
[truncated: 1,394 more rows]
