# Supplementary material for: Re-expressing coefficients from regression models for inclusion in a meta-analysis
Source: BMC Med Res Methodol. 2024 Jan 8;24:6. doi: 10.1186/s12874-023-02132-y (PMC10773134; doi:10.1186/s12874-023-02132-y)
Supplement: Supplementary file 2 — Additional file 2. [file 12874_2023_2132_MOESM2_ESM.zip › Supp_Files_R1/simdata/simdata_scenario_150.csv]

ex_no	errsd	rsquare	beta	b_low_ci	b_hi_ci	lrsquare	lbeta	lb_low_ci	lb_hi_ci	x_median	x_25	x_75	rbl	rb	rbu	altl	alt	altu	dzl	dz	dzu	observed_beta	xlog	error	ylog	RelBias_rb	RelBias_rbl	RelBias_rbu	RelBias_alt	RelBias_altl	RelBias_altu	RelBias_dz	RelBias_dzl	RelBias_dzu	MC_SE_RelBias_rb	MC_SE_RelBias_alt	MC_SE_RelBias_dz
150	25.4250084186799	0.17	22.6537742514934	21.5912481995746	23.7163003034122	0.189916548208645	27.7499952366307	26.5294228039296	28.9705676693318	1.01	0.75	1.35	18.3104335607917	19.1528646457151	19.9952957306386	25.305286423814	26.4695384785529	27.6337905332919	25.8594669818176	27.0504002511127	28.237362400683	22.6537742514934	1.1059826945929	-0.342450110170032	-0.288143227640218	-0.149937095982387	-0.147534832294206	-0.152141723911224	0.176712493938151	0.180037859726448	0.173660708029508	0.201266250853233	0.204666404214174	0.198155936994874	0.00025408858809912	0.00036359233491146	0.000371671944568911
150	25.4250084186799	0.17	22.8148982358088	21.7471315695826	23.882664902035	0.194082522731193	28.508672081493	27.2714540833722	29.7458900796137	0.99	0.74	1.35	18.9954159339627	19.8571767481621	20.7189375623615	26.3448310531694	27.5400111501597	28.7351912471501	26.8983467213714	28.1180706944746	29.3375419840396	22.8148982358088	1.10498067519651	0.053820100772507	0.0475531660681928	-0.149937095982387	-0.147534832294206	-0.152141723911224	0.176712493938151	0.180037859726448	0.173660708029508	0.201266250853233	0.204666404214174	0.198155936994874	0.00025408858809912	0.00036359233491146	0.000371671944568911
150	25.4250084186799	0.17	22.9825560979671	21.9161205963054	24.0489915996289	0.196644242252714	28.2096768752854	26.9953695429469	29.4239842076238	0.99	0.74	1.35	18.8435652356563	19.6911876175857	20.538809999515	26.1560751944595	27.3326293380617	28.5091834816639	26.7112459027777	27.9145717447003	29.1139669864943	22.9825560979671	1.10087356137767	-0.12159853438682	-0.249072451865446	-0.149937095982387	-0.147534832294206	-0.152141723911224	0.176712493938151	0.180037859726448	0.173660708029508	0.201266250853233	0.204666404214174	0.198155936994874	0.00025408858809912	0.00036359233491146	0.000371671944568911
150	25.4250084186799	0.17	23.0512509270374	21.9827336234679	24.1197682306069	0.198937854666382	28.665533365443	27.4404896566414	29.8905770742446	1.01	0.74	1.36	18.9015858875825	19.7454217362752	20.5892575849679	26.1023059471824	27.2676082463005	28.4329105454186	26.6446240137567	27.8376168718362	29.0281259063461	23.0512509270374	1.11222590779038	0.452469692958229	0.645149806696504	-0.149937095982387	-0.147534832294206	-0.152141723911224	0.176712493938151	0.180037859726448	0.173660708029508	0.201266250853233	0.204666404214174	0.198155936994874	0.00025408858809912	0.00036359233491146	0.000371671944568911
150	25.4250084186799	0.18	22.5221468507005	21.503043557782	23.5412501436189	0.20292516468094	28.5272265377988	27.3231382991464	29.7313147764513	1.01	0.75	1.37	18.7565862874268	19.5831598932365	20.4097334990461	25.8682169784967	27.0081890958172	28.1481612131376	26.4092994618817	27.5690712419014	28.7343062040221	22.5221468507005	1.12509330533805	0.134100546241968	0.61263772868544	-0.149937095982387	-0.147534832294206	-0.152141723911224	0.176712493938151	0.180037859726448	0.173660708029508	0.201266250853233	0.204666404214174	0.198155936994874	0.00025408858809912	0.00036359233491146	0.000371671944568911
150	25.4250084186799	0.18	22.5510142834723	21.5105948140509	23.5914337528937	0.196741600660573	28.2139525491361	26.9998352782956	29.4280698199767	1	0.74	1.36	18.7041501259856	19.5452305055615	20.3863108851373	25.8862631228875	27.0503057480025	28.2143483731176	26.4192790249017	27.6084639136071	28.79585432888	22.5510142834723	1.10813713794487	0.134602659152774	0.154260554378805	-0.149937095982387	-0.147534832294206	-0.152141723911224	0.176712493938151	0.180037859726448	0.173660708029508	0.201266250853233	0.204666404214174	0.198155936994874	0.00025408858809912	0.00036359233491146	0.000371671944568911
150	25.4250084186799	0.18	22.5991996566476	21.5737802350504	23.6246190782449	0.208387376599614	28.6690985497311	27.479085134654	29.8591119648083	1	0.74	1.35	18.9946580084615	19.8172435397523	20.639829071043	26.2662126499311	27.4037012258251	28.5411898017191	26.8284626350931	27.9939951525779	29.1510512317249	22.5991996566476	1.10818269866347	-0.180258136001902	-0.12663811762209	-0.149937095982387	-0.147534832294206	-0.152141723911224	0.176712493938151	0.180037859726448	0.173660708029508	0.201266250853233	0.204666404214174	0.198155936994874	0.00025408858809912	0.00036359233491146	0.000371671944568911
150	25.4250084186799	0.18	22.6429661142774	21.6098604016578	23.676071826897	0.197838626409735	27.6111987345553	26.4271276966814	28.7952697724291	1.01	0.74	1.36	18.2282568910373	19.0449764113471	19.861695931657	25.1855723464238	26.3140153285729	27.4424583107219	25.7125271629277	26.8655831292264	28.0170488316437	22.6429661142774	1.10920991518006	0.20283584704846	0.246763069555635	-0.149937095982387	-0.147534832294206	-0.152141723911224	0.176712493938151	0.180037859726448	0.173660708029508	0.201266250853233	0.204666404214174	0.198155936994874	0.00025408858809912	0.00036359233491146	0.000371671944568911
150	25.4250084186799	0.18	22.6715323152679	21.6423943091562	23.7006703213796	0.208501017153248	28.7600942748308	27.5667147981127	29.953473751549	1	0.74	1.35	19.0725162605516	19.8981768313307	20.7238374021098	26.3830923709836	27.5252321289661	28.6673718869487	26.940666356309	28.1090816406144	29.269215182435	22.6715323152679	1.11051017699927	0.204975842630596	0.255631265084932	-0.149937095982387	-0.147534832294206	-0.152141723911224	0.176712493938151	0.180037859726448	0.173660708029508	0.201266250853233	0.204666404214174	0.198155936994874	0.00025408858809912	0.00036359233491146	0.000371671944568911
150	25.4250084186799	0.18	22.761514928969	21.7342845611415	23.7887452967965	0.210511015348818	29.1261655427916	27.9249080601983	30.3274230253849	1	0.74	1.35	19.3047617370562	20.1352027697117	20.9656438023671	26.696060088624	27.8444557026073	28.9928513165906	27.2653876045302	28.4376008227378	29.6108111462089	22.761514928969	1.11312280229493	-0.257083101593538	-0.0995535027049477	-0.149937095982387	-0.147534832294206	-0.152141723911224	0.176712493938151	0.180037859726448	0.173660708029508	0.201266250853233	0.204666404214174	0.198155936994874	0.00025408858809912	0.00036359233491146	0.000371671944568911
150	25.4250084186799	0.18	22.9122157515788	21.8741368393346	23.9502946638229	0.203063812550204	28.5360656298005	27.3321202927853	29.7400109668158	1.02	0.75	1.37	18.7132633685556	19.5375589567343	20.3618545449129	25.7824670767156	26.9181521491231	28.0538372215306	26.3246268849829	27.4813466044427	28.6424317315655	22.9122157515788	1.11841448761137	0.224330275288888	0.524715140978068	-0.149937095982387	-0.147534832294206	-0.152141723911224	0.176712493938151	0.180037859726448	0.173660708029508	0.201266250853233	0.204666404214174	0.198155936994874	0.00025408858809912	0.00036359233491146	0.000371671944568911
150	25.4250084186799	0.18	22.9428808124165	21.9057189866064	23.9800426382267	0.198782894729805	28.2338550040618	27.0266724544953	29.4410375536282	1.01	0.75	1.37	18.5615016779842	19.390576028781	20.2196503795779	25.6036119533697	26.747231598297	27.8908512432244	26.1385622439227	27.3081714825259	28.4712324133128	22.9428808124165	1.11713255424181	0.942997708491903	1.24509246294397	-0.149937095982387	-0.147534832294206	-0.152141723911224	0.176712493938151	0.180037859726448	0.173660708029508	0.201266250853233	0.204666404214174	0.198155936994874	0.00025408858809912	0.00036359233491146	0.000371671944568911
150	25.4250084186799	0.18	22.9588724835773	21.9274273810075	23.9903175861472	0.206426655118233	29.0459323289584	27.8330654475325	30.2587992103842	1.01	0.74	1.37	19.2142264447807	20.0515147036332	20.8888029624857	26.5564818766118	27.7137197459383	28.8709576152649	27.1089415042843	28.2884878338655	29.4711760147719	22.9588724835773	1.11797224365348	-0.112724501758843	0.213656145077112	-0.149937095982387	-0.147534832294206	-0.152141723911224	0.176712493938151	0.180037859726448	0.173660708029508	0.201266250853233	0.204666404214174	0.198155936994874	0.00025408858809912	0.00036359233491146	0.000371671944568911
150	25.4250084186799	0.18	22.9783231990937	21.9350106052671	24.0216357929203	0.205119133382983	28.9894717044305	27.7741104023231	30.2048330065378	1	0.74	1.35	19.1840944073342	20.0235670536551	20.8630396999761	26.5204560185071	27.6809589290319	28.8414618395568	27.0734030846011	28.2603055835441	29.4453280458783	22.9783231990937	1.11204227537785	0.368935381694185	0.501740184185249	-0.149937095982387	-0.147534832294206	-0.152141723911224	0.176712493938151	0.180037859726448	0.173660708029508	0.201266250853233	0.204666404214174	0.198155936994874	0.00025408858809912	0.00036359233491146	0.000371671944568911
150	25.4250084186799	0.18	23.0280289347167	21.9712652942794	24.0847925751539	0.204537552655334	28.9204795617002	27.7058440576837	30.1351150657167	1	0.74	1.35	19.2349581312128	20.0782265411483	20.9214949510837	26.6432442760074	27.811294972187	28.9793456683667	27.1968606518029	28.3869861986063	29.5779709068303	23.0280289347167	1.10678074240901	0.122588395229958	0.112809478333298	-0.149937095982387	-0.147534832294206	-0.152141723911224	0.176712493938151	0.180037859726448	0.173660708029508	0.201266250853233	0.204666404214174	0.198155936994874	0.00025408858809912	0.00036359233491146	0.000371671944568911
150	25.4250084186799	0.18	23.0749990106976	22.0205557025531	24.1294423188421	0.199938860896019	28.631689821669	27.4119221191785	29.8514575241595	0.99	0.73	1.34	19.1450980242359	19.9970110031743	20.8489239821127	26.5804440658572	27.7632129008344	28.9459817358116	27.1393346246408	28.3474164901926	29.5552641170385	23.0749990106976	1.10056062102133	-0.143485585786772	-0.328008537105191	-0.149937095982387	-0.147534832294206	-0.152141723911224	0.176712493938151	0.180037859726448	0.173660708029508	0.201266250853233	0.204666404214174	0.198155936994874	0.00025408858809912	0.00036359233491146	0.000371671944568911
150	25.4250084186799	0.18	23.1107624853088	22.0652203931145	24.1563045775031	0.206474930004557	28.8210572160282	27.6177577119558	30.0243567201007	1	0.74	1.35	19.1649245698969	19.9999360314016	20.8349474929063	26.541480911922	27.6978872774119	28.8542936429019	27.1011716017963	28.2807866368773	29.4647078549022	23.1107624853088	1.10580907833472	-0.166936874520135	-0.176276917546868	-0.149937095982387	-0.147534832294206	-0.152141723911224	0.176712493938151	0.180037859726448	0.173660708029508	0.201266250853233	0.204666404214174	0.198155936994874	0.00025408858809912	0.00036359233491146	0.000371671944568911
150	25.4250084186799	0.18	23.1182140106667	22.0818440943214	24.1545839270121	0.203716996065587	28.9815645266965	27.7612856723587	30.2018433810342	1.01	0.75	1.37	19.1294702034019	19.9703278012595	20.811185399117	26.4206689788305	27.5820195031841	28.7433700275378	26.9785866626307	28.1668438530552	29.3486668709978	23.1182140106667	1.12240400012993	0.173242902732996	0.591676087354216	-0.149937095982387	-0.147534832294206	-0.152141723911224	0.176712493938151	0.180037859726448	0.173660708029508	0.201266250853233	0.204666404214174	0.198155936994874	0.00025408858809912	0.00036359233491146	0.000371671944568911
150	25.4250084186799	0.18	23.1317485743698	22.0829920949622	24.1805050537774	0.206631434103668	29.1446731942548	27.9284433462589	30.3609030422508	1	0.74	1.35	19.3851047250036	20.22928865179	21.0734725785764	26.848864579876	28.0180808545533	29.1872971292305	27.4115815915213	28.6068645943823	29.7992900867011	23.1317485743698	1.10928010224094	-0.186920340652162	-0.0998729152855497	-0.149937095982387	-0.147534832294206	-0.152141723911224	0.176712493938151	0.180037859726448	0.173660708029508	0.201266250853233	0.204666404214174	0.198155936994874	0.00025408858809912	0.00036359233491146	0.000371671944568911
150	25.4250084186799	0.18	23.1338375851222	22.0980734160029	24.1696017542416	0.210735064380118	29.308506121093	28.1005425067117	30.5164697354742	1	0.74	1.35	19.5246286991653	20.363937799595	21.2032469000248	27.0528769199344	28.2158043251904	29.3787317304463	27.6279393778046	28.814622047355	30.0023503543541	23.1338375851222	1.10540332557845	0.570943311683425	0.515873361824264	-0.149937095982387	-0.147534832294206	-0.152141723911224	0.176712493938151	0.180037859726448	0.173660708029508	0.201266250853233	0.204666404214174	0.198155936994874	0.00025408858809912	0.00036359233491146	0.000371671944568911
150	25.4250084186799	0.18	23.135814447294	22.0804274494103	24.1912014451777	0.201119706538016	28.752734842097	27.5323132914478	29.9731563927462	1	0.74	1.35	19.0632548898852	19.9082695040535	20.7532841182219	26.3780422331329	27.5472985489561	28.7165548647794	26.9383972240484	28.1333754976243	29.328940711757	23.135814447294	1.10925322323627	0.189272843591921	0.300473401514575	-0.149937095982387	-0.147534832294206	-0.152141723911224	0.176712493938151	0.180037859726448	0.173660708029508	0.201266250853233	0.204666404214174	0.198155936994874	0.00025408858809912	0.00036359233491146	0.000371671944568911
150	25.4250084186799	0.18	23.1657525895361	22.1283467107374	24.2031584683347	0.208599742960166	28.6624423649752	27.4734705179315	29.8514142120189	0.99	0.73	1.35	19.1836370445329	20.0138490250312	20.8440610055295	26.6315456889608	27.784081479689	28.9366172704172	27.1763065599042	28.3502362483358	29.5284078182377	23.1657525895361	1.10254102046544	-0.233437241125616	-0.40438437819188	-0.149937095982387	-0.147534832294206	-0.152141723911224	0.176712493938151	0.180037859726448	0.173660708029508	0.201266250853233	0.204666404214174	0.198155936994874	0.00025408858809912	0.00036359233491146	0.000371671944568911
150	25.4250084186799	0.18	23.1709209847796	22.1326353963	24.2092065732591	0.211256740077857	28.9678559300617	27.7758015623213	30.1599102978021	0.99	0.74	1.36	19.3516198422231	20.1821335144933	21.0126471867636	26.8414975597033	27.9934543927382	29.1454112257731	27.3953682728283	28.5677287644726	29.7422945301395	23.1709209847796	1.10961865781038	-0.11224131139076	-0.0301675336275789	-0.149937095982387	-0.147534832294206	-0.152141723911224	0.176712493938151	0.180037859726448	0.173660708029508	0.201266250853233	0.204666404214174	0.198155936994874	0.00025408858809912	0.00036359233491146	0.000371671944568911
150	25.4250084186799	0.18	23.1926800556047	22.1506738155402	24.2346862956692	0.202381520065465	28.669664732319	27.4575270316357	29.8818024330023	1	0.74	1.35	19.0599922330577	19.9014130621732	20.7428338912887	26.3995133344277	27.5649440505837	28.7303747667396	26.9585560786089	28.1485829684678	29.3380686913177	23.1926800556047	1.10759873267972	-0.183186617462914	-0.140394761079137	-0.149937095982387	-0.147534832294206	-0.152141723911224	0.176712493938151	0.180037859726448	0.173660708029508	0.201266250853233	0.204666404214174	0.198155936994874	0.00025408858809912	0.00036359233491146	0.000371671944568911
150	25.4250084186799	0.18	23.2112148978982	22.1651466070857	24.2572831887107	0.204163513565517	29.0353044408269	27.814442909785	30.2561659718688	1.01	0.75	1.35	19.1710003959643	20.0124746246928	20.8539488534212	26.4806272073218	27.6429434607927	28.8052597142636	27.0529511039951	28.2388401631249	29.4265585517769	23.2112148978982	1.11228688576435	0.340773235095878	0.547350361095586	-0.149937095982387	-0.147534832294206	-0.152141723911224	0.176712493938151	0.180037859726448	0.173660708029508	0.201266250853233	0.204666404214174	0.198155936994874	0.00025408858809912	0.00036359233491146	0.000371671944568911
150	25.4250084186799	0.18	23.2184410657664	22.1676581323627	24.2692239991701	0.206170916919686	28.9893825693603	27.7779313393087	30.200833799412	1	0.74	1.34	19.2890926059851	20.1303285741593	20.9715645423335	26.7204199878849	27.8857510295097	29.0510820711345	27.2952605316463	28.4864275824132	29.6718854535435	23.2184410657664	1.10039045769767	-0.226784319325608	-0.376576604481894	-0.149937095982387	-0.147534832294206	-0.152141723911224	0.176712493938151	0.180037859726448	0.173660708029508	0.201266250853233	0.204666404214174	0.198155936994874	0.00025408858809912	0.00036359233491146	0.000371671944568911
150	25.4250084186799	0.18	23.2449855635031	22.1993267515038	24.2906443755023	0.200235486201709	28.5103245385118	27.2968522286291	29.7237968483945	1	0.75	1.35	18.9060767523369	19.7465399836034	20.5870032148699	26.1636796534026	27.3267771606949	28.4898746679872	26.7381015876945	27.9245291669144	29.1174970015571	23.2449855635031	1.10688305307868	-0.026391675781516	0.0241131000515771	-0.149937095982387	-0.147534832294206	-0.152141723911224	0.176712493938151	0.180037859726448	0.173660708029508	0.201266250853233	0.204666404214174	0.198155936994874	0.00025408858809912	0.00036359233491146	0.000371671944568911
150	25.4250084186799	0.18	23.2640441024234	22.221566283269	24.3065219215777	0.203350174963941	28.8011001908437	27.5870470323285	30.0151533493588	1	0.74	1.36	19.067407856218	19.9065279949342	20.7456481336504	26.3658127572481	27.5261217318638	28.6864307064795	26.9086339575808	28.0920641013468	29.2752519109608	23.2640441024234	1.10967951421794	0.446523970880624	0.524721042525876	-0.149937095982387	-0.147534832294206	-0.152141723911224	0.176712493938151	0.180037859726448	0.173660708029508	0.201266250853233	0.204666404214174	0.198155936994874	0.00025408858809912	0.00036359233491146	0.000371671944568911
150	25.4250084186799	0.18	23.2840666229582	22.2199571642	24.3481760817165	0.202219009540221	28.5725110353552	27.3638725207695	29.7811495499409	1	0.74	1.35	18.910213783004	19.7454615236094	20.5807092642149	26.1468834797606	27.3017686439871	28.4566538082137	26.7047805815104	27.8833361444278	29.0639112804769	23.2840666229582	1.10484340627961	0.033814773556773	0.0682150180411291	-0.149937095982387	-0.147534832294206	-0.152141723911224	0.176712493938151	0.180037859726448	0.173660708029508	0.201266250853233	0.204666404214174	0.198155936994874	0.00025408858809912	0.00036359233491146	0.000371671944568911
150	25.4250084186799	0.18	23.286403808492	22.2390714952645	24.3337361217194	0.206959321141288	29.1079579559169	27.8944737065414	30.3214422052923	1	0.74	1.36	19.3994790699851	20.2434083208172	21.0873375716492	26.8891594472959	28.0589098362622	29.2286602252286	27.4519829861241	28.649748519957	29.8475844050688	23.286403808492	1.10458551850593	-0.0287018668796138	-0.0461958091092907	-0.149937095982387	-0.147534832294206	-0.152141723911224	0.176712493938151	0.180037859726448	0.173660708029508	0.201266250853233	0.204666404214174	0.198155936994874	0.00025408858809912	0.00036359233491146	0.000371671944568911
150	25.4250084186799	0.18	23.2879345056921	22.2259451673733	24.349923844011	0.202289620899486	28.9465918739094	27.7223973656722	30.1707863821467	1	0.75	1.35	19.1952846187445	20.0429299974742	20.8905753762038	26.5609555483673	27.7338618986713	28.9067682489752	27.146355008689	28.3396803311862	29.5368657442666	23.2879345056921	1.10590146041974	0.125335773184888	0.189163050382597	-0.149937095982387	-0.147534832294206	-0.152141723911224	0.176712493938151	0.180037859726448	0.173660708029508	0.201266250853233	0.204666404214174	0.198155936994874	0.00025408858809912	0.00036359233491146	0.000371671944568911
150	25.4250084186799	0.18	23.2906473207209	22.2420582477269	24.3392363937148	0.208167704081929	29.3160651781	28.0983862915892	30.5337440646107	1	0.74	1.35	19.4227615257112	20.2644713086916	21.106181091672	26.8582124882201	28.0221468842005	29.1860812801809	27.4322384310423	28.6240503815759	29.8073133115382	23.2906473207209	1.10915569759972	0.0559423165715888	0.133600504115415	-0.149937095982387	-0.147534832294206	-0.152141723911224	0.176712493938151	0.180037859726448	0.173660708029508	0.201266250853233	0.204666404214174	0.198155936994874	0.00025408858809912	0.00036359233491146	0.000371671944568911
150	25.4250084186799	0.18	23.3150209709901	22.2683433923048	24.3616985496753	0.208377501949695	28.9958400271844	27.7922280148544	30.1994520395143	1.01	0.75	1.36	19.133056117115	19.9616610120819	20.7902659070487	26.4162312917354	27.5602523211479	28.7042733505603	26.9844687179003	28.1526424543686	29.3191577032141	23.3150209709901	1.11214401299563	0.0837631865343224	0.259671932405417	-0.149937095982387	-0.147534832294206	-0.152141723911224	0.176712493938151	0.180037859726448	0.173660708029508	0.201266250853233	0.204666404214174	0.198155936994874	0.00025408858809912	0.00036359233491146	0.000371671944568911
150	25.4250084186799	0.18	23.3188918721704	22.268273503449	24.3695102408918	0.200240478333822	28.6313470476692	27.4127427042915	29.8499513910469	1	0.74	1.35	19.0135944939519	19.8588236300326	20.7040527661134	26.3270523612031	27.497393494222	28.6677346272408	26.8814170920715	28.0765548655486	29.2720628929232	23.3188918721704	1.10761615566509	0.265613213668622	0.347947849866408	-0.149937095982387	-0.147534832294206	-0.152141723911224	0.176712493938151	0.180037859726448	0.173660708029508	0.201266250853233	0.204666404214174	0.198155936994874	0.00025408858809912	0.00036359233491146	0.000371671944568911
150	25.4250084186799	0.18	23.3359969281159	22.2857198639606	24.3862739922713	0.203844664170489	29.164042342307	27.9365632059658	30.3915214786481	1	0.74	1.36	19.2959686875974	20.1437966328208	20.9916245780442	26.6749350004432	27.8469806073025	29.0190262141618	27.2333981557098	28.4314745870859	29.6316492196644	23.3359969281159	1.11132556228078	0.138271727058084	0.289871506596024	-0.149937095982387	-0.147534832294206	-0.152141723911224	0.176712493938151	0.180037859726448	0.173660708029508	0.201266250853233	0.204666404214174	0.198155936994874	0.00025408858809912	0.00036359233491146	0.000371671944568911
150	25.4250084186799	0.18	23.3425418998679	22.2831984279842	24.4018853717516	0.202742439429362	29.0603951054816	27.8331094112556	30.2876807997076	0.99	0.74	1.35	19.3888389849905	20.2437792060895	21.0987194271884	26.8916632980873	28.0774364422959	29.2632095865044	27.4781464287061	28.6898143768296	29.8992535733023	23.3425418998679	1.10525578596503	0.336530439189564	0.338997824415029	-0.149937095982387	-0.147534832294206	-0.152141723911224	0.176712493938151	0.180037859726448	0.173660708029508	0.201266250853233	0.204666404214174	0.198155936994874	0.00025408858809912	0.00036359233491146	0.000371671944568911
150	25.4250084186799	0.18	23.3465883402462	22.2870198541296	24.4061568263629	0.200581629843155	28.6421777851124	27.4244094196764	29.8599461505484	1	0.74	1.36	18.9673804065554	19.8096182641087	20.651856121662	26.234097104192	27.3990101953136	28.5639232864353	26.7680409345751	27.9554931274833	29.1468963914044	23.3465883402462	1.10678346545659	0.0550979980326589	0.137435739510796	-0.149937095982387	-0.147534832294206	-0.152141723911224	0.176712493938151	0.180037859726448	0.173660708029508	0.201266250853233	0.204666404214174	0.198155936994874	0.00025408858809912	0.00036359233491146	0.000371671944568911
150	25.4250084186799	0.18	23.3517259206509	22.3004852470618	24.40296659424	0.204537628749562	28.8166109670554	27.6063381385444	30.0268837955664	0.99	0.74	1.36	19.2057147916418	20.0477009561162	20.8896871205906	26.6241477541123	27.7913609660694	28.9585741780265	27.1718348686724	28.3611343085442	29.5545435099268	23.3517259206509	1.10674301696126	-0.510456450838881	-0.564721637917856	-0.149937095982387	-0.147534832294206	-0.152141723911224	0.176712493938151	0.180037859726448	0.173660708029508	0.201266250853233	0.204666404214174	0.198155936994874	0.00025408858809912	0.00036359233491146	0.000371671944568911
150	25.4250084186799	0.18	23.3522458848743	22.2934353771505	24.4110563925982	0.200987278265817	28.3834301666768	27.1781871893908	29.5886731439629	0.99	0.74	1.35	18.9275189769475	19.7668780984904	20.6062372200332	26.2490845770163	27.4131256010249	28.5771666250335	26.8016771248216	27.9926838684129	29.1799061133579	23.3522458848743	1.09999657182197	0.368819079130268	0.237521780675817	-0.149937095982387	-0.147534832294206	-0.152141723911224	0.176712493938151	0.180037859726448	0.173660708029508	0.201266250853233	0.204666404214174	0.198155936994874	0.00025408858809912	0.00036359233491146	0.000371671944568911
150	25.4250084186799	0.18	23.3553255602266	22.3101180315115	24.4005330889418	0.20884772480511	29.3152487037717	28.1001098226072	30.5303875849361	1.01	0.75	1.36	19.3973581807561	20.2361621664382	21.0749661521204	26.8089450351989	27.9682498094834	29.127554583768	27.3799468637986	28.5653825210804	29.7480177415619	23.3553255602266	1.1138847967764	0.20998507480047	0.451730010798613	-0.149937095982387	-0.147534832294206	-0.152141723911224	0.176712493938151	0.180037859726448	0.173660708029508	0.201266250853233	0.204666404214174	0.198155936994874	0.00025408858809912	0.00036359233491146	0.000371671944568911
150	25.4250084186799	0.18	23.3594467653005	22.3069160105756	24.4119775200255	0.209872970987339	29.1824786604155	27.9765835102272	30.3883738106037	1	0.74	1.35	19.3906878378062	20.2264988443173	21.0623098508284	26.8417110833122	27.9986889968693	29.1556669104264	27.4088511505231	28.5899407309573	29.7721532998292	23.3594467653005	1.10601188920423	0.105245134955425	0.0376079386005115	-0.149937095982387	-0.147534832294206	-0.152141723911224	0.176712493938151	0.180037859726448	0.173660708029508	0.201266250853233	0.204666404214174	0.198155936994874	0.00025408858809912	0.00036359233491146	0.000371671944568911
150	25.4250084186799	0.18	23.3812562913282	22.3232703478709	24.4392422347855	0.205063982312404	29.0105857624813	27.7941335303682	30.2270379945944	0.99	0.73	1.34	19.4463502888364	20.2974491795236	21.1485480702108	27.0172879229041	28.1997403337177	29.3821927445313	27.5840302511917	28.7912853574978	29.998109853851	23.3812562913282	1.09653037378806	0.0822939998191774	-0.193531184116235	-0.149937095982387	-0.147534832294206	-0.152141723911224	0.176712493938151	0.180037859726448	0.173660708029508	0.201266250853233	0.204666404214174	0.198155936994874	0.00025408858809912	0.00036359233491146	0.000371671944568911
150	25.4250084186799	0.18	23.3828160030766	22.3228519338178	24.4427800723353	0.200524972440919	28.8742246783682	27.6463735376214	30.1020758191149	1.01	0.74	1.37	19.0247447223982	19.8696857226355	20.7146267228728	26.2625101916932	27.4289001724211	28.595290153149	26.7940366343527	27.9847009798617	29.1748105515885	23.3828160030766	1.11109700900612	0.161925256698539	0.34658155029977	-0.149937095982387	-0.147534832294206	-0.152141723911224	0.176712493938151	0.180037859726448	0.173660708029508	0.201266250853233	0.204666404214174	0.198155936994874	0.00025408858809912	0.00036359233491146	0.000371671944568911
150	25.4250084186799	0.18	23.4496885115251	22.3824365843713	24.5169404386789	0.203607610769264	29.0121598751552	27.7901807793973	30.234138970913	0.99	0.73	1.35	19.4035134753976	20.2567172756683	21.109921075939	26.9361011169651	28.1205249516799	29.3049487863946	27.4895286610927	28.6996963883486	29.9073633429296	23.4496885115251	1.10112117882001	0.0282942335925372	-0.0603623114715628	-0.149937095982387	-0.147534832294206	-0.152141723911224	0.176712493938151	0.180037859726448	0.173660708029508	0.201266250853233	0.204666404214174	0.198155936994874	0.00025408858809912	0.00036359233491146	0.000371671944568911
150	25.4250084186799	0.18	23.451470521339	22.3924866141012	24.5104544285769	0.204755974723422	28.8515140523986	27.6405878060672	30.0624402987301	0.99	0.73	1.34	19.2759781243527	20.1204532128805	20.9649283014083	26.7465937126366	27.918354333425	29.0901149542135	27.3042176553596	28.5002821553336	29.6995267255444	23.451470521339	1.09777895165322	0.0131397928182301	-0.199391608843413	-0.149937095982387	-0.147534832294206	-0.152141723911224	0.176712493938151	0.180037859726448	0.173660708029508	0.201266250853233	0.204666404214174	0.198155936994874	0.00025408858809912	0.00036359233491146	0.000371671944568911
150	25.4250084186799	0.18	23.4582280603149	22.3854339549182	24.5310221657115	0.199685241915038	28.960232095693	27.7254889205519	30.1949752708341	1.01	0.75	1.36	19.066309193757	19.9154193832863	20.7645295728156	26.3130801479068	27.4849222828704	28.656764417834	26.8788988417646	28.0772485361365	29.2756127989981	23.4582280603149	1.11400793739154	-0.0675175437427744	0.177341475833041	-0.149937095982387	-0.147534832294206	-0.152141723911224	0.176712493938151	0.180037859726448	0.173660708029508	0.201266250853233	0.204666404214174	0.198155936994874	0.00025408858809912	0.00036359233491146	0.000371671944568911
150	25.4250084186799	0.18	23.4951937905539	22.4370499456154	24.5533376354924	0.204577230225824	29.0031818472965	27.785221426031	30.2211422685619	1	0.74	1.35	19.2951392996288	20.1409384253372	20.9867375510456	26.7293241070518	27.9009994502278	29.0726747934038	27.3008858511361	28.498159509819	29.6947567400582	23.4951937905539	1.10345535111121	-0.674592380627756	-0.759085794637907	-0.149937095982387	-0.147534832294206	-0.152141723911224	0.176712493938151	0.180037859726448	0.173660708029508	0.201266250853233	0.204666404214174	0.198155936994874	0.00025408858809912	0.00036359233491146	0.000371671944568911
150	25.4250084186799	0.18	23.4996248747563	22.444414014599	24.5548357349137	0.206608733245693	29.2437968134594	28.0233459584683	30.4642476684505	1	0.74	1.35	19.3789111722887	20.2228863615494	21.0668615508101	26.8018489254997	27.9691020966572	29.1363552678148	27.3651510458434	28.5574056491142	29.7496654262877	23.4996248747563	1.10748628121097	-0.22282479336212	-0.177612870127306	-0.149937095982387	-0.147534832294206	-0.152141723911224	0.176712493938151	0.180037859726448	0.173660708029508	0.201266250853233	0.204666404214174	0.198155936994874	0.00025408858809912	0.00036359233491146	0.000371671944568911
150	25.4250084186799	0.18	23.5154285723466	22.4510619380527	24.5797952066405	0.20298061440431	29.1272637013593	27.8980595550776	30.3564678476411	0.99	0.74	1.34	19.4148175249891	20.2702452709191	21.1256730168491	26.9173281306271	28.1033207004569	29.2893132702868	27.4983146310091	28.7079111966523	29.919777783304	23.5154285723466	1.10355450298839	0.0190449956733128	-0.034457254530461	-0.149937095982387	-0.147534832294206	-0.152141723911224	0.176712493938151	0.180037859726448	0.173660708029508	0.201266250853233	0.204666404214174	0.198155936994874	0.00025408858809912	0.00036359233491146	0.000371671944568911
150	25.4250084186799	0.18	23.5377190754317	22.4786473464024	24.596790804461	0.206654906117183	28.798363272466	27.5966712343997	30.0000553105322	1	0.74	1.36	19.0755113952818	19.906151075374	20.7367907554662	26.3777910744654	27.5264071972841	28.6750233201029	26.921282824433	28.0936600103686	29.2646479279708	23.5377190754317	1.10417353201214	0.0875119461655036	0.0353046848083451	-0.149937095982387	-0.147534832294206	-0.152141723911224	0.176712493938151	0.180037859726448	0.173660708029508	0.201266250853233	0.204666404214174	0.198155936994874	0.00025408858809912	0.00036359233491146	0.000371671944568911
150	25.4250084186799	0.18	23.5556135726358	22.4976903542277	24.6135367910439	0.203674541168498	28.9696645529789	27.7497271096326	30.1896019963253	1	0.74	1.35	19.2541638215845	20.1006181053861	20.9470723891878	26.6638155990896	27.8360140464221	29.0082124937546	27.2188989324211	28.4128469426022	29.6105449939308	23.5556135726358	1.10850453148269	0.166136810076502	0.232535288559234	-0.149937095982387	-0.147534832294206	-0.152141723911224	0.176712493938151	0.180037859726448	0.173660708029508	0.201266250853233	0.204666404214174	0.198155936994874	0.00025408858809912	0.00036359233491146	0.000371671944568911
150	25.4250084186799	0.18	23.5728857995935	22.5060089234854	24.6397626757017	0.203305066983504	29.0128775831779	27.789727076387	30.2360280899689	0.99	0.74	1.35	19.397206064952	20.2509640872405	21.104722109529	26.9241079735625	28.109158701921	29.2942094302796	27.4838706462109	28.6925836456738	29.9019945320596	23.5728857995935	1.10323535041564	-0.0517629058531461	-0.131005916975618	-0.149937095982387	-0.147534832294206	-0.152141723911224	0.176712493938151	0.180037859726448	0.173660708029508	0.201266250853233	0.204666404214174	0.198155936994874	0.00025408858809912	0.00036359233491146	0.000371671944568911
150	25.4250084186799	0.18	23.5843815947519	22.5209035190163	24.6478596704874	0.206943899511691	29.018358279792	27.8085525214926	30.2281640380913	0.99	0.73	1.35	19.4382929832709	20.2839522014016	21.1296114195323	26.9962657931904	28.1707331727471	29.3452005523038	27.5612797938075	28.7596952629071	29.9628681300673	23.5843815947519	1.09755602299851	0.310294839961824	0.102959654845621	-0.149937095982387	-0.147534832294206	-0.152141723911224	0.176712493938151	0.180037859726448	0.173660708029508	0.201266250853233	0.204666404214174	0.198155936994874	0.00025408858809912	0.00036359233491146	0.000371671944568911
150	25.4250084186799	0.18	23.5850829611484	22.5141701581141	24.6559957641826	0.198277445334736	28.4656744938876	27.2466454858168	29.6847035019584	1.01	0.74	1.35	18.8051454864295	19.6464974194915	20.4878493525536	25.9888205607386	27.1515738312496	28.3143271017605	26.5381421256726	27.7263250108667	28.9106372119929	23.5850829611484	1.10393121933935	-0.200444631299519	-0.200968514662768	-0.149937095982387	-0.147534832294206	-0.152141723911224	0.176712493938151	0.180037859726448	0.173660708029508	0.201266250853233	0.204666404214174	0.198155936994874	0.00025408858809912	0.00036359233491146	0.000371671944568911
150	25.4250084186799	0.18	23.587640851929	22.5208789613335	24.6544027425246	0.20302172557718	28.8479604182612	27.6306978555618	30.0652229809607	1	0.74	1.36	19.1295875671072	19.9723361255057	20.8150846839043	26.4688728443629	27.6349515354883	28.8010302266137	27.0201356726303	28.2093264996882	29.4007745424203	23.587640851929	1.10561055819157	0.289571366706474	0.304558882976095	-0.149937095982387	-0.147534832294206	-0.152141723911224	0.176712493938151	0.180037859726448	0.173660708029508	0.201266250853233	0.204666404214174	0.198155936994874	0.00025408858809912	0.00036359233491146	0.000371671944568911
150	25.4250084186799	0.18	23.5992169523266	22.5324103350169	24.6660235696363	0.19959335861171	28.6870958213177	27.4636463134596	29.9105453291758	1	0.74	1.34	19.0738842581266	19.9235869539086	20.7732896496905	26.4239265283871	27.601058637425	28.778190746463	26.9982250719571	28.1995471084239	29.4009729993581	23.5992169523266	1.1008460549513	-0.0177961891831086	-0.0534327065663708	-0.149937095982387	-0.147534832294206	-0.152141723911224	0.176712493938151	0.180037859726448	0.173660708029508	0.201266250853233	0.204666404214174	0.198155936994874	0.00025408858809912	0.00036359233491146	0.000371671944568911
150	25.4250084186799	0.18	23.6096323517667	22.5469382186212	24.6723264849122	0.203175161588078	29.0160275635808	27.7922534911369	30.2398016360247	1	0.75	1.35	19.2797074192927	20.1286492322176	20.9775910451425	26.6970671970306	27.8726170190858	29.0481668411409	27.2730576585915	28.4738890990943	29.6749027757047	23.6096323517667	1.10725348658947	0.0743797567102977	0.188100234086583	-0.149937095982387	-0.147534832294206	-0.152141723911224	0.176712493938151	0.180037859726448	0.173660708029508	0.201266250853233	0.204666404214174	0.198155936994874	0.00025408858809912	0.00036359233491146	0.000371671944568911
150	25.4250084186799	0.18	23.6116034771063	22.5532812384494	24.6699257157631	0.206621426790065	28.9744844132576	27.7653197687836	30.1836490577316	1	0.74	1.36	19.2169485565425	20.0538362625999	20.8907239686572	26.5866335899214	27.7444670894174	28.9023005889135	27.1335579442669	28.3168735792042	29.5017339549033	23.6116034771063	1.10629489954287	0.085953484354855	0.0638400459030164	-0.149937095982387	-0.147534832294206	-0.152141723911224	0.176712493938151	0.180037859726448	0.173660708029508	0.201266250853233	0.204666404214174	0.198155936994874	0.00025408858809912	0.00036359233491146	0.000371671944568911
150	25.4250084186799	0.18	23.6116484680786	22.5511561440102	24.6721407921471	0.212933508282822	29.5967392293288	28.3849007435856	30.808577715072	1	0.74	1.36	19.6782408778616	20.5183653455473	21.3584898132331	27.2421903902878	28.4052430656915	29.5682957410951	27.8122273925522	28.998020725476	30.1862480867076	23.6116484680786	1.10705404830928	0.0953519283676068	0.118037848404594	-0.149937095982387	-0.147534832294206	-0.152141723911224	0.176712493938151	0.180037859726448	0.173660708029508	0.201266250853233	0.204666404214174	0.198155936994874	0.00025408858809912	0.00036359233491146	0.000371671944568911
150	25.4250084186799	0.18	23.6343612746697	22.5554576327138	24.7132649166255	0.200035706704083	28.7898750529196	27.5637394960998	30.0160106097394	0.99	0.74	1.34	19.1845762121058	20.0379760579253	20.8913759037449	26.5994154601404	27.7826543704818	28.9658932808232	27.1857282654985	28.3962290772636	29.6063079517947	23.6343612746697	1.09880300597342	-0.207325056944593	-0.331061051802159	-0.149937095982387	-0.147534832294206	-0.152141723911224	0.176712493938151	0.180037859726448	0.173660708029508	0.201266250853233	0.204666404214174	0.198155936994874	0.00025408858809912	0.00036359233491146	0.000371671944568911
150	25.4250084186799	0.18	23.6578880843487	22.5859272123225	24.7298489563749	0.198011810097342	28.7103076716805	27.4797741360093	29.9408412073518	1	0.74	1.36	19.024764240154	19.8766857403046	20.7286072404552	26.3236544729161	27.5024174223502	28.6811803717843	26.8842462791165	28.0880838859899	29.2917974765381	23.6578880843487	1.1056155319607	0.265059163018737	0.314114822585139	-0.149937095982387	-0.147534832294206	-0.152141723911224	0.176712493938151	0.180037859726448	0.173660708029508	0.201266250853233	0.204666404214174	0.198155936994874	0.00025408858809912	0.00036359233491146	0.000371671944568911
150	25.4250084186799	0.18	23.6590409559487	22.5974465206471	24.7206353912503	0.209535908555028	29.0641456080433	27.8619183466205	30.266372869466	0.99	0.72	1.33	19.4838443850286	20.324562119737	21.1652798544454	27.0639972440508	28.2317946255909	29.3995920071311	27.633915504975	28.8235516338733	30.0190388996882	23.6590409559487	1.08887345504457	-0.108257298122778	-0.588582562988663	-0.149937095982387	-0.147534832294206	-0.152141723911224	0.176712493938151	0.180037859726448	0.173660708029508	0.201266250853233	0.204666404214174	0.198155936994874	0.00025408858809912	0.00036359233491146	0.000371671944568911
150	25.4250084186799	0.18	23.6698442667728	22.602408643661	24.7372798898847	0.200551246001658	28.9447261142185	27.7139778128502	30.1754744155867	1	0.74	1.34	19.2431935042528	20.0977632768849	20.952333049517	26.6560391711965	27.8398055418235	29.0235719124505	27.23574572863	28.4428779723551	29.6561998630901	23.6698442667728	1.10479750573186	0.553405403955484	0.582263187036763	-0.149937095982387	-0.147534832294206	-0.152141723911224	0.176712493938151	0.180037859726448	0.173660708029508	0.201266250853233	0.204666404214174	0.198155936994874	0.00025408858809912	0.00036359233491146	0.000371671944568911
150	25.4250084186799	0.18	23.6808252802551	22.6207497796177	24.7409007808926	0.198286878026564	28.3453485140535	27.1315084227476	29.5591886053594	1	0.74	1.35	18.8704499829947	19.7146975041217	20.5589450252487	26.1567352222677	27.3269648083176	28.4971943943675	26.7182558911211	27.9152138469019	29.1111681032783	23.6808252802551	1.10215336198791	-0.372637510152978	-0.463639083974261	-0.149937095982387	-0.147534832294206	-0.152141723911224	0.176712493938151	0.180037859726448	0.173660708029508	0.201266250853233	0.204666404214174	0.198155936994874	0.00025408858809912	0.00036359233491146	0.000371671944568911
150	25.4250084186799	0.18	23.7140517499229	22.6382519124035	24.7898515874423	0.201730775318766	28.8453593205926	27.6233296925054	30.0673889486799	0.99	0.74	1.35	19.2262842169185	20.0768366019003	20.9273889868822	26.6573688477286	27.8366652939356	29.0159617401425	27.2106021949984	28.4107012001464	29.6152166034486	23.7140517499229	1.09904122003066	-0.187729477160925	-0.356857993469511	-0.149937095982387	-0.147534832294206	-0.152141723911224	0.176712493938151	0.180037859726448	0.173660708029508	0.201266250853233	0.204666404214174	0.198155936994874	0.00025408858809912	0.00036359233491146	0.000371671944568911
150	25.4250084186799	0.18	23.720639866662	22.6583531349399	24.7829265983841	0.204746348535841	28.7117923037822	27.5066946944365	29.9168899131279	0.98	0.73	1.33	19.2771393950473	20.1216914162211	20.9662434373948	26.7995310968472	27.9736471153351	29.1477631338231	27.3632505832675	28.5613963113623	29.7592378314253	23.720639866662	1.09440188994533	0.0338215973622337	-0.296585132584636	-0.149937095982387	-0.147534832294206	-0.152141723911224	0.176712493938151	0.180037859726448	0.173660708029508	0.201266250853233	0.204666404214174	0.198155936994874	0.00025408858809912	0.00036359233491146	0.000371671944568911
150	25.4250084186799	0.18	23.7390405023352	22.6692338727109	24.8088471319594	0.20519342433696	29.1483241753013	27.9265814410513	30.3700669095512	1	0.74	1.35	19.3768307460185	20.2245357265479	21.0722407070772	26.8336655692689	28.0075950031937	29.1815244371184	27.3972336153694	28.5931433340544	29.7912001899608	23.7390405023352	1.10472574018968	-0.0115647184776739	-0.03088530292734	-0.149937095982387	-0.147534832294206	-0.152141723911224	0.176712493938151	0.180037859726448	0.173660708029508	0.201266250853233	0.204666404214174	0.198155936994874	0.00025408858809912	0.00036359233491146	0.000371671944568911
150	25.4250084186799	0.18	23.7623275651862	22.6942204912314	24.8304346391411	0.204016141960898	28.8346772394046	27.6217014644533	30.0476530143559	1	0.73	1.35	19.1001473895984	19.938908756685	20.7776701237715	26.4157657211713	27.5757841920756	28.7358026629798	26.9501487787213	28.1396694379613	29.3231771070049	23.7623275651862	1.1012512300335	-0.234958554650833	-0.344676186244587	-0.149937095982387	-0.147534832294206	-0.152141723911224	0.176712493938151	0.180037859726448	0.173660708029508	0.201266250853233	0.204666404214174	0.198155936994874	0.00025408858809912	0.00036359233491146	0.000371671944568911
150	25.4250084186799	0.18	23.8112902649993	22.7440371802376	24.8785433497609	0.203178040797314	28.6542741573139	27.4457680691816	29.8627802454463	0.99	0.73	1.35	19.1265379713346	19.9687274675435	20.8109169637525	26.5319166136876	27.7001835274296	28.8684504411716	27.0797314978883	28.2690286316526	29.4620639048781	23.8112902649993	1.09754955423185	0.383613293616047	0.182385953929372	-0.149937095982387	-0.147534832294206	-0.152141723911224	0.176712493938151	0.180037859726448	0.173660708029508	0.201266250853233	0.204666404214174	0.198155936994874	0.00025408858809912	0.00036359233491146	0.000371671944568911
150	25.4250084186799	0.18	23.8253810597451	22.7600981498243	24.890663969666	0.20936068274882	29.3592935096101	28.1442148057305	30.5743722134897	0.99	0.73	1.34	19.6444895916778	20.4926070863812	21.3407245810847	27.2672672312669	28.444485212099	29.6217031929311	27.8391187875306	29.0421799494571	30.2406154589873	23.8253810597451	1.09660743557841	0.36758919816816	0.165181376886404	-0.149937095982387	-0.147534832294206	-0.152141723911224	0.176712493938151	0.180037859726448	0.173660708029508	0.201266250853233	0.204666404214174	0.198155936994874	0.00025408858809912	0.00036359233491146	0.000371671944568911
150	25.4250084186799	0.18	23.8378722750902	22.7705935741681	24.9051509760123	0.203790707648097	29.0620489832547	27.8386592529151	30.2854387135943	0.99	0.73	1.34	19.3730140594058	20.2243749755576	21.0757358917095	26.8591200027302	28.0394631822911	29.219806361852	27.4290205932753	28.6312873171424	29.8376029043842	23.8378722750902	1.09959577144118	-0.0215776593922505	-0.182193718735841	-0.149937095982387	-0.147534832294206	-0.152141723911224	0.176712493938151	0.180037859726448	0.173660708029508	0.201266250853233	0.204666404214174	0.198155936994874	0.00025408858809912	0.00036359233491146	0.000371671944568911
150	25.4250084186799	0.18	23.8473515303377	22.7768184844977	24.9178845761776	0.199924255219342	28.7684745083952	27.5428235473644	29.994125469426	0.99	0.74	1.35	19.1648131730737	20.0176440980934	20.8704750231131	26.5692142927682	27.7515398076437	28.9338653225193	27.1227829967511	28.3324091285853	29.5404414423311	23.8473515303377	1.10052295038487	0.0227800682936997	-0.0574626892720683	-0.149937095982387	-0.147534832294206	-0.152141723911224	0.176712493938151	0.180037859726448	0.173660708029508	0.201266250853233	0.204666404214174	0.198155936994874	0.00025408858809912	0.00036359233491146	0.000371671944568911
150	25.4250084186799	0.18	23.8509564489067	22.7812049347894	24.9207079630239	0.206541787278201	28.7521146261817	27.5519383896776	29.9522908626858	1	0.73	1.35	19.1610907065264	19.995757415134	20.8304241237417	26.5586442076764	27.7155520520901	28.8724598965038	27.1009428446378	28.2857599132414	29.4655090829644	23.8509564489067	1.09697733088175	-0.212489226411294	-0.444837728928886	-0.149937095982387	-0.147534832294206	-0.152141723911224	0.176712493938151	0.180037859726448	0.173660708029508	0.201266250853233	0.204666404214174	0.198155936994874	0.00025408858809912	0.00036359233491146	0.000371671944568911
150	25.4250084186799	0.18	23.8624349395505	22.7943522275849	24.930517651516	0.205418146352073	29.0032799494909	27.7884536066967	30.2181062922852	1.01	0.74	1.36	19.1321452543981	19.9685442270854	20.8049431997727	26.4158671051547	27.5706881571387	28.7255092091227	26.9526227193759	28.1336772929431	29.3130823975713	23.8624349395505	1.10647093390713	-0.2493436917318	-0.19621800974915	-0.149937095982387	-0.147534832294206	-0.152141723911224	0.176712493938151	0.180037859726448	0.173660708029508	0.201266250853233	0.204666404214174	0.198155936994874	0.00025408858809912	0.00036359233491146	0.000371671944568911
150	25.4250084186799	0.18	23.9737533951392	22.9002249097277	25.0472818805508	0.203987585586951	28.9525333682215	27.7344926958746	30.1705740405685	1	0.74	1.34	19.2335021426962	20.0781971633829	20.9228921840695	26.6298017401951	27.7993267057957	28.9688516713963	27.1928868066653	28.3883741254032	29.5895278735312	23.9737533951392	1.10112005917317	0.379739308196042	0.299606835867659	-0.149937095982387	-0.147534832294206	-0.152141723911224	0.176712493938151	0.180037859726448	0.173660708029508	0.201266250853233	0.204666404214174	0.198155936994874	0.00025408858809912	0.00036359233491146	0.000371671944568911
150	25.4250084186799	0.18	24.1002874238862	23.0151754078169	25.1853994399556	0.203609779699313	29.2704985732403	28.037646613248	30.5033505332326	0.98	0.73	1.33	19.6946222566557	20.5606205333781	21.4266188101006	27.4046662114579	28.6096851960316	29.8147041806052	27.9914632473111	29.2188301624152	30.4520064193056	24.1002874238862	1.08976353185557	0.604561067674354	0.178680357970584	-0.149937095982387	-0.147534832294206	-0.152141723911224	0.176712493938151	0.180037859726448	0.173660708029508	0.201266250853233	0.204666404214174	0.198155936994874	0.00025408858809912	0.00036359233491146	0.000371671944568911
150	25.4250084186799	0.18	24.2226382912814	23.1356417349547	25.309634847608	0.21199885182001	30.0666642390392	28.8321415209544	31.3011869571239	1	0.74	1.35	19.950358197194	20.8045843881436	21.6588105790932	27.5986597944695	28.7803678018405	29.9620758092115	28.1864255669531	29.3911926830521	30.6016900481539	24.2226382912814	1.10260697874504	0.00549682796569506	-0.0321842243397305	-0.149937095982387	-0.147534832294206	-0.152141723911224	0.176712493938151	0.180037859726448	0.173660708029508	0.201266250853233	0.204666404214174	0.198155936994874	0.00025408858809912	0.00036359233491146	0.000371671944568911
150	25.4250084186799	0.19	23.0126366204044	21.995843037384	24.0294302034247	0.215330952709682	29.5191031517726	28.3190227145903	30.719183588955	1.01	0.74	1.35	19.5360638940473	20.3639472689461	21.1918306438448	26.9940594455085	28.1379916704013	29.2819238952941	27.5659025764536	28.7340574579668	29.9024957542865	23.0126366204044	1.11083357089939	-0.142435994330227	-0.0286481648744191	-0.149937095982387	-0.147534832294206	-0.152141723911224	0.176712493938151	0.180037859726448	0.173660708029508	0.201266250853233	0.204666404214174	0.198155936994874	0.00025408858809912	0.00036359233491146	0.000371671944568911
150	25.4250084186799	0.19	23.028562149204	21.9993355055227	24.0577887928854	0.205645740341792	28.5097844012756	27.3164604533518	29.7031083491993	1	0.74	1.35	18.886447851137	19.7115053489948	20.5365628468526	26.1188161262262	27.2598207899918	28.4008254537574	26.6663177852448	27.8318259269265	28.9962339862072	23.028562149204	1.10850635821936	0.0633863818032666	0.109488347685829	-0.149937095982387	-0.147534832294206	-0.152141723911224	0.176712493938151	0.180037859726448	0.173660708029508	0.201266250853233	0.204666404214174	0.198155936994874	0.00025408858809912	0.00036359233491146	0.000371671944568911
150	25.4250084186799	0.19	23.0321538762879	22.0089189393051	24.0553888132706	0.208255122929974	29.1625719686546	27.9515897238104	30.3735542134988	1.01	0.74	1.36	19.2717070686611	20.1066397261088	20.9415723835564	26.6230096429073	27.7764321244348	28.9298546059623	27.1903352926055	28.3670623278021	29.5464830449372	23.0321538762879	1.12107349840168	0.33900113816319	0.688558950136566	-0.149937095982387	-0.147534832294206	-0.152141723911224	0.176712493938151	0.180037859726448	0.173660708029508	0.201266250853233	0.204666404214174	0.198155936994874	0.00025408858809912	0.00036359233491146	0.000371671944568911
150	25.4250084186799	0.19	23.0507165028795	22.0339372249485	24.0674957808104	0.211273874025691	28.7651043045874	27.5814542118047	29.9487543973701	1	0.74	1.36	19.1271474735257	19.9479834493176	20.7688194251095	26.4824279281567	27.6189136273356	28.7553993265145	27.0392737933566	28.1978406427985	29.3616501945636	23.0507165028795	1.11238537785492	-0.136047270238242	-0.0528917134829864	-0.149937095982387	-0.147534832294206	-0.152141723911224	0.176712493938151	0.180037859726448	0.173660708029508	0.201266250853233	0.204666404214174	0.198155936994874	0.00025408858809912	0.00036359233491146	0.000371671944568911
150	25.4250084186799	0.19	23.0774975636692	22.0554986349687	24.0994964923696	0.213733751136792	29.2788376574997	28.0828704759777	30.4748048390217	1	0.74	1.35	19.5068380633925	20.3375771489513	21.1683162345102	27.0252696738508	28.1761967355753	29.3271237972998	27.5831779658371	28.7647840776767	29.9426801521836	23.0774975636692	1.10783128189112	0.0614813385214533	0.0415973659204244	-0.149937095982387	-0.147534832294206	-0.152141723911224	0.176712493938151	0.180037859726448	0.173660708029508	0.201266250853233	0.204666404214174	0.198155936994874	0.00025408858809912	0.00036359233491146	0.000371671944568911
150	25.4250084186799	0.19	23.1171280575211	22.0904959454784	24.1437601695638	0.211346143156191	28.8036652880324	27.6186854097683	29.9886451662965	1	0.74	1.35	19.1935859660188	20.0170868975084	20.8405878289981	26.5962089403971	27.737319459051	28.8784299777048	27.1538354543539	28.3215103627975	29.4837682541816	23.1171280575211	1.10682073513991	0.0276176283525333	-0.00364958755298504	-0.149937095982387	-0.147534832294206	-0.152141723911224	0.176712493938151	0.180037859726448	0.173660708029508	0.201266250853233	0.204666404214174	0.198155936994874	0.00025408858809912	0.00036359233491146	0.000371671944568911
150	25.4250084186799	0.19	23.1234374708404	22.0954176329379	24.151457308743	0.204128244410581	28.8064453483838	27.5950752913025	30.017815405465	1.01	0.75	1.37	18.9762596447584	19.809280482223	20.6423013196876	26.1886106548802	27.3382396538589	28.4878686528376	26.7272134685766	27.9026582588291	29.0757094164611	23.1234374708404	1.12496643278329	0.210447046309669	0.705019903286508	-0.149937095982387	-0.147534832294206	-0.152141723911224	0.176712493938151	0.180037859726448	0.173660708029508	0.201266250853233	0.204666404214174	0.198155936994874	0.00025408858809912	0.00036359233491146	0.000371671944568911
150	25.4250084186799	0.19	23.1257793222334	22.0959971840974	24.1555614603694	0.215500621964596	29.1558048985376	27.9710889331317	30.3405208639436	1	0.74	1.35	19.4429452354908	20.2664515240756	21.0899578126604	26.9441347182662	28.0853540197774	29.2265733212887	27.5108940452739	28.6739428701284	29.8382865149015	23.1257793222334	1.10709716654271	0.23594980489928	0.195042088312138	-0.149937095982387	-0.147534832294206	-0.152141723911224	0.176712493938151	0.180037859726448	0.173660708029508	0.201266250853233	0.204666404214174	0.198155936994874	0.00025408858809912	0.00036359233491146	0.000371671944568911
150	25.4250084186799	0.19	23.1362997503633	22.1033587914957	24.1692407092309	0.211170800309604	28.9315851197402	27.7407162221564	30.1224540173239	1	0.73	1.35	19.2614206215246	20.0882856007039	20.9151505798832	26.681106145765	27.8264875125498	28.9718688793345	27.2309521129449	28.400814454268	29.5670649450573	23.1362997503633	1.10403457148476	0.0678061541277123	0.00122973269952949	-0.149937095982387	-0.147534832294206	-0.152141723911224	0.176712493938151	0.180037859726448	0.173660708029508	0.201266250853233	0.204666404214174	0.198155936994874	0.00025408858809912	0.00036359233491146	0.000371671944568911
150	25.4250084186799	0.19	23.1413189970649	22.1075937569585	24.1750442371712	0.211033338297929	29.0764405218134	27.8791151114444	30.2737659321823	1	0.73	1.35	19.351873630512	20.1829792787163	21.0140849269206	26.8033786017972	27.9545043156294	29.1056300294615	27.3596684340413	28.5348014747504	29.7086791487124	23.1413189970649	1.10417344564096	0.0554190554782339	-0.0044035375397275	-0.149937095982387	-0.147534832294206	-0.152141723911224	0.176712493938151	0.180037859726448	0.173660708029508	0.201266250853233	0.204666404214174	0.198155936994874	0.00025408858809912	0.00036359233491146	0.000371671944568911
150	25.4250084186799	0.19	23.1515653235857	22.1246658173756	24.1784648297958	0.212708282683854	28.9394960037054	27.7537715629785	30.1252204444324	1	0.74	1.35	19.271013269379	20.0943288097273	20.9176443500756	26.6946769618394	27.8351537016994	28.9756304415593	27.2589195117088	28.4262325333989	29.5904318726898	23.1515653235857	1.1067760715328	-0.37380588286668	-0.445490369765736	-0.149937095982387	-0.147534832294206	-0.152141723911224	0.176712493938151	0.180037859726448	0.173660708029508	0.201266250853233	0.204666404214174	0.198155936994874	0.00025408858809912	0.00036359233491146	0.000371671944568911
150	25.4250084186799	0.19	23.159952768101	22.1317805188868	24.1881250173151	0.21087238883435	29.0101305087011	27.8149579553429	30.2053030620594	1	0.74	1.35	19.2180686991084	20.0438441065207	20.869619513933	26.570488028336	27.712187328108	28.8538866278799	27.1333027022718	28.2982165614993	29.462264698658	23.159952768101	1.11114400839776	-0.0364903928335052	0.022008094715474	-0.149937095982387	-0.147534832294206	-0.152141723911224	0.176712493938151	0.180037859726448	0.173660708029508	0.201266250853233	0.204666404214174	0.198155936994874	0.00025408858809912	0.00036359233491146	0.000371671944568911
150	25.4250084186799	0.19	23.1887641163187	22.1561417575752	24.2213864750621	0.205655016336922	28.697671602006	27.4965174291974	29.8988257748145	1	0.74	1.35	19.0366584291715	19.8682532581315	20.6998480870916	26.3402733639022	27.4909183263211	28.64156328874	26.9091739697826	28.085319208136	29.2618461045276	23.1887641163187	1.11206644600843	-0.214319134178501	-0.0539449470607189	-0.149937095982387	-0.147534832294206	-0.152141723911224	0.176712493938151	0.180037859726448	0.173660708029508	0.201266250853233	0.204666404214174	0.198155936994874	0.00025408858809912	0.00036359233491146	0.000371671944568911
150	25.4250084186799	0.19	23.2007456148943	22.1668872019759	24.2346040278126	0.202825331389176	28.4375273624455	27.2368546306408	29.6382000942501	1	0.74	1.36	18.8598313139473	19.6912226582186	20.52261400249	26.0971771195002	27.2476098463838	28.3980425732673	26.6317503093371	27.8042404403984	28.9785927558919	23.2007456148943	1.11138076146686	-0.016965311993167	0.117282011308292	-0.149937095982387	-0.147534832294206	-0.152141723911224	0.176712493938151	0.180037859726448	0.173660708029508	0.201266250853233	0.204666404214174	0.198155936994874	0.00025408858809912	0.00036359233491146	0.000371671944568911
150	25.4250084186799	0.19	23.2068123557096	22.1759009661358	24.2377237452834	0.20377297211949	28.750077320517	27.5397541354609	29.9604005055731	1.01	0.74	1.36	18.9942003359702	19.8289616390358	20.6637229421015	26.2430646712129	27.396400661878	28.5497366525432	26.7947851124268	27.9696633487095	29.1492507438936	23.2068123557096	1.11609877569559	-0.0124137159219261	0.216529501378684	-0.149937095982387	-0.147534832294206	-0.152141723911224	0.176712493938151	0.180037859726448	0.173660708029508	0.201266250853233	0.204666404214174	0.198155936994874	0.00025408858809912	0.00036359233491146	0.000371671944568911
150	25.4250084186799	0.19	23.2117094129162	22.1858687807709	24.2375500450615	0.204980718299977	28.7029190184802	27.4990601979771	29.9067778389834	1	0.74	1.35	19.1109187654119	19.94756001635	20.7842012672882	26.4819087787983	27.6412385608925	28.8005683429866	27.0419745136354	28.2289109428482	29.4124459759487	23.2117094129162	1.10762376442232	0.421141472734354	0.435456373944285	-0.149937095982387	-0.147534832294206	-0.152141723911224	0.176712493938151	0.180037859726448	0.173660708029508	0.201266250853233	0.204666404214174	0.198155936994874	0.00025408858809912	0.00036359233491146	0.000371671944568911
150	25.4250084186799	0.19	23.2586716859273	22.2476006918991	24.2697426799556	0.219597596243421	29.514391403016	28.3294509984933	30.6993318075387	1.01	0.74	1.35	19.5547275084932	20.3726461729063	21.1905648373194	27.0259425033755	28.1563608529673	29.286779202559	27.6072224486892	28.7592141759166	29.9159641733342	23.2586716859273	1.11573096622932	0.339839373836973	0.516936983938531	-0.149937095982387	-0.147534832294206	-0.152141723911224	0.176712493938151	0.180037859726448	0.173660708029508	0.201266250853233	0.204666404214174	0.198155936994874	0.00025408858809912	0.00036359233491146	0.000371671944568911
150	25.4250084186799	0.19	23.2691794927623	22.260812753921	24.2775462316035	0.213380887055728	28.8945448384178	27.7130345312711	30.0760551455646	1	0.74	1.37	19.1971284653895	20.0155738479723	20.8340192305552	26.5679549764069	27.7006462596013	28.8333375427957	27.1000184969431	28.2598565338033	29.4114533171954	23.2691794927623	1.11321832483093	0.249853414773581	0.354574457000914	-0.149937095982387	-0.147534832294206	-0.152141723911224	0.176712493938151	0.180037859726448	0.173660708029508	0.201266250853233	0.204666404214174	0.198155936994874	0.00025408858809912	0.00036359233491146	0.000371671944568911
150	25.4250084186799	0.19	23.2804485195026	22.2423285890121	24.3185684499932	0.210752311752966	29.0219263707649	27.825836287952	30.2180164535778	1	0.73	1.36	19.2906071879642	20.1198115184357	20.9490158489073	26.7055285287547	27.8534623230518	29.001396117349	27.2393006224003	28.4094845777269	29.5827531047638	23.2804485195026	1.10876122605275	0.498856303250133	0.511033305741454	-0.149937095982387	-0.147534832294206	-0.152141723911224	0.176712493938151	0.180037859726448	0.173660708029508	0.201266250853233	0.204666404214174	0.198155936994874	0.00025408858809912	0.00036359233491146	0.000371671944568911
150	25.4250084186799	0.19	23.2817437333892	22.2649762846799	24.2985111820985	0.208761002336604	28.4489109723959	27.2693728834239	29.6284490613679	1.01	0.74	1.38	18.7745648445048	19.5866595865673	20.3987543286297	25.9220493199523	27.0433088607494	28.1645684015466	26.4378900072572	27.5877683619885	28.7233446908794	23.2817437333892	1.11965990698191	-0.145557043862538	0.151200075553542	-0.149937095982387	-0.147534832294206	-0.152141723911224	0.176712493938151	0.180037859726448	0.173660708029508	0.201266250853233	0.204666404214174	0.198155936994874	0.00025408858809912	0.00036359233491146	0.000371671944568911
150	25.4250084186799	0.19	23.2931466184705	22.2602349882538	24.3260582486871	0.20971090052273	28.8187518171897	27.6273045427889	30.0101990915905	1.01	0.74	1.35	19.0774199314576	19.900147314968	20.7228746984784	26.3701831652204	27.5074161808043	28.6446491963883	26.9185038815846	28.0833019389147	29.2402357277369	23.2931466184705	1.10874014607156	-0.247966487523681	-0.20163173536483	-0.149937095982387	-0.147534832294206	-0.152141723911224	0.176712493938151	0.180037859726448	0.173660708029508	0.201266250853233	0.204666404214174	0.198155936994874	0.00025408858809912	0.00036359233491146	0.000371671944568911
150	25.4250084186799	0.19	23.3150509210967	22.3043576026553	24.3257442395381	0.221088935105838	29.6269860920414	28.4426769705898	30.8112952134931	0.99	0.74	1.34	19.8188677395777	20.6440947695473	21.4693217995169	27.4910074032855	28.6356904744068	29.7803735455281	28.084645649242	29.2551438134086	30.4249607774303	23.3150509210967	1.10577879088368	-0.157205446966769	-0.247490470757769	-0.149937095982387	-0.147534832294206	-0.152141723911224	0.176712493938151	0.180037859726448	0.173660708029508	0.201266250853233	0.204666404214174	0.198155936994874	0.00025408858809912	0.00036359233491146	0.000371671944568911
150	25.4250084186799	0.19	23.319356854939	22.2831793523292	24.3555343575488	0.207255273966056	28.9385881267042	27.7332513940265	30.1439248593819	1	0.74	1.35	19.1546774499729	19.9871740081665	20.8196705663601	26.479153878099	27.6299852885976	28.7808166990962	27.0515976581604	28.2312139716447	29.4026456298841	23.319356854939	1.10846422706391	-0.43053968479976	-0.367824839154851	-0.149937095982387	-0.147534832294206	-0.152141723911224	0.176712493938151	0.180037859726448	0.173660708029508	0.201266250853233	0.204666404214174	0.198155936994874	0.00025408858809912	0.00036359233491146	0.000371671944568911
150	25.4250084186799	0.19	23.3220879707728	22.3037647816603	24.3404111598852	0.221684158130027	29.4720873763783	28.2960024883647	30.6481722643919	1	0.73	1.36	19.6701607567899	20.4877242560994	21.3052877554089	27.2597443994081	28.392758628271	29.5257728571339	27.8094803801175	28.9657815763625	30.1158981964758	23.3220879707728	1.10728619152832	0.137138115188053	0.092928675058016	-0.149937095982387	-0.147534832294206	-0.152141723911224	0.176712493938151	0.180037859726448	0.173660708029508	0.201266250853233	0.204666404214174	0.198155936994874	0.00025408858809912	0.00036359233491146	0.000371671944568911
150	25.4250084186799	0.19	23.3295007688431	22.3012797136759	24.3577218240104	0.20743195057621	28.3542108181196	27.1738489074583	29.5345727287809	0.99	0.73	1.36	18.9492736838392	19.7723812593348	20.5954888348304	26.2926183496832	27.434701877755	28.5767854058269	26.8094803657343	27.9739066131195	29.1395287271374	23.3295007688431	1.10460878554581	-0.610495679726304	-0.741573729707803	-0.149937095982387	-0.147534832294206	-0.152141723911224	0.176712493938151	0.180037859726448	0.173660708029508	0.201266250853233	0.204666404214174	0.198155936994874	0.00025408858809912	0.00036359233491146	0.000371671944568911
150	25.4250084186799	0.19	23.3325085688651	22.3017072473088	24.3633098904215	0.209043687207083	28.8508143333638	27.6556353063358	30.0459933603918	1	0.74	1.36	19.2367386277706	20.0680826305989	20.8994266334273	26.6653959087094	27.8177802811699	28.9701646536303	27.2136610076347	28.38681047941	29.5627966351342	23.3325085688651	1.10990018462561	-0.124335869617082	-0.0416046714222587	-0.149937095982387	-0.147534832294206	-0.152141723911224	0.176712493938151	0.180037859726448	0.173660708029508	0.201266250853233	0.204666404214174	0.198155936994874	0.00025408858809912	0.00036359233491146	0.000371671944568911
150	25.4250084186799	0.19	23.3382774151893	22.3063046405585	24.3702501898201	0.215350940393191	29.5165650172181	28.3166587379591	30.7164712964771	1.01	0.75	1.36	19.5126479056273	20.3394879987187	21.1663280918102	26.9501529156163	28.0921540962531	29.23415527689	27.5401749598865	28.7038993139355	29.8701087874906	23.3382774151893	1.11514535170191	-0.0427519594923209	0.159425909803985	-0.149937095982387	-0.147534832294206	-0.152141723911224	0.176712493938151	0.180037859726448	0.173660708029508	0.201266250853233	0.204666404214174	0.198155936994874	0.00025408858809912	0.00036359233491146	0.000371671944568911
150	25.4250084186799	0.19	23.3398933738745	22.2993170390761	24.380469708673	0.207262716849369	28.866595632769	27.6642847308054	30.0689065347325	1	0.74	1.34	19.2089474308924	20.0437829285798	20.8786184262671	26.6087393426761	27.7651754374645	28.9216115322529	27.1899305624013	28.3680419916986	29.5516102597294	23.3398933738745	1.10438224591029	-0.450256467230964	-0.499374030833642	-0.149937095982387	-0.147534832294206	-0.152141723911224	0.176712493938151	0.180037859726448	0.173660708029508	0.201266250853233	0.204666404214174	0.198155936994874	0.00025408858809912	0.00036359233491146	0.000371671944568911
150	25.4250084186799	0.19	23.3427728377674	22.2997579657516	24.3857877097832	0.20346243391521	28.5523095325414	27.3491605043261	29.7554585607568	1	0.73	1.36	18.9014831740563	19.7330005110911	20.5645178481259	26.1355765148164	27.285337344977	28.4350981751376	26.6658905764062	27.8353934196795	29.0109008056367	23.3427728377674	1.10845508991753	-0.0352727355341168	-0.012521308643227	-0.149937095982387	-0.147534832294206	-0.152141723911224	0.176712493938151	0.180037859726448	0.173660708029508	0.201266250853233	0.204666404214174	0.198155936994874	0.00025408858809912	0.00036359233491146	0.000371671944568911
150	25.4250084186799	0.19	23.3499201204869	22.3308630095196	24.3689772314542	0.214233655373083	29.142888329153	27.9542420841066	30.3315345741994	1	0.74	1.36	19.3762966961149	20.2001989232419	21.0241011503689	26.8223749201547	27.9628928829077	29.1034108456607	27.3728430299211	28.5398322514278	29.7012250818095	23.3499201204869	1.11541945709451	-0.0209483324541506	0.159422003242757	-0.149937095982387	-0.147534832294206	-0.152141723911224	0.176712493938151	0.180037859726448	0.173660708029508	0.201266250853233	0.204666404214174	0.198155936994874	0.00025408858809912	0.00036359233491146	0.000371671944568911
150	25.4250084186799	0.19	23.3547660917791	22.3193290496979	24.3902031338602	0.201655642677983	28.0053242257675	26.8186057237354	29.1920427277996	0.99	0.74	1.35	18.6837107937399	19.5104616514821	20.3372125092243	25.9145287861111	27.0612420455072	28.2079553049032	26.4626539265345	27.6309342361942	28.8026846255994	23.3547660917791	1.10338594102667	-0.663499518287841	-0.806009500317862	-0.149937095982387	-0.147534832294206	-0.152141723911224	0.176712493938151	0.180037859726448	0.173660708029508	0.201266250853233	0.204666404214174	0.198155936994874	0.00025408858809912	0.00036359233491146	0.000371671944568911
150	25.4250084186799	0.19	23.3548312715418	22.3117358899422	24.3979266531414	0.206610501126209	28.6899346669416	27.4926049664488	29.8872643674344	0.99	0.74	1.35	19.1354894542183	19.9688586414948	20.8022278287713	26.5315844918902	27.6870608155067	28.8425371391233	27.0925463977174	28.2775720155443	29.4523835945878	23.3548312715418	1.10209060001554	-0.013340163513159	-0.107548126087714	-0.149937095982387	-0.147534832294206	-0.152141723911224	0.176712493938151	0.180037859726448	0.173660708029508	0.201266250853233	0.204666404214174	0.198155936994874	0.00025408858809912	0.00036359233491146	0.000371671944568911
150	25.4250084186799	0.19	23.3590407320146	22.3168436124656	24.4012378515636	0.207191395563937	28.7818627256891	27.5828207555251	29.9809046958531	1	0.74	1.36	19.1398655030289	19.9718870806925	20.8039086583562	26.5063400593564	27.658586759877	28.8108334603977	27.0629017324308	28.2383526211324	29.4137819979229	23.3590407320146	1.10971179694284	-0.244963835989505	-0.153627878045804	-0.149937095982387	-0.147534832294206	-0.152141723911224	0.176712493938151	0.180037859726448	0.173660708029508	0.201266250853233	0.204666404214174	0.198155936994874	0.00025408858809912	0.00036359233491146	0.000371671944568911
150	25.4250084186799	0.19	23.367492116157	22.3257689408684	24.4092152914455	0.207353985670343	29.1929444896988	27.9773785694849	30.4085104099126	1	0.74	1.36	19.4295425827596	20.2737206657879	21.1178987488162	26.9160271762892	28.0854793199841	29.2549314636789	27.4889597541599	28.6851241277081	29.8772352031278	23.367492116157	1.11052618858023	0.00415398234181505	0.131312229728838	-0.149937095982387	-0.147534832294206	-0.152141723911224	0.176712493938151	0.180037859726448	0.173660708029508	0.201266250853233	0.204666404214174	0.198155936994874	0.00025408858809912	0.00036359233491146	0.000371671944568911
150	25.4250084186799	0.19	23.369037315695	22.3393761433938	24.3986984879962	0.206405301201323	28.7584248398027	27.5574850937158	29.9593645858896	1	0.74	1.36	19.1230132899245	19.9563834848722	20.7897536798199	26.4833919602139	27.6375233298966	28.7916546995792	27.0278672419355	28.2055635752934	29.3867672683517	23.369037315695	1.11203132267501	-0.107736353797843	-0.00914334335621596	-0.149937095982387	-0.147534832294206	-0.152141723911224	0.176712493938151	0.180037859726448	0.173660708029508	0.201266250853233	0.204666404214174	0.198155936994874	0.00025408858809912	0.00036359233491146	0.000371671944568911
150	25.4250084186799	0.19	23.3704750618859	22.336846571734	24.4041035520378	0.211740540641345	29.1011276624235	27.905324843852	30.2969304809949	1	0.75	1.36	19.3053779265337	20.132654636886	20.9599313472384	26.7044581682165	27.848801282825	28.9931443974336	27.282707477554	28.4531599534762	29.6233161577077	23.3704750618859	1.11349636685689	0.00113419634124123	0.193383248205549	-0.149937095982387	-0.147534832294206	-0.152141723911224	0.176712493938151	0.180037859726448	0.173660708029508	0.201266250853233	0.204666404214174	0.198155936994874	0.00025408858809912	0.00036359233491146	0.000371671944568911
150	25.4250084186799	0.19	23.3706842757169	22.3472647198795	24.3941038315543	0.211365100294122	29.0709563561085	27.875048158002	30.266864554215	1.01	0.74	1.37	19.2453697609428	20.0710435083833	20.8967172558238	26.6006746774384	27.7419091155493	28.8831435536603	27.1523949426404	28.3184233486891	29.4850126937234	23.3706842757169	1.11514331690033	-0.177369250352382	-0.0160456009835439	-0.149937095982387	-0.147534832294206	-0.152141723911224	0.176712493938151	0.180037859726448	0.173660708029508	0.201266250853233	0.204666404214174	0.198155936994874	0.00025408858809912	0.00036359233491146	0.000371671944568911
150	25.4250084186799	0.19	23.3745673368967	22.3327361993548	24.4163984744386	0.209334146593551	29.3001958062843	28.0874657422394	30.5129258703292	0.99	0.74	1.34	19.5473985616112	20.3913948881963	21.2353912147814	27.1015566979261	28.2717182529633	29.4418798080005	27.686940377096	28.8841289372247	30.0775256220743	23.3745673368967	1.10499731935132	-0.229615575131014	-0.29681792878472	-0.149937095982387	-0.147534832294206	-0.152141723911224	0.176712493938151	0.180037859726448	0.173660708029508	0.201266250853233	0.204666404214174	0.198155936994874	0.00025408858809912	0.00036359233491146	0.000371671944568911
150	25.4250084186799	0.19	23.3766958870781	22.3359326039208	24.4174591702353	0.206421354148901	28.5788308019716	27.3854493041655	29.7722122997778	1.01	0.74	1.37	18.8171702743593	19.6371700704945	20.4571698666298	25.9611701430627	27.0924855275949	28.2238009121271	26.4991771509292	27.6559562931315	28.8076831886565	23.3766958870781	1.11206744136833	0.246162218630934	0.414871406580369	-0.149937095982387	-0.147534832294206	-0.152141723911224	0.176712493938151	0.180037859726448	0.173660708029508	0.201266250853233	0.204666404214174	0.198155936994874	0.00025408858809912	0.00036359233491146	0.000371671944568911
150	25.4250084186799	0.19	23.38106967747	22.3670167918633	24.3951225630767	0.216188313072806	29.3471201899355	28.1570504306054	30.5371899492655	1	0.74	1.36	19.5839194824831	20.4116422016187	21.2393649207542	27.145790918232	28.2931193624702	29.4404478067084	27.71329491339	28.8822233101722	30.0591746098206	23.38106967747	1.11031329493303	0.725396528585033	0.738206154703304	-0.149937095982387	-0.147534832294206	-0.152141723911224	0.176712493938151	0.180037859726448	0.173660708029508	0.201266250853233	0.204666404214174	0.198155936994874	0.00025408858809912	0.00036359233491146	0.000371671944568911
150	25.4250084186799	0.19	23.3830597302404	22.3398485559026	24.4262709045782	0.209806301714167	29.0197526525913	27.8203406486198	30.2191646565627	1	0.74	1.36	19.2597672692115	20.0901092246949	20.9204511801783	26.6484018600125	27.7972883341664	28.9461748083203	27.1972442689394	28.3697785787149	29.5418254379143	23.3830597302404	1.11127646805965	0.00327258153899143	0.15159483950299	-0.149937095982387	-0.147534832294206	-0.152141723911224	0.176712493938151	0.180037859726448	0.173660708029508	0.201266250853233	0.204666404214174	0.198155936994874	0.00025408858809912	0.00036359233491146	0.000371671944568911
150	25.4250084186799	0.19	23.3881127846375	22.3519890662572	24.4242365030179	0.210791159618303	29.1676121509549	27.9656582301467	30.3695660717631	1	0.74	1.37	19.4492940173017	20.2852176708293	21.1211413243569	26.9583728222993	28.1170339789833	29.2756951356673	27.5170484753379	28.6998661708978	29.886429024042	23.3881127846375	1.110016475958	0.0633101460294233	0.151587713628933	-0.149937095982387	-0.147534832294206	-0.152141723911224	0.176712493938151	0.180037859726448	0.173660708029508	0.201266250853233	0.204666404214174	0.198155936994874	0.00025408858809912	0.00036359233491146	0.000371671944568911
150	25.4250084186799	0.19	23.3900846931219	22.3629427260105	24.4172266602333	0.210015341792725	28.6336809232813	27.4509712009959	29.8163906455668	1.01	0.74	1.37	18.874723312128	19.6879301966222	20.5011370811164	26.0471936252245	27.1694223767409	28.2916511282573	26.5741202183453	27.7196132581177	28.8643697429104	23.3900846931219	1.1169829761345	0.374562892206971	0.607894814715173	-0.149937095982387	-0.147534832294206	-0.152141723911224	0.176712493938151	0.180037859726448	0.173660708029508	0.201266250853233	0.204666404214174	0.198155936994874	0.00025408858809912	0.00036359233491146	0.000371671944568911
150	25.4250084186799	0.19	23.4251848115117	22.3991057531924	24.4512638698311	0.210025361396148	28.9207293884732	27.7261992441914	30.1152595327551	1	0.74	1.35	19.2538091387443	20.0833225966084	20.9128360544726	26.6718860858852	27.8209931688228	28.9701002517605	27.2207597484571	28.4051390291693	29.5817643160297	23.4251848115117	1.10864930577128	-0.0647198052809361	-0.0501620706542824	-0.149937095982387	-0.147534832294206	-0.152141723911224	0.176712493938151	0.180037859726448	0.173660708029508	0.201266250853233	0.204666404214174	0.198155936994874	0.00025408858809912	0.00036359233491146	0.000371671944568911
150	25.4250084186799	0.19	23.4320383306823	22.3852849868432	24.4787916745214	0.210342987466699	29.3426774718577	28.1318782388715	30.5534767048438	1.01	0.75	1.37	19.3538103109176	20.1868005037814	21.0197906966452	26.7141038568697	27.8638819195059	29.0136599821422	27.2758899904691	28.4494321367042	29.6258668857718	23.4320383306823	1.11757246589981	0.324016353430935	0.60044722570046	-0.149937095982387	-0.147534832294206	-0.152141723911224	0.176712493938151	0.180037859726448	0.173660708029508	0.201266250853233	0.204666404214174	0.198155936994874	0.00025408858809912	0.00036359233491146	0.000371671944568911
150	25.4250084186799	0.19	23.4371693473733	22.4000637392555	24.4742749554912	0.208342375592153	28.6799201039341	27.4892951008088	29.8705451070593	1	0.74	1.35	19.0291464566755	19.8533428384438	20.6775392202122	26.3285387817284	27.4688887417518	28.6092387017752	26.8794708451478	28.0433905132363	29.2079319299431	23.4371693473733	1.10898044909818	0.141269197196934	0.197500408322082	-0.149937095982387	-0.147534832294206	-0.152141723911224	0.176712493938151	0.180037859726448	0.173660708029508	0.201266250853233	0.204666404214174	0.198155936994874	0.00025408858809912	0.00036359233491146	0.000371671944568911
150	25.4250084186799	0.19	23.4405579774607	22.4030472822654	24.478068672656	0.213010388680619	29.3237575373224	28.1233716107111	30.5241434639337	1	0.74	1.36	19.4605762354462	20.2912092818723	21.1218423282983	26.9214586592758	28.0705435039298	29.2196283485839	27.4658826754805	28.6372102296971	29.8120715167517	23.4405579774607	1.11247574503161	0.069196892620093	0.260102513516198	-0.149937095982387	-0.147534832294206	-0.152141723911224	0.176712493938151	0.180037859726448	0.173660708029508	0.201266250853233	0.204666404214174	0.198155936994874	0.00025408858809912	0.00036359233491146	0.000371671944568911
150	25.4250084186799	0.19	23.442364776582	22.4102656148325	24.4744639383316	0.208921794810875	28.8335731198016	27.6386678732431	30.0284783663602	1	0.73	1.36	19.1762932758523	20.0053438491271	20.8343944224018	26.5555429785781	27.7036213800351	28.8516997814921	27.097370587715	28.266938992875	29.4389454483358	23.442364776582	1.10775792773827	0.0751377573225803	0.0738390796569644	-0.149937095982387	-0.147534832294206	-0.152141723911224	0.176712493938151	0.180037859726448	0.173660708029508	0.201266250853233	0.204666404214174	0.198155936994874	0.00025408858809912	0.00036359233491146	0.000371671944568911
150	25.4250084186799	0.19	23.4424900085569	22.4074175420762	24.4775624750376	0.209406707974	29.0069665572384	27.8066363102413	30.2072968042354	1.01	0.74	1.37	19.1502678349578	19.976928257453	20.8035886799482	26.4438569527974	27.5853600455686	28.7268631383398	26.9739825568822	28.1370552976869	29.3011109678908	23.4424900085569	1.11629276634052	-0.687115952859003	-0.511324486773633	-0.149937095982387	-0.147534832294206	-0.152141723911224	0.176712493938151	0.180037859726448	0.173660708029508	0.201266250853233	0.204666404214174	0.198155936994874	0.00025408858809912	0.00036359233491146	0.000371671944568911
150	25.4250084186799	0.19	23.4456120186278	22.4044787581345	24.4867452791211	0.208975553558394	29.0912559244571	27.8858679638737	30.2966438850405	1.02	0.75	1.39	19.0373317153418	19.8602349321623	20.6831381489829	26.2001498306867	27.3326713362861	28.4651928418854	26.7313678766319	27.8837523537787	29.0388964530487	23.4456120186278	1.12799381101004	-0.030244313780024	0.511244134012373	-0.149937095982387	-0.147534832294206	-0.152141723911224	0.176712493938151	0.180037859726448	0.173660708029508	0.201266250853233	0.204666404214174	0.198155936994874	0.00025408858809912	0.00036359233491146	0.000371671944568911
150	25.4250084186799	0.19	23.4464668193204	22.4186113014497	24.4743223371911	0.218940204678942	29.4901063887652	28.3038655021381	30.6763472753924	1	0.74	1.36	19.5809394953878	20.4015945760956	21.2222496568034	27.085549922478	28.2207300890315	29.3559102555849	27.6381050895088	28.7932874968656	29.9544259450478	23.4464668193204	1.11326344567391	0.428791047758378	0.491808470971048	-0.149937095982387	-0.147534832294206	-0.152141723911224	0.176712493938151	0.180037859726448	0.173660708029508	0.201266250853233	0.204666404214174	0.198155936994874	0.00025408858809912	0.00036359233491146	0.000371671944568911
150	25.4250084186799	0.19	23.4589160916635	22.4128473061845	24.5049848771424	0.210070027168123	29.3241559461947	28.1131258425466	30.5351860498428	1	0.74	1.36	19.4857859784531	20.3251758615033	21.1645657445535	26.9735974340996	28.1355400327039	29.2974826313083	27.5286954977543	28.7120436449237	29.902387213366	23.4589160916635	1.10808897664194	0.109921065832718	0.160653295881976	-0.149937095982387	-0.147534832294206	-0.152141723911224	0.176712493938151	0.180037859726448	0.173660708029508	0.201266250853233	0.204666404214174	0.198155936994874	0.00025408858809912	0.00036359233491146	0.000371671944568911
150	25.4250084186799	0.19	23.4616497306419	22.4273561215941	24.4959433396897	0.217878913649725	29.3337993669574	28.150172316485	30.5174264174297	1	0.73	1.36	19.4984787026032	20.3183289889883	21.1381792753734	26.9842301184448	28.1188329317164	29.2534357449879	27.5279941633748	28.6841457228994	29.8446422739509	23.4616497306419	1.10929874491907	0.308246132045612	0.303990800344726	-0.149937095982387	-0.147534832294206	-0.152141723911224	0.176712493938151	0.180037859726448	0.173660708029508	0.201266250853233	0.204666404214174	0.198155936994874	0.00025408858809912	0.00036359233491146	0.000371671944568911
150	25.4250084186799	0.19	23.4623615100006	22.4283152045011	24.4964078155001	0.216410391061302	29.7736690883869	28.5670927500595	30.9802454267144	1	0.74	1.35	19.8089566997839	20.6456193119029	21.4822819240219	27.4255096541244	28.5838694250943	29.7422291960643	28.015754128446	29.1998242711049	30.3842190669443	23.4623615100006	1.1090758816622	0.0183527377091271	0.0859178013191941	-0.149937095982387	-0.147534832294206	-0.152141723911224	0.176712493938151	0.180037859726448	0.173660708029508	0.201266250853233	0.204666404214174	0.198155936994874	0.00025408858809912	0.00036359233491146	0.000371671944568911
150	25.4250084186799	0.19	23.4714232547151	22.4471906372344	24.4956558721957	0.212259327060335	29.0763091938393	27.8833799376018	30.2692384500768	1	0.74	1.37	19.3569983612891	20.1851450820166	21.013291802744	26.8116366250923	27.9587136942732	29.105790763454	27.3528995898413	28.5224748858479	29.6913822972771	23.4714232547151	1.11062309321712	-0.234933225315882	-0.225914515113905	-0.149937095982387	-0.147534832294206	-0.152141723911224	0.176712493938151	0.180037859726448	0.173660708029508	0.201266250853233	0.204666404214174	0.198155936994874	0.00025408858809912	0.00036359233491146	0.000371671944568911
150	25.4250084186799	0.19	23.4789265193327	22.4395986802879	24.5182543583776	0.209677355506714	29.0765000114574	27.8742750414394	30.2787249814755	1	0.74	1.36	19.3328983113817	20.1667314086805	21.0005645059794	26.7687370819298	27.9232799027889	29.0778227236479	27.3275779340526	28.5045201785298	29.6822534684903	23.4789265193327	1.11162958255581	0.285957338021097	0.392852580685244	-0.149937095982387	-0.147534832294206	-0.152141723911224	0.176712493938151	0.180037859726448	0.173660708029508	0.201266250853233	0.204666404214174	0.198155936994874	0.00025408858809912	0.00036359233491146	0.000371671944568911
150	25.4250084186799	0.19	23.4810533895887	22.4316047575376	24.5305020216398	0.205640064298446	28.8355373483251	27.6285575054455	30.0425171912047	1	0.74	1.36	19.2016669457431	20.0405100503326	20.8793531549222	26.6080617751684	27.7704602903422	28.9328588055159	27.1552524348852	28.3412717784204	29.5243099917272	23.4810533895887	1.10826178822924	-0.128913770368824	-0.0994460195399	-0.149937095982387	-0.147534832294206	-0.152141723911224	0.176712493938151	0.180037859726448	0.173660708029508	0.201266250853233	0.204666404214174	0.198155936994874	0.00025408858809912	0.00036359233491146	0.000371671944568911
150	25.4250084186799	0.19	23.4865821714943	22.445966071184	24.5271982718046	0.206626438882756	28.859818296104	27.6554573153213	30.0641792768867	1	0.74	1.36	19.1522715931601	19.9863293466501	20.82038710014	26.5032194356991	27.6574018811217	28.8115843265443	27.0609362636116	28.2368975906507	29.4189191869329	23.4865821714943	1.11157129007075	-0.0744611801930416	0.0586301092778899	-0.149937095982387	-0.147534832294206	-0.152141723911224	0.176712493938151	0.180037859726448	0.173660708029508	0.201266250853233	0.204666404214174	0.198155936994874	0.00025408858809912	0.00036359233491146	0.000371671944568911
150	25.4250084186799	0.19	23.4868724012703	22.4555315950691	24.5182132074715	0.215044232756459	29.0601201955373	27.8776961126777	30.2425442783968	0.99	0.72	1.35	19.4383504021625	20.2628221789435	21.0872939557245	26.9702862200054	28.1142227856116	29.2581593512178	27.500257228772	28.6660437997081	29.833070516348	23.4868724012703	1.09855455688139	-0.195257785648287	-0.509235460511581	-0.149937095982387	-0.147534832294206	-0.152141723911224	0.176712493938151	0.180037859726448	0.173660708029508	0.201266250853233	0.204666404214174	0.198155936994874	0.00025408858809912	0.00036359233491146	0.000371671944568911
150	25.4250084186799	0.19	23.488559441426	22.4493540584594	24.5277648243926	0.213316787424872	29.3251700233526	28.1258222568548	30.5245177898504	1	0.74	1.34	19.5036574725417	20.3353369098435	21.1670163471453	27.0031897926673	28.1546660080252	29.3061422233831	27.5932705785344	28.7684571836807	29.9459294133004	23.488559441426	1.10521905637944	-0.0514386463960944	-0.0341287305742946	-0.149937095982387	-0.147534832294206	-0.152141723911224	0.176712493938151	0.180037859726448	0.173660708029508	0.201266250853233	0.204666404214174	0.198155936994874	0.00025408858809912	0.00036359233491146	0.000371671944568911
150	25.4250084186799	0.19	23.4894571658079	22.4551309466918	24.523783384924	0.211311587148422	29.3520811823864	28.1444143414557	30.5597480233171	1.01	0.74	1.35	19.4292902444987	20.2629942003326	21.0966981561665	26.8537950669795	28.006081892425	29.1583687178705	27.4323609601211	28.6097685086696	29.7857505494731	23.4894571658079	1.11117801551547	0.429992333344694	0.511559287051097	-0.149937095982387	-0.147534832294206	-0.152141723911224	0.176712493938151	0.180037859726448	0.173660708029508	0.201266250853233	0.204666404214174	0.198155936994874	0.00025408858809912	0.00036359233491146	0.000371671944568911
150	25.4250084186799	0.19	23.4934342210069	22.4472100375067	24.539658404507	0.207433234066388	29.162890667244	27.9488688345894	30.3769124998987	1.01	0.75	1.36	19.1675220124785	20.0001063413383	20.8326906701981	26.4251621324141	27.5729983453948	28.7208345583755	26.9916407163485	28.1644110452693	29.3362076228396	23.4934342210069	1.11847312864472	0.153022823805702	0.464783053438767	-0.149937095982387	-0.147534832294206	-0.152141723911224	0.176712493938151	0.180037859726448	0.173660708029508	0.201266250853233	0.204666404214174	0.198155936994874	0.00025408858809912	0.00036359233491146	0.000371671944568911
150	25.4250084186799	0.19	23.493946776191	22.4474803358447	24.5404132165373	0.20637177001194	28.9842681464396	27.7737733801666	30.1947629127126	1	0.73	1.35	19.2472616558259	20.0861361285363	20.9250106012466	26.6416445955291	27.8027965537583	28.9639485119875	27.1940092119684	28.376777930954	29.562013750265	23.493946776191	1.10821071025174	-0.0853586290707039	-0.0436277645208019	-0.149937095982387	-0.147534832294206	-0.152141723911224	0.176712493938151	0.180037859726448	0.173660708029508	0.201266250853233	0.204666404214174	0.198155936994874	0.00025408858809912	0.00036359233491146	0.000371671944568911
150	25.4250084186799	0.19	23.4972414123403	22.4528796916461	24.5416031330344	0.206927040219199	28.9778150669862	27.7696375414607	30.1859925925116	1.01	0.75	1.36	19.1525104552898	19.9857814209236	20.8190523865573	26.4616638006747	27.6129351287305	28.7642064567864	27.0220338359514	28.2003973714366	29.3707835053563	23.4972414123403	1.11153042006587	-0.358754987972808	-0.237978115014258	-0.149937095982387	-0.147534832294206	-0.152141723911224	0.176712493938151	0.180037859726448	0.173660708029508	0.201266250853233	0.204666404214174	0.198155936994874	0.00025408858809912	0.00036359233491146	0.000371671944568911
150	25.4250084186799	0.19	23.5012557719481	22.4792995454685	24.5232119984276	0.21304405515238	28.9603568399218	27.7749659727641	30.1457477070795	0.99	0.73	1.37	19.341351919	20.1668097051859	20.9922674913718	26.8220397147201	27.9667612221217	29.1114827295232	27.3434237826431	28.5117375017452	29.6790204075373	23.5012557719481	1.10638366561961	-0.145719584081365	-0.229224147183146	-0.149937095982387	-0.147534832294206	-0.152141723911224	0.176712493938151	0.180037859726448	0.173660708029508	0.201266250853233	0.204666404214174	0.198155936994874	0.00025408858809912	0.00036359233491146	0.000371671944568911
150	25.4250084186799	0.19	23.5093267614207	22.4903998116512	24.5282537111901	0.218678006007922	29.3725926608105	28.1901722368434	30.5550130847775	1	0.74	1.36	19.4917385918474	20.3093082617306	21.1268779316138	26.9565419981239	28.0872185172424	29.217895036361	27.5007301952938	28.6569030843688	29.8082320695679	23.5093267614207	1.10985393666891	0.179221104866322	0.194824971421687	-0.149937095982387	-0.147534832294206	-0.152141723911224	0.176712493938151	0.180037859726448	0.173660708029508	0.201266250853233	0.204666404214174	0.198155936994874	0.00025408858809912	0.00036359233491146	0.000371671944568911
150	25.4250084186799	0.19	23.5114808687772	22.4848733978956	24.5380883396589	0.213680412650381	29.4407868542652	28.2380135753286	30.6435601332019	0.99	0.74	1.35	19.6519586571876	20.4890165008131	21.3260743444386	27.2464096620957	28.4069464470614	29.5674832320271	27.8229270512941	29.0067847495879	30.1947418124252	23.5114808687772	1.10524434929947	-0.351474201085304	-0.412899483987705	-0.149937095982387	-0.147534832294206	-0.152141723911224	0.176712493938151	0.180037859726448	0.173660708029508	0.201266250853233	0.204666404214174	0.198155936994874	0.00025408858809912	0.00036359233491146	0.000371671944568911
150	25.4250084186799	0.19	23.5185212278005	22.4686536612901	24.5683887943109	0.207375447753028	29.1157113966081	27.9034405369181	30.3279822562981	1.01	0.74	1.35	19.2701264690711	20.1073211780924	20.9445158871136	26.637633984245	27.7949116112625	28.95218923828	27.208217352949	28.3923736602732	29.5731021910672	23.5185212278005	1.10605144223609	0.0570163840626873	0.0779171107626461	-0.149937095982387	-0.147534832294206	-0.152141723911224	0.176712493938151	0.180037859726448	0.173660708029508	0.201266250853233	0.204666404214174	0.198155936994874	0.00025408858809912	0.00036359233491146	0.000371671944568911
150	25.4250084186799	0.19	23.5229066991984	22.4953677431211	24.5504456552758	0.21482041851065	29.2815253387932	28.0893020976958	30.4737485798907	1	0.73	1.35	19.5396077301544	20.3689474687066	21.1982872072588	27.0858791944284	28.235513121567	29.3851470487055	27.6376933218869	28.8076424377687	29.9806316127283	23.5229066991984	1.10268311068006	-0.085569910001545	-0.2482332770327	-0.149937095982387	-0.147534832294206	-0.152141723911224	0.176712493938151	0.180037859726448	0.173660708029508	0.201266250853233	0.204666404214174	0.198155936994874	0.00025408858809912	0.00036359233491146	0.000371671944568911
150	25.4250084186799	0.19	23.5265883846941	22.4830559270285	24.5701208423596	0.207931969838674	28.574662889828	27.3869297023034	29.7623960773526	1	0.73	1.35	19.0227120422947	19.8477007012994	20.672689360304	26.3541663042157	27.497109974401	28.6400536445864	26.9038873508369	28.0733859974871	29.2361064718439	23.5265883846941	1.10189430539394	0.0269024268570822	-0.0669329833642932	-0.149937095982387	-0.147534832294206	-0.152141723911224	0.176712493938151	0.180037859726448	0.173660708029508	0.201266250853233	0.204666404214174	0.198155936994874	0.00025408858809912	0.00036359233491146	0.000371671944568911
150	25.4250084186799	0.19	23.5293549864662	22.4895601864322	24.5691497865002	0.211035933536368	28.8458914222451	27.6580689449177	30.0337138995725	0.99	0.74	1.35	19.2479851484744	20.0746223749618	20.9012596014491	26.6861241966679	27.8322048654478	28.9782855342278	27.2440183202445	28.4159021381382	29.5828811654778	23.5293549864662	1.10066233948966	0.50879899723985	0.322075441642495	-0.149937095982387	-0.147534832294206	-0.152141723911224	0.176712493938151	0.180037859726448	0.173660708029508	0.201266250853233	0.204666404214174	0.198155936994874	0.00025408858809912	0.00036359233491146	0.000371671944568911
150	25.4250084186799	0.19	23.5310162614512	22.4856977171725	24.5763348057298	0.204316229620834	28.6783359353886	27.4730504332105	29.8836214375667	1	0.74	1.36	18.9878510353033	19.820877627163	20.6539042190228	26.2553964861526	27.4072616136029	28.5591267410532	26.8057325230081	27.9809071221261	29.1588516792666	23.5310162614512	1.11018300607703	0.0441662286404709	0.108924350373469	-0.149937095982387	-0.147534832294206	-0.152141723911224	0.176712493938151	0.180037859726448	0.173660708029508	0.201266250853233	0.204666404214174	0.198155936994874	0.00025408858809912	0.00036359233491146	0.000371671944568911
150	25.4250084186799	0.19	23.5339575288931	22.4988684046507	24.5690466531356	0.212187626789848	28.7676008932223	27.5870840609893	29.9481177254554	1	0.73	1.35	19.1632912416296	19.983333976908	20.8033767121863	26.5497590213041	27.6858862519708	28.8220134826375	27.0872229260918	28.2488032081884	29.4059202119075	23.5339575288931	1.10573193701682	-0.183542747571627	-0.266427460749375	-0.149937095982387	-0.147534832294206	-0.152141723911224	0.176712493938151	0.180037859726448	0.173660708029508	0.201266250853233	0.204666404214174	0.198155936994874	0.00025408858809912	0.00036359233491146	0.000371671944568911
150	25.4250084186799	0.19	23.5443623495754	22.5081681901629	24.5805565089879	0.208133745248881	28.9930818796052	27.7886944382252	30.1974693209852	1	0.73	1.35	19.2228017144422	20.0559355280684	20.8890693416946	26.5892260696562	27.741627454525	28.8940288393938	27.1344597709334	28.312505705346	29.4863852971141	23.5443623495754	1.10807472855981	-0.669388252074729	-0.665603204585265	-0.149937095982387	-0.147534832294206	-0.152141723911224	0.176712493938151	0.180037859726448	0.173660708029508	0.201266250853233	0.204666404214174	0.198155936994874	0.00025408858809912	0.00036359233491146	0.000371671944568911
150	25.4250084186799	0.19	23.5450542630484	22.5090482248918	24.581060301205	0.215235617821831	29.5595503171918	28.3574863971102	30.7616142372735	1	0.74	1.35	19.5857620222847	20.4159956172021	21.2462292121194	27.0750475461755	28.222749332363	29.3704511185506	27.6582528724874	28.8294002806848	30.0034737669236	23.5450542630484	1.10834472448532	0.561262195340451	0.603322014069094	-0.149937095982387	-0.147534832294206	-0.152141723911224	0.176712493938151	0.180037859726448	0.173660708029508	0.201266250853233	0.204666404214174	0.198155936994874	0.00025408858809912	0.00036359233491146	0.000371671944568911
150	25.4250084186799	0.19	23.5484288941687	22.5091067686225	24.5877510197149	0.20649060622923	28.7156313288409	27.5167907813342	29.9144718763476	1	0.74	1.35	19.054603208591	19.8847665486636	20.7149298887362	26.36718999295	27.5159451925863	28.6647003922226	26.9252312314986	28.1002679046163	29.2712696908733	23.5484288941687	1.10567587897551	0.126910176618938	0.112572736727202	-0.149937095982387	-0.147534832294206	-0.152141723911224	0.176712493938151	0.180037859726448	0.173660708029508	0.201266250853233	0.204666404214174	0.198155936994874	0.00025408858809912	0.00036359233491146	0.000371671944568911
150	25.4250084186799	0.19	23.5525936200416	22.5250052066235	24.5801820334597	0.215612454882306	29.5506611066244	28.350297577726	30.7510246355229	1	0.75	1.36	19.6760717707509	20.5091649289742	21.3422580871975	27.25087470254	28.4046882042794	29.5585017060188	27.8306613226631	29.0119710967764	30.1900025627733	23.5525936200416	1.11642846352315	-0.436624450261892	-0.180267006220515	-0.149937095982387	-0.147534832294206	-0.152141723911224	0.176712493938151	0.180037859726448	0.173660708029508	0.201266250853233	0.204666404214174	0.198155936994874	0.00025408858809912	0.00036359233491146	0.000371671944568911
150	25.4250084186799	0.19	23.5541257232774	22.5233310960316	24.5849203505232	0.214975407660599	29.4028941447781	28.2062790177456	30.5995092718107	1	0.74	1.36	19.5768046753884	20.4073254469794	21.2378462185705	27.1137601386255	28.2640265566879	29.4142929747503	27.6821721516618	28.8564450982444	30.03035794046	23.5541257232774	1.11210250585942	-0.146174541307131	-0.0704495072692886	-0.149937095982387	-0.147534832294206	-0.152141723911224	0.176712493938151	0.180037859726448	0.173660708029508	0.201266250853233	0.204666404214174	0.198155936994874	0.00025408858809912	0.00036359233491146	0.000371671944568911
150	25.4250084186799	0.19	23.5589380731958	22.5295478911132	24.5883282552783	0.215736684596558	29.327411640424	28.1365539840621	30.5182692967858	1.01	0.74	1.37	19.3711546015579	20.1910235799303	21.0108925583028	26.7455218803861	27.877505190165	29.0094884999438	27.2883892715211	28.4466942667185	29.6030338659006	23.5589380731958	1.11579414124232	-0.473870277049162	-0.294329152302807	-0.149937095982387	-0.147534832294206	-0.152141723911224	0.176712493938151	0.180037859726448	0.173660708029508	0.201266250853233	0.204666404214174	0.198155936994874	0.00025408858809912	0.00036359233491146	0.000371671944568911
150	25.4250084186799	0.19	23.5607207626916	22.5257926403808	24.5956488850023	0.210817003205576	28.9241226194383	27.732295114166	30.1159501247105	0.99	0.73	1.36	19.3473834731664	20.1788596882955	21.0103359034246	26.8496953287029	28.0035920858661	29.1574888430293	27.3855583245813	28.5616926498326	29.738285498359	23.5607207626916	1.1061849713195	0.560723499799813	0.501888912971267	-0.149937095982387	-0.147534832294206	-0.152141723911224	0.176712493938151	0.180037859726448	0.173660708029508	0.201266250853233	0.204666404214174	0.198155936994874	0.00025408858809912	0.00036359233491146	0.000371671944568911
150	25.4250084186799	0.19	23.5668900689974	22.5406821738027	24.5930979641921	0.216078894219543	29.242598855193	28.0563845998116	30.4288131105744	0.99	0.73	1.35	19.5641782261526	20.3913449276969	21.2185116292412	27.1455349574149	28.2932388043551	29.4409426512954	27.6928106487501	28.8638974679605	30.0371088387692	23.5668900689974	1.10414449799688	0.0908379393348874	-0.0608705885401965	-0.149937095982387	-0.147534832294206	-0.152141723911224	0.176712493938151	0.180037859726448	0.173660708029508	0.201266250853233	0.204666404214174	0.198155936994874	0.00025408858809912	0.00036359233491146	0.000371671944568911
150	25.4250084186799	0.19	23.5687128756771	22.5291915231049	24.6082342282493	0.214058510067372	28.8915081523445	27.7125015435082	30.0705147611808	0.99	0.73	1.35	19.3112782606504	20.1328614244308	20.9544445882112	26.7875686629673	27.9272247289745	29.0668807949818	27.3275407920573	28.4918311872612	29.6543419591361	23.5687128756771	1.10047417969467	0.0439509031533727	-0.182172901848344	-0.149937095982387	-0.147534832294206	-0.152141723911224	0.176712493938151	0.180037859726448	0.173660708029508	0.201266250853233	0.204666404214174	0.198155936994874	0.00025408858809912	0.00036359233491146	0.000371671944568911
150	25.4250084186799	0.19	23.575901914366	22.5541230922362	24.5976807364957	0.208155960088996	29.2180293388592	28.0043792568631	30.4316794208554	0.99	0.73	1.34	19.5970918393354	20.4463880118927	21.29568418445	27.2286919894943	28.4087254393556	29.5887588892168	27.8052176707912	29.0123998991617	30.2169667156192	23.575901914366	1.10385705539253	0.240239054023655	0.0972517873710941	-0.149937095982387	-0.147534832294206	-0.152141723911224	0.176712493938151	0.180037859726448	0.173660708029508	0.201266250853233	0.204666404214174	0.198155936994874	0.00025408858809912	0.00036359233491146	0.000371671944568911
150	25.4250084186799	0.19	23.5841438271488	22.5546943579248	24.6135932963727	0.215053514406837	29.2501951987314	28.0600698947149	30.440320502748	1	0.74	1.36	19.4305281313997	20.2546445105232	21.0787608896467	26.8872338421606	28.0276150839262	29.1679963256919	27.4431552392535	28.6041212420184	29.7691851890689	23.5841438271488	1.11146295358812	0.337255612812508	0.400278273490042	-0.149937095982387	-0.147534832294206	-0.152141723911224	0.176712493938151	0.180037859726448	0.173660708029508	0.201266250853233	0.204666404214174	0.198155936994874	0.00025408858809912	0.00036359233491146	0.000371671944568911
150	25.4250084186799	0.19	23.5872677875521	22.5512511703734	24.6232844047308	0.216937690676629	29.673365872478	28.4727208261373	30.8740109188188	1.01	0.74	1.36	19.5890487152957	20.4150847814013	21.241120847507	27.0392004721016	28.1793964618731	29.3195924516445	27.5921673682464	28.7570875615985	29.9220652209956	23.5872677875521	1.11004862074879	0.0291371671633697	0.180189615188148	-0.149937095982387	-0.147534832294206	-0.152141723911224	0.176712493938151	0.180037859726448	0.173660708029508	0.201266250853233	0.204666404214174	0.198155936994874	0.00025408858809912	0.00036359233491146	0.000371671944568911
150	25.4250084186799	0.19	23.5880132932213	22.5533597111303	24.6226668753124	0.214556911020117	29.6034478959634	28.397174995556	30.8097207963708	1	0.74	1.34	19.7081751221911	20.5453512698221	21.3825274174531	27.2951060538228	28.4545645827654	29.614023111708	27.8866759980395	29.0727700111224	30.2528322444959	23.5880132932213	1.10680854510681	-0.1332290491973	-0.107163618055022	-0.149937095982387	-0.147534832294206	-0.152141723911224	0.176712493938151	0.180037859726448	0.173660708029508	0.201266250853233	0.204666404214174	0.198155936994874	0.00025408858809912	0.00036359233491146	0.000371671944568911
150	25.4250084186799	0.19	23.59048678391	22.5607728677505	24.6202007000695	0.216902668984687	29.7184584903596	28.5158649399301	30.9210520407892	1	0.74	1.36	19.7289026552192	20.5609255007544	21.3929483462897	27.290914563128	28.4418485399889	29.5927825168498	27.8547800979474	29.0282249853672	30.2058761514978	23.59048678391	1.11338648009652	0.0957690770305219	0.21388687540757	-0.149937095982387	-0.147534832294206	-0.152141723911224	0.176712493938151	0.180037859726448	0.173660708029508	0.201266250853233	0.204666404214174	0.198155936994874	0.00025408858809912	0.00036359233491146	0.000371671944568911
150	25.4250084186799	0.19	23.5927990739111	22.5681289656902	24.6174691821319	0.216406775742144	29.466486985927	28.2723464564468	30.6606275154072	1	0.74	1.36	19.5307580538328	20.355679671127	21.1806012884212	27.0010326345036	28.1414766176852	29.2819206008667	27.5736311829549	28.7425507432604	29.9050159008736	23.5927990739111	1.11074750580991	0.04606489389513	0.152915389389833	-0.149937095982387	-0.147534832294206	-0.152141723911224	0.176712493938151	0.180037859726448	0.173660708029508	0.201266250853233	0.204666404214174	0.198155936994874	0.00025408858809912	0.00036359233491146	0.000371671944568911
150	25.4250084186799	0.19	23.5952002635811	22.5529689956532	24.6374315315089	0.210656221907862	29.3055807208011	28.0974513314561	30.5137101101461	1	0.74	1.35	19.5168324240046	20.3560138344539	21.1951952449032	27.0390443687304	28.2016645571706	29.3642847456107	27.6017923062417	28.7905366342834	29.9768682421431	23.5952002635811	1.10683537482814	0.590507627123743	0.529196551021351	-0.149937095982387	-0.147534832294206	-0.152141723911224	0.176712493938151	0.180037859726448	0.173660708029508	0.201266250853233	0.204666404214174	0.198155936994874	0.00025408858809912	0.00036359233491146	0.000371671944568911
150	25.4250084186799	0.19	23.5956241568549	22.5612575643328	24.629990749377	0.211364923845072	29.3516219062399	28.1441671732792	30.5590766392006	1.01	0.75	1.36	19.4095624092788	20.2422808852417	21.0749993612047	26.816146387012	27.9666257270262	29.1171050670404	27.3899080399595	28.5626904009602	29.742395354658	23.5956241568549	1.11446633192998	-0.0747615879126403	0.143457167573592	-0.149937095982387	-0.147534832294206	-0.152141723911224	0.176712493938151	0.180037859726448	0.173660708029508	0.201266250853233	0.204666404214174	0.198155936994874	0.00025408858809912	0.00036359233491146	0.000371671944568911
150	25.4250084186799	0.19	23.5975726199509	22.5479979514965	24.6471472884054	0.209731484310519	29.1771737129603	27.9709831849844	30.3833642409361	1	0.73	1.36	19.4074211624006	20.2443258726752	21.0812305829498	26.8759115911568	28.0348794321361	29.1938472731154	27.4211246626856	28.6097285637852	29.7854676921031	23.5975726199509	1.10401419535705	0.326593732110889	0.260154387178224	-0.149937095982387	-0.147534832294206	-0.152141723911224	0.176712493938151	0.180037859726448	0.173660708029508	0.201266250853233	0.204666404214174	0.198155936994874	0.00025408858809912	0.00036359233491146	0.000371671944568911
150	25.4250084186799	0.19	23.6119177683881	22.5680768134671	24.6557587233092	0.213337661260492	29.4212752946973	28.2180718234915	30.6244787659032	1	0.74	1.37	19.5143660357633	20.3464481531908	21.1785302706183	26.9896132133336	28.1404358672668	29.2912585211999	27.5317624622304	28.7054742054709	29.8826220968005	23.6119177683881	1.11447920826468	0.0323326106044976	0.194841040551783	-0.149937095982387	-0.147534832294206	-0.152141723911224	0.176712493938151	0.180037859726448	0.173660708029508	0.201266250853233	0.204666404214174	0.198155936994874	0.00025408858809912	0.00036359233491146	0.000371671944568911
150	25.4250084186799	0.19	23.6125906362194	22.5891502160276	24.6360310564113	0.217525300265592	28.9807506662598	27.8101545955557	30.1513467369639	1	0.73	1.35	19.3276938991885	20.141242865859	20.9547918325295	26.7826017504801	27.909945658786	29.0372895670918	27.3218990408831	28.4667044369822	29.6205396522185	23.6125906362194	1.10214682223668	0.166812671132478	-0.0402628213131913	-0.149937095982387	-0.147534832294206	-0.152141723911224	0.176712493938151	0.180037859726448	0.173660708029508	0.201266250853233	0.204666404214174	0.198155936994874	0.00025408858809912	0.00036359233491146	0.000371671944568911
150	25.4250084186799	0.19	23.6127243175574	22.5757113936555	24.6497372414593	0.218258588648327	29.7970053365394	28.5960256145307	30.997985058548	1	0.74	1.34	19.8348639467133	20.6678912250459	21.5009185033785	27.4645066116954	28.6179646467468	29.7714226817983	28.0522273881485	29.2309424946527	30.4085384423316	23.6127243175574	1.10526653822509	-0.52254978698125	-0.567935586021874	-0.149937095982387	-0.147534832294206	-0.152141723911224	0.176712493938151	0.180037859726448	0.173660708029508	0.201266250853233	0.204666404214174	0.198155936994874	0.00025408858809912	0.00036359233491146	0.000371671944568911
150	25.4250084186799	0.19	23.6141012089562	22.5599123568099	24.6682900611025	0.212376391904227	29.6370411891476	28.421531975857	30.8525504024382	1	0.74	1.36	19.6797514564426	20.5213992335889	21.3630470107353	27.23152553549	28.3961415107465	29.560757486003	27.7992076900462	28.9886516106872	30.1748004058034	23.6141012089562	1.10946527452247	0.101024005902879	0.19579633689277	-0.149937095982387	-0.147534832294206	-0.152141723911224	0.176712493938151	0.180037859726448	0.173660708029508	0.201266250853233	0.204666404214174	0.198155936994874	0.00025408858809912	0.00036359233491146	0.000371671944568911
150	25.4250084186799	0.19	23.6185149720586	22.5826508627198	24.6543790813975	0.208756945972677	28.8511596237207	27.6549289637745	30.0473902836669	0.99	0.74	1.36	19.255272498243	20.0881709431527	20.9210693880625	26.7013264209045	27.8563084267436	29.0112904325827	27.2499014896382	28.4301000185786	29.6072725330598	23.6185149720586	1.10823567916534	0.299901983309296	0.273544061938779	-0.149937095982387	-0.147534832294206	-0.152141723911224	0.176712493938151	0.180037859726448	0.173660708029508	0.201266250853233	0.204666404214174	0.198155936994874	0.00025408858809912	0.00036359233491146	0.000371671944568911
150	25.4250084186799	0.19	23.6186312594015	22.5879909226223	24.6492715961806	0.212024290319153	29.1419942286041	27.9455291106	30.3384593466083	1	0.74	1.35	19.431491768743	20.2634352971719	21.0953788256008	26.9316540873901	28.0847109702348	29.2377678530796	27.5034076681349	28.6824949806695	29.8597340675638	23.6186312594015	1.10478705734058	0.530327813085374	0.49005170486182	-0.149937095982387	-0.147534832294206	-0.152141723911224	0.176712493938151	0.180037859726448	0.173660708029508	0.201266250853233	0.204666404214174	0.198155936994874	0.00025408858809912	0.00036359233491146	0.000371671944568911
150	25.4250084186799	0.19	23.6198323952724	22.5847994463167	24.6548653442281	0.217126771013789	29.6286497877243	28.4304808326337	30.8268187428149	1	0.74	1.36	19.6413717029127	20.4691340593908	21.2968964158688	27.1546853275097	28.299087391485	29.4434894554603	27.7267012013862	28.8939521499716	30.0664564332112	23.6198323952724	1.11253191513507	0.204493655081228	0.306407923986246	-0.149937095982387	-0.147534832294206	-0.152141723911224	0.176712493938151	0.180037859726448	0.173660708029508	0.201266250853233	0.204666404214174	0.198155936994874	0.00025408858809912	0.00036359233491146	0.000371671944568911
150	25.4250084186799	0.19	23.6223322727684	22.5815224718557	24.6631420736812	0.209873203867244	28.8010234247207	27.6108918226362	29.9911550268051	1	0.74	1.35	19.1016720965516	19.9250248430255	20.7483775894994	26.422672543103	27.5615874976463	28.7005024521895	26.980257431007	28.1461855565617	29.3038766506016	23.6223322727684	1.10540700114523	0.210146966391365	0.183212245575567	-0.149937095982387	-0.147534832294206	-0.152141723911224	0.176712493938151	0.180037859726448	0.173660708029508	0.201266250853233	0.204666404214174	0.198155936994874	0.00025408858809912	0.00036359233491146	0.000371671944568911
150	25.4250084186799	0.19	23.6225236926344	22.5927263415507	24.652321043718	0.213685305347846	29.3623460597798	28.1627948645628	30.5618972549969	1	0.75	1.35	19.4956421551824	20.3260292300887	21.1564163049951	26.9741234676599	28.1230450218299	29.2719665759998	27.5537772322637	28.7285636660551	29.9031435890529	23.6225236926344	1.11036004131502	0.351789359418236	0.447166211727393	-0.149937095982387	-0.147534832294206	-0.152141723911224	0.176712493938151	0.180037859726448	0.173660708029508	0.201266250853233	0.204666404214174	0.198155936994874	0.00025408858809912	0.00036359233491146	0.000371671944568911
150	25.4250084186799	0.19	23.6227031789608	22.5836427412456	24.6617636166761	0.210511232363304	29.0053672854841	27.8090926956345	30.2016418753336	1.01	0.74	1.36	19.1130321180349	19.9352248773612	20.7574176366874	26.3718738340107	27.5063230193772	28.6407722047438	26.9251547008448	28.0851295559064	29.2450818613827	23.6227031789608	1.11371288068789	-0.284290594134458	-0.103108918643755	-0.149937095982387	-0.147534832294206	-0.152141723911224	0.176712493938151	0.180037859726448	0.173660708029508	0.201266250853233	0.204666404214174	0.198155936994874	0.00025408858809912	0.00036359233491146	0.000371671944568911
150	25.4250084186799	0.19	23.6254720798862	22.5825931181707	24.6683510416017	0.212150990110649	29.1151954476593	27.9202836666309	30.3101072286878	1.01	0.73	1.36	19.2524905681675	20.0764445103525	20.9003984525374	26.5977193873941	27.7360290343863	28.8743386813785	27.1408682519171	28.300464476745	29.4602519436032	23.6254720798862	1.10805558143649	-0.189233271658671	-0.156984509077489	-0.149937095982387	-0.147534832294206	-0.152141723911224	0.176712493938151	0.180037859726448	0.173660708029508	0.201266250853233	0.204666404214174	0.198155936994874	0.00025408858809912	0.00036359233491146	0.000371671944568911
150	25.4250084186799	0.19	23.627606533414	22.5935363697495	24.6616766970784	0.21240184156518	29.1263104443278	27.9318387872162	30.3207821014395	1	0.74	1.37	19.3498161153508	20.1772878438032	21.0047595722555	26.7798658857472	27.9250748004005	29.0702837150537	27.3152536775163	28.4867099680238	29.6536379260531	23.627606533414	1.11118729666375	-0.250312538315815	-0.194104850075009	-0.149937095982387	-0.147534832294206	-0.152141723911224	0.176712493938151	0.180037859726448	0.173660708029508	0.201266250853233	0.204666404214174	0.198155936994874	0.00025408858809912	0.00036359233491146	0.000371671944568911
150	25.4250084186799	0.19	23.6284398931415	22.5926673002588	24.6642124860242	0.211051583475265	28.8935535934394	27.703824386072	30.0832828008067	1.01	0.74	1.37	19.004126204177	19.8202504941134	20.6363747840497	26.2023498723753	27.327598881696	28.4528478910167	26.7406389586318	27.887667049992	29.0359948164103	23.6284398931415	1.11659992845303	0.28264920698652	0.569646529428489	-0.149937095982387	-0.147534832294206	-0.152141723911224	0.176712493938151	0.180037859726448	0.173660708029508	0.201266250853233	0.204666404214174	0.198155936994874	0.00025408858809912	0.00036359233491146	0.000371671944568911
150	25.4250084186799	0.19	23.6287028687701	22.5794971646322	24.677908572908	0.211104489337885	29.2733795055888	28.0682019399301	30.4785570712474	1	0.74	1.35	19.5155736902425	20.3535230409979	21.1914723917534	27.0475362791954	28.2088890441422	29.3702418090891	27.6217400447302	28.8083923589276	29.9923805179601	23.6287028687701	1.10582926112597	0.344266502220155	0.337868563772848	-0.149937095982387	-0.147534832294206	-0.152141723911224	0.176712493938151	0.180037859726448	0.173660708029508	0.201266250853233	0.204666404214174	0.198155936994874	0.00025408858809912	0.00036359233491146	0.000371671944568911
150	25.4250084186799	0.19	23.6350575924907	22.604742831918	24.6653723530633	0.214852336293456	29.0832864542473	27.8992467116325	30.2673261968621	0.99	0.73	1.34	19.496454429649	20.323880959239	21.1513074888291	27.0742082062334	28.223233441479	29.3722586767246	27.6381899467344	28.8121368015534	29.9834102066832	23.6350575924907	1.09895045118902	0.246706745068832	0.0429838237920918	-0.149937095982387	-0.147534832294206	-0.152141723911224	0.176712493938151	0.180037859726448	0.173660708029508	0.201266250853233	0.204666404214174	0.198155936994874	0.00025408858809912	0.00036359233491146	0.000371671944568911
150	25.4250084186799	0.19	23.6360359015721	22.5990543238583	24.673017479286	0.21435147675113	29.2800216568258	28.0861999512315	30.4738433624201	1	0.73	1.35	19.456571528418	20.2835854159287	21.1105993034395	26.9275184781877	28.0720896944032	29.2166609106186	27.4845655673487	28.6549849718992	29.8220043581215	23.6360359015721	1.10695571185275	-0.434945280447893	-0.495623575081182	-0.149937095982387	-0.147534832294206	-0.152141723911224	0.176712493938151	0.180037859726448	0.173660708029508	0.201266250853233	0.204666404214174	0.198155936994874	0.00025408858809912	0.00036359233491146	0.000371671944568911
150	25.4250084186799	0.19	23.6377934007059	22.5958369279443	24.6797498734675	0.213347816290943	29.7179803586773	28.5026796966567	30.933281020698	0.99	0.73	1.34	19.9204265815564	20.7697961099638	21.6191656383713	27.6642030842074	28.8437526802566	30.0233022763058	28.2388899993036	29.4430215235645	30.6464506697758	23.6377934007059	1.09449373296166	0.00988909881648405	-0.3629894083226	-0.149937095982387	-0.147534832294206	-0.152141723911224	0.176712493938151	0.180037859726448	0.173660708029508	0.201266250853233	0.204666404214174	0.198155936994874	0.00025408858809912	0.00036359233491146	0.000371671944568911
150	25.4250084186799	0.19	23.6380372122051	22.607048949729	24.6690254746813	0.218557013434593	29.8297182390285	28.6284704696927	31.0309660083643	1.01	0.74	1.36	19.7711166123967	20.6007106961275	21.4303047798584	27.3303177986365	28.4770952111988	29.6238726237611	27.8982929762351	29.0692713353473	30.2405686162748	23.6380372122051	1.11472495428363	0.178444916352519	0.421707769571742	-0.149937095982387	-0.147534832294206	-0.152141723911224	0.176712493938151	0.180037859726448	0.173660708029508	0.201266250853233	0.204666404214174	0.198155936994874	0.00025408858809912	0.00036359233491146	0.000371671944568911
150	25.4250084186799	0.19	23.6395153106393	22.6049503007608	24.6740803205179	0.216890283972174	29.2775851009636	28.0927888334815	30.4623813684457	1	0.74	1.36	19.4996387236483	20.3220241163542	21.1444095090602	27.00774463207	28.1467798208815	29.285815009693	27.5691712669758	28.7327372799102	29.8961235812131	23.6395153106393	1.10375405329157	0.055785362368376	-0.0259413358770445	-0.149937095982387	-0.147534832294206	-0.152141723911224	0.176712493938151	0.180037859726448	0.173660708029508	0.201266250853233	0.204666404214174	0.198155936994874	0.00025408858809912	0.00036359233491146	0.000371671944568911
150	25.4250084186799	0.19	23.6403356107718	22.6113437268405	24.669327494703	0.213603322340862	28.930232055639	27.7480457656599	30.1124183456181	0.99	0.74	1.36	19.3667580678936	20.1918653948226	21.0169727217516	26.8811131216924	28.026364346237	29.1716155707816	27.4270722628462	28.5967362641016	29.762081363009	23.6403356107718	1.104524308736	0.158159416289083	0.0887978797782895	-0.149937095982387	-0.147534832294206	-0.152141723911224	0.176712493938151	0.180037859726448	0.173660708029508	0.201266250853233	0.204666404214174	0.198155936994874	0.00025408858809912	0.00036359233491146	0.000371671944568911
150	25.4250084186799	0.19	23.641150898369	22.5889164452631	24.6933853514748	0.207088765115877	29.3845317152228	28.1600002237788	30.6090632066668	0.99	0.74	1.35	19.6143797766269	20.4673068196224	21.320233862618	27.2033092732045	28.3862392665218	29.5691692598391	27.7869059982387	28.9933887836889	30.2002711258417	23.641150898369	1.10370697198287	0.0561604949580006	0.00274532841636979	-0.149937095982387	-0.147534832294206	-0.152141723911224	0.176712493938151	0.180037859726448	0.173660708029508	0.201266250853233	0.204666404214174	0.198155936994874	0.00025408858809912	0.00036359233491146	0.000371671944568911
150	25.4250084186799	0.19	23.6454752078269	22.6125662237729	24.6783841918808	0.214090628744401	29.0663327410028	27.880305091712	30.2523603902936	0.99	0.73	1.34	19.4269931776616	20.2534170986157	21.0798410195698	26.9474257912516	28.0937687728116	29.2401117543717	27.5166512784535	28.6856547053202	29.8581008012165	23.6454752078269	1.10142285748033	-0.23868614810098	-0.417295884167412	-0.149937095982387	-0.147534832294206	-0.152141723911224	0.176712493938151	0.180037859726448	0.173660708029508	0.201266250853233	0.204666404214174	0.198155936994874	0.00025408858809912	0.00036359233491146	0.000371671944568911
150	25.4250084186799	0.19	23.64736657121	22.6203180737286	24.6744150686913	0.216899729493901	29.390846749191	28.2015001148349	30.5801933835471	0.99	0.74	1.35	19.6192154749845	20.446619967613	21.2740244602416	27.1970705081366	28.3440571627998	29.491043817463	27.7652885992176	28.9369217208305	30.1087050981782	23.64736657121	1.10316412657027	-0.0788436300630425	-0.195679717269495	-0.149937095982387	-0.147534832294206	-0.152141723911224	0.176712493938151	0.180037859726448	0.173660708029508	0.201266250853233	0.204666404214174	0.198155936994874	0.00025408858809912	0.00036359233491146	0.000371671944568911
150	25.4250084186799	0.19	23.6477490864721	22.6077714431903	24.6877267297539	0.20846820005647	28.6317822906517	27.4436088881795	29.8199556931239	1.01	0.74	1.37	18.8735589087389	19.6906912617296	20.5078236147204	26.0476467600931	27.1753818624056	28.3031169647181	26.5777614470912	27.7240153152494	28.8776755324875	23.6477490864721	1.11229840232787	0.164672855895865	0.36158598466988	-0.149937095982387	-0.147534832294206	-0.152141723911224	0.176712493938151	0.180037859726448	0.173660708029508	0.201266250853233	0.204666404214174	0.198155936994874	0.00025408858809912	0.00036359233491146	0.000371671944568911
150	25.4250084186799	0.19	23.6483759992208	22.6092354155594	24.6875165828822	0.212715723867741	29.4613506946968	28.2542713637207	30.6684300256729	1	0.74	1.34	19.643184788135	20.4823811718275	21.32157755552	27.2234523063368	28.3864929727823	29.5495336392278	27.811275034386	28.9982807829623	30.1844246061273	23.6483759992208	1.10611243908942	0.718779418335384	0.704392039054098	-0.149937095982387	-0.147534832294206	-0.152141723911224	0.176712493938151	0.180037859726448	0.173660708029508	0.201266250853233	0.204666404214174	0.198155936994874	0.00025408858809912	0.00036359233491146	0.000371671944568911
150	25.4250084186799	0.19	23.6524200429401	22.6182274016089	24.6866126842714	0.213256036670561	29.2156234517536	28.0205396248456	30.4107072786615	1	0.74	1.36	19.3616364990947	20.1874156936546	21.0131948882144	26.7697940686206	27.9115332488574	29.0532724290942	27.3137459590832	28.477856042197	29.643569992211	23.6524200429401	1.10920369514352	-0.10487936053336	-0.0494254693936633	-0.149937095982387	-0.147534832294206	-0.152141723911224	0.176712493938151	0.180037859726448	0.173660708029508	0.201266250853233	0.204666404214174	0.198155936994874	0.00025408858809912	0.00036359233491146	0.000371671944568911
150	25.4250084186799	0.19	23.6559892186872	22.6086608540233	24.7033175833511	0.210943751643838	29.0129382939564	27.8179063043665	30.2079702835462	1	0.73	1.36	19.2845057026338	20.1129505527215	20.9413954028092	26.6967587424605	27.8436272510583	28.9904957596562	27.2372803363261	28.4089199352403	29.5807585059274	23.6559892186872	1.10445829164724	-0.301890612314786	-0.394038487569181	-0.149937095982387	-0.147534832294206	-0.152141723911224	0.176712493938151	0.180037859726448	0.173660708029508	0.201266250853233	0.204666404214174	0.198155936994874	0.00025408858809912	0.00036359233491146	0.000371671944568911
150	25.4250084186799	0.19	23.6571414304768	22.6226249953415	24.6916578656122	0.216104771030916	29.6176647243522	28.4163278340166	30.8190016146877	1.01	0.74	1.37	19.5910486469726	20.4192854831128	21.2475223192529	27.0635928739587	28.2077411500631	29.3518894261675	27.6301592505297	28.7983060839191	29.9635971270054	23.6571414304768	1.11629705285153	0.192597177834801	0.440809684504882	-0.149937095982387	-0.147534832294206	-0.152141723911224	0.176712493938151	0.180037859726448	0.173660708029508	0.201266250853233	0.204666404214174	0.198155936994874	0.00025408858809912	0.00036359233491146	0.000371671944568911
150	25.4250084186799	0.19	23.6629814041599	22.6095892543472	24.7163735539727	0.208885777126603	29.1739906622818	27.9648462629118	30.3831350616517	0.99	0.73	1.34	19.5161570785569	20.3599969411797	21.2038368038024	27.0874437985032	28.2586510582994	29.4298583180957	27.6624346530148	28.8545124365316	30.0537094491341	23.6629814041599	1.10085783528452	0.0990110066969548	-0.0566371602616397	-0.149937095982387	-0.147534832294206	-0.152141723911224	0.176712493938151	0.180037859726448	0.173660708029508	0.201266250853233	0.204666404214174	0.198155936994874	0.00025408858809912	0.00036359233491146	0.000371671944568911
150	25.4250084186799	0.19	23.6638831791246	22.6178198237085	24.7099465345406	0.211467093410589	29.3142918978498	28.1087422825807	30.5198415131189	1	0.74	1.35	19.4637152492724	20.2984902169525	21.1332651846325	26.9328810649628	28.0879994291906	29.2431177934184	27.4977665518114	28.6848889546922	29.8588383510159	23.6638831791246	1.10596111357828	0.383918629750433	0.346162043200578	-0.149937095982387	-0.147534832294206	-0.152141723911224	0.176712493938151	0.180037859726448	0.173660708029508	0.201266250853233	0.204666404214174	0.198155936994874	0.00025408858809912	0.00036359233491146	0.000371671944568911
150	25.4250084186799	0.19	23.6639240229528	22.6142099749618	24.7136380709439	0.206971337914787	28.9856900569497	27.7773472799119	30.1940328339875	1.01	0.74	1.37	19.0705686053412	19.9001576800666	20.7297467547919	26.3023963070598	27.4465772209588	28.5907581348579	26.8364882929938	28.0021456596031	29.1629583402314	23.6639240229528	1.11480574629676	0.296474735418046	0.532609457180017	-0.149937095982387	-0.147534832294206	-0.152141723911224	0.176712493938151	0.180037859726448	0.173660708029508	0.201266250853233	0.204666404214174	0.198155936994874	0.00025408858809912	0.00036359233491146	0.000371671944568911
150	25.4250084186799	0.19	23.6658482244583	22.61627145956	24.7154249893567	0.208004755743988	28.9166600946627	27.7149769974024	30.1183431919231	1	0.74	1.36	19.1911857362518	20.0232890253074	20.8553923143629	26.5558386210669	27.7072630803945	28.8586875397221	27.1075828746232	28.2800391328108	29.457084665283	23.6658482244583	1.10817304276362	-0.253530186577647	-0.238579522671402	-0.149937095982387	-0.147534832294206	-0.152141723911224	0.176712493938151	0.180037859726448	0.173660708029508	0.201266250853233	0.204666404214174	0.198155936994874	0.00025408858809912	0.00036359233491146	0.000371671944568911
150	25.4250084186799	0.19	23.6659598627246	22.6255305634575	24.7063891619917	0.21618142217269	29.4043515268935	28.211936705539	30.596766348248	0.99	0.74	1.35	19.645253887859	20.4755865286009	21.3059191693429	27.2432742123425	28.3947472321528	29.546220251963	27.8116409657946	28.9856758834159	30.1631208324017	23.6659598627246	1.10425353158914	-0.305201920992493	-0.390778859259567	-0.149937095982387	-0.147534832294206	-0.152141723911224	0.176712493938151	0.180037859726448	0.173660708029508	0.201266250853233	0.204666404214174	0.198155936994874	0.00025408858809912	0.00036359233491146	0.000371671944568911
150	25.4250084186799	0.19	23.6661756527559	22.6203063217862	24.7120449837255	0.212209476252039	29.3524197467947	28.147982807309	30.5568566862805	1.01	0.75	1.37	19.3732990422232	20.2022720157358	21.0312449892485	26.745453587707	27.8898770614904	29.0343005352737	27.3016533877246	28.4702877413235	29.6376082466355	23.6661756527559	1.11502420785826	0.281304122968123	0.532626295853355	-0.149937095982387	-0.147534832294206	-0.152141723911224	0.176712493938151	0.180037859726448	0.173660708029508	0.201266250853233	0.204666404214174	0.198155936994874	0.00025408858809912	0.00036359233491146	0.000371671944568911
150	25.4250084186799	0.19	23.6674921902531	22.6403288688877	24.6946555116185	0.219702559222065	29.6247337982161	28.4357274927414	30.8137401036908	1	0.74	1.35	19.7441932222775	20.5697733043694	21.3953533864612	27.3499547449407	28.4935607474417	29.6371667499427	27.9318080578748	29.1001646500131	30.2659723803662	23.6674921902531	1.10877777022311	-0.0242066330073153	0.000678240922877081	-0.149937095982387	-0.147534832294206	-0.152141723911224	0.176712493938151	0.180037859726448	0.173660708029508	0.201266250853233	0.204666404214174	0.198155936994874	0.00025408858809912	0.00036359233491146	0.000371671944568911
150	25.4250084186799	0.19	23.6720790414607	22.6246060237018	24.7195520592196	0.207294937285419	28.8189934507204	27.6187828885597	30.019204012881	1	0.73	1.35	19.173015864863	20.0062045047221	20.8393931445812	26.556641454102	27.7106952622418	28.8647490703815	27.1001395137529	28.2739272443978	29.4562119667975	23.6720790414607	1.10650703622207	-0.0546443100219916	-0.118603523372471	-0.149937095982387	-0.147534832294206	-0.152141723911224	0.176712493938151	0.180037859726448	0.173660708029508	0.201266250853233	0.204666404214174	0.198155936994874	0.00025408858809912	0.00036359233491146	0.000371671944568911
150	25.4250084186799	0.19	23.6724629662371	22.6222208650128	24.7227050674615	0.211619302671871	29.2509642489753	28.0485677399542	30.4533607579964	1	0.74	1.35	19.4348901422977	20.2680322933324	21.1011744443671	26.8998570210316	28.0530101686407	29.2061633162498	27.4687120273885	28.6452245256455	29.8250351999928	23.6724629662371	1.10462470402171	-0.0948388510696736	-0.116621225136458	-0.149937095982387	-0.147534832294206	-0.152141723911224	0.176712493938151	0.180037859726448	0.173660708029508	0.201266250853233	0.204666404214174	0.198155936994874	0.00025408858809912	0.00036359233491146	0.000371671944568911
150	25.4250084186799	0.19	23.6729638347819	22.6381924332209	24.707735236343	0.209340075767584	29.1134716967928	27.9084916944458	30.3184516991397	1	0.74	1.37	19.2797586400185	20.1121835473066	20.9446084545946	26.6542175491216	27.8050428777182	28.9558682063148	27.2043030335362	28.3780464977154	29.5537480549095	23.6729638347819	1.1126026086842	0.191665352462882	0.375056682253281	-0.149937095982387	-0.147534832294206	-0.152141723911224	0.176712493938151	0.180037859726448	0.173660708029508	0.201266250853233	0.204666404214174	0.198155936994874	0.00025408858809912	0.00036359233491146	0.000371671944568911
150	25.4250084186799	0.19	23.6746977999412	22.6491212170151	24.7002743828673	0.214476529980863	29.5256460379433	28.3222563868309	30.7290356890557	0.99	0.73	1.34	19.8311592413921	20.6737690770883	21.5163789127845	27.5602190003266	28.7312303023359	29.9022416043453	28.1364485701351	29.3343802415446	30.5250794373242	23.6746977999412	1.10407547012581	-0.0272790193032698	-0.162990770242481	-0.149937095982387	-0.147534832294206	-0.152141723911224	0.176712493938151	0.180037859726448	0.173660708029508	0.201266250853233	0.204666404214174	0.198155936994874	0.00025408858809912	0.00036359233491146	0.000371671944568911
150	25.4250084186799	0.19	23.6747463124911	22.6436890586055	24.7058035663767	0.21618841592861	29.0852491478823	27.9057990102074	30.2646992855572	0.99	0.73	1.36	19.505262164907	20.3296601381515	21.154058111396	27.0887288668199	28.2336451969247	29.3785615270295	27.6304804179596	28.7958709785297	29.9705723425082	23.6747463124911	1.10085765659995	0.18759027460886	-0.0420844212939392	-0.149937095982387	-0.147534832294206	-0.152141723911224	0.176712493938151	0.180037859726448	0.173660708029508	0.201266250853233	0.204666404214174	0.198155936994874	0.00025408858809912	0.00036359233491146	0.000371671944568911
150	25.4250084186799	0.19	23.6750073684539	22.6356127185289	24.7144020183789	0.212223300246564	29.2724683642205	28.0713617820137	30.4735749464274	1.01	0.75	1.36	19.2825250863592	20.1075783197095	20.9326315530598	26.6000581556729	27.7382111667725	28.876364177872	27.1715843500482	28.3298835115352	29.4941384349771	23.6750073684539	1.11526472664611	-0.0256135505735184	0.246651564819243	-0.149937095982387	-0.147534832294206	-0.152141723911224	0.176712493938151	0.180037859726448	0.173660708029508	0.201266250853233	0.204666404214174	0.198155936994874	0.00025408858809912	0.00036359233491146	0.000371671944568911
150	25.4250084186799	0.19	23.6839702571822	22.6374676114967	24.7304729028678	0.211554409870968	29.4752442384286	28.2633927427281	30.687095734129	1	0.74	1.36	19.5499769425882	20.3882226908761	21.2264684391641	27.0411410031698	28.2005859243239	29.360030845478	27.6019532678617	28.7881995212338	29.9706214249046	23.6839702571822	1.11113058827607	-0.0236749545285967	0.109105500282368	-0.149937095982387	-0.147534832294206	-0.152141723911224	0.176712493938151	0.180037859726448	0.173660708029508	0.201266250853233	0.204666404214174	0.198155936994874	0.00025408858809912	0.00036359233491146	0.000371671944568911
150	25.4250084186799	0.19	23.6846145198395	22.6546858862429	24.7145431534361	0.213007091058533	29.1804359850705	27.9859052648042	30.3749667053369	0.99	0.74	1.35	19.4720285884476	20.303158977646	21.1342893668443	26.9945378732661	28.1467537642261	29.2989696551861	27.5676861859983	28.7431606490859	29.9196002455721	23.6846145198395	1.10432897612556	0.570618322069433	0.486226808395964	-0.149937095982387	-0.147534832294206	-0.152141723911224	0.176712493938151	0.180037859726448	0.173660708029508	0.201266250853233	0.204666404214174	0.198155936994874	0.00025408858809912	0.00036359233491146	0.000371671944568911
150	25.4250084186799	0.19	23.6874343894715	22.6427632693158	24.7321055096271	0.209107901847606	29.2579360090607	28.0461267970188	30.4697452211026	1	0.74	1.36	19.4257544054223	20.265096975244	21.1044395450657	26.8832353819138	28.0447987065422	29.2063620311706	27.4444314069393	28.6278278492543	29.8139002014375	23.6874343894715	1.11186439512645	-0.361470062036352	-0.220656803318118	-0.149937095982387	-0.147534832294206	-0.152141723911224	0.176712493938151	0.180037859726448	0.173660708029508	0.201266250853233	0.204666404214174	0.198155936994874	0.00025408858809912	0.00036359233491146	0.000371671944568911
150	25.4250084186799	0.19	23.6902553117224	22.6508552616579	24.7296553617869	0.209001698927502	29.1754789509759	27.9666968257843	30.3842610761675	1	0.74	1.35	19.390707362902	20.2288163680915	21.0669253732811	26.8454141666938	28.0057319900753	29.1660498134568	27.410467537769	28.5922636833432	29.7795099596373	23.6902553117224	1.10801305051764	-0.00982230115515116	0.0274275645252475	-0.149937095982387	-0.147534832294206	-0.152141723911224	0.176712493938151	0.180037859726448	0.173660708029508	0.201266250853233	0.204666404214174	0.198155936994874	0.00025408858809912	0.00036359233491146	0.000371671944568911
150	25.4250084186799	0.19	23.692758566334	22.6340365515077	24.7514805811603	0.207711992247966	29.3258650311855	28.1060927642505	30.5456372981205	0.99	0.73	1.33	19.6318496774201	20.4838494906283	21.3358493038365	27.2572770413464	28.4402116771236	29.6231463129008	27.856749890634	29.0631294657016	30.268734960839	23.692758566334	1.09683032901605	-0.641044935845962	-0.887895225011083	-0.149937095982387	-0.147534832294206	-0.152141723911224	0.176712493938151	0.180037859726448	0.173660708029508	0.201266250853233	0.204666404214174	0.198155936994874	0.00025408858809912	0.00036359233491146	0.000371671944568911
150	25.4250084186799	0.19	23.6943715084808	22.6566361645315	24.7321068524302	0.215715841798865	29.4554241067531	28.259294750169	30.6515534633373	1.01	0.74	1.36	19.4776418457859	20.3020707430653	21.1264996403448	26.9042020049301	28.0429744377904	29.1817468706507	27.4802291126371	28.6427378182258	29.804427874273	23.6943715084808	1.11273821016162	-0.177144055828156	0.0086747143670321	-0.149937095982387	-0.147534832294206	-0.152141723911224	0.176712493938151	0.180037859726448	0.173660708029508	0.201266250853233	0.204666404214174	0.198155936994874	0.00025408858809912	0.00036359233491146	0.000371671944568911
150	25.4250084186799	0.19	23.6952969937972	22.6644097196936	24.7261842679007	0.212893792311945	29.164434656151	27.9701553703648	30.3587139419372	1	0.74	1.36	19.3866722828302	20.214451064218	21.0422298456059	26.8363876937084	27.9822569784348	29.1281262631611	27.4050775747678	28.5750682860078	29.7445818251066	23.6952969937972	1.11005136516914	0.135115575108606	0.209591757735851	-0.149937095982387	-0.147534832294206	-0.152141723911224	0.176712493938151	0.180037859726448	0.173660708029508	0.201266250853233	0.204666404214174	0.198155936994874	0.00025408858809912	0.00036359233491146	0.000371671944568911
150	25.4250084186799	0.19	23.6963544717804	22.6696343569462	24.7230745866146	0.217302165989539	29.3312947020545	28.1457622688626	30.5168271352463	0.98	0.73	1.33	19.729129280699	20.5601432861992	21.3911572916994	27.4301386898056	28.5855282206726	29.7409177515396	28.0014491953632	29.1797371283718	30.3617606968399	23.6963544717804	1.09364672161671	0.0891255136854573	-0.310205812411293	-0.149937095982387	-0.147534832294206	-0.152141723911224	0.176712493938151	0.180037859726448	0.173660708029508	0.201266250853233	0.204666404214174	0.198155936994874	0.00025408858809912	0.00036359233491146	0.000371671944568911
150	25.4250084186799	0.19	23.6984157632201	22.6491378628372	24.747693663603	0.209799888088083	29.1111005585149	27.9078897913041	30.3143113257258	1	0.74	1.35	19.3425572667233	20.1764853545418	21.0104134423604	26.774808646194	27.929168158648	29.083527671102	27.3377000396188	28.5157436027335	29.6955476207861	23.6984157632201	1.10547090034363	-0.208681763485234	-0.230854550025636	-0.149937095982387	-0.147534832294206	-0.152141723911224	0.176712493938151	0.180037859726448	0.173660708029508	0.201266250853233	0.204666404214174	0.198155936994874	0.00025408858809912	0.00036359233491146	0.000371671944568911
150	25.4250084186799	0.19	23.7003027326764	22.6559493476243	24.7446561177284	0.213705111344989	29.7714040341861	28.5552131161097	30.9875949522624	1.01	0.75	1.36	19.664755289165	20.5022940142878	21.3398327394106	27.1537348959708	28.3102356595285	29.4667364230862	27.7328720706616	28.9111492929668	30.093875529931	23.7003027326764	1.11692519423377	0.370779037812772	0.691101121054663	-0.149937095982387	-0.147534832294206	-0.152141723911224	0.176712493938151	0.180037859726448	0.173660708029508	0.201266250853233	0.204666404214174	0.198155936994874	0.00025408858809912	0.00036359233491146	0.000371671944568911
150	25.4250084186799	0.19	23.7007810669248	22.6547228241819	24.7468393096676	0.207069521404943	29.1943641547117	27.9776861562382	30.4110421531853	1.01	0.75	1.36	19.260475709943	20.0980645264576	20.9356533429723	26.5920189783494	27.7484378560676	28.9048567337859	27.1779919595878	28.351924436017	29.5440045252514	23.7007810669248	1.11503573427301	0.323719203828925	0.603483241177578	-0.149937095982387	-0.147534832294206	-0.152141723911224	0.176712493938151	0.180037859726448	0.173660708029508	0.201266250853233	0.204666404214174	0.198155936994874	0.00025408858809912	0.00036359233491146	0.000371671944568911
150	25.4250084186799	0.19	23.7017433212659	22.6619128347822	24.7415738077496	0.216532115163813	30.0595558031833	28.8418309584289	31.2772806479377	1.01	0.74	1.37	19.8796495246998	20.7189840026713	21.5583184806429	27.4597528740851	28.6191252923544	29.7784977106238	28.0336719549833	29.2161051050211	30.4012934650437	23.7017433212659	1.11820814135946	-0.549984134930556	-0.234529321621242	-0.149937095982387	-0.147534832294206	-0.152141723911224	0.176712493938151	0.180037859726448	0.173660708029508	0.201266250853233	0.204666404214174	0.198155936994874	0.00025408858809912	0.00036359233491146	0.000371671944568911
150	25.4250084186799	0.19	23.7023995749743	22.6572438461412	24.7475553038074	0.214890436268347	29.384959119434	28.1887727514327	30.5811454874352	0.99	0.73	1.34	19.6693800198511	20.5040472277588	21.3387144356665	27.2984615702324	28.4568677160288	29.6152738618252	27.879314169567	29.0607049936604	30.2461436507847	23.7023995749743	1.09697081414849	-0.195589550884408	-0.474542860990172	-0.149937095982387	-0.147534832294206	-0.152141723911224	0.176712493938151	0.180037859726448	0.173660708029508	0.201266250853233	0.204666404214174	0.198155936994874	0.00025408858809912	0.00036359233491146	0.000371671944568911
150	25.4250084186799	0.19	23.7081613871521	22.6689726057544	24.7473501685499	0.214026291016363	29.3866293956987	28.1873030039338	30.5859557874637	0.99	0.74	1.35	19.6465888803655	20.4825210214819	21.3184531625984	27.2550918332441	28.4147540734033	29.5744163135624	27.8329827815709	29.0141242170257	30.2014496912511	23.7081613871521	1.10498704443874	-0.00341636894104549	-0.0519283875577713	-0.149937095982387	-0.147534832294206	-0.152141723911224	0.176712493938151	0.180037859726448	0.173660708029508	0.201266250853233	0.204666404214174	0.198155936994874	0.00025408858809912	0.00036359233491146	0.000371671944568911
150	25.4250084186799	0.19	23.7087566682836	22.6553350362187	24.7621783003485	0.20981965800313	29.5572385772017	28.3356610119221	30.7788161424813	0.99	0.74	1.35	19.7338923903674	20.5846394475676	21.4353865047677	27.3675320968996	28.5473726946741	29.7272132924486	27.9384824570814	29.1414123498779	30.3442633535191	23.7087566682836	1.10700460102519	-0.420232796831496	-0.399817642745994	-0.149937095982387	-0.147534832294206	-0.152141723911224	0.176712493938151	0.180037859726448	0.173660708029508	0.201266250853233	0.204666404214174	0.198155936994874	0.00025408858809912	0.00036359233491146	0.000371671944568911
150	25.4250084186799	0.19	23.7120018655549	22.6568234657066	24.7671802654033	0.206395666203127	29.1499874403034	27.9326604021726	30.3673144784341	1	0.74	1.37	19.3615536707185	20.2053452195447	21.0491367683709	26.8020819252615	27.9701374751467	29.1381930250319	27.3585647679296	28.5494824533935	29.743557499155	23.7120018655549	1.10998552226517	0.227127496305814	0.363213973138164	-0.149937095982387	-0.147534832294206	-0.152141723911224	0.176712493938151	0.180037859726448	0.173660708029508	0.201266250853233	0.204666404214174	0.198155936994874	0.00025408858809912	0.00036359233491146	0.000371671944568911
150	25.4250084186799	0.19	23.7123721206918	22.6771124817174	24.7476317596663	0.210183236692469	29.030686668638	27.8321850855791	30.229188251697	1	0.74	1.36	19.3146546474641	20.1463767742049	20.9780989009457	26.7493408751063	27.9012133308988	29.0530857866913	27.314384610815	28.4904598956493	29.6675787832356	23.7123721206918	1.10959763245349	0.43045586967723	0.514881427215836	-0.149937095982387	-0.147534832294206	-0.152141723911224	0.176712493938151	0.180037859726448	0.173660708029508	0.201266250853233	0.204666404214174	0.198155936994874	0.00025408858809912	0.00036359233491146	0.000371671944568911
150	25.4250084186799	0.19	23.715290855169	22.6598274112619	24.7707542990761	0.21058624822198	28.9983875476852	27.8026706746974	30.1941044206731	1	0.73	1.36	19.3054725687708	20.1357481765199	20.966023784269	26.742682050582	27.8928117101017	29.0429413696215	27.2794533820183	28.45242817593	29.6250769117423	23.715290855169	1.10374027020592	0.0908827508539004	0.0203267967358279	-0.149937095982387	-0.147534832294206	-0.152141723911224	0.176712493938151	0.180037859726448	0.173660708029508	0.201266250853233	0.204666404214174	0.198155936994874	0.00025408858809912	0.00036359233491146	0.000371671944568911
150	25.4250084186799	0.19	23.7182576343173	22.663137468351	24.7733778002835	0.211974414648151	29.4400098759882	28.2311288643189	30.6488908876575	1	0.74	1.34	19.5800831505618	20.4185190077101	21.2569548648584	27.1108231170291	28.2717316812744	29.4326402455198	27.689709630538	28.8766497208355	30.0620928433164	23.7182576343173	1.10235247165278	0.427067816411386	0.30860612232381	-0.149937095982387	-0.147534832294206	-0.152141723911224	0.176712493938151	0.180037859726448	0.173660708029508	0.201266250853233	0.204666404214174	0.198155936994874	0.00025408858809912	0.00036359233491146	0.000371671944568911
150	25.4250084186799	0.19	23.7257739209811	22.683989430675	24.7675584112872	0.21365263567884	29.1703915966526	27.9785665239356	30.3622166693697	1	0.74	1.35	19.4313187648469	20.2590499811724	21.0867811974979	26.918997864133	28.0656876546712	29.2123774452093	27.4790387801206	28.6489581525261	29.8192850867423	23.7257739209811	1.10292834120669	-0.424699765583215	-0.49893226708456	-0.149937095982387	-0.147534832294206	-0.152141723911224	0.176712493938151	0.180037859726448	0.173660708029508	0.201266250853233	0.204666404214174	0.198155936994874	0.00025408858809912	0.00036359233491146	0.000371671944568911
150	25.4250084186799	0.19	23.7284553237831	22.6998767916806	24.7570338558857	0.214343553076374	29.4484841752627	28.2477655722502	30.6492027782751	1	0.74	1.34	19.6454628061928	20.4805261175139	21.315589428835	27.2302640583932	28.3877320547991	29.5452000512049	27.8278688569025	29.0104467309702	30.1921280661721	23.7284553237831	1.10485921699349	0.209044511575298	0.149633220604617	-0.149937095982387	-0.147534832294206	-0.152141723911224	0.176712493938151	0.180037859726448	0.173660708029508	0.201266250853233	0.204666404214174	0.198155936994874	0.00025408858809912	0.00036359233491146	0.000371671944568911
150	25.4250084186799	0.19	23.7313179188755	22.6954872365295	24.7671486012214	0.210160178940056	28.9730581811746	27.7768526549621	30.1692637073871	0.99	0.73	1.36	19.354068401485	20.1875481288009	21.0210278561167	26.8458186992378	28.00192940345	29.1580401076622	27.3830988597686	28.5636745513363	29.7409499013215	23.7313179188755	1.10428731824115	-0.113341735997927	-0.215528602455968	-0.149937095982387	-0.147534832294206	-0.152141723911224	0.176712493938151	0.180037859726448	0.173660708029508	0.201266250853233	0.204666404214174	0.198155936994874	0.00025408858809912	0.00036359233491146	0.000371671944568911
150	25.4250084186799	0.19	23.7336220417642	22.6917012356114	24.7755428479169	0.208457649465634	28.976769603435	27.7742413318969	30.1792978749731	1	0.75	1.36	19.2011804308393	20.0325249143507	20.8638693978622	26.5531270063575	27.7027852649331	28.8524435235087	27.1189534712953	28.2942597893915	29.4682963239693	23.7336220417642	1.1109750885295	-0.0114157770207718	0.12749212598902	-0.149937095982387	-0.147534832294206	-0.152141723911224	0.176712493938151	0.180037859726448	0.173660708029508	0.201266250853233	0.204666404214174	0.198155936994874	0.00025408858809912	0.00036359233491146	0.000371671944568911
150	25.4250084186799	0.19	23.7363604826063	22.6993591467217	24.7733618184908	0.2148809839469	29.4737516889516	28.2739171918863	30.6735861860169	1.01	0.74	1.37	19.503973345581	20.3316457155272	21.1593180854734	26.9492009130627	28.0928196307803	29.2364383484978	27.5120828356315	28.6772952977274	29.8451366455196	23.7363604826063	1.11582673438935	-0.365240179458757	-0.110686250964221	-0.149937095982387	-0.147534832294206	-0.152141723911224	0.176712493938151	0.180037859726448	0.173660708029508	0.201266250853233	0.204666404214174	0.198155936994874	0.00025408858809912	0.00036359233491146	0.000371671944568911
150	25.4250084186799	0.19	23.7372342837434	22.7022598446024	24.7722087228844	0.218838787707672	29.6051565199104	28.4139344950921	30.7963785447287	1.01	0.74	1.35	19.6139875733059	20.4362817894016	21.2585760054972	27.1083457816217	28.2448324782119	29.3813191748022	27.6826985197912	28.8407856732015	30.0009333106925	23.7372342837434	1.11144535722043	-0.138852531444769	-0.0664404743530787	-0.149937095982387	-0.147534832294206	-0.152141723911224	0.176712493938151	0.180037859726448	0.173660708029508	0.201266250853233	0.204666404214174	0.198155936994874	0.00025408858809912	0.00036359233491146	0.000371671944568911
150	25.4250084186799	0.19	23.7376092970573	22.6957557288218	24.7794628652928	0.213024309143302	29.4024669434235	28.1989089703715	30.6060249164755	1	0.74	1.35	19.4937729652744	20.3257869237532	21.1578008822319	26.9572214120705	28.1077829035067	29.2583443949429	27.5454722207174	28.7199047285529	29.8956049730643	23.7376092970573	1.10721364246987	-0.00908297327829481	0.0302158387591271	-0.149937095982387	-0.147534832294206	-0.152141723911224	0.176712493938151	0.180037859726448	0.173660708029508	0.201266250853233	0.204666404214174	0.198155936994874	0.00025408858809912	0.00036359233491146	0.000371671944568911
150	25.4250084186799	0.19	23.738261001502	22.7002554929831	24.7762665100209	0.213970640344028	29.4785484907671	28.2752716611678	30.6818253203664	1	0.74	1.35	19.6627461118882	20.4995100194556	21.336273927023	27.2532280415643	28.4130109864347	29.572793931305	27.8251950344849	29.0064483064074	30.1891380056724	23.738261001502	1.10839241738634	-0.430843733138845	-0.420190266245244	-0.149937095982387	-0.147534832294206	-0.152141723911224	0.176712493938151	0.180037859726448	0.173660708029508	0.201266250853233	0.204666404214174	0.198155936994874	0.00025408858809912	0.00036359233491146	0.000371671944568911
150	25.4250084186799	0.19	23.7383611128723	22.70190741052	24.7748148152247	0.219722835779758	29.8949846432873	28.6952026122894	31.0947666742852	1.01	0.75	1.36	19.7079800110543	20.5319951122545	21.3560102134548	27.185350648144	28.3220038948456	29.4586571415473	27.7630645654424	28.9247274304538	30.0886101613579	23.7383611128723	1.11660926951058	-0.821413083968641	-0.54563285881997	-0.149937095982387	-0.147534832294206	-0.152141723911224	0.176712493938151	0.180037859726448	0.173660708029508	0.201266250853233	0.204666404214174	0.198155936994874	0.00025408858809912	0.00036359233491146	0.000371671944568911
150	25.4250084186799	0.19	23.7383717005586	22.7100840835445	24.7666593175728	0.212866698784584	29.330984653355	28.1297880616131	30.5321812450969	1	0.74	1.36	19.5615259525963	20.3968411086175	21.2321562646387	27.1129065000027	28.2706802737933	29.4284540475838	27.6628980951552	28.8454138268397	30.0254490637968	23.7383717005586	1.11162756488406	-0.237444295773562	-0.207711910858358	-0.149937095982387	-0.147534832294206	-0.152141723911224	0.176712493938151	0.180037859726448	0.173660708029508	0.201266250853233	0.204666404214174	0.198155936994874	0.00025408858809912	0.00036359233491146	0.000371671944568911
150	25.4250084186799	0.19	23.7395597161134	22.6829964151275	24.7961230170993	0.210718423492417	29.3706710124558	28.1600846835806	30.581257341331	1.01	0.74	1.35	19.4061006023121	20.2403580397421	21.0746154771722	26.8037071980581	27.9559836156096	29.1082600331611	27.3903800157837	28.565538112569	29.7449664486854	23.7395597161134	1.1064610245473	-0.0241458837256136	0.0506430970758712	-0.149937095982387	-0.147534832294206	-0.152141723911224	0.176712493938151	0.180037859726448	0.173660708029508	0.201266250853233	0.204666404214174	0.198155936994874	0.00025408858809912	0.00036359233491146	0.000371671944568911
150	25.4250084186799	0.19	23.7413264913268	22.6997973711003	24.7828556115533	0.216814689175079	29.4822897124798	28.2889439563806	30.675635468579	1.01	0.74	1.37	19.4760760352282	20.297658230659	21.1192404260899	26.8903886214815	28.0247374748987	29.1590863283159	27.4347500446166	28.5891621805686	29.745915179801	23.7413264913268	1.11411193301146	0.449110993984142	0.61633659467636	-0.149937095982387	-0.147534832294206	-0.152141723911224	0.176712493938151	0.180037859726448	0.173660708029508	0.201266250853233	0.204666404214174	0.198155936994874	0.00025408858809912	0.00036359233491146	0.000371671944568911
150	25.4250084186799	0.19	23.7422488658629	22.6908045880771	24.7936931436487	0.209820370303051	29.4235661775537	28.2075158002924	30.639616554815	1	0.74	1.35	19.5926003271583	20.4372542551417	21.2819081831252	27.1436478531565	28.3138339640418	29.4840200749271	27.7156505291995	28.9147135545788	30.1052266401143	23.7422488658629	1.10937553301572	0.418188468503119	0.449645865185361	-0.149937095982387	-0.147534832294206	-0.152141723911224	0.176712493938151	0.180037859726448	0.173660708029508	0.201266250853233	0.204666404214174	0.198155936994874	0.00025408858809912	0.00036359233491146	0.000371671944568911
150	25.4250084186799	0.19	23.7439677194854	22.6958597148725	24.7920757240984	0.212246631024483	29.6133980322513	28.3983872170634	30.8284088474392	0.99	0.74	1.34	19.821385363311	20.6694334374622	21.5174815116133	27.5125267419855	28.6896364591378	29.8667461762901	28.1116417313529	29.3114525533438	30.5159677975164	23.7439677194854	1.10213741531018	0.660004007327049	0.554236941076763	-0.149937095982387	-0.147534832294206	-0.152141723911224	0.176712493938151	0.180037859726448	0.173660708029508	0.201266250853233	0.204666404214174	0.198155936994874	0.00025408858809912	0.00036359233491146	0.000371671944568911
150	25.4250084186799	0.19	23.7459651768749	22.7043961609261	24.7875341928237	0.214224807991567	29.5601611204353	28.3544639537404	30.7658582871303	1.01	0.74	1.36	19.5502570991577	20.3815790959716	21.2129010927856	27.0082287604846	28.156680903579	29.3051330466733	27.5785983921345	28.7595254565002	29.9307266494802	23.7459651768749	1.11346975542103	-0.249873594921061	-0.0518453816561181	-0.149937095982387	-0.147534832294206	-0.152141723911224	0.176712493938151	0.180037859726448	0.173660708029508	0.201266250853233	0.204666404214174	0.198155936994874	0.00025408858809912	0.00036359233491146	0.000371671944568911
150	25.4250084186799	0.19	23.7486887951508	22.7012639784362	24.7961136118653	0.210504992076881	29.1030240864916	27.9026992814841	30.3033488914991	1	0.74	1.36	19.2856632306679	20.1152983753994	20.9449335201308	26.6676548154249	27.8148501904464	28.9620455654678	27.2278382643023	28.3956245769466	29.5671442392785	23.7486887951508	1.10933288523148	-0.283162794090496	-0.174014760330708	-0.149937095982387	-0.147534832294206	-0.152141723911224	0.176712493938151	0.180037859726448	0.173660708029508	0.201266250853233	0.204666404214174	0.198155936994874	0.00025408858809912	0.00036359233491146	0.000371671944568911
150	25.4250084186799	0.19	23.748765945824	22.7162811608876	24.7812507307604	0.214602617385227	29.5893338127437	28.3837995090833	30.7948681164041	1	0.74	1.35	19.7043634788546	20.5412594024589	21.3781553260631	27.2927592434113	28.4519542095027	29.6111491755941	27.8782792836036	29.0634144450296	30.2461575581856	23.748765945824	1.10954599714712	0.454138935732523	0.51099467421908	-0.149937095982387	-0.147534832294206	-0.152141723911224	0.176712493938151	0.180037859726448	0.173660708029508	0.201266250853233	0.204666404214174	0.198155936994874	0.00025408858809912	0.00036359233491146	0.000371671944568911
150	25.4250084186799	0.19	23.7512445831747	22.6914409813507	24.8110481849986	0.202720636822006	28.5780928908076	27.3710944975678	29.7850912840474	1	0.74	1.36	18.9703374202911	19.8068829514733	20.6434284826556	26.2594723232963	27.4174508946085	28.5754294659206	26.8012465386362	27.9797649556249	29.1660949853935	23.7512445831747	1.10365268975946	0.514601349794524	0.450407415942802	-0.149937095982387	-0.147534832294206	-0.152141723911224	0.176712493938151	0.180037859726448	0.173660708029508	0.201266250853233	0.204666404214174	0.198155936994874	0.00025408858809912	0.00036359233491146	0.000371671944568911
150	25.4250084186799	0.19	23.7513459032768	22.6946476465788	24.8080441599747	0.208983294989793	29.3419665886327	28.1262189700384	30.5577142072269	0.98	0.73	1.33	19.7141664786553	20.5663055797028	21.4184446807504	27.4086482759204	28.5933791103718	29.7781099448233	28.0046958248744	29.2138686034156	30.4260568066998	23.7513459032768	1.09525139297313	0.11023214897543	-0.110713210889968	-0.149937095982387	-0.147534832294206	-0.152141723911224	0.176712493938151	0.180037859726448	0.173660708029508	0.201266250853233	0.204666404214174	0.198155936994874	0.00025408858809912	0.00036359233491146	0.000371671944568911
150	25.4250084186799	0.19	23.7520373007269	22.7118841601291	24.7921904413247	0.211726030591999	29.3271610297277	28.1220178240977	30.5323042353577	1	0.74	1.36	19.4652537805468	20.2994193260713	21.1335848715958	26.9309252350187	28.085025263378	29.2391252917373	27.4984853507689	28.6744665780148	29.8552804558646	23.7520373007269	1.11205401758896	-0.104570061655415	0.00901790721457315	-0.149937095982387	-0.147534832294206	-0.152141723911224	0.176712493938151	0.180037859726448	0.173660708029508	0.201266250853233	0.204666404214174	0.198155936994874	0.00025408858809912	0.00036359233491146	0.000371671944568911
150	25.4250084186799	0.19	23.7547366202391	22.7141832504814	24.7952899899968	0.211136767649647	29.391337452166	28.1814208387998	30.6012540655323	1	0.74	1.36	19.4841858725923	20.3207029637643	21.1572200549363	26.945296802101	28.1021427411128	29.2589886801246	27.5022141384021	28.6861336003643	29.8706105401315	23.7547366202391	1.11366922300892	-0.0641653066189591	0.0993749576764311	-0.149937095982387	-0.147534832294206	-0.152141723911224	0.176712493938151	0.180037859726448	0.173660708029508	0.201266250853233	0.204666404214174	0.198155936994874	0.00025408858809912	0.00036359233491146	0.000371671944568911
150	25.4250084186799	0.19	23.7579193685702	22.7259369684547	24.7899017686858	0.22026443028838	29.5850226064182	28.399552624635	30.7704925882014	1.01	0.74	1.35	19.5572302638148	20.37359908874	21.1899679136651	27.0050869739217	28.1323483919504	29.2596098099792	27.5664110761728	28.717961385968	29.87105881884	23.7579193685702	1.10906728604952	0.279908503421081	0.355981104997915	-0.149937095982387	-0.147534832294206	-0.152141723911224	0.176712493938151	0.180037859726448	0.173660708029508	0.201266250853233	0.204666404214174	0.198155936994874	0.00025408858809912	0.00036359233491146	0.000371671944568911
150	25.4250084186799	0.19	23.7586121658258	22.7300902723813	24.7871340592703	0.216710850211699	29.4197048635018	28.2285281168558	30.6108816101477	1	0.74	1.37	19.5146008854403	20.3380706284813	21.1615403715223	26.9862112464204	28.1249651759112	29.263719105402	27.5272546691796	28.6869266953134	29.8510172375633	23.7586121658258	1.11332802023358	0.328658791942036	0.463572682383382	-0.149937095982387	-0.147534832294206	-0.152141723911224	0.176712493938151	0.180037859726448	0.173660708029508	0.201266250853233	0.204666404214174	0.198155936994874	0.00025408858809912	0.00036359233491146	0.000371671944568911
150	25.4250084186799	0.19	23.7586695992884	22.7218499558849	24.795489242692	0.212422898378611	29.5693728938708	28.3568075341122	30.7819382536294	1.01	0.74	1.35	19.5735000792168	20.4104824559085	21.2474648326002	27.0518286810964	28.2085918441345	29.3653550071726	27.6315592329924	28.8082207318844	29.9885119189774	23.7586695992884	1.10994029203761	-0.101142822560591	0.0541639011620654	-0.149937095982387	-0.147534832294206	-0.152141723911224	0.176712493938151	0.180037859726448	0.173660708029508	0.201266250853233	0.204666404214174	0.198155936994874	0.00025408858809912	0.00036359233491146	0.000371671944568911
150	25.4250084186799	0.19	23.7595014443115	22.7218013631132	24.7972015255099	0.213405727480968	29.5607349547932	28.3520732844203	30.7693966251662	0.99	0.74	1.33	19.7859439059615	20.6294276177656	21.4729113295697	27.4616502518585	28.6323527867891	29.8030553217197	28.0744265349359	29.2698223471841	30.4608897261509	23.7595014443115	1.09963505773944	-0.160264236119606	-0.327703687170086	-0.149937095982387	-0.147534832294206	-0.152141723911224	0.176712493938151	0.180037859726448	0.173660708029508	0.201266250853233	0.204666404214174	0.198155936994874	0.00025408858809912	0.00036359233491146	0.000371671944568911
150	25.4250084186799	0.19	23.7597721824857	22.7255114063066	24.7940329586648	0.217198433978937	29.6946155497125	28.4940320428763	30.8951990565487	1	0.74	1.35	19.7693887830833	20.6023632837608	21.4353377844382	27.3766677698542	28.5301716245267	29.6836754791993	27.9494586645125	29.129613119021	30.3030019471666	23.7597721824857	1.10842109467866	0.153331862364601	0.0991858986589819	-0.149937095982387	-0.147534832294206	-0.152141723911224	0.176712493938151	0.180037859726448	0.173660708029508	0.201266250853233	0.204666404214174	0.198155936994874	0.00025408858809912	0.00036359233491146	0.000371671944568911
150	25.4250084186799	0.19	23.7602752002584	22.7115755604115	24.8089748401053	0.21122114333468	29.262800774834	28.0584805097787	30.4671210398894	1	0.74	1.37	19.4337058166226	20.2678352960121	21.1019647754016	26.8939160459744	28.0482511173115	29.2025861886485	27.4217747063241	28.5986806289958	29.775303716437	23.7602752002584	1.11142438484407	0.0675634928256851	0.19301380801431	-0.149937095982387	-0.147534832294206	-0.152141723911224	0.176712493938151	0.180037859726448	0.173660708029508	0.201266250853233	0.204666404214174	0.198155936994874	0.00025408858809912	0.00036359233491146	0.000371671944568911
150	25.4250084186799	0.19	23.7668054802807	22.7295923563057	24.8040186042557	0.214588524927387	29.3415028328085	28.1460157284316	30.5369899371854	0.99	0.74	1.35	19.5838475071123	20.4156610531122	21.2474745991121	27.1497795184022	28.3029520176323	29.4561245168624	27.7198035741514	28.8959261118384	30.0733654205386	23.7668054802807	1.10286781767185	0.0998325370737322	-0.00154226184810587	-0.149937095982387	-0.147534832294206	-0.152141723911224	0.176712493938151	0.180037859726448	0.173660708029508	0.201266250853233	0.204666404214174	0.198155936994874	0.00025408858809912	0.00036359233491146	0.000371671944568911
150	25.4250084186799	0.19	23.7670414767587	22.7062665926927	24.8278163608246	0.207319113775423	29.2092899551369	27.9929143852396	30.4256655250341	1.01	0.75	1.37	19.2231133656493	20.0584149406675	20.8937165156857	26.5151860471042	27.6673499159718	28.8195137848394	27.0690884176306	28.2400796576231	29.4173336715981	23.7670414767587	1.11591629959178	-0.0844727447930944	0.227332970821777	-0.149937095982387	-0.147534832294206	-0.152141723911224	0.176712493938151	0.180037859726448	0.173660708029508	0.201266250853233	0.204666404214174	0.198155936994874	0.00025408858809912	0.00036359233491146	0.000371671944568911
150	25.4250084186799	0.19	23.768380900333	22.721132130468	24.815629670198	0.216546620682701	29.9047844338059	28.6933812303997	31.1161876372121	1	0.74	1.36	19.9042390050936	20.7445742273011	21.5849094495086	27.5615561242157	28.72517490834	29.8887936924644	28.1370003539048	29.3191522867368	30.5119025369427	23.768380900333	1.10984488798019	-0.162583720501462	-0.100000495078747	-0.149937095982387	-0.147534832294206	-0.152141723911224	0.176712493938151	0.180037859726448	0.173660708029508	0.201266250853233	0.204666404214174	0.198155936994874	0.00025408858809912	0.00036359233491146	0.000371671944568911
150	25.4250084186799	0.19	23.7686127670151	22.7299425445016	24.8072829895286	0.213323325862505	29.2652813820262	28.068406272112	30.4621564919403	0.99	0.73	1.36	19.575179007904	20.4098913282096	21.2446036485152	27.1622113583468	28.3204450816962	29.4786788050457	27.7027430407303	28.8864315284096	30.0660498561791	23.7686127670151	1.10137424567751	0.0199757606831952	-0.13628561027307	-0.149937095982387	-0.147534832294206	-0.152141723911224	0.176712493938151	0.180037859726448	0.173660708029508	0.201266250853233	0.204666404214174	0.198155936994874	0.00025408858809912	0.00036359233491146	0.000371671944568911
150	25.4250084186799	0.19	23.770816393385	22.7295997921238	24.8120329946461	0.210937145058547	28.9385613766748	27.7465692879846	30.1305534653649	1	0.74	1.36	19.1776310416467	20.0015017063116	20.8253723709765	26.5182077011255	27.6574293994158	28.796651097706	27.0726575919156	28.2350917849775	29.3981387612585	23.770816393385	1.10906304173369	-0.389099399085367	-0.300202434052301	-0.149937095982387	-0.147534832294206	-0.152141723911224	0.176712493938151	0.180037859726448	0.173660708029508	0.201266250853233	0.204666404214174	0.198155936994874	0.00025408858809912	0.00036359233491146	0.000371671944568911
150	25.4250084186799	0.19	23.7725589653713	22.7419354005293	24.8031825302132	0.220759904655796	29.7791092965392	28.5875808419663	30.970637751112	1	0.74	1.35	19.7949444012663	20.6199963579598	21.4450483146532	27.3910375502496	28.5326941605734	29.6743507708971	27.9704397866681	29.138582726216	30.3028138223274	23.7725589653713	1.1093947906551	0.130547757679457	0.189819922529436	-0.149937095982387	-0.147534832294206	-0.152141723911224	0.176712493938151	0.180037859726448	0.173660708029508	0.201266250853233	0.204666404214174	0.198155936994874	0.00025408858809912	0.00036359233491146	0.000371671944568911
150	25.4250084186799	0.19	23.7789328141803	22.7198711927507	24.8379944356099	0.206240615505792	29.3131072356394	28.0883884961672	30.5378259751116	1	0.74	1.35	19.423023268194	20.2699120306806	21.1168007931672	26.8623960346476	28.0336586656542	29.2049212966608	27.4281840569105	28.6235678041546	29.8183181910729	23.7789328141803	1.1060125015609	-0.00520553195682726	0.0121123997056859	-0.149937095982387	-0.147534832294206	-0.152141723911224	0.176712493938151	0.180037859726448	0.173660708029508	0.201266250853233	0.204666404214174	0.198155936994874	0.00025408858809912	0.00036359233491146	0.000371671944568911
150	25.4250084186799	0.19	23.7799155087288	22.7326750472164	24.8271559702412	0.208529090508708	29.1586717809853	27.9488565181452	30.3684870438255	1.02	0.74	1.37	19.1577685933115	19.987046200111	20.8163238069104	26.4065895535994	27.5496450865068	28.6927006194142	26.9477763642932	28.1124120855108	29.2810358107921	23.7799155087288	1.11667400774892	0.242006257735486	0.545409361200017	-0.149937095982387	-0.147534832294206	-0.152141723911224	0.176712493938151	0.180037859726448	0.173660708029508	0.201266250853233	0.204666404214174	0.198155936994874	0.00025408858809912	0.00036359233491146	0.000371671944568911
150	25.4250084186799	0.19	23.7805114152097	22.742329248012	24.8186935824075	0.214005240339947	28.9705535898966	27.7881340901942	30.152973089599	1	0.73	1.35	19.293559412828	20.1145242460316	20.9354890792352	26.7252041697031	27.8623946856699	28.9995852016368	27.2712234835344	28.4321474336316	29.5920244524803	23.7805114152097	1.10186104230851	0.0343551775600356	-0.168187312323104	-0.149937095982387	-0.147534832294206	-0.152141723911224	0.176712493938151	0.180037859726448	0.173660708029508	0.201266250853233	0.204666404214174	0.198155936994874	0.00025408858809912	0.00036359233491146	0.000371671944568911
150	25.4250084186799	0.19	23.7842132305406	22.7357378506927	24.8326886103885	0.213207893049472	29.5620307914962	28.3526034265126	30.7714581564797	1.01	0.75	1.37	19.5756914863027	20.4107251026467	21.2457587189908	27.057564984204	28.2117503346441	29.3659356850842	27.6231925239356	28.8014691354137	29.9818091435623	23.7842132305406	1.11413130260379	-0.5271049662867	-0.354944334173068	-0.149937095982387	-0.147534832294206	-0.152141723911224	0.176712493938151	0.180037859726448	0.173660708029508	0.201266250853233	0.204666404214174	0.198155936994874	0.00025408858809912	0.00036359233491146	0.000371671944568911
150	25.4250084186799	0.19	23.7892803141936	22.745006556587	24.8335540718002	0.212235083348282	29.3769258831844	28.1715756810272	30.5822760853416	0.99	0.74	1.35	19.6280658378274	20.4678730745066	21.3076803111857	27.2253205978615	28.3901842908969	29.5550479839324	27.794867214096	28.9854673716974	30.176854049985	23.7892803141936	1.10426470791908	-0.26319515064439	-0.309254314775322	-0.149937095982387	-0.147534832294206	-0.152141723911224	0.176712493938151	0.180037859726448	0.173660708029508	0.201266250853233	0.204666404214174	0.198155936994874	0.00025408858809912	0.00036359233491146	0.000371671944568911
150	25.4250084186799	0.19	23.7893286734559	22.7293018449424	24.8493555019693	0.212892332357498	29.4282509726727	28.2231631980756	30.6333387472699	1	0.74	1.36	19.5489761049414	20.3836887820648	21.2184014591882	27.0540819424483	28.2092516579399	29.3644213734315	27.616738447831	28.7938624414855	29.9718631969899	23.7893286734559	1.10445354434033	-0.219649807833417	-0.225225806966575	-0.149937095982387	-0.147534832294206	-0.152141723911224	0.176712493938151	0.180037859726448	0.173660708029508	0.201266250853233	0.204666404214174	0.198155936994874	0.00025408858809912	0.00036359233491146	0.000371671944568911
150	25.4250084186799	0.19	23.8001905665476	22.7429110414301	24.8574700916651	0.204242907911409	28.6593232753647	27.4545651457353	29.8640814049942	1.02	0.76	1.36	18.8059599802722	19.631200993978	20.4564420076838	25.9148376018931	27.0520295811934	28.1892215604937	26.485851278381	27.6446342449905	28.8093306862221	23.8001905665476	1.11521543240221	-0.372719916504527	-0.0776406906993013	-0.149937095982387	-0.147534832294206	-0.152141723911224	0.176712493938151	0.180037859726448	0.173660708029508	0.201266250853233	0.204666404214174	0.198155936994874	0.00025408858809912	0.00036359233491146	0.000371671944568911
150	25.4250084186799	0.19	23.800803502491	22.7653975979525	24.8362094070295	0.214870962006807	29.5134688399947	28.3119818273605	30.7149558526289	1.01	0.74	1.37	19.5098405712751	20.3377875588045	21.165734546334	26.9464957706725	28.0900350997766	29.2335744288806	27.4950835061729	28.6637608666942	29.8323789291891	23.800803502491	1.1175905195523	0.31325425320976	0.590149921706352	-0.149937095982387	-0.147534832294206	-0.152141723911224	0.176712493938151	0.180037859726448	0.173660708029508	0.201266250853233	0.204666404214174	0.198155936994874	0.00025408858809912	0.00036359233491146	0.000371671944568911
150	25.4250084186799	0.19	23.8008437764508	22.7437773088234	24.8579102440781	0.209956474844261	29.6068371873938	28.3837144033067	30.8299599714808	1.02	0.75	1.37	19.4191076402591	20.2559238745245	21.0927401087899	26.7475353927428	27.9001512728274	29.052767152912	27.3035060161678	28.4818643321488	29.6544011379801	23.8008437764508	1.12141905624037	0.126449367280087	0.568278167692562	-0.149937095982387	-0.147534832294206	-0.152141723911224	0.176712493938151	0.180037859726448	0.173660708029508	0.201266250853233	0.204666404214174	0.198155936994874	0.00025408858809912	0.00036359233491146	0.000371671944568911
150	25.4250084186799	0.19	23.8111544278041	22.7570622105883	24.8652466450199	0.210984062035985	29.285506566243	28.0793936405025	30.4916194919834	1	0.74	1.36	19.5321825606147	20.37116142732	21.2101402940252	27.0753000827727	28.2382835081352	29.4012669334977	27.6299219970423	28.8154490700875	30.0001548953039	23.8111544278041	1.10305717155162	0.237441639593584	0.138061782670221	-0.149937095982387	-0.147534832294206	-0.152141723911224	0.176712493938151	0.180037859726448	0.173660708029508	0.201266250853233	0.204666404214174	0.198155936994874	0.00025408858809912	0.00036359233491146	0.000371671944568911
150	25.4250084186799	0.19	23.8121313444113	22.7703124679861	24.8539502208366	0.213601365072928	29.3692529996402	28.1691198497935	30.569386149487	1	0.74	1.35	19.5809364994091	20.4151738175536	21.2494111356982	27.1355453815633	28.2916435388801	29.447741696197	27.6964364855797	28.8763418484172	30.0575074191035	23.8121313444113	1.103733775967	0.0958617136624194	0.0436815766746593	-0.149937095982387	-0.147534832294206	-0.152141723911224	0.176712493938151	0.180037859726448	0.173660708029508	0.201266250853233	0.204666404214174	0.198155936994874	0.00025408858809912	0.00036359233491146	0.000371671944568911
150	25.4250084186799	0.19	23.8126406776349	22.772052182826	24.8532291724439	0.210053380030471	28.9942567531705	27.796790773853	30.1917227324879	1.01	0.74	1.36	19.1689701857835	19.9947557896964	20.8205413936093	26.4832015781851	27.62407906909	28.764956559995	27.0372114247909	28.2054515785113	29.3698182320316	23.8126406776349	1.11397698291115	-0.10967157925105	0.067976370327144	-0.149937095982387	-0.147534832294206	-0.152141723911224	0.176712493938151	0.180037859726448	0.173660708029508	0.201266250853233	0.204666404214174	0.198155936994874	0.00025408858809912	0.00036359233491146	0.000371671944568911
150	25.4250084186799	0.19	23.8156050933743	22.7578250161987	24.87338517055	0.20675318763512	29.0534958127067	27.8415209167002	30.2654707087131	1	0.74	1.35	19.3046489147489	20.1450035035264	20.9853580923039	26.7266625332669	27.8901063027818	29.0535500722968	27.2910687894338	28.482922923723	29.6697081523678	23.8156050933743	1.10018714020558	0.122877566663327	-0.0321698402212332	-0.149937095982387	-0.147534832294206	-0.152141723911224	0.176712493938151	0.180037859726448	0.173660708029508	0.201266250853233	0.204666404214174	0.198155936994874	0.00025408858809912	0.00036359233491146	0.000371671944568911
150	25.4250084186799	0.19	23.8168271242545	22.7860680035987	24.8475862449103	0.222766263255509	30.2444419014393	29.041308304271	31.4475754986077	1	0.74	1.35	20.1275385820793	20.9613893729144	21.7952401637495	27.8611066082499	29.015346391922	30.169586175594	28.455328675143	29.6352954923844	30.8139282987353	23.8168271242545	1.10972185378596	-0.182788580975646	-0.0772833686781673	-0.149937095982387	-0.147534832294206	-0.152141723911224	0.176712493938151	0.180037859726448	0.173660708029508	0.201266250853233	0.204666404214174	0.198155936994874	0.00025408858809912	0.00036359233491146	0.000371671944568911
150	25.4250084186799	0.19	23.8206848894672	22.7642352105202	24.8771345684142	0.20838850589077	29.410858726728	28.1900600826765	30.6316573707795	1	0.74	1.35	19.471167324388	20.3143856289251	21.1576039334621	26.9171880450919	28.0828636971038	29.2485393491157	27.4914524998567	28.6822019189295	29.8688257356807	23.8206848894672	1.10863208007161	-0.100199223996348	0.0148043414723077	-0.149937095982387	-0.147534832294206	-0.152141723911224	0.176712493938151	0.180037859726448	0.173660708029508	0.201266250853233	0.204666404214174	0.198155936994874	0.00025408858809912	0.00036359233491146	0.000371671944568911
150	25.4250084186799	0.19	23.8270152861267	22.7805511142082	24.8734794580453	0.208801863101821	29.2949898361882	28.0805221530675	30.5094575193089	1.01	0.75	1.36	19.3328677410629	20.1690040125176	21.0051402839723	26.6928128443374	27.8472628361975	29.0017128280576	27.260342737514	28.4427166797316	29.6174621608587	23.8270152861267	1.11599463717785	-0.301960369692214	-0.0352034484469556	-0.149937095982387	-0.147534832294206	-0.152141723911224	0.176712493938151	0.180037859726448	0.173660708029508	0.201266250853233	0.204666404214174	0.198155936994874	0.00025408858809912	0.00036359233491146	0.000371671944568911
150	25.4250084186799	0.19	23.8309326322374	22.7833755977448	24.87848966673	0.207165519192841	29.1269155139197	27.9134031867013	30.3404278411381	1.01	0.75	1.37	19.232457751689	20.0685730905561	20.9046884294231	26.561939213678	27.7166977522564	28.8714562908348	27.1251592357505	28.306434668066	29.4837222330407	23.8309326322374	1.11346599421315	0.313097017913982	0.497790415995668	-0.149937095982387	-0.147534832294206	-0.152141723911224	0.176712493938151	0.180037859726448	0.173660708029508	0.201266250853233	0.204666404214174	0.198155936994874	0.00025408858809912	0.00036359233491146	0.000371671944568911
150	25.4250084186799	0.19	23.8316270873328	22.7935377725608	24.8697164021049	0.210724347755376	29.2458682088504	28.0404474112999	30.4512890064009	1.01	0.74	1.35	19.3145294503423	20.1448348713949	20.9751402924475	26.6723943745031	27.8190044277556	28.9656144810081	27.2453177204906	28.4156680173264	29.587957204358	23.8316270873328	1.11154359617443	0.267970155074456	0.408742386132922	-0.149937095982387	-0.147534832294206	-0.152141723911224	0.176712493938151	0.180037859726448	0.173660708029508	0.201266250853233	0.204666404214174	0.198155936994874	0.00025408858809912	0.00036359233491146	0.000371671944568911
150	25.4250084186799	0.19	23.831722700738	22.7835683132642	24.8798770882117	0.214609853062546	29.6510542923418	28.4430312908905	30.8590772937932	1	0.73	1.36	19.6915285450991	20.5278606214145	21.3641926977299	27.2461619750278	28.4033519394337	29.5605419038396	27.8008015738864	28.9822314926834	30.1603752710817	23.831722700738	1.1074221439723	0.0652463742172276	0.0693596131872456	-0.149937095982387	-0.147534832294206	-0.152141723911224	0.176712493938151	0.180037859726448	0.173660708029508	0.201266250853233	0.204666404214174	0.198155936994874	0.00025408858809912	0.00036359233491146	0.000371671944568911
150	25.4250084186799	0.19	23.8322685879585	22.791847527427	24.8726896484899	0.211566797840912	29.410916104024	28.2017543103615	30.6200778976865	1	0.74	1.35	19.6014797600743	20.4419012517409	21.2823227434076	27.1628646088829	28.3274835801013	29.4921025513197	27.7402005710472	28.9273750289176	30.1214564042594	23.8322685879585	1.10941983587256	-0.228591505544628	-0.179937233078915	-0.149937095982387	-0.147534832294206	-0.152141723911224	0.176712493938151	0.180037859726448	0.173660708029508	0.201266250853233	0.204666404214174	0.198155936994874	0.00025408858809912	0.00036359233491146	0.000371671944568911
150	25.4250084186799	0.19	23.8330654980426	22.7967367651166	24.8693942309686	0.218886006153253	29.9582762427	28.7530122018081	31.163540283592	1	0.74	1.34	19.9502310298947	20.7865015360612	21.6227720422278	27.6277193616946	28.7858135622185	29.9439077627423	28.2263227042577	29.4103135538612	30.594454744444	23.8330654980426	1.10814753956961	-0.0121280635043674	-0.0147797766231602	-0.149937095982387	-0.147534832294206	-0.152141723911224	0.176712493938151	0.180037859726448	0.173660708029508	0.201266250853233	0.204666404214174	0.198155936994874	0.00025408858809912	0.00036359233491146	0.000371671944568911
150	25.4250084186799	0.19	23.8351974482779	22.7937343235023	24.8766605730534	0.213536450527728	29.5824190846643	28.3733415747214	30.7914965946072	1.01	0.74	1.36	19.5245883853165	20.3565926328744	21.1885968804323	26.9522937866803	28.1008159715992	29.2493381565182	27.5253092400048	28.6954298818345	29.8691195318139	23.8351974482779	1.11567317609194	0.205228180630569	0.50927426623034	-0.149937095982387	-0.147534832294206	-0.152141723911224	0.176712493938151	0.180037859726448	0.173660708029508	0.201266250853233	0.204666404214174	0.198155936994874	0.00025408858809912	0.00036359233491146	0.000371671944568911
150	25.4250084186799	0.19	23.8360298314284	22.7918145124757	24.8802451503811	0.218287249367041	30.351272150845	29.1280552286899	31.5744890730002	1.01	0.75	1.36	20.0282377809356	20.8693127920286	21.7103878031216	27.6392521497857	28.7999475920283	29.9606430342709	28.2306880791943	29.4169157773239	30.5992131313802	23.8360298314284	1.11810315191833	-0.114134101022883	0.222351035037893	-0.149937095982387	-0.147534832294206	-0.152141723911224	0.176712493938151	0.180037859726448	0.173660708029508	0.201266250853233	0.204666404214174	0.198155936994874	0.00025408858809912	0.00036359233491146	0.000371671944568911
150	25.4250084186799	0.19	23.8372524912298	22.79977449929	24.8747304831697	0.209322572987812	28.9312088881885	27.7337092612051	30.1287085151719	1	0.74	1.37	19.2154558592735	20.0451501856644	20.8748445120552	26.5954598740431	27.7438116137496	28.8921633534561	27.1419824744382	28.3152401261109	29.4848432425265	23.8372524912298	1.11405363134095	-0.0435168949973294	0.148004364798474	-0.149937095982387	-0.147534832294206	-0.152141723911224	0.176712493938151	0.180037859726448	0.173660708029508	0.201266250853233	0.204666404214174	0.198155936994874	0.00025408858809912	0.00036359233491146	0.000371671944568911
150	25.4250084186799	0.19	23.8383264143763	22.7998852021329	24.8767676266197	0.208496800207129	29.4029700594062	28.1828993251023	30.6230407937101	1.01	0.75	1.35	19.4292408733244	20.2703554763975	21.1114700794706	26.8396030135387	28.0015208765453	29.1634387395519	27.4318391185533	28.6221443660036	29.8088208242715	23.8383264143763	1.110891279813	-0.258889127842147	-0.111207996812316	-0.149937095982387	-0.147534832294206	-0.152141723911224	0.176712493938151	0.180037859726448	0.173660708029508	0.201266250853233	0.204666404214174	0.198155936994874	0.00025408858809912	0.00036359233491146	0.000371671944568911
150	25.4250084186799	0.19	23.8385896138667	22.7846930754334	24.8924861523	0.210771277889504	29.3032264855292	28.0956119373988	30.5108410336597	1	0.74	1.37	19.4462444773148	20.282089156179	21.1179338350431	26.9042345900177	28.0606409772362	29.2170473644547	27.4506561862376	28.6330051118293	29.8126909316598	23.8385896138667	1.10743926888306	-0.272503487636905	-0.228217217801947	-0.149937095982387	-0.147534832294206	-0.152141723911224	0.176712493938151	0.180037859726448	0.173660708029508	0.201266250853233	0.204666404214174	0.198155936994874	0.00025408858809912	0.00036359233491146	0.000371671944568911
150	25.4250084186799	0.19	23.8394481170286	22.8050502896997	24.8738459443575	0.212121748795202	28.9948942637415	27.8048156415322	30.1849728859509	1	0.74	1.36	19.3125569502612	20.1391569703086	20.9657569903561	26.7554964529275	27.9006629868737	29.04582952082	27.3058853044321	28.4751659665856	29.6402999218769	23.8394481170286	1.10749628613819	0.40073381414648	0.377706149907818	-0.149937095982387	-0.147534832294206	-0.152141723911224	0.176712493938151	0.180037859726448	0.173660708029508	0.201266250853233	0.204666404214174	0.198155936994874	0.00025408858809912	0.00036359233491146	0.000371671944568911
150	25.4250084186799	0.19	23.8432536470192	22.8007548281917	24.8857524658467	0.212835541519025	29.510598555256	28.301933827908	30.719263282604	0.99	0.73	1.35	19.7071860833739	20.5488028025385	21.3904195217031	27.3287626334633	28.4958670312752	29.6629714290871	27.8969911358673	29.0911716181904	30.2832272057543	23.8432536470192	1.10400496234988	0.0231116078565576	-0.070623990808132	-0.149937095982387	-0.147534832294206	-0.152141723911224	0.176712493938151	0.180037859726448	0.173660708029508	0.201266250853233	0.204666404214174	0.198155936994874	0.00025408858809912	0.00036359233491146	0.000371671944568911
150	25.4250084186799	0.19	23.8438904052329	22.7879607863374	24.8998200241285	0.20628248865556	29.1654548340694	27.9470609189648	30.3838487491741	1	0.74	1.35	19.3445852965041	20.1879414219953	21.0312975474865	26.7642061124744	27.9310317033514	29.0978572942284	27.326194367825	28.5194643845544	29.7118170884256	23.8438904052329	1.10439904935226	-0.275279857815208	-0.338739837634824	-0.149937095982387	-0.147534832294206	-0.152141723911224	0.176712493938151	0.180037859726448	0.173660708029508	0.201266250853233	0.204666404214174	0.198155936994874	0.00025408858809912	0.00036359233491146	0.000371671944568911
150	25.4250084186799	0.19	23.843938610919	22.7820604513436	24.9058167704943	0.210232432547549	29.2981027134954	28.0887403330911	30.5074650938997	1	0.74	1.36	19.4094139611098	20.2450874299769	21.0807608988439	26.8361992790742	27.9916334301354	29.1470675811967	27.4046809722057	28.5862567336237	29.7649885638575	23.843938610919	1.10424525526122	0.0678273698687272	0.0627344862912422	-0.149937095982387	-0.147534832294206	-0.152141723911224	0.176712493938151	0.180037859726448	0.173660708029508	0.201266250853233	0.204666404214174	0.198155936994874	0.00025408858809912	0.00036359233491146	0.000371671944568911
150	25.4250084186799	0.19	23.8447108566124	22.8127804280214	24.8766412852033	0.222685325006203	30.0559936431057	28.8600770475997	31.2519102386118	0.99	0.74	1.35	20.0883405627735	20.9207700748491	21.7531995869247	27.853293696035	29.0074907591839	30.1616878223329	28.4419731443147	29.6189045405219	30.8016424122578	23.8447108566124	1.10786741103892	-0.0679851978932603	-0.0568549782496956	-0.149937095982387	-0.147534832294206	-0.152141723911224	0.176712493938151	0.180037859726448	0.173660708029508	0.201266250853233	0.204666404214174	0.198155936994874	0.00025408858809912	0.00036359233491146	0.000371671944568911
150	25.4250084186799	0.19	23.8451242285427	22.7889192550072	24.9013292020782	0.211113444223486	29.746263120593	28.5216499810393	30.9708762601467	1	0.74	1.36	19.7410407250972	20.5886472933178	21.4362538615384	27.3120457842002	28.4847230366613	29.6574002891225	27.8746587975757	29.0724865661942	30.2653672152757	23.8451242285427	1.10889276720583	0.365463066948095	0.47322460440225	-0.149937095982387	-0.147534832294206	-0.152141723911224	0.176712493938151	0.180037859726448	0.173660708029508	0.201266250853233	0.204666404214174	0.198155936994874	0.00025408858809912	0.00036359233491146	0.000371671944568911
150	25.4250084186799	0.19	23.8460899924889	22.8051326650193	24.8870473199585	0.213529830304635	29.7390192778834	28.5235173270241	30.9545212287428	1	0.74	1.35	19.8020767917162	20.6459230360429	21.4897692803696	27.4284888578057	28.5973272353995	29.7661656129933	28.0016257231315	29.1967486885655	30.3912337057927	23.8460899924889	1.10847836732382	0.184509871711051	0.245955464112438	-0.149937095982387	-0.147534832294206	-0.152141723911224	0.176712493938151	0.180037859726448	0.173660708029508	0.201266250853233	0.204666404214174	0.198155936994874	0.00025408858809912	0.00036359233491146	0.000371671944568911
150	25.4250084186799	0.19	23.8472747197367	22.8017513901258	24.8927980493477	0.215084104756436	29.7922284499213	28.580158842831	31.0042980570116	0.99	0.74	1.35	19.9114812018359	20.7559167184338	21.6003522350317	27.6177570961285	28.7890117478715	29.9602663996144	28.2114328821267	29.4055676062844	30.6025395387381	23.8472747197367	1.10118508134213	0.269477224540519	0.108580761688865	-0.149937095982387	-0.147534832294206	-0.152141723911224	0.176712493938151	0.180037859726448	0.173660708029508	0.201266250853233	0.204666404214174	0.198155936994874	0.00025408858809912	0.00036359233491146	0.000371671944568911
150	25.4250084186799	0.19	23.8512256936711	22.8072479037938	24.8952034835483	0.217466233181676	29.8136769862355	28.6092282034289	31.0181257690421	1	0.74	1.34	19.8384119527936	20.6736092870053	21.508806621217	27.4664176720435	28.622754120476	29.7790905689086	28.0615746006598	29.243460553541	30.4269298915712	23.8512256936711	1.10397392809457	0.313688011996153	0.26046071420026	-0.149937095982387	-0.147534832294206	-0.152141723911224	0.176712493938151	0.180037859726448	0.173660708029508	0.201266250853233	0.204666404214174	0.198155936994874	0.00025408858809912	0.00036359233491146	0.000371671944568911
150	25.4250084186799	0.19	23.8520140349432	22.8123023779397	24.8917256919467	0.219447040200359	29.842576081787	28.6439332259974	31.0412189375766	1	0.74	1.36	19.8045018990504	20.6332471878511	21.4619924766518	27.3885608820135	28.5346710398806	29.6807811977477	27.953005867836	29.1143603526872	30.2882824590061	23.8520140349432	1.11037157103857	-0.0745258117766659	0.0315757958049519	-0.149937095982387	-0.147534832294206	-0.152141723911224	0.176712493938151	0.180037859726448	0.173660708029508	0.201266250853233	0.204666404214174	0.198155936994874	0.00025408858809912	0.00036359233491146	0.000371671944568911
150	25.4250084186799	0.19	23.8545706207299	22.8010344700229	24.9081067714369	0.209932923264942	29.2218588532875	28.0145546513012	30.4291630552738	1	0.73	1.35	19.3554582903167	20.189593489542	21.0237286887672	26.76016483985	27.9134103530888	29.0666558663276	27.3162308183023	28.4947495585676	29.6690575177889	23.8545706207299	1.10450301261512	0.383452935353718	0.358401110742768	-0.149937095982387	-0.147534832294206	-0.152141723911224	0.176712493938151	0.180037859726448	0.173660708029508	0.201266250853233	0.204666404214174	0.198155936994874	0.00025408858809912	0.00036359233491146	0.000371671944568911
150	25.4250084186799	0.19	23.8546884549508	22.8045389346327	24.9048379752689	0.206420192334003	28.9471956723149	27.7384278794	30.1559634652298	1	0.74	1.35	19.1868496356869	20.0229621215118	20.8590746073367	26.5388675088015	27.6953616131014	28.8518557174014	27.1038878459257	28.2829889645301	29.4687419105818	23.8546884549508	1.10251871127837	0.590280654426597	0.556735592294386	-0.149937095982387	-0.147534832294206	-0.152141723911224	0.176712493938151	0.180037859726448	0.173660708029508	0.201266250853233	0.204666404214174	0.198155936994874	0.00025408858809912	0.00036359233491146	0.000371671944568911
150	25.4250084186799	0.19	23.8549562753724	22.8112000322256	24.8987125185192	0.213168432496525	29.4431811985887	28.2384744549466	30.6478879422307	1.01	0.74	1.38	19.4805687947503	20.3116467141493	21.1427246335483	26.9174168418897	28.0657647684955	29.2141126951013	27.4680660299722	28.6363154344401	29.8038893586705	23.8549562753724	1.11711628765383	0.0653327072856432	0.309678221229519	-0.149937095982387	-0.147534832294206	-0.152141723911224	0.176712493938151	0.180037859726448	0.173660708029508	0.201266250853233	0.204666404214174	0.198155936994874	0.00025408858809912	0.00036359233491146	0.000371671944568911
150	25.4250084186799	0.19	23.8557413401051	22.8037996790626	24.9076830011475	0.211962551290662	29.4147356370016	28.2068495568257	30.6226217171774	1	0.74	1.34	19.5980811165642	20.4373187397225	21.2765563628808	27.1544302729022	28.3172491930254	29.4800681131485	27.7529479970321	28.940336807318	30.127009830283	23.8557413401051	1.10085563830215	-0.488391463383419	-0.585148076786527	-0.149937095982387	-0.147534832294206	-0.152141723911224	0.176712493938151	0.180037859726448	0.173660708029508	0.201266250853233	0.204666404214174	0.198155936994874	0.00025408858809912	0.00036359233491146	0.000371671944568911
150	25.4250084186799	0.19	23.8577978350041	22.8050688872247	24.9105267827836	0.216595487064892	29.8045357687212	28.5973673577856	31.0117041796569	1	0.74	1.37	19.7581849015801	20.5922286921222	21.4262724826644	27.3169906459146	28.4701110635043	29.6232314810939	27.8722092109373	29.0491456056671	30.2249856464271	23.8577978350041	1.11217847544524	0.070937844453935	0.18690174675597	-0.149937095982387	-0.147534832294206	-0.152141723911224	0.176712493938151	0.180037859726448	0.173660708029508	0.201266250853233	0.204666404214174	0.198155936994874	0.00025408858809912	0.00036359233491146	0.000371671944568911
150	25.4250084186799	0.19	23.8595918712133	22.8094210724593	24.9097626699672	0.211650767223175	29.8309176167928	28.6047970375829	31.0570381960027	1	0.74	1.34	19.8639549825805	20.7154067148421	21.5668584471036	27.5171209266158	28.696619183653	29.8761174406902	28.1158400640774	29.3193019919324	30.5240090880765	23.8595918712133	1.10432057068815	-0.0721421542386416	-0.118653450707953	-0.149937095982387	-0.147534832294206	-0.152141723911224	0.176712493938151	0.180037859726448	0.173660708029508	0.201266250853233	0.204666404214174	0.198155936994874	0.00025408858809912	0.00036359233491146	0.000371671944568911
150	25.4250084186799	0.19	23.8609789764566	22.828345889862	24.8936120630513	0.216672871705871	29.4538862817135	28.2611921358653	30.6465804275616	1	0.74	1.35	19.5422020881416	20.3669326909929	21.1916632938441	27.027055049305	28.1676654730215	29.3082758967379	27.5984390460888	28.7657926300829	29.929952895348	23.8609789764566	1.10989491876284	-0.0553003470619317	-0.0235531669941318	-0.149937095982387	-0.147534832294206	-0.152141723911224	0.176712493938151	0.180037859726448	0.173660708029508	0.201266250853233	0.204666404214174	0.198155936994874	0.00025408858809912	0.00036359233491146	0.000371671944568911
150	25.4250084186799	0.19	23.8618141065616	22.8095867130339	24.9140415000892	0.215385931695864	29.9305062035003	28.7138983694604	31.1471140375402	1	0.74	1.36	19.9063054172783	20.749735550165	21.5931656830518	27.5579091734217	28.7255377468307	29.8931663202397	28.1358468354451	29.3270245543134	30.5181545454893	23.8618141065616	1.11051277358531	-0.427125497479469	-0.306178867020401	-0.149937095982387	-0.147534832294206	-0.152141723911224	0.176712493938151	0.180037859726448	0.173660708029508	0.201266250853233	0.204666404214174	0.198155936994874	0.00025408858809912	0.00036359233491146	0.000371671944568911
150	25.4250084186799	0.19	23.8640566511626	22.8045421010082	24.9235712013169	0.206853205997363	29.3793696334067	28.1541743971813	30.6045648696321	1	0.74	1.34	19.5502531867449	20.4010285187965	21.2518038508481	27.0821397338557	28.2606828557607	29.4392259776656	27.6729540712504	28.8797574322581	30.0867920136888	23.8640566511626	1.10547781023324	0.192274740661384	0.193099103774357	-0.149937095982387	-0.147534832294206	-0.152141723911224	0.176712493938151	0.180037859726448	0.173660708029508	0.201266250853233	0.204666404214174	0.198155936994874	0.00025408858809912	0.00036359233491146	0.000371671944568911
150	25.4250084186799	0.19	23.8666979048257	22.8324638664588	24.9009319431926	0.21360591384838	29.3282388431705	28.1297979058885	30.5266797804526	1	0.74	1.36	19.5459936854001	20.3787305244918	21.2114673635836	27.0830368133781	28.2368815772708	29.3907263411634	27.6451728537701	28.8222784384795	29.9999701614722	23.8666979048257	1.10525671452679	-0.0321788517593349	-0.04870074835621	-0.149937095982387	-0.147534832294206	-0.152141723911224	0.176712493938151	0.180037859726448	0.173660708029508	0.201266250853233	0.204666404214174	0.198155936994874	0.00025408858809912	0.00036359233491146	0.000371671944568911
150	25.4250084186799	0.19	23.8667933305678	22.8204912730173	24.9130953881183	0.210121765309214	29.2883458774518	28.078983188874	30.4977085660297	1	0.74	1.35	19.4500588606085	20.2877735071269	21.1254881536452	26.9176966248405	28.0770426646017	29.2363887043628	27.4839235782753	28.6666855656798	29.8446244096519	23.8667933305678	1.10759170631298	0.297269331291372	0.356744719546496	-0.149937095982387	-0.147534832294206	-0.152141723911224	0.176712493938151	0.180037859726448	0.173660708029508	0.201266250853233	0.204666404214174	0.198155936994874	0.00025408858809912	0.00036359233491146	0.000371671944568911
150	25.4250084186799	0.19	23.8684203442669	22.8187316188746	24.9181090696592	0.21134564192912	29.2139448545131	28.0120843092759	30.4158053997502	1	0.74	1.36	19.4394452566239	20.2734960904456	21.1075469242672	26.9221376685729	28.0772339727271	29.2323302768813	27.475714880416	28.6587771749678	29.8342015130013	23.8684203442669	1.10564868752806	0.154052736388436	0.117388523420136	-0.149937095982387	-0.147534832294206	-0.152141723911224	0.176712493938151	0.180037859726448	0.173660708029508	0.201266250853233	0.204666404214174	0.198155936994874	0.00025408858809912	0.00036359233491146	0.000371671944568911
150	25.4250084186799	0.19	23.8700023910101	22.8197815214549	24.9202232605652	0.210641833386657	29.2417378345536	28.0361882237012	30.4472874454061	0.99	0.74	1.34	19.5194954352969	20.3588292255504	21.1981630158038	27.0670595336319	28.2309368349016	29.3948141361713	27.6507935346638	28.83716173899	30.0253852972225	23.8700023910101	1.10008601458659	0.106528881140052	-0.103893053969911	-0.149937095982387	-0.147534832294206	-0.152141723911224	0.176712493938151	0.180037859726448	0.173660708029508	0.201266250853233	0.204666404214174	0.198155936994874	0.00025408858809912	0.00036359233491146	0.000371671944568911
150	25.4250084186799	0.19	23.8711422860119	22.8318020350756	24.9104825369481	0.2180371828158	29.5832357281958	28.3900979078823	30.7763735485092	0.99	0.73	1.35	19.8856976276319	20.7214248590008	21.5571520903696	27.6398346344963	28.8014414791304	29.9630483237644	28.2156614892633	29.4022235709415	30.5862698212287	23.8711422860119	1.10119239245218	-0.172066781105751	-0.408655482666604	-0.149937095982387	-0.147534832294206	-0.152141723911224	0.176712493938151	0.180037859726448	0.173660708029508	0.201266250853233	0.204666404214174	0.198155936994874	0.00025408858809912	0.00036359233491146	0.000371671944568911
150	25.4250084186799	0.19	23.8727334269199	22.8173285198732	24.9281383339665	0.207898958439508	29.16833089246	27.9557998070002	30.3808619779199	1.01	0.74	1.35	19.2825227615724	20.1188665047637	20.955210247955	26.6421512589523	27.7977052694985	28.9532592800446	27.2036291054116	28.3810904397224	29.5614178234263	23.8727334269199	1.10763877593587	0.143042527807299	0.183370882388189	-0.149937095982387	-0.147534832294206	-0.152141723911224	0.176712493938151	0.180037859726448	0.173660708029508	0.201266250853233	0.204666404214174	0.198155936994874	0.00025408858809912	0.00036359233491146	0.000371671944568911
150	25.4250084186799	0.19	23.8727676529802	22.8322497692031	24.9132855367574	0.214852154320865	29.5269810323372	28.3248769326642	30.7290851320101	1	0.74	1.36	19.6064158763799	20.4385096207206	21.2706033650612	27.1266280285768	28.2778786003261	29.4291291720753	27.692101292279	28.8637833889529	30.0422550892455	23.8727676529802	1.10875587826921	-0.255540892821513	-0.269379193271561	-0.149937095982387	-0.147534832294206	-0.152141723911224	0.176712493938151	0.180037859726448	0.173660708029508	0.201266250853233	0.204666404214174	0.198155936994874	0.00025408858809912	0.00036359233491146	0.000371671944568911
150	25.4250084186799	0.19	23.8731816990885	22.8145639961773	24.9317994019996	0.206837892259979	29.1356354590893	27.9205478564258	30.3507230617529	1	0.74	1.36	19.3700798361527	20.213055553984	21.0560312718152	26.8229434920424	27.9902639282932	29.1575843645441	27.3774135378546	28.5656924485613	29.7523758460558	23.8731816990885	1.1042123191999	-0.489567336853007	-0.531725433530471	-0.149937095982387	-0.147534832294206	-0.152141723911224	0.176712493938151	0.180037859726448	0.173660708029508	0.201266250853233	0.204666404214174	0.198155936994874	0.00025408858809912	0.00036359233491146	0.000371671944568911
150	25.4250084186799	0.19	23.8742284483534	22.8147574664382	24.9336994302686	0.208174077740403	28.9700056532774	27.7667240391995	30.1732872673553	1	0.73	1.36	19.1832972551083	20.0146127841522	20.8459283131962	26.5216446155526	27.670970236247	28.8202958569414	27.0618031322472	28.2365196060501	29.4089497345244	23.8742284483534	1.10564610110499	0.192965935997514	0.200801183689459	-0.149937095982387	-0.147534832294206	-0.152141723911224	0.176712493938151	0.180037859726448	0.173660708029508	0.201266250853233	0.204666404214174	0.198155936994874	0.00025408858809912	0.00036359233491146	0.000371671944568911
150	25.4250084186799	0.19	23.8769040864932	22.8234261523577	24.9303820206287	0.211399174049816	29.1842896473826	27.9838418874807	30.3847374072844	1	0.73	1.35	19.4070211501422	20.2395414009258	21.0720616517095	26.8703683637433	28.0230504593501	29.175732554957	27.4259067074605	28.6006762060863	29.7781367370428	23.8769040864932	1.10014104361678	-0.0348109848204072	-0.222756420777011	-0.149937095982387	-0.147534832294206	-0.152141723911224	0.176712493938151	0.180037859726448	0.173660708029508	0.201266250853233	0.204666404214174	0.198155936994874	0.00025408858809912	0.00036359233491146	0.000371671944568911
150	25.4250084186799	0.19	23.8776935483439	22.8269980970601	24.9283889996278	0.211349353022881	29.6385645898007	28.4192487793091	30.8578804002922	0.99	0.74	1.35	19.7816555889592	20.6303791285792	21.4791026681992	27.4281475757279	28.6049406096075	29.781733643487	28.0150729347227	29.2153642306406	30.4199525705329	23.8776935483439	1.10857309742099	-0.0564848857892249	0.0174893046828061	-0.149937095982387	-0.147534832294206	-0.152141723911224	0.176712493938151	0.180037859726448	0.173660708029508	0.201266250853233	0.204666404214174	0.198155936994874	0.00025408858809912	0.00036359233491146	0.000371671944568911
150	25.4250084186799	0.19	23.8798786621108	22.8344307671062	24.9253265571154	0.218170967042661	29.9698624091894	28.7616053656197	31.1781194527591	1	0.74	1.33	19.9324731663198	20.7698238911079	21.607174615896	27.5904431480824	28.749500399759	29.9085576514355	28.1962109701209	29.3779194597889	30.5658786227918	23.8798786621108	1.10395200874262	-0.0823345942259327	-0.150849746435572	-0.149937095982387	-0.147534832294206	-0.152141723911224	0.176712493938151	0.180037859726448	0.173660708029508	0.201266250853233	0.204666404214174	0.198155936994874	0.00025408858809912	0.00036359233491146	0.000371671944568911
150	25.4250084186799	0.19	23.8798869724069	22.8443992611192	24.9153746836947	0.220136412753501	29.7254646267517	28.5339230566156	30.9170061968878	1	0.73	1.35	19.7827982386319	20.6089035879796	21.4350089373273	27.3876038963605	28.5312765867293	29.674949277098	27.951757388333	29.1163275391246	30.2861856245019	23.8798869724069	1.10761051748894	-0.249673913159909	-0.215454337341575	-0.149937095982387	-0.147534832294206	-0.152141723911224	0.176712493938151	0.180037859726448	0.173660708029508	0.201266250853233	0.204666404214174	0.198155936994874	0.00025408858809912	0.00036359233491146	0.000371671944568911
150	25.4250084186799	0.19	23.8810157116867	22.8385059985751	24.9235254247984	0.214035189042432	29.5675702760337	28.3608912434079	30.7742493086596	1.01	0.74	1.35	19.5739936873554	20.4068140513054	21.2396344152554	27.0512753707729	28.202233798544	29.3531922263151	27.6270188010856	28.798355489147	29.9735988693887	23.8810157116867	1.10951993928658	-0.102834346356275	-0.0544365035902766	-0.149937095982387	-0.147534832294206	-0.152141723911224	0.176712493938151	0.180037859726448	0.173660708029508	0.201266250853233	0.204666404214174	0.198155936994874	0.00025408858809912	0.00036359233491146	0.000371671944568911
150	25.4250084186799	0.19	23.882232189588	22.8438517381731	24.9206126410029	0.213473002618307	29.3360873195218	28.1368512142578	30.5353234247857	1.01	0.74	1.35	19.3745397277252	20.2003125687383	21.0260854097513	26.7518797500887	27.8920862300422	29.0322927099958	27.3322110321328	28.4943955737107	29.6611858763464	23.882232189588	1.1096928021228	0.0293055518293718	0.123435550057515	-0.149937095982387	-0.147534832294206	-0.152141723911224	0.176712493938151	0.180037859726448	0.173660708029508	0.201266250853233	0.204666404214174	0.198155936994874	0.00025408858809912	0.00036359233491146	0.000371671944568911
150	25.4250084186799	0.19	23.885121004824	22.8515647557018	24.9186772539462	0.218041220383287	29.8560140310798	28.6518888958993	31.0601391662602	1	0.74	1.36	19.8495335396689	20.6837306267637	21.5179277138585	27.4719494370501	28.6264864014278	29.7810233658055	28.0468912175686	29.2265187831675	30.4027117768442	23.885121004824	1.11242856096904	-0.229508903987347	-0.053645745277039	-0.149937095982387	-0.147534832294206	-0.152141723911224	0.176712493938151	0.180037859726448	0.173660708029508	0.201266250853233	0.204666404214174	0.198155936994874	0.00025408858809912	0.00036359233491146	0.000371671944568911
150	25.4250084186799	0.19	23.8950521705832	22.838134167037	24.9519701741294	0.208371011735953	29.3841376353225	28.1643834646695	30.6038918059754	0.99	0.73	1.35	19.6351902431998	20.485558767004	21.3359272908083	27.2417470230277	28.421543292628	29.6013395622284	27.8078078998415	29.0098823138556	30.215819878151	23.8950521705832	1.10426868148626	0.290292202823152	0.220289095027379	-0.149937095982387	-0.147534832294206	-0.152141723911224	0.176712493938151	0.180037859726448	0.173660708029508	0.201266250853233	0.204666404214174	0.198155936994874	0.00025408858809912	0.00036359233491146	0.000371671944568911
150	25.4250084186799	0.19	23.8981286603033	22.8418256191133	24.9544317014933	0.215159011598359	29.6611891473621	28.4547184063983	30.8676598883259	1	0.73	1.36	19.6825051836126	20.5170369569988	21.351568730385	27.2245511343822	28.3788631859159	29.5331752374496	27.7553796804327	28.9323692051761	30.1101112206196	23.8981286603033	1.10352527309525	-0.017666281008169	-0.111404154579022	-0.149937095982387	-0.147534832294206	-0.152141723911224	0.176712493938151	0.180037859726448	0.173660708029508	0.201266250853233	0.204666404214174	0.198155936994874	0.00025408858809912	0.00036359233491146	0.000371671944568911
150	25.4250084186799	0.19	23.898190943152	22.8376397898258	24.9587420964783	0.207987050922743	29.0235050222548	27.817316978457	30.2296930660526	1.01	0.74	1.36	19.1815633485894	20.0132960563246	20.8450287640597	26.4997710419916	27.6488289119142	28.7978867818369	27.0557193171244	28.2263056818517	29.4030693555326	23.898190943152	1.10978848084756	-0.172206455634166	-0.0333821965048601	-0.149937095982387	-0.147534832294206	-0.152141723911224	0.176712493938151	0.180037859726448	0.173660708029508	0.201266250853233	0.204666404214174	0.198155936994874	0.00025408858809912	0.00036359233491146	0.000371671944568911
150	25.4250084186799	0.19	23.8982215511378	22.8357578897366	24.960685212539	0.207704905929354	29.2322253734902	28.016321751116	30.4481289958643	0.99	0.74	1.35	19.5143392693837	20.3612582909692	21.2081773125548	27.0645820270747	28.2391803065028	29.4137785859308	27.6361831571122	28.83308668021	30.035009591796	23.8982215511378	1.10039871664989	0.17682662836368	-0.0136336217567258	-0.149937095982387	-0.147534832294206	-0.152141723911224	0.176712493938151	0.180037859726448	0.173660708029508	0.201266250853233	0.204666404214174	0.198155936994874	0.00025408858809912	0.00036359233491146	0.000371671944568911
150	25.4250084186799	0.19	23.8983247619854	22.8602597202915	24.9363898036793	0.222638617112109	30.2107275628335	29.0084919581663	31.4129631675008	1.01	0.75	1.36	19.9550097926832	20.7820304905825	21.6090511884817	27.5429455938168	28.6844427077672	29.8259398217175	28.1363596347785	29.3022585013644	30.4687776885985	23.8983247619854	1.11607797169267	-0.541200534225601	-0.243054073495524	-0.149937095982387	-0.147534832294206	-0.152141723911224	0.176712493938151	0.180037859726448	0.173660708029508	0.201266250853233	0.204666404214174	0.198155936994874	0.00025408858809912	0.00036359233491146	0.000371671944568911
150	25.4250084186799	0.19	23.8990933291271	22.8572575719155	24.9409290863387	0.218905125237205	29.5220328730966	28.3343859265425	30.7096798196506	1.01	0.74	1.36	19.5290776163101	20.3476465967764	21.1662155772427	26.9750795223161	28.1057506055289	29.2364216887416	27.5295139858953	28.6851740212602	29.841092177972	23.8990933291271	1.10871584587512	-0.106621793146718	-0.0263444707392157	-0.149937095982387	-0.147534832294206	-0.152141723911224	0.176712493938151	0.180037859726448	0.173660708029508	0.201266250853233	0.204666404214174	0.198155936994874	0.00025408858809912	0.00036359233491146	0.000371671944568911
150	25.4250084186799	0.19	23.9000026794713	22.8445932099275	24.9554121490151	0.212641701749471	29.6094997545799	28.396082341636	30.8229171675237	0.99	0.74	1.36	19.7666147624426	20.6112789755947	21.4559431887469	27.4078764223656	28.5790659583935	29.7502554944215	27.9781502668557	29.1735846412199	30.369559890499	23.9000026794713	1.10517236821115	0.309630591279172	0.28715037397839	-0.149937095982387	-0.147534832294206	-0.152141723911224	0.176712493938151	0.180037859726448	0.173660708029508	0.201266250853233	0.204666404214174	0.198155936994874	0.00025408858809912	0.00036359233491146	0.000371671944568911
150	25.4250084186799	0.19	23.9066884519278	22.8396508355013	24.9737260683542	0.202195287822902	28.6953479389719	27.481424082471	29.9092717954729	0.99	0.73	1.34	19.1915098412008	20.039247264436	20.8869846876712	26.6437290251328	27.820649776863	28.9975705285931	27.203021162195	28.4038970162075	29.6055485902986	23.9066884519278	1.0964100160739	0.0344828922003843	-0.199222062219128	-0.149937095982387	-0.147534832294206	-0.152141723911224	0.176712493938151	0.180037859726448	0.173660708029508	0.201266250853233	0.204666404214174	0.198155936994874	0.00025408858809912	0.00036359233491146	0.000371671944568911
150	25.4250084186799	0.19	23.9086102063584	22.8665810392861	24.9506393734308	0.212774980792856	29.6164857298077	28.4032649054781	30.8297065541373	1	0.74	1.36	19.7314363979545	20.5742475892594	21.4170587805643	27.3375321006449	28.5052310725995	29.6729300445541	27.9068779786316	29.1014008303398	30.2911239956877	23.9086102063584	1.1087216763477	-0.294997504742116	-0.230059790772232	-0.149937095982387	-0.147534832294206	-0.152141723911224	0.176712493938151	0.180037859726448	0.173660708029508	0.201266250853233	0.204666404214174	0.198155936994874	0.00025408858809912	0.00036359233491146	0.000371671944568911
150	25.4250084186799	0.19	23.9101981334028	22.8604070661798	24.9599892006258	0.20694083928936	29.0450450017834	27.8341153562995	30.2559746472673	0.99	0.73	1.35	19.4114650954836	20.2559653874994	21.1004656795152	26.9348733536553	28.1066812672097	29.278489180764	27.4771703270384	28.6763355818885	29.8704615060434	23.9101981334028	1.10102043948527	-0.264464267749006	-0.43086514007505	-0.149937095982387	-0.147534832294206	-0.152141723911224	0.176712493938151	0.180037859726448	0.173660708029508	0.201266250853233	0.204666404214174	0.198155936994874	0.00025408858809912	0.00036359233491146	0.000371671944568911
150	25.4250084186799	0.19	23.9117272962035	22.8602576513419	24.9631969410651	0.208027193914731	29.1914528035523	27.9784328168448	30.4044727902599	0.99	0.74	1.34	19.5333367288841	20.3802150374132	21.2270933459423	27.1154486469949	28.2910534913643	29.4666583357338	27.6933037146204	28.8937902981633	30.0958753878395	23.9117272962035	1.09948802757153	-0.166070665700514	-0.338906005734977	-0.149937095982387	-0.147534832294206	-0.152141723911224	0.176712493938151	0.180037859726448	0.173660708029508	0.201266250853233	0.204666404214174	0.198155936994874	0.00025408858809912	0.00036359233491146	0.000371671944568911
150	25.4250084186799	0.19	23.9125447801984	22.8773848377271	24.9477047226698	0.220146244525977	29.552702039581	28.3681195563683	30.7372845227938	1.01	0.73	1.37	19.5572850226892	20.3739488558715	21.1906126890538	27.0166711271421	28.1448204677546	29.2729698083671	27.5529966745988	28.7057667063822	29.8563936668096	23.9125447801984	1.1125085038345	-0.153176127226513	-0.0620565037869978	-0.149937095982387	-0.147534832294206	-0.152141723911224	0.176712493938151	0.180037859726448	0.173660708029508	0.201266250853233	0.204666404214174	0.198155936994874	0.00025408858809912	0.00036359233491146	0.000371671944568911
150	25.4250084186799	0.19	23.9131151199153	22.8580669840091	24.9681632558214	0.214235630446336	29.368221839087	28.1703919797832	30.5660516983909	1	0.73	1.35	19.5615625511792	20.3933374066821	21.2251122621849	27.0978317901329	28.2500554462293	29.4022791023257	27.6531120251866	28.8280519423292	30.0043609361833	23.9131151199153	1.10223762494301	-0.204871878282673	-0.36080212195384	-0.149937095982387	-0.147534832294206	-0.152141723911224	0.176712493938151	0.180037859726448	0.173660708029508	0.201266250853233	0.204666404214174	0.198155936994874	0.00025408858809912	0.00036359233491146	0.000371671944568911
150	25.4250084186799	0.19	23.913789992606	22.8636079593792	24.9639720258328	0.213850178685567	29.4963810448947	28.2919449720112	30.7008171177782	1	0.74	1.36	19.6576239887248	20.4944823758955	21.3313407630662	27.2371555314591	28.396687429223	29.5562193269869	27.7871549234499	28.9700350339044	30.1510468621481	23.913789992606	1.10730433464269	0.212151962615119	0.218919363098699	-0.149937095982387	-0.147534832294206	-0.152141723911224	0.176712493938151	0.180037859726448	0.173660708029508	0.201266250853233	0.204666404214174	0.198155936994874	0.00025408858809912	0.00036359233491146	0.000371671944568911
150	25.4250084186799	0.19	23.9140266036472	22.8604800542355	24.9675731530589	0.210259210040279	29.589329296247	28.3680441933311	30.8106143991629	1	0.74	1.36	19.6001345792889	20.4439485628577	21.2877625464266	27.0986838524461	28.265321167027	29.4319584816079	27.6602334809096	28.852066699	30.0420619806137	23.9140266036472	1.11200945236103	-0.0623679008462071	0.0724318592163192	-0.149937095982387	-0.147534832294206	-0.152141723911224	0.176712493938151	0.180037859726448	0.173660708029508	0.201266250853233	0.204666404214174	0.198155936994874	0.00025408858809912	0.00036359233491146	0.000371671944568911
150	25.4250084186799	0.19	23.9140432605555	22.874616258722	24.9534702623889	0.218977451524107	29.8958360012867	28.69340557269	31.0982664298834	1	0.74	1.35	19.8504650822978	20.6823218368501	21.5141785914024	27.4583940377434	28.6090698760554	29.7597457143674	28.0366151985424	29.2138555094527	30.386406030448	23.9140432605555	1.10946389108815	-0.536893050417189	-0.454483452798334	-0.149937095982387	-0.147534832294206	-0.152141723911224	0.176712493938151	0.180037859726448	0.173660708029508	0.201266250853233	0.204666404214174	0.198155936994874	0.00025408858809912	0.00036359233491146	0.000371671944568911
150	25.4250084186799	0.19	23.9154090007087	22.872271087346	24.9585469140714	0.209298153329956	29.2622758025594	28.0509835333081	30.4735680718107	0.99	0.74	1.35	19.5314144119999	20.374816257668	21.2182181033361	27.0844582881056	28.2540142468935	29.4235702056813	27.6598708089392	28.8524230555905	30.0492777797993	23.9154090007087	1.10488943146757	0.334266014275855	0.322192448392083	-0.149937095982387	-0.147534832294206	-0.152141723911224	0.176712493938151	0.180037859726448	0.173660708029508	0.201266250853233	0.204666404214174	0.198155936994874	0.00025408858809912	0.00036359233491146	0.000371671944568911
150	25.4250084186799	0.19	23.9200474288629	22.8742227043557	24.9658721533701	0.215344370010064	29.5711679449001	28.3690185774137	30.7733173123865	1.01	0.74	1.36	19.5920814628382	20.4223043439725	21.2525272251068	27.0829082597186	28.2305581491664	29.3782080386143	27.6510847104999	28.8184010333751	29.9944166193765	23.9200474288629	1.111635396025	-0.150692774240598	-0.00975794544748686	-0.149937095982387	-0.147534832294206	-0.152141723911224	0.176712493938151	0.180037859726448	0.173660708029508	0.201266250853233	0.204666404214174	0.198155936994874	0.00025408858809912	0.00036359233491146	0.000371671944568911
150	25.4250084186799	0.19	23.9205350111113	22.878705413136	24.9623646090865	0.219720416376729	29.7917036563047	28.5960581876098	30.9873491249996	1	0.74	1.35	19.7720356765841	20.5987351016757	21.4254345267673	27.3440000015382	28.4872949788858	29.6305899562333	27.9305452950833	29.1007352922715	30.2693804850161	23.9205350111113	1.10575416070845	0.847352878510013	0.803924904320602	-0.149937095982387	-0.147534832294206	-0.152141723911224	0.176712493938151	0.180037859726448	0.173660708029508	0.201266250853233	0.204666404214174	0.198155936994874	0.00025408858809912	0.00036359233491146	0.000371671944568911
150	25.4250084186799	0.19	23.9212095861164	22.8722699918908	24.9701491803419	0.212593816184689	29.2173119817516	28.0197954364528	30.4148285270504	0.99	0.73	1.34	19.6164107234649	20.4547814551143	21.2931521867638	27.2601637171971	28.4252149451026	29.590266173008	27.8306293894991	29.0202758250727	30.2105942717684	23.9212095861164	1.09817709354083	-0.143041978492123	-0.389781259650638	-0.149937095982387	-0.147534832294206	-0.152141723911224	0.176712493938151	0.180037859726448	0.173660708029508	0.201266250853233	0.204666404214174	0.198155936994874	0.00025408858809912	0.00036359233491146	0.000371671944568911
150	25.4250084186799	0.19	23.9254538186079	22.8861332425017	24.9647743947141	0.21308760942151	29.4696118891942	28.2635331065523	30.675690671836	1	0.74	1.35	19.6169768946964	20.4540845387787	21.291192182861	27.1696312555395	28.3290303889023	29.4884295222651	27.7415798565584	28.9285188775377	30.1136407908517	23.9254538186079	1.10939380899653	-0.239858975302725	-0.183633076861264	-0.149937095982387	-0.147534832294206	-0.152141723911224	0.176712493938151	0.180037859726448	0.173660708029508	0.201266250853233	0.204666404214174	0.198155936994874	0.00025408858809912	0.00036359233491146	0.000371671944568911
150	25.4250084186799	0.19	23.9259131555716	22.8717940759462	24.980032235197	0.210566840676805	29.4536008934827	28.2390428980988	30.6681588888666	1	0.74	1.35	19.6422194601113	20.4870290656794	21.3318386712474	27.2272858999612	28.3983283429268	29.5693707858925	27.7987955999741	28.9975245195404	30.1897898604654	23.9259131555716	1.10377760166911	-0.143919478862743	-0.236485586710052	-0.149937095982387	-0.147534832294206	-0.152141723911224	0.176712493938151	0.180037859726448	0.173660708029508	0.201266250853233	0.204666404214174	0.198155936994874	0.00025408858809912	0.00036359233491146	0.000371671944568911
150	25.4250084186799	0.19	23.9270562510683	22.8790099323599	24.9751025697766	0.217412559367726	29.6491926575767	28.4511999825922	30.8471853325612	1	0.73	1.36	19.7452546148058	20.5766666610012	21.4080787071966	27.3462375458465	28.4977036452854	29.6491697447242	27.898607723911	29.0704773608061	30.2472667579581	23.9270562510683	1.10483529083598	-0.235165576642172	-0.334544644364757	-0.149937095982387	-0.147534832294206	-0.152141723911224	0.176712493938151	0.180037859726448	0.173660708029508	0.201266250853233	0.204666404214174	0.198155936994874	0.00025408858809912	0.00036359233491146	0.000371671944568911
150	25.4250084186799	0.19	23.9276524907277	22.871854634311	24.9834503471444	0.209387336497236	29.0720139861102	27.8689216406277	30.2751063315926	1	0.74	1.35	19.3854671981881	20.2223315555712	21.0591959129542	26.8717582633336	28.031803387905	29.1918485124764	27.4297805280666	28.6123220080994	29.7979014645379	23.9276524907277	1.101071089842	-0.471760455208057	-0.643626967380282	-0.149937095982387	-0.147534832294206	-0.152141723911224	0.176712493938151	0.180037859726448	0.173660708029508	0.201266250853233	0.204666404214174	0.198155936994874	0.00025408858809912	0.00036359233491146	0.000371671944568911
150	25.4250084186799	0.19	23.9308213086801	22.8699535823778	24.9916890349825	0.20789022827812	29.2416253361576	28.0260151695402	30.457235502775	1.01	0.74	1.36	19.3240905125951	20.1622603610607	21.0004302095262	26.6959425088143	27.8538616394804	29.0117807701465	27.2535310123665	28.4379668466537	29.6171489800038	23.9308213086801	1.10779862478638	0.533230894708677	0.613467122439705	-0.149937095982387	-0.147534832294206	-0.152141723911224	0.176712493938151	0.180037859726448	0.173660708029508	0.201266250853233	0.204666404214174	0.198155936994874	0.00025408858809912	0.00036359233491146	0.000371671944568911
150	25.4250084186799	0.19	23.9337034702594	22.8666083778892	25.0007985626296	0.206432650064592	28.9780898938439	27.7680780400723	30.1881017476155	1.01	0.74	1.36	19.1432287101486	19.9774072091182	20.8115857080879	26.4444864591796	27.5968219588254	28.7491574584711	26.9882763268788	28.1647434363532	29.343307366838	23.9337034702594	1.10632738806194	-0.0642365111194531	0.00586805757209839	-0.149937095982387	-0.147534832294206	-0.152141723911224	0.176712493938151	0.180037859726448	0.173660708029508	0.201266250853233	0.204666404214174	0.198155936994874	0.00025408858809912	0.00036359233491146	0.000371671944568911
150	25.4250084186799	0.19	23.9340184350139	22.8905239823594	24.9775128876685	0.216373544674769	29.91067062367	28.6984106020648	31.1229306452752	1.01	0.75	1.37	19.7237188484116	20.5568756447531	21.3900324410947	27.2142069301251	28.3637721634941	29.5133373968631	27.7959723517222	28.970461708324	30.1371095922688	23.9340184350139	1.11610470363321	0.0971194894784225	0.437295739705492	-0.149937095982387	-0.147534832294206	-0.152141723911224	0.176712493938151	0.180037859726448	0.173660708029508	0.201266250853233	0.204666404214174	0.198155936994874	0.00025408858809912	0.00036359233491146	0.000371671944568911
150	25.4250084186799	0.19	23.9398862587577	22.8898452597705	24.989927257745	0.2204040360748	29.9316462821216	28.7327743528275	31.1305182114157	1	0.74	1.37	19.8561441439676	20.6846396295028	21.513135115038	27.4547707991287	28.6003181671656	29.7458655352024	28.004491220674	29.1688178124184	30.3430320360343	23.9398862587577	1.11232335261275	0.111656713268887	0.235694616395465	-0.149937095982387	-0.147534832294206	-0.152141723911224	0.176712493938151	0.180037859726448	0.173660708029508	0.201266250853233	0.204666404214174	0.198155936994874	0.00025408858809912	0.00036359233491146	0.000371671944568911
150	25.4250084186799	0.19	23.9432657920375	22.8986560843294	24.9878754997455	0.213923523456408	29.5300091946173	28.3244629387046	30.7355554505299	1	0.74	1.37	19.6470845050506	20.4833040378241	21.3195235705976	27.2048081986964	28.3626996912106	29.5205911837248	27.7570123490836	28.9401617324656	30.1226190336516	23.9432657920375	1.10840023718629	-0.0156600574737121	0.00282512098493805	-0.149937095982387	-0.147534832294206	-0.152141723911224	0.176712493938151	0.180037859726448	0.173660708029508	0.201266250853233	0.204666404214174	0.198155936994874	0.00025408858809912	0.00036359233491146	0.000371671944568911
150	25.4250084186799	0.19	23.9438079784208	22.8855307006462	25.0020852561955	0.209480171806986	29.6881009197309	28.4598573232109	30.916344516251	1	0.75	1.34	19.7330768662045	20.584698328157	21.4363197901096	27.3196403650422	28.4986755568394	29.6777107486366	27.9243277753441	29.1293191533068	30.3328206247844	23.9438079784208	1.10443322783629	-0.373857777442532	-0.357545136236322	-0.149937095982387	-0.147534832294206	-0.152141723911224	0.176712493938151	0.180037859726448	0.173660708029508	0.201266250853233	0.204666404214174	0.198155936994874	0.00025408858809912	0.00036359233491146	0.000371671944568911
150	25.4250084186799	0.19	23.9458214987552	22.8965649286917	24.9950780688188	0.218214088370402	29.7129020585433	28.5151559565721	30.9106481605146	1	0.74	1.36	19.7968667513641	20.6284112120993	21.4599556728346	27.4215910494205	28.5734032239466	29.7252153984728	28.0028711022036	29.1827864131949	30.3563719599794	23.9458214987552	1.10734041448336	-0.305275580788018	-0.233677236611411	-0.149937095982387	-0.147534832294206	-0.152141723911224	0.176712493938151	0.180037859726448	0.173660708029508	0.201266250853233	0.204666404214174	0.198155936994874	0.00025408858809912	0.00036359233491146	0.000371671944568911
150	25.4250084186799	0.19	23.9460642095277	22.8957478589896	24.9963805600658	0.209178838871452	29.1868325915849	27.9782275489106	30.3954376342592	1.01	0.74	1.36	19.2915017690643	20.12485714435	20.9582125196357	26.6511132312553	27.802389515211	28.9536657991668	27.2056620957265	28.3820926115839	29.5547912896209	23.9460642095277	1.11250518780707	-0.247839691467181	-0.0814876686326176	-0.149937095982387	-0.147534832294206	-0.152141723911224	0.176712493938151	0.180037859726448	0.173660708029508	0.201266250853233	0.204666404214174	0.198155936994874	0.00025408858809912	0.00036359233491146	0.000371671944568911
150	25.4250084186799	0.19	23.9524172968646	22.9133396896954	24.9914949040339	0.217740101821343	29.2890810737655	28.1067768617711	30.4713852857598	1.01	0.74	1.37	19.4076350117537	20.2240120987492	21.0403891857447	26.8261655820757	27.9546012157782	29.0830368494806	27.3770412229078	28.5268604394419	29.6796997138046	23.9524172968646	1.11114069590894	0.0489672423414175	0.178160866945904	-0.149937095982387	-0.147534832294206	-0.152141723911224	0.176712493938151	0.180037859726448	0.173660708029508	0.201266250853233	0.204666404214174	0.198155936994874	0.00025408858809912	0.00036359233491146	0.000371671944568911
150	25.4250084186799	0.19	23.9531952769409	22.8949666184318	25.0114239354501	0.208802117553236	29.0376991359218	27.8338987512271	30.2414995206164	1	0.73	1.34	19.3538731527405	20.1909172246053	21.0279612964702	26.8240772401716	27.9842034154302	29.1443295906888	27.3874474485501	28.5716030489262	29.7575642841663	23.9531952769409	1.09848034548919	0.271440685880646	0.0644528117999736	-0.149937095982387	-0.147534832294206	-0.152141723911224	0.176712493938151	0.180037859726448	0.173660708029508	0.201266250853233	0.204666404214174	0.198155936994874	0.00025408858809912	0.00036359233491146	0.000371671944568911
150	25.4250084186799	0.19	23.9535673083655	22.8867076584699	25.0204269582611	0.206645030536039	29.6706883989839	28.43255887177	30.9088179261978	0.99	0.75	1.34	19.8350724569963	20.6988142325498	21.5625560081034	27.5260366766162	28.7246906187462	29.9233445608763	28.1346760437331	29.3559269475447	30.5827110748477	23.9535673083655	1.10437955041779	0.35584832309122	0.382324362273445	-0.149937095982387	-0.147534832294206	-0.152141723911224	0.176712493938151	0.180037859726448	0.173660708029508	0.201266250853233	0.204666404214174	0.198155936994874	0.00025408858809912	0.00036359233491146	0.000371671944568911
150	25.4250084186799	0.19	23.9555369721657	22.910351600128	25.0007223442035	0.213074561505952	29.4634151471743	28.2575430566694	30.6692872376793	1.01	0.74	1.36	19.5112430234508	20.3438725045721	21.1765019856935	26.9691140803839	28.1200033105608	29.2708925407376	27.5316561621297	28.7055766459117	29.8823619784146	23.9555369721657	1.10946031746969	0.0548707103458727	0.172420727084954	-0.149937095982387	-0.147534832294206	-0.152141723911224	0.176712493938151	0.180037859726448	0.173660708029508	0.201266250853233	0.204666404214174	0.198155936994874	0.00025408858809912	0.00036359233491146	0.000371671944568911
150	25.4250084186799	0.19	23.9559044451981	22.9120228883332	24.999786002063	0.212453465610972	29.3194883593539	28.1172799605759	30.5216967581318	0.99	0.73	1.36	19.57449348097	20.4114386085798	21.2483837361897	27.1425377172165	28.3030691360998	29.463600554983	27.6882328130393	28.8747027159587	30.05057270726	23.9559044451981	1.10524201833423	0.303294382009046	0.224367408624029	-0.149937095982387	-0.147534832294206	-0.152141723911224	0.176712493938151	0.180037859726448	0.173660708029508	0.201266250853233	0.204666404214174	0.198155936994874	0.00025408858809912	0.00036359233491146	0.000371671944568911
150	25.4250084186799	0.19	23.9580460123794	22.9066787927021	25.0094132320566	0.215922527631546	29.7495825932826	28.5422454691692	30.956919717396	1.01	0.74	1.36	19.7075987324927	20.5412302560731	21.3748617796535	27.2404039060284	28.3926731256004	29.5449423451724	27.8077686528067	28.9812692885078	30.1571485932184	23.9580460123794	1.1083581247548	0.242092274973951	0.302509317492155	-0.149937095982387	-0.147534832294206	-0.152141723911224	0.176712493938151	0.180037859726448	0.173660708029508	0.201266250853233	0.204666404214174	0.198155936994874	0.00025408858809912	0.00036359233491146	0.000371671944568911
150	25.4250084186799	0.19	23.9593749720925	22.9012355059048	25.0175144382802	0.2088787532469	29.0949806694496	27.8890852883421	30.3008760505571	1.01	0.74	1.37	19.2395679257023	20.0714670667547	20.9033662078071	26.5844272434222	27.7339105517052	28.8833938599883	27.1247358596526	28.2965190160292	29.4685012933876	23.9593749720925	1.11513281985521	0.103364638511523	0.33988507933237	-0.149937095982387	-0.147534832294206	-0.152141723911224	0.176712493938151	0.180037859726448	0.173660708029508	0.201266250853233	0.204666404214174	0.198155936994874	0.00025408858809912	0.00036359233491146	0.000371671944568911
150	25.4250084186799	0.19	23.9594481178893	22.9095439324974	25.0093523032811	0.20924346261652	29.4065533007911	28.1890875890951	30.6240190124871	1.01	0.75	1.37	19.4618076056204	20.3023485905877	21.142889575555	26.89963001566	28.061405014509	29.223180013358	27.4653124859409	28.6565230506374	29.8325396753123	23.9594481178893	1.11322256290268	-0.179028457844834	0.0298492595449214	-0.149937095982387	-0.147534832294206	-0.152141723911224	0.176712493938151	0.180037859726448	0.173660708029508	0.201266250853233	0.204666404214174	0.198155936994874	0.00025408858809912	0.00036359233491146	0.000371671944568911
150	25.4250084186799	0.19	23.9596154696825	22.9088360351857	25.0103949041794	0.216002764263021	29.6569426896686	28.4536503359162	30.860235043421	0.99	0.74	1.34	19.8660757871882	20.7062033916107	21.5463309960332	27.5778649387976	28.7441207134314	29.9103764880651	28.1658964701763	29.3579428617494	30.5505086571642	23.9596154696825	1.09829796211008	-0.0246060720741229	-0.249796689036064	-0.149937095982387	-0.147534832294206	-0.152141723911224	0.176712493938151	0.180037859726448	0.173660708029508	0.201266250853233	0.204666404214174	0.198155936994874	0.00025408858809912	0.00036359233491146	0.000371671944568911
150	25.4250084186799	0.19	23.9605036366075	22.9028910304436	25.0181162427713	0.210303911492558	29.3388060041425	28.1280240997685	30.5495879085165	1	0.74	1.35	19.5627783447434	20.4048658634074	21.2469533820714	27.1159746505964	28.2831924867997	29.450410323003	27.6913122842824	28.8842079601775	30.0744979426737	23.9605036366075	1.10466523609128	0.25144703064219	0.225942570652869	-0.149937095982387	-0.147534832294206	-0.152141723911224	0.176712493938151	0.180037859726448	0.173660708029508	0.201266250853233	0.204666404214174	0.198155936994874	0.00025408858809912	0.00036359233491146	0.000371671944568911
150	25.4250084186799	0.19	23.9616499076691	22.9202364920212	25.0030633233171	0.214397735356189	29.3540098514779	28.1573358107654	30.5506838921903	1	0.74	1.35	19.5298713394756	20.3598820410374	21.1898927425991	27.0418175495521	28.1910825685408	29.3403475875295	27.6167578134043	28.792525963744	29.9666257743263	23.9616499076691	1.10612732392363	0.0198526935944793	-0.0128474890655988	-0.149937095982387	-0.147534832294206	-0.152141723911224	0.176712493938151	0.180037859726448	0.173660708029508	0.201266250853233	0.204666404214174	0.198155936994874	0.00025408858809912	0.00036359233491146	0.000371671944568911
150	25.4250084186799	0.19	23.9616903234522	22.9140004943697	25.0093801525348	0.215008256729865	29.771126826599	28.5596435705688	30.9826100826291	1	0.74	1.34	19.8569360687303	20.6992555992204	21.5415751297106	27.5204674854576	28.6878695041268	29.8552715227959	28.1249037142972	29.3163106063315	30.5072236016939	23.9616903234522	1.10334799977817	0.249514689905759	0.211911933956494	-0.149937095982387	-0.147534832294206	-0.152141723911224	0.176712493938151	0.180037859726448	0.173660708029508	0.201266250853233	0.204666404214174	0.198155936994874	0.00025408858809912	0.00036359233491146	0.000371671944568911
150	25.4250084186799	0.19	23.9632019735831	22.9083116119518	25.0180923352144	0.210982198457057	29.459688947647	28.2463955927153	30.6729823025788	1.01	0.75	1.37	19.4899349482917	20.3271040123302	21.1642730763687	26.9324308162027	28.089284236109	29.2461376560153	27.499667262185	28.683275370349	29.8639930708577	23.9632019735831	1.11217682035084	-0.146693016192928	0.0732794445102397	-0.149937095982387	-0.147534832294206	-0.152141723911224	0.176712493938151	0.180037859726448	0.173660708029508	0.201266250853233	0.204666404214174	0.198155936994874	0.00025408858809912	0.00036359233491146	0.000371671944568911
150	25.4250084186799	0.19	23.9651214890828	22.908361090604	25.0218818875615	0.207617630869957	29.0647504973417	27.8554922628958	30.2740087317876	0.99	0.74	1.35	19.4358371663226	20.27958266236	21.1233281583975	26.973801563613	28.1447839805547	29.3157663974964	27.5478899856157	28.7462269774796	29.9430272758104	23.9651214890828	1.10217149666765	-0.0747205054736844	-0.19041328006549	-0.149937095982387	-0.147534832294206	-0.152141723911224	0.176712493938151	0.180037859726448	0.173660708029508	0.201266250853233	0.204666404214174	0.198155936994874	0.00025408858809912	0.00036359233491146	0.000371671944568911
150	25.4250084186799	0.19	23.9676802783908	22.8983181877824	25.0370423689991	0.207800493462301	29.3752397717856	28.1537422659081	30.596737277663	1	0.74	1.35	19.5547122223431	20.4031263330551	21.251540443767	27.0908691697575	28.2662521369797	29.4416351042019	27.660280291584	28.8605221535542	30.0586634325372	23.9676802783908	1.10033003888976	-0.111891683293164	-0.211711778689052	-0.149937095982387	-0.147534832294206	-0.152141723911224	0.176712493938151	0.180037859726448	0.173660708029508	0.201266250853233	0.204666404214174	0.198155936994874	0.00025408858809912	0.00036359233491146	0.000371671944568911
150	25.4250084186799	0.19	23.9690175757754	22.9113462776286	25.0266888739223	0.209778908881543	29.2988546787865	28.087807091174	30.5099022663989	1	0.74	1.35	19.5333626409987	20.3755726301073	21.2177826192158	27.0744249271236	28.2417790351733	29.4091331432229	27.6340863676561	28.8272601301817	30.0180232025264	23.9690175757754	1.10636261634874	0.288970853656469	0.273780952420379	-0.149937095982387	-0.147534832294206	-0.152141723911224	0.176712493938151	0.180037859726448	0.173660708029508	0.201266250853233	0.204666404214174	0.198155936994874	0.00025408858809912	0.00036359233491146	0.000371671944568911
150	25.4250084186799	0.19	23.9691557195763	22.9198611340534	25.0184503050992	0.211768695330149	29.5787743033661	28.3634468724404	30.7941017342917	1.01	0.75	1.37	19.4584306252323	20.2921926361742	21.125954647116	26.8296903435056	27.9792988090897	29.1289072746739	27.3819133392629	28.5669888287425	29.7395343470067	23.9691557195763	1.11576705607068	-0.0468595437818822	0.215222738248752	-0.149937095982387	-0.147534832294206	-0.152141723911224	0.176712493938151	0.180037859726448	0.173660708029508	0.201266250853233	0.204666404214174	0.198155936994874	0.00025408858809912	0.00036359233491146	0.000371671944568911
150	25.4250084186799	0.19	23.9710793709752	22.9284808421287	25.0136778998216	0.214103684678601	29.5181565493484	28.3137393322195	30.7225737664772	0.99	0.74	1.35	19.7011126568221	20.5391637175476	21.3772147782731	27.3126516391778	28.4744843273185	29.6363170154592	27.9020483431899	29.0914389718372	30.2746773885977	23.9710793709752	1.10447521677455	-0.34479540906921	-0.343343045463772	-0.149937095982387	-0.147534832294206	-0.152141723911224	0.176712493938151	0.180037859726448	0.173660708029508	0.201266250853233	0.204666404214174	0.198155936994874	0.00025408858809912	0.00036359233491146	0.000371671944568911
150	25.4250084186799	0.19	23.972025139215	22.9266321728535	25.0174181055764	0.216305198992446	29.7646813929473	28.5580950374885	30.9712677484061	0.99	0.73	1.34	19.9760282879275	20.8200202676737	21.66401224742	27.7505627291611	28.9230306511761	30.095498573191	28.326956592736	29.521283361959	30.7190334471907	23.972025139215	1.098798583129	-0.261397472255654	-0.514894284423312	-0.149937095982387	-0.147534832294206	-0.152141723911224	0.176712493938151	0.180037859726448	0.173660708029508	0.201266250853233	0.204666404214174	0.198155936994874	0.00025408858809912	0.00036359233491146	0.000371671944568911
150	25.4250084186799	0.19	23.9745438059869	22.9185391327665	25.0305484792072	0.210767975943553	29.3844485027839	28.1734746973022	30.5954223082655	1.01	0.74	1.36	19.42369634939	20.2585804997285	21.093464650067	26.8324492376182	27.9857820626525	29.1391148876868	27.3968158112251	28.5757665707408	29.7567186297538	23.9745438059869	1.10527267782885	0.0276254111932144	0.0843007166775356	-0.149937095982387	-0.147534832294206	-0.152141723911224	0.176712493938151	0.180037859726448	0.173660708029508	0.201266250853233	0.204666404214174	0.198155936994874	0.00025408858809912	0.00036359233491146	0.000371671944568911
150	25.4250084186799	0.19	23.9752554081538	22.9363328663976	25.01417794991	0.213707685187554	29.6032847153271	28.3939708972399	30.8125985334143	1.01	0.74	1.35	19.5769923377047	20.4107865060601	21.2445806744156	27.0448951645547	28.1967511536159	29.348607142677	27.6178915041671	28.7939560641213	29.9679621815464	23.9752554081538	1.11163512384768	0.148344818088773	0.265207564676325	-0.149937095982387	-0.147534832294206	-0.152141723911224	0.176712493938151	0.180037859726448	0.173660708029508	0.201266250853233	0.204666404214174	0.198155936994874	0.00025408858809912	0.00036359233491146	0.000371671944568911
150	25.4250084186799	0.19	23.9776272392267	22.9306604317634	25.02459404669	0.21117129043314	29.5095305938674	28.2948743515	30.7241868362349	1.01	0.74	1.35	19.5180946791207	20.3559770194555	21.1938593597902	26.9685347050778	28.1262531886479	29.2839716722181	27.5351702645627	28.7185710840632	29.9019945755632	23.9776272392267	1.10953707541721	0.244875636013805	0.383395048454163	-0.149937095982387	-0.147534832294206	-0.152141723911224	0.176712493938151	0.180037859726448	0.173660708029508	0.201266250853233	0.204666404214174	0.198155936994874	0.00025408858809912	0.00036359233491146	0.000371671944568911
150	25.4250084186799	0.19	23.9781051098197	22.9370765111276	25.0191337085118	0.215699866302582	29.468709335813	28.2719839889469	30.6654346826792	1.01	0.75	1.36	19.4395120975659	20.2623675741028	21.0852230506397	26.8267509150779	27.9623009637299	29.097851012382	27.4014615542531	28.5610725135945	29.7230200483175	23.9781051098197	1.11564223040097	0.058887692914241	0.293151713297421	-0.149937095982387	-0.147534832294206	-0.152141723911224	0.176712493938151	0.180037859726448	0.173660708029508	0.201266250853233	0.204666404214174	0.198155936994874	0.00025408858809912	0.00036359233491146	0.000371671944568911
150	25.4250084186799	0.19	23.9801343277251	22.9331383645213	25.0271302909289	0.213474102015694	29.7500058205986	28.5338530351532	30.9661586060441	1	0.75	1.35	19.7699767808451	20.6126008842424	21.4552249876397	27.3630265702361	28.5292770916996	29.6955276131631	27.9591895832017	29.1541814928794	30.3457525596988	23.9801343277251	1.11041830564235	0.292255455237472	0.425942718232519	-0.149937095982387	-0.147534832294206	-0.152141723911224	0.176712493938151	0.180037859726448	0.173660708029508	0.201266250853233	0.204666404214174	0.198155936994874	0.00025408858809912	0.00036359233491146	0.000371671944568911
150	25.4250084186799	0.19	23.981952283648	22.9412155585668	25.0226890087292	0.218967139235609	29.5016802843154	28.3150672867132	30.6882932819176	1	0.74	1.36	19.5630308194718	20.3828680604651	21.2027053014584	27.0471185566352	28.1805950234932	29.3140714903513	27.6056768519177	28.7606259355621	29.9203376240702	23.981952283648	1.11274822929543	0.561777351678729	0.706619682540811	-0.149937095982387	-0.147534832294206	-0.152141723911224	0.176712493938151	0.180037859726448	0.173660708029508	0.201266250853233	0.204666404214174	0.198155936994874	0.00025408858809912	0.00036359233491146	0.000371671944568911
150	25.4250084186799	0.19	23.9824442574888	22.9291340350801	25.0357544798975	0.212577759014496	29.2423327701258	28.0437332228511	30.4409323174006	0.99	0.74	1.35	19.5117753908808	20.3457158995924	21.179656408304	27.0493770007411	28.2054773947048	29.3615777886686	27.6351518435024	28.8130303454761	29.9949673430706	23.9824442574888	1.10155221556886	-0.266189051623142	-0.367650830297758	-0.149937095982387	-0.147534832294206	-0.152141723911224	0.176712493938151	0.180037859726448	0.173660708029508	0.201266250853233	0.204666404214174	0.198155936994874	0.00025408858809912	0.00036359233491146	0.000371671944568911
150	25.4250084186799	0.19	23.9884327031648	22.9319708513479	25.0448945549816	0.211908558140271	29.3640258313383	28.1580271782461	30.5700244844304	1	0.74	1.36	19.45807889358	20.2914617434818	21.1248445933836	26.9039044703769	28.0561894777322	29.2084744850874	27.453763874259	28.6300574108334	29.8074706191925	23.9884327031648	1.10312765384767	0.151803544942858	0.05513198415266	-0.149937095982387	-0.147534832294206	-0.152141723911224	0.176712493938151	0.180037859726448	0.173660708029508	0.201266250853233	0.204666404214174	0.198155936994874	0.00025408858809912	0.00036359233491146	0.000371671944568911
150	25.4250084186799	0.19	23.9907376317987	22.9458959265287	25.0355793370687	0.21048242732927	29.2848470129549	28.0769411032291	30.4927529226806	1	0.74	1.35	19.5109438383902	20.3503295919903	21.1897153455903	27.0353720746418	28.1984683528485	29.3615646310552	27.6080718337866	28.798666009882	29.9847965880492	23.9907376317987	1.10309229834122	-0.177516532008288	-0.260595454465913	-0.149937095982387	-0.147534832294206	-0.152141723911224	0.176712493938151	0.180037859726448	0.173660708029508	0.201266250853233	0.204666404214174	0.198155936994874	0.00025408858809912	0.00036359233491146	0.000371671944568911
150	25.4250084186799	0.19	23.9927510989528	22.931085231251	25.0544169666546	0.208645078498716	29.5716956661601	28.345174697856	30.7982166344642	1.01	0.74	1.37	19.5004659561073	20.3442684954042	21.1880710347011	26.9164878200809	28.0811882340433	29.2458886480057	27.4706783529812	28.657750424055	29.8466609454753	23.9927510989528	1.11698786829631	-0.391748484817544	-0.088851617357368	-0.149937095982387	-0.147534832294206	-0.152141723911224	0.176712493938151	0.180037859726448	0.173660708029508	0.201266250853233	0.204666404214174	0.198155936994874	0.00025408858809912	0.00036359233491146	0.000371671944568911
150	25.4250084186799	0.19	23.9939011489831	22.9269808914083	25.0608214065579	0.207708399879474	29.1923346345143	27.9781031427355	30.4065661262931	1	0.74	1.36	19.4346680252453	20.2781199858063	21.1215719463673	26.9256070168286	28.0941608608222	29.2627147048157	27.4749789379087	28.6710462597754	29.8601894710093	23.9939011489831	1.10326678147106	-0.168528053653881	-0.221009679659184	-0.149937095982387	-0.147534832294206	-0.152141723911224	0.176712493938151	0.180037859726448	0.173660708029508	0.201266250853233	0.204666404214174	0.198155936994874	0.00025408858809912	0.00036359233491146	0.000371671944568911
150	25.4250084186799	0.19	23.9957265037896	22.9360741369058	25.0553788706734	0.212935577614309	29.7663188831956	28.547544482865	30.9850932835261	1	0.75	1.35	19.8062017160806	20.6517837812502	21.4973658464198	27.4274779793606	28.5984336125829	29.7693892458052	28.0367664577324	29.2281639759774	30.4271607021362	23.9957265037896	1.10523587527562	0.151324100935717	0.144537625036667	-0.149937095982387	-0.147534832294206	-0.152141723911224	0.176712493938151	0.180037859726448	0.173660708029508	0.201266250853233	0.204666404214174	0.198155936994874	0.00025408858809912	0.00036359233491146	0.000371671944568911
150	25.4250084186799	0.19	23.9958565407241	22.9232898166472	25.0684232648011	0.205566699186071	29.6222246830176	28.3820376716109	30.8624116944242	1	0.75	1.35	19.6416603973299	20.4999261916704	21.358191986011	27.1730850608475	28.3604454449829	29.5478058291184	27.7648581441027	28.9749439112011	30.190739773181	23.9958565407241	1.10700891598762	0.0562443302231681	0.138974252606449	-0.149937095982387	-0.147534832294206	-0.152141723911224	0.176712493938151	0.180037859726448	0.173660708029508	0.201266250853233	0.204666404214174	0.198155936994874	0.00025408858809912	0.00036359233491146	0.000371671944568911
150	25.4250084186799	0.19	23.997028906294	22.9440431203255	25.0500146922625	0.217115911657873	30.0863547726718	28.869637573635	31.3030719717086	0.99	0.73	1.34	20.1444011260825	20.9933913238945	21.8423815217065	27.9576902421924	29.135973221196	30.3142562001997	28.538750175052	29.7448160190235	30.9472261096154	23.997028906294	1.09765143555429	0.0667634476936274	-0.254307866693633	-0.149937095982387	-0.147534832294206	-0.152141723911224	0.176712493938151	0.180037859726448	0.173660708029508	0.201266250853233	0.204666404214174	0.198155936994874	0.00025408858809912	0.00036359233491146	0.000371671944568911
150	25.4250084186799	0.19	23.9971959650713	22.9484928513283	25.0458990788143	0.216147460822735	29.535271832505	28.3374278488464	30.7331158161637	1	0.74	1.34	19.6675469585478	20.4989086799886	21.3302704014294	27.2392862251197	28.3907109520906	29.5421356790616	27.8186275506998	28.997250331302	30.1769132825743	23.9971959650713	1.10094796757711	-0.112364099189111	-0.287225474881962	-0.149937095982387	-0.147534832294206	-0.152141723911224	0.176712493938151	0.180037859726448	0.173660708029508	0.201266250853233	0.204666404214174	0.198155936994874	0.00025408858809912	0.00036359233491146	0.000371671944568911
150	25.4250084186799	0.19	23.9996732533889	22.9502976044661	25.0490489023117	0.209695744148746	29.2770616442578	28.0666112195337	30.487512068982	0.99	0.74	1.35	19.5435829395106	20.3864541391978	21.229325338885	27.1020255793264	28.2708755739616	29.4397255685969	27.6852702036445	28.8712307100439	30.0734626148368	23.9996732533889	1.10381698966665	0.100260360606638	0.0991755904068884	-0.149937095982387	-0.147534832294206	-0.152141723911224	0.176712493938151	0.180037859726448	0.173660708029508	0.201266250853233	0.204666404214174	0.198155936994874	0.00025408858809912	0.00036359233491146	0.000371671944568911
150	25.4250084186799	0.19	24.0021671809351	22.9568351720382	25.0474991898321	0.212517934826174	29.5634538277105	28.3514754260492	30.7754322293717	1	0.75	1.35	19.6753415439825	20.516429658032	21.3575177720814	27.2490342420638	28.4138851174142	29.5787359927647	27.835654273996	29.0291780642839	30.2114797588941	24.0021671809351	1.10655138219199	-0.28759335420575	-0.237525863999384	-0.149937095982387	-0.147534832294206	-0.152141723911224	0.176712493938151	0.180037859726448	0.173660708029508	0.201266250853233	0.204666404214174	0.198155936994874	0.00025408858809912	0.00036359233491146	0.000371671944568911
150	25.4250084186799	0.19	24.0074109824707	22.9591147673401	25.0557071976014	0.213228815008197	29.4046963507442	28.2017807895375	30.6076119119508	0.99	0.73	1.35	19.625799950498	20.4629165970589	21.3000332436198	27.2096347987041	28.3702314772746	29.5308281558451	27.7793120059748	28.9597396980114	30.144431624748	24.0074109824707	1.10121163529881	-0.372263125518617	-0.518384818853759	-0.149937095982387	-0.147534832294206	-0.152141723911224	0.176712493938151	0.180037859726448	0.173660708029508	0.201266250853233	0.204666404214174	0.198155936994874	0.00025408858809912	0.00036359233491146	0.000371671944568911
150	25.4250084186799	0.19	24.0099057099794	22.9682377205582	25.0515736994007	0.219054093041072	29.861279356516	28.6605078645131	31.0620508485189	1	0.73	1.36	19.8582487985739	20.6902375110961	21.5222262236183	27.4854779821812	28.6370199772183	29.7885619722553	28.0492452905535	29.2229724213705	30.3976236340493	24.0099057099794	1.10566703880146	0.055968485858223	0.0170949619595785	-0.149937095982387	-0.147534832294206	-0.152141723911224	0.176712493938151	0.180037859726448	0.173660708029508	0.201266250853233	0.204666404214174	0.198155936994874	0.00025408858809912	0.00036359233491146	0.000371671944568911
150	25.4250084186799	0.19	24.0138098879577	22.9573062012895	25.0703135746259	0.212173395877407	29.3502479811834	28.1457701797647	30.5547257826022	0.99	0.73	1.34	19.6175514386177	20.4570703103732	21.2965891821287	27.214761118147	28.379397062673	29.544033007199	27.7783635992625	28.9662414614198	30.1555443460593	24.0138098879577	1.09957706844001	-0.160010019517636	-0.365739718619458	-0.149937095982387	-0.147534832294206	-0.152141723911224	0.176712493938151	0.180037859726448	0.173660708029508	0.201266250853233	0.204666404214174	0.198155936994874	0.00025408858809912	0.00036359233491146	0.000371671944568911
150	25.4250084186799	0.19	24.0147919471118	22.9650044533471	25.0645794408764	0.211286787169084	29.2773951035408	28.0727115258615	30.48207868122	1	0.73	1.36	19.4808565925849	20.3168381113132	21.1528196300414	26.9791346236091	28.1368895626401	29.2946445016711	27.5262765582224	28.7087460043782	29.8864832367736	24.0147919471118	1.10481037036951	-0.207821743864598	-0.309007745978376	-0.149937095982387	-0.147534832294206	-0.152141723911224	0.176712493938151	0.180037859726448	0.173660708029508	0.201266250853233	0.204666404214174	0.198155936994874	0.00025408858809912	0.00036359233491146	0.000371671944568911
150	25.4250084186799	0.19	24.0148193284921	22.9491008299959	25.0805378269884	0.206415844348334	29.2246696945411	28.0042990336379	30.4450403554444	1	0.74	1.35	19.4642285337432	20.3124402104991	21.160651887255	26.9726620262467	28.1480760347799	29.323490043313	27.549085499584	28.738608619548	29.9472066781039	24.0148193284921	1.10103240451072	0.0218705088955013	-0.0236426872247695	-0.149937095982387	-0.147534832294206	-0.152141723911224	0.176712493938151	0.180037859726448	0.173660708029508	0.201266250853233	0.204666404214174	0.198155936994874	0.00025408858809912	0.00036359233491146	0.000371671944568911
150	25.4250084186799	0.19	24.0177430481851	22.9689378134826	25.0665482828877	0.218116755563746	30.3420619835055	29.1186050182848	31.5655189487261	1	0.74	1.35	20.2282357154064	21.0781519756324	21.9280682358584	28.0257632617717	29.2033030253252	30.3808427888787	28.6232309635914	29.8232310318124	31.0297538960928	24.0177430481851	1.10823267777704	-0.0696630865003624	-0.0427399841552275	-0.149937095982387	-0.147534832294206	-0.152141723911224	0.176712493938151	0.180037859726448	0.173660708029508	0.201266250853233	0.204666404214174	0.198155936994874	0.00025408858809912	0.00036359233491146	0.000371671944568911
150	25.4250084186799	0.19	24.0189082479508	22.9651064757838	25.0727100201179	0.21335706167234	29.445966836244	28.2418231860746	30.6501104864134	1	0.74	1.36	19.5904079302552	20.4256820964456	21.260956262636	27.1266754250131	28.2832726371697	29.4398698493264	27.6850447033498	28.8604908409468	30.0400668707472	24.0189082479508	1.10486674143252	-0.224395759532045	-0.29121291888297	-0.149937095982387	-0.147534832294206	-0.152141723911224	0.176712493938151	0.180037859726448	0.173660708029508	0.201266250853233	0.204666404214174	0.198155936994874	0.00025408858809912	0.00036359233491146	0.000371671944568911
150	25.4250084186799	0.19	24.0205938227345	22.9687962164006	25.0723914290683	0.214555863056327	29.3578302848668	28.1615620217011	30.5540985480326	1	0.74	1.36	19.5531351860342	20.3837281428602	21.2143210996861	27.0849268985775	28.2354610356386	29.3859951726998	27.6419013037659	28.8126341905311	29.9886100805655	24.0205938227345	1.10606414275477	-0.277057511014272	-0.338198535190207	-0.149937095982387	-0.147534832294206	-0.152141723911224	0.176712493938151	0.180037859726448	0.173660708029508	0.201266250853233	0.204666404214174	0.198155936994874	0.00025408858809912	0.00036359233491146	0.000371671944568911
150	25.4250084186799	0.19	24.0230928154315	22.982495523411	25.063690107452	0.215345071989978	29.6410691037232	28.4360805647609	30.8460576426854	1	0.74	1.36	19.6994531213102	20.5342241151869	21.3689951090636	27.2639309678557	28.4192492709006	29.5745675739454	27.8431372349724	29.0221955147894	30.2025711229105	24.0230928154315	1.11041986707368	-0.072880227704554	0.0279125880499967	-0.149937095982387	-0.147534832294206	-0.152141723911224	0.176712493938151	0.180037859726448	0.173660708029508	0.201266250853233	0.204666404214174	0.198155936994874	0.00025408858809912	0.00036359233491146	0.000371671944568911
150	25.4250084186799	0.19	24.0240653088268	22.9771786337743	25.0709519838794	0.212439250464943	29.2632520668932	28.0632985920871	30.4632055416993	1	0.74	1.36	19.4852690228723	20.3184360931938	21.1516031635154	26.9911120033283	28.1452200470066	29.299328090685	27.5593827666285	28.7384871971282	29.9132080889538	24.0240653088268	1.10475469057627	0.304610156062811	0.278729502723068	-0.149937095982387	-0.147534832294206	-0.152141723911224	0.176712493938151	0.180037859726448	0.173660708029508	0.201266250853233	0.204666404214174	0.198155936994874	0.00025408858809912	0.00036359233491146	0.000371671944568911
150	25.4250084186799	0.19	24.0258691319289	22.9636365566534	25.0881017072045	0.210240404482482	29.543553380599	28.3240886023842	30.7630181588138	0.99	0.74	1.35	19.7174428718975	20.5663572866306	21.4152717013637	27.3402035629748	28.5173081731993	29.6944127834237	27.9188441049205	29.123047292755	30.3222888441252	24.0258691319289	1.09988191186091	0.0260067379622048	-0.0808113544658788	-0.149937095982387	-0.147534832294206	-0.152141723911224	0.176712493938151	0.180037859726448	0.173660708029508	0.201266250853233	0.204666404214174	0.198155936994874	0.00025408858809912	0.00036359233491146	0.000371671944568911
150	25.4250084186799	0.19	24.0272603083521	22.9830850292251	25.0714355874792	0.215583365058888	29.6315241370359	28.4277723837542	30.8352758903176	1.01	0.74	1.36	19.5656993263428	20.3941935379303	21.2226877495178	27.0109786610193	28.1547373939279	29.2984961268365	27.5761297877086	28.7432715468525	29.9106143812996	24.0272603083521	1.11386312083828	0.489071192507594	0.656919932170943	-0.149937095982387	-0.147534832294206	-0.152141723911224	0.176712493938151	0.180037859726448	0.173660708029508	0.201266250853233	0.204666404214174	0.198155936994874	0.00025408858809912	0.00036359233491146	0.000371671944568911
150	25.4250084186799	0.19	24.0273814197852	22.9742126110415	25.0805502285289	0.21293432252405	29.6624545574437	28.4479283079517	30.8769808069357	1	0.74	1.35	19.6691748441901	20.5089101280926	21.3486454119951	27.2015127791307	28.3628258610014	29.5241389428722	27.7696191802435	28.9530735632707	30.1376940380039	24.0273814197852	1.10416463229912	-0.0809893341152319	-0.127503067400972	-0.149937095982387	-0.147534832294206	-0.152141723911224	0.176712493938151	0.180037859726448	0.173660708029508	0.201266250853233	0.204666404214174	0.198155936994874	0.00025408858809912	0.00036359233491146	0.000371671944568911
150	25.4250084186799	0.19	24.028804285046	22.9877088933434	25.0698996767486	0.218458062937041	29.6460487522398	28.4518514367151	30.8402460677646	0.99	0.73	1.35	19.8902938102946	20.7251405522047	21.5599872941148	27.6252760782484	28.7847799019856	29.9442837257229	28.1977902568682	29.3778975113223	30.5634502544255	24.028804285046	1.09837860124681	0.204093800140516	-0.0398934491828632	-0.149937095982387	-0.147534832294206	-0.152141723911224	0.176712493938151	0.180037859726448	0.173660708029508	0.201266250853233	0.204666404214174	0.198155936994874	0.00025408858809912	0.00036359233491146	0.000371671944568911
150	25.4250084186799	0.19	24.0327834027212	22.9763379520465	25.0892288533959	0.21130536145824	29.2480111101742	28.0446036681666	30.4514185521819	1.02	0.74	1.36	19.2232452434273	20.0481239494771	20.873002655527	26.4967599327294	27.6337486550314	28.7707373773335	27.0308878935757	28.1894552243769	29.3510776482709	24.0327834027212	1.11383101460415	-0.0347227209126324	0.148647359371656	-0.149937095982387	-0.147534832294206	-0.152141723911224	0.176712493938151	0.180037859726448	0.173660708029508	0.201266250853233	0.204666404214174	0.198155936994874	0.00025408858809912	0.00036359233491146	0.000371671944568911
150	25.4250084186799	0.19	24.0329023466896	22.970543258977	25.0952614344021	0.212701144213469	29.785636820846	28.5652178365239	31.006055805168	1	0.74	1.36	19.7708700355877	20.6155597300995	21.4602494246112	27.3531412477915	28.5217755305997	29.6904098134079	27.9178529594617	29.1155356254276	30.3072911781328	24.0329023466896	1.10899389240568	0.121474847123669	0.223561899065443	-0.149937095982387	-0.147534832294206	-0.152141723911224	0.176712493938151	0.180037859726448	0.173660708029508	0.201266250853233	0.204666404214174	0.198155936994874	0.00025408858809912	0.00036359233491146	0.000371671944568911
150	25.4250084186799	0.19	24.0362584790049	22.9872024401425	25.0853145178673	0.211071932918811	29.2966352513572	28.0903823478139	30.5028881549006	1	0.74	1.34	19.5306226334485	20.3693036441909	21.2079846549334	27.0681929862956	28.2305511905772	29.3929093948588	27.6571890796981	28.8473060732183	30.0346002019513	24.0362584790049	1.1048845595287	-0.020741159191467	-0.0309357878323237	-0.149937095982387	-0.147534832294206	-0.152141723911224	0.176712493938151	0.180037859726448	0.173660708029508	0.201266250853233	0.204666404214174	0.198155936994874	0.00025408858809912	0.00036359233491146	0.000371671944568911
150	25.4250084186799	0.19	24.0366378998211	22.9799134875956	25.0933623120465	0.212081512841952	29.6762722413997	28.4580802127496	30.8944642700498	0.99	0.74	1.35	19.8131789550687	20.6613126480248	21.509446340981	27.4742751063957	28.6503538396533	29.8264325729108	28.0632677829367	29.2637229170462	30.4662094973445	24.0366378998211	1.10363474773322	0.0882880494916772	0.0685113222995386	-0.149937095982387	-0.147534832294206	-0.152141723911224	0.176712493938151	0.180037859726448	0.173660708029508	0.201266250853233	0.204666404214174	0.198155936994874	0.00025408858809912	0.00036359233491146	0.000371671944568911
150	25.4250084186799	0.19	24.0372804677706	22.9964603027289	25.0781006328124	0.219175161483512	30.0126991904512	28.80626575259	31.2191326283123	0.99	0.73	1.34	20.0649450753711	20.9052838015247	21.7456225276784	27.8284273021255	28.9939079482017	30.1593885942779	28.405059112655	29.5919241865731	30.7843686338245	24.0372804677706	1.10407464286161	-0.139155104340219	-0.242394138203759	-0.149937095982387	-0.147534832294206	-0.152141723911224	0.176712493938151	0.180037859726448	0.173660708029508	0.201266250853233	0.204666404214174	0.198155936994874	0.00025408858809912	0.00036359233491146	0.000371671944568911
150	25.4250084186799	0.19	24.0385564040393	22.9893297190407	25.0877830890379	0.218611303873844	29.8068440158458	28.6067081421824	31.0069798895092	1	0.74	1.34	19.8944348639988	20.7290651488913	21.5636954337837	27.5750047395764	28.7318576091873	29.8887104787981	28.1773230649304	29.3600573848148	30.5445111890066	24.0385564040393	1.10210764648417	0.399266486159304	0.279014455489334	-0.149937095982387	-0.147534832294206	-0.152141723911224	0.176712493938151	0.180037859726448	0.173660708029508	0.201266250853233	0.204666404214174	0.198155936994874	0.00025408858809912	0.00036359233491146	0.000371671944568911
150	25.4250084186799	0.19	24.0387039336281	22.9815710188505	25.0958368484057	0.209926627603118	29.3835332757915	28.1695264375403	30.5975401140427	0.99	0.74	1.33	19.7118248848617	20.5613347357885	21.4108445867153	27.3876522260463	28.5679630544796	29.7482738829129	27.9896395379731	29.1920789731391	30.3991450436865	24.0387039336281	1.09398364212339	0.131313777244714	-0.152372762170363	-0.149937095982387	-0.147534832294206	-0.152141723911224	0.176712493938151	0.180037859726448	0.173660708029508	0.201266250853233	0.204666404214174	0.198155936994874	0.00025408858809912	0.00036359233491146	0.000371671944568911
150	25.4250084186799	0.19	24.0411418369901	22.9844078639968	25.0978758099835	0.212912838270194	29.8819327140174	28.658341525087	31.1055239029477	1.01	0.75	1.35	19.7833058512126	20.627970177174	21.4726345031353	27.3426810810868	28.5100990778074	29.6775170745279	27.9599679192855	29.1510899309355	30.3477809958632	24.0411418369901	1.11103683841516	0.272367050009313	0.496009946038715	-0.149937095982387	-0.147534832294206	-0.152141723911224	0.176712493938151	0.180037859726448	0.173660708029508	0.201266250853233	0.204666404214174	0.198155936994874	0.00025408858809912	0.00036359233491146	0.000371671944568911
150	25.4250084186799	0.19	24.0441872579212	22.9951163001222	25.0932582157202	0.214577218641929	29.7164046146686	28.5056019389517	30.9272072903854	1.01	0.74	1.35	19.5585807901029	20.3893501948184	21.2201195995339	26.9691627491726	28.1147037024377	29.2602446557027	27.539800614478	28.707685339231	29.8750358799636	24.0441872579212	1.11019177582075	-0.165235862295499	-0.0739402003536357	-0.149937095982387	-0.147534832294206	-0.152141723911224	0.176712493938151	0.180037859726448	0.173660708029508	0.201266250853233	0.204666404214174	0.198155936994874	0.00025408858809912	0.00036359233491146	0.000371671944568911
150	25.4250084186799	0.19	24.0448601701524	22.9883398611961	25.1013804791087	0.207120401004703	29.1136229697266	27.9004978266927	30.3267481127604	1	0.74	1.35	19.3485672185879	20.1898508946122	21.0311345706366	26.78908477771	27.9538852233713	29.1186856690327	27.3517843938581	28.5423852663144	29.7319717763256	24.0448601701524	1.10644558855632	-0.359936973766763	-0.343431776201581	-0.149937095982387	-0.147534832294206	-0.152141723911224	0.176712493938151	0.180037859726448	0.173660708029508	0.201266250853233	0.204666404214174	0.198155936994874	0.00025408858809912	0.00036359233491146	0.000371671944568911
150	25.4250084186799	0.19	24.0458492833596	22.9939115906934	25.0977869760258	0.213011800344902	29.6431305925157	28.4296760440325	30.8565851409989	1	0.74	1.35	19.7325970315676	20.5748370058907	21.4170769802139	27.329929096395	28.4964435062102	29.6629579160255	27.9108460917915	29.1035305005093	30.2948847763699	24.0458492833596	1.10741841698831	-0.0731124278337573	-0.038890374978659	-0.149937095982387	-0.147534832294206	-0.152141723911224	0.176712493938151	0.180037859726448	0.173660708029508	0.201266250853233	0.204666404214174	0.198155936994874	0.00025408858809912	0.00036359233491146	0.000371671944568911
150	25.4250084186799	0.19	24.0489963582083	23.0060014973164	25.0919912191002	0.211543858726797	29.5242827146583	28.310376646688	30.7381887826287	1	0.74	1.36	19.6529680472723	20.4956575481554	21.3383470490385	27.2213433185831	28.3885532870382	29.5557632554932	27.7893261819578	28.9771282384114	30.1712076056337	24.0489963582083	1.10937423080199	0.351690196722021	0.442180885701368	-0.149937095982387	-0.147534832294206	-0.152141723911224	0.176712493938151	0.180037859726448	0.173660708029508	0.201266250853233	0.204666404214174	0.198155936994874	0.00025408858809912	0.00036359233491146	0.000371671944568911
150	25.4250084186799	0.19	24.0502210292901	22.9896136071952	25.1108284513849	0.208742806720306	29.2865774825896	28.0722414948446	30.5009134703346	0.99	0.73	1.34	19.6069875213077	20.4551374833534	21.3032874453992	27.2220994857155	28.3996604251777	29.57722136464	27.7960437376079	28.9973132763324	30.1985273199739	24.0502210292901	1.09364257058399	0.0359144952538051	-0.302194716908755	-0.149937095982387	-0.147534832294206	-0.152141723911224	0.176712493938151	0.180037859726448	0.173660708029508	0.201266250853233	0.204666404214174	0.198155936994874	0.00025408858809912	0.00036359233491146	0.000371671944568911
150	25.4250084186799	0.19	24.0503425775321	22.9901794208689	25.1105057341953	0.214901321708553	29.8261000106509	28.611995094996	31.0402049263059	1.01	0.74	1.34	19.7029671498124	20.5390315063927	21.375095862973	27.206026981795	28.3604718565536	29.5149167313123	27.7823525568963	28.9631541907322	30.1384685920782	24.0503425775321	1.10656763464772	0.126818410663328	0.149986745504392	-0.149937095982387	-0.147534832294206	-0.152141723911224	0.176712493938151	0.180037859726448	0.173660708029508	0.201266250853233	0.204666404214174	0.198155936994874	0.00025408858809912	0.00036359233491146	0.000371671944568911
150	25.4250084186799	0.19	24.0529147363887	22.9997685227304	25.1060609500471	0.213261330060608	29.3859001261988	28.1838699846387	30.5879302677589	1	0.73	1.36	19.546144860261	20.3797796764214	21.2134144925819	27.0632102629175	28.2174447410476	29.3716792191777	27.6074807487806	28.7777212955309	29.9655520509006	24.0529147363887	1.10659278587852	-0.388666419805283	-0.444175825437966	-0.149937095982387	-0.147534832294206	-0.152141723911224	0.176712493938151	0.180037859726448	0.173660708029508	0.201266250853233	0.204666404214174	0.198155936994874	0.00025408858809912	0.00036359233491146	0.000371671944568911
150	25.4250084186799	0.19	24.0533903731075	22.9948594536493	25.1119212925657	0.21156044011437	29.6661805942395	28.4465009477097	30.8858602407692	1	0.74	1.34	19.772206225639	20.619964533233	21.467722840827	27.3997808889565	28.5745810913106	29.7493812936647	28.0008629101397	29.1958086848879	30.398029010795	24.0533903731075	1.10251278729178	0.104930061638093	0.0307550601276728	-0.149937095982387	-0.147534832294206	-0.152141723911224	0.176712493938151	0.180037859726448	0.173660708029508	0.201266250853233	0.204666404214174	0.198155936994874	0.00025408858809912	0.00036359233491146	0.000371671944568911
150	25.4250084186799	0.19	24.0560672305632	23.0105896563604	25.1015448047659	0.220667171451136	30.2235009636405	29.0138653659643	31.4331365613167	1	0.74	1.36	20.0875800910117	20.9250642263646	21.7625483617174	27.7946145321849	28.9534175643814	30.1122205965778	28.3833129921839	29.5662248685612	30.7490191479235	24.0560672305632	1.11091458759273	0.00557949177486725	0.0884735730465178	-0.149937095982387	-0.147534832294206	-0.152141723911224	0.176712493938151	0.180037859726448	0.173660708029508	0.201266250853233	0.204666404214174	0.198155936994874	0.00025408858809912	0.00036359233491146	0.000371671944568911
150	25.4250084186799	0.19	24.0563557230998	22.9909788239983	25.1217326222014	0.204519879294487	29.0820352349453	27.8605481884567	30.3035222814338	1	0.74	1.35	19.3485960205764	20.1968944548716	21.0451928891668	26.8039920952352	27.9791566654742	29.1543212357132	27.380437323777	28.5824057546842	29.7800951580238	24.0563557230998	1.10333125667979	-0.25024196773089	-0.247377075651758	-0.149937095982387	-0.147534832294206	-0.152141723911224	0.176712493938151	0.180037859726448	0.173660708029508	0.201266250853233	0.204666404214174	0.198155936994874	0.00025408858809912	0.00036359233491146	0.000371671944568911
150	25.4250084186799	0.19	24.0572647832399	23.0149167713298	25.0996127951499	0.216707497042446	29.5713402640544	28.374012113782	30.7686684143269	1.01	0.74	1.38	19.5276264158708	20.3516542876419	21.1756821594129	26.9578508342371	28.0954197316226	29.2329886290081	27.5096538367573	28.6651362214367	29.8284558535189	24.0572647832399	1.11721234144193	-0.26354453731247	-0.0128229321075314	-0.149937095982387	-0.147534832294206	-0.152141723911224	0.176712493938151	0.180037859726448	0.173660708029508	0.201266250853233	0.204666404214174	0.198155936994874	0.00025408858809912	0.00036359233491146	0.000371671944568911
150	25.4250084186799	0.19	24.0575126958238	22.9913454447472	25.1236799469003	0.212942638326646	29.7824932140039	28.563082246554	31.0019041814538	0.99	0.74	1.34	19.8733823239934	20.7218138818	21.5702454396066	27.5508180984818	28.7270136316357	29.9032091647896	28.1430257570888	29.3424753738797	30.5487565873344	24.0575126958238	1.10033540461801	-0.199857333148858	-0.320205459145515	-0.149937095982387	-0.147534832294206	-0.152141723911224	0.176712493938151	0.180037859726448	0.173660708029508	0.201266250853233	0.204666404214174	0.198155936994874	0.00025408858809912	0.00036359233491146	0.000371671944568911
150	25.4250084186799	0.19	24.0598386116674	23.0126640097143	25.1070132136204	0.210243963433814	29.2889369916235	28.0799949319837	30.4978790512633	1.01	0.75	1.37	19.3863870584112	20.2210388721362	21.0556906858613	26.7953309818578	27.9489637622199	29.102596542582	27.35914833804	28.5371057308327	29.7140749462091	24.0598386116674	1.11473466292549	-0.262198892581982	-0.0353927302882658	-0.149937095982387	-0.147534832294206	-0.152141723911224	0.176712493938151	0.180037859726448	0.173660708029508	0.201266250853233	0.204666404214174	0.198155936994874	0.00025408858809912	0.00036359233491146	0.000371671944568911
150	25.4250084186799	0.19	24.0600809639705	23.0148999927242	25.1052619352167	0.21638814281913	29.5995286527595	28.3999306531331	30.7991266523858	1	0.74	1.35	19.6803127019202	20.5115986665794	21.3428846312387	27.240595841129	28.3912241535275	29.5418524659259	27.8252924162824	29.0024998189971	30.1791876297115	24.0600809639705	1.10434578228614	0.407311191398921	0.328129331958598	-0.149937095982387	-0.147534832294206	-0.152141723911224	0.176712493938151	0.180037859726448	0.173660708029508	0.201266250853233	0.204666404214174	0.198155936994874	0.00025408858809912	0.00036359233491146	0.000371671944568911
150	25.4250084186799	0.19	24.0670040587235	23.0025982256321	25.1314098918148	0.212475725603001	29.6405478928994	28.425255696877	30.8558400889218	1	0.74	1.35	19.7308642291228	20.5744367751057	21.4180093210886	27.3282446766083	28.4966353092428	29.6650259418773	27.9091724974921	29.1051749286586	30.2951524653115	24.0670040587235	1.10276919520183	-0.093802847750393	-0.118602118348238	-0.149937095982387	-0.147534832294206	-0.152141723911224	0.176712493938151	0.180037859726448	0.173660708029508	0.201266250853233	0.204666404214174	0.198155936994874	0.00025408858809912	0.00036359233491146	0.000371671944568911
150	25.4250084186799	0.19	24.0709682210702	23.0050395697601	25.1368968723802	0.208976246668088	29.612619611906	28.3856316667349	30.839607557077	1.01	0.74	1.36	19.5578750571306	20.4032773088755	21.2486795606205	27.0113993112166	28.1789851421814	29.3465709731461	27.582102954517	28.7758783158305	29.9673844212456	24.0709682210702	1.111318049664	0.358475094254422	0.497821719286694	-0.149937095982387	-0.147534832294206	-0.152141723911224	0.176712493938151	0.180037859726448	0.173660708029508	0.201266250853233	0.204666404214174	0.198155936994874	0.00025408858809912	0.00036359233491146	0.000371671944568911
150	25.4250084186799	0.19	24.0734019139161	23.0117750000161	25.1350288278162	0.208378455371373	29.1212112428331	27.9123985876617	30.3300238980045	0.99	0.74	1.35	19.4184383320064	20.2593998826834	21.1003614333604	26.918929354979	28.0847174675903	29.2505055802016	27.4911969523817	28.6827863779765	29.868582086315	24.0734019139161	1.1011614580427	-0.273490559534667	-0.394910291964581	-0.149937095982387	-0.147534832294206	-0.152141723911224	0.176712493938151	0.180037859726448	0.173660708029508	0.201266250853233	0.204666404214174	0.198155936994874	0.00025408858809912	0.00036359233491146	0.000371671944568911
150	25.4250084186799	0.19	24.0765975333842	23.0287282193955	25.1244668473728	0.210370517214211	29.6059221456336	28.3843615896129	30.8274827016544	1.01	0.75	1.35	19.5551447114476	20.3967276151661	21.2383105188846	27.0066452526542	28.1689138661981	29.331182479742	27.6027042967125	28.7903445421503	29.9814285934883	24.0765975333842	1.11569963433931	0.31758695464862	0.599750385639615	-0.149937095982387	-0.147534832294206	-0.152141723911224	0.176712493938151	0.180037859726448	0.173660708029508	0.201266250853233	0.204666404214174	0.198155936994874	0.00025408858809912	0.00036359233491146	0.000371671944568911
150	25.4250084186799	0.19	24.077819620932	23.0336181306262	25.1220211112378	0.216857977819598	29.7699265789648	28.5650918049984	30.9747613529312	1.01	0.75	1.36	19.6385887319801	20.4669163556909	21.2952439794016	27.1001787310737	28.2432255638582	29.3862723966428	27.6776543288473	28.8390927347852	30.0114420265506	24.077819620932	1.11598079965566	0.0504457283091495	0.345007380647993	-0.149937095982387	-0.147534832294206	-0.152141723911224	0.176712493938151	0.180037859726448	0.173660708029508	0.201266250853233	0.204666404214174	0.198155936994874	0.00025408858809912	0.00036359233491146	0.000371671944568911
150	25.4250084186799	0.19	24.0789764454681	23.0304348771453	25.1275180137909	0.213375919241382	29.4895355397353	28.2836779633115	30.6953931161592	1	0.74	1.38	19.5517119419355	20.385287405771	21.2188628696064	27.036990815067	28.1896966357294	29.3424024563918	27.5623318521022	28.7388262844173	29.9144114167891	24.0789764454681	1.11509682761505	0.062336832447776	0.267215473357563	-0.149937095982387	-0.147534832294206	-0.152141723911224	0.176712493938151	0.180037859726448	0.173660708029508	0.201266250853233	0.204666404214174	0.198155936994874	0.00025408858809912	0.00036359233491146	0.000371671944568911
150	25.4250084186799	0.19	24.0794821690537	23.0217498166752	25.1372145214321	0.211754439290953	29.4688158891046	28.2579547030103	30.6796770751988	1	0.73	1.35	19.6426177602801	20.4843093720468	21.3260009838136	27.2209867480625	28.3874135700612	29.5538403920598	27.7891798149387	28.9798727164897	30.1707431390074	24.0794821690537	1.10078169883197	0.509072865018034	0.438362824640755	-0.149937095982387	-0.147534832294206	-0.152141723911224	0.176712493938151	0.180037859726448	0.173660708029508	0.201266250853233	0.204666404214174	0.198155936994874	0.00025408858809912	0.00036359233491146	0.000371671944568911
150	25.4250084186799	0.19	24.0799624487583	23.0272405034801	25.1326843940365	0.212530489417043	29.5838997288021	28.371128620194	30.7966708374101	1	0.74	1.36	19.7254624723368	20.568660193183	21.4118579140292	27.3380368426695	28.5066467239575	29.6752566052456	27.9142809182973	29.1069813449385	30.2990448180053	24.0799624487583	1.10539442053858	-0.119955526740752	-0.110547509177224	-0.149937095982387	-0.147534832294206	-0.152141723911224	0.176712493938151	0.180037859726448	0.173660708029508	0.201266250853233	0.204666404214174	0.198155936994874	0.00025408858809912	0.00036359233491146	0.000371671944568911
150	25.4250084186799	0.19	24.0803109036355	23.024446045803	25.136175761468	0.2086527145193	29.046125066633	27.8414306160057	30.2508195172604	1	0.74	1.36	19.3118648658027	20.1474863091104	20.9831077524181	26.7405486907205	27.8976081485747	29.0546676064289	27.2915973563398	28.4720155347718	29.6511759894946	24.0803109036355	1.10320748354531	-0.00855257632693757	-0.0749431574588817	-0.149937095982387	-0.147534832294206	-0.152141723911224	0.176712493938151	0.180037859726448	0.173660708029508	0.201266250853233	0.204666404214174	0.198155936994874	0.00025408858809912	0.00036359233491146	0.000371671944568911
150	25.4250084186799	0.19	24.0812082582728	23.0285853606507	25.1338311558949	0.213736291453689	29.4316293807493	28.2294301264309	30.6338286350677	1	0.74	1.35	19.5626236154892	20.3957318793727	21.2288401432562	27.0779433087324	28.231104499321	29.3842656899096	27.6603592754299	28.8366164879907	30.0172412366924	24.0812082582728	1.10665925700966	0.0724286669845119	0.102117695527809	-0.149937095982387	-0.147534832294206	-0.152141723911224	0.176712493938151	0.180037859726448	0.173660708029508	0.201266250853233	0.204666404214174	0.198155936994874	0.00025408858809912	0.00036359233491146	0.000371671944568911
150	25.4250084186799	0.19	24.0818365516112	23.0104061231406	25.1532669800819	0.205282597078363	28.9421864257815	27.7294154369467	30.1549574146163	0.99	0.73	1.35	19.3976687859453	20.2460433219363	21.0944178579272	26.9478097281574	28.1263964865137	29.3049832448701	27.5042652363404	28.7053168743779	29.9091582686273	24.0818365516112	1.09360412441308	-0.0858459756995576	-0.39301133264514	-0.149937095982387	-0.147534832294206	-0.152141723911224	0.176712493938151	0.180037859726448	0.173660708029508	0.201266250853233	0.204666404214174	0.198155936994874	0.00025408858809912	0.00036359233491146	0.000371671944568911
150	25.4250084186799	0.19	24.084746161232	23.0085391948614	25.1609531276027	0.209850252500754	29.5433112936506	28.3224219776551	30.7642006096462	1	0.74	1.35	19.6921182939098	20.5409827325981	21.3898471712863	27.2921035369303	28.4685791097316	29.645054682533	27.8594413560003	29.0642110856921	30.2624183172925	24.084746161232	1.10074331525574	0.0948316618397637	-0.00565428006813467	-0.149937095982387	-0.147534832294206	-0.152141723911224	0.176712493938151	0.180037859726448	0.173660708029508	0.201266250853233	0.204666404214174	0.198155936994874	0.00025408858809912	0.00036359233491146	0.000371671944568911
150	25.4250084186799	0.19	24.0855764571061	23.0300688693793	25.141084044833	0.208813868777192	29.1752350664934	27.9657759434858	30.3846941895011	1	0.74	1.36	19.3540071657006	20.191025976858	21.0280447880155	26.7753571196495	27.9333332117697	29.09130930389	27.3277004180353	28.5103728007273	29.6899492931717	24.0855764571061	1.10659298940434	-0.0286950398320437	-0.0121510758846948	-0.149937095982387	-0.147534832294206	-0.152141723911224	0.176712493938151	0.180037859726448	0.173660708029508	0.201266250853233	0.204666404214174	0.198155936994874	0.00025408858809912	0.00036359233491146	0.000371671944568911
150	25.4250084186799	0.19	24.0862191810931	23.0376510451997	25.1347873169864	0.217555782466118	29.8905790593111	28.6833411248902	31.097816993732	1	0.74	1.35	19.912698090428	20.7507930810626	21.5888880716973	27.5815347869352	28.7423993786631	29.903263970391	28.1557844221231	29.3383678588888	30.5247161950022	24.0862191810931	1.10225863112774	-0.428741177978239	-0.51616384766418	-0.149937095982387	-0.147534832294206	-0.152141723911224	0.176712493938151	0.180037859726448	0.173660708029508	0.201266250853233	0.204666404214174	0.198155936994874	0.00025408858809912	0.00036359233491146	0.000371671944568911
150	25.4250084186799	0.19	24.0872360113045	23.032371180951	25.142100841658	0.213050295610354	29.4721708467617	28.265853114798	30.6784885787253	1	0.74	1.35	19.5818167152384	20.4175209351576	21.2532251550769	27.1012782322204	28.2578947460624	29.4145112599044	27.6597809849494	28.8450982953572	30.0233064607612	24.0872360113045	1.10311128826624	0.143064231642602	0.0688848675807546	-0.149937095982387	-0.147534832294206	-0.152141723911224	0.176712493938151	0.180037859726448	0.173660708029508	0.201266250853233	0.204666404214174	0.198155936994874	0.00025408858809912	0.00036359233491146	0.000371671944568911
150	25.4250084186799	0.19	24.0881495604952	23.0456491467109	25.1306499742794	0.21680866369848	29.7892169674516	28.5834264159097	30.9950075189936	1.01	0.75	1.37	19.6964119462147	20.5273041939966	21.3581964417785	27.2039281115804	28.3515245894999	29.4991210674195	27.7765081915495	28.946239433623	30.126571449263	24.0881495604952	1.11598833330186	-0.423543961328609	-0.120475641673657	-0.149937095982387	-0.147534832294206	-0.152141723911224	0.176712493938151	0.180037859726448	0.173660708029508	0.201266250853233	0.204666404214174	0.198155936994874	0.00025408858809912	0.00036359233491146	0.000371671944568911
150	25.4250084186799	0.19	24.0907372178965	23.0408232845299	25.1406511512632	0.216848812822988	29.4921587694882	28.2985334791672	30.6857840598093	0.99	0.73	1.34	19.7331243137727	20.5654627194116	21.3978011250505	27.379999178796	28.5348809147291	29.6897626506621	27.9620653403037	29.1390055262116	30.3184235413799	24.0907372178965	1.09770515878898	-0.0199264249851468	-0.271340012202314	-0.149937095982387	-0.147534832294206	-0.152141723911224	0.176712493938151	0.180037859726448	0.173660708029508	0.201266250853233	0.204666404214174	0.198155936994874	0.00025408858809912	0.00036359233491146	0.000371671944568911
150	25.4250084186799	0.19	24.0912046570317	23.0296933267311	25.1527159873322	0.208829701160795	29.452910088559	28.2319984505269	30.6738217265911	1	0.74	1.35	19.5132578842851	20.3571217605387	21.2009856367922	26.9823613632424	28.1492316104089	29.3161018575754	27.5639220897594	28.7568083750512	29.9479390976119	24.0912046570317	1.10850028247311	-0.260879242287463	-0.137036062431633	-0.149937095982387	-0.147534832294206	-0.152141723911224	0.176712493938151	0.180037859726448	0.173660708029508	0.201266250853233	0.204666404214174	0.198155936994874	0.00025408858809912	0.00036359233491146	0.000371671944568911
150	25.4250084186799	0.19	24.0918462262871	23.048423485421	25.1352689671531	0.216465359393251	29.7113503651968	28.5074946024638	30.9152061279298	1	0.73	1.36	19.7912837283527	20.6270587166676	21.4628337049825	27.4137161924751	28.5713822966505	29.729048400826	27.9662659330664	29.1469969023524	30.3247498422862	24.0918462262871	1.10752829339808	-0.0556646444342418	-0.0980926119407634	-0.149937095982387	-0.147534832294206	-0.152141723911224	0.176712493938151	0.180037859726448	0.173660708029508	0.201266250853233	0.204666404214174	0.198155936994874	0.00025408858809912	0.00036359233491146	0.000371671944568911
150	25.4250084186799	0.19	24.0946830236781	23.0449095560511	25.1444564913051	0.216209335190332	29.6877909795786	28.4839811806839	30.8916007784732	0.99	0.73	1.34	19.83893068637	20.6773773560385	21.5158240257069	27.5141411056903	28.6769628496417	29.839784593593	28.0978014676133	29.2855316095817	30.4729352927554	24.0946830236781	1.10143315180277	0.0462356879798069	-0.0697827218229542	-0.149937095982387	-0.147534832294206	-0.152141723911224	0.176712493938151	0.180037859726448	0.173660708029508	0.201266250853233	0.204666404214174	0.198155936994874	0.00025408858809912	0.00036359233491146	0.000371671944568911
150	25.4250084186799	0.19	24.0961735442701	23.0347602249456	25.1575868635945	0.211598859230226	29.4826923484221	28.2706961168889	30.6946885799552	0.99	0.73	1.35	19.7474823788113	20.5940789439057	21.4406755090001	27.4181802748311	28.5936282026499	29.7690761304687	27.9799112773064	29.1829381220615	30.3791593632849	24.0961735442701	1.10111665124394	0.710913735555366	0.577783974930182	-0.149937095982387	-0.147534832294206	-0.152141723911224	0.176712493938151	0.180037859726448	0.173660708029508	0.201266250853233	0.204666404214174	0.198155936994874	0.00025408858809912	0.00036359233491146	0.000371671944568911
150	25.4250084186799	0.19	24.0970296881786	23.0500498931449	25.1440094832123	0.212216342110844	29.4349255685287	28.2271279157523	30.6427232213051	1	0.74	1.35	19.5086007883216	20.3433453755645	21.1780899628074	26.975234445811	28.1294654020736	29.2836963583361	27.5503203939123	28.7308315357696	29.9093123875525	24.0970296881786	1.10546902821443	-0.184482964764924	-0.183214311986893	-0.149937095982387	-0.147534832294206	-0.152141723911224	0.176712493938151	0.180037859726448	0.173660708029508	0.201266250853233	0.204666404214174	0.198155936994874	0.00025408858809912	0.00036359233491146	0.000371671944568911
150	25.4250084186799	0.19	24.0983352269235	23.0283742213403	25.1682962325066	0.209649889226253	29.5529976367436	28.3309696630486	30.7750256104385	0.99	0.74	1.33	19.7342888725248	20.5855076387732	21.4367264050217	27.3700553852431	28.5506352849128	29.7312151845826	27.960736413776	29.165666475024	30.3760969759067	24.0983352269235	1.09624316619662	-0.02219169825349	-0.227961537902393	-0.149937095982387	-0.147534832294206	-0.152141723911224	0.176712493938151	0.180037859726448	0.173660708029508	0.201266250853233	0.204666404214174	0.198155936994874	0.00025408858809912	0.00036359233491146	0.000371671944568911
150	25.4250084186799	0.19	24.1007476509831	23.0466630327829	25.1548322691833	0.213177833313952	29.2746073722182	28.0768316163488	30.4723831280877	1	0.74	1.35	19.4798632506229	20.3108867880387	21.1419103254546	26.9756958545749	28.1264964482395	29.2772970419042	27.5596453897007	28.7332937282019	29.9093731610806	24.1007476509831	1.10167479400687	-0.112334651778783	-0.165954240858179	-0.149937095982387	-0.147534832294206	-0.152141723911224	0.176712493938151	0.180037859726448	0.173660708029508	0.201266250853233	0.204666404214174	0.198155936994874	0.00025408858809912	0.00036359233491146	0.000371671944568911
150	25.4250084186799	0.19	24.1012155783859	23.0458453456554	25.1565858111164	0.214029566426424	29.608390490837	28.4000253548367	30.8167556268373	1	0.74	1.35	19.7436636873992	20.583717685897	21.4237716843947	27.3622474104443	28.5264571391432	29.690666867842	27.9466451613642	29.1330091595823	30.3245562685559	24.1012155783859	1.10228754354955	0.123959382443149	0.00336503447118668	-0.149937095982387	-0.147534832294206	-0.152141723911224	0.176712493938151	0.180037859726448	0.173660708029508	0.201266250853233	0.204666404214174	0.198155936994874	0.00025408858809912	0.00036359233491146	0.000371671944568911
150	25.4250084186799	0.19	24.1013976955223	23.0456024062824	25.1571929847621	0.21541600049812	29.559843688966	28.3584093367518	30.7612780411803	0.99	0.73	1.35	19.7643606418522	20.6016989263341	21.4390372108161	27.4176698000417	28.579248715286	29.7408276305302	27.9883292598278	29.1717729545264	30.3588404869008	24.1013976955223	1.10022383016521	-0.166218449352452	-0.392459088351678	-0.149937095982387	-0.147534832294206	-0.152141723911224	0.176712493938151	0.180037859726448	0.173660708029508	0.201266250853233	0.204666404214174	0.198155936994874	0.00025408858809912	0.00036359233491146	0.000371671944568911
150	25.4250084186799	0.19	24.1031690418961	23.057898237096	25.1484398466962	0.218511663911139	30.1354170187112	28.9216975683864	31.349136469036	1.01	0.74	1.37	19.9484269183464	20.7855767328388	21.6227265473312	27.5620413244479	28.7187018409006	29.8753623573532	28.1270609153816	29.3087550818525	30.4845399454685	24.1031690418961	1.11969752330499	-0.373697280577161	-0.0291587551570883	-0.149937095982387	-0.147534832294206	-0.152141723911224	0.176712493938151	0.180037859726448	0.173660708029508	0.201266250853233	0.204666404214174	0.198155936994874	0.00025408858809912	0.00036359233491146	0.000371671944568911
150	25.4250084186799	0.19	24.1072018005234	23.063495640475	25.1509079605718	0.221532111591429	29.9908366729814	28.7935235090757	31.1881498368872	1	0.74	1.35	20.0215467907777	20.8540972609137	21.6866477310497	27.7496814860327	28.9035888543667	30.0574962227006	28.3350201431126	29.5147684321447	30.6929923147674	24.1072018005234	1.10480473644235	0.0442952307540167	-0.00974134840244507	-0.149937095982387	-0.147534832294206	-0.152141723911224	0.176712493938151	0.180037859726448	0.173660708029508	0.201266250853233	0.204666404214174	0.198155936994874	0.00025408858809912	0.00036359233491146	0.000371671944568911
150	25.4250084186799	0.19	24.1082471721226	23.0558397085496	25.1606546356956	0.211589596601276	29.2432690600673	28.0410818427596	30.445456277375	1	0.74	1.35	19.3896007568141	20.2208786051244	21.0521564534347	26.8157937171204	27.9654499468427	29.1151061765651	27.3736384145322	28.5499487557668	29.7236695999756	24.1082471721226	1.10638313538873	-0.20510929366016	-0.207628408362582	-0.149937095982387	-0.147534832294206	-0.152141723911224	0.176712493938151	0.180037859726448	0.173660708029508	0.201266250853233	0.204666404214174	0.198155936994874	0.00025408858809912	0.00036359233491146	0.000371671944568911
150	25.4250084186799	0.19	24.1101354390256	23.0591556437445	25.1611152343068	0.211636429595378	29.5883951347717	28.3721905438901	30.8045997256533	1	0.74	1.35	19.6379197660928	20.4797204066863	21.3215210472798	27.1695503701107	28.3342024910388	29.4988546119668	27.7334165958567	28.9267749872974	30.114476004915	24.1101354390256	1.10693260482593	0.212681146553243	0.242200084784028	-0.149937095982387	-0.147534832294206	-0.152141723911224	0.176712493938151	0.180037859726448	0.173660708029508	0.201266250853233	0.204666404214174	0.198155936994874	0.00025408858809912	0.00036359233491146	0.000371671944568911
150	25.4250084186799	0.19	24.1108780461609	23.039955634463	25.1818004578588	0.208886866610317	29.5900101105069	28.3636274234176	30.8163927975961	1	0.73	1.36	19.6772044837001	20.5280047903351	21.3788050969701	27.2480960468462	28.4262455391219	29.6043950313976	27.8048130883502	29.0094661990392	30.2123316075834	24.1108780461609	1.10311201740711	-0.190519311891781	-0.202888654434338	-0.149937095982387	-0.147534832294206	-0.152141723911224	0.176712493938151	0.180037859726448	0.173660708029508	0.201266250853233	0.204666404214174	0.198155936994874	0.00025408858809912	0.00036359233491146	0.000371671944568911
150	25.4250084186799	0.19	24.1197339284503	23.0720354416734	25.1674324152273	0.215794703544798	29.5172253294683	28.3188656352188	30.7155850237179	1	0.73	1.34	19.6492180345304	20.4807072339713	21.3121964334121	27.2109841500111	28.3624620046072	29.5139398592032	27.7908107963585	28.9697660640712	30.1421174250442	24.1197339284503	1.10124788494963	-0.0865811593286155	-0.231912898193945	-0.149937095982387	-0.147534832294206	-0.152141723911224	0.176712493938151	0.180037859726448	0.173660708029508	0.201266250853233	0.204666404214174	0.198155936994874	0.00025408858809912	0.00036359233491146	0.000371671944568911
150	25.4250084186799	0.19	24.1203291341686	23.0693366216183	25.1713216467188	0.213749918843695	29.446423710805	28.2436689151523	30.6491785064577	1	0.73	1.35	19.5802842295838	20.4141093543622	21.2479344791405	27.1065566120717	28.2608875545829	29.4152184970941	27.6652228822224	28.8377045947769	30.0184763981142	24.1203291341686	1.10541465865994	-0.458876872320561	-0.499995333623487	-0.149937095982387	-0.147534832294206	-0.152141723911224	0.176712493938151	0.180037859726448	0.173660708029508	0.201266250853233	0.204666404214174	0.198155936994874	0.00025408858809912	0.00036359233491146	0.000371671944568911
150	25.4250084186799	0.19	24.1210223029795	23.0724592514097	25.1695853545493	0.216606460369381	29.8231946542647	28.6153095622299	31.0310797462995	1.01	0.75	1.36	19.6758404991861	20.5063803317375	21.336920164289	27.1530249737872	28.2991853533616	29.4453457329361	27.7379514802622	28.9087448706483	30.0801909276679	24.1210223029795	1.11116823184687	-0.00715768006193676	0.208770079280134	-0.149937095982387	-0.147534832294206	-0.152141723911224	0.176712493938151	0.180037859726448	0.173660708029508	0.201266250853233	0.204666404214174	0.198155936994874	0.00025408858809912	0.00036359233491146	0.000371671944568911
150	25.4250084186799	0.19	24.1222640165757	23.0443701483502	25.2001578848012	0.205748530655651	29.2122155936725	27.9898747959607	30.4345563913842	1.01	0.75	1.34	19.255617071469	20.0965256679936	20.9374342645182	26.578303379214	27.7389996949783	28.8996960107425	27.1648807691828	28.3481258538678	29.5371675140997	24.1222640165757	1.10617045784118	0.397772768551079	0.470318179078658	-0.149937095982387	-0.147534832294206	-0.152141723911224	0.176712493938151	0.180037859726448	0.173660708029508	0.201266250853233	0.204666404214174	0.198155936994874	0.00025408858809912	0.00036359233491146	0.000371671944568911
150	25.4250084186799	0.19	24.1243757838467	23.0792599529821	25.1694916147112	0.216966758590418	29.6130141497248	28.4149135620685	30.8111147373812	1	0.74	1.35	19.7334263477072	20.5654763784778	21.3975264092483	27.3370164534527	28.4896680498093	29.6423196461659	27.8995051506653	29.0788048828616	30.2529694346443	24.1243757838467	1.10175624131531	-0.101007665060163	-0.231246329930304	-0.149937095982387	-0.147534832294206	-0.152141723911224	0.176712493938151	0.180037859726448	0.173660708029508	0.201266250853233	0.204666404214174	0.198155936994874	0.00025408858809912	0.00036359233491146	0.000371671944568911
150	25.4250084186799	0.19	24.1259811737774	23.0741978306417	25.1777645169131	0.210611091984473	29.0979742126776	27.8982406390381	30.2977077863172	1	0.74	1.35	19.3684855241441	20.2014062324611	21.0343269407782	26.8281751379698	27.9818917055825	29.1356082731952	27.3902731963771	28.5729876305174	29.7436181163106	24.1259811737774	1.10571142336331	-0.130808939943465	-0.158054509981164	-0.149937095982387	-0.147534832294206	-0.152141723911224	0.176712493938151	0.180037859726448	0.173660708029508	0.201266250853233	0.204666404214174	0.198155936994874	0.00025408858809912	0.00036359233491146	0.000371671944568911
150	25.4250084186799	0.19	24.1293784989378	23.0639259217366	25.194831076139	0.20899836136513	29.0654073684524	27.8611735116548	30.26964122525	0.99	0.74	1.34	19.4405079938749	20.2807783403402	21.1210486868056	26.9806656278554	28.1468415972346	29.3130175666139	27.5624190754367	28.7550520021025	29.943467512298	24.1293784989378	1.09584428613946	-0.284968110170468	-0.512097387262526	-0.149937095982387	-0.147534832294206	-0.152141723911224	0.176712493938151	0.180037859726448	0.173660708029508	0.201266250853233	0.204666404214174	0.198155936994874	0.00025408858809912	0.00036359233491146	0.000371671944568911
150	25.4250084186799	0.19	24.1299098385862	23.07011114137	25.1897085358025	0.20796162468437	29.0727009218199	27.8643750906627	30.281026752977	1	0.74	1.35	19.3498753568475	20.1889738167009	21.0280722765542	26.8050252651043	27.9674128775041	29.1298004899038	27.3711395674555	28.5585079713607	29.7474899064674	24.1299098385862	1.10262110319468	0.216295152626332	0.151005697515881	-0.149937095982387	-0.147534832294206	-0.152141723911224	0.176712493938151	0.180037859726448	0.173660708029508	0.201266250853233	0.204666404214174	0.198155936994874	0.00025408858809912	0.00036359233491146	0.000371671944568911
150	25.4250084186799	0.19	24.1307428533557	23.0800163681425	25.1814693385689	0.217247240149998	29.9335519794746	28.7234817070039	31.1436222519453	1.01	0.75	1.35	19.8146671557329	20.6494245827271	21.4841820097214	27.3788003953324	28.5322215854322	29.6856427755319	27.9782089784799	29.1562532735258	30.3339623314777	24.1307428533557	1.10687114082462	0.333185887721639	0.405988224006593	-0.149937095982387	-0.147534832294206	-0.152141723911224	0.176712493938151	0.180037859726448	0.173660708029508	0.201266250853233	0.204666404214174	0.198155936994874	0.00025408858809912	0.00036359233491146	0.000371671944568911
150	25.4250084186799	0.19	24.1323848266608	23.0761326281236	25.1886370251981	0.212257217951994	29.7698847961862	28.5484921402717	30.9912774521007	1.01	0.75	1.36	19.6224076949399	20.4619148931555	21.3014220913711	27.0753312855715	28.2336975707737	29.3920638559758	27.6607855447772	28.8437494043552	30.0295534791719	24.1323848266608	1.11160431480666	-0.679348008421629	-0.485612883638793	-0.149937095982387	-0.147534832294206	-0.152141723911224	0.176712493938151	0.180037859726448	0.173660708029508	0.201266250853233	0.204666404214174	0.198155936994874	0.00025408858809912	0.00036359233491146	0.000371671944568911
150	25.4250084186799	0.19	24.1329880288724	23.0741253113676	25.1918507463773	0.211196401784717	29.7418712162989	28.5177437548171	30.9659986777807	1	0.74	1.35	19.7009939403994	20.5466613925048	21.3923288446101	27.2367613037574	28.4059024448101	29.5750435858628	27.8083436204772	28.9997566631367	30.1950581083516	24.1329880288724	1.10528615564227	-0.416943810104841	-0.396252881805225	-0.149937095982387	-0.147534832294206	-0.152141723911224	0.176712493938151	0.180037859726448	0.173660708029508	0.201266250853233	0.204666404214174	0.198155936994874	0.00025408858809912	0.00036359233491146	0.000371671944568911
150	25.4250084186799	0.19	24.1342047693467	23.0804852457839	25.1879242929094	0.215324503654149	29.7254184663994	28.5169273477363	30.9339095850625	0.99	0.74	1.35	19.8889121632666	20.7317650210127	21.5746178787589	27.5980445752659	28.767595254937	29.9371459346081	28.1812308486151	29.3784251679446	30.5735683106192	24.1342047693467	1.09931456828336	-0.535474807763034	-0.680669220593931	-0.149937095982387	-0.147534832294206	-0.152141723911224	0.176712493938151	0.180037859726448	0.173660708029508	0.201266250853233	0.204666404214174	0.198155936994874	0.00025408858809912	0.00036359233491146	0.000371671944568911
150	25.4250084186799	0.19	24.1353822856318	23.0856742015102	25.1850903697533	0.220319611778245	30.0486959486626	28.8448399990222	31.2525518983031	1	0.74	1.37	19.9630489351029	20.7962182379765	21.6293875408501	27.6182985416059	28.7709640796843	29.9236296177627	28.1912253860294	29.3690249988672	30.5445366457513	24.1353822856318	1.10923675528877	0.0157771938951327	0.117235009331065	-0.149937095982387	-0.147534832294206	-0.152141723911224	0.176712493938151	0.180037859726448	0.173660708029508	0.201266250853233	0.204666404214174	0.198155936994874	0.00025408858809912	0.00036359233491146	0.000371671944568911
150	25.4250084186799	0.19	24.1358887589182	23.0725013302086	25.1992761876278	0.21059156421079	29.5555060768	28.3368365142824	30.7741756393175	1	0.74	1.36	19.6519178393395	20.4970790168699	21.3422401944004	27.2094940990731	28.3796805541958	29.5498670093186	27.7765617717695	28.9737159655339	30.161968134647	24.1358887589182	1.10793837260483	-0.113299511539241	-0.0741701678976919	-0.149937095982387	-0.147534832294206	-0.152141723911224	0.176712493938151	0.180037859726448	0.173660708029508	0.201266250853233	0.204666404214174	0.198155936994874	0.00025408858809912	0.00036359233491146	0.000371671944568911
150	25.4250084186799	0.19	24.1361332065999	23.0627281451228	25.209538268077	0.20562886952958	29.4728549147579	28.2391563590527	30.7065534704631	1	0.75	1.35	19.5417965746177	20.3955290977659	21.2492616209141	27.0344046967117	28.21547064658	29.3965365964482	27.6279211042228	28.8329353317859	30.0366000159931	24.1361332065999	1.10465609917848	-0.197472390901648	-0.124359326604684	-0.149937095982387	-0.147534832294206	-0.152141723911224	0.176712493938151	0.180037859726448	0.173660708029508	0.201266250853233	0.204666404214174	0.198155936994874	0.00025408858809912	0.00036359233491146	0.000371671944568911
150	25.4250084186799	0.19	24.1377889870227	23.0921329083237	25.1834450657218	0.216955637146488	29.9514962969275	28.7396615367482	31.1633310571069	1	0.74	1.37	19.9210518315232	20.761041649702	21.6010314678808	27.5766584057211	28.7394540490489	29.9022496923766	28.1457879591016	29.3309889119896	30.5200943069612	24.1377889870227	1.1119720116908	-0.116763938255423	0.0507883156631103	-0.149937095982387	-0.147534832294206	-0.152141723911224	0.176712493938151	0.180037859726448	0.173660708029508	0.201266250853233	0.204666404214174	0.198155936994874	0.00025408858809912	0.00036359233491146	0.000371671944568911
150	25.4250084186799	0.19	24.1378908253347	23.0871172843426	25.1886643663267	0.216682908169067	29.7987003042279	28.5920790700262	31.0053215384295	1	0.74	1.36	19.8418598470995	20.6792109665801	21.5165620860607	27.4794068705652	28.6390719565523	29.7987370425394	28.0480979745212	29.2355237691888	30.416548685257	24.1378908253347	1.1056769346479	0.183227983634647	0.145442809693221	-0.149937095982387	-0.147534832294206	-0.152141723911224	0.176712493938151	0.180037859726448	0.173660708029508	0.201266250853233	0.204666404214174	0.198155936994874	0.00025408858809912	0.00036359233491146	0.000371671944568911
150	25.4250084186799	0.19	24.1446794181417	23.094783324275	25.1945755120085	0.214790085056768	29.3774350674162	28.18119921278	30.5736709220524	1.01	0.75	1.36	19.457531638163	20.2834651554894	21.1093986728159	26.8943419944531	28.0359533197094	29.1775646449657	27.4605994441881	28.628173745525	29.7897420023712	24.1446794181417	1.10865005639101	0.202454335553231	0.264650933094211	-0.149937095982387	-0.147534832294206	-0.152141723911224	0.176712493938151	0.180037859726448	0.173660708029508	0.201266250853233	0.204666404214174	0.198155936994874	0.00025408858809912	0.00036359233491146	0.000371671944568911
150	25.4250084186799	0.19	24.1505634065125	23.1034823551688	25.1976444578562	0.216435956408707	29.5732741161157	28.3749091053065	30.7716391269249	1	0.74	1.35	19.7193128095659	20.5521237419458	21.3849346743257	27.3248010739643	28.4788165956646	29.6328321173649	27.8980958192503	29.0760697883	30.2537738141286	24.1505634065125	1.10165166079876	-0.181238615716578	-0.310281034626666	-0.149937095982387	-0.147534832294206	-0.152141723911224	0.176712493938151	0.180037859726448	0.173660708029508	0.201266250853233	0.204666404214174	0.198155936994874	0.00025408858809912	0.00036359233491146	0.000371671944568911
150	25.4250084186799	0.19	24.1555340498388	23.096503422939	25.2145646767386	0.214580206013348	29.2905640170117	28.0971229050391	30.4840051289844	1	0.74	1.35	19.5332575046267	20.3629436129004	21.1926297211741	27.0707427418612	28.2205877786275	29.3704328153939	27.6375087634639	28.8130452511881	29.9865566293536	24.1555340498388	1.10012423968671	0.0989737278787518	-0.0799939983769538	-0.149937095982387	-0.147534832294206	-0.152141723911224	0.176712493938151	0.180037859726448	0.173660708029508	0.201266250853233	0.204666404214174	0.198155936994874	0.00025408858809912	0.00036359233491146	0.000371671944568911
150	25.4250084186799	0.19	24.1624394143848	23.1063781935895	25.21850063518	0.215406292596305	29.7142864934023	28.5065402605796	30.9220327262249	1.01	0.74	1.35	19.6724676045183	20.5059376932242	21.3394077819301	27.1862775796631	28.3380877969385	29.489898014214	27.7587720265793	28.9310235529356	30.1134338147784	24.1624394143848	1.10725535081499	-0.0521562141167136	-0.0156143691382387	-0.149937095982387	-0.147534832294206	-0.152141723911224	0.176712493938151	0.180037859726448	0.173660708029508	0.201266250853233	0.204666404214174	0.198155936994874	0.00025408858809912	0.00036359233491146	0.000371671944568911
150	25.4250084186799	0.19	24.1654049114915	23.1057304713134	25.2250793516697	0.211531372193726	29.5615598608	28.346075626613	30.7770440949869	1	0.73	1.35	19.6366750122515	20.4786987619812	21.320722511711	27.1768187866971	28.3421651014996	29.5075114163021	27.7375284793588	28.9282568488524	30.1144030865046	24.1654049114915	1.10125375381693	-0.471719273336319	-0.595669906496992	-0.149937095982387	-0.147534832294206	-0.152141723911224	0.176712493938151	0.180037859726448	0.173660708029508	0.201266250853233	0.204666404214174	0.198155936994874	0.00025408858809912	0.00036359233491146	0.000371671944568911
150	25.4250084186799	0.19	24.1675407624898	23.1152323803657	25.219849144614	0.212504700963556	29.250269409822	28.0510828499047	30.4494559697393	1	0.74	1.35	19.4433466333238	20.2745516205699	21.1057566078161	26.9151514549046	28.0657768355918	29.216402216279	27.4796075171098	28.6585041484548	29.8278337435173	24.1675407624898	1.10550267439176	-0.0791419209939319	-0.136108451585534	-0.149937095982387	-0.147534832294206	-0.152141723911224	0.176712493938151	0.180037859726448	0.173660708029508	0.201266250853233	0.204666404214174	0.198155936994874	0.00025408858809912	0.00036359233491146	0.000371671944568911
150	25.4250084186799	0.19	24.1684892630142	23.1057550596065	25.2312234664219	0.206577370397997	29.2334770694412	28.0133401708239	30.4536139680585	1.01	0.75	1.35	19.3165945115664	20.1579397269341	20.9992849423019	26.6862467059023	27.8485812969551	29.0109158880079	27.2709854893936	28.4586119245193	29.6501826789595	24.1684892630142	1.10671487052276	-0.165644561249686	-0.0967410311452058	-0.149937095982387	-0.147534832294206	-0.152141723911224	0.176712493938151	0.180037859726448	0.173660708029508	0.201266250853233	0.204666404214174	0.198155936994874	0.00025408858809912	0.00036359233491146	0.000371671944568911
150	25.4250084186799	0.19	24.1702584356777	23.1108267268028	25.2296901445526	0.210845969573877	29.3135630323206	28.1057936517106	30.5213324129307	1	0.75	1.36	19.4729813763301	20.3097793314766	21.1465772866231	26.9517451092904	28.1099224196481	29.2680997300059	27.5256363584467	28.7059461247282	29.8923457474184	24.1702584356777	1.10739574299567	0.253340315867126	0.342762859956709	-0.149937095982387	-0.147534832294206	-0.152141723911224	0.176712493938151	0.180037859726448	0.173660708029508	0.201266250853233	0.204666404214174	0.198155936994874	0.00025408858809912	0.00036359233491146	0.000371671944568911
150	25.4250084186799	0.19	24.1733336460446	23.1102330747943	25.2364342172948	0.2066762136734	29.3099533534827	28.0869932626916	30.5329134442738	1	0.74	1.36	19.4687528331549	20.3164586559085	21.1641644786621	26.9505964225159	28.1240756746199	29.297554926724	27.5159039078793	28.7140733616923	29.9155244236206	24.1733336460446	1.10600460089204	-0.202515631863865	-0.146959359325687	-0.149937095982387	-0.147534832294206	-0.152141723911224	0.176712493938151	0.180037859726448	0.173660708029508	0.201266250853233	0.204666404214174	0.198155936994874	0.00025408858809912	0.00036359233491146	0.000371671944568911
150	25.4250084186799	0.19	24.1756863001854	23.111858874703	25.2395137256678	0.212590807285937	29.7230322391497	28.5047770211577	30.9412874571417	1.01	0.74	1.36	19.634607591914	20.4737638896223	21.3129201873306	27.1145351753753	28.2733733566497	29.432211537924	27.6896203160702	28.8749614266183	30.0615972610903	24.1756863001854	1.10795056531171	-0.0724320754706999	0.0466613566997591	-0.149937095982387	-0.147534832294206	-0.152141723911224	0.176712493938151	0.180037859726448	0.173660708029508	0.201266250853233	0.204666404214174	0.198155936994874	0.00025408858809912	0.00036359233491146	0.000371671944568911
150	25.4250084186799	0.19	24.1897280421595	23.1254549290291	25.2540011552898	0.214096663967287	29.8153739213115	28.5988040853802	31.0319437572429	1	0.73	1.35	19.8645894187156	20.7096128755645	21.5546363324133	27.5205723101691	28.6912750444571	29.861977778745	28.0957767969916	29.2909538192427	30.4894408352173	24.1897280421595	1.10368751982515	0.548761861267048	0.508494328511955	-0.149937095982387	-0.147534832294206	-0.152141723911224	0.176712493938151	0.180037859726448	0.173660708029508	0.201266250853233	0.204666404214174	0.198155936994874	0.00025408858809912	0.00036359233491146	0.000371671944568911
150	25.4250084186799	0.19	24.1904831522372	23.1380193426665	25.2429469618079	0.215487740453623	29.7594504572807	28.5501599081861	30.9687410063753	1	0.74	1.36	19.8304595781079	20.6704123990072	21.5103652199066	27.4731051790211	28.6367752444117	29.8004453098023	28.0466971524459	29.229675948538	30.4189687467184	24.1904831522372	1.10468581501861	0.188202945959544	0.150790969661885	-0.149937095982387	-0.147534832294206	-0.152141723911224	0.176712493938151	0.180037859726448	0.173660708029508	0.201266250853233	0.204666404214174	0.198155936994874	0.00025408858809912	0.00036359233491146	0.000371671944568911
150	25.4250084186799	0.19	24.1965579502522	23.1484523207895	25.2446635797148	0.218304015277216	29.8131388359582	28.6116687864235	31.0146088854929	1	0.73	1.35	19.8405510558537	20.6737016154318	21.5068521750099	27.4696183148739	28.6231310276008	29.7766437403277	28.0350004650943	29.2108941801052	30.3909252945185	24.1965579502522	1.10388522745029	0.408611341006364	0.326463366802888	-0.149937095982387	-0.147534832294206	-0.152141723911224	0.176712493938151	0.180037859726448	0.173660708029508	0.201266250853233	0.204666404214174	0.198155936994874	0.00025408858809912	0.00036359233491146	0.000371671944568911
150	25.4250084186799	0.19	24.1985191295818	23.150217083318	25.2468211758456	0.218684823122217	29.9821946240452	28.7752581967177	31.1891310513727	0.99	0.73	1.35	20.0349997501866	20.8753387266325	21.7156777030785	27.7824017430604	28.9476942479309	30.1129867528013	28.3483463118669	29.5330497810103	30.7259813045057	24.1985191295818	1.10087060171712	-0.495206938720387	-0.680274774686125	-0.149937095982387	-0.147534832294206	-0.152141723911224	0.176712493938151	0.180037859726448	0.173660708029508	0.201266250853233	0.204666404214174	0.198155936994874	0.00025408858809912	0.00036359233491146	0.000371671944568911
150	25.4250084186799	0.19	24.2013991462929	23.140160329769	25.2626379628168	0.216252699185956	30.1026239072583	28.8821492069002	31.3230986076165	1	0.74	1.35	19.9730335320267	20.8170352003451	21.6610368686635	27.6236711018389	28.7909662179085	29.9582613339782	28.2016759368049	29.3924936342369	30.5846856322526	24.2013991462929	1.10462714503469	-0.43221362395258	-0.444201394855281	-0.149937095982387	-0.147534832294206	-0.152141723911224	0.176712493938151	0.180037859726448	0.173660708029508	0.201266250853233	0.204666404214174	0.198155936994874	0.00025408858809912	0.00036359233491146	0.000371671944568911
150	25.4250084186799	0.19	24.2120117221331	23.1539875346616	25.2700359096046	0.213184459317629	29.6698643179459	28.455940530942	30.8837881049499	1	0.74	1.36	19.7406642008666	20.582796332069	21.4249284632713	27.3356604002415	28.5017932981239	29.6679261960062	27.8966714524992	29.0891825074821	30.2782542161417	24.2120117221331	1.10983258490041	0.0942956139220026	0.211589631053508	-0.149937095982387	-0.147534832294206	-0.152141723911224	0.176712493938151	0.180037859726448	0.173660708029508	0.201266250853233	0.204666404214174	0.198155936994874	0.00025408858809912	0.00036359233491146	0.000371671944568911
150	25.4250084186799	0.19	24.213910762934	23.1587356121939	25.269085913674	0.213779459947441	29.5999542366506	28.3910346541975	30.8088738191037	1	0.74	1.36	19.6485948381015	20.4852523025717	21.3219097670419	27.1830562378232	28.3405388515105	29.4980214651979	27.7539326969511	28.9378052877047	30.1195983317238	24.213910762934	1.10976598355056	-0.104006945886833	0.0375700004747469	-0.149937095982387	-0.147534832294206	-0.152141723911224	0.176712493938151	0.180037859726448	0.173660708029508	0.201266250853233	0.204666404214174	0.198155936994874	0.00025408858809912	0.00036359233491146	0.000371671944568911
150	25.4250084186799	0.19	24.2154203151718	23.1468548333266	25.283985797017	0.211488926834315	29.8012874723264	28.5757904051392	31.0267845395135	0.99	0.74	1.36	19.912690752931	20.7666634260065	21.620636099082	27.6217269699215	28.8063082155271	29.9908894611327	28.1952008629238	29.4065439793265	30.6138907086744	24.2154203151718	1.10196012879814	-0.110288440851661	-0.175746576847444	-0.149937095982387	-0.147534832294206	-0.152141723911224	0.176712493938151	0.180037859726448	0.173660708029508	0.201266250853233	0.204666404214174	0.198155936994874	0.00025408858809912	0.00036359233491146	0.000371671944568911
150	25.4250084186799	0.19	24.2175039921483	23.1605463201201	25.2744616641765	0.21610335643227	29.3227013282284	28.1333236295795	30.5120790268773	1	0.73	1.35	19.5353071744771	20.3611910620513	21.1870749496255	27.0611851343714	28.205236598806	29.3492880632405	27.6091544793396	28.7742273823797	29.9432970621659	24.2175039921483	1.09643004939442	0.132265940545252	-0.174295656845029	-0.149937095982387	-0.147534832294206	-0.152141723911224	0.176712493938151	0.180037859726448	0.173660708029508	0.201266250853233	0.204666404214174	0.198155936994874	0.00025408858809912	0.00036359233491146	0.000371671944568911
150	25.4250084186799	0.19	24.221441686161	23.1630018682869	25.279881504035	0.215996278344142	29.6305193433949	28.4282760600449	30.8327626267448	1	0.74	1.34	19.7147909533535	20.548537430145	21.3822839069365	27.2962568028551	28.4506265343335	29.6049962658118	27.8889938664673	29.0773812171469	30.2509638180852	24.221441686161	1.10005441059365	-0.313398930388569	-0.437905503840346	-0.149937095982387	-0.147534832294206	-0.152141723911224	0.176712493938151	0.180037859726448	0.173660708029508	0.201266250853233	0.204666404214174	0.198155936994874	0.00025408858809912	0.00036359233491146	0.000371671944568911
150	25.4250084186799	0.19	24.2242444018168	23.1675838223705	25.2809049812632	0.218620286703397	29.722989168967	28.5262610732219	30.919717264712	1	0.73	1.35	19.7900445122089	20.6202725684906	21.4505006247723	27.4043588917727	28.5540211677886	29.7036834438046	27.9556610987579	29.1297884674169	30.3013408344233	24.2242444018168	1.10031759296711	0.131649150887075	-0.0239604554472214	-0.149937095982387	-0.147534832294206	-0.152141723911224	0.176712493938151	0.180037859726448	0.173660708029508	0.201266250853233	0.204666404214174	0.198155936994874	0.00025408858809912	0.00036359233491146	0.000371671944568911
150	25.4250084186799	0.19	24.2260841059528	23.1695747092485	25.2825935026572	0.214144738653717	29.5475060106441	28.3420383171435	30.7529737041446	1	0.73	1.35	19.6099129866148	20.4439784942965	21.2780440019781	27.126995787542	28.2807842581414	29.4345727287409	27.6937216840363	28.8699448528431	30.0510949374446	24.2260841059528	1.1022703217791	-0.107542950892719	-0.194603595485383	-0.149937095982387	-0.147534832294206	-0.152141723911224	0.176712493938151	0.180037859726448	0.173660708029508	0.201266250853233	0.204666404214174	0.198155936994874	0.00025408858809912	0.00036359233491146	0.000371671944568911
150	25.4250084186799	0.19	24.2278671013738	23.179229430846	25.2765047719015	0.212065982131158	29.2859602922907	28.0837344517378	30.4881861328436	1	0.74	1.37	19.475712378896	20.3094406968062	21.1431690147164	26.9651630442674	28.119504389513	29.2738457347587	27.5191819684576	28.6987439444134	29.8760175220801	24.2278671013738	1.11151591173873	-0.505161650725876	-0.350105445635147	-0.149937095982387	-0.147534832294206	-0.152141723911224	0.176712493938151	0.180037859726448	0.173660708029508	0.201266250853233	0.204666404214174	0.198155936994874	0.00025408858809912	0.00036359233491146	0.000371671944568911
150	25.4250084186799	0.19	24.2280560360587	23.1699551576444	25.286156914473	0.210313219770512	29.2634063519118	28.0557699553686	30.4710427484549	1.01	0.74	1.37	19.3329313658357	20.1651007059178	20.9972700459998	26.7019660864715	27.8513291642477	29.0006922420239	27.2492804969814	28.4224950005959	29.5951834113968	24.2280560360587	1.10940989573019	0.226077859080559	0.346772220062162	-0.149937095982387	-0.147534832294206	-0.152141723911224	0.176712493938151	0.180037859726448	0.173660708029508	0.201266250853233	0.204666404214174	0.198155936994874	0.00025408858809912	0.00036359233491146	0.000371671944568911
150	25.4250084186799	0.19	24.2307077982791	23.1770469387759	25.2843686577824	0.211780465837872	29.2634208265411	28.0610929741124	30.4657486789699	1	0.74	1.37	19.4422049496846	20.2752410878421	21.1082772259996	26.9092525432377	28.0622277267282	29.2152029102188	27.4436225788249	28.6202648107862	29.7983451273785	24.2307077982791	1.10710542301313	0.104468484984124	0.148574496626523	-0.149937095982387	-0.147534832294206	-0.152141723911224	0.176712493938151	0.180037859726448	0.173660708029508	0.201266250853233	0.204666404214174	0.198155936994874	0.00025408858809912	0.00036359233491146	0.000371671944568911
150	25.4250084186799	0.19	24.2335496898208	23.1662430987486	25.300856280893	0.204957738109021	29.2768030920382	28.0487878215396	30.5048183625369	1	0.74	1.37	19.3887537386242	20.2376205708901	21.0864874031559	26.811333159669	27.9851709294858	29.1590086993025	27.3577868285888	28.5564879738309	29.7571598488233	24.2335496898208	1.10813829697152	0.14585225708019	0.215863862524351	-0.149937095982387	-0.147534832294206	-0.152141723911224	0.176712493938151	0.180037859726448	0.173660708029508	0.201266250853233	0.204666404214174	0.198155936994874	0.00025408858809912	0.00036359233491146	0.000371671944568911
150	25.4250084186799	0.19	24.235140847126	23.1781923907417	25.2920893035103	0.212134402341208	29.591562172933	28.3770396395459	30.8060847063201	1	0.74	1.36	19.6729640029501	20.5149566273956	21.3569492518412	27.2349776903362	28.400620566456	29.5662634425759	27.8090985518058	28.9985219459068	30.188009726528	24.235140847126	1.10605857318536	-0.291428320469323	-0.297495941913513	-0.149937095982387	-0.147534832294206	-0.152141723911224	0.176712493938151	0.180037859726448	0.173660708029508	0.201266250853233	0.204666404214174	0.198155936994874	0.00025408858809912	0.00036359233491146	0.000371671944568911
150	25.4250084186799	0.19	24.2358469612022	23.1588820131222	25.3128119092823	0.207598658618801	29.2903910941482	28.0716746589245	30.509107529372	1.01	0.74	1.36	19.3305120429922	20.1697356737276	21.008959304463	26.6915384634881	27.8503370389952	29.0091356145022	27.2471524469268	28.4305112525029	29.6165461347218	24.2358469612022	1.10880227872499	-0.425288011173641	-0.272384946669049	-0.149937095982387	-0.147534832294206	-0.152141723911224	0.176712493938151	0.180037859726448	0.173660708029508	0.201266250853233	0.204666404214174	0.198155936994874	0.00025408858809912	0.00036359233491146	0.000371671944568911
150	25.4250084186799	0.19	24.238306314845	23.1844403881343	25.2921722415556	0.21532162142755	29.730544689895	28.5218348544029	30.9392545253872	0.99	0.74	1.35	19.8474402705499	20.6885431093685	21.5296459481872	27.5163368817112	28.6824353180643	29.8485337544173	28.1113719302558	29.3004754114962	30.492763843401	24.238306314845	1.10315966655556	0.27317677425353	0.254878032085327	-0.149937095982387	-0.147534832294206	-0.152141723911224	0.176712493938151	0.180037859726448	0.173660708029508	0.201266250853233	0.204666404214174	0.198155936994874	0.00025408858809912	0.00036359233491146	0.000371671944568911
150	25.4250084186799	0.19	24.2387122779232	23.1653616646097	25.3120628912368	0.209231131539104	29.2240933690555	28.0141366254058	30.4340501127051	1	0.73	1.35	19.4189145772549	20.2576356473091	21.0963567173634	26.8819598684074	28.0430168397581	29.2040738111089	27.4249760097262	28.6136303490603	29.7972862050335	24.2387122779232	1.09822761347547	0.0149094452151335	-0.155959083275034	-0.149937095982387	-0.147534832294206	-0.152141723911224	0.176712493938151	0.180037859726448	0.173660708029508	0.201266250853233	0.204666404214174	0.198155936994874	0.00025408858809912	0.00036359233491146	0.000371671944568911
150	25.4250084186799	0.19	24.2390352113594	23.1614295342347	25.3166408884841	0.212312166619493	29.9995851318199	28.7689705855462	31.2301996780935	1	0.74	1.35	19.9317732587549	20.7843699838381	21.6369667089213	27.5863725362399	28.7664005536162	29.9464285709926	28.1798774123949	29.3854526334766	30.5881726230553	24.2390352113594	1.10505163937886	-0.181674866899051	-0.153783074356729	-0.149937095982387	-0.147534832294206	-0.152141723911224	0.176712493938151	0.180037859726448	0.173660708029508	0.201266250853233	0.204666404214174	0.198155936994874	0.00025408858809912	0.00036359233491146	0.000371671944568911
150	25.4250084186799	0.19	24.2399586695063	23.1678268652102	25.3120904738023	0.2050631488246	29.0504613951331	27.8323340108441	30.2685887794221	1.01	0.75	1.37	19.1265801779651	19.963686080528	20.8007919830908	26.3892866233222	27.5442566906976	28.699226758073	26.9460050829413	28.1279888068659	29.3057046167132	24.2399586695063	1.11087259215683	0.423323614884234	0.626092730698807	-0.149937095982387	-0.147534832294206	-0.152141723911224	0.176712493938151	0.180037859726448	0.173660708029508	0.201266250853233	0.204666404214174	0.198155936994874	0.00025408858809912	0.00036359233491146	0.000371671944568911
150	25.4250084186799	0.19	24.2421352833201	23.1914402779153	25.2928302887248	0.216419373103299	29.6057303202227	28.4059914648837	30.8054691755618	1	0.74	1.35	19.6855767408919	20.5170052560699	21.3484337712479	27.2484509152572	28.3993005643972	29.5501502135372	27.8342228510166	29.0108270011709	30.1814614700971	24.2421352833201	1.10407873483058	-0.039212512421367	-0.0548034534798424	-0.149937095982387	-0.147534832294206	-0.152141723911224	0.176712493938151	0.180037859726448	0.173660708029508	0.201266250853233	0.204666404214174	0.198155936994874	0.00025408858809912	0.00036359233491146	0.000371671944568911
150	25.4250084186799	0.19	24.2428159470248	23.1879462425472	25.2976856515024	0.216799995897167	29.4860947694565	28.2925433582108	30.6796461807022	1	0.74	1.35	19.6451963359601	20.4739501003041	21.3027038646481	27.2130491399226	28.3610609250076	29.5090727100925	27.7918630903779	28.9648855328565	30.1383222524742	24.2428159470248	1.10180785772026	0.350545191211059	0.267591629611667	-0.149937095982387	-0.147534832294206	-0.152141723911224	0.176712493938151	0.180037859726448	0.173660708029508	0.201266250853233	0.204666404214174	0.198155936994874	0.00025408858809912	0.00036359233491146	0.000371671944568911
150	25.4250084186799	0.19	24.2488870452987	23.187956942595	25.3098171480024	0.205957055675252	29.0058110171522	27.7928807340657	30.2187413002387	1	0.73	1.36	19.3222225814258	20.1654784184079	21.00873425539	26.7785292741453	27.9471914723506	29.1158536705558	27.3195683758299	28.5099013789295	29.7044460901449	24.2488870452987	1.09960306441365	0.182480938101173	0.0608537901810266	-0.149937095982387	-0.147534832294206	-0.152141723911224	0.176712493938151	0.180037859726448	0.173660708029508	0.201266250853233	0.204666404214174	0.198155936994874	0.00025408858809912	0.00036359233491146	0.000371671944568911
150	25.4250084186799	0.19	24.2515684161361	23.1824143379233	25.320722494349	0.208854855402989	29.5433429083037	28.3187757759214	30.767910040686	1	0.74	1.36	19.66463669144	20.514979515336	21.365322339232	27.2406355917749	28.4185815338892	29.5965274760034	27.8103772673078	29.0125718057378	30.2151112587875	24.2515684161361	1.10405900582696	-0.239646269978215	-0.238654001969006	-0.149937095982387	-0.147534832294206	-0.152141723911224	0.176712493938151	0.180037859726448	0.173660708029508	0.201266250853233	0.204666404214174	0.198155936994874	0.00025408858809912	0.00036359233491146	0.000371671944568911
150	25.4250084186799	0.19	24.2520258894778	23.2018320071558	25.3022197717998	0.215697223111747	30.018037134541	28.798994042735	31.237080226347	1	0.74	1.34	20.0201932493241	20.8676352898688	21.7150773304135	27.7450354037107	28.9194650970054	30.0938947903001	28.3384139703548	29.540574226618	30.7390784440998	24.2520258894778	1.10317006480897	0.113909753473755	0.0655472360468857	-0.149937095982387	-0.147534832294206	-0.152141723911224	0.176712493938151	0.180037859726448	0.173660708029508	0.201266250853233	0.204666404214174	0.198155936994874	0.00025408858809912	0.00036359233491146	0.000371671944568911
150	25.4250084186799	0.19	24.2545967992069	23.2032846662845	25.3059089321293	0.215351052426719	29.9766906623586	28.758079776842	31.1953015478753	1.01	0.74	1.37	19.8313659991436	20.6717113444778	21.5120566898121	27.3980695302845	28.5590505843336	29.7200316383827	27.9726824668477	29.1548915732044	30.3417092717138	24.2545967992069	1.10990984812621	0.18160389356668	0.325561449022132	-0.149937095982387	-0.147534832294206	-0.152141723911224	0.176712493938151	0.180037859726448	0.173660708029508	0.201266250853233	0.204666404214174	0.198155936994874	0.00025408858809912	0.00036359233491146	0.000371671944568911
150	25.4250084186799	0.19	24.2583643597891	23.1951296592431	25.3215990603352	0.211986645854123	29.5829015767988	28.3681975435309	30.7976056100666	0.99	0.73	1.34	19.7798025508664	20.6267582271624	21.4737139034584	27.4437409673643	28.6188604930184	29.7939800186725	28.0263346324778	29.2225130329289	30.4245122875496	24.2583643597891	1.09988882669123	-0.0407447817483697	-0.210526906481534	-0.149937095982387	-0.147534832294206	-0.152141723911224	0.176712493938151	0.180037859726448	0.173660708029508	0.201266250853233	0.204666404214174	0.198155936994874	0.00025408858809912	0.00036359233491146	0.000371671944568911
150	25.4250084186799	0.19	24.2603248237637	23.1811335322634	25.3395161152641	0.208570888983875	29.7797474615884	28.5443197385595	31.0151751846172	1	0.74	1.35	19.7221937794062	20.5757907534168	21.4293877274274	27.2675817867839	28.4477509688801	29.6279201509763	27.8545057678473	29.0616669189211	30.2673289080149	24.2603248237637	1.10620202435881	-0.443477090562	-0.349713378061525	-0.149937095982387	-0.147534832294206	-0.152141723911224	0.176712493938151	0.180037859726448	0.173660708029508	0.201266250853233	0.204666404214174	0.198155936994874	0.00025408858809912	0.00036359233491146	0.000371671944568911
150	25.4250084186799	0.19	24.2632257070385	23.1948780384231	25.3315733756539	0.208520550630387	29.417553472137	28.1969654344672	30.6381415098068	1	0.74	1.36	19.5912252341891	20.4392886621392	21.2873520900893	27.1449372180227	28.3199851404178	29.4950330628128	27.7097289468516	28.9121933225384	30.1090924765144	24.2632257070385	1.10291238431723	0.427786867274613	0.373982921977396	-0.149937095982387	-0.147534832294206	-0.152141723911224	0.176712493938151	0.180037859726448	0.173660708029508	0.201266250853233	0.204666404214174	0.198155936994874	0.00025408858809912	0.00036359233491146	0.000371671944568911
150	25.4250084186799	0.19	24.2642190307495	23.2136251291219	25.3148129323771	0.21705224386093	30.0353282428512	28.8204470684739	31.2502094172285	1	0.74	1.34	19.9764105969822	20.8184851528781	21.6605597087739	27.6529501496197	28.818617305058	29.9842844604963	28.2526367098553	29.4442814614585	30.6367860416222	24.2642190307495	1.10527540658074	-0.383237985147278	-0.360838625618403	-0.149937095982387	-0.147534832294206	-0.152141723911224	0.176712493938151	0.180037859726448	0.173660708029508	0.201266250853233	0.204666404214174	0.198155936994874	0.00025408858809912	0.00036359233491146	0.000371671944568911
150	25.4250084186799	0.19	24.2644226025095	23.205437221627	25.3234079833919	0.214726378152693	29.683042375201	28.4741340032065	30.8919507471955	1.01	0.74	1.36	19.6401992486925	20.474050817162	21.3079023856314	27.1364258314452	28.2885399701911	29.4406541089371	27.6988450221665	28.8748633902483	30.0506727685783	24.2644226025095	1.10969549886917	0.333172191528555	0.407813010955149	-0.149937095982387	-0.147534832294206	-0.152141723911224	0.176712493938151	0.180037859726448	0.173660708029508	0.201266250853233	0.204666404214174	0.198155936994874	0.00025408858809912	0.00036359233491146	0.000371671944568911
150	25.4250084186799	0.19	24.2652213388723	23.1946201465969	25.3358225311477	0.212028378461233	30.2440496756633	29.0023533299175	31.485746021409	1.01	0.75	1.35	19.9801502535269	20.8355732350703	21.6909962166138	27.593199788246	28.7745651400416	29.9559304918371	28.1934617220934	29.3992180782252	30.6075976547892	24.2652213388723	1.11122224369389	-0.611279475538824	-0.455154940784392	-0.149937095982387	-0.147534832294206	-0.152141723911224	0.176712493938151	0.180037859726448	0.173660708029508	0.201266250853233	0.204666404214174	0.198155936994874	0.00025408858809912	0.00036359233491146	0.000371671944568911
150	25.4250084186799	0.19	24.2669864097004	23.2071345474599	25.3268382719409	0.218993575285852	30.3199597109341	29.1005282260458	31.5393911958224	0.99	0.74	1.34	20.2753823350779	21.1250040118903	21.9746256887028	28.1232335340188	29.3017123630579	30.4801911920969	28.7288249547434	29.9311824554401	31.1361956979635	24.2669864097004	1.10374653554109	-0.13428899682121	-0.225716740756515	-0.149937095982387	-0.147534832294206	-0.152141723911224	0.176712493938151	0.180037859726448	0.173660708029508	0.201266250853233	0.204666404214174	0.198155936994874	0.00025408858809912	0.00036359233491146	0.000371671944568911
150	25.4250084186799	0.19	24.2725235241926	23.2220597442697	25.3229873041156	0.214489119703007	29.5360221424665	28.3322545647453	30.7397897201878	1	0.74	1.36	19.6346226322237	20.46884929327	21.3030759543164	27.1779992059306	28.3327253219433	29.4874514379561	27.7540681703403	28.9363954861376	30.1163760016508	24.2725235241926	1.10680917534596	-0.0301877156242575	-0.0038951795333797	-0.149937095982387	-0.147534832294206	-0.152141723911224	0.176712493938151	0.180037859726448	0.173660708029508	0.201266250853233	0.204666404214174	0.198155936994874	0.00025408858809912	0.00036359233491146	0.000371671944568911
150	25.4250084186799	0.19	24.2746239356708	23.2123958343659	25.3368520369757	0.214130650223457	29.6853353356402	28.4741938381813	30.8964768330992	1	0.73	1.35	19.6677893418404	20.5043530026259	21.3409166634114	27.1891965089855	28.3456810213035	29.5021655336216	27.7444631023653	28.9253297122743	30.1075813770123	24.2746239356708	1.10434140826965	0.321433304034148	0.274715578238907	-0.149937095982387	-0.147534832294206	-0.152141723911224	0.176712493938151	0.180037859726448	0.173660708029508	0.201266250853233	0.204666404214174	0.198155936994874	0.00025408858809912	0.00036359233491146	0.000371671944568911
150	25.4250084186799	0.19	24.275869235099	23.2222344987633	25.3295039714347	0.213064484326258	29.6402860656166	28.4271385864621	30.8534335447711	1	0.74	1.36	19.7587204587946	20.6019372969227	21.4451541350507	27.3810778416936	28.5495839668933	29.7180900920931	27.953689290312	29.1469970312742	30.3402101018837	24.275869235099	1.10625261670763	0.131867319929585	0.19484490464868	-0.149937095982387	-0.147534832294206	-0.152141723911224	0.176712493938151	0.180037859726448	0.173660708029508	0.201266250853233	0.204666404214174	0.198155936994874	0.00025408858809912	0.00036359233491146	0.000371671944568911
150	25.4250084186799	0.19	24.2760114528478	23.2222465925471	25.3297763131485	0.216042321844264	30.0284608893419	28.8102369437463	31.2466848349376	1.01	0.74	1.36	19.8859267511992	20.7267914825783	21.5676562139574	27.4833266424766	28.6454429654303	29.807559288384	28.0578626786317	29.2437383386046	30.4291801248634	24.2760114528478	1.11109636674965	-0.637690672576716	-0.487730407285226	-0.149937095982387	-0.147534832294206	-0.152141723911224	0.176712493938151	0.180037859726448	0.173660708029508	0.201266250853233	0.204666404214174	0.198155936994874	0.00025408858809912	0.00036359233491146	0.000371671944568911
150	25.4250084186799	0.19	24.2831197956506	23.2321568031413	25.3340827881599	0.210848918741421	29.1725770120569	27.9706271507009	30.3745268734129	1.01	0.74	1.35	19.3096888668432	20.1394621047217	20.9692353426002	26.6886878569605	27.8355504030384	28.9824129491162	27.2483180532197	28.416799107516	29.5866044818706	24.2831197956506	1.10408499365734	-0.0541430471738708	-0.0810710806886717	-0.149937095982387	-0.147534832294206	-0.152141723911224	0.176712493938151	0.180037859726448	0.173660708029508	0.201266250853233	0.204666404214174	0.198155936994874	0.00025408858809912	0.00036359233491146	0.000371671944568911
150	25.4250084186799	0.19	24.2840172765208	23.2242174000604	25.3438171529813	0.212765650331595	29.6016239522	28.3889781568303	30.8142697475697	1	0.74	1.35	19.7132754757794	20.5553353937732	21.3973953117669	27.3079540064106	28.4744234518089	29.6408928972072	27.9023478316271	29.0886553316762	30.2810840229789	24.2840172765208	1.10469028106596	0.0341648368279041	0.0266978521271535	-0.149937095982387	-0.147534832294206	-0.152141723911224	0.176712493938151	0.180037859726448	0.173660708029508	0.201266250853233	0.204666404214174	0.198155936994874	0.00025408858809912	0.00036359233491146	0.000371671944568911
150	25.4250084186799	0.19	24.2861960555558	23.2340299842548	25.3383621268567	0.214481705038458	29.3804340942277	28.1829813006783	30.577886887777	1	0.74	1.35	19.588867706784	20.4211694461813	21.2534711855786	27.1456215027009	28.2989984273863	29.4523753520717	27.7157527838307	28.8944029096878	30.0743773502528	24.2861960555558	1.10041854898225	-0.353702452349786	-0.530017294746847	-0.149937095982387	-0.147534832294206	-0.152141723911224	0.176712493938151	0.180037859726448	0.173660708029508	0.201266250853233	0.204666404214174	0.198155936994874	0.00025408858809912	0.00036359233491146	0.000371671944568911
150	25.4250084186799	0.19	24.2933919235735	23.2315497929071	25.35523405424	0.217838597731692	30.0485829321943	28.8359707198613	31.2611951445274	1	0.74	1.35	20.0010587667578	20.8421446575635	21.6832305483692	27.694502955348	28.8591140872014	30.0237252190547	28.2785802575199	29.4689545888011	30.6604497358571	24.2933919235735	1.10172322667595	0.063385380614645	-0.0157538090828049	-0.149937095982387	-0.147534832294206	-0.152141723911224	0.176712493938151	0.180037859726448	0.173660708029508	0.201266250853233	0.204666404214174	0.198155936994874	0.00025408858809912	0.00036359233491146	0.000371671944568911
150	25.4250084186799	0.19	24.2959050969508	23.2184210635661	25.3733891303355	0.206319681985148	29.3090673586191	28.0848130466238	30.5333216706144	0.99	0.74	1.34	19.5639840333572	20.4168040885551	21.269624143753	27.1344788391453	28.3173068204967	29.5001348018481	27.7081416831627	28.916455326702	30.1279323788194	24.2959050969508	1.09804324422965	0.196274077028614	0.0443900958915383	-0.149937095982387	-0.147534832294206	-0.152141723911224	0.176712493938151	0.180037859726448	0.173660708029508	0.201266250853233	0.204666404214174	0.198155936994874	0.00025408858809912	0.00036359233491146	0.000371671944568911
150	25.4250084186799	0.19	24.2961178308367	23.2333112270704	25.3589244346029	0.213244170289164	29.6977199603921	28.4828727052092	30.912567215575	1	0.74	1.37	19.6847386312185	20.5243291789358	21.3639197266531	27.2184590975293	28.3793767713598	29.5402944451903	27.7780799635357	28.9614480534082	30.1454018020601	24.2961178308367	1.10857520394477	0.253966421234152	0.413000045915103	-0.149937095982387	-0.147534832294206	-0.152141723911224	0.176712493938151	0.180037859726448	0.173660708029508	0.201266250853233	0.204666404214174	0.198155936994874	0.00025408858809912	0.00036359233491146	0.000371671944568911
150	25.4250084186799	0.19	24.2974046249463	23.2183971193419	25.3764121305507	0.2100400200009	29.4835108222208	28.2657895733367	30.7012320711048	1	0.74	1.36	19.6473155895962	20.4937435167167	21.3401714438372	27.2270952178858	28.4000683735157	29.5730415291457	27.7912121660414	28.9882344034534	30.1844692287665	24.2974046249463	1.0986645372157	0.333623580657282	0.169658585287154	-0.149937095982387	-0.147534832294206	-0.152141723911224	0.176712493938151	0.180037859726448	0.173660708029508	0.201266250853233	0.204666404214174	0.198155936994874	0.00025408858809912	0.00036359233491146	0.000371671944568911
150	25.4250084186799	0.19	24.297665934174	23.2262926056286	25.3690392627194	0.213514458476991	30.1826939885683	28.9490015714369	31.4163864056997	1.01	0.74	1.36	19.960466418861	20.8111028735445	21.661739328228	27.5750713282566	28.7502122503219	29.9253531723872	28.1507789144948	29.351836382448	30.5492093850659	24.297665934174	1.11056722263566	-0.398038961633381	-0.212463219058979	-0.149937095982387	-0.147534832294206	-0.152141723911224	0.176712493938151	0.180037859726448	0.173660708029508	0.201266250853233	0.204666404214174	0.198155936994874	0.00025408858809912	0.00036359233491146	0.000371671944568911
150	25.4250084186799	0.19	24.298786755247	23.2460822318217	25.3514912786722	0.213318642706821	29.6501512737446	28.4375190501328	30.8627834973564	1	0.74	1.35	19.67468755003	20.5136552557078	21.3526229613857	27.2159131802547	28.3764537062836	29.5369942323125	27.8054845150571	28.9911398844902	30.1780608128172	24.298786755247	1.10740454071545	-0.470769520017066	-0.41474986672271	-0.149937095982387	-0.147534832294206	-0.152141723911224	0.176712493938151	0.180037859726448	0.173660708029508	0.201266250853233	0.204666404214174	0.198155936994874	0.00025408858809912	0.00036359233491146	0.000371671944568911
150	25.4250084186799	0.19	24.3016017141218	23.2458041834522	25.3573992447915	0.220196726726311	30.269944127086	29.0567902661724	31.4830979879995	0.99	0.74	1.35	20.2346276777006	21.0794462714435	21.9242648651864	28.0611677055288	29.2327531983469	30.404338691165	28.6723673393412	29.8707480703283	31.0659290736365	24.3016017141218	1.1054246197857	0.225480706869585	0.130062481903378	-0.149937095982387	-0.147534832294206	-0.152141723911224	0.176712493938151	0.180037859726448	0.173660708029508	0.201266250853233	0.204666404214174	0.198155936994874	0.00025408858809912	0.00036359233491146	0.000371671944568911
150	25.4250084186799	0.19	24.3060872552101	23.2518746737535	25.3602998366666	0.215580937572823	29.6946956973872	28.488369002865	30.9010223919094	1	0.74	1.36	19.7205273298503	20.5555838592592	21.3906403886681	27.2850109863884	28.4403820471151	29.5957531078417	27.8529306101166	29.0314049943223	30.2152902308177	24.3060872552101	1.10748815542395	0.0392699385137807	0.100218762665292	-0.149937095982387	-0.147534832294206	-0.152141723911224	0.176712493938151	0.180037859726448	0.173660708029508	0.201266250853233	0.204666404214174	0.198155936994874	0.00025408858809912	0.00036359233491146	0.000371671944568911
150	25.4250084186799	0.19	24.3098048166627	23.2562547016861	25.3633549316393	0.213496407418679	29.4070542872114	28.2050008882094	30.6091076862134	1	0.74	1.36	19.5509175591686	20.3841473469908	21.2173771348129	27.0645331476579	28.2179815801359	29.3714300126138	27.6278674532519	28.8065569518169	29.9850928606287	24.3098048166627	1.10883786513364	-0.00942437569729677	0.0442292552955155	-0.149937095982387	-0.147534832294206	-0.152141723911224	0.176712493938151	0.180037859726448	0.173660708029508	0.201266250853233	0.204666404214174	0.198155936994874	0.00025408858809912	0.00036359233491146	0.000371671944568911
150	25.4250084186799	0.19	24.3141800481668	23.2561205691628	25.3722395271709	0.21333762896184	29.7951218798341	28.5766295758316	31.0136141838367	1.01	0.74	1.36	19.7352117649272	20.5767107104068	21.4182096558865	27.2806304760802	28.4438620669588	29.6070936578373	27.8590492589634	29.0496495260759	30.2364231353716	24.3141800481668	1.11148853577387	0.512385966331342	0.672234198284211	-0.149937095982387	-0.147534832294206	-0.152141723911224	0.176712493938151	0.180037859726448	0.173660708029508	0.201266250853233	0.204666404214174	0.198155936994874	0.00025408858809912	0.00036359233491146	0.000371671944568911
150	25.4250084186799	0.19	24.3181137053362	23.2584905700219	25.3777368406506	0.213597396467643	29.5701153222921	28.3617599422504	30.7784707023339	0.99	0.73	1.36	19.7825541657984	20.6253916979503	21.4682292301021	27.4514663858755	28.6210386255725	29.7906108652696	28.005246123309	29.1970560242151	30.3933753398773	24.3181137053362	1.10313237345221	0.0268992673697133	-0.0920836811361116	-0.149937095982387	-0.147534832294206	-0.152141723911224	0.176712493938151	0.180037859726448	0.173660708029508	0.201266250853233	0.204666404214174	0.198155936994874	0.00025408858809912	0.00036359233491146	0.000371671944568911
150	25.4250084186799	0.19	24.31823988955	23.25559579187	25.3808839872299	0.213345732985976	29.4459162611504	28.2417340387463	30.6500984835544	1	0.74	1.35	19.5718060014756	20.4063164042357	21.2408268069958	27.0910039188577	28.2461208554243	29.401237791991	27.6626989703317	28.8434292092659	30.0207709560236	24.31823988955	1.10089347409246	0.0808016417299621	-0.0488810297848934	-0.149937095982387	-0.147534832294206	-0.152141723911224	0.176712493938151	0.180037859726448	0.173660708029508	0.201266250853233	0.204666404214174	0.198155936994874	0.00025408858809912	0.00036359233491146	0.000371671944568911
150	25.4250084186799	0.19	24.3215036284528	23.26272234355	25.3802849133556	0.217135039311235	29.9636211702127	28.7519355959974	31.175306744428	1.02	0.75	1.37	19.7147723744666	20.5456070570681	21.3764417396696	27.1777838804743	28.3231303757445	29.4684768710148	27.7525543857125	28.9231098054924	30.0889011208656	24.3215036284528	1.11462401761984	-0.433874129716341	-0.169254645789556	-0.149937095982387	-0.147534832294206	-0.152141723911224	0.176712493938151	0.180037859726448	0.173660708029508	0.201266250853233	0.204666404214174	0.198155936994874	0.00025408858809912	0.00036359233491146	0.000371671944568911
150	25.4250084186799	0.19	24.3222942349015	23.2621528283877	25.3824356414153	0.215557309539343	29.2725386084418	28.0832786726944	30.4617985441893	0.99	0.73	1.34	19.5842855696663	20.4136333986606	21.2429812276549	27.1741645600947	28.3249256793849	29.4756867986751	27.7386110477425	28.9117840484207	30.0885273206044	24.3222942349015	1.0931505717487	-0.0426762370918463	-0.442152794454298	-0.149937095982387	-0.147534832294206	-0.152141723911224	0.176712493938151	0.180037859726448	0.173660708029508	0.201266250853233	0.204666404214174	0.198155936994874	0.00025408858809912	0.00036359233491146	0.000371671944568911
150	25.4250084186799	0.19	24.3227811631921	23.2618000054275	25.3837623209566	0.214495737445136	29.8844465614098	28.6665025473764	31.1023905754432	1.01	0.74	1.36	19.7169837965353	20.554692629348	21.3924014621606	27.2129449729471	28.3691321771324	29.5253193813177	27.7813662237729	28.9620419308386	30.1420587356537	24.3227811631921	1.10510988238819	0.313825281076366	0.296414350647482	-0.149937095982387	-0.147534832294206	-0.152141723911224	0.176712493938151	0.180037859726448	0.173660708029508	0.201266250853233	0.204666404214174	0.198155936994874	0.00025408858809912	0.00036359233491146	0.000371671944568911
150	25.4250084186799	0.19	24.3328968141865	23.2645025913515	25.4012910370214	0.208006991217717	29.3154067286291	28.0971612734455	30.5336521838127	1	0.74	1.37	19.4178700033128	20.2597960488183	21.1017220943238	26.8492948809189	28.0134349570367	29.1775750331545	27.4045737363414	28.5937269674207	29.7821926797435	24.3328968141865	1.10825677705198	-0.077692149589078	0.0377503348302759	-0.149937095982387	-0.147534832294206	-0.152141723911224	0.176712493938151	0.180037859726448	0.173660708029508	0.201266250853233	0.204666404214174	0.198155936994874	0.00025408858809912	0.00036359233491146	0.000371671944568911
150	25.4250084186799	0.19	24.3332653843473	23.2748294941677	25.3917012745268	0.217184191790711	30.1630058356773	28.9434337536703	31.3825779176843	1	0.74	1.36	20.1156391040062	20.9632397056405	21.8108403072749	27.8746439453086	29.0491810731735	30.2237182010384	28.4584646621277	29.6574420323701	30.8595382605532	24.3332653843473	1.10453637550876	-0.238402420093985	-0.314914314727273	-0.149937095982387	-0.147534832294206	-0.152141723911224	0.176712493938151	0.180037859726448	0.173660708029508	0.201266250853233	0.204666404214174	0.198155936994874	0.00025408858809912	0.00036359233491146	0.000371671944568911
150	25.4250084186799	0.19	24.3346225866897	23.2608597311435	25.408385442236	0.209083465393218	29.7310214819865	28.4995269688215	30.9625159951516	1.01	0.74	1.35	19.6425943718341	20.4913715188971	21.3401486659601	27.1317162819844	28.3041062578099	29.4764962336354	27.7090050244385	28.9068725216912	30.1029071725711	24.3346225866897	1.10896931384705	0.0450107885337298	0.130600743513014	-0.149937095982387	-0.147534832294206	-0.152141723911224	0.176712493938151	0.180037859726448	0.173660708029508	0.201266250853233	0.204666404214174	0.198155936994874	0.00025408858809912	0.00036359233491146	0.000371671944568911
150	25.4250084186799	0.19	24.3366378363858	23.2827626596354	25.3905130131363	0.21958789997641	30.0219751534544	28.8166222355391	31.2273280713697	1	0.74	1.35	20.0195692590173	20.8569556127866	21.6943419665558	27.7372595082654	28.8974644209018	30.0576693335383	28.3243773078511	29.5078124927438	30.697096484882	24.3366378363858	1.10287402127822	0.236859579127507	0.144229317510745	-0.149937095982387	-0.147534832294206	-0.152141723911224	0.176712493938151	0.180037859726448	0.173660708029508	0.201266250853233	0.204666404214174	0.198155936994874	0.00025408858809912	0.00036359233491146	0.000371671944568911
150	25.4250084186799	0.19	24.3407406050312	23.2823381973849	25.3991430126774	0.211041095689541	29.5445088614073	28.3279374203762	30.7610803024383	1	0.74	1.35	19.6157896004346	20.4582091902208	21.300628780007	27.1434707134232	28.3091740539234	29.4748773944236	27.724135428926	28.9211571025008	30.1055698572325	24.3407406050312	1.10637689032605	-0.363402422773565	-0.348334288178868	-0.149937095982387	-0.147534832294206	-0.152141723911224	0.176712493938151	0.180037859726448	0.173660708029508	0.201266250853233	0.204666404214174	0.198155936994874	0.00025408858809912	0.00036359233491146	0.000371671944568911
150	25.4250084186799	0.19	24.3443194709397	23.2840397129764	25.4045992289031	0.215756371404261	29.8956708665632	28.6818093133375	31.1095324197889	1	0.74	1.34	19.8990538650828	20.7412146984009	21.583375531719	27.5558980773711	28.7221092070564	29.8883203367417	28.1541773091292	29.3445456582964	30.534601686168	24.3443194709397	1.10068845107414	0.216657642386215	0.113724214780436	-0.149937095982387	-0.147534832294206	-0.152141723911224	0.176712493938151	0.180037859726448	0.173660708029508	0.201266250853233	0.204666404214174	0.198155936994874	0.00025408858809912	0.00036359233491146	0.000371671944568911
150	25.4250084186799	0.19	24.3463537751193	23.2885821486684	25.4041254015701	0.215595191942237	29.7441245164821	28.5358407345557	30.9524082984085	1	0.74	1.35	19.7709187660111	20.6080723204121	21.4452258748131	27.3640977655007	28.5227668176819	29.6814358698632	27.9348200825898	29.1161817944971	30.298118020188	24.3463537751193	1.10365649692916	0.193036845342651	0.119981947419533	-0.149937095982387	-0.147534832294206	-0.152141723911224	0.176712493938151	0.180037859726448	0.173660708029508	0.201266250853233	0.204666404214174	0.198155936994874	0.00025408858809912	0.00036359233491146	0.000371671944568911
150	25.4250084186799	0.19	24.3476560559666	23.2768318736124	25.4184802383207	0.211359206248804	29.6182336802249	28.3997902869015	30.8366770735484	1	0.74	1.34	19.7441500940602	20.5912383646377	21.4383266352151	27.3632705455323	28.5372438699517	29.711217194371	27.9473461834275	29.1439348873485	30.3455873691925	24.3476560559666	1.09984181439682	0.14985501378353	0.0722703670034731	-0.149937095982387	-0.147534832294206	-0.152141723911224	0.176712493938151	0.180037859726448	0.173660708029508	0.201266250853233	0.204666404214174	0.198155936994874	0.00025408858809912	0.00036359233491146	0.000371671944568911
150	25.4250084186799	0.19	24.3535880080259	23.2892255650345	25.4179504510174	0.211308565446945	29.5042576550407	28.2903186353693	30.718196674712	0.99	0.73	1.36	19.7062488562867	20.5518450026691	21.3974411490516	27.3313145319915	28.5041026365346	29.6768907410777	27.8628267249656	29.0609701203156	30.2579097271484	24.3535880080259	1.1026162589957	-0.12160587434882	-0.252697874562224	-0.149937095982387	-0.147534832294206	-0.152141723911224	0.176712493938151	0.180037859726448	0.173660708029508	0.201266250853233	0.204666404214174	0.198155936994874	0.00025408858809912	0.00036359233491146	0.000371671944568911
150	25.4250084186799	0.19	24.3549321260293	23.2898714970832	25.4199927549754	0.208770347470208	29.5809626672484	28.3545225681575	30.8074027663394	1	0.75	1.35	19.5881408126656	20.4354018202013	21.2826628277371	27.0806907483843	28.2520328143657	29.423374880347	27.6819739774526	28.8777108722951	30.0752493037254	24.3549321260293	1.1112594906211	0.270199843097612	0.451231845238007	-0.149937095982387	-0.147534832294206	-0.152141723911224	0.176712493938151	0.180037859726448	0.173660708029508	0.201266250853233	0.204666404214174	0.198155936994874	0.00025408858809912	0.00036359233491146	0.000371671944568911
150	25.4250084186799	0.19	24.3552103246369	23.297665056258	25.4127555930158	0.2159479632204	30.103869211943	28.8822457248498	31.3254926990363	1	0.74	1.36	20.0907797868827	20.9405533361936	21.7903268855045	27.8496907768015	29.0276406040185	30.2055904312355	28.4209109969087	29.6248232490703	30.8225158056351	24.3552103246369	1.10521637550096	0.193786176842921	0.127910393354941	-0.149937095982387	-0.147534832294206	-0.152141723911224	0.176712493938151	0.180037859726448	0.173660708029508	0.201266250853233	0.204666404214174	0.198155936994874	0.00025408858809912	0.00036359233491146	0.000371671944568911
150	25.4250084186799	0.19	24.3588146596057	23.3017486837344	25.4158806354769	0.218104218187853	29.7999770592508	28.5983339504432	31.0016201680585	0.99	0.73	1.33	19.9295992670996	20.7669999933834	21.6044007196673	27.6458279456614	28.807448713352	29.9690694810426	28.2248704666094	29.4119305935938	30.5967088403359	24.3588146596057	1.09316053796152	-0.00368382668459893	-0.360632636001013	-0.149937095982387	-0.147534832294206	-0.152141723911224	0.176712493938151	0.180037859726448	0.173660708029508	0.201266250853233	0.204666404214174	0.198155936994874	0.00025408858809912	0.00036359233491146	0.000371671944568911
150	25.4250084186799	0.19	24.3601782269184	23.2968641032247	25.4234923506121	0.212042030170803	29.8015898494319	28.5781090711773	31.0250706276866	1	0.74	1.36	19.7766069877076	20.6232794686717	21.4699519496358	27.35937900533	28.5306837349269	29.7019884645238	27.9286246380023	29.1274758139482	30.3180476979925	24.3601782269184	1.11185743977624	0.0353745606313037	0.221574824442656	-0.149937095982387	-0.147534832294206	-0.152141723911224	0.176712493938151	0.180037859726448	0.173660708029508	0.201266250853233	0.204666404214174	0.198155936994874	0.00025408858809912	0.00036359233491146	0.000371671944568911
150	25.4250084186799	0.19	24.3637552953589	23.2913820108412	25.4361285798765	0.210942072303972	29.6911557767963	28.4681820952781	30.9141294583144	1	0.75	1.36	19.7322946674616	20.5799805847956	21.4276665021296	27.3150523754981	28.4884883909318	29.6619244063656	27.9063906710605	29.1032524128473	30.2994984023424	24.3637552953589	1.10352872184661	-0.0966886620022471	-0.113017919097723	-0.149937095982387	-0.147534832294206	-0.152141723911224	0.176712493938151	0.180037859726448	0.173660708029508	0.201266250853233	0.204666404214174	0.198155936994874	0.00025408858809912	0.00036359233491146	0.000371671944568911
150	25.4250084186799	0.19	24.365903381573	23.3070078601849	25.424798902961	0.21446221681148	29.5316679612462	28.3279817413067	30.7353541811858	0.99	0.74	1.36	19.7221880504325	20.5602048989377	21.3982217474429	27.3478785768135	28.5099191658009	29.6719597547882	27.9042594532697	29.0872605806738	30.2712737440247	24.365903381573	1.10284326226259	0.0728703508089368	-0.0247510259863885	-0.149937095982387	-0.147534832294206	-0.152141723911224	0.176712493938151	0.180037859726448	0.173660708029508	0.201266250853233	0.204666404214174	0.198155936994874	0.00025408858809912	0.00036359233491146	0.000371671944568911
150	25.4250084186799	0.19	24.3750726434915	23.3152596789656	25.4348856080175	0.215553049146992	29.8014448101393	28.5906816676553	31.0122079526232	0.99	0.74	1.36	19.8943242280933	20.736812518509	21.5793008089246	27.5807854991919	28.7487813837026	29.9167772682133	28.1563239615779	29.3488203643883	30.5393784125962	24.3750726434915	1.10455811623142	-0.0309601287618995	-0.0326785857453477	-0.149937095982387	-0.147534832294206	-0.152141723911224	0.176712493938151	0.180037859726448	0.173660708029508	0.201266250853233	0.204666404214174	0.198155936994874	0.00025408858809912	0.00036359233491146	0.000371671944568911
150	25.4250084186799	0.19	24.3756578367834	23.3207851792306	25.4305304943363	0.216916896301816	29.9945413494712	28.7808266014244	31.208256097518	1	0.74	1.36	19.9390661097975	20.7799154340676	21.6207647583376	27.5959738700503	28.759722254926	29.9234706398016	28.1631085122454	29.350885835034	30.5407463459428	24.3756578367834	1.10514293413267	0.0140345644695824	0.00816005216298718	-0.149937095982387	-0.147534832294206	-0.152141723911224	0.176712493938151	0.180037859726448	0.173660708029508	0.201266250853233	0.204666404214174	0.198155936994874	0.00025408858809912	0.00036359233491146	0.000371671944568911
150	25.4250084186799	0.19	24.3761253846432	23.3183470835185	25.4339036857678	0.215123568106993	29.8870669050155	28.6712809793755	31.1028528306555	1	0.74	1.36	19.8790176355457	20.7219736888253	21.564929742105	27.5213400448602	28.6883635170713	29.8553869892825	28.111895228837	29.2987957554323	30.4941703964892	24.3761253846432	1.10808105993856	-0.256184315015246	-0.188876132460338	-0.149937095982387	-0.147534832294206	-0.152141723911224	0.176712493938151	0.180037859726448	0.173660708029508	0.201266250853233	0.204666404214174	0.198155936994874	0.00025408858809912	0.00036359233491146	0.000371671944568911
150	25.4250084186799	0.19	24.3874709334749	23.3317692015965	25.4431726653532	0.215787260152885	30.2710850787056	29.0420926629987	31.5000774944126	1	0.74	1.35	20.1756589185213	21.0294449070339	21.8832308955465	27.9532278717457	29.1361421144467	30.3190563571477	28.5646286640492	29.775044198862	30.9825014474065	24.3874709334749	1.10764312253289	0.373935853294201	0.443893360989129	-0.149937095982387	-0.147534832294206	-0.152141723911224	0.176712493938151	0.180037859726448	0.173660708029508	0.201266250853233	0.204666404214174	0.198155936994874	0.00025408858809912	0.00036359233491146	0.000371671944568911
150	25.4250084186799	0.19	24.3997646249004	23.3376383836122	25.4618908661885	0.216685347573351	29.8614735877076	28.652319200947	31.0706279744681	0.99	0.73	1.34	19.9355229664687	20.7768204851168	21.618118003765	27.6369927778786	28.803299449945	29.9696061220114	28.2166453760605	29.408280258523	30.5956114304027	24.3997646249004	1.09990534228758	0.0607636381575392	-0.0698835774519862	-0.149937095982387	-0.147534832294206	-0.152141723911224	0.176712493938151	0.180037859726448	0.173660708029508	0.201266250853233	0.204666404214174	0.198155936994874	0.00025408858809912	0.00036359233491146	0.000371671944568911
150	25.4250084186799	0.19	24.40232887618	23.332906852789	25.471750899571	0.217075088246776	30.0184170078842	28.804301469844	31.2325325459244	0.99	0.73	1.33	20.1162881062823	20.9641995886385	21.8121110709947	27.9281219302649	29.1053060678256	30.2824902053862	28.5364072982729	29.7379798669522	30.9427689739799	24.40232887618	1.09541130608973	0.158338049472406	-0.108060102887427	-0.149937095982387	-0.147534832294206	-0.152141723911224	0.176712493938151	0.180037859726448	0.173660708029508	0.201266250853233	0.204666404214174	0.198155936994874	0.00025408858809912	0.00036359233491146	0.000371671944568911
150	25.4250084186799	0.19	24.4037561166243	23.3290797270038	25.4784325062449	0.213575550154911	29.9260152404451	28.703036810346	31.1489936705442	0.99	0.74	1.36	19.9848783870179	20.8363936938118	21.6879090006056	27.7129867127501	28.8937811076867	30.0745755026233	28.28482381041	29.4865887088415	30.694037858484	24.4037561166243	1.10275229368842	-0.149039772378741	-0.234482036349225	-0.149937095982387	-0.147534832294206	-0.152141723911224	0.176712493938151	0.180037859726448	0.173660708029508	0.201266250853233	0.204666404214174	0.198155936994874	0.00025408858809912	0.00036359233491146	0.000371671944568911
150	25.4250084186799	0.19	24.4054739395563	23.3399201650973	25.4710277140153	0.208961062059179	29.3360989889763	28.1205127426867	30.5516852352658	1.01	0.74	1.36	19.4073326395054	20.2462677915639	21.0852029436224	26.8205470974614	27.9799387653148	29.1393304331682	27.3853675273202	28.5660760187584	29.7497326040912	24.4054739395563	1.10641522707291	-0.250161623392967	-0.179416338457566	-0.149937095982387	-0.147534832294206	-0.152141723911224	0.176712493938151	0.180037859726448	0.173660708029508	0.201266250853233	0.204666404214174	0.198155936994874	0.00025408858809912	0.00036359233491146	0.000371671944568911
150	25.4250084186799	0.19	24.4106962800306	23.3389713282481	25.4824212318131	0.209003099760639	29.3958847927828	28.1779760959845	30.613793489581	1	0.74	1.37	19.5396649934122	20.3842085421375	21.2287520908629	27.0529582506059	28.2222414175481	29.3915245844902	27.6120338212782	28.8049317014151	29.9990816379113	24.4106962800306	1.11036103088324	-0.330303473757573	-0.177465583499783	-0.149937095982387	-0.147534832294206	-0.152141723911224	0.176712493938151	0.180037859726448	0.173660708029508	0.201266250853233	0.204666404214174	0.198155936994874	0.00025408858809912	0.00036359233491146	0.000371671944568911
150	25.4250084186799	0.19	24.4116236826286	23.3497742060297	25.4734731592275	0.212826620921932	29.7967864947852	28.5763678852481	31.0172051043224	0.99	0.74	1.34	19.8810425755765	20.7301075943943	21.5791726132122	27.5605861703321	28.7376235176637	29.9146608649954	28.1471312962434	29.3495746548085	30.5517081236224	24.4116236826286	1.10298916938701	0.0284688170159267	-0.0256199636893105	-0.149937095982387	-0.147534832294206	-0.152141723911224	0.176712493938151	0.180037859726448	0.173660708029508	0.201266250853233	0.204666404214174	0.198155936994874	0.00025408858809912	0.00036359233491146	0.000371671944568911
150	25.4250084186799	0.19	24.4131491232587	23.3328781740049	25.4934200725124	0.212908837620717	30.2453045965594	29.006819445208	31.4837897479108	1	0.74	1.35	20.1266167419355	20.9859497008252	21.8452826597148	27.8721349586064	29.0621732303962	30.2522115021861	28.4622813104509	29.6825700369934	30.8965686914159	24.4131491232587	1.10360024783077	0.240104627052164	0.229393785577217	-0.149937095982387	-0.147534832294206	-0.152141723911224	0.176712493938151	0.180037859726448	0.173660708029508	0.201266250853233	0.204666404214174	0.198155936994874	0.00025408858809912	0.00036359233491146	0.000371671944568911
150	25.4250084186799	0.19	24.414872380499	23.3579789509142	25.4717658100839	0.217034581861798	29.9041094324324	28.694472990632	31.1137458742327	1	0.74	1.35	19.8767376671421	20.7146560437623	21.5525744203825	27.5083728347609	28.6680083592196	29.8276438836784	28.1077947974217	29.2935385445686	30.4770149366749	24.414872380499	1.10741323886229	-0.157504494113443	-0.124271094982309	-0.149937095982387	-0.147534832294206	-0.152141723911224	0.176712493938151	0.180037859726448	0.173660708029508	0.201266250853233	0.204666404214174	0.198155936994874	0.00025408858809912	0.00036359233491146	0.000371671944568911
150	25.4250084186799	0.19	24.4181593959073	23.3573717502539	25.4789470415607	0.214240712056134	29.4499759111135	28.2488297107048	30.6511221115223	0.99	0.73	1.35	19.6530264784267	20.4886773115	21.3243281445733	27.2444166166864	28.4028549603848	29.5612933040832	27.8053490542116	28.9896485166845	30.1723050551869	24.4181593959073	1.09960128305182	-0.805318236790605	-1.02720396654449	-0.149937095982387	-0.147534832294206	-0.152141723911224	0.176712493938151	0.180037859726448	0.173660708029508	0.201266250853233	0.204666404214174	0.198155936994874	0.00025408858809912	0.00036359233491146	0.000371671944568911
150	25.4250084186799	0.19	24.41849049505	23.352413299732	25.484567690368	0.213611913091093	29.6882979867113	28.4751656020749	30.9014303713476	1	0.74	1.35	19.7268765687185	20.5673040888833	21.4077316090482	27.3020701606205	28.4652249581136	29.6283797556066	27.8738170058973	29.0676357952883	30.2548955724775	24.41849049505	1.10553773638604	0.477450464890414	0.51654338364073	-0.149937095982387	-0.147534832294206	-0.152141723911224	0.176712493938151	0.180037859726448	0.173660708029508	0.201266250853233	0.204666404214174	0.198155936994874	0.00025408858809912	0.00036359233491146	0.000371671944568911
150	25.4250084186799	0.19	24.4196107656177	23.3392080114327	25.5000135198028	0.212641323750408	29.9047488254744	28.6792305216118	31.1302671293369	0.99	0.73	1.35	19.9664227174891	20.8196261004914	21.6728294834936	27.686382223456	28.8694742229785	30.052566222501	28.2639521405366	29.466939311277	30.6772736212286	24.4196107656177	1.09926395947492	0.216681105236262	0.0923689924960983	-0.149937095982387	-0.147534832294206	-0.152141723911224	0.176712493938151	0.180037859726448	0.173660708029508	0.201266250853233	0.204666404214174	0.198155936994874	0.00025408858809912	0.00036359233491146	0.000371671944568911
150	25.4250084186799	0.19	24.4274298255418	23.3693440805168	25.4855155705667	0.219087407083546	29.9431397281168	28.7391937224886	31.147085733745	1	0.74	1.35	19.928064336479	20.7628933748118	21.5977224131445	27.5902909578384	28.7461069808472	29.9019230038561	28.1713290794001	29.3547669981652	30.5357716048134	24.4274298255418	1.1026925173941	0.235760260578354	0.120133801252846	-0.149937095982387	-0.147534832294206	-0.152141723911224	0.176712493938151	0.180037859726448	0.173660708029508	0.201266250853233	0.204666404214174	0.198155936994874	0.00025408858809912	0.00036359233491146	0.000371671944568911
150	25.4250084186799	0.19	24.4286538715647	23.3712878178621	25.4860199252673	0.223012279118734	30.1839451271097	28.9840705261781	31.3838197280412	1	0.74	1.36	20.0392835157581	20.8688642777048	21.6984450396515	27.7130432834145	28.8603002472096	30.0075572110046	28.2999079798774	29.4714226887581	30.6454514708659	24.4286538715647	1.10630113790623	-0.132744770068016	-0.12205736151591	-0.149937095982387	-0.147534832294206	-0.152141723911224	0.176712493938151	0.180037859726448	0.173660708029508	0.201266250853233	0.204666404214174	0.198155936994874	0.00025408858809912	0.00036359233491146	0.000371671944568911
150	25.4250084186799	0.19	24.4305288560588	23.3720708623101	25.4889868498074	0.214884212089294	29.8507455254258	28.6355757715316	31.0659152793199	0.99	0.74	1.35	19.9236780442183	20.7691526084045	21.6146271725908	27.6204669204113	28.7925598532687	29.9646527861262	28.2080670472452	29.4067538656819	30.6047661000308	24.4305288560588	1.10152474240871	0.427008726672946	0.316280422142582	-0.149937095982387	-0.147534832294206	-0.152141723911224	0.176712493938151	0.180037859726448	0.173660708029508	0.201266250853233	0.204666404214174	0.198155936994874	0.00025408858809912	0.00036359233491146	0.000371671944568911
150	25.4250084186799	0.19	24.4314785977315	23.3696011703912	25.4933560250718	0.216015717941724	30.0233873798797	28.8052735917481	31.2415011680112	1	0.74	1.36	19.9953305649271	20.8408905899624	21.6864506149976	27.6949104566339	28.8660693481072	30.0372282395804	28.2727618828259	29.4697636314212	30.6627528790473	24.4314785977315	1.10878246168221	-0.0505294339647851	0.051884533218303	-0.149937095982387	-0.147534832294206	-0.152141723911224	0.176712493938151	0.180037859726448	0.173660708029508	0.201266250853233	0.204666404214174	0.198155936994874	0.00025408858809912	0.00036359233491146	0.000371671944568911
150	25.4250084186799	0.19	24.4322173733108	23.3745927107332	25.4898420358885	0.220265777552704	30.1535683628004	28.9453215275728	31.3618151980279	0.99	0.74	1.34	20.1451035031376	20.9860082251602	21.8269129471827	27.9306138759286	29.0965043908917	30.2623949058548	28.5196129548474	29.7085576727401	30.9008856322626	24.4322173733108	1.10009340920226	0.0120115298754654	-0.17216273351868	-0.149937095982387	-0.147534832294206	-0.152141723911224	0.176712493938151	0.180037859726448	0.173660708029508	0.201266250853233	0.204666404214174	0.198155936994874	0.00025408858809912	0.00036359233491146	0.000371671944568911
150	25.4250084186799	0.19	24.4342345879322	23.3750748473662	25.4933943284981	0.216452248202617	29.9239388454047	28.7114224763932	31.1364552144162	1	0.74	1.36	19.9108594959552	20.7517179758784	21.5925764558016	27.5675690309446	28.7317791543322	29.8959892777197	28.1364781898036	29.3252573972979	30.5171780066529	24.4342345879322	1.10712290182098	0.244929861749917	0.237435230233804	-0.149937095982387	-0.147534832294206	-0.152141723911224	0.176712493938151	0.180037859726448	0.173660708029508	0.201266250853233	0.204666404214174	0.198155936994874	0.00025408858809912	0.00036359233491146	0.000371671944568911
150	25.4250084186799	0.19	24.4351787408056	23.3756944873597	25.4946629942516	0.216069442169109	29.7288860307288	28.5229120844643	30.9348599769934	0.99	0.74	1.34	19.8564482666394	20.6959964587737	21.535544650908	27.5332697488497	28.6974007420056	29.8615317351616	28.1150531863659	29.301463481693	30.4902010058215	24.4351787408056	1.1002933625389	0.147095820948315	0.0143255234791404	-0.149937095982387	-0.147534832294206	-0.152141723911224	0.176712493938151	0.180037859726448	0.173660708029508	0.201266250853233	0.204666404214174	0.198155936994874	0.00025408858809912	0.00036359233491146	0.000371671944568911
150	25.4250084186799	0.19	24.4369717848288	23.3727548402982	25.5011887293595	0.212808292378374	29.4931118506345	28.2850650832048	30.7011586180642	1	0.74	1.36	19.5667187384067	20.4024075109658	21.2380962835249	27.0652314150991	28.221179447199	29.3771274792989	27.6228988759508	28.799060602112	29.9822755350744	24.4369717848288	1.10607833167122	-0.38864981130575	-0.36028145220489	-0.149937095982387	-0.147534832294206	-0.152141723911224	0.176712493938151	0.180037859726448	0.173660708029508	0.201266250853233	0.204666404214174	0.198155936994874	0.00025408858809912	0.00036359233491146	0.000371671944568911
150	25.4250084186799	0.19	24.4403281363474	23.3818477280579	25.4988085446369	0.217110628596701	30.0168031796634	28.8028798398073	31.2307265195195	0.99	0.74	1.34	20.0586142557021	20.9040026385858	21.7493910214695	27.817507769891	28.9899017154377	30.1622956609844	28.412140676967	29.611102867726	30.8056807555824	24.4403281363474	1.09973721226452	-0.12230832034351	-0.25663241827796	-0.149937095982387	-0.147534832294206	-0.152141723911224	0.176712493938151	0.180037859726448	0.173660708029508	0.201266250853233	0.204666404214174	0.198155936994874	0.00025408858809912	0.00036359233491146	0.000371671944568911
150	25.4250084186799	0.19	24.4406543752506	23.3738401853881	25.5074685651132	0.215311799235701	30.0679357956569	28.8454736264552	31.2903979648586	1.01	0.75	1.36	19.8313579598046	20.6718047204888	21.5122514811731	27.3661928221429	28.5259635325627	29.6857342429824	27.9474276780108	29.1339347877672	30.316261319951	24.4406543752506	1.11462958030071	-0.248724846742746	0.0176622218769389	-0.149937095982387	-0.147534832294206	-0.152141723911224	0.176712493938151	0.180037859726448	0.173660708029508	0.201266250853233	0.204666404214174	0.198155936994874	0.00025408858809912	0.00036359233491146	0.000371671944568911
150	25.4250084186799	0.19	24.4412209473305	23.3806918850764	25.5017500095845	0.217471248736438	29.9455829796599	28.7358231274715	31.1553428318482	1	0.73	1.34	19.9822354066715	20.8234747908622	21.6647141750529	27.6956317570403	28.8616002150181	30.0275686729958	28.2779503721694	29.4684590274777	30.6578984384947	24.4412209473305	1.09993364491135	0.245259494308052	0.091083932354141	-0.149937095982387	-0.147534832294206	-0.152141723911224	0.176712493938151	0.180037859726448	0.173660708029508	0.201266250853233	0.204666404214174	0.198155936994874	0.00025408858809912	0.00036359233491146	0.000371671944568911
150	25.4250084186799	0.19	24.444056788346	23.3793395869132	25.5087739897787	0.214131981976607	29.719466234501	28.5069370175357	30.9319954514664	1	0.74	1.36	19.7966423260771	20.6386832371514	21.4807241482256	27.4242194612716	28.5906957939905	29.7571721267093	28.0081614145893	29.1976977513301	30.3916912728323	24.444056788346	1.1059721836668	0.222821280482524	0.262737602334117	-0.149937095982387	-0.147534832294206	-0.152141723911224	0.176712493938151	0.180037859726448	0.173660708029508	0.201266250853233	0.204666404214174	0.198155936994874	0.00025408858809912	0.00036359233491146	0.000371671944568911
150	25.4250084186799	0.19	24.4457945500491	23.374264504088	25.5173245960102	0.210996733815253	29.42258370993	28.2108714299263	30.6342959899337	1	0.74	1.35	19.5895690090408	20.4309794343513	21.2723898596618	27.1365730133528	28.3021420685013	29.4677111236498	27.7103381884018	28.9003900525648	30.0871245589612	24.4457945500491	1.09887346185415	0.0381175204871279	-0.0801697629566304	-0.149937095982387	-0.147534832294206	-0.152141723911224	0.176712493938151	0.180037859726448	0.173660708029508	0.201266250853233	0.204666404214174	0.198155936994874	0.00025408858809912	0.00036359233491146	0.000371671944568911
150	25.4250084186799	0.19	24.4501584024846	23.3837190032621	25.5165978017072	0.20919432233143	29.1355822552436	27.9291559109373	30.34200859955	1	0.73	1.35	19.4014047403477	20.2394667952822	21.0775288502166	26.8799182357423	28.0410217648218	29.2021252939013	27.4354585249822	28.6205238777796	29.8053295970391	24.4501584024846	1.10159569006008	0.49119729277329	0.401012454047893	-0.149937095982387	-0.147534832294206	-0.152141723911224	0.176712493938151	0.180037859726448	0.173660708029508	0.201266250853233	0.204666404214174	0.198155936994874	0.00025408858809912	0.00036359233491146	0.000371671944568911
150	25.4250084186799	0.19	24.4506888996461	23.3878966309304	25.5134811683618	0.218170772943742	29.8282730769628	28.6257236272432	31.0308225266824	1	0.74	1.36	19.8033059467399	20.6352309306804	21.467155914621	27.3929814949678	28.5437441884077	29.6945068818476	27.9557491827691	29.136370168417	30.3061641151974	24.4506888996461	1.1069731917202	0.478981292536978	0.541097637507532	-0.149937095982387	-0.147534832294206	-0.152141723911224	0.176712493938151	0.180037859726448	0.173660708029508	0.201266250853233	0.204666404214174	0.198155936994874	0.00025408858809912	0.00036359233491146	0.000371671944568911
150	25.4250084186799	0.19	24.4521900407935	23.3883869723424	25.5159931092446	0.217743063586675	30.278038779544	29.0558242123503	31.5002533467377	1	0.74	1.36	20.0869055797271	20.9318483502355	21.7767911207438	27.7778427752039	28.9462998747839	30.1147569743639	28.3567787652236	29.5486507654229	30.7435417426182	24.4521900407935	1.10921223179161	-0.524442255898673	-0.469697689162817	-0.149937095982387	-0.147534832294206	-0.152141723911224	0.176712493938151	0.180037859726448	0.173660708029508	0.201266250853233	0.204666404214174	0.198155936994874	0.00025408858809912	0.00036359233491146	0.000371671944568911
150	25.4250084186799	0.19	24.4605675527205	23.3961098256831	25.525025279758	0.213057810813592	29.4478565282768	28.2425610124372	30.6531520441164	0.99	0.73	1.35	19.6925341832202	20.5329439157548	21.3733536482893	27.3228384807685	28.4888833973885	29.6549283140084	27.8673226123027	29.0551887464423	30.2447139023579	24.4605675527205	1.09791200207642	-0.461599849464334	-0.727447543496798	-0.149937095982387	-0.147534832294206	-0.152141723911224	0.176712493938151	0.180037859726448	0.173660708029508	0.201266250853233	0.204666404214174	0.198155936994874	0.00025408858809912	0.00036359233491146	0.000371671944568911
150	25.4250084186799	0.19	24.4671411523871	23.4067231784109	25.5275591263633	0.216479777282833	29.7576657507084	28.5519846091884	30.9633468922284	0.99	0.73	1.33	19.9681600296113	20.8113670538546	21.654574078098	27.737684467778	28.9089796870066	30.0802749062353	28.3341735811369	29.5203825669584	30.7219124362797	24.4671411523871	1.09386426596097	0.0502533537318301	-0.307316233280182	-0.149937095982387	-0.147534832294206	-0.152141723911224	0.176712493938151	0.180037859726448	0.173660708029508	0.201266250853233	0.204666404214174	0.198155936994874	0.00025408858809912	0.00036359233491146	0.000371671944568911
150	25.4250084186799	0.19	24.4697934079162	23.4059591130766	25.5336277027557	0.212246065072591	29.4725293673421	28.2632962189061	30.6817625157781	1	0.74	1.37	19.5266703054432	20.3621106174662	21.1975509294892	26.9965330361351	28.1515682587538	29.3066034813724	27.5451266557508	28.7232668623879	29.9017364242282	24.4697934079162	1.10745861019675	-0.451671942157722	-0.38676114929363	-0.149937095982387	-0.147534832294206	-0.152141723911224	0.176712493938151	0.180037859726448	0.173660708029508	0.201266250853233	0.204666404214174	0.198155936994874	0.00025408858809912	0.00036359233491146	0.000371671944568911
150	25.4250084186799	0.19	24.4705411707628	23.4034403047603	25.5376420367652	0.218919492330951	30.2032906435232	28.9882883059875	31.4182929810589	0.99	0.74	1.34	20.2261237020786	21.0738725349144	21.9216213677503	28.0705330543034	29.2470690027819	30.4236049512603	28.691169346297	29.8932711923542	31.0947884975063	24.4705411707628	1.0947589767567	-0.181999384465627	-0.429002764632803	-0.149937095982387	-0.147534832294206	-0.152141723911224	0.176712493938151	0.180037859726448	0.173660708029508	0.201266250853233	0.204666404214174	0.198155936994874	0.00025408858809912	0.00036359233491146	0.000371671944568911
150	25.4250084186799	0.19	24.4761538100095	23.4114428007645	25.5408648192545	0.215060771945543	29.8094203538085	28.5965674959498	31.0222732116673	1	0.74	1.36	19.8506274620226	20.692542851029	21.5344582400355	27.4945785008288	28.6606932142493	29.8268079276699	28.0716152511975	29.2612509182427	30.4513533443904	24.4761538100095	1.10788850677968	-0.209643210533602	-0.142965837674637	-0.149937095982387	-0.147534832294206	-0.152141723911224	0.176712493938151	0.180037859726448	0.173660708029508	0.201266250853233	0.204666404214174	0.198155936994874	0.00025408858809912	0.00036359233491146	0.000371671944568911
150	25.4250084186799	0.19	24.4851741530122	23.413644088233	25.5567042177914	0.211480511539757	29.7600940088716	28.5362600317849	30.9839279859582	1.01	0.75	1.37	19.6973572598024	20.5421174016889	21.3868775435754	27.2230012413942	28.3905135166672	29.5580257919401	27.7931686730058	28.9875087660378	30.1796363330938	24.4851741530122	1.11314151177489	-0.198959340493693	0.0410427978887949	-0.149937095982387	-0.147534832294206	-0.152141723911224	0.176712493938151	0.180037859726448	0.173660708029508	0.201266250853233	0.204666404214174	0.198155936994874	0.00025408858809912	0.00036359233491146	0.000371671944568911
150	25.4250084186799	0.19	24.4852311641358	23.4176597305809	25.5528025976907	0.214893223349651	29.9360273496006	28.7174184719377	31.1546362272635	1	0.74	1.35	19.8475593580554	20.6897803277886	21.5320012975217	27.4439800204723	28.6085511926351	29.7731223647978	28.0220607692726	29.2091931338749	30.3993413584417	24.4852311641358	1.10154471611966	-0.483953507478081	-0.584483918630587	-0.149937095982387	-0.147534832294206	-0.152141723911224	0.176712493938151	0.180037859726448	0.173660708029508	0.201266250853233	0.204666404214174	0.198155936994874	0.00025408858809912	0.00036359233491146	0.000371671944568911
150	25.4250084186799	0.19	24.4852493641643	23.4149559676876	25.5555427606409	0.214628320672658	30.1281942847207	28.9007992116906	31.3555893577509	1	0.74	1.35	20.0183168572622	20.8684796261527	21.7186423950433	27.703593382462	28.880144029861	30.0566946772601	28.2916680428737	29.4894144124855	30.6961339822089	24.4852493641643	1.10640289381865	0.169584532959434	0.204112362669227	-0.149937095982387	-0.147534832294206	-0.152141723911224	0.176712493938151	0.180037859726448	0.173660708029508	0.201266250853233	0.204666404214174	0.198155936994874	0.00025408858809912	0.00036359233491146	0.000371671944568911
150	25.4250084186799	0.19	24.4869090814507	23.4168923583506	25.5569258045508	0.212611713919827	30.1203243699129	28.8858624631581	31.3547862766678	1	0.75	1.34	19.9883549515686	20.8425743053399	21.6967936591112	27.6516630897448	28.8333804362927	30.0150977828405	28.2753778948177	29.480464361307	30.6872678581208	24.4869090814507	1.10623478133006	0.11370635464075	0.207620435457283	-0.149937095982387	-0.147534832294206	-0.152141723911224	0.176712493938151	0.180037859726448	0.173660708029508	0.201266250853233	0.204666404214174	0.198155936994874	0.00025408858809912	0.00036359233491146	0.000371671944568911
150	25.4250084186799	0.19	24.4967534811522	23.4296492113964	25.5638577509081	0.216606500156721	29.745097047491	28.5403751694644	30.9498189255175	1	0.74	1.36	19.7533770481009	20.5871896855821	21.4210023230633	27.3287802447259	28.482359315257	29.6359383857881	27.9094869841053	29.08659946846	30.2632526575086	24.4967534811522	1.10719064464847	0.215227124489435	0.290236924010249	-0.149937095982387	-0.147534832294206	-0.152141723911224	0.176712493938151	0.180037859726448	0.173660708029508	0.201266250853233	0.204666404214174	0.198155936994874	0.00025408858809912	0.00036359233491146	0.000371671944568911
150	25.4250084186799	0.19	24.5032311400252	23.4351512937078	25.5713109863427	0.209042837200501	29.5314007254172	28.3080244594411	30.7547769913933	0.98	0.74	1.34	19.8550977654347	20.7131673703861	21.5712369753375	27.6119318829024	28.8052254019076	29.9985189209127	28.2039589724425	29.4249956732215	30.6434747207154	24.5032311400252	1.09837838929427	-0.0204140259392556	-0.1943289045715	-0.149937095982387	-0.147534832294206	-0.152141723911224	0.176712493938151	0.180037859726448	0.173660708029508	0.201266250853233	0.204666404214174	0.198155936994874	0.00025408858809912	0.00036359233491146	0.000371671944568911
150	25.4250084186799	0.19	24.5078048032155	23.437656884984	25.5779527214471	0.213482319010597	29.6820177903736	28.4686739827093	30.895361598038	1	0.74	1.34	19.7801754836149	20.6232127621385	21.4662500406621	27.406830111946	28.5749178010402	29.7430054901344	27.9919600096674	29.1834039659373	30.3803223694195	24.5078048032155	1.09836469524	0.164096848932609	0.0129086466013691	-0.149937095982387	-0.147534832294206	-0.152141723911224	0.176712493938151	0.180037859726448	0.173660708029508	0.201266250853233	0.204666404214174	0.198155936994874	0.00025408858809912	0.00036359233491146	0.000371671944568911
150	25.4250084186799	0.19	24.5184638833347	23.4540258792392	25.5829018874302	0.2179910353653	30.0018680028262	28.7916823145396	31.2120536911128	1	0.74	1.35	19.9682488310827	20.807563765567	21.6468787000513	27.647953577845	28.8100655157578	29.9721774536707	28.2493656443855	29.4337305813157	30.6225239959486	24.5184638833347	1.10445929734943	-0.276264039394032	-0.232750461379043	-0.149937095982387	-0.147534832294206	-0.152141723911224	0.176712493938151	0.180037859726448	0.173660708029508	0.201266250853233	0.204666404214174	0.198155936994874	0.00025408858809912	0.00036359233491146	0.000371671944568911
150	25.4250084186799	0.19	24.5226576371057	23.4511999382611	25.5941153359502	0.209987642198449	29.867665315098	28.6338830653052	31.1014475648909	1.01	0.75	1.37	19.687304276012	20.5355946216356	21.3838849672592	27.1681544637645	28.3387811182274	29.5094077726904	27.7421249646543	28.9352862503867	30.1336409941222	24.5226576371057	1.11713493404857	-0.00349682462873502	0.382212829635136	-0.149937095982387	-0.147534832294206	-0.152141723911224	0.176712493938151	0.180037859726448	0.173660708029508	0.201266250853233	0.204666404214174	0.198155936994874	0.00025408858809912	0.00036359233491146	0.000371671944568911
150	25.4250084186799	0.19	24.5233793226745	23.4607208794622	25.5860377658868	0.217644175074024	30.5000250659817	29.2684922176818	31.7315579142817	1	0.74	1.35	20.3258148258691	21.1810658733213	22.0363169207735	28.1574467788651	29.3422300732871	30.5270133677091	28.7631403110131	29.9700307809727	31.1818517204011	24.5233793226745	1.10882647752634	-0.688650076325292	-0.609902492022831	-0.149937095982387	-0.147534832294206	-0.152141723911224	0.176712493938151	0.180037859726448	0.173660708029508	0.201266250853233	0.204666404214174	0.198155936994874	0.00025408858809912	0.00036359233491146	0.000371671944568911
150	25.4250084186799	0.19	24.5252300850454	23.4557566891927	25.5947034808982	0.211925064960963	30.0501213024694	28.8160052757527	31.2842373291862	1.01	0.75	1.36	19.8775980335959	20.7289048705827	21.5802117075694	27.4652791744113	28.6415470464856	29.8178149185599	28.052384520825	29.2515545331626	30.4489825349974	24.5252300850454	1.11030749321218	0.122369250502059	0.295594288308003	-0.149937095982387	-0.147534832294206	-0.152141723911224	0.176712493938151	0.180037859726448	0.173660708029508	0.201266250853233	0.204666404214174	0.198155936994874	0.00025408858809912	0.00036359233491146	0.000371671944568911
150	25.4250084186799	0.19	24.5282422219883	23.4558543553411	25.6006300886355	0.219806749398689	30.0398096324041	28.8345102706223	31.245108994186	0.99	0.74	1.35	20.1110238165348	20.9516763521024	21.79232888767	27.9065812222936	29.0730926081663	30.2396039940389	28.4893680027107	29.6831249058179	30.8710468981708	24.5282422219883	1.09902961236554	-0.273157464951599	-0.445566815626194	-0.149937095982387	-0.147534832294206	-0.152141723911224	0.176712493938151	0.180037859726448	0.173660708029508	0.201266250853233	0.204666404214174	0.198155936994874	0.00025408858809912	0.00036359233491146	0.000371671944568911
150	25.4250084186799	0.19	24.5314162231683	23.4697058071298	25.5931266392069	0.221685300050411	30.4213789268138	29.2074165366715	31.635341316956	1	0.73	1.36	20.2664901713787	21.1088363890714	21.9511826067641	28.0662054356878	29.2327351008553	30.3992647660228	28.6355429319572	29.825614209615	31.0177386291865	24.5314162231683	1.10579930057287	0.0717895969850295	0.0654028704653812	-0.149937095982387	-0.147534832294206	-0.152141723911224	0.176712493938151	0.180037859726448	0.173660708029508	0.201266250853233	0.204666404214174	0.198155936994874	0.00025408858809912	0.00036359233491146	0.000371671944568911
150	25.4250084186799	0.19	24.533846273728	23.4655961666413	25.6020963808147	0.213957940546865	29.7471877139799	28.5328995277009	30.961475900259	1.01	0.74	1.35	19.6840498146812	20.5217532918512	21.3594567690211	27.1987742556721	28.356285437733	29.5137966197939	27.7734418438876	28.9546430119595	30.1377149364216	24.533846273728	1.10608735012886	-0.0670619278594942	-0.0488888609283114	-0.149937095982387	-0.147534832294206	-0.152141723911224	0.176712493938151	0.180037859726448	0.173660708029508	0.201266250853233	0.204666404214174	0.198155936994874	0.00025408858809912	0.00036359233491146	0.000371671944568911
150	25.4250084186799	0.19	24.5390851499208	23.4646505474437	25.6135197523979	0.214164018203149	30.0449930831152	28.8192993146251	31.2706868516052	1	0.74	1.35	19.9780245734781	20.8276961758	21.6773677781219	27.656472977589	28.8327113800904	30.0089497825918	28.2425177040772	29.4408445414028	30.6478234552576	24.5390851499208	1.10225779988156	-0.0640748113925681	-0.117729172321881	-0.149937095982387	-0.147534832294206	-0.152141723911224	0.176712493938151	0.180037859726448	0.173660708029508	0.201266250853233	0.204666404214174	0.198155936994874	0.00025408858809912	0.00036359233491146	0.000371671944568911
150	25.4250084186799	0.19	24.5391359964652	23.4591764014377	25.6190955914927	0.207965752983587	29.7494931337731	28.5130538142789	30.9859324532673	1	0.74	1.35	19.721206014455	20.5763958760161	21.4315857375773	27.2772017411788	28.4600496037139	29.6428974662491	27.8688382390361	29.0780115836588	30.2864333079629	24.5391359964652	1.1044099221676	0.344120457154251	0.440579181644341	-0.149937095982387	-0.147534832294206	-0.152141723911224	0.176712493938151	0.180037859726448	0.173660708029508	0.201266250853233	0.204666404214174	0.198155936994874	0.00025408858809912	0.00036359233491146	0.000371671944568911
150	25.4250084186799	0.19	24.5472259570483	23.4850304458146	25.6094214682819	0.21417150950298	29.9538446076032	28.7318964620159	31.1757927531904	1	0.75	1.35	19.9281189921125	20.7756484296366	21.6231778671608	27.5931040785979	28.7666201534736	29.9401362283492	28.1995644188764	29.3988996015369	30.5949188851098	24.5472259570483	1.10860605068548	-0.00910762289089922	0.102368806505113	-0.149937095982387	-0.147534832294206	-0.152141723911224	0.176712493938151	0.180037859726448	0.173660708029508	0.201266250853233	0.204666404214174	0.198155936994874	0.00025408858809912	0.00036359233491146	0.000371671944568911
150	25.4250084186799	0.19	24.5571909453312	23.4750687347085	25.6393131559539	0.207187536571949	29.406482534259	28.1814047390058	30.6315603295122	1	0.74	1.35	19.5517295426027	20.4016655178767	21.2516014931507	27.0748482862197	28.2518228108213	29.428797335423	27.6384372283267	28.8399121144571	30.040345702679	24.5571909453312	1.10038596099001	0.477438803418418	0.342675126710718	-0.149937095982387	-0.147534832294206	-0.152141723911224	0.176712493938151	0.180037859726448	0.173660708029508	0.201266250853233	0.204666404214174	0.198155936994874	0.00025408858809912	0.00036359233491146	0.000371671944568911
150	25.4250084186799	0.19	24.5614620597954	23.4897400981607	25.6331840214301	0.21162577579942	29.6685488783158	28.4490107030709	30.8880870535606	0.99	0.73	1.34	19.8415756135716	20.6921345019039	21.5426933902362	27.532376868937	28.7126212365653	29.8928656041936	28.1097781288031	29.3126124093302	30.515512411092	24.5614620597954	1.09213147770359	0.225643813665709	-0.114935687151014	-0.149937095982387	-0.147534832294206	-0.152141723911224	0.176712493938151	0.180037859726448	0.173660708029508	0.201266250853233	0.204666404214174	0.198155936994874	0.00025408858809912	0.00036359233491146	0.000371671944568911
150	25.4250084186799	0.19	24.5687640564554	23.5037022734438	25.6338258394669	0.213105261838483	29.6429528921979	28.4298437775826	30.8560620068132	1	0.74	1.35	19.751511432478	20.5943137613836	21.4371160902891	27.3662100858082	28.5339336634435	29.7016572410788	27.9551417544873	29.1446701827328	30.339907686126	24.5687640564554	1.10109752024636	-0.44795209827911	-0.529408146605678	-0.149937095982387	-0.147534832294206	-0.152141723911224	0.176712493938151	0.180037859726448	0.173660708029508	0.201266250853233	0.204666404214174	0.198155936994874	0.00025408858809912	0.00036359233491146	0.000371671944568911
150	25.4250084186799	0.19	24.5688990829723	23.4889426212963	25.6488555446483	0.21046750658259	29.9258464985826	28.6914460015492	31.160246995616	0.99	0.74	1.34	19.9907502234167	20.8508181339195	21.7108860444223	27.7286410990328	28.9216185583376	30.1145960176423	28.3307508958298	29.5510715514517	30.7707817594867	24.5688990829723	1.09751889264642	0.16185241088454	-0.026599994933349	-0.149937095982387	-0.147534832294206	-0.152141723911224	0.176712493938151	0.180037859726448	0.173660708029508	0.201266250853233	0.204666404214174	0.198155936994874	0.00025408858809912	0.00036359233491146	0.000371671944568911
150	25.4250084186799	0.19	24.5708753982488	23.5029764515547	25.6387743449428	0.210037099144214	29.5258569733691	28.30637601972	30.7453379270182	0.99	0.74	1.35	19.7954940547307	20.6483135025823	21.5011329504339	27.4973489758917	28.6819758362351	29.8666026965786	28.0812835143155	29.2941790676993	30.4997962816523	24.5708753982488	1.10005063598128	-0.141151997529728	-0.289291274981375	-0.149937095982387	-0.147534832294206	-0.152141723911224	0.176712493938151	0.180037859726448	0.173660708029508	0.201266250853233	0.204666404214174	0.198155936994874	0.00025408858809912	0.00036359233491146	0.000371671944568911
150	25.4250084186799	0.19	24.5758519446398	23.5060605555302	25.6456433337494	0.212106872726631	29.6215996470501	28.4057441533197	30.8374551407804	1.02	0.74	1.35	19.4659733663628	20.29917845793	21.1323835494972	26.8287967843539	27.9771539540998	29.1255111238456	27.3991848613338	28.5776553456053	29.7472365747862	24.5758519446398	1.1094480877435	-0.326564958971248	-0.210583848879228	-0.149937095982387	-0.147534832294206	-0.152141723911224	0.176712493938151	0.180037859726448	0.173660708029508	0.201266250853233	0.204666404214174	0.198155936994874	0.00025408858809912	0.00036359233491146	0.000371671944568911
150	25.4250084186799	0.19	24.5876080117376	23.5122496051914	25.6629664182838	0.215633204708808	29.8763118007817	28.6627946109795	31.0898289905838	1	0.74	1.35	19.9107124367998	20.7536864779287	21.5966605190575	27.5853703846435	28.7532718961032	29.921173407563	28.1601009912176	29.3525949627689	30.5472009733398	24.5876080117376	1.10450365633782	0.0383741409249247	-0.0046733088498776	-0.149937095982387	-0.147534832294206	-0.152141723911224	0.176712493938151	0.180037859726448	0.173660708029508	0.201266250853233	0.204666404214174	0.198155936994874	0.00025408858809912	0.00036359233491146	0.000371671944568911
150	25.4250084186799	0.19	24.5876155956507	23.5145075775162	25.6607236137851	0.216290904946399	29.7779457963869	28.5707708390241	30.9851207537497	1	0.74	1.34	19.8483726267981	20.6870079759974	21.5256433251966	27.4998517689297	28.6617781507443	29.8237045325589	28.0925468633148	29.2775713680447	30.4638270661888	24.5876155956507	1.09382416280873	-0.560528393518535	-0.818962004272428	-0.149937095982387	-0.147534832294206	-0.152141723911224	0.176712493938151	0.180037859726448	0.173660708029508	0.201266250853233	0.204666404214174	0.198155936994874	0.00025408858809912	0.00036359233491146	0.000371671944568911
150	25.4250084186799	0.19	24.5924563416604	23.5233942753072	25.6615184080136	0.212259561768398	29.9143733279598	28.6870612285867	31.1416854273328	1	0.74	1.34	19.9317067683491	20.784440503709	21.6371742390689	27.6166772612309	28.7981953636642	29.9797134660976	28.210254968553	29.4217194116648	30.6260510481021	24.5924563416604	1.09897976692209	0.250667002251451	0.129409144582581	-0.149937095982387	-0.147534832294206	-0.152141723911224	0.176712493938151	0.180037859726448	0.173660708029508	0.201266250853233	0.204666404214174	0.198155936994874	0.00025408858809912	0.00036359233491146	0.000371671944568911
150	25.4250084186799	0.19	24.5989378643266	23.5297909397424	25.6680847889107	0.218421922889707	30.2405882564828	29.0223128575951	31.4588636553706	1	0.75	1.34	20.1731886402122	21.0200025918804	21.8668165435487	27.9558566888655	29.1293652450578	30.30287380125	28.574708127556	29.7713219655927	30.9741384593815	24.5989378643266	1.10048265088432	-0.215010323955921	-0.327280270353367	-0.149937095982387	-0.147534832294206	-0.152141723911224	0.176712493938151	0.180037859726448	0.173660708029508	0.201266250853233	0.204666404214174	0.198155936994874	0.00025408858809912	0.00036359233491146	0.000371671944568911
150	25.4250084186799	0.19	24.6116827856691	23.5323578835524	25.6910076877859	0.211948795532692	29.9888452699938	28.7573332546192	31.2203572853684	1	0.74	1.36	19.949673815519	20.804004180198	21.6583345448771	27.6250440613251	28.8080666102365	29.9910891591479	28.1988529832789	29.4083101275365	30.6129578106231	24.6116827856691	1.10294886824522	-0.0596540648701433	-0.0890536192404663	-0.149937095982387	-0.147534832294206	-0.152141723911224	0.176712493938151	0.180037859726448	0.173660708029508	0.201266250853233	0.204666404214174	0.198155936994874	0.00025408858809912	0.00036359233491146	0.000371671944568911
150	25.4250084186799	0.19	24.6142816538729	23.5444972121013	25.6840660956446	0.212968031895099	29.7128530323109	28.4963855602528	30.9293205043691	1	0.73	1.35	19.817081955204	20.6630431224069	21.5090042896098	27.4674502357874	28.6399940196846	29.8125378035818	28.0163694285189	29.2095821316918	30.4101245341996	24.6142816538729	1.09683706346676	0.147812103438961	-0.106310439624048	-0.149937095982387	-0.147534832294206	-0.152141723911224	0.176712493938151	0.180037859726448	0.173660708029508	0.201266250853233	0.204666404214174	0.198155936994874	0.00025408858809912	0.00036359233491146	0.000371671944568911
150	25.4250084186799	0.19	24.6268512195475	23.5507259508281	25.702976488267	0.212634787268283	29.5983268763826	28.3853422880581	30.8113114647072	1	0.74	1.34	19.6960461303595	20.5377129372842	21.3793797442089	27.2762099182703	28.4417981970026	29.607386475735	27.8617333907527	29.0506695401721	30.23966849863	24.6268512195475	1.09815227229422	-0.254898650184071	-0.377775548988183	-0.149937095982387	-0.147534832294206	-0.152141723911224	0.176712493938151	0.180037859726448	0.173660708029508	0.201266250853233	0.204666404214174	0.198155936994874	0.00025408858809912	0.00036359233491146	0.000371671944568911
150	25.4250084186799	0.19	24.6309015214016	23.5610366033447	25.7007664394585	0.212398965950084	29.4092591192405	28.2031733546676	30.6153448838134	0.99	0.73	1.35	19.6713788562671	20.5126093699298	21.3538398835925	27.2968906146878	28.4642199351676	29.6315492556474	27.8554851731857	29.0470322932686	30.2388240056797	24.6309015214016	1.09686797898895	-0.0248832297566909	-0.218380047670988	-0.149937095982387	-0.147534832294206	-0.152141723911224	0.176712493938151	0.180037859726448	0.173660708029508	0.201266250853233	0.204666404214174	0.198155936994874	0.00025408858809912	0.00036359233491146	0.000371671944568911
150	25.4250084186799	0.19	24.6316970564561	23.5565238765006	25.7068702364117	0.214537083135792	30.2344020909763	29.0023467674477	31.466457414505	1	0.74	1.35	20.0749486836538	20.9277571682079	21.780565652762	27.7746517446105	28.954553075199	30.1344544057875	28.3706878818368	29.579850865402	30.7832870652529	24.6316970564561	1.10247399857166	-0.254417513796799	-0.331428662797808	-0.149937095982387	-0.147534832294206	-0.152141723911224	0.176712493938151	0.180037859726448	0.173660708029508	0.201266250853233	0.204666404214174	0.198155936994874	0.00025408858809912	0.00036359233491146	0.000371671944568911
150	25.4250084186799	0.19	24.6330783364168	23.5664609133434	25.6996957594903	0.218039036372739	29.9808359891689	28.7716689058422	31.1900030724957	0.99	0.73	1.33	20.0474187492567	20.889937788962	21.7324568286673	27.8076612316758	28.9763146294221	30.1449680271684	28.3989095085812	29.5934327423161	30.7871901820882	24.6330783364168	1.09432218842391	-0.430655147058104	-0.727494412411477	-0.149937095982387	-0.147534832294206	-0.152141723911224	0.176712493938151	0.180037859726448	0.173660708029508	0.201266250853233	0.204666404214174	0.198155936994874	0.00025408858809912	0.00036359233491146	0.000371671944568911
150	25.4250084186799	0.19	24.6394973720993	23.5684756303935	25.710519113805	0.209339434715511	29.4647165344584	28.2451964674736	30.6842366014433	1	0.74	1.36	19.5179280409088	20.3606378779342	21.2033477149596	26.9864491819196	28.1516213325866	29.3167934832535	27.5480382650973	28.7396648306448	29.928951681503	24.6394973720993	1.10506599198655	0.205941277806814	0.196341026663818	-0.149937095982387	-0.147534832294206	-0.152141723911224	0.176712493938151	0.180037859726448	0.173660708029508	0.201266250853233	0.204666404214174	0.198155936994874	0.00025408858809912	0.00036359233491146	0.000371671944568911
150	25.4250084186799	0.19	24.6443842927995	23.5630948949013	25.7256736906977	0.209769054943481	29.5711309166482	28.3487926522048	30.7934691810916	1	0.74	1.36	19.6682171931406	20.5162679289693	21.3643186647981	27.2363492794608	28.4107214058674	29.5850935322741	27.8147117461953	29.0092796637447	30.2091964649316	24.6443842927995	1.10119575991929	-0.347121321793225	-0.418041777425524	-0.149937095982387	-0.147534832294206	-0.152141723911224	0.176712493938151	0.180037859726448	0.173660708029508	0.201266250853233	0.204666404214174	0.198155936994874	0.00025408858809912	0.00036359233491146	0.000371671944568911
150	25.4250084186799	0.19	24.6444125829509	23.5732507158868	25.715574450015	0.210423949299981	29.6863344871506	28.4616530246083	30.9110159496929	1	0.74	1.35	19.772178543059	20.6229590832765	21.4737396234941	27.3940764464237	28.5728209690413	29.751565491659	27.9717012766484	29.17821211476	30.3820218029539	24.6444125829509	1.1006283824113	-0.133288356522746	-0.257871835834224	-0.149937095982387	-0.147534832294206	-0.152141723911224	0.176712493938151	0.180037859726448	0.173660708029508	0.201266250853233	0.204666404214174	0.198155936994874	0.00025408858809912	0.00036359233491146	0.000371671944568911
150	25.4250084186799	0.19	24.649094207903	23.5638858664968	25.7343025493092	0.213908398463093	29.9282303171276	28.7063719550872	31.150088679168	0.99	0.73	1.34	20.0267970492283	20.8792178803166	21.7316387114049	27.7924836895997	28.9754433004882	30.1584029113766	28.3748568681148	29.5816532710188	30.7952325989806	24.649094207903	1.09516995633964	-0.17610821455874	-0.42679076182859	-0.149937095982387	-0.147534832294206	-0.152141723911224	0.176712493938151	0.180037859726448	0.173660708029508	0.201266250853233	0.204666404214174	0.198155936994874	0.00025408858809912	0.00036359233491146	0.000371671944568911
150	25.4250084186799	0.19	24.649316045687	23.5694896740447	25.7291424173293	0.212132959199133	30.049825504512	28.8164892056934	31.2831618033307	1	0.74	1.34	19.9712938677333	20.8260587034366	21.6808235391399	27.644598225499	28.8277779742323	30.0109577229655	28.2335276531706	29.4427384791354	30.6489103131564	24.649316045687	1.10190660191122	-0.310223079863731	-0.392573291924105	-0.149937095982387	-0.147534832294206	-0.152141723911224	0.176712493938151	0.180037859726448	0.173660708029508	0.201266250853233	0.204666404214174	0.198155936994874	0.00025408858809912	0.00036359233491146	0.000371671944568911
150	25.4250084186799	0.19	24.6550904652693	23.584821328155	25.7253596023836	0.211940980001033	29.8197342046139	28.5951381975975	31.0443302116303	1	0.74	1.35	19.7735688955903	20.6203783548304	21.4671878140705	27.3472762946896	28.5184322136376	29.6895881325856	27.9404978499191	29.1353986923832	30.3325105593861	24.6550904652693	1.1066096729154	0.197827601964067	0.3158368475099	-0.149937095982387	-0.147534832294206	-0.152141723911224	0.176712493938151	0.180037859726448	0.173660708029508	0.201266250853233	0.204666404214174	0.198155936994874	0.00025408858809912	0.00036359233491146	0.000371671944568911
150	25.4250084186799	0.19	24.6593279013839	23.586771834855	25.7318839679127	0.214225012221233	30.0101461187388	28.7860957473476	31.23419649013	1	0.74	1.34	19.9693100016629	20.8184505568288	21.6675911119947	27.6520652510836	28.827894062236	30.0037228733885	28.2597233039216	29.4622938289944	30.6634978017304	24.6593279013839	1.1007444256244	-0.219859598897826	-0.265166731976658	-0.149937095982387	-0.147534832294206	-0.152141723911224	0.176712493938151	0.180037859726448	0.173660708029508	0.201266250853233	0.204666404214174	0.198155936994874	0.00025408858809912	0.00036359233491146	0.000371671944568911
150	25.4250084186799	0.19	24.687831678659	23.6090484321304	25.7666149251877	0.217478428932361	30.116982102438	28.9003236311983	31.3336405736776	1	0.73	1.34	20.0953946677159	20.9413793863433	21.7873641049708	27.8518107513796	29.024328468567	30.1968461857544	28.4392024175553	29.6362022932269	30.8334106551471	24.687831678659	1.09639136300901	-0.336950107018966	-0.569991800438881	-0.149937095982387	-0.147534832294206	-0.152141723911224	0.176712493938151	0.180037859726448	0.173660708029508	0.201266250853233	0.204666404214174	0.198155936994874	0.00025408858809912	0.00036359233491146	0.000371671944568911
150	25.4250084186799	0.19	24.690490490099	23.6215945026421	25.7593864775559	0.217582551844573	29.6683324466868	28.4701649471101	30.8664999462634	1	0.73	1.35	19.7243367706319	20.5544359046966	21.3845350387613	27.2990490908947	28.4479301546617	29.5968112184287	27.8531817207703	29.0280394556157	30.2044592015417	24.690490490099	1.09901833533672	0.0658840517695204	-0.113801053948672	-0.149937095982387	-0.147534832294206	-0.152141723911224	0.176712493938151	0.180037859726448	0.173660708029508	0.201266250853233	0.204666404214174	0.198155936994874	0.00025408858809912	0.00036359233491146	0.000371671944568911
150	25.4250084186799	0.19	24.6927752338965	23.6226737117619	25.7628767560312	0.212597319333103	29.9390120065962	28.7119283135328	31.1660956996596	1.01	0.74	1.36	19.8133561873482	20.6601347811389	21.5069133749296	27.3805261283236	28.5507086654445	29.7208912025654	27.9468197704887	29.1393919223764	30.3344270448006	24.6927752338965	1.10790877898916	-0.353022669848993	-0.239918727179844	-0.149937095982387	-0.147534832294206	-0.152141723911224	0.176712493938151	0.180037859726448	0.173660708029508	0.201266250853233	0.204666404214174	0.198155936994874	0.00025408858809912	0.00036359233491146	0.000371671944568911
150	25.4250084186799	0.19	24.7028078965722	23.6317051269545	25.7739106661898	0.217309738776811	30.3198933035169	29.094430293866	31.5453563131679	1	0.74	1.36	20.1749747732521	21.0247485978481	21.8745224224442	27.9324503771708	29.1089705688499	30.285490760529	28.5241407644508	29.7274372848516	30.9298599917075	24.7028078965722	1.10213185836296	-0.257401051322271	-0.311078900552336	-0.149937095982387	-0.147534832294206	-0.152141723911224	0.176712493938151	0.180037859726448	0.173660708029508	0.201266250853233	0.204666404214174	0.198155936994874	0.00025408858809912	0.00036359233491146	0.000371671944568911
150	25.4250084186799	0.19	24.7066830267527	23.6222528962942	25.7911131572112	0.211632601167326	29.7982358240204	28.5733918662383	31.0230797818026	1.01	0.74	1.36	19.6417757400146	20.4837517450998	21.325727750185	27.1032459169672	28.2650697267931	29.426893536619	27.6792760846156	28.8611152871556	30.048702096295	24.7066830267527	1.1096665229056	0.039826238983384	0.203838609078631	-0.149937095982387	-0.147534832294206	-0.152141723911224	0.176712493938151	0.180037859726448	0.173660708029508	0.201266250853233	0.204666404214174	0.198155936994874	0.00025408858809912	0.00036359233491146	0.000371671944568911
150	25.4250084186799	0.19	24.7184508213008	23.6461785248595	25.790723117742	0.212917110436336	29.562595725528	28.3520960256484	30.7730954254076	1	0.74	1.35	19.6833502630635	20.5237357345471	21.3641212060307	27.2641872773643	28.4282384461687	29.5922896149731	27.8385533887516	29.0268372332619	30.2164869242673	24.7184508213008	1.09992390026715	0.0335109017289722	-0.0402183228964088	-0.149937095982387	-0.147534832294206	-0.152141723911224	0.176712493938151	0.180037859726448	0.173660708029508	0.201266250853233	0.204666404214174	0.198155936994874	0.00025408858809912	0.00036359233491146	0.000371671944568911
150	25.4250084186799	0.19	24.7247527143113	23.6432102052248	25.8062952233978	0.211715065040936	29.7883019406402	28.564168823182	31.0124350580985	0.99	0.74	1.35	19.8876412799325	20.7399370519396	21.5922328239467	27.5778530288538	28.7597170421213	29.9415810553887	28.158274236427	29.3680098026779	30.5715816823456	24.7247527143113	1.09874434735278	-0.12128448409653	-0.277339471545362	-0.149937095982387	-0.147534832294206	-0.152141723911224	0.176712493938151	0.180037859726448	0.173660708029508	0.201266250853233	0.204666404214174	0.198155936994874	0.00025408858809912	0.00036359233491146	0.000371671944568911
150	25.4250084186799	0.19	24.7351929951111	23.6628695013675	25.8075164888547	0.219503855332317	30.2888032453917	29.0724391651545	31.505167325629	0.99	0.73	1.34	20.2874141730199	21.1362208982064	21.9850276233929	28.1569852100622	29.3350475399111	30.5131098697599	28.7429949966475	29.9504576076356	31.1480930298051	24.7351929951111	1.09641131520991	-0.178428679748965	-0.43169098673614	-0.149937095982387	-0.147534832294206	-0.152141723911224	0.176712493938151	0.180037859726448	0.173660708029508	0.201266250853233	0.204666404214174	0.198155936994874	0.00025408858809912	0.00036359233491146	0.000371671944568911
150	25.4250084186799	0.19	24.7370955117394	23.6512640148783	25.8229270086004	0.217237323965049	30.4218668908322	29.1920205250013	31.651713256663	1	0.74	1.37	20.2226949307488	21.0746677445726	21.9266405583964	27.9878568292265	29.1669723337301	30.3460878382337	28.5678705957144	29.7743142516726	30.9761940369321	24.7370955117394	1.109237837621	0.205258645263421	0.310976750564941	-0.149937095982387	-0.147534832294206	-0.152141723911224	0.176712493938151	0.180037859726448	0.173660708029508	0.201266250853233	0.204666404214174	0.198155936994874	0.00025408858809912	0.00036359233491146	0.000371671944568911
150	25.4250084186799	0.19	24.738163857159	23.6576653733029	25.8186623410152	0.214116749736329	29.9560017518176	28.7337667677449	31.1782367358902	0.99	0.73	1.34	20.0912507152442	20.9458629801948	21.8004752451454	27.9064800557581	29.0935251265339	30.2805701973096	28.492471629679	29.7016019781371	30.9140818938609	24.738163857159	1.0949563650629	0.0756113126253604	-0.206683724891596	-0.149937095982387	-0.147534832294206	-0.152141723911224	0.176712493938151	0.180037859726448	0.173660708029508	0.201266250853233	0.204666404214174	0.198155936994874	0.00025408858809912	0.00036359233491146	0.000371671944568911
150	25.4250084186799	0.19	24.7455586557957	23.6664164968955	25.824700814696	0.213749539541638	30.0602863624247	28.8324566355927	31.2881160892568	1	0.75	1.35	19.9783360642695	20.829113201382	21.6798903384945	27.6521953016572	28.8297636175539	30.0073319334506	28.2489831844883	29.4528851264618	30.6537039144004	24.7455586557957	1.10431257694029	0.256478521651351	0.287317087648204	-0.149937095982387	-0.147534832294206	-0.152141723911224	0.176712493938151	0.180037859726448	0.173660708029508	0.201266250853233	0.204666404214174	0.198155936994874	0.00025408858809912	0.00036359233491146	0.000371671944568911
150	25.4250084186799	0.19	24.7533701620385	23.6725875428027	25.8341527812743	0.213852827618447	30.0390848438508	28.8124980196634	31.2656716680381	1	0.74	1.35	19.9436945807991	20.7927245046096	21.6417544284201	27.5931387094594	28.7678157664747	29.9424928234899	28.1826533437976	29.3791974343334	30.5804659811717	24.7533701620385	1.09912712462205	-0.26083419106117	-0.338309472752188	-0.149937095982387	-0.147534832294206	-0.152141723911224	0.176712493938151	0.180037859726448	0.173660708029508	0.201266250853233	0.204666404214174	0.198155936994874	0.00025408858809912	0.00036359233491146	0.000371671944568911
150	25.4250084186799	0.19	24.7596210228931	23.68795248151	25.8312895642763	0.212685473540662	29.8752229254543	28.6510760159196	31.099369834989	1	0.74	1.34	19.8608416557101	20.7094166942213	21.5579917327325	27.493947820722	28.6686552291609	29.8433626375997	28.0844726591511	29.2813774749473	30.4849307586327	24.7596210228931	1.10185848595023	-0.136416914017214	-0.198569109112843	-0.149937095982387	-0.147534832294206	-0.152141723911224	0.176712493938151	0.180037859726448	0.173660708029508	0.201266250853233	0.204666404214174	0.198155936994874	0.00025408858809912	0.00036359233491146	0.000371671944568911
150	25.4250084186799	0.19	24.7633113046412	23.6860053443603	25.8406172649221	0.216533779211772	29.751625337033	28.5463807919276	30.9568698821384	0.99	0.73	1.34	19.9568551927287	20.7994450479477	21.6420349031666	27.7179804655118	28.8882494744239	30.058518483336	28.2951677507306	29.4948282306386	30.6871398794305	24.7633113046412	1.09088719109289	-0.217349254375693	-0.544192528583506	-0.149937095982387	-0.147534832294206	-0.152141723911224	0.176712493938151	0.180037859726448	0.173660708029508	0.201266250853233	0.204666404214174	0.198155936994874	0.00025408858809912	0.00036359233491146	0.000371671944568911
150	25.4250084186799	0.19	24.7778200364566	23.7046485670568	25.8509915058565	0.20728366024997	29.2227535221447	28.0056859993153	30.4398210449742	1	0.74	1.35	19.4678827855432	20.3139155475014	21.1599483094595	26.9791706318591	28.1516279810457	29.3240853302323	27.5440196958269	28.7417144551391	29.9386009375829	24.7778200364566	1.10158516662851	-0.0765255449946956	-0.153367306581779	-0.149937095982387	-0.147534832294206	-0.152141723911224	0.176712493938151	0.180037859726448	0.173660708029508	0.201266250853233	0.204666404214174	0.198155936994874	0.00025408858809912	0.00036359233491146	0.000371671944568911
150	25.4250084186799	0.19	24.785686882916	23.7037997318441	25.8675740339879	0.212036777021807	30.1230463914002	28.886349026773	31.3597437560275	0.99	0.74	1.35	20.1133549436409	20.9744583329809	21.8355617223209	27.8915986716381	29.085708267852	30.279817864066	28.4933293219365	29.7133185732449	30.9296496757218	24.785686882916	1.09893438138703	-0.222658818363916	-0.355260868683177	-0.149937095982387	-0.147534832294206	-0.152141723911224	0.176712493938151	0.180037859726448	0.173660708029508	0.201266250853233	0.204666404214174	0.198155936994874	0.00025408858809912	0.00036359233491146	0.000371671944568911
150	25.4250084186799	0.19	24.7858408005205	23.7064446817811	25.86523691926	0.209959430428316	29.9021661830942	28.6668537218967	31.1374786442916	0.99	0.74	1.34	19.9665818737906	20.8269820989249	21.6873823240592	27.691329119919	28.8846042613352	30.0778794027514	28.2906318158061	29.5087421334822	30.7281215245126	24.7858408005205	1.0966170615274	0.121061017964448	-0.0459495495240629	-0.149937095982387	-0.147534832294206	-0.152141723911224	0.176712493938151	0.180037859726448	0.173660708029508	0.201266250853233	0.204666404214174	0.198155936994874	0.00025408858809912	0.00036359233491146	0.000371671944568911
150	25.4250084186799	0.19	24.8016027972136	23.7252575279567	25.8779480664705	0.213439100288344	30.0354023337065	28.8074548097047	31.2633498577083	0.99	0.75	1.35	20.0466617014402	20.9011713678927	21.7556810343452	27.7927874206045	28.9774836988311	30.1621799770578	28.3911347608748	29.6042026456571	30.8145692864588	24.8016027972136	1.10334315191576	-0.18062484924738	-0.146784622525222	-0.149937095982387	-0.147534832294206	-0.152141723911224	0.176712493938151	0.180037859726448	0.173660708029508	0.201266250853233	0.204666404214174	0.198155936994874	0.00025408858809912	0.00036359233491146	0.000371671944568911
[truncated: 1,350 more rows]
