# Supplementary material for: Re-expressing coefficients from regression models for inclusion in a meta-analysis
Source: BMC Med Res Methodol. 2024 Jan 8;24:6. doi: 10.1186/s12874-023-02132-y (PMC10773134; doi:10.1186/s12874-023-02132-y)
Supplement: Supplementary file 2 — Additional file 2. [file 12874_2023_2132_MOESM2_ESM.zip › Supp_Files_R1/simdata/simdata_scenario_151.csv]

ex_no	errsd	rsquare	beta	b_low_ci	b_hi_ci	lrsquare	lbeta	lb_low_ci	lb_hi_ci	x_median	x_25	x_75	rbl	rb	rbu	altl	alt	altu	dzl	dz	dzu	observed_beta	xlog	error	ylog	RelBias_rb	RelBias_rbl	RelBias_rbu	RelBias_alt	RelBias_altl	RelBias_altu	RelBias_dz	RelBias_dzl	RelBias_dzu	MC_SE_RelBias_rb	MC_SE_RelBias_alt	MC_SE_RelBias_dz
151	27.3297674716514	0.04	5.27112391049879	1.00235701659954	9.53989080439805	0.0571838863914427	15.6708517095049	5.73615240601985	25.60555101299	2	1.56	2.6	2.32276369808577	6.34566219522402	10.3685606923623	2.74758614178996	7.50625365914176	12.2649211764936	2.82180210675268	7.70813597102101	12.5979346939385	5.27112391049879	2.19041093471053	-1.97115299494207	18.7021110205925	-0.0115680491991715	0.0238220950444919	-0.0270011833299872	0.169699212547519	0.211579539971488	0.151434910433108	0.193644367697722	0.237074126907651	0.175499750715971	0.0020104886540571	0.00243947354112014	0.00250590148728914
151	27.3297674716514	0.04	5.85092391896786	1.45023998999591	10.2516078479398	0.0525469236094454	15.0154697327553	5.06073728510849	24.9702021804022	2.04	1.48	2.7	2.01915064341597	5.99092457561469	9.96269850781341	2.38087458104872	7.06417824027735	11.747481899506	2.43160432503751	7.21159364385536	11.9933910288863	5.85092391896786	2.17708044326563	-1.86659331431479	19.0054077554816	-0.0115680491991715	0.0238220950444919	-0.0270011833299872	0.169699212547519	0.211579539971488	0.151434910433108	0.193644367697722	0.237074126907651	0.175499750715971	0.0020104886540571	0.00243947354112014	0.00250590148728914
151	27.3297674716514	0.05	5.7451000319487	1.95664741206857	9.53355265182882	0.0585252222798663	14.8772096259963	5.56098925754866	24.1934299944439	2.12	1.57	3.02	2.14777193176558	5.7458937210378	9.34401551031002	2.51538107877294	6.72935153531759	10.9433219918622	2.55890609424478	6.84630247916853	11.1372287123434	5.7451000319487	2.37292201382182	-2.47321252606614	20.4731624740707	-0.0115680491991715	0.0238220950444919	-0.0270011833299872	0.169699212547519	0.211579539971488	0.151434910433108	0.193644367697722	0.237074126907651	0.175499750715971	0.0020104886540571	0.00243947354112014	0.00250590148728914
151	27.3297674716514	0.05	6.82587388856051	2.38513754619775	11.2666102309233	0.0770441461039378	16.6256176839022	7.6413249875167	25.6099103802876	1.88	1.39	2.64	3.25828492969099	7.0892155005525	10.920146071414	3.89869564455138	8.48258951923867	13.066483393926	3.97029155549242	8.63890210769295	13.30686664832	6.82587388856051	2.05261136279097	-1.77584126769864	17.0832390342875	-0.0115680491991715	0.0238220950444919	-0.0270011833299872	0.169699212547519	0.211579539971488	0.151434910433108	0.193644367697722	0.237074126907651	0.175499750715971	0.0020104886540571	0.00243947354112014	0.00250590148728914
151	27.3297674716514	0.05	7.03157925897255	2.42555404535906	11.637604472586	0.0913182789791563	21.0194180129983	10.6672053369224	31.3716306890742	2.03	1.43	2.66	4.2718168638881	8.4174909454724	12.5631650270567	5.04107256192839	9.9332869356389	14.8255013093494	5.14099056827729	10.1342996711925	15.1214682765152	7.03157925897255	2.17470317270239	-0.0224571931527339	20.2451864686538	-0.0115680491991715	0.0238220950444919	-0.0270011833299872	0.169699212547519	0.211579539971488	0.151434910433108	0.193644367697722	0.237074126907651	0.175499750715971	0.0020104886540571	0.00243947354112014	0.00250590148728914
151	27.3297674716514	0.05	7.36808759717865	2.55465064461977	12.1815245497375	0.0582418959904471	17.0497941057151	6.34553701773504	27.7540511936953	2.08	1.54	2.8	2.49359099981249	6.70001814059902	10.9064452813855	2.93089807286763	7.87501649546235	12.8191349180571	2.99294997023673	8.04387440871481	13.0911905016507	7.36808759717865	2.25455230996638	-1.10225025932678	20.7098966397983	-0.0115680491991715	0.0238220950444919	-0.0270011833299872	0.169699212547519	0.211579539971488	0.151434910433108	0.193644367697722	0.237074126907651	0.175499750715971	0.0020104886540571	0.00243947354112014	0.00250590148728914
151	27.3297674716514	0.05	7.65964621758793	2.65520825155332	12.6640841836225	0.0619861114992243	19.1492687448384	7.51885690833399	30.7796805813429	2.02	1.51	2.65	3.01808805430344	7.68656458714932	12.3550411199952	3.56336187357655	9.07528564303372	14.5872094124909	3.64952457652761	9.29302242165503	14.9406368726512	7.65964621758793	2.21456463221255	-0.459103591656149	20.7058446402203	-0.0115680491991715	0.0238220950444919	-0.0270011833299872	0.169699212547519	0.211579539971488	0.151434910433108	0.193644367697722	0.237074126907651	0.175499750715971	0.0020104886540571	0.00243947354112014	0.00250590148728914
151	27.3297674716514	0.05	7.6924953779967	2.59404725074874	12.7909435052447	0.0616107401555091	18.4257947037562	7.1985034072288	29.6530860002836	1.91	1.45	2.51	3.02502462485834	7.74306540655018	12.461106188242	3.60764948686799	9.23439290747402	14.86113632808	3.69590116400723	9.46484160936665	15.2346622284081	7.6924953779967	2.09034483137494	2.56826130785155	21.9575848042913	-0.0115680491991715	0.0238220950444919	-0.0270011833299872	0.169699212547519	0.211579539971488	0.151434910433108	0.193644367697722	0.237074126907651	0.175499750715971	0.0020104886540571	0.00243947354112014	0.00250590148728914
151	27.3297674716514	0.06	6.65074461507312	2.59906443459142	10.7024247955548	0.0474384546175547	13.6712220307268	4.10646253192264	23.2359815295309	2.05	1.59	2.63	1.63024076365772	5.42739237731978	9.22454399098184	1.92025515059964	6.39290735405861	10.8655595575176	1.97229037017169	6.56614484005361	11.1663549268597	6.65074461507312	2.23597731412521	0.233804740796957	21.576420548007	-0.0115680491991715	0.0238220950444919	-0.0270011833299872	0.169699212547519	0.211579539971488	0.151434910433108	0.193644367697722	0.237074126907651	0.175499750715971	0.0020104886540571	0.00243947354112014	0.00250590148728914
151	27.3297674716514	0.06	6.98058863499369	2.59058824082129	11.3705890291661	0.0738823503436598	18.9816233826442	8.48906141278357	29.4741853525048	2.08	1.57	2.62	3.3277299214207	7.44083627342398	11.5539426254273	3.90931090419494	8.74125697304395	13.5732030418929	4.01401099050925	8.97506318667979	13.9348498311598	6.98058863499369	2.21885537596267	3.63430065891014	24.7448653385941	-0.0115680491991715	0.0238220950444919	-0.0270011833299872	0.169699212547519	0.211579539971488	0.151434910433108	0.193644367697722	0.237074126907651	0.175499750715971	0.0020104886540571	0.00243947354112014	0.00250590148728914
151	27.3297674716514	0.06	7.85510899289948	2.91869342245131	12.7915245633477	0.0710016650833224	19.364099776286	8.42816341615752	30.3000361364144	1.95	1.51	2.58	3.4908131673936	8.02030657642378	12.549799985454	4.14971511824795	9.53416463649329	14.9186141547386	4.25526295391168	9.77700155721508	15.299602226733	7.85510899289948	2.12435938794953	0.815236911732664	20.9046011348527	-0.0115680491991715	0.0238220950444919	-0.0270011833299872	0.169699212547519	0.211579539971488	0.151434910433108	0.193644367697722	0.237074126907651	0.175499750715971	0.0020104886540571	0.00243947354112014	0.00250590148728914
151	27.3297674716514	0.06	7.96175385223846	3.16914849053424	12.7543592139427	0.0679165686226999	18.6828001562838	7.87675057139754	29.48884974117	1.93	1.54	2.65	3.29145739606928	7.80698083508995	12.3225042741106	3.92044687533967	9.29887582847537	14.6773047816111	4.01868254587048	9.53018280830928	15.0427091914845	7.96175385223846	2.16239437205461	-4.83953423035504	15.8497398390402	-0.0115680491991715	0.0238220950444919	-0.0270011833299872	0.169699212547519	0.211579539971488	0.151434910433108	0.193644367697722	0.237074126907651	0.175499750715971	0.0020104886540571	0.00243947354112014	0.00250590148728914
151	27.3297674716514	0.07	6.91137004934026	2.86033820970229	10.9624018889782	0.0875630786467968	19.7695433429071	9.80578896099075	29.7332977248235	2.03	1.6	2.69	3.92321833930957	7.90963738983346	11.8960564403574	4.62878474828444	9.33213646247499	14.0354881766655	4.75067311820714	9.58240866532727	14.404214936918	6.91137004934026	2.26239179399218	0.22153979151575	21.8193175764522	-0.0115680491991715	0.0238220950444919	-0.0270011833299872	0.169699212547519	0.211579539971488	0.151434910433108	0.193644367697722	0.237074126907651	0.175499750715971	0.0020104886540571	0.00243947354112014	0.00250590148728914
151	27.3297674716514	0.07	7.02577723738504	3.11793586670653	10.9336186080635	0.102547631360254	19.6891158736138	10.5951239593345	28.7831077878931	1.91	1.45	2.75	4.46819572699756	8.30333120711944	12.1384666872413	5.33303351559893	9.91047535163418	14.4879171876694	5.43151876337976	10.0925571396355	14.7561128483	7.02577723738504	2.1784918560955	-0.400712197167248	19.7198295601104	-0.0115680491991715	0.0238220950444919	-0.0270011833299872	0.169699212547519	0.211579539971488	0.151434910433108	0.193644367697722	0.237074126907651	0.175499750715971	0.0020104886540571	0.00243947354112014	0.00250590148728914
151	27.3297674716514	0.07	7.17821915499918	3.08119231226863	11.2752459977297	0.0768785774436313	18.5565099261676	8.517092654877	28.5959271974583	2.03	1.54	2.6	3.40579442756541	7.4203323437388	11.4348702599122	4.01784581735438	8.75383171378972	13.4898176102251	4.12402379925037	8.98465058959361	13.8478081664285	7.17821915499918	2.25661015240837	2.17043377929862	23.9124278105131	-0.0115680491991715	0.0238220950444919	-0.0270011833299872	0.169699212547519	0.211579539971488	0.151434910433108	0.193644367697722	0.237074126907651	0.175499750715971	0.0020104886540571	0.00243947354112014	0.00250590148728914
151	27.3297674716514	0.07	7.19402137779299	3.15210198687738	11.2359407687086	0.101890076055904	22.0294291448576	11.8179769326285	32.2408813570868	2.15	1.61	2.79	4.51069025513781	8.40820149983636	12.3057127445349	5.26998853101791	9.82357975481768	14.3771709786175	5.40039260553811	10.0692829502708	14.7290464147917	7.19402137779299	2.35522438641738	-3.80522930033382	19.3002487508493	-0.0115680491991715	0.0238220950444919	-0.0270011833299872	0.169699212547519	0.211579539971488	0.151434910433108	0.193644367697722	0.237074126907651	0.175499750715971	0.0020104886540571	0.00243947354112014	0.00250590148728914
151	27.3297674716514	0.07	7.29312098104551	3.07975195579879	11.5064900062922	0.0825633718845961	19.8171024363822	9.50327305392213	30.1309318188422	2.06	1.59	2.7	3.76203885693854	7.84495078428082	11.9278627116231	4.42863399998091	9.23499652518622	14.0413590503915	4.54299972002121	9.47797192642859	14.4013191658531	7.29312098104551	2.28171268340114	1.27913008173581	23.2426298637073	-0.0115680491991715	0.0238220950444919	-0.0270011833299872	0.169699212547519	0.211579539971488	0.151434910433108	0.193644367697722	0.237074126907651	0.175499750715971	0.0020104886540571	0.00243947354112014	0.00250590148728914
151	27.3297674716514	0.07	7.39103346952175	3.23694904644726	11.5451178925962	0.103158176353427	20.0659335256185	10.8285084415187	29.3033586097182	1.94	1.4	2.63	4.50769618116494	8.35305549360164	12.1984148060383	5.36454494683234	9.94085223091285	14.5171595149934	5.46846423410661	10.1325084771861	14.7948885300511	7.39103346952175	2.15867179174944	-2.42745026937627	17.574285511241	-0.0115680491991715	0.0238220950444919	-0.0270011833299872	0.169699212547519	0.211579539971488	0.151434910433108	0.193644367697722	0.237074126907651	0.175499750715971	0.0020104886540571	0.00243947354112014	0.00250590148728914
151	27.3297674716514	0.07	7.54770275706218	3.34012692747328	11.7552785866511	0.0939551799260055	21.298706942978	10.9722063068693	31.6252075790866	1.98	1.52	2.59	4.49257199058933	8.72075966962886	12.9489473486684	5.32706945961682	10.3406450910637	15.3542207225106	5.46520698348754	10.6111286869525	15.7428191182067	7.54770275706218	2.21674974492239	0.278090141949115	21.2351831409251	-0.0115680491991715	0.0238220950444919	-0.0270011833299872	0.169699212547519	0.211579539971488	0.151434910433108	0.193644367697722	0.237074126907651	0.175499750715971	0.0020104886540571	0.00243947354112014	0.00250590148728914
151	27.3297674716514	0.07	7.76090844610111	3.38312477012243	12.1386921220798	0.0809080441851552	18.3589687572555	8.6980734600055	28.0198640545055	2.11	1.55	2.91	3.37192069608462	7.11709173255496	10.8622627690253	3.95208419729977	8.34163917307542	12.7311941488511	4.02753910183367	8.50355507969466	12.9782217686487	7.76090844610111	2.30484483311826	-0.59048980640196	21.6913032919232	-0.0115680491991715	0.0238220950444919	-0.0270011833299872	0.169699212547519	0.211579539971488	0.151434910433108	0.193644367697722	0.237074126907651	0.175499750715971	0.0020104886540571	0.00243947354112014	0.00250590148728914
151	27.3297674716514	0.07	7.76267455569923	3.38944246478858	12.1359066466099	0.0825842532369813	18.0148030768809	8.64027416653916	27.3893319872226	1.87	1.38	2.65	3.69433261698529	7.70261143485746	11.7108902527296	4.42321359043335	9.22231404499019	14.021414499547	4.50208865700113	9.38661959879818	14.2681071187915	7.76267455569923	2.11704477842129	-2.49334477323241	16.6516433263641	-0.0115680491991715	0.0238220950444919	-0.0270011833299872	0.169699212547519	0.211579539971488	0.151434910433108	0.193644367697722	0.237074126907651	0.175499750715971	0.0020104886540571	0.00243947354112014	0.00250590148728914
151	27.3297674716514	0.07	7.85227369204815	3.47429252764811	12.2302548564482	0.0810830379232974	20.4737817251327	9.71268194033313	31.2348815099322	2.08	1.55	2.64	3.81433669999868	8.0404050602791	12.2664734205595	4.48266787049713	9.44920919789491	14.4157505252927	4.59514776911166	9.69559254134142	14.7798944035878	7.85227369204815	2.25214756742076	0.969267429882124	22.7489907130237	-0.0115680491991715	0.0238220950444919	-0.0270011833299872	0.169699212547519	0.211579539971488	0.151434910433108	0.193644367697722	0.237074126907651	0.175499750715971	0.0020104886540571	0.00243947354112014	0.00250590148728914
151	27.3297674716514	0.07	7.95872934805862	3.53209263718899	12.3853660589283	0.0751558091669944	18.1779725043537	8.22199486078107	28.1339501479264	1.9	1.5	2.54	3.48096204330389	7.69604376836912	11.9111254934344	4.15838673995087	9.19375906957392	14.229131399197	4.2662665685219	9.43626200242281	14.6001113231793	7.95872934805862	2.15560734956518	0.409417839242966	20.521774441953	-0.0115680491991715	0.0238220950444919	-0.0270011833299872	0.169699212547519	0.211579539971488	0.151434910433108	0.193644367697722	0.237074126907651	0.175499750715971	0.0020104886540571	0.00243947354112014	0.00250590148728914
151	27.3297674716514	0.07	8.04201277962985	3.57016407760043	12.5138614816593	0.0975366721394695	20.2466507638781	10.6312039951047	29.8620975326514	1.97	1.48	2.72	4.36015216495058	8.30371406679527	12.24727596864	5.17192381934303	9.84969674138862	14.5274696634342	5.28089630832224	10.0528938687836	14.8280157269776	8.04201277962985	2.20437405057174	-2.85736394596522	18.03219571409	-0.0115680491991715	0.0238220950444919	-0.0270011833299872	0.169699212547519	0.211579539971488	0.151434910433108	0.193644367697722	0.237074126907651	0.175499750715971	0.0020104886540571	0.00243947354112014	0.00250590148728914
151	27.3297674716514	0.07	8.30957154482261	3.57594841273217	13.0431946769131	0.0772373799749585	18.022493939735	8.29655408045249	27.7484337990176	1.93	1.39	2.6	3.46657014065537	7.5303841505509	11.5941981604464	4.12894060157357	8.96924268169504	13.8095447618165	4.2104936310902	9.14545030652013	14.0782434234538	8.30957154482261	2.08994661757634	0.987150857122574	19.9824785030186	-0.0115680491991715	0.0238220950444919	-0.0270011833299872	0.169699212547519	0.211579539971488	0.151434910433108	0.193644367697722	0.237074126907651	0.175499750715971	0.0020104886540571	0.00243947354112014	0.00250590148728914
151	27.3297674716514	0.07	8.42004568441052	3.53983743732108	13.3002539315	0.0819789661764821	20.6294362103398	9.85119451771544	31.4076779029641	2	1.55	2.61	3.9935073014482	8.36282381619821	12.7321403309482	4.72503276625183	9.89471498790003	15.0643972095482	4.84867384289528	10.1600034547046	15.4670824598595	8.42004568441052	2.15991487574239	1.85627100694629	22.6320272874867	-0.0115680491991715	0.0238220950444919	-0.0270011833299872	0.169699212547519	0.211579539971488	0.151434910433108	0.193644367697722	0.237074126907651	0.175499750715971	0.0020104886540571	0.00243947354112014	0.00250590148728914
151	27.3297674716514	0.07	8.45204112216112	3.70693211223416	13.1971501320881	0.0962573770427105	21.9549939662734	11.4517330374219	32.458254895125	1.92	1.39	2.55	4.80591324832327	9.21378415167149	13.6216550550197	5.72981523570813	10.9850673707422	16.2403195057762	5.84839067424366	11.2123517554509	16.5784919510158	8.45204112216112	2.11000310261018	-1.14613513742981	18.3058262096941	-0.0115680491991715	0.0238220950444919	-0.0270011833299872	0.169699212547519	0.211579539971488	0.151434910433108	0.193644367697722	0.237074126907651	0.175499750715971	0.0020104886540571	0.00243947354112014	0.00250590148728914
151	27.3297674716514	0.07	8.72490472987099	3.72107705520126	13.7287324045407	0.0721166038191864	19.7760353784247	8.70077971350493	30.8512910433444	1.95	1.45	2.5	3.60797007307568	8.20056893276978	12.7931677924639	4.29010384295681	9.75099337864434	15.2118829143319	4.39819355579092	9.99483251328637	15.5870038794673	8.72490472987099	2.08024258216165	2.52075819938738	21.9661759349559	-0.0115680491991715	0.0238220950444919	-0.0270011833299872	0.169699212547519	0.211579539971488	0.151434910433108	0.193644367697722	0.237074126907651	0.175499750715971	0.0020104886540571	0.00243947354112014	0.00250590148728914
151	27.3297674716514	0.07	8.79005694524845	3.85671553174545	13.7233983587515	0.0790280121504574	20.3334957331687	9.49596874524952	31.1710227210879	1.96	1.56	2.64	3.90951994777089	8.37136360800527	12.8332072682396	4.6412968659467	9.9383004042961	15.2353039426455	4.76050666240929	10.1948183694351	15.6275616366361	8.79005694524845	2.1904421710388	-0.974773116933934	19.7747270723203	-0.0115680491991715	0.0238220950444919	-0.0270011833299872	0.169699212547519	0.211579539971488	0.151434910433108	0.193644367697722	0.237074126907651	0.175499750715971	0.0020104886540571	0.00243947354112014	0.00250590148728914
151	27.3297674716514	0.07	9.00041779472943	4.05254415880789	13.948291430651	0.10462772421289	22.1380573790151	12.0268410497529	32.2492737082773	2.06	1.56	2.72	4.75065997119296	8.74463897838082	12.7386179855687	5.58985788482649	10.2893680961528	14.9888783074792	5.72491967039641	10.5362642283028	15.354920073563	9.00041779472943	2.16595410022246	-1.64876788035516	18.9486439418557	-0.0115680491991715	0.0238220950444919	-0.0270011833299872	0.169699212547519	0.211579539971488	0.151434910433108	0.193644367697722	0.237074126907651	0.175499750715971	0.0020104886540571	0.00243947354112014	0.00250590148728914
151	27.3297674716514	0.07	10.0589195085845	4.34916888565128	15.7686701315178	0.0570152738371266	19.3214517681534	7.05322094155118	31.5896825947555	1.99	1.4	2.53	2.86642623005646	7.85223043627289	12.8380346424893	3.39333506969539	9.29563392748103	15.1979327852667	3.46790091276932	9.4997040289179	15.5164129808403	10.0589195085845	2.08358261591879	1.7650532895111	21.3586059953782	-0.0115680491991715	0.0238220950444919	-0.0270011833299872	0.169699212547519	0.211579539971488	0.151434910433108	0.193644367697722	0.237074126907651	0.175499750715971	0.0020104886540571	0.00243947354112014	0.00250590148728914
151	27.3297674716514	0.08	7.04576469819736	3.42079194535249	10.6707374510422	0.120175544379526	20.2415261425809	11.690491203187	28.7925610819749	1.85	1.38	2.53	5.05830383533831	8.75821105722275	12.4581182791072	6.07290804289763	10.5149496950386	14.9569913471795	6.20127123533848	10.738065435348	15.272781198223	7.04576469819736	2.12440539643632	1.54420857091806	20.6450957482321	-0.0115680491991715	0.0238220950444919	-0.0270011833299872	0.169699212547519	0.211579539971488	0.151434910433108	0.193644367697722	0.237074126907651	0.175499750715971	0.0020104886540571	0.00243947354112014	0.00250590148728914
151	27.3297674716514	0.08	7.13930836628919	3.37681036245515	10.9018063701232	0.0976674145034125	18.7838539675144	9.86973060891257	27.6979773261163	1.86	1.41	2.76	4.23846618496034	8.06655551395185	11.8946448429434	5.07978750578976	9.66773972620842	14.2556919466271	5.16013234878437	9.82402445842799	14.4870837726387	7.13930836628919	2.20932023515052	-0.644566680030376	19.9705338748701	-0.0115680491991715	0.0238220950444919	-0.0270011833299872	0.169699212547519	0.211579539971488	0.151434910433108	0.193644367697722	0.237074126907651	0.175499750715971	0.0020104886540571	0.00243947354112014	0.00250590148728914
151	27.3297674716514	0.08	7.22534601898897	3.51892107156758	10.9317709664104	0.105825913227737	18.3366301459517	10.0147776394077	26.6584826524957	2.02	1.41	2.71	4.03126666493405	7.38107709588363	10.7308875268332	4.76245801967493	8.71985723864413	12.6772564576133	4.84525329742181	8.87144588853259	12.8990670048245	7.22534601898897	2.20032026865191	0.769484670865411	21.349802109934	-0.0115680491991715	0.0238220950444919	-0.0270011833299872	0.169699212547519	0.211579539971488	0.151434910433108	0.193644367697722	0.237074126907651	0.175499750715971	0.0020104886540571	0.00243947354112014	0.00250590148728914
151	27.3297674716514	0.08	7.55337341899955	3.48930593766962	11.6174409003295	0.0986809070492663	20.9841934608371	11.0827055361899	30.8856813854844	2.09	1.5	2.66	4.34157353819897	8.2204132152138	12.0992528922286	5.09963857503152	9.65574715392095	14.2118557328104	5.22036952402116	9.88355222668183	14.5502795254595	7.55337341899955	2.25157194224997	1.85770045284738	23.1725577437374	-0.0115680491991715	0.0238220950444919	-0.0270011833299872	0.169699212547519	0.211579539971488	0.151434910433108	0.193644367697722	0.237074126907651	0.175499750715971	0.0020104886540571	0.00243947354112014	0.00250590148728914
151	27.3297674716514	0.08	7.67561535572995	3.59280081785743	11.7584298936025	0.0791991126963292	18.6859756268989	8.73824661334425	28.6337046404535	2.21	1.6	2.67	3.25900820802439	6.9691038302821	10.6791994525398	3.790002419479	8.10458847981273	12.4191745401465	3.89124140014119	8.32081492684208	12.7472825774591	7.67561535572995	2.28460365441518	-6.15286567056052	15.9954551461288	-0.0115680491991715	0.0238220950444919	-0.0270011833299872	0.169699212547519	0.211579539971488	0.151434910433108	0.193644367697722	0.237074126907651	0.175499750715971	0.0020104886540571	0.00243947354112014	0.00250590148728914
151	27.3297674716514	0.08	7.72205142936031	3.53458434185795	11.9095185168627	0.0818415162540379	17.8718084157064	8.52580459911238	27.2178122323005	2.07	1.48	2.81	3.35702806455341	7.03700884982686	10.7169896351003	3.94740100981368	8.27454978204648	12.6016985542793	4.02023883399215	8.42816856561468	12.8318763422264	7.72205142936031	2.25707270567072	-3.23143018629243	18.3642355378786	-0.0115680491991715	0.0238220950444919	-0.0270011833299872	0.169699212547519	0.211579539971488	0.151434910433108	0.193644367697722	0.237074126907651	0.175499750715971	0.0020104886540571	0.00243947354112014	0.00250590148728914
151	27.3297674716514	0.08	7.8581176100497	3.80809992221938	11.90813529788	0.107239771533505	21.9133999109997	12.0418646003293	31.7849352216701	1.96	1.51	2.6	4.97134339496044	9.04669164821002	13.1220399014596	5.90545110136845	10.7465509648399	15.5876508283114	6.05523562354331	11.015909276373	15.9782675480073	7.8581176100497	2.19804720642961	-0.525369757006603	20.2788495331532	-0.0115680491991715	0.0238220950444919	-0.0270011833299872	0.169699212547519	0.211579539971488	0.151434910433108	0.193644367697722	0.237074126907651	0.175499750715971	0.0020104886540571	0.00243947354112014	0.00250590148728914
151	27.3297674716514	0.08	7.85888762858605	3.68041129019224	12.0373639669799	0.0876863168424214	18.9954658812117	9.42921886001676	28.5617129024067	2.06	1.52	2.85	3.72893805695145	7.51206613034829	11.2951942037451	4.3887291598511	8.84123661307003	13.293744066289	4.47400561185951	9.01593709054808	13.555468707027	7.85888762858605	2.27424913767477	-0.0378073543530771	21.417974908403	-0.0115680491991715	0.0238220950444919	-0.0270011833299872	0.169699212547519	0.211579539971488	0.151434910433108	0.193644367697722	0.237074126907651	0.175499750715971	0.0020104886540571	0.00243947354112014	0.00250590148728914
151	27.3297674716514	0.08	7.86921876899253	3.79016066040252	11.9482768775825	0.111827234353628	22.4299333076101	12.5605872404856	32.2992793747346	2.02	1.46	2.74	5.05509065224811	9.0270736569053	12.9990566615625	5.97174348020475	10.6639765662716	15.3562096523384	6.08716050831685	10.8681478633818	15.6518532136018	7.86921876899253	2.25352650407352	1.06425827444971	22.0541805644851	-0.0115680491991715	0.0238220950444919	-0.0270011833299872	0.169699212547519	0.211579539971488	0.151434910433108	0.193644367697722	0.237074126907651	0.175499750715971	0.0020104886540571	0.00243947354112014	0.00250590148728914
151	27.3297674716514	0.08	7.94057181835889	3.82165045476743	12.0594931819504	0.129224205269375	24.824370663773	14.7632826547907	34.8854586727553	2.04	1.56	2.63	5.87980795272058	9.88686157836118	13.8939152040018	6.93052753300617	11.6536402098215	16.3767528866369	7.11277621630871	11.9635716831119	16.8137202795921	7.94057181835889	2.25512905875921	1.18056931496052	22.5805094595777	-0.0115680491991715	0.0238220950444919	-0.0270011833299872	0.169699212547519	0.211579539971488	0.151434910433108	0.193644367697722	0.237074126907651	0.175499750715971	0.0020104886540571	0.00243947354112014	0.00250590148728914
151	27.3297674716514	0.08	7.95425515173838	3.60723145456993	12.3012788489068	0.0739581940304681	17.7714985804499	7.95330341930964	27.5896937415902	2.04	1.47	2.73	3.1702710340849	7.08390768106417	10.9975443280434	3.737471144625	8.3513050665105	12.965138988396	3.81391966315905	8.52184118281556	13.2279923701194	7.95425515173838	2.20922411085575	-0.19675864290601	20.6684127514784	-0.0115680491991715	0.0238220950444919	-0.0270011833299872	0.169699212547519	0.211579539971488	0.151434910433108	0.193644367697722	0.237074126907651	0.175499750715971	0.0020104886540571	0.00243947354112014	0.00250590148728914
151	27.3297674716514	0.08	8.09338766201498	3.89428442468297	12.292490899347	0.0979677142285897	20.752961733329	10.9211149891402	30.5848084775177	2.03	1.58	3.01	4.37613856290816	8.31580257382933	12.2554665847505	5.16484607052555	9.81455217408983	14.4642582776541	5.25930041547133	9.99659568938525	14.7295137269517	8.09338766201498	2.31295891613328	-3.20928113815738	18.9881770014839	-0.0115680491991715	0.0238220950444919	-0.0270011833299872	0.169699212547519	0.211579539971488	0.151434910433108	0.193644367697722	0.237074126907651	0.175499750715971	0.0020104886540571	0.00243947354112014	0.00250590148728914
151	27.3297674716514	0.08	8.10590560678335	3.80224387874669	12.40956733482	0.0926576236198545	20.5656701485297	10.5178154558801	30.6135248411792	2.04	1.51	2.67	4.19690170792839	8.20627596415969	12.215650220391	4.94887944685865	9.67663130579395	14.4043831647293	5.06305528231598	9.90042137853826	14.7492101085456	8.10590560678335	2.25175386875197	-3.64389325218544	17.8660702587887	-0.0115680491991715	0.0238220950444919	-0.0270011833299872	0.169699212547519	0.211579539971488	0.151434910433108	0.193644367697722	0.237074126907651	0.175499750715971	0.0020104886540571	0.00243947354112014	0.00250590148728914
151	27.3297674716514	0.08	8.12841952613826	3.95115261978414	12.3056864324924	0.112311330191006	22.8785228435585	12.836250500299	32.920795186818	2.2	1.47	2.78	4.80069327512045	8.55645273962222	12.312212204124	5.58594827864776	9.95604170337762	14.3261351281075	5.6905997398537	10.1422613706481	14.5922229692378	8.12841952613826	2.2898202352249	1.57498922144419	23.5687987681045	-0.0115680491991715	0.0238220950444919	-0.0270011833299872	0.169699212547519	0.211579539971488	0.151434910433108	0.193644367697722	0.237074126907651	0.175499750715971	0.0020104886540571	0.00243947354112014	0.00250590148728914
151	27.3297674716514	0.08	8.31176266422846	4.03028023554598	12.5932450929109	0.117842406053712	24.8199940235285	14.2174661695596	35.4225218774974	2.13	1.54	2.92	5.46846284238618	9.54651225803596	13.6245616736857	6.39901618488292	11.1710160988676	15.9430160128523	6.51781661442046	11.3786946892453	16.2397442796084	8.31176266422846	2.35646545998447	-2.55437403187105	19.8443260434912	-0.0115680491991715	0.0238220950444919	-0.0270011833299872	0.169699212547519	0.211579539971488	0.151434910433108	0.193644367697722	0.237074126907651	0.175499750715971	0.0020104886540571	0.00243947354112014	0.00250590148728914
151	27.3297674716514	0.08	8.37804071924415	4.05040435238992	12.7056770860984	0.0928053722492352	20.6865279762042	10.5884959733281	30.7845599790803	1.98	1.53	2.63	4.32505624250268	8.44977390410873	12.5744915657148	5.12574710835018	10.0140672691313	14.9023874299124	5.25606772103774	10.2673209199525	15.2808254727735	8.37804071924415	2.16948841189064	1.30732790570357	21.8201241598254	-0.0115680491991715	0.0238220950444919	-0.0270011833299872	0.169699212547519	0.211579539971488	0.151434910433108	0.193644367697722	0.237074126907651	0.175499750715971	0.0020104886540571	0.00243947354112014	0.00250590148728914
151	27.3297674716514	0.08	8.52972834235381	3.88927188296256	13.1701848017451	0.0914143412991921	21.6566313220187	10.9967557240394	32.316506919998	1.98	1.53	2.66	4.50452203763732	8.87105028965635	13.2375785416754	5.34173164356431	10.5198220028606	15.6979123621569	5.46975387662523	10.7735057622246	16.0812845483628	8.52972834235381	2.22891437690077	-2.45332278202547	18.905124832174	-0.0115680491991715	0.0238220950444919	-0.0270011833299872	0.169699212547519	0.211579539971488	0.151434910433108	0.193644367697722	0.237074126907651	0.175499750715971	0.0020104886540571	0.00243947354112014	0.00250590148728914
151	27.3297674716514	0.08	8.58197669035334	4.14095164535177	13.0230017353549	0.109515751167189	24.1632750949828	13.4056578605775	34.9208923293881	2.14	1.58	2.69	5.13031394950867	9.24722893683232	13.364143924156	5.9971586506806	10.8096891455657	15.6222196404507	6.15124659365675	11.086479016465	16.0265518603542	8.58197669035334	2.27835556042519	0.870193743014154	23.2150641436546	-0.0115680491991715	0.0238220950444919	-0.0270011833299872	0.169699212547519	0.211579539971488	0.151434910433108	0.193644367697722	0.237074126907651	0.175499750715971	0.0020104886540571	0.00243947354112014	0.00250590148728914
151	27.3297674716514	0.08	8.76602156883408	4.13473824831223	13.3973048893559	0.0860431635928133	20.9256604688856	10.2776297890147	31.5736911487565	2.06	1.58	2.79	4.06279425472508	8.27200968263973	12.4812251105544	4.78124528484921	9.73480437640928	14.6883634679694	4.8951627183147	9.96414704732889	15.0363177451256	8.76602156883408	2.26824754463453	1.00767028954833	23.0354156418382	-0.0115680491991715	0.0238220950444919	-0.0270011833299872	0.169699212547519	0.211579539971488	0.151434910433108	0.193644367697722	0.237074126907651	0.175499750715971	0.0020104886540571	0.00243947354112014	0.00250590148728914
151	27.3297674716514	0.08	8.79821907704054	4.11029104014982	13.4861471139313	0.0903480971001714	21.6546625578192	10.9267557225452	32.3825693930933	2.04	1.54	2.63	4.35761079385595	8.63592027636922	12.9142297588825	5.13776438994524	10.1820299630464	15.2262955361476	5.26852319054032	10.4388522892961	15.6151414980307	8.79821907704054	2.18770221899491	-1.53605556678775	19.4373294242561	-0.0115680491991715	0.0238220950444919	-0.0270011833299872	0.169699212547519	0.211579539971488	0.151434910433108	0.193644367697722	0.237074126907651	0.175499750715971	0.0020104886540571	0.00243947354112014	0.00250590148728914
151	27.3297674716514	0.08	8.8072598878248	4.24537868595239	13.3691410896972	0.0971958000939068	22.0242708236308	11.5443009035117	32.50424074375	2.09	1.48	2.7	4.51964424765499	8.62259826461548	12.725552281576	5.30812658057767	10.1268685175378	14.945610454498	5.42023391978602	10.3412696958822	15.2628118288616	8.8072598878248	2.22252090555265	-2.60933501017393	18.7328283869127	-0.0115680491991715	0.0238220950444919	-0.0270011833299872	0.169699212547519	0.211579539971488	0.151434910433108	0.193644367697722	0.237074126907651	0.175499750715971	0.0020104886540571	0.00243947354112014	0.00250590148728914
151	27.3297674716514	0.08	8.82739317769924	4.28012518176446	13.374661173634	0.124089145096806	26.3184336800561	15.4013017528643	37.2355656072478	1.9	1.42	2.68	6.52374821429835	11.1480729017899	15.7723975892814	7.79421020123617	13.3190952012547	18.8439802012732	7.93823506713867	13.5666470352976	19.1906976998613	8.82739317769924	2.16968825227643	1.58674545963684	21.8465249149936	-0.0115680491991715	0.0238220950444919	-0.0270011833299872	0.169699212547519	0.211579539971488	0.151434910433108	0.193644367697722	0.237074126907651	0.175499750715971	0.0020104886540571	0.00243947354112014	0.00250590148728914
151	27.3297674716514	0.08	8.89360305569141	4.2347086254701	13.5524974859127	0.104251090773934	22.8122984737355	12.3721338475512	33.2524630999199	2.03	1.51	2.79	4.94751772105741	9.12245634807747	13.2973949750975	5.83667538928826	10.7619253651305	15.6871753409727	5.95537493589408	10.9842480967959	16.0094373721053	8.89360305569141	2.27451181859222	0.960995834373237	22.8249367082712	-0.0115680491991715	0.0238220950444919	-0.0270011833299872	0.169699212547519	0.211579539971488	0.151434910433108	0.193644367697722	0.237074126907651	0.175499750715971	0.0020104886540571	0.00243947354112014	0.00250590148728914
151	27.3297674716514	0.08	8.89985224625048	4.29632098656471	13.5033835059363	0.104149849550013	23.1715382440475	12.5612131904898	33.7818632976052	1.99	1.52	2.52	5.11100255588664	9.42821281616462	13.7454230764426	6.05208772725532	11.1642227627027	16.27635779815	6.21477514327299	11.4680645886795	16.7177619406553	8.89985224625048	2.1837380162476	-2.04770253807149	18.6816816060535	-0.0115680491991715	0.0238220950444919	-0.0270011833299872	0.169699212547519	0.211579539971488	0.151434910433108	0.193644367697722	0.237074126907651	0.175499750715971	0.0020104886540571	0.00243947354112014	0.00250590148728914
151	27.3297674716514	0.08	8.98994505090839	4.21302755483568	13.7668625469811	0.104936939189523	23.4467882945881	12.7554654394449	34.1381111497313	1.99	1.44	2.68	5.18532681238381	9.53154242668745	13.8777580409911	6.13888593955095	11.2843517684713	16.4298175973917	6.26146451318529	11.5111629323273	16.758365163372	8.98994505090839	2.16164373183376	-0.785180121052141	19.5348992184496	-0.0115680491991715	0.0238220950444919	-0.0270011833299872	0.169699212547519	0.211579539971488	0.151434910433108	0.193644367697722	0.237074126907651	0.175499750715971	0.0020104886540571	0.00243947354112014	0.00250590148728914
151	27.3297674716514	0.08	9.09229658049154	4.4074594293669	13.7771337316162	0.0946641040923219	21.1578303908292	10.9421146841184	31.37354609754	2	1.52	2.72	4.44444718303687	8.59384702083017	12.7432468586235	5.26080705535914	10.1723722159228	15.0839373764864	5.37836044300246	10.4044360270529	15.4257400968905	9.09229658049154	2.18627792243359	-0.475076931227605	20.3740083996174	-0.0115680491991715	0.0238220950444919	-0.0270011833299872	0.169699212547519	0.211579539971488	0.151434910433108	0.193644367697722	0.237074126907651	0.175499750715971	0.0020104886540571	0.00243947354112014	0.00250590148728914
151	27.3297674716514	0.08	9.31319183618832	4.54217947177784	14.0842042005988	0.0972879767178456	22.9839303743118	12.0530589324735	33.9148018161502	2	1.53	2.53	4.88892364225234	9.32266914385651	13.7564146454607	5.78519208438295	11.0317598888725	16.2783276933621	5.94544666246057	11.3324461849532	16.728385790275	9.31319183618832	2.17706643718904	-1.26267349033974	19.4881307168939	-0.0115680491991715	0.0238220950444919	-0.0270011833299872	0.169699212547519	0.211579539971488	0.151434910433108	0.193644367697722	0.237074126907651	0.175499750715971	0.0020104886540571	0.00243947354112014	0.00250590148728914
151	27.3297674716514	0.08	9.33818613706239	4.52221438254457	14.1541578915802	0.0981833943642531	23.2435485604903	12.2451871599714	34.2419099610093	1.98	1.54	2.59	5.00249654216486	9.4956303878793	13.9887642335937	5.92879109185571	11.2539026025693	16.5790141132829	6.08399145339777	11.5517610659304	17.010918857137	9.33818613706239	2.14989491203929	-0.40289828247492	20.1297458816346	-0.0115680491991715	0.0238220950444919	-0.0270011833299872	0.169699212547519	0.211579539971488	0.151434910433108	0.193644367697722	0.237074126907651	0.175499750715971	0.0020104886540571	0.00243947354112014	0.00250590148728914
151	27.3297674716514	0.08	9.43434500888767	4.45307664970195	14.4156133680734	0.0939616284278225	22.8356309139368	11.7643848176573	33.9068770102163	2.22	1.6	2.9	4.36976669483035	8.48207373099433	12.5943807671583	5.07764202554602	9.85611751108577	14.6345929966255	5.18972463192051	10.0732541070152	14.9533541233722	9.43434500888767	2.3248153811229	2.92033131567646	25.7533709566491	-0.0115680491991715	0.0238220950444919	-0.0270011833299872	0.169699212547519	0.211579539971488	0.151434910433108	0.193644367697722	0.237074126907651	0.175499750715971	0.0020104886540571	0.00243947354112014	0.00250590148728914
151	27.3297674716514	0.08	9.44041640333171	4.53634829729387	14.3444845093696	0.105762179303292	24.2615024506427	13.2470103712022	35.2759945300832	1.99	1.48	2.59	5.39341536609567	9.87787858959672	14.3623418130978	6.3873684737568	11.6982739151539	17.0091793565511	6.54307738369681	11.9849370943152	17.4231909753752	9.44041640333171	2.15365935814927	-0.0983914526949296	20.2921235672217	-0.0115680491991715	0.0238220950444919	-0.0270011833299872	0.169699212547519	0.211579539971488	0.151434910433108	0.193644367697722	0.237074126907651	0.175499750715971	0.0020104886540571	0.00243947354112014	0.00250590148728914
151	27.3297674716514	0.08	10.0930403135301	4.90993045392912	15.276150173131	0.100325370901542	22.799501323874	12.1397233429851	33.459279304763	2.06	1.53	2.79	4.81293285696024	9.03912436418008	13.2653158713999	5.66752896118294	10.6441333466016	15.6207377320202	5.78680778968212	10.866152065116	15.9519890974814	10.0930403135301	2.22868204081797	3.02148765992014	24.3979918829484	-0.0115680491991715	0.0238220950444919	-0.0270011833299872	0.169699212547519	0.211579539971488	0.151434910433108	0.193644367697722	0.237074126907651	0.175499750715971	0.0020104886540571	0.00243947354112014	0.00250590148728914
151	27.3297674716514	0.09	6.81090425457722	3.43875769013956	10.1830508190149	0.151793735679924	22.8878180003959	14.4406007043513	31.3350352964404	2.21	1.53	2.97	5.38208259783282	8.53040184991592	11.678721101999	6.2581472851339	9.91893197619238	13.5797166672508	6.3628658080089	10.0856992339536	13.8114587204258	6.81090425457722	2.41602682001292	-0.894529535215736	22.0125407569874	-0.0115680491991715	0.0238220950444919	-0.0270011833299872	0.169699212547519	0.211579539971488	0.151434910433108	0.193644367697722	0.237074126907651	0.175499750715971	0.0020104886540571	0.00243947354112014	0.00250590148728914
151	27.3297674716514	0.09	7.25938455759043	3.60551416092104	10.9132549542598	0.0838730091231808	18.1067383057296	8.76360783886895	27.4498687725902	2.07	1.55	2.66	3.45508896977137	7.13865715455577	10.8222253393402	4.06380036637081	8.39633300730866	12.7288656482465	4.16800962971129	8.61106206964924	13.053854475541	7.25938455759043	2.27285592205396	2.70595113456256	24.254963846558	-0.0115680491991715	0.0238220950444919	-0.0270011833299872	0.169699212547519	0.211579539971488	0.151434910433108	0.193644367697722	0.237074126907651	0.175499750715971	0.0020104886540571	0.00243947354112014	0.00250590148728914
151	27.3297674716514	0.09	7.40597084625936	3.66765462438399	11.1442870681347	0.126571154639947	20.7227352771078	12.223517938565	29.2219526156506	2.05	1.56	2.75	4.86243860227029	8.24337383578682	11.6243090693033	5.72989232223094	9.71398269767371	13.6980730731165	5.86493431830968	9.94258913106925	14.0204370382139	7.40597084625936	2.23317822939371	-0.611224290749263	20.3187037446843	-0.0115680491991715	0.0238220950444919	-0.0270011833299872	0.169699212547519	0.211579539971488	0.151434910433108	0.193644367697722	0.237074126907651	0.175499750715971	0.0020104886540571	0.00243947354112014	0.00250590148728914
151	27.3297674716514	0.09	7.54607781444761	3.7270933944267	11.3650622344685	0.0852202507612762	18.4668894147469	9.02049494706815	27.9132838824256	2.06	1.49	2.57	3.573747741442	7.31622873519383	11.0587097289457	4.20768183185707	8.6140278928485	13.0203739538399	4.31299536485563	8.82503937363893	13.3460010843806	7.54607781444761	2.23221681037284	-3.2749712372627	17.8725655958726	-0.0115680491991715	0.0238220950444919	-0.0270011833299872	0.169699212547519	0.211579539971488	0.151434910433108	0.193644367697722	0.237074126907651	0.175499750715971	0.0020104886540571	0.00243947354112014	0.00250590148728914
151	27.3297674716514	0.09	7.78589001375868	3.90331428131658	11.6684657462008	0.092904588145577	18.490593214433	9.46981075199146	27.5113756768744	1.98	1.41	2.76	3.87132396026437	7.55908205826419	11.246840156264	4.58884767329186	8.96010679326334	13.3313659132348	4.66284249684223	9.10044031882292	13.544952077554	7.78589001375868	2.24000902736975	-0.562114232529055	20.251083229417	-0.0115680491991715	0.0238220950444919	-0.0270011833299872	0.169699212547519	0.211579539971488	0.151434910433108	0.193644367697722	0.237074126907651	0.175499750715971	0.0020104886540571	0.00243947354112014	0.00250590148728914
151	27.3297674716514	0.09	8.05854184119671	3.93840100692622	12.1786826754672	0.0871681963823055	19.3403727368842	9.56875087049117	29.1119946032773	2.14	1.59	2.83	3.67318175607501	7.4242401390023	11.1752985219296	4.29650595514451	8.6841038881047	13.0717018210649	4.3961487067564	8.88379309790585	13.3778279555977	8.05854184119671	2.34128726109233	-1.23146845576345	21.3632474358232	-0.0115680491991715	0.0238220950444919	-0.0270011833299872	0.169699212547519	0.211579539971488	0.151434910433108	0.193644367697722	0.237074126907651	0.175499750715971	0.0020104886540571	0.00243947354112014	0.00250590148728914
151	27.3297674716514	0.09	8.06836853203196	4.14377932848922	11.9929577355747	0.0955117946412768	19.734418972091	10.25279436102	29.2160435831621	2.08	1.45	2.89	4.02211453816833	7.74170344737665	11.461292356585	4.72578760454914	9.09612241086724	13.4664572171853	4.79724107278483	9.22964416207488	13.6677807517366	8.06836853203196	2.30952976583842	-1.07919417061834	20.9370616839297	-0.0115680491991715	0.0238220950444919	-0.0270011833299872	0.169699212547519	0.211579539971488	0.151434910433108	0.193644367697722	0.237074126907651	0.175499750715971	0.0020104886540571	0.00243947354112014	0.00250590148728914
151	27.3297674716514	0.09	8.14777066183835	4.03902702866483	12.2565142950119	0.084678560942235	17.9546078985439	8.73820462099639	27.1710111760913	2.01	1.51	2.56	3.52524286212398	7.24340480474572	10.9615667473675	4.16664484806596	8.56130953030735	12.9559742125487	4.27512036398985	8.7865914576687	13.2964445629033	8.14777066183835	2.1793064833694	2.35447492970326	22.9793391658295	-0.0115680491991715	0.0238220950444919	-0.0270011833299872	0.169699212547519	0.211579539971488	0.151434910433108	0.193644367697722	0.237074126907651	0.175499750715971	0.0020104886540571	0.00243947354112014	0.00250590148728914
151	27.3297674716514	0.09	8.166917044078	4.0403523156292	12.2934817725268	0.112261221765232	22.2768030554518	12.4961908389238	32.0574152719797	2.12	1.6	2.67	4.83684793938556	8.62258830260783	12.4083286658301	5.66726147872249	10.1029561289992	14.5386507792759	5.82075556781125	10.3773049660406	14.9271031533963	8.166917044078	2.27183928838982	-5.02994706534186	16.9310636242047	-0.0115680491991715	0.0238220950444919	-0.0270011833299872	0.169699212547519	0.211579539971488	0.151434910433108	0.193644367697722	0.237074126907651	0.175499750715971	0.0020104886540571	0.00243947354112014	0.00250590148728914
151	27.3297674716514	0.09	8.17708739165642	4.15381170165235	12.2003630816605	0.0958272370241616	19.6170528250298	10.2089847745552	29.0251208755043	2.04	1.56	2.89	4.08066484915723	7.84119279976565	11.6017207503741	4.81357419538017	9.24951318404596	13.6854521727117	4.90934310938892	9.43811446781356	13.9630571899694	8.17708739165642	2.2956969591454	1.17316950275537	23.1190487032619	-0.0115680491991715	0.0238220950444919	-0.0270011833299872	0.169699212547519	0.211579539971488	0.151434910433108	0.193644367697722	0.237074126907651	0.175499750715971	0.0020104886540571	0.00243947354112014	0.00250590148728914
151	27.3297674716514	0.09	8.22522289880082	4.11617258149507	12.3342732161066	0.100921964671168	20.7866782625758	11.0999659590414	30.4733905661101	1.91	1.41	2.67	4.66910911481579	8.74374473765658	12.8183803604974	5.56961507508299	10.4301037534119	15.2905924317407	5.6750841151428	10.6294568279679	15.5773580659987	8.22522289880082	2.14189796782165	5.24664654531988	25.0000080146222	-0.0115680491991715	0.0238220950444919	-0.0270011833299872	0.169699212547519	0.211579539971488	0.151434910433108	0.193644367697722	0.237074126907651	0.175499750715971	0.0020104886540571	0.00243947354112014	0.00250590148728914
151	27.3297674716514	0.09	8.30830088724036	4.24134958199829	12.3752521924824	0.112462303149685	21.3619786534157	11.9924691573427	30.7314881494887	2.01	1.44	2.71	4.83411518995512	8.61092608545473	12.3877369809543	5.71264607684211	10.1758380152516	14.639029953661	5.81957595893213	10.3679344906451	14.9128912216458	8.30830088724036	2.20570292818189	0.426239707238794	21.0442899740666	-0.0115680491991715	0.0238220950444919	-0.0270011833299872	0.169699212547519	0.211579539971488	0.151434910433108	0.193644367697722	0.237074126907651	0.175499750715971	0.0020104886540571	0.00243947354112014	0.00250590148728914
151	27.3297674716514	0.09	8.35918902660364	4.21277298447694	12.5056050687303	0.105340804399058	20.6544645082211	11.2565843789591	30.0523446374831	1.94	1.4	2.88	4.68269002278681	8.5921671816753	12.5016443405638	5.57195426042411	10.2238590001138	14.8757637398034	5.64160669923203	10.3504970311536	15.0605090928328	8.35918902660364	2.17515171235258	-3.29452035738618	16.8415885787292	-0.0115680491991715	0.0238220950444919	-0.0270011833299872	0.169699212547519	0.211579539971488	0.151434910433108	0.193644367697722	0.237074126907651	0.175499750715971	0.0020104886540571	0.00243947354112014	0.00250590148728914
151	27.3297674716514	0.09	8.54088441121479	4.23601944601695	12.8457493764126	0.11358413963647	21.249819484787	11.9815080332669	30.5181309363072	1.98	1.41	2.76	4.8948299021106	8.68123207360795	12.4676342451053	5.80120204656809	10.2887295941441	14.7762571417202	5.89472226956565	10.4514491977115	15.0156035583999	8.54088441121479	2.1843440202953	1.91119410887651	22.2437446336796	-0.0115680491991715	0.0238220950444919	-0.0270011833299872	0.169699212547519	0.211579539971488	0.151434910433108	0.193644367697722	0.237074126907651	0.175499750715971	0.0020104886540571	0.00243947354112014	0.00250590148728914
151	27.3297674716514	0.09	8.54577357275559	4.32580998895307	12.7657371565581	0.112535788022204	22.364913471563	12.5591191426035	32.1707078005226	2	1.56	2.62	5.08735643133462	9.05941611779414	13.0314758042537	6.01825491516785	10.7171330169925	15.4160111188171	6.17814648531326	11.0022443818355	15.8259194928257	8.54577357275559	2.24169837785522	-2.91054680452654	18.5272468831919	-0.0115680491991715	0.0238220950444919	-0.0270011833299872	0.169699212547519	0.211579539971488	0.151434910433108	0.193644367697722	0.237074126907651	0.175499750715971	0.0020104886540571	0.00243947354112014	0.00250590148728914
151	27.3297674716514	0.09	8.63128492248547	4.262999195329	12.9995706496419	0.112635676455896	23.5210150182152	13.2134871681733	33.828542868257	2.19	1.64	2.83	4.9697928386275	8.84661032375569	12.7234278088839	5.78922380544282	10.3052599467922	14.8212960881416	5.93295224014597	10.5671344299467	15.192918004298	8.63128492248547	2.34908267585225	0.327276349178322	23.4368771716139	-0.0115680491991715	0.0238220950444919	-0.0270011833299872	0.169699212547519	0.211579539971488	0.151434910433108	0.193644367697722	0.237074126907651	0.175499750715971	0.0020104886540571	0.00243947354112014	0.00250590148728914
151	27.3297674716514	0.09	8.66370577575429	4.48441311155669	12.8429984399519	0.114079612761381	21.136446952092	11.9401968397547	30.3326970644292	1.98	1.49	2.68	4.87720812038988	8.63359725927689	12.3899863981639	5.78012472504459	10.2319334653356	14.6837422056265	5.90925435436584	10.4584415565688	15.0103675468941	8.66370577575429	2.20389637929469	0.485276992186541	21.2333871908176	-0.0115680491991715	0.0238220950444919	-0.0270011833299872	0.169699212547519	0.211579539971488	0.151434910433108	0.193644367697722	0.237074126907651	0.175499750715971	0.0020104886540571	0.00243947354112014	0.00250590148728914
151	27.3297674716514	0.09	8.67438075342871	4.30173334999501	13.0470281568624	0.0959042362051968	20.7410148139355	10.7983274229235	30.6837022049475	1.91	1.44	2.65	4.55260830122914	8.74447611371604	12.9363439262029	5.43343913903343	10.4363423389137	15.439245538794	5.54746198083016	10.6552139947044	15.7600575860974	8.67438075342871	2.16166614327499	0.0526306813458495	20.4109603515454	-0.0115680491991715	0.0238220950444919	-0.0270011833299872	0.169699212547519	0.211579539971488	0.151434910433108	0.193644367697722	0.237074126907651	0.175499750715971	0.0020104886540571	0.00243947354112014	0.00250590148728914
151	27.3297674716514	0.09	8.90792786729509	4.42500589420638	13.3908498403838	0.098466431063597	21.5429452134208	11.3655323861071	31.7203580407346	1.99	1.5	2.61	4.62571949056478	8.76787977655157	12.9100400625384	5.47776492557575	10.382900305482	15.2880356853883	5.61253767949114	10.6370899498354	15.6588589036398	8.90792786729509	2.17125759733449	-3.99057071686777	16.7284511902998	-0.0115680491991715	0.0238220950444919	-0.0270011833299872	0.169699212547519	0.211579539971488	0.151434910433108	0.193644367697722	0.237074126907651	0.175499750715971	0.0020104886540571	0.00243947354112014	0.00250590148728914
151	27.3297674716514	0.09	8.90936287116123	4.50714229899196	13.3115834433305	0.111580225935756	23.2965108329269	13.033097197331	33.5599244685229	1.92	1.49	2.44	5.46220550728621	9.76362930817593	14.0650531090657	6.51030989858653	11.6371038120695	16.7638977255525	6.69423561234728	11.9605997294795	17.2331179735224	8.90936287116123	2.11581656924542	-3.23871668857753	16.6210510010417	-0.0115680491991715	0.0238220950444919	-0.0270011833299872	0.169699212547519	0.211579539971488	0.151434910433108	0.193644367697722	0.237074126907651	0.175499750715971	0.0020104886540571	0.00243947354112014	0.00250590148728914
151	27.3297674716514	0.09	8.99256891824321	4.5919041485063	13.3932336879801	0.127169929290238	22.7116900588887	13.4218647030856	32.0015154146917	2.01	1.41	2.74	5.42377821878095	9.17779850848779	12.9318187981946	6.4129072166574	10.8515444241998	15.2901816317422	6.52045363357808	11.0333832935903	15.5503147189789	8.99256891824321	2.1514907829099	-3.23100155772048	16.8232290128964	-0.0115680491991715	0.0238220950444919	-0.0270011833299872	0.169699212547519	0.211579539971488	0.151434910433108	0.193644367697722	0.237074126907651	0.175499750715971	0.0020104886540571	0.00243947354112014	0.00250590148728914
151	27.3297674716514	0.09	9.15132374558518	4.58101266566485	13.7216348255055	0.0911796539282974	21.123888264186	10.7115234966499	31.536253031722	1.97	1.47	2.52	4.38902046053353	8.6554613661197	12.9219022717059	5.20510967451576	10.2648474982754	15.324585322035	5.33740489566603	10.5271254520223	15.7196352719713	9.15132374558518	2.15474465622766	-0.264296855085811	19.8144491949568	-0.0115680491991715	0.0238220950444919	-0.0270011833299872	0.169699212547519	0.211579539971488	0.151434910433108	0.193644367697722	0.237074126907651	0.175499750715971	0.0020104886540571	0.00243947354112014	0.00250590148728914
151	27.3297674716514	0.09	9.19882822143668	4.76357161579603	13.6340848270773	0.106786990651877	20.9706637382779	11.50140498795	30.4399224886058	1.86	1.39	2.42	4.94604623534633	9.01819147696237	13.0903367185784	5.92971757378222	10.8117324303444	15.6937472869066	6.07404178745264	8.75477462321418	16.0718383529732	9.19882822143668	2.02666187896187	-2.26323106628932	15.7845407497216	-0.0115680491991715	0.0238220950444919	-0.0270011833299872	0.169699212547519	0.211579539971488	0.151434910433108	0.193644367697722	0.237074126907651	0.175499750715971	0.0020104886540571	0.00243947354112014	0.00250590148728914
151	27.3297674716514	0.09	9.2110478719309	4.57777351466501	13.8443222291968	0.110448567956544	23.0590619521454	12.8418457220527	33.2762781822381	2.12	1.53	2.7	4.96678000159679	8.91844445404145	12.8701089064861	5.818570323283	10.4479353249893	15.0773003266956	5.9555755254072	10.6952135839884	15.4290123809908	9.2110478719309	2.25410039571587	-0.118372870771593	21.5815647552518	-0.0115680491991715	0.0238220950444919	-0.0270011833299872	0.169699212547519	0.211579539971488	0.151434910433108	0.193644367697722	0.237074126907651	0.175499750715971	0.0020104886540571	0.00243947354112014	0.00250590148728914
151	27.3297674716514	0.09	9.4731326290924	4.85743665530486	14.0888286028799	0.112491739798071	23.1780876124939	13.0135191168514	33.3426561081365	1.9	1.48	2.55	5.494252177537	9.78568957348254	14.0771269694281	6.55935022382355	11.6827118632303	16.8060735026371	6.72053688690069	11.9726973447758	17.2287772734493	9.4731326290924	2.10638019553505	1.00540249039932	20.4114590506051	-0.0115680491991715	0.0238220950444919	-0.0270011833299872	0.169699212547519	0.211579539971488	0.151434910433108	0.193644367697722	0.237074126907651	0.175499750715971	0.0020104886540571	0.00243947354112014	0.00250590148728914
151	27.3297674716514	0.09	9.76470155237208	4.80413543881975	14.7252676659244	0.0819776704960647	19.6836567983561	9.3994670366153	29.9678465600969	1.93	1.45	2.56	3.925685386418	8.22087502871855	12.5160646710191	4.67532384351463	9.79071149443083	14.906099145347	4.78402592418266	10.0219104354045	15.2520552513979	9.76470155237208	2.08778171278278	-0.330531900572544	19.1146497248773	-0.0115680491991715	0.0238220950444919	-0.0270011833299872	0.169699212547519	0.211579539971488	0.151434910433108	0.193644367697722	0.237074126907651	0.175499750715971	0.0020104886540571	0.00243947354112014	0.00250590148728914
151	27.3297674716514	0.09	10.035139122431	5.05772929519607	15.0125489496659	0.124411238832034	25.537915877215	14.9602170972029	36.115614657227	2.07	1.46	2.55	5.89886356410236	10.0696855194287	14.2405074747551	6.93829653901719	11.8440549487561	16.7498133584951	7.10884200229841	12.1290716509706	17.1619755897089	10.035139122431	2.15703033237172	-0.836299950931219	19.5707098639849	-0.0115680491991715	0.0238220950444919	-0.0270011833299872	0.169699212547519	0.211579539971488	0.151434910433108	0.193644367697722	0.237074126907651	0.175499750715971	0.0020104886540571	0.00243947354112014	0.00250590148728914
151	27.3297674716514	0.09	10.0676583423822	4.98501901558426	15.1502976691801	0.1012712347653	23.6931930320098	12.6732253026976	34.7131607613221	2.07	1.61	2.69	5.00317359569222	9.3536692470983	13.7041648985044	5.88628194718791	11.0046820035522	16.1230820599164	6.04474815210687	11.3016525445718	16.5509089137426	10.0676583423822	2.22116884699042	-0.19162885658682	21.575831355846	-0.0115680491991715	0.0238220950444919	-0.0270011833299872	0.169699212547519	0.211579539971488	0.151434910433108	0.193644367697722	0.237074126907651	0.175499750715971	0.0020104886540571	0.00243947354112014	0.00250590148728914
151	27.3297674716514	0.09	10.0689974564367	5.04246417534219	15.0955307375311	0.0881619248996199	20.5761936712545	10.2445640193655	30.9078233231436	1.91	1.44	2.55	4.30786031060737	8.65233189935768	12.996803488108	5.13831018282427	10.3202894007899	15.5022686187556	5.26066987567846	10.5622243325976	15.8625935562747	10.0689974564367	2.05652936783419	-0.90623457196055	18.2983418360163	-0.0115680491991715	0.0238220950444919	-0.0270011833299872	0.169699212547519	0.211579539971488	0.151434910433108	0.193644367697722	0.237074126907651	0.175499750715971	0.0020104886540571	0.00243947354112014	0.00250590148728914
151	27.3297674716514	0.09	10.2024068515655	5.18828833355615	15.2165253695748	0.121415952972558	27.4220009093653	15.9050270096704	38.9389748090602	1.96	1.5	2.52	6.54723995923359	11.2881556256884	16.0290712921432	7.77250319402493	13.4006430498362	19.0287829056475	7.97733956962059	13.7556546248627	19.5319133584942	10.2024068515655	2.16319609921921	0.58302127845376	21.0367079730736	-0.0115680491991715	0.0238220950444919	-0.0270011833299872	0.169699212547519	0.211579539971488	0.151434910433108	0.193644367697722	0.237074126907651	0.175499750715971	0.0020104886540571	0.00243947354112014	0.00250590148728914
151	27.3297674716514	0.09	10.6166725476393	5.33639980269266	15.8969452925859	0.0977066841179381	23.2415904209908	12.2144466301763	34.2687342118052	1.93	1.46	2.49	5.10214983460099	9.70834621597672	14.3145425973525	6.07665265454117	11.5626255043396	17.0485983541381	6.23332140744844	11.8565355746767	17.489590885265	10.6166725476393	2.08149829945956	-6.55775200635977	12.9236186355564	-0.0115680491991715	0.0238220950444919	-0.0270011833299872	0.169699212547519	0.211579539971488	0.151434910433108	0.193644367697722	0.237074126907651	0.175499750715971	0.0020104886540571	0.00243947354112014	0.00250590148728914
151	27.3297674716514	0.09	11.168550333222	5.68232665613481	16.6547740103093	0.108499291346836	28.5510404556321	15.7732784015205	41.3288025097436	2	1.6	2.65	6.39365878360291	11.573092539377	16.7525262951512	7.56469729074747	13.6927766622012	19.8208560336548	7.77216554841373	14.0729876395489	20.3663609222984	11.168550333222	2.24992074162404	-1.942137362508	20.1263200380703	-0.0115680491991715	0.0238220950444919	-0.0270011833299872	0.169699212547519	0.211579539971488	0.151434910433108	0.193644367697722	0.237074126907651	0.175499750715971	0.0020104886540571	0.00243947354112014	0.00250590148728914
151	27.3297674716514	0.1	6.91526040125203	3.64537071693146	10.1851500855726	0.112446381245058	19.3387243152031	10.8559513884701	27.821497241936	2.08	1.5	2.8	4.2604652962859	7.58956639275942	10.9186674892329	5.00626434524044	8.9181281821564	12.8299920190724	5.10320044594519	9.09143651332607	13.0830035686658	6.91526040125203	2.28319200848812	-0.0664844349622985	21.5891544698794	-0.0115680491991715	0.0238220950444919	-0.0270011833299872	0.169699212547519	0.211579539971488	0.151434910433108	0.193644367697722	0.237074126907651	0.175499750715971	0.0020104886540571	0.00243947354112014	0.00250590148728914
151	27.3297674716514	0.1	7.24053183774647	3.81055859226719	10.6705050832257	0.119266844922682	19.4481560477432	11.1967834295431	27.6995286659432	2.01	1.43	2.97	4.52957148025044	7.86759997026325	11.2056284602761	5.35688819407736	9.30460057429016	13.252312954503	5.41612189756728	9.40895411561566	13.4005635173937	7.24053183774647	2.316775085698	2.25552555824493	23.9093983514014	-0.0115680491991715	0.0238220950444919	-0.0270011833299872	0.169699212547519	0.211579539971488	0.151434910433108	0.193644367697722	0.237074126907651	0.175499750715971	0.0020104886540571	0.00243947354112014	0.00250590148728914
151	27.3297674716514	0.1	7.43144934752474	4.01988421804821	10.8430144770013	0.13285827394907	20.475873246145	12.3085708959801	28.6431755963099	1.94	1.41	2.76	5.11916358095444	8.51596383493538	11.9127640889163	6.09101238505014	10.132678975568	14.1743455660859	6.18994155352086	10.2964768682173	14.4037429123509	7.43144934752474	2.25552712664343	3.38567473807676	24.3827854932185	-0.0115680491991715	0.0238220950444919	-0.0270011833299872	0.169699212547519	0.211579539971488	0.151434910433108	0.193644367697722	0.237074126907651	0.175499750715971	0.0020104886540571	0.00243947354112014	0.00250590148728914
151	27.3297674716514	0.1	7.65352258789989	4.00885984885762	11.2981853269422	0.114252617965737	22.1167950451607	12.5022328424595	31.7313572478619	1.99	1.48	2.59	5.08403959332891	8.99380639474773	12.9035731961666	6.01939812161697	10.6484814535607	15.2775647855044	6.16449799842812	10.9082648398104	15.6439388263011	7.65352258789989	2.20102438322832	1.49159688790271	22.3464966168465	-0.0115680491991715	0.0238220950444919	-0.0270011833299872	0.169699212547519	0.211579539971488	0.151434910433108	0.193644367697722	0.237074126907651	0.175499750715971	0.0020104886540571	0.00243947354112014	0.00250590148728914
151	27.3297674716514	0.1	7.68068077680134	4.00691935666922	11.3544421969335	0.131090881198454	22.1117518980772	13.2236392465381	30.9998645496162	1.98	1.47	2.83	5.39919003248086	9.02819172717847	12.6571934218761	6.39815578251554	10.6986004858888	14.9990451892621	6.51244164754226	10.8854448170976	15.2639059157685	7.68068077680134	2.24742907090293	-0.774257060875157	20.2243041612029	-0.0115680491991715	0.0238220950444919	-0.0270011833299872	0.169699212547519	0.211579539971488	0.151434910433108	0.193644367697722	0.237074126907651	0.175499750715971	0.0020104886540571	0.00243947354112014	0.00250590148728914
151	27.3297674716514	0.1	7.96477048126184	4.19492714838559	11.7346138141381	0.115961843753746	20.9709199401209	11.9306605257537	30.0111793544881	2.09	1.52	2.75	4.66742531570137	8.2040891542242	11.740752992747	5.48083753699076	9.63385094605073	13.7868643551107	5.5979198479927	9.84428612188364	14.0864647901474	7.96477048126184	2.24023606474409	-3.2875466961115	17.7091800391386	-0.0115680491991715	0.0238220950444919	-0.0270011833299872	0.169699212547519	0.211579539971488	0.151434910433108	0.193644367697722	0.237074126907651	0.175499750715971	0.0020104886540571	0.00243947354112014	0.00250590148728914
151	27.3297674716514	0.1	8.05392109740242	4.31575047865037	11.7920917161545	0.0865080451889396	17.2440791618789	8.49525710159055	25.9929012221672	1.99	1.47	2.64	3.46372282916352	7.03083025582828	10.597937682493	4.10332791820236	8.32913125553095	12.5549345928595	4.19486899894909	8.51277949388971	12.8369731451838	8.05392109740242	2.22384911239029	-3.25830735384764	17.6018439916647	-0.0115680491991715	0.0238220950444919	-0.0270011833299872	0.169699212547519	0.211579539971488	0.151434910433108	0.193644367697722	0.237074126907651	0.175499750715971	0.0020104886540571	0.00243947354112014	0.00250590148728914
151	27.3297674716514	0.1	8.1575039296789	4.43032803256994	11.8846798267879	0.12781003791277	22.0189976556626	13.0383828944022	30.999612416923	1.92	1.45	2.62	5.45742495494913	9.21640576613005	12.975386577311	6.5027458090549	10.9817257158803	15.4607056227056	6.64389371178097	11.219475002053	15.8038003431537	8.1575039296789	2.15087472602485	1.75862910561616	21.674238718159	-0.0115680491991715	0.0238220950444919	-0.0270011833299872	0.169699212547519	0.211579539971488	0.151434910433108	0.193644367697722	0.237074126907651	0.175499750715971	0.0020104886540571	0.00243947354112014	0.00250590148728914
151	27.3297674716514	0.1	8.23462511958633	4.34001787623972	12.1292323629329	0.109958570443321	21.9891587181048	12.2216311789528	31.7566862572569	1.99	1.52	2.72	4.97911134078174	8.95841708397445	12.9377228271672	5.89752912600369	10.6108343557012	15.3241395853987	6.03208994560431	10.8530804088106	15.6693052793255	8.23462511958633	2.2495666970674	0.842710278491679	22.4758811944794	-0.0115680491991715	0.0238220950444919	-0.0270011833299872	0.169699212547519	0.211579539971488	0.151434910433108	0.193644367697722	0.237074126907651	0.175499750715971	0.0020104886540571	0.00243947354112014	0.00250590148728914
151	27.3297674716514	0.1	8.32599086869434	4.40845209342724	12.2435296439614	0.1367193922278	24.2200721769637	14.7179233630744	33.722220990853	2.01	1.51	2.89	5.93223539630946	9.76219035287469	13.5921453094399	7.01020697527465	11.5361192423779	16.0620315094812	7.13229215519304	11.7411816224478	16.3456354057222	8.32599086869434	2.30872561576874	-0.0709731882225878	21.7678930540073	-0.0115680491991715	0.0238220950444919	-0.0270011833299872	0.169699212547519	0.211579539971488	0.151434910433108	0.193644367697722	0.237074126907651	0.175499750715971	0.0020104886540571	0.00243947354112014	0.00250590148728914
151	27.3297674716514	0.1	8.34982160592725	4.50639000593531	12.1932532059192	0.135260276540468	23.5014375822726	14.223798797922	32.7790763666233	2.09	1.53	2.64	5.56785318781486	9.19955041685527	12.8312476458957	6.53900034701091	10.8041396457455	15.0692789444801	6.69968459643277	11.0721087272484	15.4471537753655	8.34982160592725	2.26693568643152	0.399673063575029	21.9426949150393	-0.0115680491991715	0.0238220950444919	-0.0270011833299872	0.169699212547519	0.211579539971488	0.151434910433108	0.193644367697722	0.237074126907651	0.175499750715971	0.0020104886540571	0.00243947354112014	0.00250590148728914
151	27.3297674716514	0.1	8.44752922580635	4.58672923311652	12.3083292184962	0.126430893529367	23.3590853808248	13.7725136662453	32.9456570954043	2.13	1.54	2.95	5.30642599778788	9.00004610292379	12.6936662080597	6.21159028910984	10.5352640360513	14.8589377829928	6.32211808282997	10.7206397544178	15.1243785373904	8.44752922580635	2.38825965254706	2.57804965024372	25.5997807399148	-0.0115680491991715	0.0238220950444919	-0.0270011833299872	0.169699212547519	0.211579539971488	0.151434910433108	0.193644367697722	0.237074126907651	0.175499750715971	0.0020104886540571	0.00243947354112014	0.00250590148728914
151	27.3297674716514	0.1	8.49907988682827	4.57271303781979	12.4254467358367	0.129913677278033	21.8872894729423	13.043647010299	30.7309319355856	2.06	1.58	2.83	5.16351462911821	8.66439725761114	12.1652798861041	6.07842616107909	10.1996223006033	14.3208184401275	6.21542384177447	10.4256227298692	14.6409872670642	8.49907988682827	2.27808087001181	4.83780272958394	26.556413085076	-0.0115680491991715	0.0238220950444919	-0.0270011833299872	0.169699212547519	0.211579539971488	0.151434910433108	0.193644367697722	0.237074126907651	0.175499750715971	0.0020104886540571	0.00243947354112014	0.00250590148728914
151	27.3297674716514	0.1	8.53403606515036	4.62145589216033	12.4466162381404	0.125380516773075	23.0252823199598	13.5305008952381	32.5200637446815	2.17	1.5	2.87	5.12481949189866	8.72106779737387	12.3173161028491	5.97820919189879	10.1733081041879	14.3684070164771	6.08438320513891	10.3540762057571	14.6227663608414	8.53403606515036	2.33263056690509	-1.04640889212053	21.1278335347844	-0.0115680491991715	0.0238220950444919	-0.0270011833299872	0.169699212547519	0.211579539971488	0.151434910433108	0.193644367697722	0.237074126907651	0.175499750715971	0.0020104886540571	0.00243947354112014	0.00250590148728914
151	27.3297674716514	0.1	8.59754307852522	4.65526954423104	12.5398166128194	0.128375760110103	23.4143672974528	13.888796174832	32.9399384200736	1.86	1.44	2.49	5.98545273487775	10.0905497504478	14.1956467660178	7.17936805325273	12.1033067550573	17.0272454568618	7.3570788380866	12.3991640968777	17.4431303397379	8.59754307852522	2.1253346450032	-2.85584242896026	16.6885475296238	-0.0115680491991715	0.0238220950444919	-0.0270011833299872	0.169699212547519	0.211579539971488	0.151434910433108	0.193644367697722	0.237074126907651	0.175499750715971	0.0020104886540571	0.00243947354112014	0.00250590148728914
151	27.3297674716514	0.1	8.61949419629357	4.5798950580441	12.659093334543	0.10054902292077	19.8456406866332	10.5784007558184	29.1128806174479	2.11	1.49	2.86	4.09646580284253	7.68518704148899	11.2739082801354	4.80023270742754	9.00549106833879	13.21074942925	4.88640059642692	9.16347506190869	13.4431615714655	8.61949419629357	2.30753882188031	-1.15919698351105	20.8349786526505	-0.0115680491991715	0.0238220950444919	-0.0270011833299872	0.169699212547519	0.211579539971488	0.151434910433108	0.193644367697722	0.237074126907651	0.175499750715971	0.0020104886540571	0.00243947354112014	0.00250590148728914
151	27.3297674716514	0.1	8.80694505762334	4.67797931328549	12.9359108019612	0.0974246390458085	20.4424022643557	10.7278066805869	30.1569978481245	1.96	1.41	2.53	4.42641566313584	8.434768845976	12.4431220288162	5.25749485339823	10.0184341399846	14.7793734265709	5.37653479422225	10.2420147102431	15.1058635649485	8.80694505762334	2.13078602451958	2.36874407753417	22.3131912480729	-0.0115680491991715	0.0238220950444919	-0.0270011833299872	0.169699212547519	0.211579539971488	0.151434910433108	0.193644367697722	0.237074126907651	0.175499750715971	0.0020104886540571	0.00243947354112014	0.00250590148728914
151	27.3297674716514	0.1	8.81026049838466	4.71314741146657	12.9073735853027	0.143329730951592	23.2103241321643	14.3509024853826	32.069745778946	1.94	1.44	2.84	5.97809162536858	9.66862150013993	13.3591513749113	7.11552610358348	11.508242593333	15.9009590830826	7.22529057515789	11.6864118313276	16.1442034052768	8.81026049838466	2.18417644204814	-2.59925021964994	17.5565456061077	-0.0115680491991715	0.0238220950444919	-0.0270011833299872	0.169699212547519	0.211579539971488	0.151434910433108	0.193644367697722	0.237074126907651	0.175499750715971	0.0020104886540571	0.00243947354112014	0.00250590148728914
151	27.3297674716514	0.1	8.95448470298595	4.674011958409	13.2349574475629	0.0840377619867943	18.8802172617507	9.14839889300674	28.6120356304946	2.03	1.55	2.76	3.66467119336988	7.5630489152143	11.4614266370587	4.32486610681233	8.92554125367415	13.526216400536	4.42208475637881	9.12840044667771	13.839842554339	8.95448470298595	2.22487210963793	-3.05869041900098	17.8898791010222	-0.0115680491991715	0.0238220950444919	-0.0270011833299872	0.169699212547519	0.211579539971488	0.151434910433108	0.193644367697722	0.237074126907651	0.175499750715971	0.0020104886540571	0.00243947354112014	0.00250590148728914
151	27.3297674716514	0.1	9.0414919692475	4.71645367972443	13.3665302587706	0.109654967582166	22.5321950569044	12.5078968378119	32.556493275997	1.9	1.51	2.51	5.28037884542329	9.5122727395506	13.7441666336779	6.30390774824635	11.3560961403857	16.408284532525	6.47464472644343	11.6636806408773	16.8536131043174	9.0414919692475	2.1445412810589	-1.78925206619705	18.2706674696435	-0.0115680491991715	0.0238220950444919	-0.0270011833299872	0.169699212547519	0.211579539971488	0.151434910433108	0.193644367697722	0.237074126907651	0.175499750715971	0.0020104886540571	0.00243947354112014	0.00250590148728914
151	27.3297674716514	0.1	9.05619049383509	4.87348250219973	13.2388984854705	0.13655464370032	24.7054750965735	15.0061198973632	34.4048302957838	2.01	1.54	2.76	6.0609176211588	9.97845214992805	13.8959866786973	7.16546181067456	11.7969294880934	16.4283971655122	7.32376000182655	12.0619554690774	16.796391420735	9.05619049383509	2.23526471593672	2.57671354305139	24.0755984865726	-0.0115680491991715	0.0238220950444919	-0.0270011833299872	0.169699212547519	0.211579539971488	0.151434910433108	0.193644367697722	0.237074126907651	0.175499750715971	0.0020104886540571	0.00243947354112014	0.00250590148728914
151	27.3297674716514	0.1	9.11193234163276	4.95632901257989	13.2675356706856	0.129789153260494	22.2714311694892	13.2676146995241	31.2752476394542	2.01	1.48	2.88	5.34723579356684	8.97603650848588	12.6048372234049	6.31879401457796	10.6069243912322	14.8950547678864	6.42457250874306	10.788855043237	15.1524955450428	9.11193234163276	2.20820991518516	-2.19334413940464	18.817395656561	-0.0115680491991715	0.0238220950444919	-0.0270011833299872	0.169699212547519	0.211579539971488	0.151434910433108	0.193644367697722	0.237074126907651	0.175499750715971	0.0020104886540571	0.00243947354112014	0.00250590148728914
151	27.3297674716514	0.1	9.11362261966023	4.82200666945997	13.4052385698605	0.0880187718668572	20.2256927310805	10.0610021276229	30.3903833345381	2.01	1.6	2.78	4.06506320710919	8.17202086993662	12.278978532764	4.80625437642089	9.66204190912613	14.5178294418314	4.92497684388835	9.89945883336997	14.8751070012293	9.11362261966023	2.27139560473982	1.19817316552778	23.1753763709395	-0.0115680491991715	0.0238220950444919	-0.0270011833299872	0.169699212547519	0.211579539971488	0.151434910433108	0.193644367697722	0.237074126907651	0.175499750715971	0.0020104886540571	0.00243947354112014	0.00250590148728914
151	27.3297674716514	0.1	9.11729242053566	4.8980924517022	13.3364923893691	0.11036484276712	23.1351752835551	12.8798639335046	33.3904866336056	1.88	1.49	2.43	5.488683487054	9.85892826232653	14.2291730375991	6.56656618920721	11.7950516078968	17.0235370265863	6.75053115486058	12.1263067475314	17.5115376423301	9.11729242053566	2.0896917618442	1.25394311907665	20.7900170140759	-0.0115680491991715	0.0238220950444919	-0.0270011833299872	0.169699212547519	0.211579539971488	0.151434910433108	0.193644367697722	0.237074126907651	0.175499750715971	0.0020104886540571	0.00243947354112014	0.00250590148728914
151	27.3297674716514	0.1	9.17011706382895	4.89345812918109	13.4467759984768	0.133929685977671	26.998965609317	16.2795591635582	37.7183720550758	2.03	1.56	2.68	6.53254849992504	10.8339575119135	15.135366523902	7.71224254664176	12.7904305758843	17.8686186051269	7.90300699237577	13.1086183164526	18.3156820820699	9.17011706382895	2.2077826451419	-3.42250293005367	17.6719350827015	-0.0115680491991715	0.0238220950444919	-0.0270011833299872	0.169699212547519	0.211579539971488	0.151434910433108	0.193644367697722	0.237074126907651	0.175499750715971	0.0020104886540571	0.00243947354112014	0.00250590148728914
151	27.3297674716514	0.1	9.21355642071956	4.99720693379664	13.4299059076425	0.10272065128724	20.5552932192643	11.0701456522268	30.0404407863019	1.96	1.46	2.7	4.56194128712445	8.47071427529493	12.3794872634654	5.41696849031292	10.0583478461731	14.6997272020333	5.52489672418137	10.2622936662284	15.0007581289854	9.21355642071956	2.17359861767588	3.25401592765762	23.6124974977536	-0.0115680491991715	0.0238220950444919	-0.0270011833299872	0.169699212547519	0.211579539971488	0.151434910433108	0.193644367697722	0.237074126907651	0.175499750715971	0.0020104886540571	0.00243947354112014	0.00250590148728914
151	27.3297674716514	0.1	9.28872162368599	4.95094537301796	13.626497874354	0.12995061042054	23.9482347376316	14.2734400084833	33.6230294667799	2.01	1.42	2.59	5.75401269596293	9.6541861418364	13.5543595877099	6.79983545518202	11.4088864044816	16.0179373537812	6.94679319696763	11.6552470047887	16.3571463583043	9.28872162368599	2.16974334178535	-1.7357047549803	18.4479559128712	-0.0115680491991715	0.0238220950444919	-0.0270011833299872	0.169699212547519	0.211579539971488	0.151434910433108	0.193644367697722	0.237074126907651	0.175499750715971	0.0020104886540571	0.00243947354112014	0.00250590148728914
151	27.3297674716514	0.1	9.30455767799643	4.83616768793144	13.7729476680614	0.106816741192583	23.4683212352506	12.8729028424561	34.0637396280451	2.03	1.43	2.69	5.1547146326312	9.39745295642694	13.6401912802227	6.08285865438229	11.089533004075	16.0962073537677	6.1976354616538	11.3023933748344	16.3966630743199	9.30455767799643	2.24622913914118	-1.255531212666	20.0849202098544	-0.0115680491991715	0.0238220950444919	-0.0270011833299872	0.169699212547519	0.211579539971488	0.151434910433108	0.193644367697722	0.237074126907651	0.175499750715971	0.0020104886540571	0.00243947354112014	0.00250590148728914
151	27.3297674716514	0.1	9.31583842274444	4.83849307369528	13.7931837717936	0.104394381779658	22.3856594958909	12.1486007313206	32.6227182604613	2.12	1.61	2.86	4.69758346542106	8.65601777819004	12.614452090959	5.50294849948135	10.1400263336684	14.7771041678554	5.62629190404801	10.3739201842149	15.1186555387209	9.31583842274444	2.28523613244471	-3.06758917357648	19.3173775323192	-0.0115680491991715	0.0238220950444919	-0.0270011833299872	0.169699212547519	0.211579539971488	0.151434910433108	0.193644367697722	0.237074126907651	0.175499750715971	0.0020104886540571	0.00243947354112014	0.00250590148728914
151	27.3297674716514	0.1	9.42161485395406	5.09446318172034	13.7487665261878	0.142851836036752	25.982826336751	16.0457897591628	35.9198629143392	1.99	1.47	2.52	6.53470404422827	10.5815969728938	14.6284899015594	7.73944569714003	12.5324260450735	17.3254063930069	7.93570237049035	12.8454750528697	17.7639842991024	9.42161485395406	2.1394490303138	1.15709835060795	21.1582604854165	-0.0115680491991715	0.0238220950444919	-0.0270011833299872	0.169699212547519	0.211579539971488	0.151434910433108	0.193644367697722	0.237074126907651	0.175499750715971	0.0020104886540571	0.00243947354112014	0.00250590148728914
151	27.3297674716514	0.1	9.4531677819926	5.09803350108738	13.8083020628978	0.0854499015876447	19.0732068889898	9.33100448702366	28.815409290956	2.03	1.54	2.72	3.7379592126565	7.64064249510869	11.5433257775609	4.41139228721744	9.01718543588767	13.6229785845579	4.5144254871869	9.2305026395043	13.9404857802348	9.4531677819926	2.21498630068648	2.33383109370695	23.8293642639422	-0.0115680491991715	0.0238220950444919	-0.0270011833299872	0.169699212547519	0.211579539971488	0.151434910433108	0.193644367697722	0.237074126907651	0.175499750715971	0.0020104886540571	0.00243947354112014	0.00250590148728914
151	27.3297674716514	0.1	9.47107557435766	4.99611193183045	13.9460392168849	0.0991574537558491	21.1180298769924	11.1799925595369	31.0560671944479	2.19	1.61	2.79	4.21151985821284	7.95519332590411	11.6988667935954	4.90745351796043	9.26975125075867	13.6320489835569	5.03040029244286	9.49581442500074	13.9801624487079	9.47107557435766	2.26643359102795	-1.37608947687173	20.7447704571916	-0.0115680491991715	0.0238220950444919	-0.0270011833299872	0.169699212547519	0.211579539971488	0.151434910433108	0.193644367697722	0.237074126907651	0.175499750715971	0.0020104886540571	0.00243947354112014	0.00250590148728914
151	27.3297674716514	0.1	9.52618895978167	5.1505339255251	13.9018439940382	0.0843728727768267	19.5881781843484	9.51335542133972	29.663000947357	1.91	1.52	2.59	4.00270184349393	8.24163856564263	12.4805752877913	4.77494652216077	9.83170491948759	14.8884633168144	4.8973805719446	10.0855496059688	15.2680749257276	9.52618895978167	2.16585196797549	-1.74760165930429	18.2977563087164	-0.0115680491991715	0.0238220950444919	-0.0270011833299872	0.169699212547519	0.211579539971488	0.151434910433108	0.193644367697722	0.237074126907651	0.175499750715971	0.0020104886540571	0.00243947354112014	0.00250590148728914
151	27.3297674716514	0.1	9.67294019335805	5.20153174037452	14.1443486463416	0.10635711179269	20.8929188692093	11.4374446790667	30.3483930593519	2.25	1.62	2.89	4.20637937754003	7.68384420944191	11.1613090413438	4.87828197056002	8.91121682263329	12.9441516747066	4.98873065937853	9.11665170788772	13.2495694936321	9.67294019335805	2.29703331021858	0.229074259976031	22.5265881413951	-0.0115680491991715	0.0238220950444919	-0.0270011833299872	0.169699212547519	0.211579539971488	0.151434910433108	0.193644367697722	0.237074126907651	0.175499750715971	0.0020104886540571	0.00243947354112014	0.00250590148728914
151	27.3297674716514	0.1	9.70587503259785	5.15528986435622	14.2564602008395	0.138331193646561	26.5657741581257	16.2139219936778	36.9176263225735	2.19	1.47	2.94	6.09636431992691	9.9886158186763	13.8808673174257	7.10109617452721	11.6348232908224	16.1685504071176	7.20182502788263	11.8032307982164	16.3987459976544	9.70587503259785	2.28133566404867	-0.953321166476201	21.1348745877279	-0.0115680491991715	0.0238220950444919	-0.0270011833299872	0.169699212547519	0.211579539971488	0.151434910433108	0.193644367697722	0.237074126907651	0.175499750715971	0.0020104886540571	0.00243947354112014	0.00250590148728914
151	27.3297674716514	0.1	9.71180044342922	5.23844866651688	14.1851522203416	0.0863613283101173	19.9277186434025	9.80794905342019	30.0474882333848	2.07	1.58	3	3.8699762996092	7.86298934009604	11.8560023805829	4.55256109709338	9.24986010384509	13.9471591105968	4.63836289346364	7.40174107018627	14.2036824374809	9.71180044342922	2.27641543146115	-0.212592818316196	21.8242667263834	-0.0115680491991715	0.0238220950444919	-0.0270011833299872	0.169699212547519	0.211579539971488	0.151434910433108	0.193644367697722	0.237074126907651	0.175499750715971	0.0020104886540571	0.00243947354112014	0.00250590148728914
151	27.3297674716514	0.1	9.74063531265446	5.29799072815018	14.1832798971587	0.122761851046205	23.6043788615255	13.7528172222352	33.4559405008158	1.92	1.45	2.6	5.76344798962929	9.89198123537607	14.0205144811228	6.86925041935749	11.7899036083353	16.7105567973132	7.02691681489055	12.055671115906	17.0881125939286	9.74063531265446	2.15024452574365	-1.18737067949084	18.8185880497079	-0.0115680491991715	0.0238220950444919	-0.0270011833299872	0.169699212547519	0.211579539971488	0.151434910433108	0.193644367697722	0.237074126907651	0.175499750715971	0.0020104886540571	0.00243947354112014	0.00250590148728914
151	27.3297674716514	0.1	9.7578253140616	5.28413890341837	14.2315117247048	0.112190538603088	23.3543176649703	13.0969856619063	33.6116496680344	1.95	1.54	2.57	5.41510937428892	9.65612911110838	13.8971488479278	6.4347448993439	11.4743254937985	16.5139060882532	6.60836424085065	11.7901787373417	16.9596891184951	9.7578253140616	2.18461450949328	-0.595436815076132	20.006116081341	-0.0115680491991715	0.0238220950444919	-0.0270011833299872	0.169699212547519	0.211579539971488	0.151434910433108	0.193644367697722	0.237074126907651	0.175499750715971	0.0020104886540571	0.00243947354112014	0.00250590148728914
151	27.3297674716514	0.1	9.77136828025295	5.15018005196723	14.3925565085387	0.11438427746784	25.0703163928461	14.1788897967912	35.9617429889009	1.91	1.57	2.6	5.95838700311033	10.5352851668826	15.1121833306549	7.10598161722457	12.5643974936517	18.0228133700789	7.30085875619104	12.904681180031	18.5066921949789	9.77136828025295	2.17508164829842	-3.91560043020006	16.8536273704812	-0.0115680491991715	0.0238220950444919	-0.0270011833299872	0.169699212547519	0.211579539971488	0.151434910433108	0.193644367697722	0.237074126907651	0.175499750715971	0.0020104886540571	0.00243947354112014	0.00250590148728914
151	27.3297674716514	0.1	9.77172241256085	5.13290722537124	14.4105375997505	0.131715946609876	24.8211475001363	14.8712398303916	34.771055169881	2.05	1.43	2.6	5.91549148481195	9.87337225106478	13.8312530173176	6.97076015011188	11.6346900357563	16.2986199214007	7.1216584603275	11.8855330078966	16.6462070648228	9.77172241256085	2.16002447734648	-1.01424768135164	19.3916981116506	-0.0115680491991715	0.0238220950444919	-0.0270011833299872	0.169699212547519	0.211579539971488	0.151434910433108	0.193644367697722	0.237074126907651	0.175499750715971	0.0020104886540571	0.00243947354112014	0.00250590148728914
151	27.3297674716514	0.1	9.88820122878131	5.31941546673515	14.4569869908275	0.082199253218712	20.0252219895819	9.5779459930854	30.4724979860784	1.88	1.42	2.47	4.09032088820417	8.55189451413124	13.0134681400583	4.89597861046963	10.2363344501712	15.5766902898727	5.01666677073612	10.486983269121	15.9598003989697	9.88820122878131	2.07613165803573	-2.47207545805416	16.5119459142995	-0.0115680491991715	0.0238220950444919	-0.0270011833299872	0.169699212547519	0.211579539971488	0.151434910433108	0.193644367697722	0.237074126907651	0.175499750715971	0.0020104886540571	0.00243947354112014	0.00250590148728914
151	27.3297674716514	0.1	9.88945740326092	5.14051879149214	14.6383960150297	0.116048638575193	25.4043696217485	14.457547932402	36.351191311095	2.06	1.51	2.63	5.71487473121482	10.0420064794246	14.3691382276343	6.72540964323674	11.8176881192655	16.9099665952942	6.88869809582398	12.1100596676459	17.3302035408777	9.88945740326092	2.20708274883704	-0.505892381639547	20.7298905501393	-0.0115680491991715	0.0238220950444919	-0.0270011833299872	0.169699212547519	0.211579539971488	0.151434910433108	0.193644367697722	0.237074126907651	0.175499750715971	0.0020104886540571	0.00243947354112014	0.00250590148728914
151	27.3297674716514	0.1	10.1894559651706	5.3182953279886	15.0606166023525	0.119221879048902	25.7257076392236	14.8085880157962	36.642827262651	1.99	1.52	2.57	6.0238952187389	10.4648037396468	14.9057122605548	7.13267560801176	12.390994143493	17.6493126789743	7.31822278363348	12.7193058695529	18.1041067540461	10.1894559651706	2.18257384513732	1.48460088579249	22.1559341979992	-0.0115680491991715	0.0238220950444919	-0.0270011833299872	0.169699212547519	0.211579539971488	0.151434910433108	0.193644367697722	0.237074126907651	0.175499750715971	0.0020104886540571	0.00243947354112014	0.00250590148728914
151	27.3297674716514	0.1	10.2391555349021	5.49239006818508	14.9859210016191	0.114394360117964	25.2015469801296	14.2536540304341	36.149439929825	2.03	1.45	2.54	5.71615002933354	10.1065890333898	14.4970280374461	6.74754008286888	11.9301652780153	17.1127904731616	6.9096974001354	12.2173857723692	17.5252377867137	10.2391555349021	2.17052253760657	-0.600480500405873	20.0287147106327	-0.0115680491991715	0.0238220950444919	-0.0270011833299872	0.169699212547519	0.211579539971488	0.151434910433108	0.193644367697722	0.237074126907651	0.175499750715971	0.0020104886540571	0.00243947354112014	0.00250590148728914
151	27.3297674716514	0.1	10.2488746435964	5.39264157871743	15.1051077084753	0.0964416423847585	23.0544220649591	12.036859991808	34.0719841381102	1.98	1.48	2.55	4.92739460563056	9.43753063474377	13.947666663857	5.84237545232339	11.1900104870779	16.5376455218324	5.98937683635729	11.4706377003295	16.9465550679702	10.2488746435964	2.13316166989317	-4.25685862363646	15.8502196591032	-0.0115680491991715	0.0238220950444919	-0.0270011833299872	0.169699212547519	0.211579539971488	0.151434910433108	0.193644367697722	0.237074126907651	0.175499750715971	0.0020104886540571	0.00243947354112014	0.00250590148728914
151	27.3297674716514	0.1	10.2593773046414	5.54215475570425	14.9765998535786	0.125741390621157	23.8033403319007	14.0038340208603	33.6028466429411	1.79	1.44	2.43	6.2083550673237	10.5527949237796	14.8972347802355	7.49632824874635	12.7420570879909	17.9877859272354	7.69481303449626	13.0765281262495	18.4676350479371	10.2593773046414	2.03826249350163	-2.31484574184265	16.3892000895828	-0.0115680491991715	0.0238220950444919	-0.0270011833299872	0.169699212547519	0.211579539971488	0.151434910433108	0.193644367697722	0.237074126907651	0.175499750715971	0.0020104886540571	0.00243947354112014	0.00250590148728914
151	27.3297674716514	0.1	10.2946085908645	5.46831668873231	15.1209004929967	0.14662678094009	26.7245736959942	16.6585232529536	36.7906241390347	1.96	1.51	2.71	6.87601021547746	11.0308962533852	15.185782291293	8.16766997255689	13.103052100819	18.0384342290811	8.34903577850913	13.3910126238243	18.4334574491378	10.2946085908645	2.15099263113627	1.27520536518845	21.5782872368376	-0.0115680491991715	0.0238220950444919	-0.0270011833299872	0.169699212547519	0.211579539971488	0.151434910433108	0.193644367697722	0.237074126907651	0.175499750715971	0.0020104886540571	0.00243947354112014	0.00250590148728914
151	27.3297674716514	0.1	10.3714172195018	5.51299763530607	15.2298368036975	0.114878171608103	25.0044030210965	14.1680106960492	35.8407953461438	1.88	1.4	2.51	6.03496059370732	10.6507956648828	15.2666307360582	7.21939708045992	12.7411475077079	18.262897934956	7.38101056586738	13.0251942995277	18.6741309665953	10.3714172195018	2.11015960678249	-3.14355044088184	16.5948711484921	-0.0115680491991715	0.0238220950444919	-0.0270011833299872	0.169699212547519	0.211579539971488	0.151434910433108	0.193644367697722	0.237074126907651	0.175499750715971	0.0020104886540571	0.00243947354112014	0.00250590148728914
151	27.3297674716514	0.1	10.4945997323682	5.70596999000012	15.2832294747364	0.114082347895449	25.5840411532446	14.452839288332	36.7152430181572	1.94	1.58	2.56	6.00641796867429	10.6324052615883	15.2583925545022	7.14550471558539	12.6487870692526	18.1520694229198	7.35197271269278	13.0176467663012	18.6798228577535	10.4945997323682	2.16636792869848	0.660589444843856	21.4669644694345	-0.0115680491991715	0.0238220950444919	-0.0270011833299872	0.169699212547519	0.211579539971488	0.151434910433108	0.193644367697722	0.237074126907651	0.175499750715971	0.0020104886540571	0.00243947354112014	0.00250590148728914
151	27.3297674716514	0.1	11.159184259225	5.84974851641786	16.4686200020322	0.122681336686804	25.7192592609754	14.9810131744954	36.4575053474553	2.08	1.46	2.71	5.87316342255497	10.0829904484652	14.2928174743754	6.89974592373212	11.8454174080453	16.7910888923585	7.03795241705832	12.0830396835282	17.1157543205734	11.159184259225	2.16223698920134	2.10687705699193	22.8220745930892	-0.0115680491991715	0.0238220950444919	-0.0270011833299872	0.169699212547519	0.211579539971488	0.151434910433108	0.193644367697722	0.237074126907651	0.175499750715971	0.0020104886540571	0.00243947354112014	0.00250590148728914
151	27.3297674716514	0.1	11.1895645378456	5.96881823317583	16.4103108425154	0.0989919832831992	23.611027799689	12.4894944374005	34.7325611619775	1.81	1.41	2.53	5.48481601324111	10.368885947618	15.2529558819948	6.60785235650583	12.4919536549449	18.376054953384	6.7539439461065	12.7672710386845	18.788635292278	11.1895645378456	2.02676436382049	-1.00188588606586	17.6287032426188	-0.0115680491991715	0.0238220950444919	-0.0270011833299872	0.169699212547519	0.211579539971488	0.151434910433108	0.193644367697722	0.237074126907651	0.175499750715971	0.0020104886540571	0.00243947354112014	0.00250590148728914
151	27.3297674716514	0.1	11.2461245139074	5.86876112693873	16.623487900876	0.118955201645485	26.5605988672855	15.2748442980829	37.8463534364881	2.03	1.53	2.5	6.10809220687092	10.6210304854926	15.1339687641142	7.20577654858943	12.5297342938152	17.8536920390409	7.41069172386905	12.8805104596644	18.3567045500498	11.2461245139074	2.11657826794438	0.327174454378544	20.3558086651876	-0.0115680491991715	0.0238220950444919	-0.0270011833299872	0.169699212547519	0.211579539971488	0.151434910433108	0.193644367697722	0.237074126907651	0.175499750715971	0.0020104886540571	0.00243947354112014	0.00250590148728914
151	27.3297674716514	0.1	11.3261132465402	6.08756793115828	16.5646585619221	0.10305188477102	23.8105363041763	12.8429684440422	34.7781041643104	1.82	1.4	2.52	5.62638043272785	10.4311659830263	15.2359515333248	6.77453473973094	12.5598148175078	18.3450948952847	6.92694780341055	12.8386726076184	18.7465962758021	11.3261132465402	2.03285756710639	-0.280387463313937	18.6106075707646	-0.0115680491991715	0.0238220950444919	-0.0270011833299872	0.169699212547519	0.211579539971488	0.151434910433108	0.193644367697722	0.237074126907651	0.175499750715971	0.0020104886540571	0.00243947354112014	0.00250590148728914
151	27.3297674716514	0.1	11.7108244226758	6.24812032926618	17.1735285160853	0.105026078378132	25.6589843786657	13.9644875748335	37.353481182498	2	1.47	2.61	5.66350611872932	10.4063836392283	15.1492611597272	6.70159018886563	12.3138065071731	17.9260228254807	6.85865699287856	12.6008963062372	18.3487865120726	11.7108244226758	2.11025461414699	0.298087613771415	20.2036234297738	-0.0115680491991715	0.0238220950444919	-0.0270011833299872	0.169699212547519	0.211579539971488	0.151434910433108	0.193644367697722	0.237074126907651	0.175499750715971	0.0020104886540571	0.00243947354112014	0.00250590148728914
151	27.3297674716514	0.11	6.6322931973424	3.67346289578027	9.59112349890452	0.184944587585663	24.9028616336163	16.7406571291059	33.0650661381267	1.99	1.53	2.84	6.80500606497902	10.1229075504722	13.4408090359654	8.05632135424387	11.9843238179622	15.9123262816806	8.2161460522005	12.2250015976729	16.2232787835718	6.6322931973424	2.31021848269982	-2.11819966163125	19.1769985408986	-0.0115680491991715	0.0238220950444919	-0.0270011833299872	0.169699212547519	0.211579539971488	0.151434910433108	0.193644367697722	0.237074126907651	0.175499750715971	0.0020104886540571	0.00243947354112014	0.00250590148728914
151	27.3297674716514	0.11	8.06820823897185	4.52383674196983	11.6125797359739	0.120273142692033	20.1770866528236	11.6572058948215	28.6969674108258	2.07	1.57	2.69	4.59630861884577	7.95560429508838	11.314899971331	5.40617849874877	9.3573822933284	13.308586087908	5.54283729432125	9.5981702796846	13.6435453001594	8.06820823897185	2.24185177529517	-2.26313198583441	18.433128912821	-0.0115680491991715	0.0238220950444919	-0.0270011833299872	0.169699212547519	0.211579539971488	0.151434910433108	0.193644367697722	0.237074126907651	0.175499750715971	0.0020104886540571	0.00243947354112014	0.00250590148728914
151	27.3297674716514	0.11	8.09138038567314	4.5230202824196	11.6597404889267	0.16774908745269	26.9614624527075	17.5852818505955	36.3376430548196	2.11	1.6	2.7	6.81645634777014	10.4508778103378	14.0852992729054	7.98910666008126	12.2487658188522	16.5084249776232	8.19940714388421	12.5726382146549	16.9386929458401	8.09138038567314	2.32272637252573	-3.13974677516321	18.9900083892099	-0.0115680491991715	0.0238220950444919	-0.0270011833299872	0.169699212547519	0.211579539971488	0.151434910433108	0.193644367697722	0.237074126907651	0.175499750715971	0.0020104886540571	0.00243947354112014	0.00250590148728914
151	27.3297674716514	0.11	8.23661658937994	4.52341217615037	11.9498210026095	0.12750905533684	23.4975281061208	13.9009237725971	33.0941324396445	1.95	1.53	2.63	5.76496335788306	9.74484795029601	13.724732542709	6.85507322153663	11.5875231263483	16.3199730311599	7.02651318321514	11.8786109146583	16.7311027071016	8.23661658937994	2.22478503313889	3.41226247698911	24.1964876520315	-0.0115680491991715	0.0238220950444919	-0.0270011833299872	0.169699212547519	0.211579539971488	0.151434910433108	0.193644367697722	0.237074126907651	0.175499750715971	0.0020104886540571	0.00243947354112014	0.00250590148728914
151	27.3297674716514	0.11	8.30908733295935	4.559411625396	12.0587630405227	0.165832474354267	22.9728624030958	14.9284852883682	31.0172395178234	2.09	1.51	2.95	5.84476061544361	8.99427361878697	12.1437866221303	6.86446576714855	10.5634580128727	14.2624502585968	6.98010518088479	10.7393357715802	14.495782266665	8.30908733295935	2.31311465989199	1.50215748410588	22.8456261771796	-0.0115680491991715	0.0238220950444919	-0.0270011833299872	0.169699212547519	0.211579539971488	0.151434910433108	0.193644367697722	0.237074126907651	0.175499750715971	0.0020104886540571	0.00243947354112014	0.00250590148728914
151	27.3297674716514	0.11	8.3728196344755	4.73817383666641	12.0074654322846	0.159185082839336	26.2081019742516	16.8039410630425	35.6122628854607	1.95	1.49	2.58	6.96842883674794	10.8682417338078	14.7680546308677	8.28598133654175	12.9231495760503	17.5603178155588	8.49018615915455	13.2454673477592	17.9902398364878	8.3728196344755	2.19421215680495	-5.85005361845651	14.5805415492052	-0.0115680491991715	0.0238220950444919	-0.0270011833299872	0.169699212547519	0.211579539971488	0.151434910433108	0.193644367697722	0.237074126907651	0.175499750715971	0.0020104886540571	0.00243947354112014	0.00250590148728914
151	27.3297674716514	0.11	8.49503709245358	4.75976050204035	12.2303136828668	0.111778199742958	20.8243408379331	11.6592054741541	29.9894762017121	2.14	1.53	2.92	4.4728538893174	7.98890062585315	11.5049473623889	5.2312118755057	9.34339302386106	13.4555741722164	5.32644720437483	9.51552956869237	13.704706639323	8.49503709245358	2.31631085468328	-0.963509377780066	21.1213831503801	-0.0115680491991715	0.0238220950444919	-0.0270011833299872	0.169699212547519	0.211579539971488	0.151434910433108	0.193644367697722	0.237074126907651	0.175499750715971	0.0020104886540571	0.00243947354112014	0.00250590148728914
151	27.3297674716514	0.11	8.60145462269142	4.68494993145364	12.5179593139292	0.125272657405315	20.9741979741274	12.3209523693745	29.6274435788802	1.94	1.4	2.8	5.12583053218976	8.72580147547736	12.325772418765	6.09934657913108	10.3830368650314	14.6667271509317	6.18990816203903	10.5403051987177	14.8797452593919	8.60145462269142	2.19899078380052	2.14970689997918	22.4625360710406	-0.0115680491991715	0.0238220950444919	-0.0270011833299872	0.169699212547519	0.211579539971488	0.151434910433108	0.193644367697722	0.237074126907651	0.175499750715971	0.0020104886540571	0.00243947354112014	0.00250590148728914
151	27.3297674716514	0.11	8.63129423039643	4.7902615031724	12.4723269576205	0.155343813599946	26.6631720167031	16.9560547001458	36.3702893332604	1.96	1.54	2.57	6.99916332139413	11.0060918599022	15.0130203984102	8.31404736148477	13.0737296425671	17.8334119236494	8.53770171184963	13.4274295237471	18.3159980276341	8.63129423039643	2.22447015602111	-1.66266116502722	19.2925371367226	-0.0115680491991715	0.0238220950444919	-0.0270011833299872	0.169699212547519	0.211579539971488	0.151434910433108	0.193644367697722	0.237074126907651	0.175499750715971	0.0020104886540571	0.00243947354112014	0.00250590148728914
151	27.3297674716514	0.11	8.64121999339134	4.71728566725062	12.5651543195321	0.148300218862203	22.9848072238133	14.3848023175994	31.5848121300271	2.02	1.47	2.65	5.77374664795771	9.22560148776469	12.6774563275717	6.81679326874869	10.8922372172664	14.9676811657842	6.96836076803262	11.1303672987507	15.2960102965026	8.64121999339134	2.19172403502624	-3.32668549390455	17.0853375353753	-0.0115680491991715	0.0238220950444919	-0.0270011833299872	0.169699212547519	0.211579539971488	0.151434910433108	0.193644367697722	0.237074126907651	0.175499750715971	0.0020104886540571	0.00243947354112014	0.00250590148728914
151	27.3297674716514	0.11	8.82809946530962	4.91309822682059	12.7431007037986	0.11930959685746	22.1473492031483	12.7526872469868	31.5420111593098	1.92	1.5	2.5	5.33816241628754	9.2706850600901	13.2032077038927	6.36072494672131	11.0465499429149	15.7323749391085	6.53177284014582	11.3444683232092	16.1532487827497	8.82809946530962	2.15783033455064	-2.5691683243288	17.7158794298927	-0.0115680491991715	0.0238220950444919	-0.0270011833299872	0.169699212547519	0.211579539971488	0.151434910433108	0.193644367697722	0.237074126907651	0.175499750715971	0.0020104886540571	0.00243947354112014	0.00250590148728914
151	27.3297674716514	0.11	8.84966674735357	4.88033610659294	12.8189973881142	0.0900443601378693	18.290117602913	9.21225068082845	27.3679845249975	2.01	1.43	2.85	3.72188770812398	7.38948235832223	11.0570770085205	4.40044464811889	8.73669778512426	13.0729509221296	4.4658581896701	8.86776673638309	13.2654855081942	8.84966674735357	2.22666031573368	0.174334873946152	20.7439043584931	-0.0115680491991715	0.0238220950444919	-0.0270011833299872	0.169699212547519	0.211579539971488	0.151434910433108	0.193644367697722	0.237074126907651	0.175499750715971	0.0020104886540571	0.00243947354112014	0.00250590148728914
151	27.3297674716514	0.11	8.89505531979864	4.86625039550846	12.9238602440888	0.120852665848958	22.4111283092781	12.9737384111328	31.8485182074233	1.97	1.51	2.71	5.32965848521718	9.20657225941444	13.0834860336117	6.32421487581552	10.9245913973204	15.5249679188253	6.46463350200427	11.1691691339058	15.8672038603593	8.89505531979864	2.17421274715846	0.100744563073761	20.6382390499327	-0.0115680491991715	0.0238220950444919	-0.0270011833299872	0.169699212547519	0.211579539971488	0.151434910433108	0.193644367697722	0.237074126907651	0.175499750715971	0.0020104886540571	0.00243947354112014	0.00250590148728914
151	27.3297674716514	0.11	8.90143271923012	5.03607977612091	12.7667856623393	0.164139977399737	25.8033609176894	16.7121584259227	34.8945634094561	2.13	1.43	2.8	6.43502329836405	9.93559446060959	13.4361656228551	7.5317381964798	11.6289083712767	15.7260785460736	7.65438318031488	11.8140941854547	15.9722629977774	8.90143271923012	2.28117144917552	1.05783959297693	22.5921555740216	-0.0115680491991715	0.0238220950444919	-0.0270011833299872	0.169699212547519	0.211579539971488	0.151434910433108	0.193644367697722	0.237074126907651	0.175499750715971	0.0020104886540571	0.00243947354112014	0.00250590148728914
151	27.3297674716514	0.11	8.97042607639537	4.95356120642044	12.9872909463703	0.106572064745039	20.7851305330886	11.3890594928538	30.1812015733235	2.18	1.57	2.93	4.30178856663433	7.85080075658103	11.3998129465277	5.01533189700153	9.15302340911902	13.2907149212365	5.11290093554985	9.33051301310078	13.5559210702476	8.97042607639537	2.35847362276886	-3.84688006056109	18.7592278424611	-0.0115680491991715	0.0238220950444919	-0.0270011833299872	0.169699212547519	0.211579539971488	0.151434910433108	0.193644367697722	0.237074126907651	0.175499750715971	0.0020104886540571	0.00243947354112014	0.00250590148728914
151	27.3297674716514	0.11	8.99157092463012	5.04527760939543	12.9378642398648	0.140453212044906	23.7570815319916	14.5812068684101	32.9329561955732	1.84	1.38	2.63	6.32445380284674	10.3043983941453	14.2843429854438	7.59731865289419	12.378270213857	17.1592217748199	7.73693936721899	12.6057658732981	17.4708623387162	8.99157092463012	2.09663555354523	-1.00624717887199	18.0231781891082	-0.0115680491991715	0.0238220950444919	-0.0270011833299872	0.169699212547519	0.211579539971488	0.151434910433108	0.193644367697722	0.237074126907651	0.175499750715971	0.0020104886540571	0.00243947354112014	0.00250590148728914
151	27.3297674716514	0.11	9.02774416903311	4.92450937121185	13.1309789668544	0.149482881282324	24.3094528473684	15.2561625803527	33.362743114384	2.15	1.55	2.89	5.8274860945841	9.28562459195503	12.7437630893259	6.80951442326433	10.8504067726048	14.8912991219453	6.94451741842916	11.0652669350618	15.1891146879874	9.02774416903311	2.34461924350029	-1.65122152956124	20.6793675893028	-0.0115680491991715	0.0238220950444919	-0.0270011833299872	0.169699212547519	0.211579539971488	0.151434910433108	0.193644367697722	0.237074126907651	0.175499750715971	0.0020104886540571	0.00243947354112014	0.00250590148728914
151	27.3297674716514	0.11	9.1131717652132	4.96052796100754	13.2658155694188	0.104572153424457	20.4039266194588	11.0819826783519	29.7258705605656	1.9	1.44	2.51	4.67983592435259	8.61642104694191	12.5530061695312	5.58734256167569	10.2873042608982	14.9872659601207	5.71990195451674	10.539795914358	15.35334250295	9.1131717652132	2.12560792027664	-5.35201818379444	14.1582847417744	-0.0115680491991715	0.0238220950444919	-0.0270011833299872	0.169699212547519	0.211579539971488	0.151434910433108	0.193644367697722	0.237074126907651	0.175499750715971	0.0020104886540571	0.00243947354112014	0.00250590148728914
151	27.3297674716514	0.11	9.23519543096347	5.1468603373012	13.3235305246257	0.128996911777618	23.3418895217386	13.872070887025	32.8117081564521	2.03	1.57	2.89	5.55679987131289	9.35016910935157	13.1435383473902	6.55784318179022	11.0345782037062	15.5113132256222	6.69393677111547	11.2596818194876	15.8229937061109	9.23519543096347	2.31227206187601	0.509291738901003	22.7129275320789	-0.0115680491991715	0.0238220950444919	-0.0270011833299872	0.169699212547519	0.211579539971488	0.151434910433108	0.193644367697722	0.237074126907651	0.175499750715971	0.0020104886540571	0.00243947354112014	0.00250590148728914
151	27.3297674716514	0.11	9.28263201743926	5.16441559383783	13.4008484410407	0.137121617306702	25.7383598784892	15.6577185785656	35.8190011784128	2.06	1.53	2.83	6.20382808089619	10.1979326661912	14.1920372514863	7.30443658104367	12.007127123224	16.7098176654044	7.45270464970055	12.2539038847652	17.0523912220112	9.28263201743926	2.24389794474271	-2.96372739018565	18.3087814374738	-0.0115680491991715	0.0238220950444919	-0.0270011833299872	0.169699212547519	0.211579539971488	0.151434910433108	0.193644367697722	0.237074126907651	0.175499750715971	0.0020104886540571	0.00243947354112014	0.00250590148728914
151	27.3297674716514	0.11	9.40018555988902	5.25110620223089	13.5492649175472	0.121635814839561	22.844092618102	13.2596701388109	32.4285150973931	1.85	1.41	2.61	5.72604763803518	9.8649786314119	14.0039096247886	6.87147329701524	11.83834671425	16.8052201314848	7.00925787568832	12.077006495042	17.1479554082756	9.40018555988902	2.16940295196785	-2.26714477057106	17.7058379989151	-0.0115680491991715	0.0238220950444919	-0.0270011833299872	0.169699212547519	0.211579539971488	0.151434910433108	0.193644367697722	0.237074126907651	0.175499750715971	0.0020104886540571	0.00243947354112014	0.00250590148728914
151	27.3297674716514	0.11	9.44311175426476	5.19927202698473	13.6869514815448	0.116605666607999	22.9107483106552	13.0651477479467	32.7563488733638	2	1.5	2.78	5.29043519199868	9.27718778815675	13.2639403843148	6.2580079983864	10.9739016307436	15.6897952631007	6.38497909873524	11.1956093192055	16.0005114888792	9.44311175426476	2.24857482079812	1.220149834208	22.7487515412562	-0.0115680491991715	0.0238220950444919	-0.0270011833299872	0.169699212547519	0.211579539971488	0.151434910433108	0.193644367697722	0.237074126907651	0.175499750715971	0.0020104886540571	0.00243947354112014	0.00250590148728914
151	27.3297674716514	0.11	9.59789351346078	5.2673541786986	13.928432848223	0.113216238148141	23.2686447943384	13.1012179262498	33.4360716624271	2.01	1.57	2.57	5.29466143138667	9.40367505118555	13.5126886709844	6.26035995904211	11.1188206311555	15.9772813032688	6.43527057491092	11.4338685703205	16.424711289327	9.59789351346078	2.20443676640631	-2.25150017918966	18.987166703475	-0.0115680491991715	0.0238220950444919	-0.0270011833299872	0.169699212547519	0.211579539971488	0.151434910433108	0.193644367697722	0.237074126907651	0.175499750715971	0.0020104886540571	0.00243947354112014	0.00250590148728914
151	27.3297674716514	0.11	9.64843081453419	5.44603508803819	13.8508265410302	0.121269504215029	23.955181128368	13.8873257418233	34.0230365149127	1.98	1.5	2.77	5.67994849678607	9.79772474339957	13.9155009900131	6.73339115089754	11.6148787481904	16.4963663454832	6.87159031414738	11.8500321184486	16.8332269689625	9.64843081453419	2.24643451846987	-0.552860365669463	20.7942624862512	-0.0115680491991715	0.0238220950444919	-0.0270011833299872	0.169699212547519	0.211579539971488	0.151434910433108	0.193644367697722	0.237074126907651	0.175499750715971	0.0020104886540571	0.00243947354112014	0.00250590148728914
151	27.3297674716514	0.11	9.74120378853034	5.42523294749463	14.0571746295661	0.108536456270197	22.4996667607533	12.4320767236123	32.5672567978943	2.11	1.55	2.98	4.81930200924308	8.72200933424512	12.6247166592472	5.64846091782184	10.2226274167654	14.7967939157089	5.74469083409985	10.4038064301208	15.0556888210366	9.74120378853034	2.31668579716728	3.47549069522066	26.0623206213576	-0.0115680491991715	0.0238220950444919	-0.0270011833299872	0.169699212547519	0.211579539971488	0.151434910433108	0.193644367697722	0.237074126907651	0.175499750715971	0.0020104886540571	0.00243947354112014	0.00250590148728914
151	27.3297674716514	0.11	9.77916243684849	5.34442251477323	14.2139023589238	0.154429827010482	25.9029774712337	16.4396387640354	35.3663161784321	1.84	1.33	2.67	7.12040333876169	11.2192031660413	15.318002993321	8.55063792783781	13.4727401732209	18.3948424186041	8.67167425602711	13.6665519696458	10.9648131557842	9.77916243684849	2.13389401970809	0.502936874866719	19.6473990634919	-0.0115680491991715	0.0238220950444919	-0.0270011833299872	0.169699212547519	0.211579539971488	0.151434910433108	0.193644367697722	0.237074126907651	0.175499750715971	0.0020104886540571	0.00243947354112014	0.00250590148728914
151	27.3297674716514	0.11	9.84606426433134	5.45466260754253	14.2374659211201	0.107691806896689	21.7342805008967	11.9664787230185	31.5020822787749	2.1	1.51	2.76	4.66797444131367	8.47827236623675	12.2885702911598	5.47819949606008	9.949854693529	14.4215098909979	5.59366613045681	10.1619212828567	14.7375251651983	9.84606426433134	2.20401600715195	2.92499792295152	24.0637473949986	-0.0115680491991715	0.0238220950444919	-0.0270011833299872	0.169699212547519	0.211579539971488	0.151434910433108	0.193644367697722	0.237074126907651	0.175499750715971	0.0020104886540571	0.00243947354112014	0.00250590148728914
151	27.3297674716514	0.11	9.84679386670741	5.48515547703925	14.2084322563756	0.0960822799230009	21.1013447466191	10.9962964245914	31.2063930686469	2.05	1.5	2.84	4.3658381357796	8.37782577459445	12.3898134134093	5.14259963940653	9.86839238366467	14.5941851279228	5.23852968568821	10.0515980162998	14.8625554711504	9.84679386670741	2.25763244095603	-1.35059862631891	20.1569183748953	-0.0115680491991715	0.0238220950444919	-0.0270011833299872	0.169699212547519	0.211579539971488	0.151434910433108	0.193644367697722	0.237074126907651	0.175499750715971	0.0020104886540571	0.00243947354112014	0.00250590148728914
151	27.3297674716514	0.11	9.89761980259672	5.59714128507783	14.1980983201156	0.110362977395314	20.4491767989058	11.3844230415807	29.5139305562309	2.07	1.5	2.59	4.48549573942504	8.05703504439569	11.6285743493663	5.27503616082727	9.47524057032939	13.6754449798315	5.40740523294747	9.70913015124806	14.016458793848	9.89761980259672	2.16643319575539	1.30018947402681	21.7876737173936	-0.0115680491991715	0.0238220950444919	-0.0270011833299872	0.169699212547519	0.211579539971488	0.151434910433108	0.193644367697722	0.237074126907651	0.175499750715971	0.0020104886540571	0.00243947354112014	0.00250590148728914
151	27.3297674716514	0.11	9.91328377988267	5.5180022612532	14.3085652985121	0.146537030395517	27.896598919854	17.3853246525117	38.4078731871963	2.05	1.59	2.72	6.90057743797902	11.0727090204141	15.2448406028492	8.12784536972022	13.041990695809	17.9561360218979	8.33392228850019	13.3754005743529	18.4078312145861	9.91328377988267	2.28565479057078	-0.900294781791186	21.1988657781323	-0.0115680491991715	0.0238220950444919	-0.0270011833299872	0.169699212547519	0.211579539971488	0.151434910433108	0.193644367697722	0.237074126907651	0.175499750715971	0.0020104886540571	0.00243947354112014	0.00250590148728914
151	27.3297674716514	0.11	9.93745959492503	5.42614577796448	14.4487734118856	0.11625649179585	23.4812671039512	13.3733539490331	33.5891802588693	1.96	1.59	2.76	5.52418499201603	9.69950124879073	13.8748175055654	6.56299716306571	11.5234734663971	16.4839497697285	6.72536063376479	11.8079102491854	16.8817861682663	9.93745959492503	2.20310918253522	-2.25995162516486	19.1109376627641	-0.0115680491991715	0.0238220950444919	-0.0270011833299872	0.169699212547519	0.211579539971488	0.151434910433108	0.193644367697722	0.237074126907651	0.175499750715971	0.0020104886540571	0.00243947354112014	0.00250590148728914
151	27.3297674716514	0.11	9.95772165071375	5.52414338788963	14.3912999135379	0.121885205068277	23.8251194979183	13.8407487285184	33.8094902673181	1.97	1.53	2.68	5.68723599743956	9.78986613438539	13.8924962713312	6.74888550756573	11.6173631101483	16.485840712731	6.90906820259561	11.8970221752881	16.87741210369	9.95772165071375	2.19781495709916	-1.9264704630658	18.9535140734884	-0.0115680491991715	0.0238220950444919	-0.0270011833299872	0.169699212547519	0.211579539971488	0.151434910433108	0.193644367697722	0.237074126907651	0.175499750715971	0.0020104886540571	0.00243947354112014	0.00250590148728914
151	27.3297674716514	0.11	10.0453048492567	5.57003947418408	14.5205702243293	0.112345304514428	23.3360333697262	13.0946867964443	33.5773799430082	1.82	1.45	2.5	5.72387379445638	10.2005120052055	14.6771502159546	6.88831592308535	12.2756636138854	17.6630113046854	7.05894883130436	12.5814572540382	18.1037321428325	10.0453048492567	2.10432386539399	3.91517295001164	23.3969496833236	-0.0115680491991715	0.0238220950444919	-0.0270011833299872	0.169699212547519	0.211579539971488	0.151434910433108	0.193644367697722	0.237074126907651	0.175499750715971	0.0020104886540571	0.00243947354112014	0.00250590148728914
151	27.3297674716514	0.11	10.0622877765015	5.69093263003555	14.4336429229674	0.127111273577285	24.7910642231297	14.6480265353708	34.9341019108886	2.15	1.51	2.7	5.58614835425185	9.45428124913497	13.3224141440181	6.52536452350487	11.0438584058345	15.5623522881641	6.67491123319457	11.2896422999942	15.9165671923917	10.0622877765015	2.28355911636089	-1.69055511611255	20.4787530726276	-0.0115680491991715	0.0238220950444919	-0.0270011833299872	0.169699212547519	0.211579539971488	0.151434910433108	0.193644367697722	0.237074126907651	0.175499750715971	0.0020104886540571	0.00243947354112014	0.00250590148728914
151	27.3297674716514	0.11	10.0643945420409	5.54943138155504	14.5793577025267	0.107455371802554	25.194139265829	13.8574591643285	36.5308193673296	1.97	1.57	2.67	5.67920623203786	10.325320899927	14.9714355678162	6.73548860841071	12.2457397139967	17.7559908195826	6.91012734992608	12.5605803434504	18.2166106123068	10.0643945420409	2.24158014913239	1.07205638539465	22.9185431396775	-0.0115680491991715	0.0238220950444919	-0.0270011833299872	0.169699212547519	0.211579539971488	0.151434910433108	0.193644367697722	0.237074126907651	0.175499750715971	0.0020104886540571	0.00243947354112014	0.00250590148728914
151	27.3297674716514	0.11	10.0868318752271	5.6119748598285	14.5616888906257	0.157580958871328	25.8500211736427	16.5183681407102	35.1816742065752	1.94	1.44	2.8	6.86159048410201	10.7378802668625	14.6141700496229	8.16200183336404	12.7729275927555	17.3838533521469	8.29602661291763	12.9808143244638	17.6739067524187	10.0868318752271	2.17938179935544	-1.98949407112483	18.1712890693454	-0.0115680491991715	0.0238220950444919	-0.0270011833299872	0.169699212547519	0.211579539971488	0.151434910433108	0.193644367697722	0.237074126907651	0.175499750715971	0.0020104886540571	0.00243947354112014	0.00250590148728914
151	27.3297674716514	0.11	10.4270568031785	5.89149208617257	14.9626215201844	0.128435042348992	26.0515024380927	15.4558830309579	36.6471218452275	2.1	1.58	2.6	6.0295862925067	10.1631062867971	14.2966262810875	7.07625462293925	11.9273071744152	16.7783597258912	7.27512336601751	12.2613273059315	17.241340336513	10.4270568031785	2.22033256565033	-1.20938658129765	20.1967437184077	-0.0115680491991715	0.0238220950444919	-0.0270011833299872	0.169699212547519	0.211579539971488	0.151434910433108	0.193644367697722	0.237074126907651	0.175499750715971	0.0020104886540571	0.00243947354112014	0.00250590148728914
151	27.3297674716514	0.11	10.4439462325047	5.68668036028336	15.201212104726	0.132513935713496	25.4684028858277	15.2944985457023	35.6423072259532	1.9	1.42	2.72	6.47421058776683	10.780857124817	15.0875036618671	7.73386233286203	12.8784295325724	18.0229967322827	7.86955049107675	13.1005551643633	18.3410874315887	10.4439462325047	2.08818169516401	-1.03622199682056	18.1730813310146	-0.0115680491991715	0.0238220950444919	-0.0270011833299872	0.169699212547519	0.211579539971488	0.151434910433108	0.193644367697722	0.237074126907651	0.175499750715971	0.0020104886540571	0.00243947354112014	0.00250590148728914
151	27.3297674716514	0.11	10.485730864294	5.81386167405975	15.1576000545283	0.133746334148987	27.3783962679704	16.4997447315906	38.2570478043502	1.98	1.55	2.61	6.74214469326919	11.1873918118806	15.6326389304921	7.99096301222972	13.2595840402695	18.5282050683093	8.20046551961401	13.6064668033544	19.0135732619137	10.485730864294	2.20790971015614	-4.75482811813351	16.5314703833785	-0.0115680491991715	0.0238220950444919	-0.0270011833299872	0.169699212547519	0.211579539971488	0.151434910433108	0.193644367697722	0.237074126907651	0.175499750715971	0.0020104886540571	0.00243947354112014	0.00250590148728914
151	27.3297674716514	0.11	10.8329129075595	5.94972600120195	15.7160998139171	0.136589738537444	25.7858410877119	15.6638411687054	35.9078410067184	1.88	1.4	2.43	6.69087297193834	11.0145260880941	15.3381792042499	8.00917304533298	13.1847138365749	18.3602546278168	8.20561702489892	13.5045373383539	18.8051059464803	10.8329129075595	2.02811078798397	1.82054843006805	20.3056648864998	-0.0115680491991715	0.0238220950444919	-0.0270011833299872	0.169699212547519	0.211579539971488	0.151434910433108	0.193644367697722	0.237074126907651	0.175499750715971	0.0020104886540571	0.00243947354112014	0.00250590148728914
151	27.3297674716514	0.11	10.8771229442524	6.03821448225475	15.7160314062501	0.129804052089409	26.1358709585168	15.5704491066698	36.7012928103638	1.9	1.41	2.5	6.58490767948602	11.0531363742791	15.5213650690721	7.864444454225	13.2009105201725	18.53737658612	8.04808351472721	13.5079674796907	18.9588286993546	10.8771229442524	2.06685064171846	-1.29049606052725	17.8763580883934	-0.0115680491991715	0.0238220950444919	-0.0270011833299872	0.169699212547519	0.211579539971488	0.151434910433108	0.193644367697722	0.237074126907651	0.175499750715971	0.0020104886540571	0.00243947354112014	0.00250590148728914
151	27.3297674716514	0.11	10.8843325840476	6.13612934030731	15.6325358277879	0.135170356209796	25.8863660148978	15.663301449476	36.1094305803197	2.04	1.48	2.63	6.24545374874464	10.3217129664914	14.3979721842381	7.36331663058933	12.1691783815727	16.9750401325561	7.53181394074217	12.454285392896	17.3649975738544	10.8843325840476	2.14559806452081	2.53026284971672	22.6165681339724	-0.0115680491991715	0.0238220950444919	-0.0270011833299872	0.169699212547519	0.211579539971488	0.151434910433108	0.193644367697722	0.237074126907651	0.175499750715971	0.0020104886540571	0.00243947354112014	0.00250590148728914
151	27.3297674716514	0.11	10.9027889646256	6.07069840989769	15.7348795193534	0.15330319015999	26.7297148244236	16.9219927079577	36.5374369408895	1.83	1.4	2.53	7.36536928889477	11.6342220485737	15.9030748082526	8.85491463911714	13.9870845699461	19.119254500775	9.04951668906299	14.2893412900574	19.5412153675679	10.9027889646256	2.02653790095822	1.17802558394059	19.8664198819605	-0.0115680491991715	0.0238220950444919	-0.0270011833299872	0.169699212547519	0.211579539971488	0.151434910433108	0.193644367697722	0.237074126907651	0.175499750715971	0.0020104886540571	0.00243947354112014	0.00250590148728914
151	27.3297674716514	0.11	10.9952176634085	6.04531581821608	15.945119508601	0.138308846079671	25.9766617061003	15.8534192529208	36.0999041592798	1.92	1.4	2.56	6.64130515263468	10.8821279803843	15.1229508081339	7.91488308143196	12.9689524366685	18.0230217919051	8.08186189511435	13.2476873109647	18.4058783184052	10.9952176634085	2.05714965564092	3.59387648001179	22.709711581695	-0.0115680491991715	0.0238220950444919	-0.0270011833299872	0.169699212547519	0.211579539971488	0.151434910433108	0.193644367697722	0.237074126907651	0.175499750715971	0.0020104886540571	0.00243947354112014	0.00250590148728914
151	27.3297674716514	0.11	11.0584522980721	6.04200086109172	16.0749037350525	0.114549556342508	26.9062571124998	15.2267591920958	38.5857550329038	2.13	1.65	2.73	5.86447808965945	10.3627537101203	14.8610293305811	6.86429327482246	12.129464807183	17.3946363395436	7.05240674369514	12.4667047858683	17.8726006462887	11.0584522980721	2.25905827180464	2.1917077196116	24.5267182217606	-0.0115680491991715	0.0238220950444919	-0.0270011833299872	0.169699212547519	0.211579539971488	0.151434910433108	0.193644367697722	0.237074126907651	0.175499750715971	0.0020104886540571	0.00243947354112014	0.00250590148728914
151	27.3297674716514	0.11	11.1263723432077	6.28704535211018	15.9656993343052	0.136170622532271	26.1793928411394	15.8846072753543	36.4741784069244	1.96	1.37	2.54	6.55810457015978	10.8084004130127	15.0586962558656	7.7904486254352	12.839424446484	17.8884002675328	7.94833765251241	13.0876825641708	18.2523719228269	11.1263723432077	2.07806276203164	-1.51359506292244	17.4468960873192	-0.0115680491991715	0.0238220950444919	-0.0270011833299872	0.169699212547519	0.211579539971488	0.151434910433108	0.193644367697722	0.237074126907651	0.175499750715971	0.0020104886540571	0.00243947354112014	0.00250590148728914
151	27.3297674716514	0.11	11.1752619261684	6.12946914711021	16.2210547052266	0.112152239312909	24.1992894556909	13.5687977497652	34.8297811616165	1.99	1.5	2.49	5.51583266269912	9.83721871719397	14.1586047716888	6.53013739697126	11.6461817744666	16.7622261519619	6.70752601436349	11.9672124973032	17.2228570945077	11.1752619261684	2.11581109202196	2.32407568420365	22.1977295549913	-0.0115680491991715	0.0238220950444919	-0.0270011833299872	0.169699212547519	0.211579539971488	0.151434910433108	0.193644367697722	0.237074126907651	0.175499750715971	0.0020104886540571	0.00243947354112014	0.00250590148728914
151	27.3297674716514	0.11	11.2627110637761	6.27941554196003	16.2460065855921	0.129947284888437	24.6642370112727	14.70003955805	34.6284344644953	2.03	1.48	2.56	5.89267415382439	9.88693339131425	13.8811926288041	6.95528685221702	11.6698218890524	16.3843569258879	7.12497492442995	11.9625942719992	16.7845483249395	11.2627110637761	2.10045615316101	-0.878436377401135	18.8760550999954	-0.0115680491991715	0.0238220950444919	-0.0270011833299872	0.169699212547519	0.211579539971488	0.151434910433108	0.193644367697722	0.237074126907651	0.175499750715971	0.0020104886540571	0.00243947354112014	0.00250590148728914
151	27.3297674716514	0.11	11.5475720417074	6.51700282511675	16.5781412582981	0.124256274356632	26.5729450741041	15.5587058550738	37.5871842931344	2.06	1.61	2.85	6.16471078007996	10.5288012051068	14.8928916301336	7.25840766819755	12.3967423826302	17.5350770970628	7.42663076262705	12.6908818257033	17.9439001308805	11.5475720417074	2.2474602707286	-2.97485132018826	18.9482103813653	-0.0115680491991715	0.0238220950444919	-0.0270011833299872	0.169699212547519	0.211579539971488	0.151434910433108	0.193644367697722	0.237074126907651	0.175499750715971	0.0020104886540571	0.00243947354112014	0.00250590148728914
151	27.3297674716514	0.11	11.914827307498	6.527285199131	17.302369415865	0.117815499667821	26.638864839354	15.2578845110398	38.0198451676683	2.07	1.53	2.65	6.0236698244113	10.516774207675	15.0098785909388	7.08693449353779	12.3731366535192	17.6593388135005	7.26426777583301	12.6820595029845	18.0897505584594	11.914827307498	2.16558628481834	-1.66387093271837	19.151774217757	-0.0115680491991715	0.0238220950444919	-0.0270011833299872	0.169699212547519	0.211579539971488	0.151434910433108	0.193644367697722	0.237074126907651	0.175499750715971	0.0020104886540571	0.00243947354112014	0.00250590148728914
151	27.3297674716514	0.11	11.9447591281274	6.55832720854751	17.3311910477074	0.101153593641506	23.3571965663579	12.4864777542071	34.2279153785086	1.83	1.4	2.44	5.44758118920537	10.1902415678907	14.9329019465759	6.55287777807149	12.2578085950751	17.9627394120787	6.71326392525683	12.5532129089984	18.3951285134123	11.9447591281274	2.01376558838758	-4.55620676335445	13.8339803958868	-0.0115680491991715	0.0238220950444919	-0.0270011833299872	0.169699212547519	0.211579539971488	0.151434910433108	0.193644367697722	0.237074126907651	0.175499750715971	0.0020104886540571	0.00243947354112014	0.00250590148728914
151	27.3297674716514	0.12	7.82431622591733	4.4781784554061	11.1704539964286	0.113469063217412	23.1264963796838	13.0338857742004	33.2191069851672	1.94	1.51	2.69	5.41270190698338	9.60395335855533	13.7952048101273	6.43813276012537	11.423412522433	16.4086922847407	6.58455246145546	11.6876889283714	16.7830954913909	7.82431622591733	2.22488077164155	-3.51042894838302	17.4341528273886	-0.0115680491991715	0.0238220950444919	-0.0270011833299872	0.169699212547519	0.211579539971488	0.151434910433108	0.193644367697722	0.237074126907651	0.175499750715971	0.0020104886540571	0.00243947354112014	0.00250590148728914
151	27.3297674716514	0.12	8.24024661945475	4.72142801672107	11.7590652221884	0.135640337303456	24.7424634408111	14.9907436439195	34.4941832377027	1.98	1.54	2.7	6.13421757440061	10.1246247469618	14.115031919523	7.27268114344762	12.0036771745755	16.7346732057033	7.44342168665158	12.2921725578548	17.1350947455647	8.24024661945475	2.24192968922319	4.13266701434545	25.4326007166381	-0.0115680491991715	0.0238220950444919	-0.0270011833299872	0.169699212547519	0.211579539971488	0.151434910433108	0.193644367697722	0.237074126907651	0.175499750715971	0.0020104886540571	0.00243947354112014	0.00250590148728914
151	27.3297674716514	0.12	8.52118671911991	4.98372540136265	12.0586480368772	0.132429006334878	22.0546081089932	13.2411619006726	30.8680543173138	2.09	1.49	2.75	5.16747555192301	8.60699756300662	12.0465195740902	6.06495139833259	10.1018420659535	14.1387327335744	6.18992422808635	10.3139455544246	14.4308467570551	8.52118671911991	2.27534882504394	2.39749190170668	24.1218511595417	-0.0115680491991715	0.0238220950444919	-0.0270011833299872	0.169699212547519	0.211579539971488	0.151434910433108	0.193644367697722	0.237074126907651	0.175499750715971	0.0020104886540571	0.00243947354112014	0.00250590148728914
151	27.3297674716514	0.12	8.57280587691618	4.90286256854456	12.2427491852878	0.125800185483521	20.9386484462335	12.3208006190723	29.5564962733947	2.16	1.69	2.92	4.68653480776921	7.96455586003181	11.2425769122944	5.47163703356457	9.29880190527967	13.1259667769948	5.60634518711477	9.53032750253248	13.457079009028	8.57280587691618	2.37858452061809	2.80110607022154	25.8397976712492	-0.0115680491991715	0.0238220950444919	-0.0270011833299872	0.169699212547519	0.211579539971488	0.151434910433108	0.193644367697722	0.237074126907651	0.175499750715971	0.0020104886540571	0.00243947354112014	0.00250590148728914
151	27.3297674716514	0.12	8.60565421335051	4.88326435493632	12.3280440717647	0.107011406784659	21.7557483542514	11.9435254100951	31.5679712984076	2.14	1.57	3.04	4.57124389570376	8.32675683653495	12.0822697773661	5.34374050481583	9.73389930538668	14.1240581059575	5.43299586078344	9.89390671554669	14.360178440553	8.60565421335051	2.42510559085348	0.759712131515388	24.2835115528271	-0.0115680491991715	0.0238220950444919	-0.0270011833299872	0.169699212547519	0.211579539971488	0.151434910433108	0.193644367697722	0.237074126907651	0.175499750715971	0.0020104886540571	0.00243947354112014	0.00250590148728914
151	27.3297674716514	0.12	8.7388100511596	4.96845861018272	12.5091614921365	0.133950526494859	22.2366222798773	13.4088032997623	31.0644412599922	1.91	1.49	2.69	5.64795948014586	9.36634976323964	13.0847400463334	6.73930953904377	11.176200985031	15.6130924310182	6.88901763684947	11.4183941215597	15.9533696259636	8.7388100511596	2.20651847443956	-2.25572350304575	18.7235719300905	-0.0115680491991715	0.0238220950444919	-0.0270011833299872	0.169699212547519	0.211579539971488	0.151434910433108	0.193644367697722	0.237074126907651	0.175499750715971	0.0020104886540571	0.00243947354112014	0.00250590148728914
151	27.3297674716514	0.12	8.78668009987538	4.9945480977887	12.5788121019621	0.182170950214523	25.8800862787019	17.3187237798936	34.4414487775102	2.01	1.47	2.73	7.00396662923516	10.4663174354795	13.9286682417239	8.28266799091804	12.3771338435261	16.4715996961342	8.44449170798633	12.6244944851436	16.7906706658037	8.78668009987538	2.18906591581101	-2.10823489189137	18.1306156880314	-0.0115680491991715	0.0238220950444919	-0.0270011833299872	0.169699212547519	0.211579539971488	0.151434910433108	0.193644367697722	0.237074126907651	0.175499750715971	0.0020104886540571	0.00243947354112014	0.00250590148728914
151	27.3297674716514	0.12	8.95918348058396	5.18121755570625	12.7371494054617	0.15370552237212	23.7453620675534	15.046142841978	32.4445812931288	1.97	1.38	2.53	6.18048194502834	9.75384741976712	13.3272128945059	7.33367131937596	11.5737755909887	15.8138798626014	7.48743728688634	11.8130151681943	16.1417516750304	8.95918348058396	2.12178020064694	-2.4538037595721	16.8095915731424	-0.0115680491991715	0.0238220950444919	-0.0270011833299872	0.169699212547519	0.211579539971488	0.151434910433108	0.193644367697722	0.237074126907651	0.175499750715971	0.0020104886540571	0.00243947354112014	0.00250590148728914
151	27.3297674716514	0.12	8.99474217154061	5.27792939814823	12.711554944933	0.192226879295231	25.4328408357696	17.2929613324457	33.5727203390934	1.99	1.37	2.69	7.03553416223002	10.3471936993749	13.6588532365197	8.33078692896448	12.252128130509	16.1734693320536	8.46428823447176	12.443905860116	16.4259739183073	8.99474217154061	2.17424623842435	-1.46313471774738	18.2804158852797	-0.0115680491991715	0.0238220950444919	-0.0270011833299872	0.169699212547519	0.211579539971488	0.151434910433108	0.193644367697722	0.237074126907651	0.175499750715971	0.0020104886540571	0.00243947354112014	0.00250590148728914
151	27.3297674716514	0.12	9.00397925726669	5.14397196974193	12.8639865447915	0.136982852311399	24.4065340360534	14.8419038829862	33.9711641891206	1.97	1.49	2.68	6.09349606335303	10.0203532000546	13.9472103367561	7.22965087595791	11.8886850072599	16.5477191385619	7.38789824047772	12.1530298138925	16.9101626479054	9.00397925726669	2.20413806745136	2.16020259712608	22.7710008921267	-0.0115680491991715	0.0238220950444919	-0.0270011833299872	0.169699212547519	0.211579539971488	0.151434910433108	0.193644367697722	0.237074126907651	0.175499750715971	0.0020104886540571	0.00243947354112014	0.00250590148728914
151	27.3297674716514	0.12	9.00994550560842	5.1228927594088	12.8969982518081	0.113255321406396	20.4235629248621	11.5010547133182	29.346071136406	1.99	1.55	2.63	4.68505662813121	8.31971947236946	11.9543823166077	5.54910839080985	9.85410183862061	14.1590952864314	5.69148710648612	10.1080115032904	14.5197824989585	9.00994550560842	2.22818253401932	0.491165471392284	21.9000481939789	-0.0115680491991715	0.0238220950444919	-0.0270011833299872	0.169699212547519	0.211579539971488	0.151434910433108	0.193644367697722	0.237074126907651	0.175499750715971	0.0020104886540571	0.00243947354112014	0.00250590148728914
151	27.3297674716514	0.12	9.01989984621631	5.26578243849647	12.7740172539361	0.163915706317612	26.9284979076286	17.4331181591586	36.4238776560987	1.95	1.39	2.56	7.21048730242423	11.1378578670567	15.0652284316892	8.56885262865131	13.2360905246426	17.903328420634	8.74317376146659	13.5037159740818	18.2686801105468	9.01989984621631	2.2393673299988	1.3256026278295	21.8875331309505	-0.0115680491991715	0.0238220950444919	-0.0270011833299872	0.169699212547519	0.211579539971488	0.151434910433108	0.193644367697722	0.237074126907651	0.175499750715971	0.0020104886540571	0.00243947354112014	0.00250590148728914
151	27.3297674716514	0.12	9.02569906204685	5.19488194615071	12.856516177943	0.138424805692463	23.5307189441258	14.365131816545	32.6963060717066	2.08	1.43	2.94	5.63065950865417	9.22326840158973	12.8158772945253	6.61459588520808	10.8349995455341	15.0554032058601	6.69403925315446	10.9626605981017	15.2395625825165	9.02569906204685	2.31241417626027	-1.25511251174484	20.5799423739159	-0.0115680491991715	0.0238220950444919	-0.0270011833299872	0.169699212547519	0.211579539971488	0.151434910433108	0.193644367697722	0.237074126907651	0.175499750715971	0.0020104886540571	0.00243947354112014	0.00250590148728914
151	27.3297674716514	0.12	9.0260024257801	5.2753045942899	12.7767002572703	0.170384439011874	25.4469555645413	16.6800813915637	34.2138297375188	2.11	1.44	2.83	6.47098406902008	9.87206478179967	13.2731454945793	7.58550990375336	11.5723735948211	15.5592372858889	7.7033515820646	11.7519376512693	15.7985655696514	9.0260024257801	2.25885232279051	-0.490380473651093	20.4188399412714	-0.0115680491991715	0.0238220950444919	-0.0270011833299872	0.169699212547519	0.211579539971488	0.151434910433108	0.193644367697722	0.237074126907651	0.175499750715971	0.0020104886540571	0.00243947354112014	0.00250590148728914
151	27.3297674716514	0.12	9.07360805205863	5.19671415244924	12.950501951668	0.129304297557112	22.2321278501747	13.2248571796386	31.2393985207107	2.02	1.53	2.77	5.31068768723853	8.927724967557	12.5447622478755	6.27071787832189	10.5416186874116	14.8125194965013	6.40835299857988	10.7729456744155	15.133706974699	9.07360805205863	2.28653760096763	3.48176119450598	25.087307566206	-0.0115680491991715	0.0238220950444919	-0.0270011833299872	0.169699212547519	0.211579539971488	0.151434910433108	0.193644367697722	0.237074126907651	0.175499750715971	0.0020104886540571	0.00243947354112014	0.00250590148728914
151	27.3297674716514	0.12	9.11320428177018	5.21195453244934	13.014454031091	0.138061169189455	21.4886754109335	13.1057122606328	29.8716385612342	1.99	1.41	2.53	5.34123940701945	8.75772011676886	12.1742008265183	6.32695630606148	10.3739428805031	14.4209294549448	6.46941201348695	10.6054062196324	14.7475814296375	9.11320428177018	2.12669477513246	-0.711060183481961	18.9828212285634	-0.0115680491991715	0.0238220950444919	-0.0270011833299872	0.169699212547519	0.211579539971488	0.151434910433108	0.193644367697722	0.237074126907651	0.175499750715971	0.0020104886540571	0.00243947354112014	0.00250590148728914
151	27.3297674716514	0.12	9.13587911489342	5.19955461269774	13.0722036170891	0.126144546033237	22.2110069207935	13.0837711232007	31.3382427183863	2	1.48	2.51	5.29524168886794	8.98920110197926	12.6831605150906	6.26299497238842	10.6320588587753	15.0011227451621	6.42472995321119	10.9089448883791	15.3886697903945	9.13587911489342	2.17921609791116	2.46415320878663	22.8865044011499	-0.0115680491991715	0.0238220950444919	-0.0270011833299872	0.169699212547519	0.211579539971488	0.151434910433108	0.193644367697722	0.237074126907651	0.175499750715971	0.0020104886540571	0.00243947354112014	0.00250590148728914
151	27.3297674716514	0.12	9.14655423125166	5.2873480735632	13.0057603889401	0.152989908016813	26.2022199058704	16.5764284269205	35.8280113848203	1.89	1.43	2.75	7.03356296299349	11.1178933562577	15.2022237495219	8.40657844674988	13.2882072931926	18.1698361396354	8.55534556524884	13.519975133643	18.4850930256347	9.14655423125166	2.24074803670071	-2.03016955959874	18.878268648927	-0.0115680491991715	0.0238220950444919	-0.0270011833299872	0.169699212547519	0.211579539971488	0.151434910433108	0.193644367697722	0.237074126907651	0.175499750715971	0.0020104886540571	0.00243947354112014	0.00250590148728914
151	27.3297674716514	0.12	9.15590937566855	5.29242327661492	13.0193954747222	0.127847181528217	20.6573113651972	12.2334740225705	29.0811487078239	2.08	1.47	2.69	4.80644007447901	8.11610250640906	11.4257649383391	5.64913079887786	9.53906091105796	13.4289910232381	5.76852881679653	9.74087196267931	13.7076198618567	9.15590937566855	2.19750413786617	0.660374927787785	21.1224310625676	-0.0115680491991715	0.0238220950444919	-0.0270011833299872	0.169699212547519	0.211579539971488	0.151434910433108	0.193644367697722	0.237074126907651	0.175499750715971	0.0020104886540571	0.00243947354112014	0.00250590148728914
151	27.3297674716514	0.12	9.17615425145072	5.25671864521284	13.0955898576886	0.137269778248901	24.5146696547008	14.9193036138802	34.1100356955213	2.03	1.56	2.65	5.97454671785239	9.81708281534433	13.6596189128363	7.05040551185332	11.5848813408399	16.1193571698264	7.23071603721849	11.8863189539022	16.5267904735618	9.17615425145072	2.26027569225884	-0.641145656662824	20.8441231811517	-0.0115680491991715	0.0238220950444919	-0.0270011833299872	0.169699212547519	0.211579539971488	0.151434910433108	0.193644367697722	0.237074126907651	0.175499750715971	0.0020104886540571	0.00243947354112014	0.00250590148728914
151	27.3297674716514	0.12	9.19076352178888	5.21834389073605	13.1631831528417	0.12585633653962	24.8981819827594	14.6532999418576	35.1430640236612	2	1.57	2.7	5.94935353917397	10.1088551852402	14.2683568313064	7.04149574135469	11.9645706492546	16.8876455571546	7.22041073402002	12.264799419456	17.3153057824859	9.19076352178888	2.30431769211106	0.0899733647975919	21.9057170359846	-0.0115680491991715	0.0238220950444919	-0.0270011833299872	0.169699212547519	0.211579539971488	0.151434910433108	0.193644367697722	0.237074126907651	0.175499750715971	0.0020104886540571	0.00243947354112014	0.00250590148728914
151	27.3297674716514	0.12	9.21223465969731	5.35128685622895	13.0731824631657	0.15224326539196	25.0519735601922	15.8221375400584	34.2818095803261	1.91	1.4	2.71	6.67025512858123	10.5613451215351	14.4524351144891	7.96069505381762	12.6045625317106	17.2484300096037	8.09417986789248	12.8191967673117	17.5395182288029	9.21223465969731	2.21027257386345	0.142782557346506	20.5204277041303	-0.0115680491991715	0.0238220950444919	-0.0270011833299872	0.169699212547519	0.211579539971488	0.151434910433108	0.193644367697722	0.237074126907651	0.175499750715971	0.0020104886540571	0.00243947354112014	0.00250590148728914
151	27.3297674716514	0.12	9.25389273307235	5.26406195348188	13.2437235126628	0.122003653780804	22.2409750009005	12.9256240962721	31.556325905529	2	1.52	2.76	5.25080940019529	9.03500826996187	12.8192071397285	6.21546330778636	10.6948773241333	15.1742913404802	6.34785861507265	10.9239179193474	15.499466933105	9.25389273307235	2.27560629841664	-0.410368879285906	21.1187729588333	-0.0115680491991715	0.0238220950444919	-0.0270011833299872	0.169699212547519	0.211579539971488	0.151434910433108	0.193644367697722	0.237074126907651	0.175499750715971	0.0020104886540571	0.00243947354112014	0.00250590148728914
151	27.3297674716514	0.12	9.26480052629462	5.41428764905839	13.1153134035309	0.153467880344887	23.7290512409421	15.0278581002477	32.4302443816364	2.05	1.51	2.85	5.96799642098833	9.42349148725703	12.8789865535257	7.03018863711814	11.1006974707138	15.1712063043094	7.16202727236915	11.3068234812206	15.451910398036	9.26480052629462	2.279121792608	-1.22884899741445	20.1837548362496	-0.0115680491991715	0.0238220950444919	-0.0270011833299872	0.169699212547519	0.211579539971488	0.151434910433108	0.193644367697722	0.237074126907651	0.175499750715971	0.0020104886540571	0.00243947354112014	0.00250590148728914
151	27.3297674716514	0.12	9.31527066007142	5.38966612226296	13.2408751978799	0.135256532562618	20.9606516215105	12.6859039100349	29.2353993329861	2.08	1.44	2.8	4.98842716035482	8.24227304486893	11.496118929383	5.86406647361305	9.6890734243662	13.5140803751194	5.96160759898519	9.85175456321261	13.7388400282618	9.31527066007142	2.19845962219454	-4.42424229938341	15.8491727002442	-0.0115680491991715	0.0238220950444919	-0.0270011833299872	0.169699212547519	0.211579539971488	0.151434910433108	0.193644367697722	0.237074126907651	0.175499750715971	0.0020104886540571	0.00243947354112014	0.00250590148728914
151	27.3297674716514	0.12	9.42402483853674	5.49705979471961	13.3509898823539	0.178270426082708	27.4954967269752	18.2788733949406	36.7121200590099	1.98	1.44	2.59	7.46906300152684	11.2351342927347	15.0012055839426	8.85250681997452	13.3161419216081	17.7797770232417	9.05464368526382	13.6116763310397	18.183410459283	9.42402483853674	2.19999648794944	0.257607615405151	20.5270422262052	-0.0115680491991715	0.0238220950444919	-0.0270011833299872	0.169699212547519	0.211579539971488	0.151434910433108	0.193644367697722	0.237074126907651	0.175499750715971	0.0020104886540571	0.00243947354112014	0.00250590148728914
151	27.3297674716514	0.12	9.45726253486359	5.53387676208858	13.3806483076386	0.137712064798468	26.6238444299408	16.2223344930106	37.0253543668711	1.95	1.54	2.5	6.70918632674857	11.011012816423	15.3128393060974	7.97297877572895	13.0851294343416	18.1972800929543	8.1949047173028	13.4578134293832	18.7089863078201	9.45726253486359	2.20038237441094	-4.21227962567851	16.5999320491105	-0.0115680491991715	0.0238220950444919	-0.0270011833299872	0.169699212547519	0.211579539971488	0.151434910433108	0.193644367697722	0.237074126907651	0.175499750715971	0.0020104886540571	0.00243947354112014	0.00250590148728914
151	27.3297674716514	0.12	9.58377617578061	5.48034306090412	13.6872092906571	0.131224791770281	22.986993400886	13.7524931775417	32.2214936242302	1.96	1.54	2.47	5.67438883620355	9.48461759245809	13.2948463487126	6.73976821001038	11.2653760570491	15.7909839040878	6.93694964161528	11.5941293271405	16.2423603303605	9.58377617578061	2.16110460110329	0.402699621422318	20.8374589187163	-0.0115680491991715	0.0238220950444919	-0.0270011833299872	0.169699212547519	0.211579539971488	0.151434910433108	0.193644367697722	0.237074126907651	0.175499750715971	0.0020104886540571	0.00243947354112014	0.00250590148728914
151	27.3297674716514	0.12	9.61117788524269	5.59826215857722	13.6240936119082	0.149503210856119	27.043203378708	16.9726189455938	37.1137878118222	1.98	1.5	2.7	6.93311845267302	11.0468356689869	15.1605528853009	8.21672769710527	13.0920654574624	17.9674032178195	8.40256896967943	13.3806017727579	18.3630455638808	9.61117788524269	2.2614704754756	-0.927132305249739	20.7920891614781	-0.0115680491991715	0.0238220950444919	-0.0270011833299872	0.169699212547519	0.211579539971488	0.151434910433108	0.193644367697722	0.237074126907651	0.175499750715971	0.0020104886540571	0.00243947354112014	0.00250590148728914
151	27.3297674716514	0.12	9.63981926341883	5.52189592592189	13.7577426009158	0.135876592055345	23.8481411602745	14.4583581279741	33.237924192575	2	1.43	2.75	5.86857251708967	9.67983671161645	13.4911009061432	6.94546674445651	11.4561051731951	15.9667436019336	7.06795270161957	11.6552302306487	16.2409968402511	9.63981926341883	2.20192641659253	0.424801295641088	20.9731233558041	-0.0115680491991715	0.0238220950444919	-0.0270011833299872	0.169699212547519	0.211579539971488	0.151434910433108	0.193644367697722	0.237074126907651	0.175499750715971	0.0020104886540571	0.00243947354112014	0.00250590148728914
151	27.3297674716514	0.12	9.72127793170579	5.52722412727253	13.915331736139	0.137695512332111	23.0509273130191	14.0446712028632	32.0571834231751	2.03	1.47	2.77	5.6169533842362	9.21886901519277	12.8207846461493	6.62657192965816	10.8759134107677	15.1252548918773	6.75256074645438	11.0834992727853	15.4119360383312	9.72127793170579	2.19418515945014	-0.813024480812378	19.8954588201959	-0.0115680491991715	0.0238220950444919	-0.0270011833299872	0.169699212547519	0.211579539971488	0.151434910433108	0.193644367697722	0.237074126907651	0.175499750715971	0.0020104886540571	0.00243947354112014	0.00250590148728914
151	27.3297674716514	0.12	9.74938103357958	5.71639937124474	13.7823626959144	0.18189424605249	29.3567911716567	19.6362758729421	39.0773064703713	2.04	1.55	2.6	7.845665979966	11.7294938850298	15.6133217900936	9.25398297093751	13.8349678595738	18.4159527482102	9.50168082052515	14.2048899315395	18.9091232611165	9.74938103357958	2.24096194213269	1.16684532654126	22.4464132836304	-0.0115680491991715	0.0238220950444919	-0.0270011833299872	0.169699212547519	0.211579539971488	0.151434910433108	0.193644367697722	0.237074126907651	0.175499750715971	0.0020104886540571	0.00243947354112014	0.00250590148728914
151	27.3297674716514	0.12	9.75802895367351	5.60236402401616	13.9136938833308	0.137190092377262	24.6630258153009	15.0063421158598	34.3197095147419	1.97	1.56	2.63	6.15241239591729	10.1115318160392	14.070651236161	7.29731961423625	11.993194653226	16.6890696922157	7.49305874120537	12.3120309627388	17.1268726186054	9.75802895367351	2.19642187227719	5.0777578242846	25.7745143184029	-0.0115680491991715	0.0238220950444919	-0.0270011833299872	0.169699212547519	0.211579539971488	0.151434910433108	0.193644367697722	0.237074126907651	0.175499750715971	0.0020104886540571	0.00243947354112014	0.00250590148728914
151	27.3297674716514	0.12	9.84939010038169	5.6685706144409	14.0302095863225	0.156011487978732	28.2931610690875	18.0187506106473	38.5675715275277	1.93	1.48	2.48	7.53543001948505	11.8321819238758	16.1289338282666	8.97701344502165	14.0957657280233	19.214518011025	9.21655315770406	14.4711022398935	19.7223837014413	9.84939010038169	2.13406080856366	-1.75557462197316	18.0900866047296	-0.0115680491991715	0.0238220950444919	-0.0270011833299872	0.169699212547519	0.211579539971488	0.151434910433108	0.193644367697722	0.237074126907651	0.175499750715971	0.0020104886540571	0.00243947354112014	0.00250590148728914
151	27.3297674716514	0.12	9.8519693568776	5.61539560383131	14.0885431099239	0.140084298883416	24.6078764557768	15.0888439853628	34.1269089261908	1.96	1.45	2.48	6.21312983866157	10.1327796630278	14.0524294873941	7.37635496056377	12.0298434883145	16.6833320160652	7.56622361923252	12.3330070030059	17.1094010525989	9.8519693568776	2.10720267970269	0.295873874933782	20.1806908931502	-0.0115680491991715	0.0238220950444919	-0.0270011833299872	0.169699212547519	0.211579539971488	0.151434910433108	0.193644367697722	0.237074126907651	0.175499750715971	0.0020104886540571	0.00243947354112014	0.00250590148728914
151	27.3297674716514	0.12	9.92732451539271	5.75306775684014	14.1015812739453	0.161273674457792	24.5326661872233	15.797752702655	33.2675796717916	2.06	1.37	2.7	6.24320772050518	9.69521006104291	13.1472124015806	7.34681045665903	11.4090182234418	15.4712259902245	7.45648472232811	11.5853629319343	15.7213391591527	9.92732451539271	2.16479732585694	-2.21220067879443	17.7377158819547	-0.0115680491991715	0.0238220950444919	-0.0270011833299872	0.169699212547519	0.211579539971488	0.151434910433108	0.193644367697722	0.237074126907651	0.175499750715971	0.0020104886540571	0.00243947354112014	0.00250590148728914
151	27.3297674716514	0.12	9.95092125121745	5.65142539699148	14.2504171054434	0.16280071153816	26.3676825107844	17.0320510638935	35.7033139576754	2.12	1.54	2.77	6.57056606237379	10.1720338436563	13.7735016249389	7.69335309563732	11.9102444625218	16.1271358294063	7.86324831918513	12.1746418114107	16.4856447896833	9.95092125121745	2.27212636348927	-1.97319595164757	19.615975171283	-0.0115680491991715	0.0238220950444919	-0.0270011833299872	0.169699212547519	0.211579539971488	0.151434910433108	0.193644367697722	0.237074126907651	0.175499750715971	0.0020104886540571	0.00243947354112014	0.00250590148728914
151	27.3297674716514	0.12	9.99656888834668	5.83917064710459	14.1539671295888	0.162293019770257	26.9014189754735	17.3590370133599	36.443800937587	2.07	1.53	2.73	6.83743040192549	10.5960128903623	14.3545953787991	8.0404467559879	12.4603356030837	16.8802244501796	8.22025734581857	12.7420427708994	17.2669118403739	9.99656888834668	2.23600909665021	-0.232567970573679	21.1368128467135	-0.0115680491991715	0.0238220950444919	-0.0270011833299872	0.169699212547519	0.211579539971488	0.151434910433108	0.193644367697722	0.237074126907651	0.175499750715971	0.0020104886540571	0.00243947354112014	0.00250590148728914
151	27.3297674716514	0.12	10.0638801167229	5.80195088633618	14.3258093471096	0.15039959662658	26.1125732594423	16.4226764492148	35.8024700696699	1.97	1.46	2.63	6.74239075950714	10.7206138534036	14.6988369473001	7.99950635696944	12.7194672824311	17.4394282078928	8.1781958152098	13.0015183936882	17.8245728765589	10.0638801167229	2.1857307700699	2.92022385115238	23.3951524940134	-0.0115680491991715	0.0238220950444919	-0.0270011833299872	0.169699212547519	0.211579539971488	0.151434910433108	0.193644367697722	0.237074126907651	0.175499750715971	0.0020104886540571	0.00243947354112014	0.00250590148728914
151	27.3297674716514	0.12	10.0760509672124	5.9126880686012	14.2394138658236	0.153291487897839	25.6629249131957	16.246207065463	35.0796427609284	1.89	1.36	2.69	6.89731874658828	10.8951814034403	14.8930440602923	8.24478994960238	13.0236814383288	17.8025729270552	8.3699531345828	13.2210922666555	18.0738718326985	10.0760509672124	2.18046938565481	-4.26757796276089	15.5604127366882	-0.0115680491991715	0.0238220950444919	-0.0270011833299872	0.169699212547519	0.211579539971488	0.151434910433108	0.193644367697722	0.237074126907651	0.175499750715971	0.0020104886540571	0.00243947354112014	0.00250590148728914
151	27.3297674716514	0.12	10.1706774527187	5.84426524281987	14.4970896626174	0.110973224913889	23.8717194993212	13.3225691693527	34.4208698292897	2.12	1.56	2.78	5.15490027426526	9.23668189145632	13.3184635086474	6.03948180297568	10.8216976537488	15.6039135045219	6.17895250718262	11.0682865059445	15.9580309412922	10.1706774527187	2.33472245360756	-2.63105081902463	19.8019616550496	-0.0115680491991715	0.0238220950444919	-0.0270011833299872	0.169699212547519	0.211579539971488	0.151434910433108	0.193644367697722	0.237074126907651	0.175499750715971	0.0020104886540571	0.00243947354112014	0.00250590148728914
151	27.3297674716514	0.12	10.1727993343608	5.9581140732598	14.3874845954618	0.165087548157498	27.6123368232206	17.9172448312341	37.307428815207	2.06	1.51	2.59	7.088788044373	10.9245592719941	14.7603304996151	8.34383921529457	12.8587235918035	17.3736079683125	8.55611988960282	13.1914758512039	17.816706798945	10.1727993343608	2.23997867180077	2.30760849462012	23.6286985066114	-0.0115680491991715	0.0238220950444919	-0.0270011833299872	0.169699212547519	0.211579539971488	0.151434910433108	0.193644367697722	0.237074126907651	0.175499750715971	0.0020104886540571	0.00243947354112014	0.00250590148728914
151	27.3297674716514	0.12	10.1748979705688	5.87309671181105	14.4766992293265	0.16055913594342	26.4093355326896	16.9813159007604	35.8373551646188	1.79	1.44	2.62	7.53360394308361	11.7162577662417	15.8989115893999	9.09801602604462	14.1492307968218	19.200445567599	9.29062906935144	14.4515233414758	19.6092081887874	10.1748979705688	2.13040015043322	-0.429014115134444	18.8506070733956	-0.0115680491991715	0.0238220950444919	-0.0270011833299872	0.169699212547519	0.211579539971488	0.151434910433108	0.193644367697722	0.237074126907651	0.175499750715971	0.0020104886540571	0.00243947354112014	0.00250590148728914
151	27.3297674716514	0.12	10.1902717899261	5.78385922999719	14.5966843498551	0.111105246996078	22.2020579416188	12.3973066906209	32.0068091926166	1.96	1.54	2.81	5.11811683776331	9.16592042285792	13.2137240079525	6.0798117771442	10.8881982771639	15.6965847771836	6.21001967854033	11.1148993343501	16.0196832251078	10.1902717899261	2.20129160879979	1.66837416837057	22.6294761933965	-0.0115680491991715	0.0238220950444919	-0.0270011833299872	0.169699212547519	0.211579539971488	0.151434910433108	0.193644367697722	0.237074126907651	0.175499750715971	0.0020104886540571	0.00243947354112014	0.00250590148728914
151	27.3297674716514	0.12	10.2108039239149	5.92130717676724	14.5003006710625	0.147675885800783	26.6481590925952	16.6527569967183	36.6435611884721	2.04	1.53	2.56	6.63072551218081	10.6106531418638	14.5905807715469	7.81523150449695	12.5061293165053	17.1970271285136	8.02116508699551	12.838765920085	17.6584810671593	10.2108039239149	2.19338975533068	0.0592588988420662	20.9273822534753	-0.0115680491991715	0.0238220950444919	-0.0270011833299872	0.169699212547519	0.211579539971488	0.151434910433108	0.193644367697722	0.237074126907651	0.175499750715971	0.0020104886540571	0.00243947354112014	0.00250590148728914
151	27.3297674716514	0.12	10.2655215738759	5.892586985187	14.6384561625649	0.153853751656587	26.0887775510079	16.5364795527265	35.6410755492893	2.02	1.57	2.76	6.65244042399399	10.4952228701118	14.3380053162297	7.8580416252942	12.3972396479673	16.9364376706403	8.04482768991724	12.6884658600176	17.3363603082064	10.2655215738759	2.25375206956146	-3.91543317809677	17.6171782308025	-0.0115680491991715	0.0238220950444919	-0.0270011833299872	0.169699212547519	0.211579539971488	0.151434910433108	0.193644367697722	0.237074126907651	0.175499750715971	0.0020104886540571	0.00243947354112014	0.00250590148728914
151	27.3297674716514	0.12	10.2702886568577	5.99668809500709	14.5438892187084	0.137764899891334	27.0068384985037	16.4580455633894	37.555631433618	1.94	1.44	2.58	6.84262539765489	11.2284097348293	15.6141940720037	8.14105320245419	13.3590655220624	18.5770778416706	8.32632227532156	13.6595561159061	18.9932829538082	10.2702886568577	2.17359923045994	-1.08234739321196	19.3850524312577	-0.0115680491991715	0.0238220950444919	-0.0270011833299872	0.169699212547519	0.211579539971488	0.151434910433108	0.193644367697722	0.237074126907651	0.175499750715971	0.0020104886540571	0.00243947354112014	0.00250590148728914
151	27.3297674716514	0.12	10.2992862892507	5.99122401689783	14.6073485616035	0.126793115431975	24.6049850145544	14.5236207893265	34.6863492397823	1.91	1.48	2.55	6.11510935543526	10.3598252966933	14.6045412379514	7.29607445473392	12.3605404759488	17.4250064971636	7.48389058312909	12.6710404070848	17.8567161217283	10.2992862892507	2.13586533978998	-5.1222423461273	14.919197963227	-0.0115680491991715	0.0238220950444919	-0.0270011833299872	0.169699212547519	0.211579539971488	0.151434910433108	0.193644367697722	0.237074126907651	0.175499750715971	0.0020104886540571	0.00243947354112014	0.00250590148728914
151	27.3297674716514	0.12	10.3139851967014	5.94458845199237	14.6833819414104	0.143852674182344	25.1737487671146	15.5852936967537	34.7622038374754	2	1.45	2.54	6.30847771985402	10.189607992798	14.0707382657419	7.46161957616682	12.0521910116671	16.6427624471675	7.64281403488388	12.3377555677652	17.0446149622794	10.3139851967014	2.11844773887862	-0.272720333523274	19.7057937865773	-0.0115680491991715	0.0238220950444919	-0.0270011833299872	0.169699212547519	0.211579539971488	0.151434910433108	0.193644367697722	0.237074126907651	0.175499750715971	0.0020104886540571	0.00243947354112014	0.00250590148728914
151	27.3297674716514	0.12	10.3296882298449	6.00368104260126	14.6556954170886	0.11926927782432	25.2102566111757	14.5142908013776	35.9062224209738	2.1	1.65	2.68	5.66235859181105	9.83510080358205	14.0078430153531	6.64530529609983	11.5424070019585	16.4395087078171	6.83681655471591	11.8717532611191	16.9124584637584	10.3296882298449	2.30195337647217	2.93913719788123	25.5374935391976	-0.0115680491991715	0.0238220950444919	-0.0270011833299872	0.169699212547519	0.211579539971488	0.151434910433108	0.193644367697722	0.237074126907651	0.175499750715971	0.0020104886540571	0.00243947354112014	0.00250590148728914
151	27.3297674716514	0.12	10.4436732163665	6.02243006194485	14.8649163707881	0.120871412060577	25.0847985295595	14.5224502802327	35.6471467788863	2.03	1.65	2.67	5.82427143874546	10.0603322995199	14.2963931602944	6.87525260291928	11.8757043788134	16.8761561547075	7.07353325434018	12.2153626067434	17.3566560187477	10.4436732163665	2.25801836456098	-0.257748334779926	21.5266953571425	-0.0115680491991715	0.0238220950444919	-0.0270011833299872	0.169699212547519	0.211579539971488	0.151434910433108	0.193644367697722	0.237074126907651	0.175499750715971	0.0020104886540571	0.00243947354112014	0.00250590148728914
151	27.3297674716514	0.12	10.4946581277917	6.00689321452606	14.9824230410573	0.13640481356077	25.783378963174	15.6544027376422	35.9123551887058	1.99	1.56	2.59	6.37298191828601	10.4965363852248	14.6200908521636	7.54730909852751	12.4306965842668	17.3140840700062	7.75564657271378	12.7685981096868	17.7869581618778	10.4946581277917	2.16284537711379	1.02812763713106	21.8081587819241	-0.0115680491991715	0.0238220950444919	-0.0270011833299872	0.169699212547519	0.211579539971488	0.151434910433108	0.193644367697722	0.237074126907651	0.175499750715971	0.0020104886540571	0.00243947354112014	0.00250590148728914
151	27.3297674716514	0.12	10.526390934673	6.13820359271831	14.9145782766278	0.152774529104613	27.2048426079417	17.2024083812958	37.2072768345876	2.01	1.56	2.85	6.95145440700031	10.9934155059561	15.0353766049119	8.21917340371006	12.9982566312305	17.7773398587509	8.39093125803449	13.2706723981079	18.1471776935349	10.526390934673	2.26350651376095	-1.43263588878078	20.2782771680716	-0.0115680491991715	0.0238220950444919	-0.0270011833299872	0.169699212547519	0.211579539971488	0.151434910433108	0.193644367697722	0.237074126907651	0.175499750715971	0.0020104886540571	0.00243947354112014	0.00250590148728914
151	27.3297674716514	0.12	10.5339512623679	6.10838617840451	14.9595163463314	0.167011816886014	28.7374601313999	18.717184610074	38.7577356527259	1.86	1.43	2.64	8.04032507672939	12.3447263116508	16.6491275465722	9.63696458333316	14.796129400369	19.9552942174048	9.83434218605078	15.0968320044111	20.3647195884293	10.5339512623679	2.13663552668327	-0.953994089701577	18.9155390196763	-0.0115680491991715	0.0238220950444919	-0.0270011833299872	0.169699212547519	0.211579539971488	0.151434910433108	0.193644367697722	0.237074126907651	0.175499750715971	0.0020104886540571	0.00243947354112014	0.00250590148728914
151	27.3297674716514	0.12	10.579160546803	6.16496524791101	14.9933558456951	0.140317447620418	27.2701196618671	16.7314516562263	37.808787667508	2.03	1.48	2.66	6.70408447766421	10.9267976076144	15.1495107375646	7.91228460680956	12.896008813805	17.8797330208004	8.08583710673394	13.1853415448828	18.2733832515551	10.579160546803	2.19167700729738	2.8999681472567	23.6262727081035	-0.0115680491991715	0.0238220950444919	-0.0270011833299872	0.169699212547519	0.211579539971488	0.151434910433108	0.193644367697722	0.237074126907651	0.175499750715971	0.0020104886540571	0.00243947354112014	0.00250590148728914
151	27.3297674716514	0.12	10.6566444371774	6.1746611828547	15.1386276915001	0.117273973678703	23.7803664042945	13.5940737656243	33.9666590429647	1.96	1.48	2.57	5.59466059608334	9.78684397159592	13.9790273471085	6.6413209502178	11.6177864213203	16.5942518924228	6.80128764243782	11.9054717049353	16.9956394075326	10.6566444371774	2.14726532920734	1.98158670705765	22.1104751006001	-0.0115680491991715	0.0238220950444919	-0.0270011833299872	0.169699212547519	0.211579539971488	0.151434910433108	0.193644367697722	0.237074126907651	0.175499750715971	0.0020104886540571	0.00243947354112014	0.00250590148728914
151	27.3297674716514	0.12	10.660424609944	6.06584907205953	15.2550001478286	0.136997791616729	25.6146406953803	15.5772021314877	35.652079259273	2.05	1.45	2.72	6.19368219006324	10.184688016544	14.1756938430247	7.29792129412009	12.000462611587	16.7030039290539	7.43602179692617	12.2315406898858	17.0282037385045	10.660424609944	2.18680604980928	2.50206477221412	23.1493847292819	-0.0115680491991715	0.0238220950444919	-0.0270011833299872	0.169699212547519	0.211579539971488	0.151434910433108	0.193644367697722	0.237074126907651	0.175499750715971	0.0020104886540571	0.00243947354112014	0.00250590148728914
151	27.3297674716514	0.12	10.7022890189137	6.1530101775503	15.2515678602771	0.133021905592496	25.1029929035481	15.0971554229694	35.1088303841269	2.03	1.47	2.45	6.04272521646482	10.0476204938726	14.0525157712805	7.13009458108399	11.8556581459221	16.5812217107602	7.31858764245755	12.176882185244	17.0241519833752	10.7022890189137	2.10190445213995	-1.10003889360419	18.7326390382672	-0.0115680491991715	0.0238220950444919	-0.0270011833299872	0.169699212547519	0.211579539971488	0.151434910433108	0.193644367697722	0.237074126907651	0.175499750715971	0.0020104886540571	0.00243947354112014	0.00250590148728914
151	27.3297674716514	0.12	10.7029184405739	6.21808098190332	15.1877558992444	0.172567177593256	29.1814837272431	19.2049401144127	39.1580273400736	2.03	1.41	2.57	7.68105685581284	11.6711968019998	15.6613367481868	9.06177097353061	13.7691615088993	18.476552044268	9.25383371757828	14.0662979294672	18.8706763141351	10.7029184405739	2.13906349451645	3.73425681137742	23.6385006393509	-0.0115680491991715	0.0238220950444919	-0.0270011833299872	0.169699212547519	0.211579539971488	0.151434910433108	0.193644367697722	0.237074126907651	0.175499750715971	0.0020104886540571	0.00243947354112014	0.00250590148728914
151	27.3297674716514	0.12	10.7598799878044	6.18241592699317	15.3373440486157	0.117530457602259	23.7998921699592	13.6178451103948	33.9819392295236	2.16	1.38	2.7	5.1722649500826	9.03956147896415	12.9068580078457	6.03693875267876	10.5507508850082	15.0645630173376	6.13615633854493	10.7232578279875	15.3103208002096	10.7598799878044	2.19050099043995	-0.365067276531544	20.2024607838407	-0.0115680491991715	0.0238220950444919	-0.0270011833299872	0.169699212547519	0.211579539971488	0.151434910433108	0.193644367697722	0.237074126907651	0.175499750715971	0.0020104886540571	0.00243947354112014	0.00250590148728914
151	27.3297674716514	0.12	10.7772579734365	6.18779528127565	15.3667206655973	0.127921309101693	24.9568050451365	14.7830602862491	35.130549804024	2.03	1.52	2.68	5.91293290258991	9.98223039326807	14.0515278839462	6.97592133915718	11.7767705400955	16.5776197410338	7.13976752436457	12.0524787984942	16.9672840092825	10.7772579734365	2.15868936442919	8.36340639888048	28.94582359071	-0.0115680491991715	0.0238220950444919	-0.0270011833299872	0.169699212547519	0.211579539971488	0.151434910433108	0.193644367697722	0.237074126907651	0.175499750715971	0.0020104886540571	0.00243947354112014	0.00250590148728914
151	27.3297674716514	0.12	10.7832666450016	6.23583426756625	15.3306990224369	0.119215051306776	22.5541418244297	12.9826162112306	32.1256674376287	1.95	1.52	2.75	5.37589109940336	9.33930483008089	13.3027185607584	6.39026414038125	11.1015315690414	15.8127989977016	6.5279513283167	11.3452471508733	16.1584741906129	10.7832666450016	2.13394311005274	0.0159154055895121	19.9972144449427	-0.0115680491991715	0.0238220950444919	-0.0270011833299872	0.169699212547519	0.211579539971488	0.151434910433108	0.193644367697722	0.237074126907651	0.175499750715971	0.0020104886540571	0.00243947354112014	0.00250590148728914
151	27.3297674716514	0.12	10.9100728246461	6.2808618123263	15.5392838369658	0.134348468555724	24.1115891609139	14.5558015751958	33.6673767466321	1.93	1.44	2.65	6.07249305117975	10.0590446274053	14.0455962036309	7.230291380896	11.9769299127394	16.7235684445827	7.37742598132174	12.2232540552158	17.0696778215438	10.9100728246461	2.12550139163109	-1.07819646775773	19.0060148692515	-0.0115680491991715	0.0238220950444919	-0.0270011833299872	0.169699212547519	0.211579539971488	0.151434910433108	0.193644367697722	0.237074126907651	0.175499750715971	0.0020104886540571	0.00243947354112014	0.00250590148728914
151	27.3297674716514	0.12	10.9122485994253	6.27345731530085	15.5510398835498	0.139694540252388	27.6559125676158	16.9404708550232	38.3713542802084	2.07	1.45	2.81	6.68533464872463	10.9140431876224	15.1427517265201	7.86474843443127	12.8394775405212	17.8142066466112	8.00074914166577	13.0579518329654	18.1149103700486	10.9122485994253	2.21458029497954	1.53369733418783	22.6059601665726	-0.0115680491991715	0.0238220950444919	-0.0270011833299872	0.169699212547519	0.211579539971488	0.151434910433108	0.193644367697722	0.237074126907651	0.175499750715971	0.0020104886540571	0.00243947354112014	0.00250590148728914
151	27.3297674716514	0.12	10.9588188271453	6.41133947731457	15.5062981769761	0.115990406096735	25.4859895721795	14.5008793904885	36.4710997538704	2.11	1.62	2.85	5.61840278651364	9.87461180618558	14.1308208258575	6.58435260919312	11.5723148519888	16.5602770947845	6.74023274534934	11.8456971601654	16.9524826151994	10.9588188271453	2.3309916558488	-1.4158003959572	21.1776737332881	-0.0115680491991715	0.0238220950444919	-0.0270011833299872	0.169699212547519	0.211579539971488	0.151434910433108	0.193644367697722	0.237074126907651	0.175499750715971	0.0020104886540571	0.00243947354112014	0.00250590148728914
151	27.3297674716514	0.12	11.0344695675041	6.27472493723865	15.7942141977696	0.117622692100581	26.1604961332166	14.9735113975732	37.3474808688599	2.04	1.62	2.78	5.98155700177438	10.4504878422101	14.9194186826459	7.05498449688668	12.3258926881119	17.5968008793371	7.23592099864052	12.6366429947461	18.0488069634983	11.0344695675041	2.27550263059969	-2.93022684175241	19.2194624662573	-0.0115680491991715	0.0238220950444919	-0.0270011833299872	0.169699212547519	0.211579539971488	0.151434910433108	0.193644367697722	0.237074126907651	0.175499750715971	0.0020104886540571	0.00243947354112014	0.00250590148728914
151	27.3297674716514	0.12	11.0629081948483	6.39898755576176	15.7268288339348	0.137168566296515	25.4336483556728	15.4743256781465	35.3929710331991	1.97	1.44	2.71	6.36535322864129	10.4621137647079	14.5588743007745	7.55538048705496	12.4180461557977	17.2807118245404	7.70374925511536	12.6578557331826	17.6094814413823	11.0629081948483	2.17844069144026	-1.99097951594021	18.3828002657677	-0.0115680491991715	0.0238220950444919	-0.0270011833299872	0.169699212547519	0.211579539971488	0.151434910433108	0.193644367697722	0.237074126907651	0.175499750715971	0.0020104886540571	0.00243947354112014	0.00250590148728914
151	27.3297674716514	0.12	11.0726449037613	6.49307810554891	15.6522117019737	0.166651246871099	28.8835364323283	18.7992554293114	38.9678174353452	1.99	1.57	2.83	7.65564603570136	11.7622813316543	15.8689166276072	9.06693792518324	13.930617245796	18.7942965664088	9.26696384637401	14.2393912340123	19.1984331261447	11.0726449037613	2.24263688925782	1.00272159924212	22.481066880793	-0.0115680491991715	0.0238220950444919	-0.0270011833299872	0.169699212547519	0.211579539971488	0.151434910433108	0.193644367697722	0.237074126907651	0.175499750715971	0.0020104886540571	0.00243947354112014	0.00250590148728914
151	27.3297674716514	0.12	11.0755920511256	6.30155657730281	15.8496275249485	0.131127351725977	27.8814414598846	16.6759192087921	39.086963710977	1.98	1.51	2.7	6.80498796750205	11.377656084535	15.9503242015679	8.06308510892431	13.4811420369566	18.8991989649889	8.24836711655821	13.7806642347287	19.3287671904872	11.0755920511256	2.21916490790093	-2.65766309753989	18.6911590425144	-0.0115680491991715	0.0238220950444919	-0.0270011833299872	0.169699212547519	0.211579539971488	0.151434910433108	0.193644367697722	0.237074126907651	0.175499750715971	0.0020104886540571	0.00243947354112014	0.00250590148728914
151	27.3297674716514	0.12	11.0889264714634	6.38388655694491	15.7939663859819	0.152679932439254	27.0210593815948	17.082564922101	36.9595538410885	1.93	1.43	2.56	7.1384442694841	11.2915318851433	15.4446195008026	8.50262445198204	13.4493807729752	18.3961370939684	8.69738318692758	13.7476690019417	18.8111945611389	11.0889264714634	2.10350148852228	2.25847535808049	21.9019866855472	-0.0115680491991715	0.0238220950444919	-0.0270011833299872	0.169699212547519	0.211579539971488	0.151434910433108	0.193644367697722	0.237074126907651	0.175499750715971	0.0020104886540571	0.00243947354112014	0.00250590148728914
151	27.3297674716514	0.12	11.1459698368615	6.46917684137683	15.8227628323462	0.123279935410028	23.7194558647483	13.8436064945489	33.5953052349476	1.82	1.41	2.54	6.05731926160892	10.3785322806594	14.6997452997099	7.29131405651916	12.4928429616751	17.694371866831	7.45294906596564	12.7707218743241	18.0878873447098	11.1459698368615	2.06921306193043	-4.67946960218758	14.3000034597143	-0.0115680491991715	0.0238220950444919	-0.0270011833299872	0.169699212547519	0.211579539971488	0.151434910433108	0.193644367697722	0.237074126907651	0.175499750715971	0.0020104886540571	0.00243947354112014	0.00250590148728914
151	27.3297674716514	0.12	11.2121337480363	6.55585690033019	15.8684105957424	0.156192685301057	28.6933088871042	18.2807518753227	39.1058658988857	1.98	1.55	2.56	7.4594498674477	11.7082875274662	15.9571251874847	8.83843294549584	13.8727273534855	18.9070217614752	9.08640101899542	14.2602116472399	19.4333055363976	11.2121337480363	2.16102083424561	0.176333450835867	20.4746736071628	-0.0115680491991715	0.0238220950444919	-0.0270011833299872	0.169699212547519	0.211579539971488	0.151434910433108	0.193644367697722	0.237074126907651	0.175499750715971	0.0020104886540571	0.00243947354112014	0.00250590148728914
151	27.3297674716514	0.12	11.4034786649786	6.63969563199361	16.1672616979637	0.160005903189659	30.3251654018949	19.4769386574452	41.1733921463446	1.99	1.57	2.61	7.93712060713512	12.3579223336597	16.7787240601842	9.40171877289119	14.6382694870295	19.8748202011679	9.66008789270236	15.0446399237631	20.416537782784	11.4034786649786	2.1836078492365	-0.0508347363274736	20.8994852626704	-0.0115680491991715	0.0238220950444919	-0.0270011833299872	0.169699212547519	0.211579539971488	0.151434910433108	0.193644367697722	0.237074126907651	0.175499750715971	0.0020104886540571	0.00243947354112014	0.00250590148728914
151	27.3297674716514	0.12	11.4197701208302	6.61628882033484	16.2232514213255	0.135913055396471	26.1078174680334	15.8299227873987	36.385712148668	1.9	1.41	2.33	6.68555416553217	11.0262842194852	15.3670142734383	7.9821954119265	13.1647957862842	18.3473961606418	8.19718401646672	13.5248819988765	18.8521221109246	11.4197701208302	2.04256348234406	1.35940145530494	20.2406669345459	-0.0115680491991715	0.0238220950444919	-0.0270011833299872	0.169699212547519	0.211579539971488	0.151434910433108	0.193644367697722	0.237074126907651	0.175499750715971	0.0020104886540571	0.00243947354112014	0.00250590148728914
151	27.3297674716514	0.12	11.4498148806521	6.55744913348798	16.3421806278163	0.161195613300554	27.8228810561039	17.9136193655658	37.732142746642	2.13	1.61	2.68	6.90774223509999	10.7288921714421	14.5500421077842	8.08744680770106	12.5611729258224	17.0348990439438	8.30483224187761	12.8956491554581	17.4933499393777	11.4498148806521	2.21389811351044	-1.45925364318184	19.9206481501751	-0.0115680491991715	0.0238220950444919	-0.0270011833299872	0.169699212547519	0.211579539971488	0.151434910433108	0.193644367697722	0.237074126907651	0.175499750715971	0.0020104886540571	0.00243947354112014	0.00250590148728914
151	27.3297674716514	0.12	11.4698273066702	6.53886378849405	16.4007908248463	0.141658251283417	26.6528384457538	16.4095805167169	36.8960963747906	2.15	1.58	2.58	6.26747241922317	10.1797806277009	14.0920888361786	7.32350538527667	11.8950149695502	16.4665245538237	7.53153311942528	12.2332101431516	16.9278793979056	11.4698273066702	2.187340333012	1.96995817877291	22.9832587940177	-0.0115680491991715	0.0238220950444919	-0.0270011833299872	0.169699212547519	0.211579539971488	0.151434910433108	0.193644367697722	0.237074126907651	0.175499750715971	0.0020104886540571	0.00243947354112014	0.00250590148728914
151	27.3297674716514	0.12	11.4812076649964	6.67928117405879	16.283134155934	0.127245983247963	25.6896986165072	15.1853685903388	36.1940286426756	2.06	1.51	2.87	6.01868381226003	10.1820494040152	14.3454149957704	7.08694566518532	11.9892709332063	16.8915962012273	7.21588905122036	12.2100388901597	17.203297971363	11.4812076649964	2.22829099260256	-0.311417491218685	21.0186766086481	-0.0115680491991715	0.0238220950444919	-0.0270011833299872	0.169699212547519	0.211579539971488	0.151434910433108	0.193644367697722	0.237074126907651	0.175499750715971	0.0020104886540571	0.00243947354112014	0.00250590148728914
151	27.3297674716514	0.12	11.5212992373288	6.75721561320671	16.2853828614509	0.15841131756353	29.2319676913661	18.712340433657	39.7515949490751	1.96	1.43	2.64	7.70630784795138	12.0386085765013	16.3709093050512	9.14938207041817	14.2929443821666	19.4365066939151	9.3336449266437	14.5791847768568	19.8269891082202	11.5212992373288	2.20040374014304	-0.50344797563116	19.9007453746287	-0.0115680491991715	0.0238220950444919	-0.0270011833299872	0.169699212547519	0.211579539971488	0.151434910433108	0.193644367697722	0.237074126907651	0.175499750715971	0.0020104886540571	0.00243947354112014	0.00250590148728914
151	27.3297674716514	0.12	11.649937949208	6.69193911477706	16.6079367836389	0.106396569869911	22.784223655248	12.47494456786	33.093502742636	1.87	1.38	2.58	5.33431725760023	9.7425905809906	14.150863904381	6.38686928787259	11.6649703347489	16.9430713816252	6.51379646849201	11.8979482880757	17.2792342133127	11.649937949208	2.07930030227318	-0.730011909382038	18.376301583015	-0.0115680491991715	0.0238220950444919	-0.0270011833299872	0.169699212547519	0.211579539971488	0.151434910433108	0.193644367697722	0.237074126907651	0.175499750715971	0.0020104886540571	0.00243947354112014	0.00250590148728914
151	27.3297674716514	0.12	11.6738810369415	6.81525814978913	16.5325039240939	0.147674584183529	27.2360545389517	17.0200871507987	37.4520219271048	1.97	1.55	2.71	6.98166058210004	11.172262909218	15.362865236336	8.2818286077007	13.2528308253112	18.2238330429216	8.47692002593351	13.5667202445086	18.6585219935594	11.6738810369415	2.16612187743119	2.64146010749775	23.2395945074229	-0.0115680491991715	0.0238220950444919	-0.0270011833299872	0.169699212547519	0.211579539971488	0.151434910433108	0.193644367697722	0.237074126907651	0.175499750715971	0.0020104886540571	0.00243947354112014	0.00250590148728914
151	27.3297674716514	0.12	11.7069052147866	6.8625185940664	16.5512918355068	0.132207366729961	26.5451977186413	15.9269811738334	37.1634142634492	2.03	1.44	2.75	6.37669452998439	10.6279159397709	14.8791373495573	7.52462082140818	12.5411429373851	17.5576650533619	7.65972786168567	12.765075958996	17.8701058152261	11.7069052147866	2.16376871721792	0.304145818366102	20.6576655228405	-0.0115680491991715	0.0238220950444919	-0.0270011833299872	0.169699212547519	0.211579539971488	0.151434910433108	0.193644367697722	0.237074126907651	0.175499750715971	0.0020104886540571	0.00243947354112014	0.00250590148728914
151	27.3297674716514	0.12	11.7369955227027	6.69562189455406	16.7783691508513	0.152934162100935	26.7796865400509	16.9396371048438	36.619735975258	1.82	1.43	2.43	7.40461600643982	11.7058762460266	16.0071364856134	8.91099850833975	14.0872998243843	19.2636011404288	9.13717273842745	14.4459389210557	19.7545908190898	11.7369955227027	1.99519876196986	7.42250221623383	25.7524905575022	-0.0115680491991715	0.0238220950444919	-0.0270011833299872	0.169699212547519	0.211579539971488	0.151434910433108	0.193644367697722	0.237074126907651	0.175499750715971	0.0020104886540571	0.00243947354112014	0.00250590148728914
151	27.3297674716514	0.12	11.7704435554878	6.82561004919917	16.7152770617765	0.148368331858699	28.9802419012692	18.1399054379012	39.8205783646372	2.02	1.57	2.83	7.30272043154145	11.6667975678212	16.0308747041009	8.62749914788485	13.7832588579152	18.9390185679456	8.8194526830179	14.0882731610743	19.3557815814139	11.7704435554878	2.22578485649092	2.12474218218243	23.7295208066791	-0.0115680491991715	0.0238220950444919	-0.0270011833299872	0.169699212547519	0.211579539971488	0.151434910433108	0.193644367697722	0.237074126907651	0.175499750715971	0.0020104886540571	0.00243947354112014	0.00250590148728914
151	27.3297674716514	0.12	11.8441299489132	6.93296719973063	16.7552926980959	0.132439208731966	27.2769857070812	16.3770607718519	38.1769106423105	1.89	1.38	2.37	6.96860404775391	11.6066317184092	16.2446593890646	8.33428612707285	13.8812578602396	19.4282295934064	8.54469571721805	14.2279692358214	19.913833173932	11.8441299489132	2.06695709980584	1.83428203262356	20.5878725736097	-0.0115680491991715	0.0238220950444919	-0.0270011833299872	0.169699212547519	0.211579539971488	0.151434910433108	0.193644367697722	0.237074126907651	0.175499750715971	0.0020104886540571	0.00243947354112014	0.00250590148728914
151	27.3297674716514	0.12	11.8482756614437	6.91110831975509	16.7854430031323	0.134810583891255	26.6796217751187	16.1270398083719	37.2322037418655	1.93	1.41	2.73	6.74112505952461	11.1521189917028	15.563112923881	8.02990195737656	13.2841953427112	18.5384887280458	8.16654092871281	13.5086418740943	18.8552913101681	11.8482756614437	2.11127542605037	1.05416325968968	20.5463167375192	-0.0115680491991715	0.0238220950444919	-0.0270011833299872	0.169699212547519	0.211579539971488	0.151434910433108	0.193644367697722	0.237074126907651	0.175499750715971	0.0020104886540571	0.00243947354112014	0.00250590148728914
151	27.3297674716514	0.12	12.0438650717588	6.90415495478348	17.1835751887341	0.120693326797632	27.064699682639	15.6591235101699	38.4702758551082	1.87	1.44	2.49	6.72246596639132	11.6188829080364	16.5152998496814	8.05624592155547	13.9241430910726	19.7920402605897	8.2597273214791	14.2770132338257	20.2874963876086	12.0438650717588	2.08088974278363	-2.21598925681097	17.160464582584	-0.0115680491991715	0.0238220950444919	-0.0270011833299872	0.169699212547519	0.211579539971488	0.151434910433108	0.193644367697722	0.237074126907651	0.175499750715971	0.0020104886540571	0.00243947354112014	0.00250590148728914
151	27.3297674716514	0.12	12.1230552661075	6.97803082983754	17.2680797023776	0.116283677505089	27.3958474880076	15.6043962143524	39.1872987616629	2.08	1.58	2.67	6.12185984093739	10.7478390218663	15.3738182027952	7.19296934073641	12.6283316789587	18.063694017181	7.37940567999358	12.9539997003756	18.5276874802998	12.1230552661075	2.20777723709749	4.35886957289631	25.5836571032602	-0.0115680491991715	0.0238220950444919	-0.0270011833299872	0.169699212547519	0.211579539971488	0.151434910433108	0.193644367697722	0.237074126907651	0.175499750715971	0.0020104886540571	0.00243947354112014	0.00250590148728914
151	27.3297674716514	0.12	12.2200243559382	7.06418847308337	17.3758602387931	0.129554969424624	28.8728288059105	17.1881054562001	40.5575521556208	1.94	1.54	2.6	7.1503027977178	12.0111823327485	16.8720618677792	8.50821128600046	14.2922167036503	20.0762221213002	8.73273343150389	14.6687253841665	20.5965225986059	12.2200243559382	2.17132820978471	0.787375018929555	21.836911390824	-0.0115680491991715	0.0238220950444919	-0.0270011833299872	0.169699212547519	0.211579539971488	0.151434910433108	0.193644367697722	0.237074126907651	0.175499750715971	0.0020104886540571	0.00243947354112014	0.00250590148728914
151	27.3297674716514	0.12	12.4622135630274	7.14988001165701	17.7745471143978	0.144959541427405	27.8779941263685	17.3069736740445	38.4490145786926	1.84	1.49	2.63	7.50423033117267	12.0877799339981	16.6713295368236	9.01384064840643	14.5194533362674	20.0250660241283	9.22406749082434	14.8615074299277	20.497881865972	12.4622135630274	2.08304494452404	1.54957264301908	20.9727548716316	-0.0115680491991715	0.0238220950444919	-0.0270011833299872	0.169699212547519	0.211579539971488	0.151434910433108	0.193644367697722	0.237074126907651	0.175499750715971	0.0020104886540571	0.00243947354112014	0.00250590148728914
151	27.3297674716514	0.12	12.6257134210575	7.26970339265151	17.9817234494634	0.146745952386193	29.0612378016046	18.1202714414549	40.0022041617542	1.98	1.5	2.6	7.39357181865053	11.8577886385014	16.3220054583522	8.76027469656492	14.0497026761874	19.33913065581	8.97350370262399	14.3908049115077	19.8136701112508	12.6257134210575	2.11949788125103	-0.349185840051426	19.8286020574529	-0.0115680491991715	0.0238220950444919	-0.0270011833299872	0.169699212547519	0.211579539971488	0.151434910433108	0.193644367697722	0.237074126907651	0.175499750715971	0.0020104886540571	0.00243947354112014	0.00250590148728914
151	27.3297674716514	0.12	12.6558417941264	7.28931070233074	18.022372885922	0.124701706097854	26.7893571372027	15.7080856041333	37.870628670272	1.98	1.48	2.67	6.42044356836977	10.9497465233481	15.4790494783265	7.61013698301769	12.9787093500082	18.3472817169988	7.77701243135849	13.2596815434975	18.7498758124661	12.6558417941264	2.14567224078924	-0.770979275179495	19.5111187087274	-0.0115680491991715	0.0238220950444919	-0.0270011833299872	0.169699212547519	0.211579539971488	0.151434910433108	0.193644367697722	0.237074126907651	0.175499750715971	0.0020104886540571	0.00243947354112014	0.00250590148728914
151	27.3297674716514	0.12	12.6967422873008	7.34808533018218	18.0453992444194	0.119255194391327	25.5059613739356	14.6838113001504	36.3281114477209	1.91	1.46	2.52	6.17595272292127	10.7277060688235	15.2794594147257	7.36689531684511	12.79638804643	18.2258807760149	7.54927767432832	13.1144253999902	18.6798757063816	12.6967422873008	2.07706387953147	-0.319602687225578	19.1397472790129	-0.0115680491991715	0.0238220950444919	-0.0270011833299872	0.169699212547519	0.211579539971488	0.151434910433108	0.193644367697722	0.237074126907651	0.175499750715971	0.0020104886540571	0.00243947354112014	0.00250590148728914
151	27.3297674716514	0.13	8.43343874676829	5.00233367599657	11.86454381754	0.169745245286028	25.8284989265679	16.9100053223703	34.7469925307654	2.16	1.61	2.83	6.44288549226199	9.84092304221477	13.2389605921676	7.52475439952747	11.4933796427475	15.4620048859674	7.69726689677586	11.7670230838479	15.8324668382784	8.43343874676829	2.41156417906946	5.79962359630473	28.8458736428687	-0.0115680491991715	0.0238220950444919	-0.0270011833299872	0.169699212547519	0.211579539971488	0.151434910433108	0.193644367697722	0.237074126907651	0.175499750715971	0.0020104886540571	0.00243947354112014	0.00250590148728914
151	27.3297674716514	0.13	8.62227469098535	5.1417756886886	12.1027736932821	0.180939392915896	26.0289781277215	17.3826037696793	34.6753524857637	2.06	1.53	2.69	6.86671963496716	10.2823315514747	13.6979434679822	8.07984247498701	12.0988803428701	16.1179182107532	8.26975825224806	12.3848855975124	16.4953852461702	8.62227469098535	2.32470395617011	-1.03623135818009	20.7924470346057	-0.0115680491991715	0.0238220950444919	-0.0270011833299872	0.169699212547519	0.211579539971488	0.151434910433108	0.193644367697722	0.237074126907651	0.175499750715971	0.0020104886540571	0.00243947354112014	0.00250590148728914
151	27.3297674716514	0.13	8.69817222467098	5.18663453819774	12.2097099111442	0.127028603023025	21.9905079391669	12.9899388798996	30.9910769984342	2.04	1.46	2.61	5.19124505880134	8.78819498191621	12.3851449050311	6.12336832916597	10.3661750145208	14.6089816998756	6.26224926902989	10.5970681651741	14.9411802930118	8.69817222467098	2.23298788822452	-0.895631962654068	20.1002292127181	-0.0115680491991715	0.0238220950444919	-0.0270011833299872	0.169699212547519	0.211579539971488	0.151434910433108	0.193644367697722	0.237074126907651	0.175499750715971	0.0020104886540571	0.00243947354112014	0.00250590148728914
151	27.3297674716514	0.13	8.76289594261707	5.27579930036673	12.2499925848674	0.14644840716482	22.0423642215833	13.7339871579378	30.3507412852288	2	1.49	2.78	5.57059450118628	8.94052626625105	12.3104580313158	6.59179480474961	10.5795018074015	14.5672088100534	6.72308474741597	10.7900529362281	14.8540003631296	8.76289594261707	2.24281893031585	1.44861764604215	22.4708675908442	-0.0115680491991715	0.0238220950444919	-0.0270011833299872	0.169699212547519	0.211579539971488	0.151434910433108	0.193644367697722	0.237074126907651	0.175499750715971	0.0020104886540571	0.00243947354112014	0.00250590148728914
151	27.3297674716514	0.13	8.79456836598725	5.31232618307425	12.2768105489002	0.126860587429092	21.3352060998886	12.5962261856061	30.0741860141712	2.18	1.52	3.05	4.76461299777155	8.07019489772469	11.3757767976778	5.55653417173404	9.41153326466054	13.266532357587	5.63456545142564	9.53950832712175	13.4554291442221	8.79456836598725	2.36921192022761	-1.82925333009976	20.787664604487	-0.0115680491991715	0.0238220950444919	-0.0270011833299872	0.169699212547519	0.211579539971488	0.151434910433108	0.193644367697722	0.237074126907651	0.175499750715971	0.0020104886540571	0.00243947354112014	0.00250590148728914
151	27.3297674716514	0.13	9.057712982136	5.34287159182176	12.7725543724502	0.151072130788687	22.3734627985509	14.0928612796804	30.6540643174214	2.06	1.39	2.88	5.58012433026981	8.85886135093011	12.1375983715904	6.56916777475823	10.4290411939204	14.2889146130825	6.64904254687715	10.5561576147477	14.4616925532757	9.057712982136	2.24810801628727	-0.210837591511951	21.0106067851626	-0.0115680491991715	0.0238220950444919	-0.0270011833299872	0.169699212547519	0.211579539971488	0.151434910433108	0.193644367697722	0.237074126907651	0.175499750715971	0.0020104886540571	0.00243947354112014	0.00250590148728914
151	27.3297674716514	0.13	9.16559224217036	5.50684347455374	12.824341009787	0.153466501706881	26.0833421744615	16.5188045987477	35.6478797501754	2.05	1.59	2.95	6.55166536768948	10.3451389945595	14.1386126214296	7.71564112340869	12.1830672621718	16.6504934009348	7.86859021987267	12.4260322631102	16.9795487548423	9.16559224217036	2.38421411598943	2.42530184800815	25.3050814004732	-0.0115680491991715	0.0238220950444919	-0.0270011833299872	0.169699212547519	0.211579539971488	0.151434910433108	0.193644367697722	0.237074126907651	0.175499750715971	0.0020104886540571	0.00243947354112014	0.00250590148728914
151	27.3297674716514	0.13	9.1658729491019	5.41135285631012	12.9203930418937	0.199792877674652	29.0853134058275	19.9972695408869	38.1733572707681	2.03	1.44	2.58	8.02239772327802	11.6682905919059	15.3141834605339	9.47064227457042	13.7747104997087	18.0787787248469	9.68801192831221	14.0880522206333	18.4888231053113	9.1658729491019	2.17612242878267	-0.440267011492386	19.8014216762758	-0.0115680491991715	0.0238220950444919	-0.0270011833299872	0.169699212547519	0.211579539971488	0.151434910433108	0.193644367697722	0.237074126907651	0.175499750715971	0.0020104886540571	0.00243947354112014	0.00250590148728914
151	27.3297674716514	0.13	9.17332374224638	5.41259628772883	12.9340511967639	0.127538282675727	22.1020473476659	13.0765555909742	31.1275391043577	2.15	1.5	2.85	5.00090529988806	8.45255044039352	11.904195580899	5.84506143493064	9.87934656692181	13.913631698913	5.9520949490843	10.0636963043489	14.1725840377528	9.17332374224638	2.29145013961148	1.76936492667734	23.6288982002592	-0.0115680491991715	0.0238220950444919	-0.0270011833299872	0.169699212547519	0.211579539971488	0.151434910433108	0.193644367697722	0.237074126907651	0.175499750715971	0.0020104886540571	0.00243947354112014	0.00250590148728914
151	27.3297674716514	0.13	9.19458263983617	5.51947265390886	12.8696926257635	0.158097477758906	25.6659946990952	16.4187575294848	34.9132318687055	1.86	1.5	2.57	7.06017025350097	11.0365411009728	15.0129119484445	8.46415385561595	13.2312647653419	17.9983756750679	8.67671770463182	13.5630928880928	18.4535292071429	9.19458263983617	2.18352807787028	-0.646669543350339	19.8054980337529	-0.0115680491991715	0.0238220950444919	-0.0270011833299872	0.169699212547519	0.211579539971488	0.151434910433108	0.193644367697722	0.237074126907651	0.175499750715971	0.0020104886540571	0.00243947354112014	0.00250590148728914
151	27.3297674716514	0.13	9.19923904431378	5.42950186635359	12.968976222274	0.159505035897399	26.1737521825227	16.7931265136522	35.5543778513932	1.88	1.39	2.74	7.16682537775791	11.1702077168508	15.1735900559437	8.5771444059257	13.3683297110816	18.1595150162376	8.71160228837264	13.5741574581903	18.4425802532087	9.19923904431378	2.2360027161419	1.7787966040703	22.2699451694785	-0.0115680491991715	0.0238220950444919	-0.0270011833299872	0.169699212547519	0.211579539971488	0.151434910433108	0.193644367697722	0.237074126907651	0.175499750715971	0.0020104886540571	0.00243947354112014	0.00250590148728914
151	27.3297674716514	0.13	9.23005093057959	5.43049660318445	13.0296052579747	0.152896518906462	24.7315452895825	15.6427536162594	33.8203369629057	2.09	1.55	2.76	6.11767193125236	9.67217691630149	13.2266819013506	7.18334281202358	11.3570265468798	15.5307102817361	7.34580087905552	11.6122302910011	15.8840446501094	9.23005093057959	2.27528598213972	-1.93178793400522	19.5800643184208	-0.0115680491991715	0.0238220950444919	-0.0270011833299872	0.169699212547519	0.211579539971488	0.151434910433108	0.193644367697722	0.237074126907651	0.175499750715971	0.0020104886540571	0.00243947354112014	0.00250590148728914
151	27.3297674716514	0.13	9.39781445016294	5.64492994312408	13.1506989572018	0.119412346663096	20.3741460156525	11.7358803730651	29.0124116582398	1.95	1.45	2.73	4.85300013681646	8.42508020347656	11.9971602701367	5.76696592889351	10.0117760378877	14.2565861468818	5.87980209681235	10.2043043783255	14.5325685813123	9.39781445016294	2.20792016496017	-2.11556465079472	18.5913853104359	-0.0115680491991715	0.0238220950444919	-0.0270011833299872	0.169699212547519	0.211579539971488	0.151434910433108	0.193644367697722	0.237074126907651	0.175499750715971	0.0020104886540571	0.00243947354112014	0.00250590148728914
151	27.3297674716514	0.13	9.43860901163715	5.6449883312586	13.2322296920157	0.138183068885467	22.3643435792598	13.6442386407093	31.0844485178103	2.04	1.52	2.89	5.43640633241861	8.91084231639859	12.3852783003786	6.40846175090193	10.504143483983	14.599825217064	6.52629707951761	10.6983043012629	14.8648274731206	9.43860901163715	2.29453040825867	-2.68514930522162	19.0207128547872	-0.0115680491991715	0.0238220950444919	-0.0270011833299872	0.169699212547519	0.211579539971488	0.151434910433108	0.193644367697722	0.237074126907651	0.175499750715971	0.0020104886540571	0.00243947354112014	0.00250590148728914
151	27.3297674716514	0.13	9.54169700678559	5.73982227343576	13.3435717401354	0.151657559909883	27.7821688241083	17.5231654524213	38.0411721957953	2.17	1.56	2.8	6.63818247711764	10.5245314703707	14.4108804636237	7.743836981818	12.2774955791742	16.8111541765305	7.91147894411828	12.5501043143811	17.185298164567	9.54169700678559	2.36107457331768	-1.10936466882084	21.5646921938087	-0.0115680491991715	0.0238220950444919	-0.0270011833299872	0.169699212547519	0.211579539971488	0.151434910433108	0.193644367697722	0.237074126907651	0.175499750715971	0.0020104886540571	0.00243947354112014	0.00250590148728914
151	27.3297674716514	0.13	9.642884624337	5.68932919805768	13.5964400506163	0.15151163775109	25.0578491073397	15.7995927965279	34.3161054181515	1.99	1.54	2.79	6.44187253584591	10.2166854583376	13.9914983808294	7.6314161956298	12.103278734337	16.5751412730442	7.79951846315734	12.3662710849397	16.9406450818356	9.642884624337	2.24393280963268	2.21400937643508	23.5234000432865	-0.0115680491991715	0.0238220950444919	-0.0270011833299872	0.169699212547519	0.211579539971488	0.151434910433108	0.193644367697722	0.237074126907651	0.175499750715971	0.0020104886540571	0.00243947354112014	0.00250590148728914
151	27.3297674716514	0.13	9.68351672663377	5.68456722866516	13.6824662246024	0.130310647823135	22.6779913629092	13.5309178032376	31.8250649225808	1.84	1.29	2.72	5.86034540753276	9.82201388466737	13.783682361802	7.03741781896749	11.7948023065768	16.5521867941861	7.11115476230357	11.9113823766988	16.7210416184371	9.68351672663377	2.15192276794475	1.81896884068486	21.3223822327288	-0.0115680491991715	0.0238220950444919	-0.0270011833299872	0.169699212547519	0.211579539971488	0.151434910433108	0.193644367697722	0.237074126907651	0.175499750715971	0.0020104886540571	0.00243947354112014	0.00250590148728914
151	27.3297674716514	0.13	9.69207413497993	5.84459637332187	13.539551896638	0.137487744486023	25.4315473853132	15.4864534192131	35.3766413514132	2.01	1.51	2.79	6.26626262659423	10.2903324991982	14.3144023718022	7.41112415297135	12.1704014452333	16.9296787374953	7.56480440985184	12.4179279304382	17.2779847829706	9.69207413497993	2.31367229680662	-0.738359115350697	21.0642254875004	-0.0115680491991715	0.0238220950444919	-0.0270011833299872	0.169699212547519	0.211579539971488	0.151434910433108	0.193644367697722	0.237074126907651	0.175499750715971	0.0020104886540571	0.00243947354112014	0.00250590148728914
151	27.3297674716514	0.13	9.70614709475783	5.83107773860753	13.5812164509081	0.164269121910244	23.5558579122402	15.2604137574591	31.8513020670213	2.15	1.56	2.89	5.81826350996163	8.9810270360224	12.1437905620832	6.79616874126549	10.4905140687033	14.1848593961412	6.93064878512178	10.6998831362704	14.4733320982565	9.70614709475783	2.3241035442916	4.80353694394543	26.3214527955943	-0.0115680491991715	0.0238220950444919	-0.0270011833299872	0.169699212547519	0.211579539971488	0.151434910433108	0.193644367697722	0.237074126907651	0.175499750715971	0.0020104886540571	0.00243947354112014	0.00250590148728914
151	27.3297674716514	0.13	9.75540501935632	5.75224835720225	13.7585616815104	0.128345157013154	21.8969207445931	12.9874677901125	30.8063736990738	1.92	1.42	2.83	5.44479198924207	9.17994027673324	12.9150885642244	6.49001199275742	10.9421852306775	15.3943584685975	6.58462979466096	11.1034517532079	15.6255634086965	9.75540501935632	2.18424131133074	0.0365454690300804	20.4340958000981	-0.0115680491991715	0.0238220950444919	-0.0270011833299872	0.169699212547519	0.211579539971488	0.151434910433108	0.193644367697722	0.237074126907651	0.175499750715971	0.0020104886540571	0.00243947354112014	0.00250590148728914
151	27.3297674716514	0.13	9.80503790808524	5.83809012433882	13.7719856918317	0.146231556181638	24.0414368702259	14.9716855310947	33.111188209357	2	1.56	2.76	6.06214924226735	9.73456048106037	13.4069717198534	7.17078613159065	11.5148025073382	15.8588188830857	7.33374172119039	11.7784824344471	16.227438474269	9.80503790808524	2.25519118332308	1.87725339371104	23.4202590856806	-0.0115680491991715	0.0238220950444919	-0.0270011833299872	0.169699212547519	0.211579539971488	0.151434910433108	0.193644367697722	0.237074126907651	0.175499750715971	0.0020104886540571	0.00243947354112014	0.00250590148728914
151	27.3297674716514	0.13	9.85487436771571	5.81073887122631	13.8990098642051	0.141132699931152	26.8782504118914	16.5259786015277	37.2305222222551	2.11	1.69	2.75	6.40532044082635	10.417767741816	14.4302150428057	7.50711499500733	12.2097529938723	16.9123909927372	7.71872372405368	12.5608416255012	17.3930475255753	9.85487436771571	2.32840344108389	1.89104497118271	24.9260094397723	-0.0115680491991715	0.0238220950444919	-0.0270011833299872	0.169699212547519	0.211579539971488	0.151434910433108	0.193644367697722	0.237074126907651	0.175499750715971	0.0020104886540571	0.00243947354112014	0.00250590148728914
151	27.3297674716514	0.13	9.85783130265613	5.95294072068963	13.7627218846226	0.141857268158429	23.3624824177785	14.3911196696116	32.3338451659455	1.9	1.42	2.54	6.09177501048989	9.88936162320675	13.6869482359236	7.27700959338883	11.813466400293	16.3499232071972	7.43947644539041	12.0809428710594	16.7228236337892	9.85783130265613	2.15911286966117	1.88211104683622	21.7115096376357	-0.0115680491991715	0.0238220950444919	-0.0270011833299872	0.169699212547519	0.211579539971488	0.151434910433108	0.193644367697722	0.237074126907651	0.175499750715971	0.0020104886540571	0.00243947354112014	0.00250590148728914
151	27.3297674716514	0.13	9.87736851347358	5.82036376413457	13.9343732628126	0.149603479311029	25.971604348548	16.3038828714297	35.6393258256664	1.88	1.47	2.87	6.96362198679963	11.0928443549442	15.2220667230888	8.33548445482774	13.2781807880637	18.2208771212997	8.47353397343703	13.4951623001413	18.5238834746281	9.87736851347358	2.23419409651647	-2.4156916599507	18.4145600212124	-0.0115680491991715	0.0238220950444919	-0.0270011833299872	0.169699212547519	0.211579539971488	0.151434910433108	0.193644367697722	0.237074126907651	0.175499750715971	0.0020104886540571	0.00243947354112014	0.00250590148728914
151	27.3297674716514	0.13	9.88209006123802	5.81162129975064	13.9525588227254	0.164747840672672	27.5920995574816	17.8921573235906	37.2920417913726	2.01	1.53	2.64	7.23123134082797	11.1515258596701	15.0718203785122	8.55024051659094	13.1856144179513	17.8209883193117	8.76415675230403	13.5107650956395	18.2611630462826	9.88209006123802	2.18440806548988	-2.88076736612155	17.8052045168069	-0.0115680491991715	0.0238220950444919	-0.0270011833299872	0.169699212547519	0.211579539971488	0.151434910433108	0.193644367697722	0.237074126907651	0.175499750715971	0.0020104886540571	0.00243947354112014	0.00250590148728914
151	27.3297674716514	0.13	9.89630156168957	5.9184654437964	13.8741376795827	0.128552816563571	24.4308075796381	14.4995779947458	34.3620371645305	2.06	1.54	2.8	5.74627505341922	9.682084553125	13.6178940528308	6.76603826816544	11.4003165516898	16.0345948352141	6.90888078179753	11.6467254011211	16.3790134464723	9.89630156168957	2.30526654310983	-4.01530114545207	18.2928022422295	-0.0115680491991715	0.0238220950444919	-0.0270011833299872	0.169699212547519	0.211579539971488	0.151434910433108	0.193644367697722	0.237074126907651	0.175499750715971	0.0020104886540571	0.00243947354112014	0.00250590148728914
151	27.3297674716514	0.13	9.92625419450287	5.92086978653729	13.9316386024685	0.198800761270659	33.3924220286242	22.9260871906215	43.8587568666268	1.9	1.42	2.64	9.70572427843117	14.1366312752844	18.5675382721377	11.5943947914387	16.8875273317718	22.1806598721048	11.821453944591	17.2162676818011	22.6131462936657	9.92625419450287	2.15249632404758	1.62769833368348	21.8194759698784	-0.0115680491991715	0.0238220950444919	-0.0270011833299872	0.169699212547519	0.211579539971488	0.151434910433108	0.193644367697722	0.237074126907651	0.175499750715971	0.0020104886540571	0.00243947354112014	0.00250590148728914
151	27.3297674716514	0.13	9.97165760610904	5.91783713795664	14.0254780742615	0.114915346723829	21.3737031292881	12.1124741117735	30.6349321468027	2.06	1.55	2.83	4.80217046521803	8.47392241689398	12.1456743685699	5.65486574427148	9.97859071059285	14.3023156769142	5.77422791358162	10.186324631609	14.6009941830828	9.97165760610904	2.24738277691938	1.80634246400652	23.3416955643313	-0.0115680491991715	0.0238220950444919	-0.0270011833299872	0.169699212547519	0.211579539971488	0.151434910433108	0.193644367697722	0.237074126907651	0.175499750715971	0.0020104886540571	0.00243947354112014	0.00250590148728914
151	27.3297674716514	0.13	10.0015442613085	5.88483298781932	14.1182555347976	0.128214822396307	24.3031700738232	14.4088943099357	34.1974458377108	2.13	1.56	2.76	5.54516122862467	9.35290338920096	13.1606455497772	6.48950149630421	10.945701673324	15.4019018503437	6.64152374337691	11.1994390229297	15.7585184704803	10.0015442613085	2.3166532238204	0.067259660137902	22.4876893431763	-0.0115680491991715	0.0238220950444919	-0.0270011833299872	0.169699212547519	0.211579539971488	0.151434910433108	0.193644367697722	0.237074126907651	0.175499750715971	0.0020104886540571	0.00243947354112014	0.00250590148728914
151	27.3297674716514	0.13	10.0700696599164	6.06078393324623	14.0793553865867	0.125104448602048	22.8707260283228	13.4277879771764	32.3136640794691	2.03	1.46	2.78	5.37004979735418	9.14647579202864	12.9229017867031	6.3352407658906	10.7904262508778	15.2456117358649	6.4507383344343	10.9858582457049	15.526177563509	10.0700696599164	2.21615504688228	0.832718428670678	21.5190592982188	-0.0115680491991715	0.0238220950444919	-0.0270011833299872	0.169699212547519	0.211579539971488	0.151434910433108	0.193644367697722	0.237074126907651	0.175499750715971	0.0020104886540571	0.00243947354112014	0.00250590148728914
151	27.3297674716514	0.13	10.0807578931792	5.92527565524541	14.2362401311131	0.189493847685565	28.0322747877959	18.9806945825265	37.0838549930654	2	1.47	2.8	7.70524103040828	11.3797433982974	15.0542457661865	9.11944325098978	13.4683553339927	17.8172674169956	9.2834384787691	13.716199419575	18.1383839073985	10.0807578931792	2.21861179522067	1.79121929450373	22.2599191930003	-0.0115680491991715	0.0238220950444919	-0.0270011833299872	0.169699212547519	0.211579539971488	0.151434910433108	0.193644367697722	0.237074126907651	0.175499750715971	0.0020104886540571	0.00243947354112014	0.00250590148728914
151	27.3297674716514	0.13	10.1058897130609	6.01258508940585	14.1991943367159	0.172113954702218	27.2789723578413	17.9380296879925	36.6199150276902	2.06	1.51	2.6	7.08719461013336	10.7777380920427	14.4682815739521	8.33953138987647	12.6822092625965	17.0248871353166	8.54889227780382	13.0014112814129	17.44706574114	10.1058897130609	2.21949347518841	-3.63095486286645	17.4141228566061	-0.0115680491991715	0.0238220950444919	-0.0270011833299872	0.169699212547519	0.211579539971488	0.151434910433108	0.193644367697722	0.237074126907651	0.175499750715971	0.0020104886540571	0.00243947354112014	0.00250590148728914
151	27.3297674716514	0.13	10.1415074365093	6.11025491413858	14.1727599588799	0.153119887036725	26.1648413686708	16.5575992704425	35.7720834668992	2.06	1.64	2.71	6.54470972524239	10.3421570342418	14.1396043432413	7.70190936009725	12.1708004494688	16.6396915388403	7.9142301016117	12.5004534446458	17.0956048942923	10.1415074365093	2.29518260109647	-0.712393522568078	21.4044158193828	-0.0115680491991715	0.0238220950444919	-0.0270011833299872	0.169699212547519	0.211579539971488	0.151434910433108	0.193644367697722	0.237074126907651	0.175499750715971	0.0020104886540571	0.00243947354112014	0.00250590148728914
151	27.3297674716514	0.13	10.1618927125983	6.02115575032855	14.3026296748681	0.124472653420529	22.7400709477554	13.3238820814949	32.1562598140159	1.95	1.41	2.55	5.52129642068033	9.42328005921318	13.325263697746	6.56418335204915	11.2031909489044	15.8421985457596	6.70460530702986	11.4472167286247	16.1828943467615	10.1618927125983	2.16963316751866	-0.748043722257459	19.253576811135	-0.0115680491991715	0.0238220950444919	-0.0270011833299872	0.169699212547519	0.211579539971488	0.151434910433108	0.193644367697722	0.237074126907651	0.175499750715971	0.0020104886540571	0.00243947354112014	0.00250590148728914
151	27.3297674716514	0.13	10.1838479817988	6.02565251618856	14.342043447409	0.145680880650539	25.091196913747	15.604486928156	34.577906899338	2.12	1.52	2.71	6.03892747638387	9.71027879067155	13.3816301049592	7.07546998788529	11.376984808325	15.6784996287647	7.23821904395435	11.6359723654326	16.0285407456712	10.1838479817988	2.26938602140343	0.0979746277759578	21.9553101240141	-0.0115680491991715	0.0238220950444919	-0.0270011833299872	0.169699212547519	0.211579539971488	0.151434910433108	0.193644367697722	0.237074126907651	0.175499750715971	0.0020104886540571	0.00243947354112014	0.00250590148728914
151	27.3297674716514	0.13	10.1863477326404	6.1254469959946	14.2472484692863	0.153578690257698	23.0150629611924	14.5792791079562	31.4508468144286	1.92	1.33	2.72	6.12147466960973	9.66344933060017	13.2054239915906	7.29909618874349	11.5224598623711	15.7458235359987	7.39200040617573	11.6706772847221	15.9480706585994	10.1863477326404	2.13525539879171	-3.97901123293423	15.3264523029835	-0.0115680491991715	0.0238220950444919	-0.0270011833299872	0.169699212547519	0.211579539971488	0.151434910433108	0.193644367697722	0.237074126907651	0.175499750715971	0.0020104886540571	0.00243947354112014	0.00250590148728914
151	27.3297674716514	0.13	10.2353516450723	6.03474343007967	14.435959860065	0.111933914600991	22.0517504120633	12.3540151040164	31.7494857201101	1.98	1.51	2.68	5.04678190658891	9.00843766590781	12.9700934252267	5.98123167730395	10.6764179090045	15.3716041407051	6.11879446071999	10.9195525490176	15.7232599346533	10.2353516450723	2.18101319380294	3.69373452241961	24.4061134906903	-0.0115680491991715	0.0238220950444919	-0.0270011833299872	0.169699212547519	0.211579539971488	0.151434910433108	0.193644367697722	0.237074126907651	0.175499750715971	0.0020104886540571	0.00243947354112014	0.00250590148728914
151	27.3297674716514	0.13	10.2465708720514	6.11648259719376	14.376659146909	0.122104665857281	25.0538501941845	14.5653068204679	35.5423935679011	2.03	1.6	2.68	5.84554637436503	10.0549507793887	14.2643551844124	6.90139937155548	11.8711282993512	16.8408572271469	7.08731452831928	12.1849213192163	17.2954813055828	10.2465708720514	2.28615204490602	-3.07450489334005	18.8696511554789	-0.0115680491991715	0.0238220950444919	-0.0270011833299872	0.169699212547519	0.211579539971488	0.151434910433108	0.193644367697722	0.237074126907651	0.175499750715971	0.0020104886540571	0.00243947354112014	0.00250590148728914
151	27.3297674716514	0.13	10.3084344656317	6.18673330941023	14.4301356218532	0.170379564550704	27.1552518894711	17.799681605443	36.5108221734992	2.03	1.52	2.77	7.12908149317127	10.8761498086816	14.6232181241919	8.41311030533018	12.8350683219684	17.2570263386067	8.59391954923871	13.1068766689356	17.6212331802671	10.3084344656317	2.26382736823002	-1.19068441389719	20.1848153242985	-0.0115680491991715	0.0238220950444919	-0.0270011833299872	0.169699212547519	0.211579539971488	0.151434910433108	0.193644367697722	0.237074126907651	0.175499750715971	0.0020104886540571	0.00243947354112014	0.00250590148728914
151	27.3297674716514	0.13	10.3146744961064	6.20222504721131	14.4271239450015	0.150449746447016	25.6624453696786	16.1414510460877	35.1834396932694	2.15	1.55	2.83	6.16180659433654	9.79633272462286	13.4308588549092	7.19926311503332	11.4457303661224	15.6921976172116	7.35260856823349	11.6901792689848	16.020673995554	10.3146744961064	2.32471633105134	-0.36754595116819	21.9593991849987	-0.0115680491991715	0.0238220950444919	-0.0270011833299872	0.169699212547519	0.211579539971488	0.151434910433108	0.193644367697722	0.237074126907651	0.175499750715971	0.0020104886540571	0.00243947354112014	0.00250590148728914
151	27.3297674716514	0.13	10.3198299361281	6.08450428783254	14.5551555844238	0.128359017672884	24.7386330925444	14.6735633312866	34.8037028538021	2.16	1.57	2.86	5.58061106417427	9.40853195858975	13.2364528530052	6.51528910942764	10.9843357834097	15.4533824573918	6.65441350541917	11.2182117867178	15.7887542190316	10.3198299361281	2.35486708914835	-0.617178405125636	22.4362876273105	-0.0115680491991715	0.0238220950444919	-0.0270011833299872	0.169699212547519	0.211579539971488	0.151434910433108	0.193644367697722	0.237074126907651	0.175499750715971	0.0020104886540571	0.00243947354112014	0.00250590148728914
151	27.3297674716514	0.13	10.3243895833791	6.13269478586045	14.5160843808978	0.127611919298135	24.1313920148433	14.2804655375079	33.9823184921787	2.12	1.49	2.74	5.5173996154237	9.32340284514069	13.1294060748577	6.46222576870757	10.919987370406	15.3777489721044	6.59666910504296	11.1438456534124	15.6943152611043	10.3243895833791	2.25737012537217	1.43291975459264	22.9113445913532	-0.0115680491991715	0.0238220950444919	-0.0270011833299872	0.169699212547519	0.211579539971488	0.151434910433108	0.193644367697722	0.237074126907651	0.175499750715971	0.0020104886540571	0.00243947354112014	0.00250590148728914
151	27.3297674716514	0.13	10.333137042303	6.18297799584694	14.483296088759	0.114494819734582	22.7712701867298	12.8840239052202	32.6585164682393	1.94	1.44	2.68	5.36639583057938	9.48458729089691	13.6027787512144	6.38727381870785	11.2888907186436	16.1905076185793	6.51432713196084	11.5156774851823	16.5156191565797	10.333137042303	2.17422649905116	1.62523208256196	21.9625442255946	-0.0115680491991715	0.0238220950444919	-0.0270011833299872	0.169699212547519	0.211579539971488	0.151434910433108	0.193644367697722	0.237074126907651	0.175499750715971	0.0020104886540571	0.00243947354112014	0.00250590148728914
151	27.3297674716514	0.13	10.3682329057505	6.11777180750213	14.6186940039988	0.15383612201119	28.9537025325768	18.3517062190044	39.5556988461493	2.02	1.53	2.77	7.38756403247357	11.6554465772288	15.923329121984	8.7276269069802	13.7696795199529	18.8117321329257	8.91787090639762	14.0688148262903	19.221039526905	10.3682329057505	2.28423907935618	4.07617294943931	26.010301882233	-0.0115680491991715	0.0238220950444919	-0.0270011833299872	0.169699212547519	0.211579539971488	0.151434910433108	0.193644367697722	0.237074126907651	0.175499750715971	0.0020104886540571	0.00243947354112014	0.00250590148728914
151	27.3297674716514	0.13	10.3705488557034	6.15269067176708	14.5884070396398	0.195998196953414	29.4440774717089	20.1333012980308	38.754853645387	1.98	1.47	2.6	8.21749858528473	12.017734269563	15.8179699538413	9.73716415853633	14.2401790741955	18.7431939898547	9.96168262184282	14.5730607964618	19.1806208069375	10.3705488557034	2.16009190449314	0.735518061172285	20.7744731483042	-0.0115680491991715	0.0238220950444919	-0.0270011833299872	0.169699212547519	0.211579539971488	0.151434910433108	0.193644367697722	0.237074126907651	0.175499750715971	0.0020104886540571	0.00243947354112014	0.00250590148728914
151	27.3297674716514	0.13	10.4141588216868	6.18312867304113	14.6451889703324	0.150681677770801	24.7885346216371	15.6001040390188	33.9769652042554	1.93	1.35	2.43	6.50984572027213	10.3441320400727	14.1784183598733	7.75147806277624	12.3170833891487	16.8826887155211	7.92689662439459	12.5883612294926	17.2586680104306	10.4141588216868	2.09804937217704	-1.56417276282816	17.4607267561678	-0.0115680491991715	0.0238220950444919	-0.0270011833299872	0.169699212547519	0.211579539971488	0.151434910433108	0.193644367697722	0.237074126907651	0.175499750715971	0.0020104886540571	0.00243947354112014	0.00250590148728914
151	27.3297674716514	0.13	10.4419853529245	6.24846535338745	14.6355053524616	0.17545795627682	28.1105522364238	18.5962989594015	37.6248055134461	2.04	1.6	2.76	7.43092794049682	11.2327452087358	15.0345624769749	8.76499550765977	13.2493494865829	17.7337034655061	8.9838625935466	13.576982279641	18.1703560690092	10.4419853529245	2.26354217904091	0.736758469535158	22.6898785074663	-0.0115680491991715	0.0238220950444919	-0.0270011833299872	0.169699212547519	0.211579539971488	0.151434910433108	0.193644367697722	0.237074126907651	0.175499750715971	0.0020104886540571	0.00243947354112014	0.00250590148728914
151	27.3297674716514	0.13	10.4885906652112	6.26050005313032	14.7166812772921	0.166691084172197	27.0060406100002	17.5786129947125	36.4334682252879	2.04	1.49	2.84	7.02584249679365	10.7938088087465	14.5617751206994	8.28758099909532	12.7322189235041	17.1768568479129	8.43698273300375	12.9644975398496	17.4869310972519	10.4885906652112	2.28635778073266	-0.458462293773817	21.0767471242884	-0.0115680491991715	0.0238220950444919	-0.0270011833299872	0.169699212547519	0.211579539971488	0.151434910433108	0.193644367697722	0.237074126907651	0.175499750715971	0.0020104886540571	0.00243947354112014	0.00250590148728914
151	27.3297674716514	0.13	10.5389276998363	6.27343945707339	14.8044159425992	0.145621207371635	24.6675879629891	15.3388034105417	33.9963725154365	1.79	1.43	2.62	6.80028932129157	10.936103065996	15.0719168107005	8.21109244625663	13.2049312954275	18.1987701445983	8.38442321648069	13.4815844970705	18.5851541514377	10.5389276998363	2.10273461135254	-3.03806452817905	16.3290807149747	-0.0115680491991715	0.0238220950444919	-0.0270011833299872	0.169699212547519	0.211579539971488	0.151434910433108	0.193644367697722	0.237074126907651	0.175499750715971	0.0020104886540571	0.00243947354112014	0.00250590148728914
151	27.3297674716514	0.13	10.5767814311831	6.37249227646905	14.7810705858972	0.128414229853043	23.2447839026017	13.7898289406211	32.6997388645824	1.87	1.49	2.67	5.89488008556018	9.93668698216827	13.9784938787764	7.05757891610114	11.8965867877503	16.7355946593994	7.21797682099688	12.1638018706829	17.1115896660003	10.5767814311831	2.15251252748101	0.634225274345041	20.8027290921184	-0.0115680491991715	0.0238220950444919	-0.0270011833299872	0.169699212547519	0.211579539971488	0.151434910433108	0.193644367697722	0.237074126907651	0.175499750715971	0.0020104886540571	0.00243947354112014	0.00250590148728914
151	27.3297674716514	0.13	10.5818238407253	6.26279168396547	14.900855997485	0.166036414334945	28.345991276652	18.4274231268533	38.2645594264506	1.9	1.43	2.58	7.80024573424933	11.998731239669	16.1972167450886	9.31785847545578	14.3331996690006	19.3485408625453	9.52880654272817	14.6451995163425	19.7738623650945	10.5818238407253	2.15983223480609	3.66044500184043	23.6450041950687	-0.0115680491991715	0.0238220950444919	-0.0270011833299872	0.169699212547519	0.211579539971488	0.151434910433108	0.193644367697722	0.237074126907651	0.175499750715971	0.0020104886540571	0.00243947354112014	0.00250590148728914
151	27.3297674716514	0.13	10.6019853176891	6.26402634567611	14.9399442897021	0.162610449092644	27.4818634133675	17.7449528155988	37.2187740111361	2	1.48	2.61	7.19520074636234	11.1433107880381	15.0914208297139	8.51364291583371	13.1852011213832	17.8567593269327	8.71047647466141	13.4890795062243	18.2752528365514	10.6019853176891	2.14243342922718	-5.32153136737954	14.8327898361075	-0.0115680491991715	0.0238220950444919	-0.0270011833299872	0.169699212547519	0.211579539971488	0.151434910433108	0.193644367697722	0.237074126907651	0.175499750715971	0.0020104886540571	0.00243947354112014	0.00250590148728914
151	27.3297674716514	0.13	10.6297882984014	6.39917671876507	14.8603998780377	0.16052523415966	27.8151330380514	17.8840006810698	37.7462653950329	1.96	1.53	2.73	7.37171272288288	11.4652852995204	15.558857876158	8.75384114617211	13.6149209797603	18.4760008133486	8.94948576378235	13.9267842340149	18.8969411201973	10.6297882984014	2.2385470428635	-3.54135768966823	17.5498080231845	-0.0115680491991715	0.0238220950444919	-0.0270011833299872	0.169699212547519	0.211579539971488	0.151434910433108	0.193644367697722	0.237074126907651	0.175499750715971	0.0020104886540571	0.00243947354112014	0.00250590148728914
151	27.3297674716514	0.13	10.6651832583719	6.3778889427922	14.9524775739517	0.168710820038511	27.4098393508219	17.9104312120366	36.9092474896071	2.05	1.54	2.74	7.12008553498244	10.8964657727963	14.6728460106101	8.38915952948929	12.8386364498686	17.2881133702479	8.58470691106863	13.1397080808104	17.6884032927125	10.6651832583719	2.23536244831092	-1.23559209771234	19.8297179686137	-0.0115680491991715	0.0238220950444919	-0.0270011833299872	0.169699212547519	0.211579539971488	0.151434910433108	0.193644367697722	0.237074126907651	0.175499750715971	0.0020104886540571	0.00243947354112014	0.00250590148728914
151	27.3297674716514	0.13	10.6997240002734	6.40839441987725	14.9910535806697	0.143684464401301	26.1763549485341	16.199201827725	36.1535080693431	2.07	1.55	2.76	6.38503217022625	10.317598991797	14.2501658133677	7.50954776783003	12.1347082383563	16.7598687088825	7.68060326066795	12.4160798999777	17.1429573422298	10.6997240002734	2.2791532693575	-2.03615078999435	19.9186432006667	-0.0115680491991715	0.0238220950444919	-0.0270011833299872	0.169699212547519	0.211579539971488	0.151434910433108	0.193644367697722	0.237074126907651	0.175499750715971	0.0020104886540571	0.00243947354112014	0.00250590148728914
151	27.3297674716514	0.13	10.717151498076	6.35985301437618	15.0744499817758	0.160887729723447	27.1977948010306	17.5001174981779	36.8954721038833	2	1.51	2.69	7.08521797706144	11.0114863332063	14.9377546893511	8.38077005191241	13.0249676420898	17.6691652322671	8.57221578952915	13.3231078358578	18.0753546293175	10.717151498076	2.21298213315736	1.86369063093008	22.9364965865291	-0.0115680491991715	0.0238220950444919	-0.0270011833299872	0.169699212547519	0.211579539971488	0.151434910433108	0.193644367697722	0.237074126907651	0.175499750715971	0.0020104886540571	0.00243947354112014	0.00250590148728914
151	27.3297674716514	0.13	10.7202302595142	6.36280023789547	15.077660281133	0.136683597956497	23.8866263588841	14.5138755070803	33.2593772106879	2.02	1.49	2.7	5.83263185373385	9.59922094626626	13.3658100387987	6.88810774995389	11.3363006360788	15.7844935222037	7.03670458155564	11.5831490340376	16.1256282496261	10.7202302595142	2.16771255026689	-2.99833997417361	17.6502811242189	-0.0115680491991715	0.0238220950444919	-0.0270011833299872	0.169699212547519	0.211579539971488	0.151434910433108	0.193644367697722	0.237074126907651	0.175499750715971	0.0020104886540571	0.00243947354112014	0.00250590148728914
151	27.3297674716514	0.13	10.7436894430864	6.31907590571125	15.1683029804615	0.135075989231937	24.8342032971809	15.0226991463286	34.6457074480332	2.02	1.6	2.74	6.03296574530878	9.97316769407196	13.9133696428351	7.12364569901211	11.7761837458877	16.4287217927632	7.31328453570605	12.0747107820031	16.8553362385415	10.7436894430864	2.2420681008249	-2.27720939207616	19.3784822269575	-0.0115680491991715	0.0238220950444919	-0.0270011833299872	0.169699212547519	0.211579539971488	0.151434910433108	0.193644367697722	0.237074126907651	0.175499750715971	0.0020104886540571	0.00243947354112014	0.00250590148728914
151	27.3297674716514	0.13	10.7503477323084	6.49607675768317	15.0046187069336	0.125262014201364	24.1288971535601	14.1736457572316	34.0841485498886	2.18	1.55	2.82	5.359491100932	9.12387763775093	12.8882641745699	6.24986633041657	10.6396324906863	15.029398650956	6.38216211015961	10.8698843019254	15.3519239188826	10.7503477323084	2.29476932751477	2.73517064100969	25.004807701543	-0.0115680491991715	0.0238220950444919	-0.0270011833299872	0.169699212547519	0.211579539971488	0.151434910433108	0.193644367697722	0.237074126907651	0.175499750715971	0.0020104886540571	0.00243947354112014	0.00250590148728914
151	27.3297674716514	0.13	10.7703378273377	6.48437458353851	15.056301071137	0.143972251930662	23.9720226546953	14.8457242812118	33.0983210281788	2.03	1.48	2.62	5.94427820804845	9.59847894046417	13.2526796728799	7.01448407468891	11.326585888588	15.6386877024871	7.17607376299459	11.5921695498018	16.0029647296926	10.7703378273377	2.15833850287757	-3.09666027273797	17.0865332464131	-0.0115680491991715	0.0238220950444919	-0.0270011833299872	0.169699212547519	0.211579539971488	0.151434910433108	0.193644367697722	0.237074126907651	0.175499750715971	0.0020104886540571	0.00243947354112014	0.00250590148728914
151	27.3297674716514	0.13	10.8651902638997	6.5274051967287	15.2029753310706	0.152074764463953	26.8160897880575	16.929850528106	36.7023290480089	2.07	1.55	2.75	6.68266851178831	10.5850337271695	14.4873989425506	7.86198926927615	12.4530225360022	17.0440558027283	8.04330237836432	12.738770406009	17.4433078674485	10.8651902638997	2.2586000428487	0.50402918545403	22.2747402683239	-0.0115680491991715	0.0238220950444919	-0.0270011833299872	0.169699212547519	0.211579539971488	0.151434910433108	0.193644367697722	0.237074126907651	0.175499750715971	0.0020104886540571	0.00243947354112014	0.00250590148728914
151	27.3297674716514	0.13	10.8742788338079	6.43465036865584	15.31390729896	0.147886498896333	25.7670937893828	16.1102465973657	35.4239409813999	2.01	1.39	2.61	6.49281764027667	10.3847597914314	14.2767019425861	7.67249991871643	12.2715703828472	16.870640846978	7.81685378927345	12.5061663807873	17.1950273711321	10.8742788338079	2.12672178084661	2.91837350496903	22.5648188867538	-0.0115680491991715	0.0238220950444919	-0.0270011833299872	0.169699212547519	0.211579539971488	0.151434910433108	0.193644367697722	0.237074126907651	0.175499750715971	0.0020104886540571	0.00243947354112014	0.00250590148728914
151	27.3297674716514	0.13	10.9280878670865	6.53827918839181	15.3178965457813	0.156188154651796	27.1432205261124	17.2930080502551	36.9934330019698	2.04	1.55	2.68	6.90668387742945	10.8407769801765	14.7748700829236	8.1457653935728	12.7856475743941	17.4255297552154	8.3479060486443	13.1002132619153	17.8542897065652	10.9280878670865	2.20961155875511	-0.650541182992533	20.4815813036505	-0.0115680491991715	0.0238220950444919	-0.0270011833299872	0.169699212547519	0.211579539971488	0.151434910433108	0.193644367697722	0.237074126907651	0.175499750715971	0.0020104886540571	0.00243947354112014	0.00250590148728914
151	27.3297674716514	0.13	10.9294248683073	6.41912716758644	15.4397225690282	0.133111058380418	26.9567022610681	16.216143224961	37.6972612971751	2.16	1.49	2.98	6.17126839166842	10.2587305933064	14.3461927949444	7.20581557162852	11.9784971196827	16.751178667737	7.31116246118534	12.1517115727102	16.9998098010117	10.9294248683073	2.37294469367934	2.35290633130218	25.1433583374017	-0.0115680491991715	0.0238220950444919	-0.0270011833299872	0.169699212547519	0.211579539971488	0.151434910433108	0.193644367697722	0.237074126907651	0.175499750715971	0.0020104886540571	0.00243947354112014	0.00250590148728914
151	27.3297674716514	0.13	10.9383147073901	6.58197755273603	15.2946518620442	0.143847081695993	25.0648680579274	15.5176679091923	34.6120682066625	1.94	1.43	2.6	6.44322716004026	10.4074039719587	14.3715807838771	7.66364239846299	12.3786761441663	17.0937098898696	7.82848568260075	12.644829444773	17.4547663747637	10.9383147073901	2.12342680725765	-0.320295704583692	19.2197575309159	-0.0115680491991715	0.0238220950444919	-0.0270011833299872	0.169699212547519	0.211579539971488	0.151434910433108	0.193644367697722	0.237074126907651	0.175499750715971	0.0020104886540571	0.00243947354112014	0.00250590148728914
151	27.3297674716514	0.13	10.9918832076512	6.64528838129204	15.3384780340104	0.153534908791744	26.6932384708468	16.9076333573206	36.4788435843729	2.17	1.53	2.92	6.41175716194815	10.1226800536775	13.8336029454068	7.48128621904329	11.8112188082856	16.1411513975279	7.6178212589672	12.0259671954911	16.4352047720085	10.9918832076512	2.30640297791504	-4.30278213854361	17.6357053558575	-0.0115680491991715	0.0238220950444919	-0.0270011833299872	0.169699212547519	0.211579539971488	0.151434910433108	0.193644367697722	0.237074126907651	0.175499750715971	0.0020104886540571	0.00243947354112014	0.00250590148728914
151	27.3297674716514	0.13	10.991955945399	6.49517444967645	15.4887374411216	0.12129130881933	23.8090581435791	13.8036387640377	33.8144775231206	2	1.52	2.58	5.59511360934895	9.65067164695592	13.7062296845629	6.61985347966362	11.4181832119448	16.216512944226	6.78877317782284	11.7125583062012	16.6297636239164	10.991955945399	2.16786525375947	0.0132186995713436	20.4369954988158	-0.0115680491991715	0.0238220950444919	-0.0270011833299872	0.169699212547519	0.211579539971488	0.151434910433108	0.193644367697722	0.237074126907651	0.175499750715971	0.0020104886540571	0.00243947354112014	0.00250590148728914
151	27.3297674716514	0.13	11.0029309151235	6.5653090144958	15.4405528157512	0.148930899559447	24.3410633638849	15.2562708374095	33.4258558903604	1.98	1.4	2.54	6.23230883206192	9.94351934370076	13.6547298553396	7.38624622287306	11.7846024921997	16.1829587615263	7.54836877703851	12.032397166983	16.5307645108864	11.0029309151235	2.09937101180681	-1.9289153406679	17.146856642859	-0.0115680491991715	0.0238220950444919	-0.0270011833299872	0.169699212547519	0.211579539971488	0.151434910433108	0.193644367697722	0.237074126907651	0.175499750715971	0.0020104886540571	0.00243947354112014	0.00250590148728914
151	27.3297674716514	0.13	11.0227562154548	6.60169185792178	15.4438205729879	0.148833489567763	28.2684288864506	17.7137733298593	38.8230844430419	1.99	1.45	2.76	7.22494731105419	11.5298928956381	15.834838480222	8.55976729982734	13.6600581193988	18.7603489389702	8.71552261904032	13.909029839175	19.1003732705825	11.0227562154548	2.27424631002811	1.46668548934493	23.2486610845898	-0.0115680491991715	0.0238220950444919	-0.0270011833299872	0.169699212547519	0.211579539971488	0.151434910433108	0.193644367697722	0.237074126907651	0.175499750715971	0.0020104886540571	0.00243947354112014	0.00250590148728914
151	27.3297674716514	0.13	11.0371658480889	6.52952228517581	15.544809411002	0.16269385449368	28.4659165591013	18.3834405174664	38.5483926007362	2.02	1.43	2.84	7.40584664902309	11.4676147024978	15.5293827559725	8.75062440136469	13.5499415255057	18.3492586496468	8.88413667214557	13.7535967089115	18.6230336301135	11.0371658480889	2.20536448936005	3.02894501154887	23.7554060877941	-0.0115680491991715	0.0238220950444919	-0.0270011833299872	0.169699212547519	0.211579539971488	0.151434910433108	0.193644367697722	0.237074126907651	0.175499750715971	0.0020104886540571	0.00243947354112014	0.00250590148728914
151	27.3297674716514	0.13	11.108161237496	6.56725944471039	15.6490630302816	0.115101435758868	24.6380182772734	13.9721157779347	35.303920776612	2.01	1.48	2.75	5.64478998996446	9.95385674972355	14.2629235094826	6.673881927843	11.7685272246481	16.8631725214533	6.8094704390699	12.004012762626	17.2036772101641	11.108161237496	2.1917403330106	-1.18769003254796	19.463677888996	-0.0115680491991715	0.0238220950444919	-0.0270011833299872	0.169699212547519	0.211579539971488	0.151434910433108	0.193644367697722	0.237074126907651	0.175499750715971	0.0020104886540571	0.00243947354112014	0.00250590148728914
151	27.3297674716514	0.13	11.1181895676303	6.57521019053279	15.6611689447277	0.146287444711002	29.1441589667173	18.1518406576791	40.1364772757555	2.03	1.65	2.69	7.27203492504794	11.6758044467219	16.0795739683959	8.58229225900398	13.779522121875	18.9767519847461	8.82698626270779	14.1713337582589	19.5140226634444	11.1181895676303	2.2988455061423	-0.454819999206296	21.8809410264893	-0.0115680491991715	0.0238220950444919	-0.0270011833299872	0.169699212547519	0.211579539971488	0.151434910433108	0.193644367697722	0.237074126907651	0.175499750715971	0.0020104886540571	0.00243947354112014	0.00250590148728914
151	27.3297674716514	0.13	11.1381497996343	6.65619485056019	15.6201047487084	0.153206969288128	28.5819122406083	18.0906892100152	39.0731352712015	1.85	1.51	2.63	7.81020695704429	12.339532631164	16.8688583052836	9.37196988430339	14.8069992052314	20.2420285261595	9.59935383926661	15.169926870405	20.7313479632942	11.1381497996343	2.17149207143578	-0.106549753834164	20.4169841680951	-0.0115680491991715	0.0238220950444919	-0.0270011833299872	0.169699212547519	0.211579539971488	0.151434910433108	0.193644367697722	0.237074126907651	0.175499750715971	0.0020104886540571	0.00243947354112014	0.00250590148728914
151	27.3297674716514	0.13	11.1382054551411	6.55465403183545	15.7217568784468	0.14646255831833	26.8240583324182	16.7139007014108	36.9342159634256	2.07	1.45	2.73	6.57751007836323	10.5562140864694	14.5349180945756	7.7333618445899	12.4112349912111	17.0891081378322	7.88019145468616	12.6506488466127	17.4110239239111	11.1382054551411	2.1953842605996	-2.96097937145726	17.6693791910083	-0.0115680491991715	0.0238220950444919	-0.0270011833299872	0.169699212547519	0.211579539971488	0.151434910433108	0.193644367697722	0.237074126907651	0.175499750715971	0.0020104886540571	0.00243947354112014	0.00250590148728914
151	27.3297674716514	0.13	11.1477516840016	6.6403910168313	15.6551123511718	0.12989613385591	26.7821448583049	15.9598776473718	37.604412069238	1.99	1.46	2.59	6.51126230555774	10.9264979425819	15.3417335796062	7.71466131983935	12.9459123412969	18.1771633627544	7.89674304158811	13.2477853361659	18.5995557086164	11.1477516840016	2.16741458088218	-3.81045967737347	16.7462030646639	-0.0115680491991715	0.0238220950444919	-0.0270011833299872	0.169699212547519	0.211579539971488	0.151434910433108	0.193644367697722	0.237074126907651	0.175499750715971	0.0020104886540571	0.00243947354112014	0.00250590148728914
151	27.3297674716514	0.13	11.340338453615	6.71503458085342	15.9656423263765	0.164190476378627	27.6852062649424	17.9327749280798	37.4376376018051	2.02	1.44	2.64	7.22319981579572	11.1514128513412	15.0796258868867	8.53453412350887	13.1758937772958	17.8172534310827	8.71154910755659	13.4394206850605	18.1919929349173	11.340338453615	2.13482690872191	-3.20794943418869	16.7157020471266	-0.0115680491991715	0.0238220950444919	-0.0270011833299872	0.169699212547519	0.211579539971488	0.151434910433108	0.193644367697722	0.237074126907651	0.175499750715971	0.0020104886540571	0.00243947354112014	0.00250590148728914
151	27.3297674716514	0.13	11.352366623999	6.81713291736313	15.8876003306348	0.125646306627532	24.7153202201879	14.5359616168404	34.8946788235354	2.06	1.57	2.76	5.75571655906224	9.78637544619372	13.8170343333252	6.77591866247845	11.5210127780665	16.2661068936545	6.93892914376259	11.7914809918394	16.6515296368732	11.352366623999	2.24656289289802	3.20591376591165	24.7069532596883	-0.0115680491991715	0.0238220950444919	-0.0270011833299872	0.169699212547519	0.211579539971488	0.151434910433108	0.193644367697722	0.237074126907651	0.175499750715971	0.0020104886540571	0.00243947354112014	0.00250590148728914
151	27.3297674716514	0.13	11.3847736813505	6.85866633660679	15.9108810260942	0.144136006938067	27.3738879896156	16.9593961990053	37.788379780226	2.01	1.42	2.63	6.84596095914562	11.0499552152644	15.2539494713832	8.09258440457867	13.0621100207825	18.0316356369862	8.26122068221345	13.3303586335605	18.3954901330457	11.3847736813505	2.18333068157877	1.22051725910245	22.0294855104169	-0.0115680491991715	0.0238220950444919	-0.0270011833299872	0.169699212547519	0.211579539971488	0.151434910433108	0.193644367697722	0.237074126907651	0.175499750715971	0.0020104886540571	0.00243947354112014	0.00250590148728914
151	27.3297674716514	0.13	11.428192282575	6.89887905850707	15.957505506643	0.184582084368619	30.626283596113	20.5760741417671	40.6764930504588	1.95	1.45	2.74	8.52849104137817	12.6941603865024	16.8598297316267	10.1399042305552	15.0926547242573	20.0454052179594	10.3320487637971	15.3748785366396	20.4144234924387	11.428192282575	2.19999915829637	0.475826796342788	21.3432440166337	-0.0115680491991715	0.0238220950444919	-0.0270011833299872	0.169699212547519	0.211579539971488	0.151434910433108	0.193644367697722	0.237074126907651	0.175499750715971	0.0020104886540571	0.00243947354112014	0.00250590148728914
151	27.3297674716514	0.13	11.4687110737881	6.84071723298985	16.0967049145864	0.147951635788379	28.019055286624	17.5209436285033	38.5171669447447	1.94	1.57	2.73	7.2987937294775	11.6720485704436	16.0453034114097	8.68756007527959	13.8929290120614	19.0982979488433	8.90074306170993	14.2334108146915	19.5728993853856	11.4687110737881	2.22853461206614	-0.636585830866753	20.8121499667332	-0.0115680491991715	0.0238220950444919	-0.0270011833299872	0.169699212547519	0.211579539971488	0.151434910433108	0.193644367697722	0.237074126907651	0.175499750715971	0.0020104886540571	0.00243947354112014	0.00250590148728914
151	27.3297674716514	0.13	11.4734285681782	6.92173537919322	16.0251217571632	0.144556363198633	28.4317171305268	17.6331621332762	39.2302721277774	2.11	1.59	2.87	6.83433490262671	11.0196841189406	15.2050333352546	8.00989627722812	12.9151597131431	17.8204231490581	8.18395417795512	13.2017679220103	18.2151886758172	11.4734285681782	2.35526240167334	-1.31712362849432	21.6761193260126	-0.0115680491991715	0.0238220950444919	-0.0270011833299872	0.169699212547519	0.211579539971488	0.151434910433108	0.193644367697722	0.237074126907651	0.175499750715971	0.0020104886540571	0.00243947354112014	0.00250590148728914
151	27.3297674716514	0.13	11.473640438745	6.84972846498187	16.0975524125081	0.162987414641995	30.1565788269782	19.4867736217079	40.8263840322485	1.98	1.51	2.64	7.95233268911416	12.3065599392235	16.6607871893328	9.42262986301028	14.5819049236948	19.7411799843794	9.64946358541547	14.9320491878647	20.2229257934571	11.473640438745	2.18705941663753	1.88272809890332	22.9077371086728	-0.0115680491991715	0.0238220950444919	-0.0270011833299872	0.169699212547519	0.211579539971488	0.151434910433108	0.193644367697722	0.237074126907651	0.175499750715971	0.0020104886540571	0.00243947354112014	0.00250590148728914
151	27.3297674716514	0.13	11.4799661567621	6.90635732609886	16.0535749874254	0.175773374719692	29.9535028710139	19.8265251739336	40.0804805680943	1.92	1.47	2.52	8.30452618119202	12.5463058518082	16.7880855224243	9.8967359713522	14.9517833675315	20.0068307637108	10.1460254881543	15.3268669596465	20.5182271252569	11.4799661567621	2.12747787752263	-3.08651261869035	16.6816475486493	-0.0115680491991715	0.0238220950444919	-0.0270011833299872	0.169699212547519	0.211579539971488	0.151434910433108	0.193644367697722	0.237074126907651	0.175499750715971	0.0020104886540571	0.00243947354112014	0.00250590148728914
151	27.3297674716514	0.13	11.4850893398823	6.90767808056808	16.0625005991966	0.167423339207892	27.7238636384802	18.0712853653858	37.3764419115746	2.07	1.49	2.66	7.1325989991814	10.94239828784	14.7521975764987	8.39116649202511	12.873215761303	17.3552650305809	8.58372957807945	13.1642726171232	17.7537328806884	11.4850893398823	2.19159638659759	-1.33621519651064	19.581752317084	-0.0115680491991715	0.0238220950444919	-0.0270011833299872	0.169699212547519	0.211579539971488	0.151434910433108	0.193644367697722	0.237074126907651	0.175499750715971	0.0020104886540571	0.00243947354112014	0.00250590148728914
151	27.3297674716514	0.13	11.5501620548927	6.92441917994279	16.1759049298425	0.176366630998441	29.4539259267704	19.5161909858135	39.3916608677274	1.97	1.49	2.61	7.99728156872459	12.0695344246203	16.1417872805161	9.48443452789149	14.3139525660968	19.1434706043021	9.71211437933208	14.6550916448782	19.6011887169531	11.5501620548927	2.19197266248026	-1.22694269597677	19.6103712417592	-0.0115680491991715	0.0238220950444919	-0.0270011833299872	0.169699212547519	0.211579539971488	0.151434910433108	0.193644367697722	0.237074126907651	0.175499750715971	0.0020104886540571	0.00243947354112014	0.00250590148728914
151	27.3297674716514	0.13	11.5512200335144	6.95802855220041	16.1444115148284	0.137852536688942	25.6497433332829	15.6347219368931	35.6647647296727	1.9	1.35	2.5	6.61660893272994	10.8549625344316	15.0933161361332	7.90352825569334	12.966234513421	18.0289407711486	8.06713918552359	13.2310010757882	18.3937415450054	11.5512200335144	2.04977866171634	0.0504842807136762	18.7815887532049	-0.0115680491991715	0.0238220950444919	-0.0270011833299872	0.169699212547519	0.211579539971488	0.151434910433108	0.193644367697722	0.237074126907651	0.175499750715971	0.0020104886540571	0.00243947354112014	0.00250590148728914
151	27.3297674716514	0.13	11.5855230943747	6.88137448574977	16.2896717029996	0.14856419648232	28.9758088063791	18.1455233395359	39.8060942732223	2.01	1.48	2.46	7.33806132558616	11.7178357438936	16.0976101622011	8.67768727122676	13.8570270224594	19.036366773692	8.91377888670996	14.2341234475163	19.5505771708095	11.5855230943747	2.16315479780864	-2.38205442350651	18.0789527736544	-0.0115680491991715	0.0238220950444919	-0.0270011833299872	0.169699212547519	0.211579539971488	0.151434910433108	0.193644367697722	0.237074126907651	0.175499750715971	0.0020104886540571	0.00243947354112014	0.00250590148728914
151	27.3297674716514	0.13	11.6645574480738	6.86946994601714	16.4596449501305	0.155686126858204	27.752028216106	17.6616558029254	37.8424006292866	1.97	1.42	2.65	7.24514489049563	11.3844062909157	15.5236676913357	8.59446169752859	13.5046082991013	18.4147549006739	8.76323250032582	13.7666834679049	18.7775018358168	11.6645574480738	2.1185109331245	0.519223603234417	20.3590916003808	-0.0115680491991715	0.0238220950444919	-0.0270011833299872	0.169699212547519	0.211579539971488	0.151434910433108	0.193644367697722	0.237074126907651	0.175499750715971	0.0020104886540571	0.00243947354112014	0.00250590148728914
151	27.3297674716514	0.13	11.7290337996943	6.9757022318707	16.4823653675179	0.153832198046315	27.7708913324349	17.6018525023107	37.939930162559	1.94	1.46	2.55	7.30302976376146	11.5221761993706	15.7413226349798	8.6848263798495	13.7022719400814	18.7197175003133	8.89513311338819	14.0324743660911	19.1681849437014	11.7290337996943	2.11444822044641	1.85599383081543	21.8090139850613	-0.0115680491991715	0.0238220950444919	-0.0270011833299872	0.169699212547519	0.211579539971488	0.151434910433108	0.193644367697722	0.237074126907651	0.175499750715971	0.0020104886540571	0.00243947354112014	0.00250590148728914
151	27.3297674716514	0.13	11.9218072276301	7.0594355470904	16.7841789081698	0.168415508874439	32.4656243586882	21.202176041953	43.7290726754234	1.98	1.48	2.63	8.66059781366317	13.2614555592646	17.8623133048661	10.2639719722027	15.7166065321917	21.1692410921808	10.5008222983766	16.0788169591349	21.6560344947246	11.9218072276301	2.18562200744278	2.45333883045655	23.2342379009933	-0.0115680491991715	0.0238220950444919	-0.0270011833299872	0.169699212547519	0.211579539971488	0.151434910433108	0.193644367697722	0.237074126907651	0.175499750715971	0.0020104886540571	0.00243947354112014	0.00250590148728914
151	27.3297674716514	0.13	12.074735416899	7.19306495548309	16.9564058783148	0.111004233205033	25.7133685709524	14.3521605324412	37.0745766094635	2.07	1.57	2.63	5.65289502973327	10.1277416082324	14.6025881867316	6.64745365292153	11.9095954542546	17.1717372555877	6.82347596614242	12.2349346524402	17.6254981405434	12.074735416899	2.21344751181729	1.76751727686276	23.018561014395	-0.0115680491991715	0.0238220950444919	-0.0270011833299872	0.169699212547519	0.211579539971488	0.151434910433108	0.193644367697722	0.237074126907651	0.175499750715971	0.0020104886540571	0.00243947354112014	0.00250590148728914
151	27.3297674716514	0.13	12.1477293079739	7.19336283926631	17.1020957766814	0.170364220725851	29.520530088639	19.3495183773367	39.6915417999412	1.9	1.41	2.61	8.19031995328644	12.4955351291721	16.8007503050578	9.78375919943729	14.926560557976	20.0693619165148	9.98365703645516	15.2250416530515	20.4837701544148	12.1477293079739	2.09293031062141	-2.92724089870056	16.1668806168535	-0.0115680491991715	0.0238220950444919	-0.0270011833299872	0.169699212547519	0.211579539971488	0.151434910433108	0.193644367697722	0.237074126907651	0.175499750715971	0.0020104886540571	0.00243947354112014	0.00250590148728914
151	27.3297674716514	0.13	12.206957071954	7.2013119097761	17.2126022341319	0.104198939997637	24.2304277231131	13.1381514591229	35.3227039871034	1.98	1.63	2.74	5.36739641614244	9.89898094319263	14.4305654702428	6.36128386407963	11.7319875154703	17.1026911668609	6.53295276504703	12.036173532871	17.5575430555299	12.206957071954	2.20085492861719	-0.505233609330746	20.6719021975874	-0.0115680491991715	0.0238220950444919	-0.0270011833299872	0.169699212547519	0.211579539971488	0.151434910433108	0.193644367697722	0.237074126907651	0.175499750715971	0.0020104886540571	0.00243947354112014	0.00250590148728914
151	27.3297674716514	0.13	12.2280774299036	7.36788409083233	17.0882707689748	0.145109807295386	26.9266239220673	16.7225369632742	37.1307108808605	2.04	1.43	2.89	6.65799420975826	10.7207002475276	14.7834062852969	7.84724237082639	12.6356272740559	17.4240121772853	7.95361216811763	12.8112578683126	17.6624970063099	12.2280774299036	2.20681272017065	2.87102107432192	23.7569294637485	-0.0115680491991715	0.0238220950444919	-0.0270011833299872	0.169699212547519	0.211579539971488	0.151434910433108	0.193644367697722	0.237074126907651	0.175499750715971	0.0020104886540571	0.00243947354112014	0.00250590148728914
151	27.3297674716514	0.13	12.2967105080053	7.3652704130754	17.2281506029351	0.149494153086316	29.1876074973743	18.3180839641786	40.05713103057	1.96	1.49	2.65	7.56718483927073	12.0573757266659	16.5475666140611	8.99029985927805	14.3249339881533	19.6595681170285	9.19394968569432	14.654805362719	20.1072009074399	12.2967105080053	2.14557081287982	1.18638376689244	21.5757490062806	-0.0115680491991715	0.0238220950444919	-0.0270011833299872	0.169699212547519	0.211579539971488	0.151434910433108	0.193644367697722	0.237074126907651	0.175499750715971	0.0020104886540571	0.00243947354112014	0.00250590148728914
151	27.3297674716514	0.13	12.4522826284802	7.4496803724668	17.4548848844936	0.156434208666895	30.3991607641922	19.3776616340826	41.4206598943019	2.12	1.57	2.59	7.49226850995516	11.7536717909258	16.0150750718965	8.77661022218033	13.7685129478908	18.7604156736013	9.01602749174723	14.1433915604414	19.2691783197128	12.4522826284802	2.18833601596065	-2.85078731180704	18.3406110500898	-0.0115680491991715	0.0238220950444919	-0.0270011833299872	0.169699212547519	0.211579539971488	0.151434910433108	0.193644367697722	0.237074126907651	0.175499750715971	0.0020104886540571	0.00243947354112014	0.00250590148728914
151	27.3297674716514	0.13	12.5747142939678	7.38900435288163	17.760424235054	0.127699710355398	27.0216963823344	15.9952359420954	38.0481568225734	2.05	1.58	2.79	6.36220263719676	10.748044518229	15.1338863992612	7.49706228778879	12.6652299243007	17.8333975608127	7.67360045249092	12.958116720707	18.2538253634802	12.5747142939678	2.2221515727953	-1.38796595735922	20.0177090730455	-0.0115680491991715	0.0238220950444919	-0.0270011833299872	0.169699212547519	0.211579539971488	0.151434910433108	0.193644367697722	0.237074126907651	0.175499750715971	0.0020104886540571	0.00243947354112014	0.00250590148728914
151	27.3297674716514	0.13	13.6133657825825	8.18267779088267	19.0440537742823	0.153771634485081	30.0275822415777	19.0296383242569	41.0255261588986	1.94	1.5	2.64	7.8955977717539	12.4587607708523	17.0219237699506	9.38956032795874	14.8161404938865	20.2427206598143	9.60487467737027	15.1655683052552	20.7072608864242	13.6133657825825	2.10137578914081	-5.10104667508674	14.6539238224447	-0.0115680491991715	0.0238220950444919	-0.0270011833299872	0.169699212547519	0.211579539971488	0.151434910433108	0.193644367697722	0.237074126907651	0.175499750715971	0.0020104886540571	0.00243947354112014	0.00250590148728914
151	27.3297674716514	0.14	8.251217111675	5.00374780641651	11.4986864169335	0.195213924598614	28.5880011728631	19.5253746408564	37.6506277048697	1.92	1.48	2.47	8.1851129777685	11.9842012618202	15.7832895458718	9.75622529448485	14.2845392363348	18.8128531781847	10.0194371979023	14.6703833207921	19.3209610663314	8.251217111675	2.2811578934916	-8.12151873905906	12.6953160626933	-0.0115680491991715	0.0238220950444919	-0.0270011833299872	0.169699212547519	0.211579539971488	0.151434910433108	0.193644367697722	0.237074126907651	0.175499750715971	0.0020104886540571	0.00243947354112014	0.00250590148728914
151	27.3297674716514	0.14	9.29722082764013	5.65849780983682	12.9359438454434	0.16948575653558	25.2767175105648	16.5407084499832	34.0127265711465	1.93	1.45	2.79	6.90378719017684	10.5500365408674	14.1962858915579	8.22093707752588	12.5628418401245	16.9047466027232	8.3634494415477	12.7850953046204	17.1969488428458	9.29722082764013	2.25441347848812	1.83555615583352	22.5650349145829	-0.0115680491991715	0.0238220950444919	-0.0270011833299872	0.169699212547519	0.211579539971488	0.151434910433108	0.193644367697722	0.237074126907651	0.175499750715971	0.0020104886540571	0.00243947354112014	0.00250590148728914
151	27.3297674716514	0.14	9.35924843150522	5.68790210968582	13.0305947533246	0.160400925700136	23.4534737464549	15.0757665405261	31.8311809523837	1.91	1.36	2.67	6.34634860101279	9.87305818908695	13.3997677771611	7.57163817888294	11.7792496168417	15.9868610548004	7.69077278977421	11.9681215141844	16.2416728465137	9.35924843150522	2.16887401015122	0.814742137053081	20.5128761084342	-0.0115680491991715	0.0238220950444919	-0.0270011833299872	0.169699212547519	0.211579539971488	0.151434910433108	0.193644367697722	0.237074126907651	0.175499750715971	0.0020104886540571	0.00243947354112014	0.00250590148728914
151	27.3297674716514	0.14	9.3822720507876	5.80898477202788	12.9555593295473	0.19208994552019	26.2637767468699	17.8542447099691	34.6733087837708	2.06	1.39	2.86	7.07440192533985	10.406517654651	13.7386333839621	8.32952590945992	12.2528178843194	16.1761098591788	8.43011314116042	12.4021714657873	16.3714194310517	9.3822720507876	2.27123906744944	0.793156645159115	21.566208299661	-0.0115680491991715	0.0238220950444919	-0.0270011833299872	0.169699212547519	0.211579539971488	0.151434910433108	0.193644367697722	0.237074126907651	0.175499750715971	0.0020104886540571	0.00243947354112014	0.00250590148728914
151	27.3297674716514	0.14	9.39571252718532	5.81430053349346	12.9771245208772	0.158850896865353	25.4156626506758	16.2844479079195	34.5468773934322	2.11	1.59	2.88	6.32695787397389	9.87468705351409	13.4224162330543	7.41897075211695	11.5790267448573	15.7390827375976	7.57971078169443	11.825682291611	16.0750898344702	9.39571252718532	2.39064624532471	-0.219411239125388	22.5515346905307	-0.0115680491991715	0.0238220950444919	-0.0270011833299872	0.169699212547519	0.211579539971488	0.151434910433108	0.193644367697722	0.237074126907651	0.175499750715971	0.0020104886540571	0.00243947354112014	0.00250590148728914
151	27.3297674716514	0.14	9.42342682690369	5.72337155809075	13.1234820957166	0.153169872489841	23.6096744991533	14.9423124927739	32.2770365055326	2.03	1.35	2.9	5.99389356705945	9.47068107224222	12.947468577425	7.0757947314854	11.1801443393707	15.2844939472559	7.13605159134585	11.2729646155742	15.4101771123573	9.42342682690369	2.26759640095761	-1.98721797936919	19.2317161048274	-0.0115680491991715	0.0238220950444919	-0.0270011833299872	0.169699212547519	0.211579539971488	0.151434910433108	0.193644367697722	0.237074126907651	0.175499750715971	0.0020104886540571	0.00243947354112014	0.00250590148728914
151	27.3297674716514	0.14	9.43784387050531	5.80950429006707	13.0661834509435	0.171085743631778	27.1311599877847	17.8071717388977	36.4551482366717	2.09	1.5	2.74	6.9507193124773	10.5901757147135	14.2296321169497	8.15822696150513	12.4299447523022	16.7016625430992	8.33235393978401	12.6920645513835	17.0425965082519	9.43784387050531	2.34428574158497	-1.12049909050676	20.758027391485	-0.0115680491991715	0.0238220950444919	-0.0270011833299872	0.169699212547519	0.211579539971488	0.151434910433108	0.193644367697722	0.237074126907651	0.175499750715971	0.0020104886540571	0.00243947354112014	0.00250590148728914
151	27.3297674716514	0.14	9.45075609056395	5.80356963846481	13.0979425426631	0.130839106108852	21.3941895518883	12.7849933458447	30.0033857579319	2.03	1.47	2.77	5.1243640656605	8.57502332523762	12.0256825848147	6.04826701738034	10.1210667483316	14.1938664792828	6.16455256551752	10.3137082535785	14.4665371044491	9.45075609056395	2.22291908878024	-0.327869938848038	20.8251659579651	-0.0115680491991715	0.0238220950444919	-0.0270011833299872	0.169699212547519	0.211579539971488	0.151434910433108	0.193644367697722	0.237074126907651	0.175499750715971	0.0020104886540571	0.00243947354112014	0.00250590148728914
151	27.3297674716514	0.14	9.51476770543094	5.86386516843855	13.1656702424233	0.162780850581474	26.0468316922001	16.8241273765497	35.2695360078505	2.08	1.47	2.83	6.6003463599663	10.2185454793867	13.8367445988071	7.75516578158103	12.0064175298331	16.2576692780851	7.88745007783461	12.2159207558815	16.5365046780452	9.51476770543094	2.36099149125362	-1.00794273223859	21.2452446916275	-0.0115680491991715	0.0238220950444919	-0.0270011833299872	0.169699212547519	0.211579539971488	0.151434910433108	0.193644367697722	0.237074126907651	0.175499750715971	0.0020104886540571	0.00243947354112014	0.00250590148728914
151	27.3297674716514	0.14	9.56500184578365	5.92014937629044	13.2098543152769	0.173276365163021	24.4863451795187	16.1357017238361	32.8369886352013	1.96	1.39	2.61	6.64284546434036	10.0806900002219	13.5185345361035	7.88616999524601	11.9674671701882	16.0487643451303	8.03537589690061	12.1989633014407	16.3529800751512	9.56500184578365	2.18477872656433	0.13998577562578	19.957407221273	-0.0115680491991715	0.0238220950444919	-0.0270011833299872	0.169699212547519	0.211579539971488	0.151434910433108	0.193644367697722	0.237074126907651	0.175499750715971	0.0020104886540571	0.00243947354112014	0.00250590148728914
151	27.3297674716514	0.14	9.60127721963426	5.88123166750975	13.3213227717588	0.149385285489644	22.3938095620248	14.0507378401655	30.7368812838841	1.79	1.31	2.5	6.24682405705285	9.95607418574317	13.6653243144335	7.54787373710064	12.0296634233444	16.5114531095882	7.68660991570028	12.2435037266292	16.8096781280357	9.60127721963426	2.03682107336219	-0.778836312909864	17.4028562151872	-0.0115680491991715	0.0238220950444919	-0.0270011833299872	0.169699212547519	0.211579539971488	0.151434910433108	0.193644367697722	0.237074126907651	0.175499750715971	0.0020104886540571	0.00243947354112014	0.00250590148728914
151	27.3297674716514	0.14	9.64913290814877	5.97984441573515	13.3184214005624	0.156836402218161	25.8317631107216	16.4804629040135	35.1830633174298	1.83	1.4	2.65	7.18408755336974	11.2604633089606	15.3368390645516	8.64003346388256	13.5425381560957	18.4450428483088	8.80107061895425	13.7956925948127	18.7906174782599	9.64913290814877	2.1317106899208	1.90170249633914	20.9672906672981	-0.0115680491991715	0.0238220950444919	-0.0270011833299872	0.169699212547519	0.211579539971488	0.151434910433108	0.193644367697722	0.237074126907651	0.175499750715971	0.0020104886540571	0.00243947354112014	0.00250590148728914
151	27.3297674716514	0.14	9.66758806852144	5.93712524587326	13.3980508911696	0.148926104203262	25.2281676043739	15.8121038643158	34.644231344432	2.17	1.53	2.82	5.99437228752469	9.56400426220137	13.1336362368781	6.99382342864531	11.1586257696832	15.323428110721	7.13957515906626	11.3911498896	15.6399955514375	9.66758806852144	2.37748965920637	-0.776254238841667	21.8269079290293	-0.0115680491991715	0.0238220950444919	-0.0270011833299872	0.169699212547519	0.211579539971488	0.151434910433108	0.193644367697722	0.237074126907651	0.175499750715971	0.0020104886540571	0.00243947354112014	0.00250590148728914
151	27.3297674716514	0.14	9.71944600699067	5.91277605271007	13.5261159612713	0.15638996320251	24.1383437298807	15.3852947394085	32.8913927203529	2.02	1.44	2.76	6.17865141455939	9.69382869537941	13.2090059761994	7.29568733305327	11.4463721088093	15.5970568845654	7.42748104569318	11.6519501912321	15.880966126356	9.71944600699067	2.23633764822913	-3.64223164521542	17.3749632261302	-0.0115680491991715	0.0238220950444919	-0.0270011833299872	0.169699212547519	0.211579539971488	0.151434910433108	0.193644367697722	0.237074126907651	0.175499750715971	0.0020104886540571	0.00243947354112014	0.00250590148728914
151	27.3297674716514	0.14	9.75791153426198	5.93042796703967	13.5853951014843	0.17225185930003	25.8600557158834	17.0092651243185	34.7108463074482	2.07	1.52	2.85	6.71698624591216	10.2121777332852	13.7073692206583	7.90309860421739	12.0154850159272	16.1278714276369	8.05733957749141	12.2428878119389	16.4362579402316	9.75791153426198	2.3124364948377	0.125690198851781	21.9994749345988	-0.0115680491991715	0.0238220950444919	-0.0270011833299872	0.169699212547519	0.211579539971488	0.151434910433108	0.193644367697722	0.237074126907651	0.175499750715971	0.0020104886540571	0.00243947354112014	0.00250590148728914
151	27.3297674716514	0.14	9.88585250115069	6.13591922629722	13.6357857760042	0.193547311829792	30.9105830518462	21.0593967213529	40.7617693823396	2.07	1.52	2.69	8.28488289168377	12.1603939603147	16.0359050289456	9.74009417474564	14.296325479068	18.8525567833904	9.96454501536007	14.6298017523369	19.2905275403138	9.88585250115069	2.32942506473167	-0.901172060857713	21.0678128489752	-0.0115680491991715	0.0238220950444919	-0.0270011833299872	0.169699212547519	0.211579539971488	0.151434910433108	0.193644367697722	0.237074126907651	0.175499750715971	0.0020104886540571	0.00243947354112014	0.00250590148728914
151	27.3297674716514	0.14	9.88943573614186	6.09929590744294	13.6795755648408	0.184148420069298	28.1130471876048	18.8742599872266	37.351834387983	1.95	1.46	2.53	7.82784441606728	11.6595066294022	15.4911688427371	9.30812107601714	13.86436592561	18.4206107752029	9.54067271750651	14.2065148073598	18.8820357182345	9.88943573614186	2.1936915655672	1.47472331710797	21.8088224340078	-0.0115680491991715	0.0238220950444919	-0.0270011833299872	0.169699212547519	0.211579539971488	0.151434910433108	0.193644367697722	0.237074126907651	0.175499750715971	0.0020104886540571	0.00243947354112014	0.00250590148728914
151	27.3297674716514	0.14	9.89209975014238	6.01359520160233	13.7706042986824	0.166103271541364	25.6959223702707	16.7068119561409	34.6850327844004	2.18	1.53	2.83	6.31653962308301	9.71515763926581	13.1137756554486	7.3657178491258	11.3288468529679	15.29197585681	7.51266043277708	11.5537315615702	15.6016422826245	9.89209975014238	2.33707467823746	3.25128013347613	25.6569689250711	-0.0115680491991715	0.0238220950444919	-0.0270011833299872	0.169699212547519	0.211579539971488	0.151434910433108	0.193644367697722	0.237074126907651	0.175499750715971	0.0020104886540571	0.00243947354112014	0.00250590148728914
151	27.3297674716514	0.14	9.90469964257096	6.06902871026946	13.7403705748725	0.185756665527156	28.6141317066489	19.2607009373026	37.9675624759952	1.95	1.52	2.58	7.98392016809033	11.8610918662185	15.7382635643467	9.492606220804	14.1024298921221	18.7122535634402	9.74087742379853	14.4699793406364	19.2036194841958	9.90469964257096	2.22495116616643	-0.389337868217529	20.3317465725278	-0.0115680491991715	0.0238220950444919	-0.0270011833299872	0.169699212547519	0.211579539971488	0.151434910433108	0.193644367697722	0.237074126907651	0.175499750715971	0.0020104886540571	0.00243947354112014	0.00250590148728914
151	27.3297674716514	0.14	10.0006934263607	6.19806162729355	13.8033252254278	0.177423688757561	29.1259070362271	19.3344523673558	38.9173617050984	2.12	1.66	2.93	7.4766411720186	11.2630009674912	15.0493607629639	8.75856418316407	13.1941221464527	17.6296801097414	8.9642671405186	13.5049363761743	18.0442659529166	10.0006934263607	2.42342946640824	3.00289481012689	26.5364628544108	-0.0115680491991715	0.0238220950444919	-0.0270011833299872	0.169699212547519	0.211579539971488	0.151434910433108	0.193644367697722	0.237074126907651	0.175499750715971	0.0020104886540571	0.00243947354112014	0.00250590148728914
151	27.3297674716514	0.14	10.0011981534296	6.08348844234653	13.9189078645127	0.168262876767287	26.6750167870176	17.4154844852287	35.9345490888065	1.92	1.41	2.82	7.30698870610585	11.191996786724	15.0770048673422	8.71124585322897	13.3428748173966	17.9745037815643	8.83511651729194	13.5320538748719	18.2376036767138	10.0011981534296	2.23702393920734	3.01571115854089	23.6036050463719	-0.0115680491991715	0.0238220950444919	-0.0270011833299872	0.169699212547519	0.211579539971488	0.151434910433108	0.193644367697722	0.237074126907651	0.175499750715971	0.0020104886540571	0.00243947354112014	0.00250590148728914
151	27.3297674716514	0.14	10.0404442584127	6.11215591286077	13.9687326039646	0.142769917400348	23.6864852472111	14.6246443849686	32.7483261094537	1.88	1.41	2.74	6.24722060669037	10.1181741477786	13.9891276888668	7.47817504120461	12.1118625606797	16.7455500801548	7.60335147058627	12.3143927717295	17.0221941794361	10.0404442584127	2.19846045605576	0.594082510150167	20.752923676659	-0.0115680491991715	0.0238220950444919	-0.0270011833299872	0.169699212547519	0.211579539971488	0.151434910433108	0.193644367697722	0.237074126907651	0.175499750715971	0.0020104886540571	0.00243947354112014	0.00250590148728914
151	27.3297674716514	0.14	10.0804371314175	6.12682347639557	14.0340507864395	0.134455993433552	25.147089425835	15.185521938804	35.1086569128659	2	1.55	2.71	6.1484947000494	10.1818526014123	14.2152105027751	7.272861354891	12.0437937932048	16.8147262315186	7.4454082643345	12.3350757894562	17.2133600373419	10.0804371314175	2.25225469809197	3.20016655626894	24.6237039161826	-0.0115680491991715	0.0238220950444919	-0.0270011833299872	0.169699212547519	0.211579539971488	0.151434910433108	0.193644367697722	0.237074126907651	0.175499750715971	0.0020104886540571	0.00243947354112014	0.00250590148728914
151	27.3297674716514	0.14	10.0817257346412	6.19643338353506	13.9670180857473	0.153945798109991	25.1707695488178	15.9578531842237	34.3836859134118	1.95	1.48	2.61	6.59326509387565	10.3997420164435	14.2062189390114	7.83350666022748	12.3560098358749	16.8785130115222	8.01741051800499	12.6424491755042	17.2687218243554	10.0817257346412	2.20554934104113	0.312334231537634	21.0366325892542	-0.0115680491991715	0.0238220950444919	-0.0270011833299872	0.169699212547519	0.211579539971488	0.151434910433108	0.193644367697722	0.237074126907651	0.175499750715971	0.0020104886540571	0.00243947354112014	0.00250590148728914
151	27.3297674716514	0.14	10.1246340264081	6.27361636283999	13.9756516899763	0.165787996294731	24.585139383084	15.974809069741	33.195469696427	1.96	1.37	2.67	6.57750351016584	10.1227401144002	13.6679767186346	7.80883195129234	12.0177475113144	16.2266630713364	7.93651240816302	12.2180033634078	16.4976798812602	10.1246340264081	2.19568804877352	-0.741382536881566	19.292311912245	-0.0115680491991715	0.0238220950444919	-0.0270011833299872	0.169699212547519	0.211579539971488	0.151434910433108	0.193644367697722	0.237074126907651	0.175499750715971	0.0020104886540571	0.00243947354112014	0.00250590148728914
151	27.3297674716514	0.14	10.1488343352399	6.2620089256789	14.035659744801	0.196816700434259	26.492699387189	18.1368994217898	34.8484993525882	2.02	1.37	2.71	7.29247216531183	10.6521665237301	14.0118608821484	8.61310186100435	12.5812198153718	16.5493377697392	8.7481054651801	12.7725633744803	16.8030788792564	10.1488343352399	2.19502188211404	-0.393066924261827	19.4711065537477	-0.0115680491991715	0.0238220950444919	-0.0270011833299872	0.169699212547519	0.211579539971488	0.151434910433108	0.193644367697722	0.237074126907651	0.175499750715971	0.0020104886540571	0.00243947354112014	0.00250590148728914
151	27.3297674716514	0.14	10.1517528986125	6.15059645649409	14.1529093407309	0.149322131338062	28.6666678058296	17.9839156578479	39.3494199538112	2.02	1.6	2.61	7.21995024090759	11.5087236321862	15.7974970234647	8.5246623251292	13.5884569123137	18.6522514994982	8.76770737901905	13.9759938916132	19.182700613781	10.1517528986125	2.28007023574848	-2.56750657331856	19.4893037875418	-0.0115680491991715	0.0238220950444919	-0.0270011833299872	0.169699212547519	0.211579539971488	0.151434910433108	0.193644367697722	0.237074126907651	0.175499750715971	0.0020104886540571	0.00243947354112014	0.00250590148728914
151	27.3297674716514	0.14	10.1529761271289	6.21990149695452	14.0860507573033	0.139898873481364	24.8930701575011	15.2562983744968	34.5298419405054	1.9	1.46	2.57	6.46502190805997	10.5487084728327	14.6323950376055	7.72477752815199	12.6041995403566	17.4836215525612	7.90841699461559	12.9049730357592	17.8938803385317	10.1529761271289	2.20122543209809	-0.679654209652458	20.1898605139439	-0.0115680491991715	0.0238220950444919	-0.0270011833299872	0.169699212547519	0.211579539971488	0.151434910433108	0.193644367697722	0.237074126907651	0.175499750715971	0.0020104886540571	0.00243947354112014	0.00250590148728914
151	27.3297674716514	0.14	10.1723410233941	6.16446899186398	14.1802130549243	0.131156527303429	23.9756519863682	14.3410960072114	33.610207965525	1.95	1.49	2.79	5.93343809697069	9.91960773598429	13.9057773749979	7.05170623297415	11.7891446000274	16.5265829670807	7.1863470198663	12.015770160641	16.8415490625653	10.1723410233941	2.23799915113763	4.54973408057944	25.5723755723248	-0.0115680491991715	0.0238220950444919	-0.0270011833299872	0.169699212547519	0.211579539971488	0.151434910433108	0.193644367697722	0.237074126907651	0.175499750715971	0.0020104886540571	0.00243947354112014	0.00250590148728914
151	27.3297674716514	0.14	10.1831746957594	6.16979598790939	14.1965534036095	0.14257204370576	24.1173621625048	14.8832127180068	33.3515116070029	2.17	1.58	2.75	5.63179223099116	9.12598478784524	12.6201773446993	6.56834123234074	10.6436068145164	14.7188723966921	6.72610925449195	10.8967748035672	15.0740974643945	10.1831746957594	2.29495046315142	3.56966174200455	25.7429299478391	-0.0115680491991715	0.0238220950444919	-0.0270011833299872	0.169699212547519	0.211579539971488	0.151434910433108	0.193644367697722	0.237074126907651	0.175499750715971	0.0020104886540571	0.00243947354112014	0.00250590148728914
151	27.3297674716514	0.14	10.2373050794122	6.20151072943392	14.2730994293905	0.16704300486914	27.7901960456491	18.1013018124567	37.4790902788414	2.02	1.49	3.13	7.27957959243475	11.1760439166011	15.0725082407675	8.59823442173701	13.2005213051629	17.8028081885889	8.68888695538369	13.3373198676274	17.983947087893	10.2373050794122	2.36029524974211	-0.989326776431535	21.5618447731702	-0.0115680491991715	0.0238220950444919	-0.0270011833299872	0.169699212547519	0.211579539971488	0.151434910433108	0.193644367697722	0.237074126907651	0.175499750715971	0.0020104886540571	0.00243947354112014	0.00250590148728914
151	27.3297674716514	0.14	10.301553586496	6.36768092818022	14.2354262448118	0.168475026825623	26.7795243743484	17.4907545280216	36.0682942206752	1.97	1.53	2.68	7.19354281024133	11.013799016855	14.8340552234687	8.53807289705817	13.0723652253209	17.6066575535835	8.74265909153297	13.3859206145142	18.0257935945661	10.301553586496	2.2732580428233	5.74023239529185	27.3655246339719	-0.0115680491991715	0.0238220950444919	-0.0270011833299872	0.169699212547519	0.211579539971488	0.151434910433108	0.193644367697722	0.237074126907651	0.175499750715971	0.0020104886540571	0.00243947354112014	0.00250590148728914
151	27.3297674716514	0.14	10.3213320719455	6.36339617571179	14.2792679681791	0.12733332519789	21.9644906636832	12.9869009466434	30.942080380723	1.89	1.38	2.45	5.51656142592349	9.33005206039155	13.1435426948596	6.59509551586501	11.1541555972024	15.7132156785398	6.74559497601881	11.4107859679292	16.0750227263479	10.3213320719455	2.08617098084374	-0.407598096777468	18.4268757225657	-0.0115680491991715	0.0238220950444919	-0.0270011833299872	0.169699212547519	0.211579539971488	0.151434910433108	0.193644367697722	0.237074126907651	0.175499750715971	0.0020104886540571	0.00243947354112014	0.00250590148728914
151	27.3297674716514	0.14	10.385968229714	6.4421957682672	14.3297406911608	0.152298422245629	25.0242204083273	15.8065789390642	34.2418618775903	2.3	1.61	2.99	5.7115813038904	9.04230257411388	12.3730238443374	6.6013654219468	10.4509662686369	14.3005671153271	6.73037319982049	10.652968972631	14.5789435189362	10.385968229714	2.44104408836936	-0.76917204894716	22.9430714962356	-0.0115680491991715	0.0238220950444919	-0.0270011833299872	0.169699212547519	0.211579539971488	0.151434910433108	0.193644367697722	0.237074126907651	0.175499750715971	0.0020104886540571	0.00243947354112014	0.00250590148728914
151	27.3297674716514	0.14	10.3871257439392	6.37872012664239	14.395531361236	0.140584226633503	26.3776744822764	16.1951531620847	36.5601958024682	2.13	1.58	2.74	6.24430591401343	10.1703433810809	14.0963808481484	7.31052345342967	11.9069332669894	16.5033430805492	7.49157657682665	12.2025121690937	16.9106617220002	10.3871257439392	2.34405286486534	0.505999650587845	23.0472882441728	-0.0115680491991715	0.0238220950444919	-0.0270011833299872	0.169699212547519	0.211579539971488	0.151434910433108	0.193644367697722	0.237074126907651	0.175499750715971	0.0020104886540571	0.00243947354112014	0.00250590148728914
151	27.3297674716514	0.14	10.4157414810386	6.37485061294573	14.4566323491314	0.15421471256132	25.7522497701782	16.33622057923	35.1682789611264	1.9	1.42	2.75	6.91067073853117	10.8939101351498	14.8771495317684	8.25402416396904	13.0115586312459	17.7690930985227	8.39860173580836	13.2392336666319	18.0799891661824	10.4157414810386	2.2008341122914	-0.351804213750743	20.1033223091731	-0.0115680491991715	0.0238220950444919	-0.0270011833299872	0.169699212547519	0.211579539971488	0.151434910433108	0.193644367697722	0.237074126907651	0.175499750715971	0.0020104886540571	0.00243947354112014	0.00250590148728914
151	27.3297674716514	0.14	10.4336639924289	6.35344675620924	14.5138812286486	0.184015771036912	30.1434213460891	20.2330172009189	40.0538254912592	1.91	1.57	2.73	8.52641110796378	12.7027620272894	16.8791129466151	10.1750393571739	15.1589105821747	20.1427818071755	10.4230194842636	15.5324344690495	20.6430433340554	10.4336639924289	2.22180144135022	-0.294823613176447	20.7605240702419	-0.0115680491991715	0.0238220950444919	-0.0270011833299872	0.169699212547519	0.211579539971488	0.151434910433108	0.193644367697722	0.237074126907651	0.175499750715971	0.0020104886540571	0.00243947354112014	0.00250590148728914
151	27.3297674716514	0.14	10.4472957129297	6.34786830571146	14.546723120148	0.116071039729352	21.8815785281561	12.4537678175551	31.3093892387571	1.94	1.42	2.68	5.17123094241554	9.08598085425929	13.000730766103	6.15076752520639	10.8070508927842	15.463334260362	6.26588261873548	11.0068806587442	15.7455972649341	10.4472957129297	2.15846053857185	-0.795820173127618	19.3251458096348	-0.0115680491991715	0.0238220950444919	-0.0270011833299872	0.169699212547519	0.211579539971488	0.151434910433108	0.193644367697722	0.237074126907651	0.175499750715971	0.0020104886540571	0.00243947354112014	0.00250590148728914
151	27.3297674716514	0.14	10.4632645653251	6.42853636122456	14.4979927694257	0.171798443076116	26.304257402239	17.2870944781067	35.3214203263712	2.02	1.51	2.87	6.93826197298736	10.5573454864125	14.1764289998376	8.19158067975844	12.4644107779049	16.7372408760514	8.3437083334003	12.6951302597749	17.0419936622693	10.4632645653251	2.28459559161235	-0.15640759168005	21.4277078855734	-0.0115680491991715	0.0238220950444919	-0.0270011833299872	0.169699212547519	0.211579539971488	0.151434910433108	0.193644367697722	0.237074126907651	0.175499750715971	0.0020104886540571	0.00243947354112014	0.00250590148728914
151	27.3297674716514	0.14	10.4686222268828	6.46175496726905	14.4754894864966	0.182812044787078	27.8410762328318	18.6507684473882	37.0313840182754	2.17	1.5	2.76	7.06558730623466	10.5472091070947	14.0288309079548	8.24248726717185	12.3040354611026	16.3655836550333	8.41499851832188	12.5570975717734	16.7036214067164	10.4686222268828	2.27918033718438	5.29879356925373	27.2242519624671	-0.0115680491991715	0.0238220950444919	-0.0270011833299872	0.169699212547519	0.211579539971488	0.151434910433108	0.193644367697722	0.237074126907651	0.175499750715971	0.0020104886540571	0.00243947354112014	0.00250590148728914
151	27.3297674716514	0.14	10.5086812728547	6.41003619818537	14.6073263475239	0.172099752607574	27.8785478437192	18.3318210783252	37.4252746091132	1.98	1.42	2.82	7.5074082128723	11.417067521587	15.3267268303017	8.90228657383382	13.5383615793941	18.1744365849544	9.03949143623631	13.7472232036097	18.4545274913717	10.5086812728547	2.20516592137731	-0.297605946072182	19.9860372202632	-0.0115680491991715	0.0238220950444919	-0.0270011833299872	0.169699212547519	0.211579539971488	0.151434910433108	0.193644367697722	0.237074126907651	0.175499750715971	0.0020104886540571	0.00243947354112014	0.00250590148728914
151	27.3297674716514	0.14	10.5164225568328	6.40258192413619	14.6302631895294	0.153718025106071	26.0311203792797	16.4949616913733	35.5672790671861	2.17	1.49	2.77	6.25102392377473	9.86490052527002	13.4787771267653	7.29274531480558	11.5088676613548	15.724990007904	7.4409570255242	11.7445441311017	16.038710641861	10.5164225568328	2.3144825767835	2.91559963568316	24.6091912039725	-0.0115680491991715	0.0238220950444919	-0.0270011833299872	0.169699212547519	0.211579539971488	0.151434910433108	0.193644367697722	0.237074126907651	0.175499750715971	0.0020104886540571	0.00243947354112014	0.00250590148728914
151	27.3297674716514	0.14	10.5297974718738	6.48448986373511	14.5751050800124	0.159351102731	26.8898146353291	17.2470169007841	36.5326123698742	2.03	1.49	2.69	6.9158986298933	10.7825737786633	14.6492489274334	8.16359262349738	12.7278528030088	17.2921129825202	8.3463028785605	13.0059130571714	17.6761634572944	10.5297974718738	2.22904391675556	1.71475346025734	22.6812386387977	-0.0115680491991715	0.0238220950444919	-0.0270011833299872	0.169699212547519	0.211579539971488	0.151434910433108	0.193644367697722	0.237074126907651	0.175499750715971	0.0020104886540571	0.00243947354112014	0.00250590148728914
151	27.3297674716514	0.14	10.5445733155866	6.51618633605517	14.572960295118	0.171174041130794	26.0453513220977	17.0973013263701	34.9934013178253	2.17	1.64	2.76	6.47925090705589	9.87023407711787	13.2612172471799	7.55899671983685	11.5150760609852	15.4711554021336	7.75306187204716	11.8196710213537	15.8783472896105	10.5445733155866	2.32540695445666	1.02684539302348	23.4488901869711	-0.0115680491991715	0.0238220950444919	-0.0270011833299872	0.169699212547519	0.211579539971488	0.151434910433108	0.193644367697722	0.237074126907651	0.175499750715971	0.0020104886540571	0.00243947354112014	0.00250590148728914
151	27.3297674716514	0.14	10.5690597328059	6.44216777023934	14.6959516953725	0.168635180889077	26.8700055915114	17.5551752705504	36.1848359124724	1.98	1.53	2.51	7.19071652252967	11.006132960203	14.8215493978764	8.52710810637191	13.0516180537372	17.5761280011024	8.76621411185502	13.4179984510035	18.0688454923182	10.5690597328059	2.17268121878475	-0.757173296521832	19.5970881721083	-0.0115680491991715	0.0238220950444919	-0.0270011833299872	0.169699212547519	0.211579539971488	0.151434910433108	0.193644367697722	0.237074126907651	0.175499750715971	0.0020104886540571	0.00243947354112014	0.00250590148728914
151	27.3297674716514	0.14	10.5831239890294	6.42661774555776	14.739630232501	0.175951639217813	27.5247967817866	18.2246613261929	36.8249322373804	2.03	1.49	2.68	7.28738411717133	11.0061725321434	14.7249609471155	8.59692877855668	12.9839843573487	17.3710399361406	8.78845734560021	13.2698065057732	17.7559507530957	10.5831239890294	2.19318033029057	1.73820692298381	22.3745698314315	-0.0115680491991715	0.0238220950444919	-0.0270011833299872	0.169699212547519	0.211579539971488	0.151434910433108	0.193644367697722	0.237074126907651	0.175499750715971	0.0020104886540571	0.00243947354112014	0.00250590148728914
151	27.3297674716514	0.14	10.6318567855326	6.46180197997222	14.8019115910929	0.163015145023873	26.4243989088555	17.0760395012904	35.7727583164206	1.88	1.42	2.44	7.27927162309221	11.2643436506437	15.2494156781951	8.70945327359616	13.47748507856	18.2455168835238	8.92794636998191	13.8166741352239	18.7121923065191	10.6318567855326	2.09979740641833	2.95160162112959	21.8860342605892	-0.0115680491991715	0.0238220950444919	-0.0270011833299872	0.169699212547519	0.211579539971488	0.151434910433108	0.193644367697722	0.237074126907651	0.175499750715971	0.0020104886540571	0.00243947354112014	0.00250590148728914
151	27.3297674716514	0.14	10.6412430003241	6.50518141156222	14.7773045890859	0.156090159005247	27.465586118157	17.494680691511	37.4364915448031	2.04	1.48	2.89	6.97722645438354	10.9538217603332	14.9304170662829	8.22645509393615	12.9150348505241	17.603614607112	8.3617633106247	13.1210995088982	17.8888999735579	10.6412430003241	2.27913422831056	2.54015763618429	24.0862034074964	-0.0115680491991715	0.0238220950444919	-0.0270011833299872	0.169699212547519	0.211579539971488	0.151434910433108	0.193644367697722	0.237074126907651	0.175499750715971	0.0020104886540571	0.00243947354112014	0.00250590148728914
151	27.3297674716514	0.14	10.6458390041187	6.43874061907117	14.8529373891663	0.181653449218808	27.6173499538129	18.4653866831975	36.7693132244283	1.92	1.5	2.73	7.74096792409365	11.5776086257358	15.414249327378	9.22688274775617	13.7999844898702	18.3730862319842	9.42347102813363	14.0936180475834	18.7543710591391	10.6458390041187	2.15066367044905	-0.562445610100205	19.7549264363764	-0.0115680491991715	0.0238220950444919	-0.0270011833299872	0.169699212547519	0.211579539971488	0.151434910433108	0.193644367697722	0.237074126907651	0.175499750715971	0.0020104886540571	0.00243947354112014	0.00250590148728914
151	27.3297674716514	0.14	10.6485641054807	6.58279446810349	14.7143337428578	0.142170147612259	24.329186213152	14.9985895892448	33.6597828370592	2.09	1.5	2.68	5.87000496191509	9.52172488891664	13.1734448159182	6.89357520519174	11.1820564089401	15.4705376126885	7.04759967935567	11.4397619275661	15.8110071527735	10.6485641054807	2.25716436752903	-4.09317517820214	17.1631037347476	-0.0115680491991715	0.0238220950444919	-0.0270011833299872	0.169699212547519	0.211579539971488	0.151434910433108	0.193644367697722	0.237074126907651	0.175499750715971	0.0020104886540571	0.00243947354112014	0.00250590148728914
151	27.3297674716514	0.14	10.6560226300948	6.50472725361033	14.8073180065792	0.139813331618891	22.9503377195786	14.0624900294749	31.8381854096823	2.02	1.41	2.62	5.64814628886864	9.21791692277987	12.7876875566911	6.66945607810298	10.8847202079812	15.0999843378594	6.80165190503471	11.1011167982258	15.4034191802988	10.6560226300948	2.14232662307291	-2.07877242740561	17.5952054061579	-0.0115680491991715	0.0238220950444919	-0.0270011833299872	0.169699212547519	0.211579539971488	0.151434910433108	0.193644367697722	0.237074126907651	0.175499750715971	0.0020104886540571	0.00243947354112014	0.00250590148728914
151	27.3297674716514	0.14	10.6787704859831	6.60022877711202	14.7573121948542	0.14362531499674	24.2938520127478	15.0319910647599	33.5557129607358	2.02	1.53	2.68	6.03905305349736	9.75997527850719	13.480897503517	7.13142960333341	11.5254123473282	15.9193950913229	7.31067846491969	11.8002625499855	16.2981716198151	10.6787704859831	2.17152115055908	0.427672530096687	20.8215498731376	-0.0115680491991715	0.0238220950444919	-0.0270011833299872	0.169699212547519	0.211579539971488	0.151434910433108	0.193644367697722	0.237074126907651	0.175499750715971	0.0020104886540571	0.00243947354112014	0.00250590148728914
151	27.3297674716514	0.14	10.6898189086535	6.63404576792442	14.7455920493826	0.182190497608197	27.9822579943011	18.7260856312952	37.238430357307	2.04	1.45	2.85	7.48302741227144	11.1818352084575	14.8806430046436	8.82650811129352	13.1893889637161	17.5522698161386	8.96891830847781	13.3967847629855	17.8327185088083	10.6898189086535	2.24077764957183	-3.74394133930132	17.259075352008	-0.0115680491991715	0.0238220950444919	-0.0270011833299872	0.169699212547519	0.211579539971488	0.151434910433108	0.193644367697722	0.237074126907651	0.175499750715971	0.0020104886540571	0.00243947354112014	0.00250590148728914
151	27.3297674716514	0.14	10.6975729649044	6.60729456754374	14.7878513622651	0.173990048804156	28.6596474689203	18.9100487670935	38.4092461707471	2.05	1.51	2.6	7.50007153615985	11.3669408717798	15.2338102073998	8.83254069057163	13.3864013554093	17.940262020247	9.05619532383952	13.7263286421254	18.3869409375204	10.6975729649044	2.24411334703714	2.55395639019858	23.9719968081664	-0.0115680491991715	0.0238220950444919	-0.0270011833299872	0.169699212547519	0.211579539971488	0.151434910433108	0.193644367697722	0.237074126907651	0.175499750715971	0.0020104886540571	0.00243947354112014	0.00250590148728914
151	27.3297674716514	0.14	10.6987257669946	6.58817366655605	14.8092778674331	0.168608779794522	27.757180476359	18.1338935478405	37.3804674048775	1.99	1.56	2.71	7.39216755473703	11.3150398940528	15.2379122333685	8.75681564052578	13.4038788465935	18.0509420526612	8.97069239764826	13.7348598979901	18.4982988848528	10.6987257669946	2.24119563252539	3.53996089410345	24.7285539326197	-0.0115680491991715	0.0238220950444919	-0.0270011833299872	0.169699212547519	0.211579539971488	0.151434910433108	0.193644367697722	0.237074126907651	0.175499750715971	0.0020104886540571	0.00243947354112014	0.00250590148728914
151	27.3297674716514	0.14	10.7009544667439	6.55183451243287	14.8500744210549	0.188306215889074	31.0839675798705	21.0080248373478	41.1599103223931	1.91	1.48	2.62	8.85463754217085	13.1015299355049	17.3484223288389	10.5671687878014	15.635431438899	20.7036940899965	10.8117831949342	16.0014849636119	21.1891351673736	10.7009544667439	2.19078703272359	-0.618728505694311	19.7816914820818	-0.0115680491991715	0.0238220950444919	-0.0270011833299872	0.169699212547519	0.211579539971488	0.151434910433108	0.193644367697722	0.237074126907651	0.175499750715971	0.0020104886540571	0.00243947354112014	0.00250590148728914
151	27.3297674716514	0.14	10.7033415364983	6.63276063181956	14.7739224411771	0.194451629535576	28.2235046288275	19.254661650415	37.19234760724	2.02	1.46	2.73	7.75385792313402	11.3656136346663	14.9773693461987	9.16107638644446	13.4283160354721	17.6955556844998	9.34225602153565	13.6866901808506	18.0379382162786	10.7033415364983	2.23485652994514	2.21901108466762	22.8927082589289	-0.0115680491991715	0.0238220950444919	-0.0270011833299872	0.169699212547519	0.211579539971488	0.151434910433108	0.193644367697722	0.237074126907651	0.175499750715971	0.0020104886540571	0.00243947354112014	0.00250590148728914
151	27.3297674716514	0.14	10.7125617246068	6.62222465899986	14.8028987902138	0.196677370456666	31.4805326962252	21.5471918422865	41.4138735501639	2.03	1.67	3	8.64150603372246	12.6252745708306	16.6090431079386	10.2008381940961	14.9034650384432	19.6060918827903	10.4303265544818	15.2415994912066	20.050397401765	10.7125617246068	2.36997670886605	0.745923305034752	23.7417793337057	-0.0115680491991715	0.0238220950444919	-0.0270011833299872	0.169699212547519	0.211579539971488	0.151434910433108	0.193644367697722	0.237074126907651	0.175499750715971	0.0020104886540571	0.00243947354112014	0.00250590148728914
151	27.3297674716514	0.14	10.7354910610046	6.49837293890066	14.9726091831086	0.159973484083103	26.8115443667377	17.2190889863353	36.40399974714	2.11	1.44	2.61	6.68619220261285	10.4109537401864	14.13571527776	7.83926274480556	12.2063798527126	16.5734969606196	8.01280636739263	12.4773385197298	16.9371432378468	10.7354910610046	2.22485445226843	3.35452261727723	24.3063166349513	-0.0115680491991715	0.0238220950444919	-0.0270011833299872	0.169699212547519	0.211579539971488	0.151434910433108	0.193644367697722	0.237074126907651	0.175499750715971	0.0020104886540571	0.00243947354112014	0.00250590148728914
151	27.3297674716514	0.14	10.7365898221892	6.51862141056237	14.9545582338161	0.155373528303449	26.0655466851414	16.5770779727819	35.5540153975009	2.12	1.55	2.88	6.40769749930049	10.0753666349711	13.7430357706417	7.50570023573526	11.8018495310487	16.0979988263622	7.65385630797156	12.0379329903913	16.4164628825439	10.7365898221892	2.32697789544651	3.19117363677612	25.6014262792522	-0.0115680491991715	0.0238220950444919	-0.0270011833299872	0.169699212547519	0.211579539971488	0.151434910433108	0.193644367697722	0.237074126907651	0.175499750715971	0.0020104886540571	0.00243947354112014	0.00250590148728914
151	27.3297674716514	0.14	10.7512084541217	6.56833112716178	14.9340857810816	0.171516362481513	25.934720176703	17.035412600262	34.8340277531439	1.96	1.43	2.53	7.0093817342544	10.6710860579206	14.3327903815868	8.32030216210936	12.6668319355296	17.0133617089499	8.50996436363774	12.9577397740162	17.4043869716127	10.7512084541217	2.12773010305676	-2.70604790867221	16.8290476073892	-0.0115680491991715	0.0238220950444919	-0.0270011833299872	0.169699212547519	0.211579539971488	0.151434910433108	0.193644367697722	0.237074126907651	0.175499750715971	0.0020104886540571	0.00243947354112014	0.00250590148728914
151	27.3297674716514	0.14	10.7917784672772	6.56661925179065	15.0169376827637	0.195097217068782	29.4991664837662	20.1442183572881	38.8541146102442	1.86	1.36	2.43	8.66395278167436	12.6874808930788	16.7110090044833	10.3873643343108	15.211242471193	20.0351206080753	10.626105211671	15.5587973475976	20.4951425723879	10.7917784672772	2.05948040061095	0.457033618515535	19.119726818389	-0.0115680491991715	0.0238220950444919	-0.0270011833299872	0.169699212547519	0.211579539971488	0.151434910433108	0.193644367697722	0.237074126907651	0.175499750715971	0.0020104886540571	0.00243947354112014	0.00250590148728914
151	27.3297674716514	0.14	10.8204421080197	6.62682410972357	15.0140601063158	0.150610059826452	28.653373768436	18.0293803610023	39.2773671758696	1.94	1.5	2.64	7.48164767500968	11.8902836893661	16.2989197037225	8.89756638416467	14.1405467148716	19.3835270455786	9.10681787771537	14.4714811820502	19.8340864951115	10.8204421080197	2.24119933912427	-0.291464037870717	21.018419686	-0.0115680491991715	0.0238220950444919	-0.0270011833299872	0.169699212547519	0.211579539971488	0.151434910433108	0.193644367697722	0.237074126907651	0.175499750715971	0.0020104886540571	0.00243947354112014	0.00250590148728914
151	27.3297674716514	0.14	10.8266019056439	6.68141799868224	14.9717858126056	0.161069641853731	27.3042845260545	17.5751911609984	37.0333778911105	2.07	1.52	2.69	6.92023942200357	10.7510743090017	14.5819091959998	8.13725083493719	12.6417863693027	17.1463219036682	8.32726862142755	12.9387604363705	17.552959058996	10.8266019056439	2.23213663123362	1.67555091335769	22.7643196561386	-0.0115680491991715	0.0238220950444919	-0.0270011833299872	0.169699212547519	0.211579539971488	0.151434910433108	0.193644367697722	0.237074126907651	0.175499750715971	0.0020104886540571	0.00243947354112014	0.00250590148728914
151	27.3297674716514	0.14	10.8287008100146	6.72032993247754	14.9370716875517	0.179559830102587	29.6007806546581	19.7219056293543	39.4796556799619	1.99	1.45	2.83	8.01390082980472	12.0281338481893	16.0423668665739	9.4867469703673	14.2387415026526	18.9907360349379	9.64114792034793	14.4667956222644	19.3005920791436	10.8287008100146	2.2928513650427	0.556589368151934	22.3620212228588	-0.0115680491991715	0.0238220950444919	-0.0270011833299872	0.169699212547519	0.211579539971488	0.151434910433108	0.193644367697722	0.237074126907651	0.175499750715971	0.0020104886540571	0.00243947354112014	0.00250590148728914
151	27.3297674716514	0.14	10.8929686813899	6.72016193050296	15.0657754322768	0.156786409132435	28.9356267063177	18.4587231355432	39.4125302770923	2.14	1.67	2.85	7.08042783094829	11.0991759902852	15.1179241496221	8.28066629241976	12.9806523971137	17.6806385018076	8.48842368999615	13.3065373407877	18.1366440519631	10.8929686813899	2.4015749517141	-3.55181162669227	19.9767055480479	-0.0115680491991715	0.0238220950444919	-0.0270011833299872	0.169699212547519	0.211579539971488	0.151434910433108	0.193644367697722	0.237074126907651	0.175499750715971	0.0020104886540571	0.00243947354112014	0.00250590148728914
151	27.3297674716514	0.14	10.9060722736962	6.65436273383405	15.1577818135584	0.176901941548754	29.902425461248	19.8319177365787	39.9729331859172	1.91	1.47	2.59	8.35596219405501	12.5990607657613	16.8421593374677	9.97125088404769	15.0345816413757	20.0979123987036	10.2041970499874	15.3805053508051	20.5696699635624	10.9060722736962	2.16628848375377	2.6773731717656	22.6308351172805	-0.0115680491991715	0.0238220950444919	-0.0270011833299872	0.169699212547519	0.211579539971488	0.151434910433108	0.193644367697722	0.237074126907651	0.175499750715971	0.0020104886540571	0.00243947354112014	0.00250590148728914
151	27.3297674716514	0.14	10.9218318130924	6.61955659803143	15.2241070281533	0.140040617260234	25.9221964996247	15.8929288500012	35.9514641492482	2	1.5	2.79	6.45245877155688	10.5242970481185	14.59613532468	7.63690795298791	12.4561954863898	17.2754830197917	7.78908436485331	12.7035609944657	17.6279305458938	10.9218318130924	2.2522928675541	-4.5360815428398	16.8996620436767	-0.0115680491991715	0.0238220950444919	-0.0270011833299872	0.169699212547519	0.211579539971488	0.151434910433108	0.193644367697722	0.237074126907651	0.175499750715971	0.0020104886540571	0.00243947354112014	0.00250590148728914
151	27.3297674716514	0.14	10.983317657948	6.78822712652273	15.1784081893733	0.171790896705473	29.4476750596749	19.3526732679487	39.5426768514011	2.01	1.58	2.63	7.79925388824352	11.8676056288964	15.9359573695493	9.21621667748536	14.0237036114087	18.8311905453321	9.46395553008411	14.4006788166143	19.3418478717679	10.983317657948	2.22994929340986	-0.0591750585962811	21.2954005385865	-0.0115680491991715	0.0238220950444919	-0.0270011833299872	0.169699212547519	0.211579539971488	0.151434910433108	0.193644367697722	0.237074126907651	0.175499750715971	0.0020104886540571	0.00243947354112014	0.00250590148728914
151	27.3297674716514	0.14	11.0367004575799	6.70254248761649	15.3708584275432	0.167175153305919	28.5040509490728	18.5709918628095	38.4371100353361	1.93	1.53	2.52	7.73964272802376	11.8793423785301	16.0190420290364	9.21319921762988	14.1410594460059	19.0689196743818	9.46627207850439	14.5351312952474	19.5911989213857	11.0367004575799	2.15165253136588	0.706791521149694	20.9936262221643	-0.0115680491991715	0.0238220950444919	-0.0270011833299872	0.169699212547519	0.211579539971488	0.151434910433108	0.193644367697722	0.237074126907651	0.175499750715971	0.0020104886540571	0.00243947354112014	0.00250590148728914
151	27.3297674716514	0.14	11.0544374969369	6.8578418115645	15.2510331823094	0.168539506195083	27.7496992435898	18.1266281803815	37.3727703067981	1.95	1.38	2.66	7.49921183399085	11.4803961821451	15.4615805302994	8.91246392069847	13.6439160586082	18.375368196518	9.06749811064221	13.8808190098203	18.697800683111	11.0544374969369	2.15710023131866	1.7580115506443	22.018890162935	-0.0115680491991715	0.0238220950444919	-0.0270011833299872	0.169699212547519	0.211579539971488	0.151434910433108	0.193644367697722	0.237074126907651	0.175499750715971	0.0020104886540571	0.00243947354112014	0.00250590148728914
151	27.3297674716514	0.14	11.1157617383726	6.77179610543219	15.4597273713131	0.185459203857371	29.2503212512866	19.6795193632413	38.821123139332	1.95	1.49	2.54	8.14143894243813	12.1008902767648	16.0603416110914	9.67566224935555	14.3812571785281	19.0868521077006	9.92264126255425	14.7496537510865	19.5776311481126	11.1157617383726	2.1522356281032	-0.574236508909336	19.5944631883848	-0.0115680491991715	0.0238220950444919	-0.0270011833299872	0.169699212547519	0.211579539971488	0.151434910433108	0.193644367697722	0.237074126907651	0.175499750715971	0.0020104886540571	0.00243947354112014	0.00250590148728914
151	27.3297674716514	0.14	11.1218218835983	6.74239980388654	15.5012439633101	0.160444311013078	28.1914348556728	18.1229241702201	38.2599455411256	1.99	1.43	2.61	7.37090101669984	11.4659352921291	15.5609695675584	8.72730449958117	13.5759126923818	18.4245208851824	8.91096746320191	13.8603948113798	18.8102399451548	11.1218218835983	2.10627037782637	-5.64103837299693	14.2333109336448	-0.0115680491991715	0.0238220950444919	-0.0270011833299872	0.169699212547519	0.211579539971488	0.151434910433108	0.193644367697722	0.237074126907651	0.175499750715971	0.0020104886540571	0.00243947354112014	0.00250590148728914
151	27.3297674716514	0.14	11.1551356583785	6.90631845701556	15.4039528597415	0.171735995366506	29.4302404754407	19.3392684913545	39.521212459527	2.02	1.52	2.62	7.78527114595086	11.8475216420038	15.9097721380567	9.19751630180488	13.9966574568171	18.7957986118292	9.42659729051031	14.3418108529627	19.2538647916043	11.1551356583785	2.19300876232897	1.3370954735695	22.4396092696409	-0.0115680491991715	0.0238220950444919	-0.0270011833299872	0.169699212547519	0.211579539971488	0.151434910433108	0.193644367697722	0.237074126907651	0.175499750715971	0.0020104886540571	0.00243947354112014	0.00250590148728914
151	27.3297674716514	0.14	11.2096492273088	6.78297020944446	15.6363282451731	0.1688723158485	30.6489541578652	20.0330799000261	41.2648284157043	2.15	1.6	2.8	7.63699908534507	11.6839765047857	15.7309539242263	8.92037171808539	13.6474304112549	18.3744891044245	9.13158220106842	13.973056959483	18.8156586037387	11.2096492273088	2.33827014680553	-2.10713216377326	20.5088861531356	-0.0115680491991715	0.0238220950444919	-0.0270011833299872	0.169699212547519	0.211579539971488	0.151434910433108	0.193644367697722	0.237074126907651	0.175499750715971	0.0020104886540571	0.00243947354112014	0.00250590148728914
151	27.3297674716514	0.14	11.2176577932159	6.86797579946517	15.5673397869666	0.162596494045718	27.4486065737939	17.7229806147057	37.1742325328821	1.93	1.5	2.62	7.39047915340513	11.4460631134089	15.5016470734126	8.79868701579011	13.6270361917553	18.4553853677204	9.01114734083335	13.9589157653532	18.9117528957513	11.2176577932159	2.16518542890742	1.47546533558847	21.9657339557179	-0.0115680491991715	0.0238220950444919	-0.0270011833299872	0.169699212547519	0.211579539971488	0.151434910433108	0.193644367697722	0.237074126907651	0.175499750715971	0.0020104886540571	0.00243947354112014	0.00250590148728914
151	27.3297674716514	0.14	11.3013522192895	6.84108470823249	15.7616197303466	0.166371434554181	30.3577525764537	19.7480797451244	40.9674254077831	1.97	1.51	2.49	8.09461012052875	12.4434463711612	16.7922826217937	9.60046070503895	14.7583164776056	19.9161722501723	9.86161751619106	15.1668415777925	20.4739244098278	11.3013522192895	2.17176839218994	0.602345254216078	21.2034697048091	-0.0115680491991715	0.0238220950444919	-0.0270011833299872	0.169699212547519	0.211579539971488	0.151434910433108	0.193644367697722	0.237074126907651	0.175499750715971	0.0020104886540571	0.00243947354112014	0.00250590148728914
151	27.3297674716514	0.14	11.3104450324012	7.00569049437664	15.6151995704258	0.16269324591603	27.3852744837479	17.6855344433227	37.085014524173	2.05	1.5	2.69	7.03499843800073	10.8933865603437	14.7517746826867	8.28998547882245	12.8366789554132	17.383372432004	8.47878251669751	13.1202360806881	17.7737899075122	11.3104450324012	2.21836993954699	2.3692570816174	23.2361583642204	-0.0115680491991715	0.0238220950444919	-0.0270011833299872	0.169699212547519	0.211579539971488	0.151434910433108	0.193644367697722	0.237074126907651	0.175499750715971	0.0020104886540571	0.00243947354112014	0.00250590148728914
151	27.3297674716514	0.14	11.3738249022465	6.93721617092695	15.8104336335661	0.148984457426837	27.8432021063162	17.4535045489181	38.2328996637143	1.81	1.4	2.55	7.68174080808212	12.2545166358023	16.8272924635225	9.25943121023087	14.7713723540968	20.2833134979626	9.45854752000332	15.0887436681527	20.7129743929247	11.3738249022465	2.09733883143915	0.43598862841691	19.5107011471504	-0.0115680491991715	0.0238220950444919	-0.0270011833299872	0.169699212547519	0.211579539971488	0.151434910433108	0.193644367697722	0.237074126907651	0.175499750715971	0.0020104886540571	0.00243947354112014	0.00250590148728914
151	27.3297674716514	0.14	11.3831944337239	6.9236565435778	15.84273232387	0.132084594933273	25.948501791542	15.5634094291516	36.3335941539325	2.05	1.55	2.68	6.18866236640232	10.3182093379261	14.44775630945	7.29212247824616	12.1579820959083	17.0238417135704	7.47716170912582	12.4589805293352	17.4445655182005	11.3831944337239	2.2146561936869	-0.128572242610555	21.2644310621712	-0.0115680491991715	0.0238220950444919	-0.0270011833299872	0.169699212547519	0.211579539971488	0.151434910433108	0.193644367697722	0.237074126907651	0.175499750715971	0.0020104886540571	0.00243947354112014	0.00250590148728914
151	27.3297674716514	0.14	11.3981005224045	6.95123099507332	15.8449700497357	0.157964936584052	26.9628584485426	17.2435328170375	36.6821840800477	1.85	1.44	2.64	7.45237313049872	11.6529068582062	15.8534405859136	8.94477920826769	13.9865083451863	19.028237482105	9.1324669285634	14.275406942068	19.4276764876385	11.3981005224045	2.12030946965264	-1.6478388502947	17.8811489085649	-0.0115680491991715	0.0238220950444919	-0.0270011833299872	0.169699212547519	0.211579539971488	0.151434910433108	0.193644367697722	0.237074126907651	0.175499750715971	0.0020104886540571	0.00243947354112014	0.00250590148728914
151	27.3297674716514	0.14	11.4003149455709	7.0126597960533	15.7879700950886	0.145209753566114	25.5737697457777	15.8862612356564	35.261278255899	2.06	1.47	2.72	6.29695506138491	10.1368645806934	13.9767741000018	7.41472548387059	11.9362560793759	16.4577866748811	7.56509249255981	12.1802888839961	16.7909897824931	11.4003149455709	2.21080000729252	-1.44745994463289	19.427770259583	-0.0115680491991715	0.0238220950444919	-0.0270011833299872	0.169699212547519	0.211579539971488	0.151434910433108	0.193644367697722	0.237074126907651	0.175499750715971	0.0020104886540571	0.00243947354112014	0.00250590148728914
151	27.3297674716514	0.14	11.4025798702909	6.98304516255676	15.822114578025	0.159205982826069	27.0569343398019	17.348947843418	36.7649208361858	2.04	1.44	2.75	6.91894766844846	10.7905974734231	14.6622472783977	8.15770234036096	12.722524649847	17.2873469593329	8.30591570304201	12.9477560094409	17.5993262767889	11.4025798702909	2.21268448419646	1.40661741789852	22.2441150088688	-0.0115680491991715	0.0238220950444919	-0.0270011833299872	0.169699212547519	0.211579539971488	0.151434910433108	0.193644367697722	0.237074126907651	0.175499750715971	0.0020104886540571	0.00243947354112014	0.00250590148728914
151	27.3297674716514	0.14	11.428134854654	6.98838536942123	15.8678843398867	0.217792692177636	32.4763616730888	22.867053674001	42.0856696721765	1.94	1.55	2.73	9.51886086435062	13.518924324647	17.5189877849434	11.328195393337	16.0885864852679	20.8489775771989	11.5961747126154	16.4631637509349	21.3429430534368	11.428134854654	2.24523514379601	1.58758396994655	22.3855093771138	-0.0115680491991715	0.0238220950444919	-0.0270011833299872	0.169699212547519	0.211579539971488	0.151434910433108	0.193644367697722	0.237074126907651	0.175499750715971	0.0020104886540571	0.00243947354112014	0.00250590148728914
151	27.3297674716514	0.14	11.4702834412916	7.09921460512683	15.8413522774563	0.184721213498735	30.2472826182179	20.3260299444399	40.1685352919959	1.9	1.5	2.69	8.57700164441842	12.7634857109226	16.9499697774268	10.2384821222503	15.2359444111706	20.2334067000909	10.46844205602	15.5766587675158	20.680181134351	11.4702834412916	2.17574237422272	-0.467176876634927	19.8378269263084	-0.0115680491991715	0.0238220950444919	-0.0270011833299872	0.169699212547519	0.211579539971488	0.151434910433108	0.193644367697722	0.237074126907651	0.175499750715971	0.0020104886540571	0.00243947354112014	0.00250590148728914
151	27.3297674716514	0.14	11.4766743421895	7.12217503782964	15.8311736465493	0.142199970429851	28.2292169078596	17.4042253156268	39.0542085000924	2.09	1.56	2.62	6.81535524985388	11.0543352641787	15.2933152785035	8.00471331766502	12.9834442172332	17.9621751168014	8.21570802823126	13.3352633324195	18.4471245558682	11.4766743421895	2.27499990281379	0.692770856845973	22.6000099589624	-0.0115680491991715	0.0238220950444919	-0.0270011833299872	0.169699212547519	0.211579539971488	0.151434910433108	0.193644367697722	0.237074126907651	0.175499750715971	0.0020104886540571	0.00243947354112014	0.00250590148728914
151	27.3297674716514	0.14	11.4837856529296	7.12589885414536	15.8416724517139	0.156326503525887	24.8110590608649	15.8119055547123	33.8102125670175	2.05	1.44	2.61	6.28662079760613	9.86457447288396	13.4425281481618	7.4073339758365	11.6231279096692	15.838921843502	7.56786938835704	11.8791472656929	16.1794985217898	11.4837856529296	2.15318607179445	0.281272931015202	20.2685873653756	-0.0115680491991715	0.0238220950444919	-0.0270011833299872	0.169699212547519	0.211579539971488	0.151434910433108	0.193644367697722	0.237074126907651	0.175499750715971	0.0020104886540571	0.00243947354112014	0.00250590148728914
151	27.3297674716514	0.14	11.5357544827368	7.04681746931651	16.0246914961571	0.159331290857632	25.1223717730416	16.1127200389424	34.1320235071407	2.03	1.48	2.67	6.46550382323093	10.080780299953	13.6960567766751	7.63306605050855	11.9012012016343	16.16933635276	7.8008094115041	12.1637833504543	16.5213778657786	11.5357544827368	2.13775887718924	0.831947291390721	20.8537531990806	-0.0115680491991715	0.0238220950444919	-0.0270011833299872	0.169699212547519	0.211579539971488	0.151434910433108	0.193644367697722	0.237074126907651	0.175499750715971	0.0020104886540571	0.00243947354112014	0.00250590148728914
151	27.3297674716514	0.14	11.566493226268	7.16706828346369	15.9659181690723	0.177750757572397	28.4731147451624	18.9118256290883	38.0344038612365	2.14	1.5	2.72	7.2371785030358	10.8960931635924	14.555007824149	8.45993084993414	12.7370348347446	17.0141388195551	8.64404338912612	13.0169114799867	17.3840047671007	11.566493226268	2.25488079243245	2.2643136479478	23.5580244767289	-0.0115680491991715	0.0238220950444919	-0.0270011833299872	0.169699212547519	0.211579539971488	0.151434910433108	0.193644367697722	0.237074126907651	0.175499750715971	0.0020104886540571	0.00243947354112014	0.00250590148728914
151	27.3297674716514	0.14	11.6129670754034	7.14627940186532	16.0796547489416	0.145876827976818	27.0612775630779	16.8377480778741	37.2848070482816	1.91	1.45	2.67	7.09497180157168	11.402890715347	15.7108096291222	8.46665222567514	13.6074268868604	18.7482015480456	8.64148278177044	13.8854306643015	19.1332218996765	11.6129670754034	2.14764600214075	-0.623438583668826	19.3017678365929	-0.0115680491991715	0.0238220950444919	-0.0270011833299872	0.169699212547519	0.211579539971488	0.151434910433108	0.193644367697722	0.237074126907651	0.175499750715971	0.0020104886540571	0.00243947354112014	0.00250590148728914
151	27.3297674716514	0.14	11.637520003172	7.12662947970341	16.1484105266405	0.173540111802762	29.9422298642121	19.740341773333	40.1441179550911	1.95	1.47	2.66	8.16346698439325	12.3823795830024	16.6012921816116	9.70101828179331	14.7145435801305	19.7280688784677	9.91176657723025	15.040878125088	20.1634313702253	11.637520003172	2.17641686768667	-4.88165556368739	15.7694122730563	-0.0115680491991715	0.0238220950444919	-0.0270011833299872	0.169699212547519	0.211579539971488	0.151434910433108	0.193644367697722	0.237074126907651	0.175499750715971	0.0020104886540571	0.00243947354112014	0.00250590148728914
151	27.3297674716514	0.14	11.6600609592194	7.09278632485397	16.2273355935848	0.13853382324038	24.9978588636286	15.2652453295066	34.7304723977507	1.86	1.41	2.47	6.56701415765388	10.7539243245028	14.9408344913516	7.87371953640943	12.8937416631299	17.9137637898504	8.06204064215744	13.2038302068845	18.3421685803925	11.6600609592194	2.07989514990583	-1.87933309231751	17.1493933679805	-0.0115680491991715	0.0238220950444919	-0.0270011833299872	0.169699212547519	0.211579539971488	0.151434910433108	0.193644367697722	0.237074126907651	0.175499750715971	0.0020104886540571	0.00243947354112014	0.00250590148728914
151	27.3297674716514	0.14	11.6749039696794	7.11854302257471	16.231264916784	0.150621751185866	29.910802901908	18.8210912529542	41.0005145508619	1.91	1.44	2.49	7.93171261410851	12.6052145163442	17.2787164185799	9.46543399099608	15.042630986727	20.6198279824578	9.69696127141086	15.4136530585511	21.1279119146422	11.6749039696794	2.15013109526056	0.0807792102601839	20.2123240077626	-0.0115680491991715	0.0238220950444919	-0.0270011833299872	0.169699212547519	0.211579539971488	0.151434910433108	0.193644367697722	0.237074126907651	0.175499750715971	0.0020104886540571	0.00243947354112014	0.00250590148728914
151	27.3297674716514	0.14	11.683842332859	7.21027196247872	16.1574127032393	0.138532289893202	26.5890852714321	16.2368805066047	36.9412900362596	1.88	1.47	2.68	6.92205772542963	11.3353783099135	15.7486988943974	8.28219505142141	13.5627031539279	18.8432112564343	8.46128760034023	13.8573442069377	19.2432281298904	11.683842332859	2.16546015102992	-0.950219400334508	19.1173407769746	-0.0115680491991715	0.0238220950444919	-0.0270011833299872	0.169699212547519	0.211579539971488	0.151434910433108	0.193644367697722	0.237074126907651	0.175499750715971	0.0020104886540571	0.00243947354112014	0.00250590148728914
151	27.3297674716514	0.14	11.6977295597331	7.17348050482091	16.2219786146454	0.173301922886012	29.183394890626	19.2317918002476	39.1349979810045	1.9	1.41	2.5	8.14120145173799	12.3539137339844	16.5666260162308	9.72527761381433	14.7576793661657	19.7900811185171	9.94982280621011	15.1033025588434	20.2489593403359	11.6977295597331	2.08073846691806	-0.112388514011166	19.0602981229641	-0.0115680491991715	0.0238220950444919	-0.0270011833299872	0.169699212547519	0.211579539971488	0.151434910433108	0.193644367697722	0.237074126907651	0.175499750715971	0.0020104886540571	0.00243947354112014	0.00250590148728914
151	27.3297674716514	0.14	11.7290030307363	7.15696875138276	16.3010373100898	0.15783285888759	28.9127602984383	18.4853742642429	39.3401463326336	2.03	1.55	2.6	7.3950231394424	11.5664702470042	15.7379173545659	8.72476354445211	13.6463018500658	18.5678401556794	8.95540592708014	14.0023212863028	19.0566131242425	11.7290030307363	2.22264539990144	-0.610141797052319	20.6630770614116	-0.0115680491991715	0.0238220950444919	-0.0270011833299872	0.169699212547519	0.211579539971488	0.151434910433108	0.193644367697722	0.237074126907651	0.175499750715971	0.0020104886540571	0.00243947354112014	0.00250590148728914
151	27.3297674716514	0.14	11.7358099406507	7.26793876449037	16.2036811168111	0.126976925428834	24.0817934711527	14.2229777987735	33.9406091435318	2.08	1.58	2.72	5.58519036480273	9.45662735083855	13.3280643368744	6.56370020344114	11.1134021962308	15.6631041890206	6.72530311584122	11.3887547654343	16.0519909032199	11.7358099406507	2.21430633801557	1.02659303899398	21.9324236369405	-0.0115680491991715	0.0238220950444919	-0.0270011833299872	0.169699212547519	0.211579539971488	0.151434910433108	0.193644367697722	0.237074126907651	0.175499750715971	0.0020104886540571	0.00243947354112014	0.00250590148728914
151	27.3297674716514	0.14	11.7570458682586	7.11764803637307	16.3964437001441	0.16924618242803	30.05577958288	19.6592069783936	40.4523521873664	2.16	1.57	2.82	7.47243106051626	11.4241505850148	15.3758701095134	8.72294779971149	13.3359904430143	17.9490330863171	8.91849438685181	13.6309155458077	18.3509332400695	11.7570458682586	2.2869466755813	0.768119769285031	22.8567518110956	-0.0115680491991715	0.0238220950444919	-0.0270011833299872	0.169699212547519	0.211579539971488	0.151434910433108	0.193644367697722	0.237074126907651	0.175499750715971	0.0020104886540571	0.00243947354112014	0.00250590148728914
151	27.3297674716514	0.14	11.791851346999	7.30978379580425	16.2739188981938	0.15761932933361	27.12113963939	17.3320376082074	36.9102416705725	1.94	1.44	2.53	7.20399864069767	11.2728034356339	15.3416082305702	8.57047065876829	13.4110562627489	18.2516418667295	8.77164145622631	13.7312182838753	18.6861852368976	11.791851346999	2.12781127680679	0.892118477699935	20.6189885313337	-0.0115680491991715	0.0238220950444919	-0.0270011833299872	0.169699212547519	0.211579539971488	0.151434910433108	0.193644367697722	0.237074126907651	0.175499750715971	0.0020104886540571	0.00243947354112014	0.00250590148728914
151	27.3297674716514	0.14	11.792506518006	7.2902334656895	16.2947795703225	0.15440415286273	28.5542954335604	18.1213042028454	38.9872866642754	2.05	1.52	2.82	7.20547541307074	11.3538888471268	15.5023022811828	8.49015870387202	13.3782037536851	18.2662488034982	8.66011255421853	13.6420911437929	18.6315486713382	11.792506518006	2.25303731854046	0.819857929222927	22.4322594574625	-0.0115680491991715	0.0238220950444919	-0.0270011833299872	0.169699212547519	0.211579539971488	0.151434910433108	0.193644367697722	0.237074126907651	0.175499750715971	0.0020104886540571	0.00243947354112014	0.00250590148728914
151	27.3297674716514	0.14	11.8406914339274	7.33092636263098	16.3504565052238	0.144099647983753	24.7826747730017	15.3526294145941	34.2127201314092	1.79	1.44	2.45	6.81157925623578	10.9954554909889	15.1793317257419	8.22620883742114	13.2789929807597	18.3317771240983	8.43842524998325	13.6193503867655	18.80586981388	11.8406914339274	2.0322302162619	-2.45329846724411	16.1013396018049	-0.0115680491991715	0.0238220950444919	-0.0270011833299872	0.169699212547519	0.211579539971488	0.151434910433108	0.193644367697722	0.237074126907651	0.175499750715971	0.0020104886540571	0.00243947354112014	0.00250590148728914
151	27.3297674716514	0.14	11.8686809149746	7.34966148082316	16.3877003491261	0.136390529198532	25.6973796514952	15.601576053067	35.7931832499235	2.06	1.42	2.77	6.16253342419421	10.1503181779777	14.1381029317612	7.25109632608655	11.9432917897021	16.6354872533177	7.37025259290497	12.139489603863	16.910735218678	11.8686809149746	2.2008805238442	-2.23373560271821	18.8090586592425	-0.0115680491991715	0.0238220950444919	-0.0270011833299872	0.169699212547519	0.211579539971488	0.151434910433108	0.193644367697722	0.237074126907651	0.175499750715971	0.0020104886540571	0.00243947354112014	0.00250590148728914
151	27.3297674716514	0.14	11.8811164496085	7.25716194832465	16.5050709508923	0.145862791511074	28.0581880622132	17.4574368169338	38.6589393074927	1.97	1.46	2.84	7.15750709075137	11.5037895949378	15.8500720991242	8.48949901816521	13.6446124653649	18.7997259125645	8.63264428732937	13.8735354167108	19.1147266461777	11.8811164496085	2.22926717875207	-0.883420382374158	20.3980019763937	-0.0115680491991715	0.0238220950444919	-0.0270011833299872	0.169699212547519	0.211579539971488	0.151434910433108	0.193644367697722	0.237074126907651	0.175499750715971	0.0020104886540571	0.00243947354112014	0.00250590148728914
151	27.3297674716514	0.14	11.9641740819533	7.33924363639079	16.5891045275159	0.154697771238702	29.3720838935601	18.6523451722566	40.0918226148635	2	1.48	2.78	7.54873775851234	11.8870928393121	16.2254479201118	8.92828474239663	14.0594829260035	19.1906811096104	9.10244891421828	14.3291510241929	19.5610292571269	11.9641740819533	2.19529474766167	2.68539760165165	23.6503224453532	-0.0115680491991715	0.0238220950444919	-0.0270011833299872	0.169699212547519	0.211579539971488	0.151434910433108	0.193644367697722	0.237074126907651	0.175499750715971	0.0020104886540571	0.00243947354112014	0.00250590148728914
151	27.3297674716514	0.14	11.9697074021829	7.37218807874316	16.5672267256225	0.166983962323118	29.2582181331153	19.0553415036158	39.4610947626149	1.95	1.49	2.73	7.88837110291644	12.1120727435033	16.3357743840902	9.37626019472563	14.3966281579406	19.4169961211555	9.57087883797066	14.6927835762084	19.8192748622237	11.9697074021829	2.20998303680881	3.62983097537048	24.0403125012633	-0.0115680491991715	0.0238220950444919	-0.0270011833299872	0.169699212547519	0.211579539971488	0.151434910433108	0.193644367697722	0.237074126907651	0.175499750715971	0.0020104886540571	0.00243947354112014	0.00250590148728914
151	27.3297674716514	0.14	12.0178901645903	7.41391873702656	16.621861592154	0.142487141157504	25.2675138033803	15.5896288005647	34.9453988061959	2.06	1.49	2.48	6.17826753630535	10.0136739784925	13.8490804206796	7.27469394014275	11.7907508831298	16.3068078261168	7.4728594974257	12.1142903212451	16.745155290532	12.0178901645903	2.14852554291272	0.183455233207946	20.5628059730112	-0.0115680491991715	0.0238220950444919	-0.0270011833299872	0.169699212547519	0.211579539971488	0.151434910433108	0.193644367697722	0.237074126907651	0.175499750715971	0.0020104886540571	0.00243947354112014	0.00250590148728914
151	27.3297674716514	0.14	12.0353493483265	7.40936750988452	16.6613311867685	0.161329025992699	28.4343865986104	18.3123273338798	38.5564458633409	1.94	1.47	2.83	7.59912700373337	11.799511394509	15.9998957852847	9.03729605733917	14.0326221356396	19.02794821394	9.19447101184796	14.2750898325892	19.3575501124152	12.0353493483265	2.23470893036618	0.377714947817333	21.4793119351271	-0.0115680491991715	0.0238220950444919	-0.0270011833299872	0.169699212547519	0.211579539971488	0.151434910433108	0.193644367697722	0.237074126907651	0.175499750715971	0.0020104886540571	0.00243947354112014	0.00250590148728914
151	27.3297674716514	0.14	12.0429723550496	7.39209840285669	16.6938463072426	0.191020169166297	31.1091555685368	21.1136925052809	41.1046186317927	2.01	1.52	2.59	8.51194088970322	12.5415908781344	16.5712408665657	10.0591427480932	14.8212557589478	19.5833687698025	10.3216129839707	15.2055637508316	20.0865660114346	12.0429723550496	2.16656662836461	-4.1979178958559	16.4257328191	-0.0115680491991715	0.0238220950444919	-0.0270011833299872	0.169699212547519	0.211579539971488	0.151434910433108	0.193644367697722	0.237074126907651	0.175499750715971	0.0020104886540571	0.00243947354112014	0.00250590148728914
151	27.3297674716514	0.14	12.0488164123823	7.44634073505182	16.6512920897127	0.138794414891343	27.0777826752789	16.5468706801309	37.608694670427	1.96	1.43	2.73	6.83415939242597	11.1836181217356	15.5330768510451	8.11906771971801	13.28627965313	18.453491586542	8.26531169509322	13.529086416044	18.7820547398268	12.0488164123823	2.19224839428852	0.580703676183622	21.2574568533918	-0.0115680491991715	0.0238220950444919	-0.0270011833299872	0.169699212547519	0.211579539971488	0.151434910433108	0.193644367697722	0.237074126907651	0.175499750715971	0.0020104886540571	0.00243947354112014	0.00250590148728914
151	27.3297674716514	0.14	12.0894243289375	7.48439693643853	16.6944517214365	0.146169099817759	28.5690194821721	17.7885184744216	39.3495204899227	1.98	1.54	2.72	7.2732077558822	11.6810410251121	16.0888742943421	8.62154231292132	13.846516260384	19.0714902078468	8.82480644300757	14.1683530400674	19.5210665768991	12.0894243289375	2.22452912593611	-2.54544497029453	18.602812622619	-0.0115680491991715	0.0238220950444919	-0.0270011833299872	0.169699212547519	0.211579539971488	0.151434910433108	0.193644367697722	0.237074126907651	0.175499750715971	0.0020104886540571	0.00243947354112014	0.00250590148728914
151	27.3297674716514	0.14	12.095707744616	7.46257318755535	16.7288423016767	0.189469458964895	30.6905556102248	20.7798335505869	40.6012776698627	1.97	1.51	2.56	8.53753385055289	12.6094204160346	16.6813069815162	10.1309924599712	14.9628622732992	19.7947320866273	10.3922984225771	15.3469563463436	20.3070845562929	12.095707744616	2.15839528774833	0.480622769375153	20.7608985911687	-0.0115680491991715	0.0238220950444919	-0.0270011833299872	0.169699212547519	0.211579539971488	0.151434910433108	0.193644367697722	0.237074126907651	0.175499750715971	0.0020104886540571	0.00243947354112014	0.00250590148728914
151	27.3297674716514	0.14	12.0992039074198	7.44648368350491	16.7519241313346	0.17793294490863	30.5779958636841	20.3162815971273	40.8397101302409	1.93	1.48	2.49	8.49570542039037	12.7868696819258	17.0780339434613	10.1208499486717	15.2328715462977	20.3448931439236	10.386899038683	15.6421105216105	20.8951904756537	12.0992039074198	2.10421479184555	-0.457283847636712	19.1242933068146	-0.0115680491991715	0.0238220950444919	-0.0270011833299872	0.169699212547519	0.211579539971488	0.151434910433108	0.193644367697722	0.237074126907651	0.175499750715971	0.0020104886540571	0.00243947354112014	0.00250590148728914
151	27.3297674716514	0.14	12.1280958663441	7.33511661270952	16.9210751199787	0.138775971213277	27.6970138976712	16.9244434711577	38.4695843241847	1.94	1.49	2.54	7.0490016752867	11.5357587797697	16.0225158842527	8.38989343608323	13.7301409937164	19.0703885513495	8.60820591281241	14.0819237519889	19.5563311647537	12.1280958663441	2.11089967617527	-1.11591078856841	18.6172912053863	-0.0115680491991715	0.0238220950444919	-0.0270011833299872	0.169699212547519	0.211579539971488	0.151434910433108	0.193644367697722	0.237074126907651	0.175499750715971	0.0020104886540571	0.00243947354112014	0.00250590148728914
151	27.3297674716514	0.14	12.1306190124548	7.51197569717144	16.7492623277382	0.170643730037566	31.1037630235737	20.3978479417634	41.8096781053841	1.94	1.57	2.58	8.49167678346091	12.9485768841709	17.4054769848809	10.1059431171931	15.4100991802822	20.7142552433714	10.3900205937993	15.8348578515615	21.2913178102726	12.1306190124548	2.16564750834758	1.36525780250799	22.0652286714718	-0.0115680491991715	0.0238220950444919	-0.0270011833299872	0.169699212547519	0.211579539971488	0.151434910433108	0.193644367697722	0.237074126907651	0.175499750715971	0.0020104886540571	0.00243947354112014	0.00250590148728914
151	27.3297674716514	0.14	12.1574644223031	7.49943004624967	16.8154987983565	0.138027710851585	26.8734838606859	16.388375027594	37.3585926937777	1.95	1.56	2.72	6.77047870832791	11.1021593044469	15.4338399005659	8.04388131414339	13.1902714154962	18.3366615168491	8.23943242152684	13.5060092338241	18.7861672160741	12.1574644223031	2.20962014718262	0.023849429814244	21.263147329016	-0.0115680491991715	0.0238220950444919	-0.0270011833299872	0.169699212547519	0.211579539971488	0.151434910433108	0.193644367697722	0.237074126907651	0.175499750715971	0.0020104886540571	0.00243947354112014	0.00250590148728914
151	27.3297674716514	0.14	12.1939855883232	7.50150345252734	16.886467724119	0.185721622854553	29.6341274225866	19.9461566094191	39.3220982357541	2.05	1.47	2.59	7.92368832694243	11.7722724299974	15.6208565330523	9.33457925741107	13.8684417538226	18.4023042502342	9.55568839355277	14.1993157489154	18.8330486408856	12.1939855883232	2.13114701894072	-1.38341792755965	18.6095407021409	-0.0115680491991715	0.0238220950444919	-0.0270011833299872	0.169699212547519	0.211579539971488	0.151434910433108	0.193644367697722	0.237074126907651	0.175499750715971	0.0020104886540571	0.00243947354112014	0.00250590148728914
151	27.3297674716514	0.14	12.1979087417007	7.53633388961947	16.8594835937819	0.180428026427233	32.6729188875016	21.8007811413466	43.5450566336565	2.12	1.58	2.66	8.42569355229646	12.6276210113874	16.8295484704784	9.86921131357145	14.7910269196902	19.712842525809	10.1301458706167	15.1799755754554	20.2259946725079	12.1979087417007	2.26015195790637	0.0519309572653152	21.8071795361274	-0.0115680491991715	0.0238220950444919	-0.0270011833299872	0.169699212547519	0.211579539971488	0.151434910433108	0.193644367697722	0.237074126907651	0.175499750715971	0.0020104886540571	0.00243947354112014	0.00250590148728914
151	27.3297674716514	0.14	12.2400044133896	7.44577262417211	17.0342362026071	0.152095736925772	29.6569979840427	18.7242952924165	40.5897006756689	2.01	1.52	2.65	7.548071351585	11.9552235938102	16.3623758360353	8.91992247672039	14.1280683079728	19.3362141392251	9.12940890745764	14.4662086955539	19.7889928638953	12.2400044133896	2.18784739981627	-3.55980058439582	17.5721821089447	-0.0115680491991715	0.0238220950444919	-0.0270011833299872	0.169699212547519	0.211579539971488	0.151434910433108	0.193644367697722	0.237074126907651	0.175499750715971	0.0020104886540571	0.00243947354112014	0.00250590148728914
151	27.3297674716514	0.14	12.310513979006	7.61018356471438	17.0108443932975	0.17018193414221	29.1393713170538	19.0932052173327	39.1855374167749	1.97	1.52	2.61	7.83681006788078	11.9602610410273	16.0837120141739	9.29746563752981	14.1894616663727	19.0814576952156	9.52778661979959	14.5464196600382	19.5603363843614	12.310513979006	2.13429421235411	-1.30413074200161	18.8783179619958	-0.0115680491991715	0.0238220950444919	-0.0270011833299872	0.169699212547519	0.211579539971488	0.151434910433108	0.193644367697722	0.237074126907651	0.175499750715971	0.0020104886540571	0.00243947354112014	0.00250590148728914
151	27.3297674716514	0.14	12.430358501463	7.58742820006123	17.2732888028648	0.187752428484541	32.5759219592323	21.9971901602568	43.1546537582077	1.9	1.43	2.58	9.28417596741551	13.7490556551509	18.2139353428862	11.0831827978479	16.4132280192273	21.7432732406068	11.3246211472259	16.7738689285591	22.2204864981153	12.430358501463	2.09908135715978	-2.82698058182477	16.7006042063713	-0.0115680491991715	0.0238220950444919	-0.0270011833299872	0.169699212547519	0.211579539971488	0.151434910433108	0.193644367697722	0.237074126907651	0.175499750715971	0.0020104886540571	0.00243947354112014	0.00250590148728914
151	27.3297674716514	0.14	12.5449756209138	7.74211835731391	17.3478328845137	0.166327942919282	27.5086435887515	17.893192736211	37.124094441292	1.98	1.33	2.58	7.32948148024053	11.2682010808646	15.2069206814887	8.69174308594575	13.362515356603	18.0332876272603	8.84214244359676	13.590180551587	18.3452184708427	12.5449756209138	2.06397158325469	2.22090558435118	21.2909162408301	-0.0115680491991715	0.0238220950444919	-0.0270011833299872	0.169699212547519	0.211579539971488	0.151434910433108	0.193644367697722	0.237074126907651	0.175499750715971	0.0020104886540571	0.00243947354112014	0.00250590148728914
151	27.3297674716514	0.14	12.5819023564713	7.76310302366495	17.4007016892776	0.169425303397351	29.5253405128875	19.3187524124403	39.7319286133347	2.14	1.65	2.65	7.40213845463968	11.3128764079009	15.2236143611622	8.65496211387556	13.2275986607583	17.800235207641	8.90811386762883	13.6182275656332	18.3182704553939	12.5819023564713	2.23072623346646	-1.02092336840925	20.5747604708516	-0.0115680491991715	0.0238220950444919	-0.0270011833299872	0.169699212547519	0.211579539971488	0.151434910433108	0.193644367697722	0.237074126907651	0.175499750715971	0.0020104886540571	0.00243947354112014	0.00250590148728914
151	27.3297674716514	0.14	12.6450363219296	7.70062197951634	17.589450664343	0.144799776863402	29.5450579646106	18.3346797674076	40.7554361618136	1.99	1.53	2.48	7.45616855122549	12.0150957003058	16.5740228493862	8.82804279907401	14.225775389672	19.62350798027	9.08052121588469	14.6368300901266	20.181022620228	12.6450363219296	2.16526323902075	1.98335610064266	22.4258465131929	-0.0115680491991715	0.0238220950444919	-0.0270011833299872	0.169699212547519	0.211579539971488	0.151434910433108	0.193644367697722	0.237074126907651	0.175499750715971	0.0020104886540571	0.00243947354112014	0.00250590148728914
151	27.3297674716514	0.14	12.7510633746313	7.8112406185666	17.6908861306961	0.150183387717552	32.0362989766682	20.1381484357951	43.9344495175413	2.11	1.5	2.77	7.8215204527908	12.4426815343333	17.0638426158759	9.17083399962939	14.5892051999825	20.0075764003356	9.35845329093219	14.8909763126582	20.421588327791	12.7510633746313	2.28173687992093	2.38113550983379	24.5952958951675	-0.0115680491991715	0.0238220950444919	-0.0270011833299872	0.169699212547519	0.211579539971488	0.151434910433108	0.193644367697722	0.237074126907651	0.175499750715971	0.0020104886540571	0.00243947354112014	0.00250590148728914
151	27.3297674716514	0.14	12.8109667097969	7.83261757400956	17.7893158455842	0.163008568907208	31.7998666724206	20.54951626788	43.0502170769612	1.98	1.58	2.64	8.38823614014271	12.9805873479491	17.5729385557556	9.93969773947167	15.3814356872921	20.8231736351126	10.2070649069369	15.7925415798706	21.3890400424665	12.8109667097969	2.17876595090068	1.87454029212019	22.9126270906697	-0.0115680491991715	0.0238220950444919	-0.0270011833299872	0.169699212547519	0.211579539971488	0.151434910433108	0.193644367697722	0.237074126907651	0.175499750715971	0.0020104886540571	0.00243947354112014	0.00250590148728914
151	27.3297674716514	0.14	12.9552265111532	7.93247762047881	17.9779754018276	0.142431850860328	28.3998837919259	17.5197863008896	39.2799812829622	1.93	1.55	2.59	7.32832800517246	11.8793494487684	16.4303708923644	8.7307082032341	14.1526325797976	19.5745569563612	8.96225955414927	14.5324378187071	20.0953385293146	12.9552265111532	2.13837140965611	0.435852600623001	20.7497287840995	-0.0115680491991715	0.0238220950444919	-0.0270011833299872	0.169699212547519	0.211579539971488	0.151434910433108	0.193644367697722	0.237074126907651	0.175499750715971	0.0020104886540571	0.00243947354112014	0.00250590148728914
151	27.3297674716514	0.14	13.0577746436856	8.06257663195343	18.0529726554178	0.15746767701447	29.6972040256374	18.9721719573569	40.4222360939178	1.88	1.51	2.55	8.08863946605087	12.6611743269588	17.2337091878667	9.67813343823914	15.1492145416318	20.6202956450244	9.93520109016862	15.5452811114069	21.1573015728619	13.0577746436856	2.10590016791219	0.899608190664373	20.5200631156273	-0.0115680491991715	0.0238220950444919	-0.0270011833299872	0.169699212547519	0.211579539971488	0.151434910433108	0.193644367697722	0.237074126907651	0.175499750715971	0.0020104886540571	0.00243947354112014	0.00250590148728914
151	27.3297674716514	0.14	13.1483372679819	8.09552748897759	18.2011470469862	0.154955387088251	29.5972150848558	18.8059393601084	40.3884908096032	2.03	1.46	2.66	7.53159093359609	11.8533891088495	16.1751872841029	8.88798666782619	13.9881155650747	19.0882444623231	9.08175148103805	14.285785956865	19.4907081498484	13.1483372679819	2.17334753326152	-0.718062099437001	19.8784719406546	-0.0115680491991715	0.0238220950444919	-0.0270011833299872	0.169699212547519	0.211579539971488	0.151434910433108	0.193644367697722	0.237074126907651	0.175499750715971	0.0020104886540571	0.00243947354112014	0.00250590148728914
151	27.3297674716514	0.14	13.1807141985135	8.16811807184644	18.1933103251806	0.167640364820487	30.9536122265535	20.1849189760549	41.722305477052	1.97	1.39	2.56	8.2779900789693	12.6943137707731	17.1106374625768	9.8190779707725	15.0575750286707	20.2960720865689	10.0279367009814	15.3682043375498	20.7180735532432	13.1807141985135	2.06608252937238	-0.176943128555249	18.7577350421982	-0.0115680491991715	0.0238220950444919	-0.0270011833299872	0.169699212547519	0.211579539971488	0.151434910433108	0.193644367697722	0.237074126907651	0.175499750715971	0.0020104886540571	0.00243947354112014	0.00250590148728914
151	27.3297674716514	0.14	13.1931652132173	8.08229317522295	18.3040372512117	0.143607808434492	29.1724219084104	18.0498487853193	40.2949950315015	2.07	1.64	2.67	7.12713027354319	11.5189691508725	15.9108080282018	8.38547340465621	13.5527211874123	18.7199689701684	8.62441258808943	13.9364983698225	19.2518616914749	13.1931652132173	2.19615094708978	0.424147100479328	21.7940232316803	-0.0115680491991715	0.0238220950444919	-0.0270011833299872	0.169699212547519	0.211579539971488	0.151434910433108	0.193644367697722	0.237074126907651	0.175499750715971	0.0020104886540571	0.00243947354112014	0.00250590148728914
151	27.3297674716514	0.14	13.4211394036921	8.14118462884996	18.7010941785342	0.162417414027873	31.8129127220499	20.5335017813904	43.0923236627094	1.94	1.43	2.64	8.52087806416135	13.2015451166771	17.8822121691928	10.133498718272	15.7000064443739	21.2665141704758	10.349738345634	16.0235911639429	21.6986450774953	13.4211394036921	2.12015020360146	-3.48018364786192	16.4025597199362	-0.0115680491991715	0.0238220950444919	-0.0270011833299872	0.169699212547519	0.211579539971488	0.151434910433108	0.193644367697722	0.237074126907651	0.175499750715971	0.0020104886540571	0.00243947354112014	0.00250590148728914
151	27.3297674716514	0.14	13.4841243876132	8.18340719575455	18.7848415794718	0.163018488627351	32.3593184507224	20.9114579497986	43.8071789516462	2.03	1.41	2.67	8.36100550150599	12.9381911218715	17.5153767422371	9.86329617878931	15.2629024140476	20.662508649306	10.0484209240254	15.54700560403	21.0503556927314	13.4841243876132	2.15262530918817	-1.06032961474087	19.1043501881068	-0.0115680491991715	0.0238220950444919	-0.0270011833299872	0.169699212547519	0.211579539971488	0.151434910433108	0.193644367697722	0.237074126907651	0.175499750715971	0.0020104886540571	0.00243947354112014	0.00250590148728914
151	27.3297674716514	0.15	8.26553214212523	5.22081938375738	11.3102449004931	0.186060743905421	26.1737532041337	17.6266276120935	34.7208787961738	2.05	1.57	2.68	7.00526126990745	10.4021020721647	13.798942874422	8.2533696106907	12.2554162966774	16.2574629826641	8.46425773393833	12.5705217490008	16.6765803348849	8.26553214212523	2.34465840046959	-0.705944714341633	21.3381290152765	-0.0115680491991715	0.0238220950444919	-0.0270011833299872	0.169699212547519	0.211579539971488	0.151434910433108	0.193644367697722	0.237074126907651	0.175499750715971	0.0020104886540571	0.00243947354112014	0.00250590148728914
151	27.3297674716514	0.15	8.89475395524288	5.64524915348971	12.144258756996	0.19115569863887	23.9194245285373	16.2374116895646	31.6014373675099	1.88	1.39	2.83	6.91614752856574	10.1882166936788	13.4602858587919	8.27344926761971	12.1876656902587	16.1018821128976	8.38054213089565	12.3419035308725	16.3070584933082	8.89475395524288	2.23493452453951	3.88775721309759	24.3736149129877	-0.0115680491991715	0.0238220950444919	-0.0270011833299872	0.169699212547519	0.211579539971488	0.151434910433108	0.193644367697722	0.237074126907651	0.175499750715971	0.0020104886540571	0.00243947354112014	0.00250590148728914
151	27.3297674716514	0.15	9.08497778375442	5.69935968821163	12.4705958792972	0.17842182262227	26.3663841339458	17.5328091806394	35.1999590872522	2.11	1.57	2.84	6.79233672975923	10.2145273777177	13.6367180256762	7.95992429046358	11.9703818912969	15.9808394921301	8.12833250821902	12.2314332129359	16.3221971713172	9.08497778375442	2.33730491744814	0.272276948216024	22.5383403780899	-0.0115680491991715	0.0238220950444919	-0.0270011833299872	0.169699212547519	0.211579539971488	0.151434910433108	0.193644367697722	0.237074126907651	0.175499750715971	0.0020104886540571	0.00243947354112014	0.00250590148728914
151	27.3297674716514	0.15	9.09465729410515	5.67347773190146	12.5158368563088	0.19765530512985	30.2903505168719	20.7620375072276	39.8186635265162	2.17	1.5	2.91	7.87959687015815	11.4957768978912	15.1119569256242	9.19542319425212	13.4154748351605	17.6355264760689	9.35130332753879	13.6460427002515	17.9279167398349	9.09465729410515	2.38725837611782	-1.7033223361774	21.012761369	-0.0115680491991715	0.0238220950444919	-0.0270011833299872	0.169699212547519	0.211579539971488	0.151434910433108	0.193644367697722	0.237074126907651	0.175499750715971	0.0020104886540571	0.00243947354112014	0.00250590148728914
151	27.3297674716514	0.15	9.17206891089154	5.73323102360178	12.6109067981813	0.167923940442679	24.4798370315572	15.9719994816812	32.9876745814333	2.04	1.54	2.89	6.36443646346908	9.75459381914682	13.1447511748246	7.5025677871245	11.4989758769819	15.4953839668392	7.64663788943164	11.7205532846141	15.7963465616679	9.17206891089154	2.38911740923651	4.03915004214158	26.6961870214845	-0.0115680491991715	0.0238220950444919	-0.0270011833299872	0.169699212547519	0.211579539971488	0.151434910433108	0.193644367697722	0.237074126907651	0.175499750715971	0.0020104886540571	0.00243947354112014	0.00250590148728914
151	27.3297674716514	0.15	9.39496444947296	5.86209398905621	12.9278349098897	0.158951076801946	25.1394996221189	16.1108877614236	34.1681114828141	1.99	1.48	2.56	6.56914042895473	10.2505154139787	13.9318903990026	7.78227422504368	12.143494687373	16.5047151497024	7.97451796206351	12.4477791916137	16.9119774533218	9.39496444947296	2.20261212847777	3.56483605265687	24.2227602537854	-0.0115680491991715	0.0238220950444919	-0.0270011833299872	0.169699212547519	0.211579539971488	0.151434910433108	0.193644367697722	0.237074126907651	0.175499750715971	0.0020104886540571	0.00243947354112014	0.00250590148728914
151	27.3297674716514	0.15	9.40872752337379	5.90412572219557	12.913329324552	0.156751436471243	22.7532225834879	14.5137309480865	30.9927142188893	2.1	1.52	2.77	5.64575156049203	8.85086283922643	12.0559741179608	6.62183345539725	10.3810695582244	14.1403056610516	6.76302824491516	10.6042918633831	14.4428639098036	9.40872752337379	2.28652539295758	0.472171424267848	22.3337023208159	-0.0115680491991715	0.0238220950444919	-0.0270011833299872	0.169699212547519	0.211579539971488	0.151434910433108	0.193644367697722	0.237074126907651	0.175499750715971	0.0020104886540571	0.00243947354112014	0.00250590148728914
151	27.3297674716514	0.15	9.44127914469807	5.97294219237422	12.9096160970219	0.14929316657919	23.0358994653493	14.4504975324753	31.6213013982234	2.14	1.58	2.85	5.54918903167023	8.84610099828709	12.143012964904	6.49135114324789	10.3480251800385	14.2046992168292	6.63639279875606	10.5759541121033	14.5201316929465	9.44127914469807	2.36468648213482	-1.69292137017647	20.8684871733437	-0.0115680491991715	0.0238220950444919	-0.0270011833299872	0.169699212547519	0.211579539971488	0.151434910433108	0.193644367697722	0.237074126907651	0.175499750715971	0.0020104886540571	0.00243947354112014	0.00250590148728914
151	27.3297674716514	0.15	9.51620296099067	5.97650431871605	13.0559016032653	0.145698533724644	24.0395866356245	14.951123657066	33.1280496141831	2.09	1.57	2.78	5.84020813719876	9.39034367613682	12.9404792150749	6.85584237836592	11.0233598888752	15.1908773993844	7.01377640266769	11.2885570826474	15.5426732571476	9.51620296099067	2.36610349565176	0.356174905830709	22.8499940185586	-0.0115680491991715	0.0238220950444919	-0.0270011833299872	0.169699212547519	0.211579539971488	0.151434910433108	0.193644367697722	0.237074126907651	0.175499750715971	0.0020104886540571	0.00243947354112014	0.00250590148728914
151	27.3297674716514	0.15	9.51708860264206	5.91033087367074	13.1238463316134	0.145649750065291	23.8992583361437	14.8620771646488	32.9364395076387	1.96	1.51	2.72	6.11609288717912	9.83510462899681	13.5541163708145	7.26019519714643	11.674901069694	16.0896069422415	7.41896713617568	11.9312608303517	16.440977627799	9.51708860264206	2.29164490915362	-0.250037130919169	21.1399540127286	-0.0115680491991715	0.0238220950444919	-0.0270011833299872	0.169699212547519	0.211579539971488	0.151434910433108	0.193644367697722	0.237074126907651	0.175499750715971	0.0020104886540571	0.00243947354112014	0.00250590148728914
151	27.3297674716514	0.15	9.62436724711404	6.01363294903546	13.2351015451926	0.197855947003811	28.8319212168433	19.7681137036086	37.895728730078	1.94	1.45	2.75	8.2021406511321	11.9628749919492	15.7236093327663	9.75414295969104	14.2264803596461	18.6988177596011	9.93553486866558	14.4936005946201	19.0454855135389	9.62436724711404	2.24334108325574	-1.56275476131174	18.953209866088	-0.0115680491991715	0.0238220950444919	-0.0270011833299872	0.169699212547519	0.211579539971488	0.151434910433108	0.193644367697722	0.237074126907651	0.175499750715971	0.0020104886540571	0.00243947354112014	0.00250590148728914
151	27.3297674716514	0.15	9.66062718256013	6.12090227558695	13.2003520895333	0.169128851020845	25.3638785436091	16.5866154436756	34.1411416435427	2.03	1.44	2.77	6.64741452648386	10.1650764890102	13.6827384515365	7.84574578889275	11.9975376501169	16.1493295113411	7.98222071466099	12.2103837588246	16.4362129728539	9.66062718256013	2.30966832979447	1.27023983422208	22.9199653514062	-0.0115680491991715	0.0238220950444919	-0.0270011833299872	0.169699212547519	0.211579539971488	0.151434910433108	0.193644367697722	0.237074126907651	0.175499750715971	0.0020104886540571	0.00243947354112014	0.00250590148728914
151	27.3297674716514	0.15	9.73106079771407	6.09175965815689	13.3703619372712	0.123872632285244	22.3401994903542	13.064034842762	31.6163641379465	2.12	1.45	2.91	5.04552125280621	8.6281116574764	12.2107020621466	5.90908377362433	10.1048498336731	14.3006158937218	5.99239780186624	10.2475013178772	14.5040325556144	9.73106079771407	2.37538885134546	-0.963121494115715	21.295462893319	-0.0115680491991715	0.0238220950444919	-0.0270011833299872	0.169699212547519	0.211579539971488	0.151434910433108	0.193644367697722	0.237074126907651	0.175499750715971	0.0020104886540571	0.00243947354112014	0.00250590148728914
151	27.3297674716514	0.15	9.76417251646674	6.13643024711714	13.3919147858163	0.13753316591595	24.2688988863977	14.7802797390368	33.7575180337585	2.1	1.54	2.8	5.75041357880139	9.44205442406554	13.1336952693297	6.74482740366894	11.0748603650253	15.4048933263817	6.88688122419795	11.3080294046106	15.7400963274693	9.76417251646674	2.3358645078995	1.06818358677183	23.4261836015449	-0.0115680491991715	0.0238220950444919	-0.0270011833299872	0.169699212547519	0.211579539971488	0.151434910433108	0.193644367697722	0.237074126907651	0.175499750715971	0.0020104886540571	0.00243947354112014	0.00250590148728914
151	27.3297674716514	0.15	9.79667455500937	6.17858984438961	13.4147592656291	0.15972349378724	23.6785560497261	15.1991118544392	32.158000245013	2.13	1.46	2.8	5.84470529986923	9.10541243215235	12.3661195644355	6.83896494548371	10.6543603556974	14.4697557659112	6.95812591991101	10.8404182685575	14.724484291793	9.79667455500937	2.30079143322091	-0.631199509381267	21.2124603749532	-0.0115680491991715	0.0238220950444919	-0.0270011833299872	0.169699212547519	0.211579539971488	0.151434910433108	0.193644367697722	0.237074126907651	0.175499750715971	0.0020104886540571	0.00243947354112014	0.00250590148728914
151	27.3297674716514	0.15	9.80861359721735	6.15616315978152	13.4610640346532	0.170924158168396	25.2535542406054	16.5698829118042	33.9372255694067	1.86	1.46	2.6	7.14395062053073	10.8878346001623	14.6317185797939	8.56980133808128	13.0609216778638	17.5520420176464	8.76726586073571	13.3587713282613	17.9477803056603	9.80861359721735	2.17421781111807	-5.75590452054717	14.1986610579147	-0.0115680491991715	0.0238220950444919	-0.0270011833299872	0.169699212547519	0.211579539971488	0.151434910433108	0.193644367697722	0.237074126907651	0.175499750715971	0.0020104886540571	0.00243947354112014	0.00250590148728914
151	27.3297674716514	0.15	9.84992549374243	6.13717917686707	13.5626718106178	0.187756672484292	27.0303169858728	18.2525916641384	35.8080423076072	2.11	1.5	2.72	7.08518227637376	10.4924673907732	13.8997525051726	8.30649880324968	12.3011186480301	16.2957384928106	8.48638912402006	12.562627289651	16.6466409522069	9.84992549374243	2.22636741808234	0.288611424629809	20.9211875445721	-0.0115680491991715	0.0238220950444919	-0.0270011833299872	0.169699212547519	0.211579539971488	0.151434910433108	0.193644367697722	0.237074126907651	0.175499750715971	0.0020104886540571	0.00243947354112014	0.00250590148728914
151	27.3297674716514	0.15	9.85426758726324	6.19752950984727	13.5110056646792	0.16608655286315	25.7376273794999	16.7333840378719	34.741870721128	2.04	1.51	2.75	6.67784661006313	10.2711996185752	13.8645526270872	7.87453700030969	12.1118297794014	16.349122558493	8.04066629862427	12.3695686236441	16.6959288146959	9.85426758726324	2.27322760424184	2.27024778764421	23.5535728797875	-0.0115680491991715	0.0238220950444919	-0.0270011833299872	0.169699212547519	0.211579539971488	0.151434910433108	0.193644367697722	0.237074126907651	0.175499750715971	0.0020104886540571	0.00243947354112014	0.00250590148728914
151	27.3297674716514	0.15	9.93619379511725	6.2085261751784	13.6638614150561	0.174984577655649	27.5191009292587	18.1897624664051	36.8484393921123	1.95	1.47	2.63	7.52568526444188	11.385530335347	15.2453754062521	8.9440193725731	13.5313131373578	18.1186069021424	9.1467399473533	13.8338830661364	18.5334635383927	9.93619379511725	2.1901579756958	0.310138611189496	20.6491139361702	-0.0115680491991715	0.0238220950444919	-0.0270011833299872	0.169699212547519	0.211579539971488	0.151434910433108	0.193644367697722	0.237074126907651	0.175499750715971	0.0020104886540571	0.00243947354112014	0.00250590148728914
151	27.3297674716514	0.15	9.95076704322415	6.29490646421864	13.6066276222297	0.150328065090742	24.538322204994	15.430051509545	33.646592900443	2.16	1.57	2.88	5.87389648000027	9.34122380186901	12.8085511237377	6.85901443819651	10.9078512271366	14.9566880160767	7.00226594568521	11.1361793578047	15.2656341014784	9.95076704322415	2.37184268356437	3.7400551979041	26.7437370994296	-0.0115680491991715	0.0238220950444919	-0.0270011833299872	0.169699212547519	0.211579539971488	0.151434910433108	0.193644367697722	0.237074126907651	0.175499750715971	0.0020104886540571	0.00243947354112014	0.00250590148728914
151	27.3297674716514	0.15	9.97836928360685	6.32025753017558	13.6364810370381	0.155010550980358	25.2324064563547	16.0344966521569	34.4303162605526	1.98	1.59	2.65	6.54711409544451	10.3027520948195	14.0583900941945	7.75853641644864	12.2090857364038	16.6596350563589	7.96618865329108	12.5436829265167	17.1086917756804	9.97836928360685	2.28399011019304	-1.23864121613479	20.3024826470391	-0.0115680491991715	0.0238220950444919	-0.0270011833299872	0.169699212547519	0.211579539971488	0.151434910433108	0.193644367697722	0.237074126907651	0.175499750715971	0.0020104886540571	0.00243947354112014	0.00250590148728914
151	27.3297674716514	0.15	10.0877274540957	6.32859908857455	13.8468558196168	0.17191982714335	27.105642052902	17.8177240927188	36.3935600130853	2.01	1.51	2.71	7.19561603783753	10.9465042592869	14.6973924807363	8.50671929481985	12.941051676972	17.3753840591241	8.69473295325658	13.2242584738342	17.7572755912575	10.0877274540957	2.27666309391013	-1.82408130382174	19.7518970708694	-0.0115680491991715	0.0238220950444919	-0.0270011833299872	0.169699212547519	0.211579539971488	0.151434910433108	0.193644367697722	0.237074126907651	0.175499750715971	0.0020104886540571	0.00243947354112014	0.00250590148728914
151	27.3297674716514	0.15	10.1314473996597	6.43148087674009	13.8314139225792	0.192026749701227	29.1531652794417	19.8165642233438	38.4897663355396	2.09	1.53	2.88	7.74242101468455	11.3902731553348	15.0381252959851	9.08926618760679	13.3716862544717	17.6541063213366	9.26269936251618	13.6268375181129	17.9924389392008	10.1314473996597	2.36932739401247	-5.71799264020988	16.7529456985953	-0.0115680491991715	0.0238220950444919	-0.0270011833299872	0.169699212547519	0.211579539971488	0.151434910433108	0.193644367697722	0.237074126907651	0.175499750715971	0.0020104886540571	0.00243947354112014	0.00250590148728914
151	27.3297674716514	0.15	10.1340320391871	6.31098357175932	13.9570805066149	0.147849132580975	22.859713134558	14.2912073857123	31.4282188834037	2.02	1.43	2.7	5.75781011744036	9.20999073175103	12.6621713460617	6.80346837603538	10.8825889372855	14.9617094985357	6.93066816818533	11.0893618751187	15.2491151472937	10.1340320391871	2.19363774503373	-1.81994007101096	18.6449163063742	-0.0115680491991715	0.0238220950444919	-0.0270011833299872	0.169699212547519	0.211579539971488	0.151434910433108	0.193644367697722	0.237074126907651	0.175499750715971	0.0020104886540571	0.00243947354112014	0.00250590148728914
151	27.3297674716514	0.15	10.1510839525178	6.3347680914935	13.9673998135421	0.156312203402752	24.7761487343921	15.7891702450241	33.7631272237602	2.08	1.56	2.61	6.21012005076124	9.74483495005578	13.2795498493503	7.30055494808809	11.4559303896566	15.6113058312251	7.49596997229174	11.7621931296421	16.0312791468371	10.1510839525178	2.25334911982745	0.121094641214924	21.8434057944039	-0.0115680491991715	0.0238220950444919	-0.0270011833299872	0.169699212547519	0.211579539971488	0.151434910433108	0.193644367697722	0.237074126907651	0.175499750715971	0.0020104886540571	0.00243947354112014	0.00250590148728914
151	27.3297674716514	0.15	10.1534364647483	6.38496299823103	13.9219099312656	0.165625380788453	27.1878972196157	17.660414307202	36.7153801320293	2.11	1.57	2.83	6.8456614358978	10.5387753810269	14.231889326156	8.0233558006462	12.351815142605	16.6802744845638	8.20109674613858	12.6218764947914	17.0473268548109	10.1534364647483	2.34014635590476	0.944565751241616	23.4538448498178	-0.0115680491991715	0.0238220950444919	-0.0270011833299872	0.169699212547519	0.211579539971488	0.151434910433108	0.193644367697722	0.237074126907651	0.175499750715971	0.0020104886540571	0.00243947354112014	0.00250590148728914
151	27.3297674716514	0.15	10.1549512623902	6.40129338127281	13.9086091435076	0.147264001351048	25.2419964587749	15.7585070535517	34.7254858639981	1.99	1.5	2.56	6.40483697456195	10.2592759378488	14.1137149011356	7.58232987200028	12.145385544956	16.7084412179118	7.77643061452571	12.4580785786275	17.1404994664969	10.1549512623902	2.20862737627381	2.62541490591827	23.6659929576864	-0.0115680491991715	0.0238220950444919	-0.0270011833299872	0.169699212547519	0.211579539971488	0.151434910433108	0.193644367697722	0.237074126907651	0.175499750715971	0.0020104886540571	0.00243947354112014	0.00250590148728914
151	27.3297674716514	0.15	10.1667992802635	6.36424260712382	13.9693559534031	0.153584986089778	26.4171939474923	16.7346507316482	36.0997371633364	2.01	1.52	2.65	6.75601282099575	10.6649910933881	14.5739693657805	7.98645422538105	12.6073566522461	17.2282590791112	8.1799381334364	12.9181034780565	17.6539847435127	10.1667992802635	2.27565812835806	2.26608026068814	23.8471821081342	-0.0115680491991715	0.0238220950444919	-0.0270011833299872	0.169699212547519	0.211579539971488	0.151434910433108	0.193644367697722	0.237074126907651	0.175499750715971	0.0020104886540571	0.00243947354112014	0.00250590148728914
151	27.3297674716514	0.15	10.1718663729302	6.36700733524749	13.976725410613	0.156001524105169	27.0480056677662	17.2253906967532	36.8706206387792	1.89	1.43	2.57	7.32991202796722	11.5097245436677	15.6895370593681	8.7664932426186	13.7655025123741	18.7645117821296	8.96196639537275	14.0751381529178	19.1796269491852	10.1718663729302	2.22688993103945	-5.33681491204897	14.8006327145918	-0.0115680491991715	0.0238220950444919	-0.0270011833299872	0.169699212547519	0.211579539971488	0.151434910433108	0.193644367697722	0.237074126907651	0.175499750715971	0.0020104886540571	0.00243947354112014	0.00250590148728914
151	27.3297674716514	0.15	10.1993825136126	6.34866523424793	14.0500997929774	0.157506001322327	24.7578327975395	15.8179270086949	33.6977385863841	2.05	1.41	2.83	6.29252161628759	9.84890105797781	13.405280499668	7.41516297156607	11.6060318722943	15.7969007730226	7.51925189284777	11.7677217887462	16.023873980405	10.1993825136126	2.2783911947184	-0.29842444405194	21.075568684821	-0.0115680491991715	0.0238220950444919	-0.0270011833299872	0.169699212547519	0.211579539971488	0.151434910433108	0.193644367697722	0.237074126907651	0.175499750715971	0.0020104886540571	0.00243947354112014	0.00250590148728914
151	27.3297674716514	0.15	10.2367103383143	6.44002289330492	14.0333977833238	0.178190284642902	27.8045385416408	18.4817726621249	37.1273044211566	1.94	1.51	2.84	7.67508009168731	11.5466229414686	15.41816579125	9.12911195159778	13.7341125090958	18.3391130665937	9.30330567591498	13.9942428920411	18.6837803189446	10.2367103383143	2.25870161857351	0.108909761560166	21.1532328121383	-0.0115680491991715	0.0238220950444919	-0.0270011833299872	0.169699212547519	0.211579539971488	0.151434910433108	0.193644367697722	0.237074126907651	0.175499750715971	0.0020104886540571	0.00243947354112014	0.00250590148728914
151	27.3297674716514	0.15	10.247403903706	6.4961870882678	13.9986207191442	0.186871678501488	26.5951970717348	17.9336299534479	35.2567641900217	2.01	1.52	2.85	7.23095211643857	10.7233503229495	14.2157485294604	8.5455768086527	12.6729111678849	16.8002455271171	8.71311280082813	12.919817023314	17.1313232439643	10.247403903706	2.27110940925416	-1.03664884943443	20.5325060075165	-0.0115680491991715	0.0238220950444919	-0.0270011833299872	0.169699212547519	0.211579539971488	0.151434910433108	0.193644367697722	0.237074126907651	0.175499750715971	0.0020104886540571	0.00243947354112014	0.00250590148728914
151	27.3297674716514	0.15	10.291693281641	6.44891005517487	14.1344765081072	0.184274245556006	26.1749428918844	17.5766750299233	34.7732107538455	1.97	1.42	2.78	7.20622821545524	10.7314160206244	14.2566038257935	8.5472438287375	12.728438041856	16.9096322549745	8.68422736992953	12.9270924968136	17.1754072780302	10.291693281641	2.17223475699791	-2.56893538568892	17.6392053380084	-0.0115680491991715	0.0238220950444919	-0.0270011833299872	0.169699212547519	0.211579539971488	0.151434910433108	0.193644367697722	0.237074126907651	0.175499750715971	0.0020104886540571	0.00243947354112014	0.00250590148728914
151	27.3297674716514	0.15	10.3141337697955	6.4880715078007	14.1401960317902	0.219290777517984	33.9509509257463	23.949295793132	43.9526060583606	2.14	1.63	2.86	9.18519118198361	13.0210916327883	16.856992083593	10.7419036928814	15.2279151869966	19.7139266811118	10.994698669555	15.5929246509382	20.1685781040458	10.3141337697955	2.36243154218603	-1.45898711557488	21.2715810716597	-0.0115680491991715	0.0238220950444919	-0.0270011833299872	0.169699212547519	0.211579539971488	0.151434910433108	0.193644367697722	0.237074126907651	0.175499750715971	0.0020104886540571	0.00243947354112014	0.00250590148728914
151	27.3297674716514	0.15	10.3242609210007	6.42982199121148	14.2186998507899	0.179388046095709	28.2561418142433	18.8205207143437	37.691762914143	1.79	1.34	2.46	8.3618280406024	12.554009664648	16.7461912886935	10.1017647900291	15.1662593619767	20.2307539339244	10.3139392287194	15.4881813368067	20.6621094272334	10.3242609210007	2.12244867693655	1.85236801193552	20.7910992114749	-0.0115680491991715	0.0238220950444919	-0.0270011833299872	0.169699212547519	0.211579539971488	0.151434910433108	0.193644367697722	0.237074126907651	0.175499750715971	0.0020104886540571	0.00243947354112014	0.00250590148728914
151	27.3297674716514	0.15	10.4169531529884	6.59603933194982	14.237866974027	0.162014744844433	23.6310346545969	15.2401236184872	32.0219456907066	2.2	1.46	2.92	5.71922490447104	8.86811716875066	12.0170094330303	6.65924823665503	10.3256987799669	13.9921493232788	6.75603391534842	10.4764318336832	14.1981362826028	10.4169531529884	2.29892588622212	-0.931755830522068	20.932772198544	-0.0115680491991715	0.0238220950444919	-0.0270011833299872	0.169699212547519	0.211579539971488	0.151434910433108	0.193644367697722	0.237074126907651	0.175499750715971	0.0020104886540571	0.00243947354112014	0.00250590148728914
151	27.3297674716514	0.15	10.4537694311917	6.605547338251	14.3019915241324	0.156378889602603	24.8339587653827	15.8282878262011	33.8396297045643	2.07	1.54	2.81	6.23153246128108	9.77702843717748	13.3225244130739	7.3272132426105	11.4961083302355	15.6650034178605	7.47997719704205	11.7423339453551	15.9929853951193	10.4537694311917	2.27120060076185	-1.53008052058868	19.8162777763265	-0.0115680491991715	0.0238220950444919	-0.0270011833299872	0.169699212547519	0.211579539971488	0.151434910433108	0.193644367697722	0.237074126907651	0.175499750715971	0.0020104886540571	0.00243947354112014	0.00250590148728914
151	27.3297674716514	0.15	10.4965351468409	6.57881622628663	14.4142540673952	0.218645533188113	30.3647531998645	21.4026701921713	39.3268362075577	2.11	1.59	2.77	8.30683891026653	11.785217036776	15.2635951632854	9.73846816216354	13.8163219651442	17.8941757681249	9.97482288500462	14.1508920049243	18.3284336750805	10.4965351468409	2.29662245342857	-2.76526015197483	19.0831544542087	-0.0115680491991715	0.0238220950444919	-0.0270011833299872	0.169699212547519	0.211579539971488	0.151434910433108	0.193644367697722	0.237074126907651	0.175499750715971	0.0020104886540571	0.00243947354112014	0.00250590148728914
151	27.3297674716514	0.15	10.5615660713776	6.56934012366756	14.5537920190876	0.120334054792916	21.4317786645522	12.3847015699366	30.4788557591678	1.95	1.45	2.57	5.13212049668147	8.88115631560203	12.6301921345226	6.10150131454852	10.5586739378773	15.0158465612061	6.24019081718485	10.8017939253559	15.360890272157	10.5615660713776	2.12010373693517	0.360019218327666	20.3858683584562	-0.0115680491991715	0.0238220950444919	-0.0270011833299872	0.169699212547519	0.211579539971488	0.151434910433108	0.193644367697722	0.237074126907651	0.175499750715971	0.0020104886540571	0.00243947354112014	0.00250590148728914
151	27.3297674716514	0.15	10.5670539778704	6.56264578088932	14.5714621748515	0.223762269639597	32.0387952729909	22.7220207774364	41.3555697685455	2.06	1.61	2.89	8.99132524799179	12.6780637899665	16.3648023319412	10.5836060658722	14.9232320186586	19.2628579714449	10.8235516102539	15.2562184919217	19.6940774429212	10.5670539778704	2.31738056660334	-4.1528629579404	17.9537499869875	-0.0115680491991715	0.0238220950444919	-0.0270011833299872	0.169699212547519	0.211579539971488	0.151434910433108	0.193644367697722	0.237074126907651	0.175499750715971	0.0020104886540571	0.00243947354112014	0.00250590148728914
151	27.3297674716514	0.15	10.5920894512825	6.5819366642094	14.6022422383557	0.152694635228979	23.795004340718	15.0435679886612	32.5464406927748	2.02	1.5	2.76	6.0467127734023	9.56432388902888	13.0819350046555	7.14123664144247	11.2955754252778	15.4499142091132	7.28666606379201	11.5303709704137	15.7694543575216	10.5920894512825	2.23398573773316	4.83846496712811	25.9728661741259	-0.0115680491991715	0.0238220950444919	-0.0270011833299872	0.169699212547519	0.211579539971488	0.151434910433108	0.193644367697722	0.237074126907651	0.175499750715971	0.0020104886540571	0.00243947354112014	0.00250590148728914
151	27.3297674716514	0.15	10.6395576640079	6.74999314206119	14.5291221859545	0.169022292497873	25.7148673732959	16.8127678977038	34.616966848888	2.13	1.55	2.93	6.45983491186483	9.88021716725643	13.300599422648	7.5574471260442	11.5589980013621	15.56054887668	7.69837192110463	11.7719323769396	15.8522837130891	10.6395576640079	2.32549667386519	2.04288887296976	24.306520837686	-0.0115680491991715	0.0238220950444919	-0.0270011833299872	0.169699212547519	0.211579539971488	0.151434910433108	0.193644367697722	0.237074126907651	0.175499750715971	0.0020104886540571	0.00243947354112014	0.00250590148728914
151	27.3297674716514	0.15	10.6495641726825	6.63016879999203	14.668959545373	0.15870329352303	26.1843907665658	16.7717917095344	35.5969898235971	2.06	1.57	2.63	6.63886391296729	10.3647010381345	14.0905381633018	7.81506753064599	12.2010090295365	16.586950528427	8.02325016294535	12.5264746667176	17.0343565674474	10.6495641726825	2.19713729206202	0.676090005889951	21.5583229465362	-0.0115680491991715	0.0238220950444919	-0.0270011833299872	0.169699212547519	0.211579539971488	0.151434910433108	0.193644367697722	0.237074126907651	0.175499750715971	0.0020104886540571	0.00243947354112014	0.00250590148728914
151	27.3297674716514	0.15	10.6678861858712	6.69664604489728	14.6391263268452	0.174945836661424	26.7513317330683	17.6810601134393	35.8216033526973	2.06	1.54	2.81	6.99469246319495	10.5829253027365	14.171158142278	8.23292264326351	12.456359706352	16.6797967694404	8.40256595237601	12.7183268840506	17.0317109241	10.6678861858712	2.34173597374908	-1.36975586781684	20.8013425457798	-0.0115680491991715	0.0238220950444919	-0.0270011833299872	0.169699212547519	0.211579539971488	0.151434910433108	0.193644367697722	0.237074126907651	0.175499750715971	0.0020104886540571	0.00243947354112014	0.00250590148728914
151	27.3297674716514	0.15	10.6729865199058	6.64683216181593	14.6991408779956	0.192877943454986	28.1460616174567	19.1566468290051	37.1354764059083	2.17	1.57	3.05	7.26752808396671	10.6778756785457	14.0882232731247	8.48048710653598	12.4600257433991	16.4395643802622	8.61856556744768	12.6649401905403	16.7130733937287	10.6729865199058	2.36766039150887	3.03791025348916	25.7504367435514	-0.0115680491991715	0.0238220950444919	-0.0270011833299872	0.169699212547519	0.211579539971488	0.151434910433108	0.193644367697722	0.237074126907651	0.175499750715971	0.0020104886540571	0.00243947354112014	0.00250590148728914
151	27.3297674716514	0.15	10.730572896045	6.73446367974774	14.7266821123423	0.17752554769709	27.3684060619379	18.1709918827471	36.5658202411287	1.99	1.47	2.93	7.39057443759466	11.1313814647134	14.8721884918322	8.75062998928307	13.1798416063275	17.609053223372	8.88090740307644	13.3741064675442	17.8679138785914	10.730572896045	2.24636923253223	2.14785683169398	23.2357509878206	-0.0115680491991715	0.0238220950444919	-0.0270011833299872	0.169699212547519	0.211579539971488	0.151434910433108	0.193644367697722	0.237074126907651	0.175499750715971	0.0020104886540571	0.00243947354112014	0.00250590148728914
151	27.3297674716514	0.15	10.7476410179067	6.73570693627898	14.7595750995344	0.158808674024828	25.5921659325757	16.3960849405628	34.7882469245887	2	1.5	2.72	6.6379257431961	10.3609427301589	14.0839597171216	7.85161097029141	12.2553482443006	16.6590855183099	8.02130977983952	12.522014132681	17.0186856771098	10.7476410179067	2.21874301061058	2.88189194567979	23.8182659896913	-0.0115680491991715	0.0238220950444919	-0.0270011833299872	0.169699212547519	0.211579539971488	0.151434910433108	0.193644367697722	0.237074126907651	0.175499750715971	0.0020104886540571	0.00243947354112014	0.00250590148728914
151	27.3297674716514	0.15	10.777498351646	6.73852074866314	14.816475954629	0.177843544999164	27.0726951967892	17.9845525020764	36.160837891502	1.91	1.35	2.8	7.56015193126323	11.3805271970418	15.2009024628204	9.01692301814204	13.5734491283499	18.1299752385578	9.11909770392494	13.7301505835729	18.3378248023042	10.777498351646	2.16633848253446	1.52389808873562	21.2038315910009	-0.0115680491991715	0.0238220950444919	-0.0270011833299872	0.169699212547519	0.211579539971488	0.151434910433108	0.193644367697722	0.237074126907651	0.175499750715971	0.0020104886540571	0.00243947354112014	0.00250590148728914
151	27.3297674716514	0.15	10.8154275691643	6.80863501330834	14.8222201250202	0.157338747159716	24.0313035000586	15.3482703639018	32.7143366362153	1.94	1.41	2.82	6.38045757668148	9.99009718092437	13.5997367851673	7.59098390572191	11.8854589981361	16.1799340905504	7.70143982526972	12.0600100834275	16.4192024514054	10.8154275691643	2.16078187550658	1.73781952969376	21.9092697835302	-0.0115680491991715	0.0238220950444919	-0.0270011833299872	0.169699212547519	0.211579539971488	0.151434910433108	0.193644367697722	0.237074126907651	0.175499750715971	0.0020104886540571	0.00243947354112014	0.00250590148728914
151	27.3297674716514	0.15	10.8355647223144	6.83731803520689	14.833811409422	0.180308612533438	26.5485577359243	17.7107745179196	35.386340953929	2.02	1.38	2.61	7.12642209977593	10.682549674778	14.23867724978	8.41832111914005	12.6191140904036	16.8199070616672	8.57343159892121	12.849965407156	17.1296707817404	10.8355647223144	2.20493376803381	1.62379630945429	22.3761357607757	-0.0115680491991715	0.0238220950444919	-0.0270011833299872	0.169699212547519	0.211579539971488	0.151434910433108	0.193644367697722	0.237074126907651	0.175499750715971	0.0020104886540571	0.00243947354112014	0.00250590148728914
151	27.3297674716514	0.15	10.8525237668247	6.82253850527628	14.882509028373	0.159556932374777	26.1792206536878	16.7984507007474	35.5599906066282	2.02	1.47	2.87	6.76671236161847	10.545452028321	14.3241916950235	7.99527801240412	12.4600864093373	16.9248948062706	8.12630587604705	12.6656706106741	17.1969667038957	10.8525237668247	2.26855879704019	-1.89699557591024	19.2981577109931	-0.0115680491991715	0.0238220950444919	-0.0270011833299872	0.169699212547519	0.211579539971488	0.151434910433108	0.193644367697722	0.237074126907651	0.175499750715971	0.0020104886540571	0.00243947354112014	0.00250590148728914
151	27.3297674716514	0.15	10.8822360930583	6.78295042860691	14.9815217575096	0.128580044724874	23.3368361309161	13.8514633760009	32.8222088858314	1.85	1.38	2.68	5.99667757590505	10.1031550327962	14.2096324896874	7.20043663173171	12.1312387857089	17.0620409396862	7.3225501652254	12.335472107946	17.3480209651437	10.8822360930583	2.14383524558027	-0.996701468595112	18.85097408104	-0.0115680491991715	0.0238220950444919	-0.0270011833299872	0.169699212547519	0.211579539971488	0.151434910433108	0.193644367697722	0.237074126907651	0.175499750715971	0.0020104886540571	0.00243947354112014	0.00250590148728914
151	27.3297674716514	0.15	10.8874410720613	6.87577195352398	14.8991101905987	0.211922379098268	30.7461523941887	21.4891084779701	40.0031963104074	2.07	1.55	2.87	8.46621658158781	12.1132798732233	15.7603431648587	9.95630967219549	14.2452728915618	18.5342361109281	10.1511263251305	14.5317158997829	18.9089410910979	10.8874410720613	2.32012945115226	0.962370306653876	23.2830448602174	-0.0115680491991715	0.0238220950444919	-0.0270011833299872	0.169699212547519	0.211579539971488	0.151434910433108	0.193644367697722	0.237074126907651	0.175499750715971	0.0020104886540571	0.00243947354112014	0.00250590148728914
151	27.3297674716514	0.15	10.891409992876	6.78561383570991	14.9972061500421	0.162890037764772	27.377440641032	17.6874735802907	37.0674077017733	2.06	1.49	2.67	6.99182337984797	10.8222482247361	14.6526730696242	8.22820539054661	12.7359740575345	17.2437427245223	8.40963647802662	13.0260691351299	17.6284473857173	10.891409992876	2.2172429200853	1.71143666231713	22.8609846385326	-0.0115680491991715	0.0238220950444919	-0.0270011833299872	0.169699212547519	0.211579539971488	0.151434910433108	0.193644367697722	0.237074126907651	0.175499750715971	0.0020104886540571	0.00243947354112014	0.00250590148728914
151	27.3297674716514	0.15	10.89757225108	6.83054126444882	14.9646032377112	0.200323754680287	30.2199846019683	20.7930483095584	39.6469208943781	1.89	1.44	2.75	8.81161576174419	12.806534601084	16.8014534404238	10.5287129898798	15.3021115372702	20.0755100846606	10.7214504968533	15.5821410622758	20.44612519591	10.89757225108	2.18638409809123	-0.184909387817039	19.9401241092089	-0.0115680491991715	0.0238220950444919	-0.0270011833299872	0.169699212547519	0.211579539971488	0.151434910433108	0.193644367697722	0.237074126907651	0.175499750715971	0.0020104886540571	0.00243947354112014	0.00250590148728914
151	27.3297674716514	0.15	10.9144902036239	6.85781396552593	14.9711664417219	0.152867016229165	26.156848441392	16.5431658554501	35.7705310273339	2.02	1.46	2.88	6.65315548134081	10.5194846683542	14.3858138553676	7.85838586583535	12.4251071338267	16.9918284018181	7.98588200136112	12.6234810432303	17.2631892866276	10.9144902036239	2.25482019661812	1.16578530843633	22.3237249696879	-0.0115680491991715	0.0238220950444919	-0.0270011833299872	0.169699212547519	0.211579539971488	0.151434910433108	0.193644367697722	0.237074126907651	0.175499750715971	0.0020104886540571	0.00243947354112014	0.00250590148728914
151	27.3297674716514	0.15	10.9878262789114	6.84789790756403	15.1277546502588	0.169144797132386	28.8729037491271	18.8818964840044	38.8639110142498	2.11	1.58	2.71	7.31213775712189	11.1812205855799	15.0503034140379	8.56839081762503	13.1021967826044	17.6360027475838	8.78141313592408	13.4374542240971	18.0827997807241	10.9878262789114	2.32484534986447	-0.379534279563779	21.9690701646896	-0.0115680491991715	0.0238220950444919	-0.0270011833299872	0.169699212547519	0.211579539971488	0.151434910433108	0.193644367697722	0.237074126907651	0.175499750715971	0.0020104886540571	0.00243947354112014	0.00250590148728914
151	27.3297674716514	0.15	11.0081544969681	6.85434162685616	15.1619673670801	0.146651490093945	25.2901777886283	15.7653458575255	34.8150097197311	2.01	1.47	2.77	6.37182841004171	10.2214486624577	14.0710689148737	7.53411985407656	12.0859530968981	16.6377863397197	7.67488237772414	12.3161372695155	16.9482193876845	11.0081544969681	2.23730084314589	0.331000287363302	21.5004194195094	-0.0115680491991715	0.0238220950444919	-0.0270011833299872	0.169699212547519	0.211579539971488	0.151434910433108	0.193644367697722	0.237074126907651	0.175499750715971	0.0020104886540571	0.00243947354112014	0.00250590148728914
151	27.3297674716514	0.15	11.0656937432382	6.89327031020265	15.2381171762738	0.141684222990653	23.3228835722405	14.3603559494632	32.2854111950178	2.02	1.36	2.69	5.77499643918047	9.37926399979968	12.9835315604189	6.82107090488802	11.0782102555506	15.3353496062132	6.92442154657577	11.2486172208595	15.5614400941414	11.0656937432382	2.15336076884836	3.09017316244625	23.0100866431472	-0.0115680491991715	0.0238220950444919	-0.0270011833299872	0.169699212547519	0.211579539971488	0.151434910433108	0.193644367697722	0.237074126907651	0.175499750715971	0.0020104886540571	0.00243947354112014	0.00250590148728914
151	27.3297674716514	0.15	11.0854147911014	6.97867238025004	15.1921572019527	0.191415212605125	29.5715071363917	20.0822223867883	39.0607918859952	1.96	1.43	2.54	8.26553573424088	12.1711802729566	16.0768248116723	9.81204319580303	14.4484459836558	19.0848487715085	10.0370564949889	14.7783474363143	19.5201595188882	11.0854147911014	2.13610936054417	-1.82640995433697	18.0166498744914	-0.0115680491991715	0.0238220950444919	-0.0270011833299872	0.169699212547519	0.211579539971488	0.151434910433108	0.193644367697722	0.237074126907651	0.175499750715971	0.0020104886540571	0.00243947354112014	0.00250590148728914
151	27.3297674716514	0.15	11.0952437847867	6.89335452762104	15.2971330419523	0.192077489662698	29.4415455678089	20.0141292663615	38.8689618692564	1.97	1.54	2.76	8.22885019424281	12.1049516938849	15.9810531935269	9.76623620519471	14.3665050042668	18.966773803339	9.98799206900938	14.6840588136614	19.3921468921107	11.0952437847867	2.26539998181101	-1.51544867114113	19.9438756494708	-0.0115680491991715	0.0238220950444919	-0.0270011833299872	0.169699212547519	0.211579539971488	0.151434910433108	0.193644367697722	0.237074126907651	0.175499750715971	0.0020104886540571	0.00243947354112014	0.00250590148728914
151	27.3297674716514	0.15	11.1352127128658	7.02953430262817	15.2408911231034	0.186751063357163	29.2023681658935	19.68791694514	38.7168193866471	2.04	1.51	2.76	7.86569390480763	11.6668964994348	15.468099094062	9.27745388392911	13.7609085164023	18.2443631488754	9.47013014967122	14.0477611729477	18.6247247155367	11.1352127128658	2.2952991376186	1.52211592855532	22.9163158467403	-0.0115680491991715	0.0238220950444919	-0.0270011833299872	0.169699212547519	0.211579539971488	0.151434910433108	0.193644367697722	0.237074126907651	0.175499750715971	0.0020104886540571	0.00243947354112014	0.00250590148728914
151	27.3297674716514	0.15	11.1475299272611	7.01165211105088	15.2834077434714	0.150570153259919	26.5858646398081	16.7269169345041	36.444812345112	1.93	1.47	2.82	6.98772465085308	11.1063325318855	15.224940412918	8.32254261145641	13.2279004070856	18.1332582027148	8.46788323037888	13.4569831255744	18.4529575192844	11.1475299272611	2.21656956299486	0.449303939131291	21.0134559868625	-0.0115680491991715	0.0238220950444919	-0.0270011833299872	0.169699212547519	0.211579539971488	0.151434910433108	0.193644367697722	0.237074126907651	0.175499750715971	0.0020104886540571	0.00243947354112014	0.00250590148728914
151	27.3297674716514	0.15	11.1702693291849	7.05839269030165	15.2821459680682	0.153063698237963	24.8914082359892	15.7497663960369	34.0330500759414	1.98	1.45	2.78	6.43391659138837	10.168356812762	13.9027970341357	7.62518529108277	12.0510739767646	16.4769626624464	7.75774256636174	12.2643823154662	16.7650779993567	11.1702693291849	2.21794836099593	0.0403510333630812	20.9803026409191	-0.0115680491991715	0.0238220950444919	-0.0270011833299872	0.169699212547519	0.211579539971488	0.151434910433108	0.193644367697722	0.237074126907651	0.175499750715971	0.0020104886540571	0.00243947354112014	0.00250590148728914
151	27.3297674716514	0.15	11.2005350318092	6.98156703983651	15.4195030237819	0.164640904786942	29.1684112252159	18.9103339483473	39.4264885020845	2.07	1.59	2.89	7.45149615659677	11.4936259048839	15.5357556531711	8.76330427581367	13.517035897241	18.2707675186684	8.95484200167263	13.8092135539398	18.6759702597274	11.2005350318092	2.37153718172749	2.58687958327708	25.4354412593065	-0.0115680491991715	0.0238220950444919	-0.0270011833299872	0.169699212547519	0.211579539971488	0.151434910433108	0.193644367697722	0.237074126907651	0.175499750715971	0.0020104886540571	0.00243947354112014	0.00250590148728914
151	27.3297674716514	0.15	11.2366470814882	6.9920024564543	15.4812917065221	0.174164606109896	29.842202080189	19.6964762170452	39.9879279433329	2.06	1.52	2.81	7.80572265536516	11.8264785181084	15.8472343808516	9.19093701445528	13.9252217843061	18.6595065541569	9.38268456395788	14.2089155380604	19.0397378137398	11.2366470814882	2.30339050537557	-0.357602670174495	21.4840626132858	-0.0115680491991715	0.0238220950444919	-0.0270011833299872	0.169699212547519	0.211579539971488	0.151434910433108	0.193644367697722	0.237074126907651	0.175499750715971	0.0020104886540571	0.00243947354112014	0.00250590148728914
151	27.3297674716514	0.15	11.2513171945613	7.01065396212725	15.4919804269954	0.164349792101664	29.181641078496	18.9080362587045	39.4552458982875	2.02	1.51	2.72	7.59978653527601	11.7290997283504	15.8584129214249	8.97537453882492	13.8521078949426	18.7288412510602	9.17573546770723	14.1602779020603	19.148215821795	11.2513171945613	2.26645520157769	3.68203268642859	25.2479679280534	-0.0115680491991715	0.0238220950444919	-0.0270011833299872	0.169699212547519	0.211579539971488	0.151434910433108	0.193644367697722	0.237074126907651	0.175499750715971	0.0020104886540571	0.00243947354112014	0.00250590148728914
151	27.3297674716514	0.15	11.2518520978184	7.05086926463023	15.4528349310066	0.170291373364578	25.0431119081465	16.4125269005178	33.6736969157752	1.87	1.48	2.54	7.0450733487453	10.7497499527731	14.4544265568009	8.44263225544804	12.8822201269837	17.3218079985194	8.65333528354463	13.2067697831096	17.7508313624465	11.2518520978184	2.0612681418332	-2.58187202203843	16.2474621994298	-0.0115680491991715	0.0238220950444919	-0.0270011833299872	0.169699212547519	0.211579539971488	0.151434910433108	0.193644367697722	0.237074126907651	0.175499750715971	0.0020104886540571	0.00243947354112014	0.00250590148728914
151	27.3297674716514	0.15	11.2830275699881	7.06601279021084	15.5000423497654	0.201986285074849	30.96172281527	21.3532400243047	40.5702056062352	1.84	1.38	2.53	9.27074687136973	13.4423766414449	17.6140064115201	11.1390990023028	16.1514456508049	21.163792299307	11.3754199470634	16.492732445243	21.6062504131318	11.2830275699881	2.120329431629	-1.37915891570262	17.7896321118751	-0.0115680491991715	0.0238220950444919	-0.0270011833299872	0.169699212547519	0.211579539971488	0.151434910433108	0.193644367697722	0.237074126907651	0.175499750715971	0.0020104886540571	0.00243947354112014	0.00250590148728914
151	27.3297674716514	0.15	11.2869456755776	7.11089173434792	15.4629996168073	0.168972317393714	28.0579748741632	18.3429984988065	37.77295124952	1.87	1.45	2.59	7.86743829808969	12.0342585268266	16.2010787555636	9.42640151219889	14.4188932251322	19.4113849380655	9.64363596252573	14.7425088374302	19.8562510940006	11.2869456755776	2.18661598818097	-1.19235801537645	19.0816712992761	-0.0115680491991715	0.0238220950444919	-0.0270011833299872	0.169699212547519	0.211579539971488	0.151434910433108	0.193644367697722	0.237074126907651	0.175499750715971	0.0020104886540571	0.00243947354112014	0.00250590148728914
151	27.3297674716514	0.15	11.3159690145222	7.16344936646186	15.4684886625825	0.175306539038158	28.7394037867703	19.0072170502457	38.4715905232948	1.96	1.41	2.86	7.84539051313832	11.8624333707529	15.8794762283676	9.31912968955582	14.090765122607	18.8624005556582	9.4451928356178	14.2843793964431	19.1221224102897	11.3159690145222	2.28419292354979	2.26914790922924	23.8711862894971	-0.0115680491991715	0.0238220950444919	-0.0270011833299872	0.169699212547519	0.211579539971488	0.151434910433108	0.193644367697722	0.237074126907651	0.175499750715971	0.0020104886540571	0.00243947354112014	0.00250590148728914
151	27.3297674716514	0.15	11.3239535412	7.17251447273883	15.4753926096612	0.190599452914879	29.9465118666546	20.3114917209635	39.5815320123456	1.88	1.43	2.65	8.6752382293236	12.7904502608423	16.905662292361	10.3842713184446	15.3101854130884	20.2360995077322	10.5936550244575	15.6198854552212	20.6495202751343	11.3239535412	2.15096947954665	-2.49301249871293	17.545302824162	-0.0115680491991715	0.0238220950444919	-0.0270011833299872	0.169699212547519	0.211579539971488	0.151434910433108	0.193644367697722	0.237074126907651	0.175499750715971	0.0020104886540571	0.00243947354112014	0.00250590148728914
151	27.3297674716514	0.15	11.4009548283744	7.16071464958528	15.6411950071635	0.16607510360096	29.4754110026245	19.1630873494276	39.7877346558213	2.03	1.5	2.68	7.66140189466669	11.7842686610898	15.907135427513	9.0378495859559	13.9014307177338	18.7650118495118	9.24267868666256	14.2109832068406	19.1796321054654	11.4009548283744	2.24859697371168	1.1837151143917	22.6714878731174	-0.0115680491991715	0.0238220950444919	-0.0270011833299872	0.169699212547519	0.211579539971488	0.151434910433108	0.193644367697722	0.237074126907651	0.175499750715971	0.0020104886540571	0.00243947354112014	0.00250590148728914
151	27.3297674716514	0.15	11.4658247803008	7.15310330485299	15.7785462557487	0.180103959407942	29.8904887849952	19.9333114291831	39.8476661408074	2.13	1.5	2.73	7.67154525393402	11.5036700345024	15.3357948150708	8.97809258598121	13.4628697647814	17.9476469435816	9.17148456733	13.7512459559085	18.3319668102618	11.4658247803008	2.26368008208865	-2.41853935595065	19.3012961562126	-0.0115680491991715	0.0238220950444919	-0.0270011833299872	0.169699212547519	0.211579539971488	0.151434910433108	0.193644367697722	0.237074126907651	0.175499750715971	0.0020104886540571	0.00243947354112014	0.00250590148728914
151	27.3297674716514	0.15	11.469513860027	7.22137387170745	15.7176538483465	0.191565206866685	28.4097883676113	19.2977058969477	37.5218708382748	1.95	1.41	2.6	7.98628082883491	11.7572808603844	15.528280891934	9.49200073980295	13.9739787539028	18.4559567680026	9.69356500190831	14.2660778401052	18.83990391004	11.469513860027	2.11798724762123	-2.03451457679373	17.4013367847494	-0.0115680491991715	0.0238220950444919	-0.0270011833299872	0.169699212547519	0.211579539971488	0.151434910433108	0.193644367697722	0.237074126907651	0.175499750715971	0.0020104886540571	0.00243947354112014	0.00250590148728914
151	27.3297674716514	0.15	11.4709643131873	7.2564090615593	15.6855195648153	0.161942110394999	27.3214222235689	17.6175319611516	37.0253124859862	1.98	1.52	2.72	7.19539902919699	11.1586875719735	15.1219761147501	8.52726782291017	13.22416131368	17.9210548044498	8.72156741857082	13.5207252348814	18.3197001028972	11.4709643131873	2.22743595986031	2.58601168575822	23.8037349107154	-0.0115680491991715	0.0238220950444919	-0.0270011833299872	0.169699212547519	0.211579539971488	0.151434910433108	0.193644367697722	0.237074126907651	0.175499750715971	0.0020104886540571	0.00243947354112014	0.00250590148728914
151	27.3297674716514	0.15	11.4793877754221	7.25849546316954	15.7002800876747	0.173363597750153	28.7765449017817	18.965790190845	38.5872996127184	1.96	1.41	2.67	7.81110438870568	11.8516863211213	15.8922682535368	9.27391194958074	14.0711850625186	18.8684581754565	9.44605062877981	14.3351514862805	19.2126524273106	11.4793877754221	2.20349632587413	-1.50126768905313	18.7580366760892	-0.0115680491991715	0.0238220950444919	-0.0270011833299872	0.169699212547519	0.211579539971488	0.151434910433108	0.193644367697722	0.237074126907651	0.175499750715971	0.0020104886540571	0.00243947354112014	0.00250590148728914
151	27.3297674716514	0.15	11.4966489609766	7.1557964762873	15.8375014456659	0.138095970734996	25.284392033404	15.4221211075766	35.1466629592314	2	1.41	2.61	6.24147402737749	10.2328256323309	14.2241772372844	7.38212388241427	12.1029080876831	16.8236922929519	7.53326285927119	12.3415828490865	17.1675464622475	11.4966489609766	2.15232555098784	1.24829716354582	21.2405970588498	-0.0115680491991715	0.0238220950444919	-0.0270011833299872	0.169699212547519	0.211579539971488	0.151434910433108	0.193644367697722	0.237074126907651	0.175499750715971	0.0020104886540571	0.00243947354112014	0.00250590148728914
151	27.3297674716514	0.15	11.5022440989402	7.22482454633271	15.7796636515476	0.190469153937412	29.3263522855997	19.8868763579182	38.7658282132813	1.99	1.43	2.72	8.1106187633309	11.9603933180251	15.8101678727194	9.6088935551111	14.1698370523542	18.7307805495974	9.7812937105516	14.4190109714163	19.0721312651783	11.5022440989402	2.1947818351585	-0.890495778592505	19.6265380256027	-0.0115680491991715	0.0238220950444919	-0.0270011833299872	0.169699212547519	0.211579539971488	0.151434910433108	0.193644367697722	0.237074126907651	0.175499750715971	0.0020104886540571	0.00243947354112014	0.00250590148728914
151	27.3297674716514	0.15	11.5032909319202	7.15748332934282	15.8490985344976	0.191823526344831	29.7889419926323	20.2424743044489	39.3354096808156	2.03	1.48	2.74	8.11021473142113	11.9350387975544	15.7598628636876	9.57165084912691	14.0856966213713	18.5997423936156	9.76435708372171	14.368615448517	18.9745458935691	11.5032909319202	2.23268674742844	-4.47110079696651	16.6596015471952	-0.0115680491991715	0.0238220950444919	-0.0270011833299872	0.169699212547519	0.211579539971488	0.151434910433108	0.193644367697722	0.237074126907651	0.175499750715971	0.0020104886540571	0.00243947354112014	0.00250590148728914
151	27.3297674716514	0.15	11.5109302025721	7.23706122949095	15.7847991756532	0.1663399654843	28.6609270879377	18.6431380135343	38.6787161623412	1.84	1.44	2.52	8.10400965447216	12.4586552788565	16.8133009032409	9.73999471304691	14.9737280336002	20.2074613541535	9.97338250484922	15.3360062615501	20.6953401433884	11.5109302025721	2.11020698339445	2.63261481384964	22.2819085831307	-0.0115680491991715	0.0238220950444919	-0.0270011833299872	0.169699212547519	0.211579539971488	0.151434910433108	0.193644367697722	0.237074126907651	0.175499750715971	0.0020104886540571	0.00243947354112014	0.00250590148728914
151	27.3297674716514	0.15	11.549122704534	7.31873578125619	15.7795096278118	0.186466683168306	27.5142972520417	18.5414363516587	36.4871581524246	1.87	1.34	2.56	7.92983286029567	11.7673611870778	15.60488951386	9.49492726830624	14.0898604774663	18.6847936866264	9.66856216829981	14.3482593261061	19.0326563008225	11.549122704534	2.08528942501708	1.17282577169537	20.192204688188	-0.0115680491991715	0.0238220950444919	-0.0270011833299872	0.169699212547519	0.211579539971488	0.151434910433108	0.193644367697722	0.237074126907651	0.175499750715971	0.0020104886540571	0.00243947354112014	0.00250590148728914
151	27.3297674716514	0.15	11.5663223023925	7.2527482586398	15.8798963461453	0.166796928458509	25.9906405651188	16.9211299911592	35.0601511390785	1.89	1.43	2.66	7.19712114030637	11.0546865817504	14.9122520231944	8.60677301683834	13.2198939446174	17.8330148723965	8.77895542839184	13.4834495379548	18.1793760548328	11.5663223023925	2.12583968097291	2.202338733292	21.8253366437021	-0.0115680491991715	0.0238220950444919	-0.0270011833299872	0.169699212547519	0.211579539971488	0.151434910433108	0.193644367697722	0.237074126907651	0.175499750715971	0.0020104886540571	0.00243947354112014	0.00250590148728914
151	27.3297674716514	0.15	11.632329581878	7.31764839061506	15.9470107731409	0.158735383793712	27.406209164732	17.5555823206014	37.2568360088626	2.08	1.58	2.65	6.8812520696941	10.7423969249925	14.603541780291	8.08373476215261	12.6196056432596	17.1554765243666	8.29600189585537	12.948453039835	17.6032187635579	11.632329581878	2.25264049289985	-0.301252830373232	21.4506539818695	-0.0115680491991715	0.0238220950444919	-0.0270011833299872	0.169699212547519	0.211579539971488	0.151434910433108	0.193644367697722	0.237074126907651	0.175499750715971	0.0020104886540571	0.00243947354112014	0.00250590148728914
151	27.3297674716514	0.15	11.6461895434729	7.25578422378399	16.0365948631619	0.164153749123791	25.8659565183244	16.753157310932	34.9787557257168	1.83	1.43	2.63	7.28773293041625	11.2518601477169	15.2159873650175	8.76041381802885	13.5255987091938	18.2907836003587	8.94098271534907	13.8039727387158	18.6686725931813	11.6461895434729	2.09536044823031	1.35770812912176	20.5508392291981	-0.0115680491991715	0.0238220950444919	-0.0270011833299872	0.169699212547519	0.211579539971488	0.151434910433108	0.193644367697722	0.237074126907651	0.175499750715971	0.0020104886540571	0.00243947354112014	0.00250590148728914
151	27.3297674716514	0.15	11.6716044054226	7.27902927343267	16.0641795374125	0.181114597573741	29.0582982723719	19.4113383132365	38.7052582315073	1.82	1.4	2.55	8.49530951485022	12.7172703816256	16.939231248401	10.2264820241963	15.3087932496397	20.391104475083	10.4448522335868	15.6352674189365	20.8260376034065	11.6716044054226	2.07947191621657	0.292245229163598	19.5030227795438	-0.0115680491991715	0.0238220950444919	-0.0270011833299872	0.169699212547519	0.211579539971488	0.151434910433108	0.193644367697722	0.237074126907651	0.175499750715971	0.0020104886540571	0.00243947354112014	0.00250590148728914
151	27.3297674716514	0.15	11.6949964847564	7.28409220472137	16.1059007647914	0.170256543554118	28.6105436863338	18.7493024249489	38.4717849477187	2.15	1.62	2.91	7.1518970963853	10.9134547877374	14.6750124790895	8.35476840414126	12.7489791885703	17.1431899729994	8.53773210952586	13.0467854658432	17.5196925494737	11.6949964847564	2.30960872807092	-0.200219431460084	22.3667105105915	-0.0115680491991715	0.0238220950444919	-0.0270011833299872	0.169699212547519	0.211579539971488	0.151434910433108	0.193644367697722	0.237074126907651	0.175499750715971	0.0020104886540571	0.00243947354112014	0.00250590148728914
151	27.3297674716514	0.15	11.7819344382748	7.48433961138551	16.0795292651641	0.181987327983535	27.8776462175968	18.6497860403857	37.105506394808	2.11	1.53	2.69	7.2222784110546	10.7958408741189	14.3694033371832	8.46309980031025	12.6506170969662	16.8381343936221	8.66183233579009	12.9464054158331	17.2386006827695	11.7819344382748	2.21623089767967	2.69831987851754	23.8641917977829	-0.0115680491991715	0.0238220950444919	-0.0270011833299872	0.169699212547519	0.211579539971488	0.151434910433108	0.193644367697722	0.237074126907651	0.175499750715971	0.0020104886540571	0.00243947354112014	0.00250590148728914
151	27.3297674716514	0.15	11.7893655058814	7.47326444902185	16.1054665627409	0.193942826274923	32.1576983574176	21.9220234871796	42.3933732276557	2.03	1.63	2.7	8.77198714957546	12.8677408322348	16.9634945148941	10.3498663834717	15.1823521854131	20.0148379873546	10.6342585477832	15.592167713175	20.5652315646886	11.7893655058814	2.27677905554544	0.509793125368825	22.4774428450026	-0.0115680491991715	0.0238220950444919	-0.0270011833299872	0.169699212547519	0.211579539971488	0.151434910433108	0.193644367697722	0.237074126907651	0.175499750715971	0.0020104886540571	0.00243947354112014	0.00250590148728914
151	27.3297674716514	0.15	11.790484563312	7.45814703392593	16.1228220926981	0.1691644749078	28.9309540547056	18.9205602312217	38.9413478781895	2.03	1.42	2.69	7.58512570654439	11.5982254559823	15.6113252054202	8.9530880695389	13.6899423918822	18.4267967142255	9.11811455298447	13.9437232705545	18.7656233571898	11.790484563312	2.18619154026991	-0.408026308195102	20.0443892362409	-0.0115680491991715	0.0238220950444919	-0.0270011833299872	0.169699212547519	0.211579539971488	0.151434910433108	0.193644367697722	0.237074126907651	0.175499750715971	0.0020104886540571	0.00243947354112014	0.00250590148728914
151	27.3297674716514	0.15	11.8552691206761	7.47857863257839	16.2319596087737	0.139389825835798	26.6229835549164	16.294658784109	36.9513083257238	2.03	1.43	2.63	6.52117063334587	10.6545967504201	14.7880228674942	7.69441759373273	12.5715030781976	17.4485885626625	7.85324123096273	12.8402645443022	17.8030926674003	11.8552691206761	2.16842174252091	-4.82990596656028	15.5394584894358	-0.0115680491991715	0.0238220950444919	-0.0270011833299872	0.169699212547519	0.211579539971488	0.151434910433108	0.193644367697722	0.237074126907651	0.175499750715971	0.0020104886540571	0.00243947354112014	0.00250590148728914
151	27.3297674716514	0.15	11.8683708038594	7.53169052828543	16.2050510794334	0.190232762651855	27.4615504303814	18.6155295960751	36.3075712646878	2.02	1.45	2.66	7.49544288033825	11.0572455967007	14.6190483130631	8.85549956363597	13.0635954565743	17.2716913495125	9.04030315296706	13.3338933655051	17.6310124511449	11.8683708038594	2.17990078773047	1.64279975121719	21.9739008805129	-0.0115680491991715	0.0238220950444919	-0.0270011833299872	0.169699212547519	0.211579539971488	0.151434910433108	0.193644367697722	0.237074126907651	0.175499750715971	0.0020104886540571	0.00243947354112014	0.00250590148728914
151	27.3297674716514	0.15	11.9250609486421	7.52224175307478	16.3278801442093	0.170591200236772	29.7719116175943	19.522517587209	40.0213056479796	2.03	1.52	2.63	7.81146007115012	11.9125055364284	16.0135510017067	9.21646763870915	14.0551472800745	18.8938269214398	9.44007012338643	14.3983785638348	19.361590465539	11.9250609486421	2.23878514507255	0.79908403676725	22.400977794973	-0.0115680491991715	0.0238220950444919	-0.0270011833299872	0.169699212547519	0.211579539971488	0.151434910433108	0.193644367697722	0.237074126907651	0.175499750715971	0.0020104886540571	0.00243947354112014	0.00250590148728914
151	27.3297674716514	0.15	11.9890186564597	7.59700737221981	16.3810299406995	0.173458626183036	26.6523986145319	17.5688381964962	35.7359590325676	1.87	1.48	2.79	7.54232184406213	11.4419044685109	15.3414870929597	9.03877050504076	13.712057211254	18.3853439174672	9.20721085457528	13.9741257828002	18.738562456965	11.9890186564597	2.13899334782273	3.98891328268345	23.8531208500896	-0.0115680491991715	0.0238220950444919	-0.0270011833299872	0.169699212547519	0.211579539971488	0.151434910433108	0.193644367697722	0.237074126907651	0.175499750715971	0.0020104886540571	0.00243947354112014	0.00250590148728914
151	27.3297674716514	0.15	11.9947413970204	7.58566855744441	16.4038142365964	0.135749442706162	24.9606065934634	15.1274851399482	34.7937280469786	2.07	1.49	2.71	5.96971580954071	9.85013215469829	13.7305484998559	7.02284494679608	11.5878130609401	16.1527811750842	7.17287339994765	11.835601437579	16.5043527274525	11.9947413970204	2.24931126971191	0.248463213426053	21.5272519534686	-0.0115680491991715	0.0238220950444919	-0.0270011833299872	0.169699212547519	0.211579539971488	0.151434910433108	0.193644367697722	0.237074126907651	0.175499750715971	0.0020104886540571	0.00243947354112014	0.00250590148728914
151	27.3297674716514	0.15	12.0318994237499	7.58532671061437	16.4784721368854	0.164516915901619	28.8815492234281	18.7197760218778	39.0433224249784	2.09	1.56	2.76	7.31961269639162	11.2929638762877	15.2663150561838	8.59430380406512	13.2596035373559	17.9249032706467	8.79772579349358	13.566443513516	18.3432633676607	12.0318994237499	2.26711871093056	2.7674031545108	24.637800543393	-0.0115680491991715	0.0238220950444919	-0.0270011833299872	0.169699212547519	0.211579539971488	0.151434910433108	0.193644367697722	0.237074126907651	0.175499750715971	0.0020104886540571	0.00243947354112014	0.00250590148728914
151	27.3297674716514	0.15	12.0433494218005	7.59596379528222	16.4907350483188	0.151224059667885	28.5541221140924	17.9922632965742	39.1159809316106	2.14	1.59	2.79	6.89483836725952	10.9422618739213	14.9896853805831	8.06202829398	12.7946182533581	17.5272082127361	8.25628859513264	13.0995204086481	17.9449631129241	12.0433494218005	2.32449290308268	-3.60709199463327	18.9150418464257	-0.0115680491991715	0.0238220950444919	-0.0270011833299872	0.169699212547519	0.211579539971488	0.151434910433108	0.193644367697722	0.237074126907651	0.175499750715971	0.0020104886540571	0.00243947354112014	0.00250590148728914
151	27.3297674716514	0.15	12.061870113334	7.53172246646661	16.5920177602014	0.174333779071467	29.556895762476	19.5140737008709	39.5997178240811	2.14	1.51	2.81	7.47712905072884	11.3251967448043	15.1732644388797	8.74268112039916	13.2420589632534	17.7414368061077	8.91555265992632	13.5049200193961	18.0938517568339	12.061870113334	2.25441365684942	0.400283421373029	22.2711680284841	-0.0115680491991715	0.0238220950444919	-0.0270011833299872	0.169699212547519	0.211579539971488	0.151434910433108	0.193644367697722	0.237074126907651	0.175499750715971	0.0020104886540571	0.00243947354112014	0.00250590148728914
151	27.3297674716514	0.15	12.0620462035867	7.49736268106732	16.6267297261062	0.175685569496449	29.678019847177	19.6411385383593	39.7149011559947	1.99	1.49	2.53	7.99267262061925	12.0770339358617	16.1613952511041	9.46459832850352	14.3011331288308	19.1376679291581	9.70723869729828	14.6725670616234	19.6281733436363	12.0620462035867	2.15369117668806	-0.20785126758933	19.9790379326501	-0.0115680491991715	0.0238220950444919	-0.0270011833299872	0.169699212547519	0.211579539971488	0.151434910433108	0.193644367697722	0.237074126907651	0.175499750715971	0.0020104886540571	0.00243947354112014	0.00250590148728914
151	27.3297674716514	0.15	12.1157095202531	7.5823003265416	16.6491187139647	0.148625779906264	26.5093097967214	16.6033387005412	36.4152808929016	2.03	1.47	2.62	6.65288287935801	10.622160787725	14.591438696092	7.85188873997345	12.5365238191858	17.2211588983982	8.028950322198	12.8212183442831	17.6147159441528	12.1157095202531	2.16976809634381	0.619904567962447	21.1668878542939	-0.0115680491991715	0.0238220950444919	-0.0270011833299872	0.169699212547519	0.211579539971488	0.151434910433108	0.193644367697722	0.237074126907651	0.175499750715971	0.0020104886540571	0.00243947354112014	0.00250590148728914
151	27.3297674716514	0.15	12.1524913069298	7.71191041859862	16.593072195261	0.164642401174886	29.3115621966547	19.0031970241137	39.6199273691956	2.12	1.6	2.75	7.35086247020307	11.338369129205	15.325875788207	8.61177878966694	13.2832748772138	17.9547709647606	8.8308104376412	13.6150222390941	18.4085087507914	12.1524913069298	2.27385751874109	-1.93015930389119	19.9604938819356	-0.0115680491991715	0.0238220950444919	-0.0270011833299872	0.169699212547519	0.211579539971488	0.151434910433108	0.193644367697722	0.237074126907651	0.175499750715971	0.0020104886540571	0.00243947354112014	0.00250590148728914
151	27.3297674716514	0.15	12.1527006230787	7.55839993639063	16.7470013097668	0.170877469013491	27.8695448997319	18.2847616637043	37.4543281357595	1.94	1.46	2.61	7.61456156415727	11.6060777442511	15.5975939243449	9.06276887729035	13.8134282954808	18.5640877136713	9.26737514400381	14.1260579411171	18.9873747288255	12.1527006230787	2.1302566719586	-2.61873024277352	17.2611531957973	-0.0115680491991715	0.0238220950444919	-0.0270011833299872	0.169699212547519	0.211579539971488	0.151434910433108	0.193644367697722	0.237074126907651	0.175499750715971	0.0020104886540571	0.00243947354112014	0.00250590148728914
151	27.3297674716514	0.15	12.2078830455675	7.67458863304424	16.7411774580907	0.201342643650202	30.4169062153733	20.9586110037673	39.8752014269794	2.07	1.44	2.72	8.26994082242998	12.0020365069672	15.7341321915045	9.72863567303107	14.1190176589914	18.5093996449517	9.90854450750096	14.3801316640139	18.8520358108557	12.2078830455675	2.19048302631266	-0.983126443598923	19.6128527776117	-0.0115680491991715	0.0238220950444919	-0.0270011833299872	0.169699212547519	0.211579539971488	0.151434910433108	0.193644367697722	0.237074126907651	0.175499750715971	0.0020104886540571	0.00243947354112014	0.00250590148728914
151	27.3297674716514	0.15	12.2146324156053	7.67431734517851	16.7549474860322	0.193173628224358	28.5810306052984	19.4613533152691	37.7007078953278	1.99	1.37	2.78	7.92706465266696	11.6417226375668	15.3563806224667	9.38885303673413	13.7885116026854	18.1881701686366	9.51669477507619	13.9738728141417	18.429391195321	12.2146324156053	2.14019669029021	2.11875543124803	21.737192978963	-0.0115680491991715	0.0238220950444919	-0.0270011833299872	0.169699212547519	0.211579539971488	0.151434910433108	0.193644367697722	0.237074126907651	0.175499750715971	0.0020104886540571	0.00243947354112014	0.00250590148728914
151	27.3297674716514	0.15	12.3727344780084	7.84464107978059	16.9008278762363	0.181630886645951	28.6759246949655	19.17244488784	38.179404502091	2.05	1.45	2.71	7.61100877963951	11.3836662926641	15.1563238056886	8.9648981395012	13.4086573439271	17.8524165483529	9.14032365659162	13.665297803173	18.2013627231363	12.3727344780084	2.14929945376711	-0.190553411697849	20.1853749263318	-0.0115680491991715	0.0238220950444919	-0.0270011833299872	0.169699212547519	0.211579539971488	0.151434910433108	0.193644367697722	0.237074126907651	0.175499750715971	0.0020104886540571	0.00243947354112014	0.00250590148728914
151	27.3297674716514	0.15	12.4892757320323	7.91450448010119	17.0640469839633	0.182686324689111	32.0070535328058	21.437113553043	42.5769935125686	1.93	1.52	2.48	8.95485028841776	13.3701942591503	17.7855382298828	10.6652821685187	15.9239841905768	21.1826862126349	10.9622016528474	16.366393985161	21.7773548716382	12.4892757320323	2.15741139475853	3.47262776327286	23.8018715916737	-0.0115680491991715	0.0238220950444919	-0.0270011833299872	0.169699212547519	0.211579539971488	0.151434910433108	0.193644367697722	0.237074126907651	0.175499750715971	0.0020104886540571	0.00243947354112014	0.00250590148728914
151	27.3297674716514	0.15	12.4912931865537	7.93069435608761	17.0518920170198	0.1941696564832	31.9653767979243	21.7982926764953	42.1324609193534	2.08	1.54	2.77	8.54617030227791	12.5322454352634	16.518320568249	10.0400609374567	14.7229113629611	19.4057617884655	10.2641458775579	15.048302147677	19.8359659656468	12.4912931865537	2.28290301873608	0.547391631377587	22.3558316287102	-0.0115680491991715	0.0238220950444919	-0.0270011833299872	0.169699212547519	0.211579539971488	0.151434910433108	0.193644367697722	0.237074126907651	0.175499750715971	0.0020104886540571	0.00243947354112014	0.00250590148728914
151	27.3297674716514	0.15	12.5438125703488	7.94273325635181	17.1448918843459	0.177373796864365	31.7931700017114	21.1032161101813	42.4831238932416	2.04	1.52	2.6	8.4196405797216	12.684657300896	16.9496740220704	9.92794167780586	14.9569968805502	19.9860520832945	10.1785742865375	15.3405084491863	20.4867990737866	12.5438125703488	2.21154214493058	-0.797075548104516	20.5103802545294	-0.0115680491991715	0.0238220950444919	-0.0270011833299872	0.169699212547519	0.211579539971488	0.151434910433108	0.193644367697722	0.237074126907651	0.175499750715971	0.0020104886540571	0.00243947354112014	0.00250590148728914
151	27.3297674716514	0.15	12.608107122372	7.85316242920771	17.3630518155362	0.152650192042423	29.3031618030482	18.5240584803797	40.0822651257167	2.05	1.49	2.86	7.36271933487526	11.6470673102657	15.9314152856562	8.67471386482252	13.7225081774212	18.77030249002	8.82790911217127	13.9629078928469	19.1038130920888	12.608107122372	2.22389875695997	-5.13753938515466	16.392644627089	-0.0115680491991715	0.0238220950444919	-0.0270011833299872	0.169699212547519	0.211579539971488	0.151434910433108	0.193644367697722	0.237074126907651	0.175499750715971	0.0020104886540571	0.00243947354112014	0.00250590148728914
151	27.3297674716514	0.15	12.7595785737569	8.03981203712569	17.4793451103881	0.148461486575619	27.5213372408542	17.2305111552154	37.812163326493	2.03	1.47	2.68	6.9082175869077	11.0341117700933	15.160005953279	8.15425770347536	13.0243423532013	17.8944270029271	8.33143319036045	13.3037626177826	18.2807857273691	12.7595785737569	2.16100489763634	3.64408014831288	24.2524757122955	-0.0115680491991715	0.0238220950444919	-0.0270011833299872	0.169699212547519	0.211579539971488	0.151434910433108	0.193644367697722	0.237074126907651	0.175499750715971	0.0020104886540571	0.00243947354112014	0.00250590148728914
151	27.3297674716514	0.15	12.7609798853701	8.08472452861122	17.4372352421289	0.158293399244594	31.3157069702283	20.0412237149828	42.5901902254737	2	1.6	2.69	8.12329827800783	12.693178426808	17.2630585756082	9.61103855203004	15.0178687317347	20.4246989114393	9.86112098030542	15.4182049044985	20.9661343180534	12.7609798853701	2.22474014623635	-4.70717774084037	16.9361247844045	-0.0115680491991715	0.0238220950444919	-0.0270011833299872	0.169699212547519	0.211579539971488	0.151434910433108	0.193644367697722	0.237074126907651	0.175499750715971	0.0020104886540571	0.00243947354112014	0.00250590148728914
151	27.3297674716514	0.15	12.8255087579719	8.10607180775275	17.544945708191	0.14913216068586	27.0336926727014	16.9519354946697	37.1154498507331	1.86	1.37	2.63	7.29176206676224	11.6283627210176	15.964963375273	8.74244143962691	13.9417988678801	19.1411562961333	8.89370492829218	14.1877622464734	19.4729675419366	12.8255087579719	2.10317868824291	-0.557225411921218	18.8794815406497	-0.0115680491991715	0.0238220950444919	-0.0270011833299872	0.169699212547519	0.211579539971488	0.151434910433108	0.193644367697722	0.237074126907651	0.175499750715971	0.0020104886540571	0.00243947354112014	0.00250590148728914
151	27.3297674716514	0.15	12.8371909391016	8.02438352860008	17.6499983496031	0.218464671913097	32.7608039115178	23.0864112465485	42.4351965764872	1.91	1.43	2.61	9.70633233712826	13.773784370415	17.8412364037018	11.5770591573868	16.4284418603128	21.2798245632387	11.8257335925178	16.7745060077599	21.7369172151664	12.8371909391016	2.09845585516648	-0.946170548915783	18.7058841353114	-0.0115680491991715	0.0238220950444919	-0.0270011833299872	0.169699212547519	0.211579539971488	0.151434910433108	0.193644367697722	0.237074126907651	0.175499750715971	0.0020104886540571	0.00243947354112014	0.00250590148728914
151	27.3297674716514	0.15	13.2425957743341	8.40647240709012	18.0787191415782	0.153692854079702	29.5675802800014	18.7348379663918	40.400322593611	1.93	1.52	2.63	7.83493049186274	12.3651956169546	16.8954607420464	9.33381941421848	14.7307628357403	20.1277062572621	9.56467409154866	15.0909924349599	20.6248507466271	13.2425957743341	2.14510696177095	1.41356774975307	21.9270175491312	-0.0115680491991715	0.0238220950444919	-0.0270011833299872	0.169699212547519	0.211579539971488	0.151434910433108	0.193644367697722	0.237074126907651	0.175499750715971	0.0020104886540571	0.00243947354112014	0.00250590148728914
151	27.3297674716514	0.15	13.2816152870715	8.42406939331952	18.1391611808234	0.186169418398246	32.344313903241	21.7859594764686	42.9026683300135	1.96	1.44	2.64	8.99463596114631	13.3537992341779	17.7129625072095	10.6848599533392	15.8631739270541	21.0414879007689	10.9096754077473	16.1935812615562	21.4780172259383	13.2816152870715	2.13912183886609	1.65291538608563	21.5293777539122	-0.0115680491991715	0.0238220950444919	-0.0270011833299872	0.169699212547519	0.211579539971488	0.151434910433108	0.193644367697722	0.237074126907651	0.175499750715971	0.0020104886540571	0.00243947354112014	0.00250590148728914
151	27.3297674716514	0.15	13.2851211077422	8.36859322423485	18.2016489912496	0.167959466931473	28.5949644587969	18.6581994235854	38.5317294940085	2.04	1.6	2.67	7.43920327327566	11.401086909393	15.3629705455103	8.77063029190183	13.4415897153053	18.1125491387088	9.01079401311387	13.8076555675681	18.6076875238278	13.2851211077422	2.16293689585025	1.43870865940456	22.1510929336318	-0.0115680491991715	0.0238220950444919	-0.0270011833299872	0.169699212547519	0.211579539971488	0.151434910433108	0.193644367697722	0.237074126907651	0.175499750715971	0.0020104886540571	0.00243947354112014	0.00250590148728914
151	27.3297674716514	0.15	13.4181037391738	8.49773057812998	18.3384769002176	0.161873364560039	30.3660046767328	19.5780219949904	41.1539873584752	2.06	1.53	2.67	7.75346423386723	12.0258180957574	16.2981719576477	9.12808402217106	14.157887971409	19.187691920647	9.34774075232339	14.4986524179297	19.6490686716812	13.4181037391738	2.20592813549731	1.20147721729597	22.243319253769	-0.0115680491991715	0.0238220950444919	-0.0270011833299872	0.169699212547519	0.211579539971488	0.151434910433108	0.193644367697722	0.237074126907651	0.175499750715971	0.0020104886540571	0.00243947354112014	0.00250590148728914
151	27.3297674716514	0.15	13.6907486675971	8.58370657498499	18.7977907602092	0.158172253797959	30.7332282453396	19.663419711396	41.8030367792831	1.93	1.5	2.62	8.21498570580986	12.8397315642169	17.464477422624	9.78437938693007	15.2926382771173	20.8008971673045	10.0210565586489	15.6533276468447	21.3072806401948	13.6907486675971	2.12544099092676	-1.13772614270469	18.9757566064436	-0.0115680491991715	0.0238220950444919	-0.0270011833299872	0.169699212547519	0.211579539971488	0.151434910433108	0.193644367697722	0.237074126907651	0.175499750715971	0.0020104886540571	0.00243947354112014	0.00250590148728914
151	27.3297674716514	0.15	13.7999976831648	8.67038629174818	18.9296090745814	0.16467677642511	32.7729561760307	21.2487192543997	44.2971930976618	2.02	1.49	2.65	8.56014825101012	13.2027422515168	17.8453362520235	10.1145308850206	15.6001438706596	21.0857568562987	10.3458906547979	15.9561007289464	21.5666524292953	13.7999976831648	2.14552435863396	-1.04891728815401	19.3394321702735	-0.0115680491991715	0.0238220950444919	-0.0270011833299872	0.169699212547519	0.211579539971488	0.151434910433108	0.193644367697722	0.237074126907651	0.175499750715971	0.0020104886540571	0.00243947354112014	0.00250590148728914
151	27.3297674716514	0.15	14.2225547874534	8.92094658840593	19.5241629865009	0.169555412599559	33.1614073012169	21.7031672960755	44.6196473063582	1.84	1.45	2.34	9.41489544596527	14.3855124149774	19.3561293839896	11.3101256106701	17.2813339586234	23.2525423065767	11.6406046618002	17.7892996452995	23.9254869114716	14.2225547874534	2.01108428694028	0.790372460275109	19.4406894392484	-0.0115680491991715	0.0238220950444919	-0.0270011833299872	0.169699212547519	0.211579539971488	0.151434910433108	0.193644367697722	0.237074126907651	0.175499750715971	0.0020104886540571	0.00243947354112014	0.00250590148728914
151	27.3297674716514	0.16	8.7992088315221	5.62128361666789	11.9771340463763	0.200198469897053	25.0432350725127	17.2280974536427	32.8583726913828	2.07	1.48	2.8	6.77850293089137	9.85341781324415	12.9283326955969	7.96933917941159	11.5844500519929	15.1995609245743	8.11496821274604	11.7973245067175	15.483576262666	8.7992088315221	2.28566986916728	0.0717123036863348	21.1582950899655	-0.0115680491991715	0.0238220950444919	-0.0270011833299872	0.169699212547519	0.211579539971488	0.151434910433108	0.193644367697722	0.237074126907651	0.175499750715971	0.0020104886540571	0.00243947354112014	0.00250590148728914
151	27.3297674716514	0.16	9.1242524344736	5.82128848302676	12.4272163859204	0.184037001882683	25.5801274356538	17.1706148868851	33.9896399844226	2.04	1.41	2.82	6.84077280703411	10.1911225261912	13.5414722453482	8.06376495525625	12.0130896025258	15.9624142497954	8.18131643255387	12.1851742753248	16.1935452045374	9.1242524344736	2.31335320225106	0.953084179812213	22.3364755703579	-0.0115680491991715	0.0238220950444919	-0.0270011833299872	0.169699212547519	0.211579539971488	0.151434910433108	0.193644367697722	0.237074126907651	0.175499750715971	0.0020104886540571	0.00243947354112014	0.00250590148728914
151	27.3297674716514	0.16	9.5761362429364	6.10477784225	13.0474946436228	0.198294494533425	29.0206864721945	19.9101228033415	38.1312501410475	1.95	1.49	2.64	8.23452806922466	12.0025205119954	15.7705129547662	9.78568648601697	14.2634649836629	18.7412434813088	10.0137715460285	14.5980552047064	19.1729492178474	9.5761362429364	2.16243566902553	-1.60189957341193	18.61405637496	-0.0115680491991715	0.0238220950444919	-0.0270011833299872	0.169699212547519	0.211579539971488	0.151434910433108	0.193644367697722	0.237074126907651	0.175499750715971	0.0020104886540571	0.00243947354112014	0.00250590148728914
151	27.3297674716514	0.16	9.82755556695954	6.27312505987491	13.3819860740442	0.165174743814654	24.5713286733219	15.94670664128	33.1959507053638	2	1.46	2.81	6.47131476377011	9.97126275575309	13.4712107477361	7.65846199065377	11.8004670768429	15.942472163032	7.79359891912919	12.005191119052	16.2235038054825	9.82755556695954	2.2856051078019	-0.359417996394086	20.9061102290225	-0.0115680491991715	0.0238220950444919	-0.0270011833299872	0.169699212547519	0.211579539971488	0.151434910433108	0.193644367697722	0.237074126907651	0.175499750715971	0.0020104886540571	0.00243947354112014	0.00250590148728914
151	27.3297674716514	0.16	9.93355714858472	6.37967003061239	13.4874442665571	0.189511856344271	29.2827230451347	19.8279292460775	38.7375168441919	2.05	1.46	2.69	7.88346172606988	11.6426291165575	15.4017965070451	9.28887273697097	13.7181994338634	18.1475261307558	9.47981405546768	13.9998455752197	18.5177757300136	9.93355714858472	2.28545966327295	-0.355484163085987	20.8415060749445	-0.0115680491991715	0.0238220950444919	-0.0270011833299872	0.169699212547519	0.211579539971488	0.151434910433108	0.193644367697722	0.237074126907651	0.175499750715971	0.0020104886540571	0.00243947354112014	0.00250590148728914
151	27.3297674716514	0.16	9.99032059599983	6.38254977493812	13.5980914170615	0.165795238256688	26.7105755910678	17.356109306892	36.0650418752436	2.01	1.53	2.75	7.01864927133707	10.8015084829408	14.5843676945445	8.29991978949818	12.7733486242309	17.2467774589637	8.48422870792794	13.0586749405476	17.6300414531282	9.99032059599983	2.27447125720266	-0.490989652044653	20.8872473990638	-0.0115680491991715	0.0238220950444919	-0.0270011833299872	0.169699212547519	0.211579539971488	0.151434910433108	0.193644367697722	0.237074126907651	0.175499750715971	0.0020104886540571	0.00243947354112014	0.00250590148728914
151	27.3297674716514	0.16	10.0106012347621	6.38406876029508	13.6371337092292	0.186873755081515	25.3574509293951	17.0990514218138	33.6158504369763	2.02	1.51	2.69	6.87963413519062	10.2023194557293	13.525004776268	8.12663137778625	12.0515841083796	15.9765368389729	8.30862264554326	12.3254667871034	16.3423649981861	10.0106012347621	2.21718743077638	0.400542312537059	21.090410042767	-0.0115680491991715	0.0238220950444919	-0.0270011833299872	0.169699212547519	0.211579539971488	0.151434910433108	0.193644367697722	0.237074126907651	0.175499750715971	0.0020104886540571	0.00243947354112014	0.00250590148728914
151	27.3297674716514	0.16	10.0417121768943	6.42449001778825	13.6589343360004	0.186146133228941	25.2968092902752	17.0383807682363	33.555237812314	1.98	1.39	2.78	6.97767811446995	10.3597281309581	13.7417781474462	8.27412494814634	12.284557065855	16.2949891835637	8.39622767300283	12.4650190359896	16.527536636836	10.0417121768943	2.23353141376697	-0.14655823667954	20.7512815286521	-0.0115680491991715	0.0238220950444919	-0.0270011833299872	0.169699212547519	0.211579539971488	0.151434910433108	0.193644367697722	0.237074126907651	0.175499750715971	0.0020104886540571	0.00243947354112014	0.00250590148728914
151	27.3297674716514	0.16	10.1752569114088	6.5129153894325	13.837598433385	0.174660404019627	26.2361225125034	17.3317315112802	35.1405135137265	1.89	1.47	2.72	7.35731230138695	11.1372223125142	14.9171323236415	8.79441356075468	13.3126520829965	17.8308906052383	8.96984212427784	13.5793256788283	18.1896251251841	10.1752569114088	2.24347347219444	2.51921905665741	23.294802363672	-0.0115680491991715	0.0238220950444919	-0.0270011833299872	0.169699212547519	0.211579539971488	0.151434910433108	0.193644367697722	0.237074126907651	0.175499750715971	0.0020104886540571	0.00243947354112014	0.00250590148728914
151	27.3297674716514	0.16	10.1793182240699	6.55764806542873	13.8009883827111	0.192379908895599	26.8233589985113	18.2426668003213	35.4040511967014	1.9	1.43	2.47	7.70261178704299	11.3256424321898	14.9486730773366	9.19598681225412	13.5214471826194	17.8469075529846	9.4235462427327	13.8587257813826	18.2885221638077	10.1793182240699	2.12962690155504	0.474258316862814	19.8547590668203	-0.0115680491991715	0.0238220950444919	-0.0270011833299872	0.169699212547519	0.211579539971488	0.151434910433108	0.193644367697722	0.237074126907651	0.175499750715971	0.0020104886540571	0.00243947354112014	0.00250590148728914
151	27.3297674716514	0.16	10.2457417747745	6.59541856824648	13.8960649813025	0.171748319609	26.3467610053359	17.3134365777421	35.3800854329296	1.99	1.42	2.77	7.0546556812804	10.73543813067	14.4162205800596	8.35620868834588	12.7160793429996	17.0759499976533	8.49585227526626	12.9219031585536	17.3554572986171	10.2457417747745	2.2101031465408	-0.390621373952808	20.1784375963391	-0.0115680491991715	0.0238220950444919	-0.0270011833299872	0.169699212547519	0.211579539971488	0.151434910433108	0.193644367697722	0.237074126907651	0.175499750715971	0.0020104886540571	0.00243947354112014	0.00250590148728914
[truncated: 1,348 more rows]
