# Supplementary material for: Re-expressing coefficients from regression models for inclusion in a meta-analysis
Source: BMC Med Res Methodol. 2024 Jan 8;24:6. doi: 10.1186/s12874-023-02132-y (PMC10773134; doi:10.1186/s12874-023-02132-y)
Supplement: Supplementary file 2 — Additional file 2. [file 12874_2023_2132_MOESM2_ESM.zip › Supp_Files_R1/simdata/simdata_scenario_152.csv]

ex_no	errsd	rsquare	beta	b_low_ci	b_hi_ci	lrsquare	lbeta	lb_low_ci	lb_hi_ci	x_median	x_25	x_75	rbl	rb	rbu	altl	alt	altu	dzl	dz	dzu	observed_beta	xlog	error	ylog	RelBias_rb	RelBias_rbl	RelBias_rbu	RelBias_alt	RelBias_altl	RelBias_altu	RelBias_dz	RelBias_dzl	RelBias_dzu	MC_SE_RelBias_rb	MC_SE_RelBias_alt	MC_SE_RelBias_dz
152	27.3297674716514	0.15	11.4725112781845	10.9012044359058	12.0438181204633	0.176998797911592	28.5251042337214	27.2151398609511	29.8350686064917	2.01	1.48	2.72	10.9761232887966	11.5044443091154	12.0327653294343	12.9723536772182	13.5967605784855	14.2211674797527	13.2391256382618	13.8772839691055	14.5126456166895	11.4725112781845	2.21805245932968	0.512484771202045	21.4059132544445	-0.00547223326180666	-0.00253323968866337	-0.00815251850994696	0.176748512633516	0.180225973298993	0.173577159461025	0.201276573392384	0.203935474188346	0.197537396854157	0.00029946555260545	0.000361488956345966	0.000369469707389913
152	27.3297674716514	0.15	11.5497451482777	10.9741972242647	12.1252930722908	0.171704600367911	28.171615041275	26.8538724832817	29.4893575992682	1.99	1.48	2.7	10.9476072537294	11.484815732522	12.0220242113146	12.9688204787577	13.6052116242981	14.2416027698386	13.24415726911	13.8904395413153	14.5446992195135	11.5497451482777	2.20536203344676	-0.930026499959949	19.8312764038306	-0.00547223326180666	-0.00253323968866337	-0.00815251850994696	0.176748512633516	0.180225973298993	0.173577159461025	0.201276573392384	0.203935474188346	0.197537396854157	0.00029946555260545	0.000361488956345966	0.000369469707389913
152	27.3297674716514	0.16	11.2220900617956	10.6712300404136	11.7729500831777	0.17692496131728	27.9258991566188	26.6431270902937	29.2086712229438	2.02	1.48	2.73	10.7275969943851	11.2440927389182	11.7605884834512	12.6741025941483	13.2843156790618	13.8945287639754	12.9365435322352	13.5604482078594	14.1826028270662	11.2220900617956	2.23474339467243	-0.464587701056228	20.5746207242984	-0.00547223326180666	-0.00253323968866337	-0.00815251850994696	0.176748512633516	0.180225973298993	0.173577159461025	0.201276573392384	0.203935474188346	0.197537396854157	0.00029946555260545	0.000361488956345966	0.000369469707389913
152	27.3297674716514	0.16	11.274205676988	10.7290462249678	11.8193651290082	0.1803879570137	28.3202029177387	27.0345790568863	29.605826778591	2	1.49	2.72	10.9445022096085	11.4649657669	11.9854293241914	12.9455044102543	13.5611252166878	14.1767460231214	13.2175370602132	13.8436293568766	14.4779992141408	11.274205676988	2.23490183120703	-0.0958069576210749	20.9669103629699	-0.00547223326180666	-0.00253323968866337	-0.00815251850994696	0.176748512633516	0.180225973298993	0.173577159461025	0.201276573392384	0.203935474188346	0.197537396854157	0.00029946555260545	0.000361488956345966	0.000369469707389913
152	27.3297674716514	0.16	11.3768088822013	10.8303076571933	11.9233101072093	0.186820678396206	28.9537329687948	27.6672547921348	30.2402111454547	2	1.48	2.72	11.2029861155712	11.7239050596221	12.244824003673	13.2518494574718	13.8680369056124	14.4842243537529	13.5311362043146	14.1599988411719	14.7905169114303	11.3768088822013	2.23056508085185	0.00625466739148779	20.9858728947376	-0.00547223326180666	-0.00253323968866337	-0.00815251850994696	0.176748512633516	0.180225973298993	0.173577159461025	0.201276573392384	0.203935474188346	0.197537396854157	0.00029946555260545	0.000361488956345966	0.000369469707389913
152	27.3297674716514	0.16	11.3816757806139	10.8260590397465	11.9372925214814	0.179154399220714	28.5984460593663	27.2947492501351	29.9021428685975	2.03	1.49	2.73	10.9324029105766	11.4545743605186	11.9767458104607	12.9015495364522	13.5177746136886	14.1339996909249	13.1674712738786	13.7999238191728	14.4362140068947	11.3816757806139	2.2423956719886	0.0710589549743354	21.2531433728347	-0.00547223326180666	-0.00253323968866337	-0.00815251850994696	0.176748512633516	0.180225973298993	0.173577159461025	0.201276573392384	0.203935474188346	0.197537396854157	0.00029946555260545	0.000361488956345966	0.000369469707389913
152	27.3297674716514	0.16	11.3996706565129	10.8491903130706	11.9501509999552	0.182592407934303	28.3458931101792	27.0686155316862	29.6231706886722	2.02	1.48	2.72	10.9005591659321	11.4149201534523	11.9292811409724	12.8788655862281	13.4865762476935	14.094286909159	13.1420761455769	13.7637070462516	14.3859364419504	11.3996706565129	2.23123631681576	-0.399035182844735	20.5756451381981	-0.00547223326180666	-0.00253323968866337	-0.00815251850994696	0.176748512633516	0.180225973298993	0.173577159461025	0.201276573392384	0.203935474188346	0.197537396854157	0.00029946555260545	0.000361488956345966	0.000369469707389913
152	27.3297674716514	0.16	11.424345215104	10.8701491082299	11.978541321978	0.183492442141756	28.7409166415295	27.4497306753845	30.0321026076745	2	1.48	2.73	11.1388603639339	11.6628123236395	12.1867642833452	13.1821337718871	13.8021976381373	14.4222615043876	13.4534854350725	14.0798194627712	14.715579096571	11.424345215104	2.2175417923811	-0.201028977503584	20.6176247592496	-0.00547223326180666	-0.00253323968866337	-0.00815251850994696	0.176748512633516	0.180225973298993	0.173577159461025	0.201276573392384	0.203935474188346	0.197537396854157	0.00029946555260545	0.000361488956345966	0.000369469707389913
152	27.3297674716514	0.16	11.4376715343864	10.8793912700457	11.9959517987271	0.181564505579001	28.7238401033563	27.4250576261904	30.0226225805222	2.01	1.48	2.74	11.0645911754681	11.5885826773849	12.1125741793017	13.077879528456	13.6972153563532	14.3165511842504	13.3445883368774	13.9763275921957	14.6083245438666	11.4376715343864	2.23261562426792	0.00916071360377649	21.0676156972983	-0.00547223326180666	-0.00253323968866337	-0.00815251850994696	0.176748512633516	0.180225973298993	0.173577159461025	0.201276573392384	0.203935474188346	0.197537396854157	0.00029946555260545	0.000361488956345966	0.000369469707389913
152	27.3297674716514	0.16	11.4427836892398	10.8801021840616	12.005465194418	0.181130266090225	28.859080959674	27.5522736302935	30.1658882890546	2.01	1.49	2.68	11.1234869677484	11.6510751622029	12.1786633566574	13.1494194922488	13.7730978862771	14.3967762803054	13.4401245908204	14.0807796308882	14.7128855548715	11.4427836892398	2.22094746045416	0.12774683580192	21.0960162472225	-0.00547223326180666	-0.00253323968866337	-0.00815251850994696	0.176748512633516	0.180225973298993	0.173577159461025	0.201276573392384	0.203935474188346	0.197537396854157	0.00029946555260545	0.000361488956345966	0.000369469707389913
152	27.3297674716514	0.16	11.4522671386409	10.8983939287956	12.0061403484862	0.183946387566127	28.7388051290451	27.4496665970148	30.0279436610753	1.98	1.47	2.67	11.202188782365	11.7282852706915	12.254381759018	13.2734225877843	13.8967919263282	14.5201612648722	13.5584551526666	14.1985582455277	14.835194668949	11.4522671386409	2.19927439980935	-0.0964466563913313	20.5004971256965	-0.00547223326180666	-0.00253323968866337	-0.00815251850994696	0.176748512633516	0.180225973298993	0.173577159461025	0.201276573392384	0.203935474188346	0.197537396854157	0.00029946555260545	0.000361488956345966	0.000369469707389913
152	27.3297674716514	0.16	11.4551657050671	10.895634299382	12.0146971107523	0.18017608820929	28.6002548597463	27.300986732407	29.8995229870856	1.99	1.48	2.69	11.1225776438134	11.6519068863096	12.1812361288058	13.1742126069131	13.8011802220665	14.42814783722	13.4569726090199	14.097500407043	14.7407082584753	11.4551657050671	2.20413205485582	0.42411862800181	21.1078063757296	-0.00547223326180666	-0.00253323968866337	-0.00815251850994696	0.176748512633516	0.180225973298993	0.173577159461025	0.201276573392384	0.203935474188346	0.197537396854157	0.00029946555260545	0.000361488956345966	0.000369469707389913
152	27.3297674716514	0.16	11.4618987070376	10.9073724587149	12.0164249553603	0.183102629651899	28.4107150016508	27.1327004767088	29.6887295265928	2.01	1.49	2.71	10.9458344791207	11.4614092360062	11.9769839928917	12.9373091556108	13.5466870916083	14.1560650276058	13.2146314873777	13.8317742835197	14.4591272573376	11.4618987070376	2.22505565011935	0.445903861659085	21.3964925915108	-0.00547223326180666	-0.00253323968866337	-0.00815251850994696	0.176748512633516	0.180225973298993	0.173577159461025	0.201276573392384	0.203935474188346	0.197537396854157	0.00029946555260545	0.000361488956345966	0.000369469707389913
152	27.3297674716514	0.16	11.4822747062732	10.927089218671	12.0374601938755	0.182600632078529	28.6737558516746	27.3817402398258	29.9657714635234	2	1.48	2.69	11.1200031454109	11.6447038233752	12.1694045013395	13.1620577278973	13.7831133627676	14.4041689976379	13.4453581132018	14.0745031866056	14.7169142809564	11.4822747062732	2.21786178433499	0.570123201202137	21.3752539984782	-0.00547223326180666	-0.00253323968866337	-0.00815251850994696	0.176748512633516	0.180225973298993	0.173577159461025	0.201276573392384	0.203935474188346	0.197537396854157	0.00029946555260545	0.000361488956345966	0.000369469707389913
152	27.3297674716514	0.16	11.493590503969	10.9412913842164	12.0458896237216	0.187705508032973	29.1469959761288	27.8556898401764	30.4383021120813	2	1.47	2.68	11.2903811297134	11.8137692961415	12.3371574625696	13.3580666417582	13.9773064996807	14.5965463576032	13.6458398649066	14.2741045543257	14.9165130926597	11.493590503969	2.21334867190993	-0.105175882020418	20.6592013867311	-0.00547223326180666	-0.00253323968866337	-0.00815251850994696	0.176748512633516	0.180225973298993	0.173577159461025	0.201276573392384	0.203935474188346	0.197537396854157	0.00029946555260545	0.000361488956345966	0.000369469707389913
152	27.3297674716514	0.16	11.5045540820591	10.9486276564002	12.0604805077179	0.183320856256162	28.5835735868761	27.2987204590375	29.8684267147147	2.02	1.47	2.75	10.9588493831489	11.4746432251562	11.9904370671635	12.9390412433601	13.5480356333246	14.1570300232892	13.1889510465238	13.8047758080303	14.4309505928156	11.5045540820591	2.23021481099494	0.0546230434453811	20.9893994309994	-0.00547223326180666	-0.00253323968866337	-0.00815251850994696	0.176748512633516	0.180225973298993	0.173577159461025	0.201276573392384	0.203935474188346	0.197537396854157	0.00029946555260545	0.000361488956345966	0.000369469707389913
152	27.3297674716514	0.16	11.5217505214021	10.9652076551166	12.0782933876877	0.182075343903265	28.5962868059205	27.3054899686831	29.887083643158	2	1.48	2.72	11.0621833158888	11.5851195918343	12.1080558677798	13.0867491954954	13.7053916183429	14.3240340411905	13.3524462183077	13.9834956620917	14.618208316776	11.5217505214021	2.21605780368734	-0.00854837111363935	20.7955249046292	-0.00547223326180666	-0.00253323968866337	-0.00815251850994696	0.176748512633516	0.180225973298993	0.173577159461025	0.201276573392384	0.203935474188346	0.197537396854157	0.00029946555260545	0.000361488956345966	0.000369469707389913
152	27.3297674716514	0.16	11.5248087070447	10.9655621581573	12.084055255932	0.186589911408319	29.2526313054995	27.9518843941079	30.5533782168911	2.02	1.49	2.73	11.2627847281481	11.7869008214407	12.3110169147334	13.3084893659577	13.9278027615764	14.5471161571951	13.5833355526063	14.2139804817289	14.8525407022634	11.5248087070447	2.23366247450873	0.2931742369801	21.4043587016485	-0.00547223326180666	-0.00253323968866337	-0.00815251850994696	0.176748512633516	0.180225973298993	0.173577159461025	0.201276573392384	0.203935474188346	0.197537396854157	0.00029946555260545	0.000361488956345966	0.000369469707389913
152	27.3297674716514	0.16	11.5250090088299	10.9642240576404	12.0857939600194	0.176231945971321	28.277406013775	26.9753883083401	29.5794237192099	2	1.49	2.7	10.9508411550508	11.4794040402372	12.0079669254237	12.9607698730247	13.5863457371367	14.2119216012487	13.2426271824979	13.8854743614034	14.5153427485218	11.5250090088299	2.21401295465872	-0.0480772840073999	20.8124582176164	-0.00547223326180666	-0.00253323968866337	-0.00815251850994696	0.176748512633516	0.180225973298993	0.173577159461025	0.201276573392384	0.203935474188346	0.197537396854157	0.00029946555260545	0.000361488956345966	0.000369469707389913
152	27.3297674716514	0.16	11.5320829644595	10.9770777866197	12.0870881422993	0.187063273394949	28.9007116873439	27.6176137326037	30.183809642084	2	1.48	2.72	11.1954093749601	11.7155414548193	12.2356735346786	13.2460922750628	13.861497866255	14.4769034574473	13.5277836368663	14.1550109813999	14.7756752537742	11.5320829644595	2.22303682072244	-0.30573836065285	20.5940946204956	-0.00547223326180666	-0.00253323968866337	-0.00815251850994696	0.176748512633516	0.180225973298993	0.173577159461025	0.201276573392384	0.203935474188346	0.197537396854157	0.00029946555260545	0.000361488956345966	0.000369469707389913
152	27.3297674716514	0.16	11.5385844333448	10.9814489581455	12.0957199085441	0.182873769895799	28.5316992875591	27.2472597281773	29.8161388469408	2	1.48	2.73	11.0629216874375	11.5844293325896	12.1059369777416	13.0938610162092	13.7111074197759	14.3283538233426	13.3643182380149	13.9909383299473	14.6240130387429	11.5385844333448	2.21730658921314	0.145116546506255	20.9967414034179	-0.00547223326180666	-0.00253323968866337	-0.00815251850994696	0.176748512633516	0.180225973298993	0.173577159461025	0.201276573392384	0.203935474188346	0.197537396854157	0.00029946555260545	0.000361488956345966	0.000369469707389913
152	27.3297674716514	0.16	11.5468799496999	10.9781345917552	12.1156253076446	0.175852307258736	28.6041041923462	27.2853191663745	29.922889218318	1.99	1.48	2.7	11.0862638474364	11.6220977391649	12.1579316308933	13.1235135403028	13.7578140973005	14.3921146542981	13.4066748967586	14.0589235421236	14.6986662976937	11.5468799496999	2.21323784752207	-0.0309224120729444	20.8084535757617	-0.00547223326180666	-0.00253323968866337	-0.00815251850994696	0.176748512633516	0.180225973298993	0.173577159461025	0.201276573392384	0.203935474188346	0.197537396854157	0.00029946555260545	0.000361488956345966	0.000369469707389913
152	27.3297674716514	0.16	11.5472809402802	10.9912312469488	12.1033306336116	0.185607271530373	28.8527904924066	27.5656544829815	30.1399265018318	2	1.49	2.71	11.186616886125	11.7089588253184	12.2313007645118	13.2388340252188	13.8570011000177	14.4751681748167	13.5239279709824	14.1490843655956	14.782470074417	11.5472809402802	2.21763316275039	-0.00333781490398439	20.8006933869233	-0.00547223326180666	-0.00253323968866337	-0.00815251850994696	0.176748512633516	0.180225973298993	0.173577159461025	0.201276573392384	0.203935474188346	0.197537396854157	0.00029946555260545	0.000361488956345966	0.000369469707389913
152	27.3297674716514	0.16	11.5527546339242	10.99586987813	12.1096393897184	0.186515627782258	29.4449241324558	28.1353062354797	30.7545420294318	2	1.49	2.7	11.4185118323555	11.9500108438583	12.4815098553611	13.513455458048	14.1424680932662	14.7714807284843	13.805838683148	14.456054051357	15.0976687055088	11.5527546339242	2.22402574214964	-0.300704231266306	20.646515806896	-0.00547223326180666	-0.00253323968866337	-0.00815251850994696	0.176748512633516	0.180225973298993	0.173577159461025	0.201276573392384	0.203935474188346	0.197537396854157	0.00029946555260545	0.000361488956345966	0.000369469707389913
152	27.3297674716514	0.16	11.5694299007312	11.0002809888513	12.1385788126112	0.179663766509358	28.6976549237295	27.3916967313413	30.0036131161177	2	1.49	2.69	11.1003942608505	11.6296294873456	12.1588647138407	13.1327942106243	13.7589284861505	14.3850627616768	13.4201478774944	14.0548564864507	14.6965959676103	11.5694299007312	2.21143581433843	-0.369278882769028	20.4265706472314	-0.00547223326180666	-0.00253323968866337	-0.00815251850994696	0.176748512633516	0.180225973298993	0.173577159461025	0.201276573392384	0.203935474188346	0.197537396854157	0.00029946555260545	0.000361488956345966	0.000369469707389913
152	27.3297674716514	0.16	11.5699832564317	11.0112077329679	12.1287587798954	0.186309822307617	29.0650404031624	27.771441139116	30.3586396672089	2	1.47	2.69	11.2718461363866	11.7968909762792	12.3219358161718	13.3401391466166	13.9615254872064	14.5829118277963	13.6218889319668	14.2593729747865	14.8921543586375	11.5699832564317	2.20368204461289	-0.0330407113290731	20.6343295030714	-0.00547223326180666	-0.00253323968866337	-0.00815251850994696	0.176748512633516	0.180225973298993	0.173577159461025	0.201276573392384	0.203935474188346	0.197537396854157	0.00029946555260545	0.000361488956345966	0.000369469707389913
152	27.3297674716514	0.16	11.5725875675625	11.0100711443296	12.1351039907955	0.174652735003914	27.9056015433441	26.6136708404919	29.1975322461962	1.99	1.46	2.72	10.8173849333304	11.3425027122231	11.8676204911157	12.8062564032719	13.4279217096155	14.0495870159592	13.0608934251275	13.6928846003142	14.3331037202396	11.5725875675625	2.20975056868383	-0.123419786725961	20.5870485979457	-0.00547223326180666	-0.00253323968866337	-0.00815251850994696	0.176748512633516	0.180225973298993	0.173577159461025	0.201276573392384	0.203935474188346	0.197537396854157	0.00029946555260545	0.000361488956345966	0.000369469707389913
152	27.3297674716514	0.16	11.5755901214647	11.0119889011411	12.1391913417883	0.181977546250155	28.590168917421	27.299224335586	29.8811134992561	1.99	1.48	2.71	11.0997058532709	11.6245964126178	12.1494869719647	13.1414277718948	13.7628686879867	14.3843096040786	13.4241584636514	14.0517215014838	14.6893999538248	11.5755901214647	2.21005439668211	0.259902278092292	21.0369601717076	-0.00547223326180666	-0.00253323968866337	-0.00815251850994696	0.176748512633516	0.180225973298993	0.173577159461025	0.201276573392384	0.203935474188346	0.197537396854157	0.00029946555260545	0.000361488956345966	0.000369469707389913
152	27.3297674716514	0.16	11.5875913416514	11.0294358551436	12.1457468281591	0.185738654635219	29.0239990457031	27.7297877664464	30.3182103249597	2.01	1.48	2.72	11.1830183183494	11.7049548209163	12.2268913234832	13.2167070625513	13.8335603720339	14.4504136815166	13.4874771648523	14.1218726989416	14.7440558735088	11.5875913416514	2.22574585673269	0.231159534045093	21.1800299029879	-0.00547223326180666	-0.00253323968866337	-0.00815251850994696	0.176748512633516	0.180225973298993	0.173577159461025	0.201276573392384	0.203935474188346	0.197537396854157	0.00029946555260545	0.000361488956345966	0.000369469707389913
152	27.3297674716514	0.16	11.6017464565614	11.0383706062497	12.1651223068732	0.176363836504532	28.0717852693099	26.7798220924476	29.3637484461721	2.01	1.48	2.72	10.8296022718923	11.3520645685815	11.8745268652707	12.8065942578478	13.4244343669059	14.042274475964	13.070033346439	13.702271688632	14.3306010312459	11.6017464565614	2.21510980723402	-0.654217761430077	20.1781130093163	-0.00547223326180666	-0.00253323968866337	-0.00815251850994696	0.176748512633516	0.180225973298993	0.173577159461025	0.201276573392384	0.203935474188346	0.197537396854157	0.00029946555260545	0.000361488956345966	0.000369469707389913
152	27.3297674716514	0.16	11.6032391791455	11.0389994869515	12.1674788713395	0.181483543615558	28.9029160401253	27.5956803045269	30.2101517757237	1.99	1.47	2.68	11.227996437132	11.7598781671643	12.2917598971966	13.2953104582253	13.9251229779774	14.5549354977294	13.5745438278839	14.221384350396	14.8657152720703	11.6032391791455	2.20392247528267	0.442706642462876	21.1650355907586	-0.00547223326180666	-0.00253323968866337	-0.00815251850994696	0.176748512633516	0.180225973298993	0.173577159461025	0.201276573392384	0.203935474188346	0.197537396854157	0.00029946555260545	0.000361488956345966	0.000369469707389913
152	27.3297674716514	0.16	11.6043699420833	11.0462229535874	12.1625169305792	0.183603874990531	28.801438551634	27.5080146150368	30.0948624882311	1.99	1.46	2.71	11.1920441163181	11.7182928464458	12.2445415765735	13.2526656806067	13.8758046186545	14.4989435567023	13.5185600453612	14.1550389950313	14.7949257985098	11.6043699420833	2.20886019829455	-0.287812583257578	20.4451489393119	-0.00547223326180666	-0.00253323968866337	-0.00815251850994696	0.176748512633516	0.180225973298993	0.173577159461025	0.201276573392384	0.203935474188346	0.197537396854157	0.00029946555260545	0.000361488956345966	0.000369469707389913
152	27.3297674716514	0.16	11.6202276530497	11.055083684859	12.1853716212403	0.184560512896028	28.8224111384024	27.5321608893426	30.1126613874622	2.01	1.48	2.73	11.1084974196826	11.6290792083781	12.1496609970736	13.1299518465225	13.7452658317998	14.3605798170772	13.3968135035697	14.027917362733	14.6521792606036	11.6202276530497	2.22029885873435	0.44483841128284	21.357950173544	-0.00547223326180666	-0.00253323968866337	-0.00815251850994696	0.176748512633516	0.180225973298993	0.173577159461025	0.201276573392384	0.203935474188346	0.197537396854157	0.00029946555260545	0.000361488956345966	0.000369469707389913
152	27.3297674716514	0.16	11.620794118329	11.0551410060303	12.1864472306277	0.178161908291389	28.5714349960857	27.2645573586223	29.8783126335491	2.02	1.49	2.72	10.974330515793	11.5003653583387	12.0264002008844	12.9647228954324	13.586163625428	14.2076043554236	13.2412974117875	13.8740439240565	14.5110776347201	11.620794118329	2.22543384351414	-0.135000821921636	20.8292986961676	-0.00547223326180666	-0.00253323968866337	-0.00815251850994696	0.176748512633516	0.180225973298993	0.173577159461025	0.201276573392384	0.203935474188346	0.197537396854157	0.00029946555260545	0.000361488956345966	0.000369469707389913
152	27.3297674716514	0.16	11.6227019400049	11.053668721928	12.1917351580819	0.17879274642631	28.6117600871573	27.3058502804217	29.9176698938928	2.01	1.49	2.7	11.0072646611094	11.5336901237358	12.0601155863621	13.0077753279639	13.6298757639566	14.2519761999493	13.2875867985629	13.9200192368889	14.5590776193886	11.6227019400049	2.21714091862696	-0.137911257790498	20.7258669429767	-0.00547223326180666	-0.00253323968866337	-0.00815251850994696	0.176748512633516	0.180225973298993	0.173577159461025	0.201276573392384	0.203935474188346	0.197537396854157	0.00029946555260545	0.000361488956345966	0.000369469707389913
152	27.3297674716514	0.16	11.6230699966115	11.0476066546989	12.198533338524	0.177024380057254	28.6920653902744	27.3745493126565	30.0095814678924	2	1.47	2.7	11.1117814217017	11.6465829450751	12.1813844684484	13.150966755696	13.7839127062924	14.4168586568888	13.4319535939276	14.0697557253302	14.7129242728291	11.6230699966115	2.20806743390941	-0.23277473593091	20.5654533654069	-0.00547223326180666	-0.00253323968866337	-0.00815251850994696	0.176748512633516	0.180225973298993	0.173577159461025	0.201276573392384	0.203935474188346	0.197537396854157	0.00029946555260545	0.000361488956345966	0.000369469707389913
152	27.3297674716514	0.16	11.6253580650281	11.0594865043747	12.1912296256814	0.18080149903277	28.7170802914554	27.4152600757682	30.0189005071426	2	1.47	2.7	11.133536753174	11.6622154225472	12.1908940919205	13.1780563155069	13.8038194878269	14.4295826601469	13.448646650209	14.0895344258427	14.7311358081451	11.6253580650281	2.20409961834208	0.330381592974522	21.0001986936489	-0.00547223326180666	-0.00253323968866337	-0.00815251850994696	0.176748512633516	0.180225973298993	0.173577159461025	0.201276573392384	0.203935474188346	0.197537396854157	0.00029946555260545	0.000361488956345966	0.000369469707389913
152	27.3297674716514	0.16	11.6400412068126	11.0792171821321	12.2008652314932	0.187377278326136	29.4250236816899	28.1199951509779	30.7300522124018	2.01	1.49	2.72	11.3655865210828	11.8930551283373	12.4205237355917	13.4389013138618	14.062590953275	14.6862805926881	13.7226206936309	14.3647347895994	14.9989039083127	11.6400412068126	2.23000438960257	-0.285390439945537	20.7278228875593	-0.00547223326180666	-0.00253323968866337	-0.00815251850994696	0.176748512633516	0.180225973298993	0.173577159461025	0.201276573392384	0.203935474188346	0.197537396854157	0.00029946555260545	0.000361488956345966	0.000369469707389913
152	27.3297674716514	0.16	11.6442571967843	11.0820671839032	12.2064472096654	0.18559160214817	29.4034355675014	28.091667041425	30.7152040935779	2.01	1.49	2.71	11.3379286424357	11.8673645752379	12.3968005080402	13.4020715530237	14.0278947062583	14.6537178594929	13.6911863547745	14.3335908074892	14.9689470118793	11.6442571967843	2.218417534827	-0.121559250886055	20.7974247578363	-0.00547223326180666	-0.00253323968866337	-0.00815251850994696	0.176748512633516	0.180225973298993	0.173577159461025	0.201276573392384	0.203935474188346	0.197537396854157	0.00029946555260545	0.000361488956345966	0.000369469707389913
152	27.3297674716514	0.16	11.6471406032758	11.0867763143265	12.2075048922252	0.181205858149783	28.5001113103538	27.2098877427149	29.7903348779926	2.02	1.48	2.7	10.956342772927	11.4758646391848	11.9953865054426	12.9444922691787	13.5582871203274	14.1720819714761	13.2176389197956	13.8410605339504	14.4749871434992	11.6471406032758	2.21695872540958	0.0405321115918681	20.8660925914005	-0.00547223326180666	-0.00253323968866337	-0.00815251850994696	0.176748512633516	0.180225973298993	0.173577159461025	0.201276573392384	0.203935474188346	0.197537396854157	0.00029946555260545	0.000361488956345966	0.000369469707389913
152	27.3297674716514	0.16	11.6477705691306	11.0811160797297	12.2144250585316	0.183475138571248	28.8127342649384	27.5182471383838	30.1072213914931	1.98	1.47	2.71	11.2444374576728	11.7733875561695	12.3023376546663	13.327170046989	13.9540940648044	14.5810180826198	13.595884021999	14.2405627199058	14.8844170032956	11.6477705691306	2.20421495404966	-0.139981670414274	20.504738969755	-0.00547223326180666	-0.00253323968866337	-0.00815251850994696	0.176748512633516	0.180225973298993	0.173577159461025	0.201276573392384	0.203935474188346	0.197537396854157	0.00029946555260545	0.000361488956345966	0.000369469707389913
152	27.3297674716514	0.16	11.6627217727025	11.0838643920763	12.2415791533286	0.176971049319658	28.7047499309865	27.3864100845626	30.0230897774104	2.02	1.49	2.72	11.0190847397988	11.5495266063575	12.0799684729162	13.0165055910607	13.6431002388772	14.2696948866937	13.2921725956077	13.9333810276994	14.5694523763729	11.6627217727025	2.22152197087814	-0.0894168149913369	20.8982407207644	-0.00547223326180666	-0.00253323968866337	-0.00815251850994696	0.176748512633516	0.180225973298993	0.173577159461025	0.201276573392384	0.203935474188346	0.197537396854157	0.00029946555260545	0.000361488956345966	0.000369469707389913
152	27.3297674716514	0.16	11.6648564161688	11.1051246214558	12.2245882108819	0.184120371300885	28.9398225793943	27.6424188083575	30.237226350431	2	1.48	2.7	11.2188611838064	11.7454212112599	12.2719812387133	13.2772735792764	13.9004457021744	14.5236178250724	13.5604631950127	14.198068369827	14.8351179063081	11.6648564161688	2.21316348359593	0.407326084852147	21.2297821699019	-0.00547223326180666	-0.00253323968866337	-0.00815251850994696	0.176748512633516	0.180225973298993	0.173577159461025	0.201276573392384	0.203935474188346	0.197537396854157	0.00029946555260545	0.000361488956345966	0.000369469707389913
152	27.3297674716514	0.16	11.6683085815259	11.1086827126222	12.2279344504295	0.1850585670239	28.9983455058378	27.7023634458182	30.2943275658574	2.01	1.49	2.71	11.1985738506476	11.7224696127052	12.2463653747629	13.241877760107	13.8613641101304	14.4808504601538	13.5244775779483	14.1570645943495	14.7916575739323	11.6683085815259	2.22125652797326	0.371887137199225	21.2866413766247	-0.00547223326180666	-0.00253323968866337	-0.00815251850994696	0.176748512633516	0.180225973298993	0.173577159461025	0.201276573392384	0.203935474188346	0.197537396854157	0.00029946555260545	0.000361488956345966	0.000369469707389913
152	27.3297674716514	0.16	11.6700536940625	11.1037213370104	12.2363860511145	0.180181774123611	28.9130018923039	27.5995513998507	30.2264523847571	1.99	1.48	2.7	11.2137278683839	11.7473842375611	12.2810406067383	13.2743465436311	13.9060668477815	14.5377871519318	13.5558244009269	14.1952825537208	14.8416568689959	11.6700536940625	2.21055857131339	0.40857288057066	21.1693331750962	-0.00547223326180666	-0.00253323968866337	-0.00815251850994696	0.176748512633516	0.180225973298993	0.173577159461025	0.201276573392384	0.203935474188346	0.197537396854157	0.00029946555260545	0.000361488956345966	0.000369469707389913
152	27.3297674716514	0.16	11.6778883476086	11.1166957209199	12.2390809742974	0.184077309158581	28.7750439005884	27.4848424088895	30.0652453922874	1.98	1.46	2.71	11.2309518044261	11.7581584209204	12.2853650374147	13.3112289731108	13.9360885674266	14.5609481617424	13.5769860814431	14.2095032044935	14.8569507664098	11.6778883476086	2.20279091045007	-0.467482263878373	20.1391104849973	-0.00547223326180666	-0.00253323968866337	-0.00815251850994696	0.176748512633516	0.180225973298993	0.173577159461025	0.201276573392384	0.203935474188346	0.197537396854157	0.00029946555260545	0.000361488956345966	0.000369469707389913
152	27.3297674716514	0.16	11.6822106816012	11.1199968368965	12.2444245263059	0.180811558213105	28.6446908499518	27.3461963306214	29.9431853692821	1.98	1.46	2.69	11.1886844305618	11.7199629029296	12.2512413752973	13.264858418335	13.894721004987	14.5245835916391	13.5359909685578	14.1843376010357	14.8268609962506	11.6822106816012	2.19919694710812	-0.0566043272989003	20.5470494762942	-0.00547223326180666	-0.00253323968866337	-0.00815251850994696	0.176748512633516	0.180225973298993	0.173577159461025	0.201276573392384	0.203935474188346	0.197537396854157	0.00029946555260545	0.000361488956345966	0.000369469707389913
152	27.3297674716514	0.16	11.6829983298713	11.1076717842093	12.2583248755333	0.176867787426191	28.4430690409513	27.1362843117532	29.7498537701494	1.99	1.47	2.7	11.0398684887376	11.5715083915223	12.1031482943069	13.0722326873267	13.7017438560656	14.3312550248045	13.3409835787619	13.984149333066	14.6313762916796	11.6829983298713	2.19914011705307	0.362099334751371	20.9873698094865	-0.00547223326180666	-0.00253323968866337	-0.00815251850994696	0.176748512633516	0.180225973298993	0.173577159461025	0.201276573392384	0.203935474188346	0.197537396854157	0.00029946555260545	0.000361488956345966	0.000369469707389913
152	27.3297674716514	0.16	11.6900850119984	11.12966463963	12.2505053843669	0.189682569958071	29.3360543559417	28.0447377162396	30.6273709956438	1.99	1.47	2.69	11.4266702603406	11.9528099444719	12.4789496286032	13.5346765141887	14.1578790975965	14.7810816810044	13.821247155042	14.4564212782785	15.0868968883311	11.6900850119984	2.2116536471305	-0.105986745813171	20.6246969708304	-0.00547223326180666	-0.00253323968866337	-0.00815251850994696	0.176748512633516	0.180225973298993	0.173577159461025	0.201276573392384	0.203935474188346	0.197537396854157	0.00029946555260545	0.000361488956345966	0.000369469707389913
152	27.3297674716514	0.16	11.6977154427356	11.1330555670276	12.2623753184436	0.177374250474907	28.5575351531496	27.2477690367724	29.8673012695268	2.02	1.49	2.74	10.9664086444678	11.4935501671916	12.0206916899153	12.9550689288231	13.5778028596416	14.20053679046	13.2267322852817	13.8625111605733	14.4935530117123	11.6977154427356	2.22925918242851	0.259643711806609	21.3135745874394	-0.00547223326180666	-0.00253323968866337	-0.00815251850994696	0.176748512633516	0.180225973298993	0.173577159461025	0.201276573392384	0.203935474188346	0.197537396854157	0.00029946555260545	0.000361488956345966	0.000369469707389913
152	27.3297674716514	0.16	11.7002090735918	11.1393314228456	12.261086724338	0.185454165186482	29.072560341549	27.7749630923231	30.3701575907749	1.99	1.46	2.69	11.2993764242689	11.8272633459316	12.3551502675942	13.3794304081659	14.0044937803885	14.6295571526111	13.6532867695694	14.2889418759375	14.9355646385629	11.7002090735918	2.19899256337409	0.39848983871772	20.9243980786595	-0.00547223326180666	-0.00253323968866337	-0.00815251850994696	0.176748512633516	0.180225973298993	0.173577159461025	0.201276573392384	0.203935474188346	0.197537396854157	0.00029946555260545	0.000361488956345966	0.000369469707389913
152	27.3297674716514	0.16	11.703591827628	11.1370232146139	12.270160440642	0.180692385236006	28.5994005151963	27.3024372725842	29.8963637578083	2	1.49	2.72	11.0851859658	11.6117718742895	12.138357782779	13.1201769642246	13.7434322102407	14.3666874562569	13.3978244089751	14.0354442816854	14.678606545061	11.703591827628	2.21161283362155	-0.384945813396586	20.4276249569717	-0.00547223326180666	-0.00253323968866337	-0.00815251850994696	0.176748512633516	0.180225973298993	0.173577159461025	0.201276573392384	0.203935474188346	0.197537396854157	0.00029946555260545	0.000361488956345966	0.000369469707389913
152	27.3297674716514	0.16	11.7116401020378	11.1473979371788	12.2758822668968	0.176633390357099	28.4971061066534	27.1867837521985	29.8074284611082	1.98	1.47	2.68	11.1046327297955	11.6398430965858	12.175053463376	13.1603424665606	13.7946319464562	14.4289214263518	13.4431719118115	14.0908565742881	14.7414294949648	11.7116401020378	2.19953244540288	0.363258285075756	21.0475359328497	-0.00547223326180666	-0.00253323968866337	-0.00815251850994696	0.176748512633516	0.180225973298993	0.173577159461025	0.201276573392384	0.203935474188346	0.197537396854157	0.00029946555260545	0.000361488956345966	0.000369469707389913
152	27.3297674716514	0.16	11.7119673327155	11.1441141393726	12.2798205260584	0.178499923396008	28.4862668715148	27.1847868866286	29.7877468564011	1.99	1.47	2.68	11.0904417998376	11.621400092291	12.1523583847444	13.1400721639554	13.7691571368363	14.3982421097173	13.4172490259932	14.0680941338544	14.7091966046192	11.7119673327155	2.20094966667427	0.19723003616049	20.9038965165772	-0.00547223326180666	-0.00253323968866337	-0.00815251850994696	0.176748512633516	0.180225973298993	0.173577159461025	0.201276573392384	0.203935474188346	0.197537396854157	0.00029946555260545	0.000361488956345966	0.000369469707389913
152	27.3297674716514	0.16	11.7145407697628	11.1433305612316	12.2857509782941	0.178453089303605	28.9366605443215	27.6143918202481	30.2589292683949	2	1.49	2.72	11.197870592785	11.7340617990749	12.2702530053648	13.2499690033719	13.8844214918477	14.5188739803234	13.5323158327894	14.1814816946944	14.8254747578228	11.7145407697628	2.21642296472552	0.240324749359935	21.1212015795573	-0.00547223326180666	-0.00253323968866337	-0.00815251850994696	0.176748512633516	0.180225973298993	0.173577159461025	0.201276573392384	0.203935474188346	0.197537396854157	0.00029946555260545	0.000361488956345966	0.000369469707389913
152	27.3297674716514	0.16	11.7220077237586	11.1549286388425	12.2890868086746	0.181612831116181	28.66848277012	27.3724140816869	29.964551458553	1.99	1.47	2.7	11.1500380167631	11.6779861584666	12.20593430017	13.2063159336831	13.831627699029	14.456939464375	13.4835954705688	14.1192469949363	14.7582286735794	11.7220077237586	2.20415878340674	-0.196833737806607	20.4769737673245	-0.00547223326180666	-0.00253323968866337	-0.00815251850994696	0.176748512633516	0.180225973298993	0.173577159461025	0.201276573392384	0.203935474188346	0.197537396854157	0.00029946555260545	0.000361488956345966	0.000369469707389913
152	27.3297674716514	0.16	11.7244365224311	11.1595599109187	12.2893131339435	0.183176944892875	28.9303323511616	27.6292667979868	30.2313979043364	2	1.47	2.7	11.2039025159039	11.7314956558577	12.2590887958115	13.2571063224041	13.8813850807573	14.5056638391104	13.5327364472901	14.1716227323651	14.8097305757239	11.7244365224311	2.211817939975	-0.14071424710865	20.61739279337	-0.00547223326180666	-0.00253323968866337	-0.00815251850994696	0.176748512633516	0.180225973298993	0.173577159461025	0.201276573392384	0.203935474188346	0.197537396854157	0.00029946555260545	0.000361488956345966	0.000369469707389913
152	27.3297674716514	0.16	11.7306671339976	11.1645258965107	12.2968083714846	0.181635010470916	28.9269376116206	27.6192820479727	30.2345931752684	2.02	1.47	2.71	11.0912715380707	11.6163960836507	12.1415206292307	13.0963358717076	13.7163916876515	14.3364475035953	13.3697222507765	14.0027187500837	14.630288253466	11.7306671339976	2.2181057380984	0.0307126423394699	20.9167271385505	-0.00547223326180666	-0.00253323968866337	-0.00815251850994696	0.176748512633516	0.180225973298993	0.173577159461025	0.201276573392384	0.203935474188346	0.197537396854157	0.00029946555260545	0.000361488956345966	0.000369469707389913
152	27.3297674716514	0.16	11.7355109308614	11.1727198183355	12.2983020433874	0.184963127128745	29.0631333518987	27.7638446820244	30.3624220217729	2.02	1.49	2.72	11.1759293537343	11.6989389927424	12.2219486317505	13.2030449659674	13.8209192887995	14.4387936116316	13.483357042108	14.1169812820526	14.7419018309279	11.7355109308614	2.22568098189786	-0.0166827893079159	20.988979039239	-0.00547223326180666	-0.00253323968866337	-0.00815251850994696	0.176748512633516	0.180225973298993	0.173577159461025	0.201276573392384	0.203935474188346	0.197537396854157	0.00029946555260545	0.000361488956345966	0.000369469707389913
152	27.3297674716514	0.16	11.7361172280116	11.1713608755768	12.3008735804464	0.18666467045779	29.2703806872166	27.9691649906786	30.5715963837546	2	1.46	2.69	11.3485634961192	11.8765352449801	12.404506993841	13.4300276425739	14.0548358118303	14.6796439810867	13.7064698698287	14.34712539609	14.9900948739216	11.7361172280116	2.20628573632241	0.342508468073187	20.9974621251469	-0.00547223326180666	-0.00253323968866337	-0.00815251850994696	0.176748512633516	0.180225973298993	0.173577159461025	0.201276573392384	0.203935474188346	0.197537396854157	0.00029946555260545	0.000361488956345966	0.000369469707389913
152	27.3297674716514	0.16	11.7394978489488	11.1684989570356	12.310496740862	0.179187813600601	28.7803834290285	27.4685418068763	30.0922250511807	2	1.48	2.69	11.1528140442545	11.6854497323897	12.218085420525	13.2002680602527	13.8306859829351	14.4611039056175	13.4861739458642	14.1279254817275	14.7705296926214	11.7394978489488	2.21127583705316	-0.563392491886911	20.2600423812204	-0.00547223326180666	-0.00253323968866337	-0.00815251850994696	0.176748512633516	0.180225973298993	0.173577159461025	0.201276573392384	0.203935474188346	0.197537396854157	0.00029946555260545	0.000361488956345966	0.000369469707389913
152	27.3297674716514	0.16	11.7471018734123	11.1839341275181	12.3102696193066	0.180237835093914	28.8126509780704	27.5040075146562	30.1212944414846	2	1.48	2.7	11.1398885225604	11.6699255468174	12.1999625710744	13.1779803709526	13.8049900117934	14.4319996526342	13.4560396860672	14.099537803822	14.7419311346848	11.7471018734123	2.20991978963242	-0.294792480185041	20.5029467326767	-0.00547223326180666	-0.00253323968866337	-0.00815251850994696	0.176748512633516	0.180225973298993	0.173577159461025	0.201276573392384	0.203935474188346	0.197537396854157	0.00029946555260545	0.000361488956345966	0.000369469707389913
152	27.3297674716514	0.16	11.7637736522686	11.1948496582638	12.3326976462734	0.184575264413788	29.1019804673169	27.7992789953498	30.4046819392841	2.02	1.48	2.72	11.1840786527714	11.7081755448526	12.2322724369339	13.2111222817467	13.8302084258747	14.4492945700028	13.4868245635673	14.1143569237196	14.7474445765823	11.7637736522686	2.2161035161738	0.744340457743542	21.6266453969457	-0.00547223326180666	-0.00253323968866337	-0.00815251850994696	0.176748512633516	0.180225973298993	0.173577159461025	0.201276573392384	0.203935474188346	0.197537396854157	0.00029946555260545	0.000361488956345966	0.000369469707389913
152	27.3297674716514	0.16	11.763979740429	11.1995994072142	12.3283600736438	0.183031042663841	29.0119760793611	27.7066023174304	30.3173498412918	2	1.47	2.68	11.2119591732139	11.7402014007116	12.2684436282093	13.2606859397287	13.8854522424534	14.5102185451782	13.5426093960761	14.1823497096486	14.8165244593062	11.763979740429	2.20646342303132	0.19049373808174	20.9085073523469	-0.00547223326180666	-0.00253323968866337	-0.00815251850994696	0.176748512633516	0.180225973298993	0.173577159461025	0.201276573392384	0.203935474188346	0.197537396854157	0.00029946555260545	0.000361488956345966	0.000369469707389913
152	27.3297674716514	0.16	11.7748398501514	11.2055860473279	12.3440936529748	0.180487577345694	28.9381164532863	27.6248841994546	30.251348707118	2.03	1.5	2.71	11.0787427385643	11.6054042149035	12.1320656912428	13.0778101345866	13.6995033136141	14.3211964926416	13.3645127683513	13.9975524674998	14.6291830118662	11.7748398501514	2.22282121349577	0.325767102985547	21.3196770184231	-0.00547223326180666	-0.00253323968866337	-0.00815251850994696	0.176748512633516	0.180225973298993	0.173577159461025	0.201276573392384	0.203935474188346	0.197537396854157	0.00029946555260545	0.000361488956345966	0.000369469707389913
152	27.3297674716514	0.16	11.77977751841	11.2021227019353	12.3574323348847	0.176229290370743	28.5247223408849	27.2113050774723	29.8381396042975	2.01	1.48	2.73	11.0014102525614	11.5324190412417	12.063427829922	13.0090825479514	13.6369963341882	14.2649101204249	13.2760393006384	13.9137886260729	14.5639431701293	11.77977751841	2.21630686031479	-0.135974317089868	20.7758377735026	-0.00547223326180666	-0.00253323968866337	-0.00815251850994696	0.176748512633516	0.180225973298993	0.173577159461025	0.201276573392384	0.203935474188346	0.197537396854157	0.00029946555260545	0.000361488956345966	0.000369469707389913
152	27.3297674716514	0.16	11.7963496939992	11.2248890494136	12.3678103385847	0.181444871473668	29.029258960451	27.7161379941005	30.3423799268016	1.99	1.47	2.69	11.3024811395915	11.8379642923792	12.3734474451668	13.3900776698181	14.0244658999908	14.6588541301635	13.6753228229881	14.3205047262611	14.9726806560944	11.7963496939992	2.19954783021434	0.12862183765823	20.7458411131604	-0.00547223326180666	-0.00253323968866337	-0.00815251850994696	0.176748512633516	0.180225973298993	0.173577159461025	0.201276573392384	0.203935474188346	0.197537396854157	0.00029946555260545	0.000361488956345966	0.000369469707389913
152	27.3297674716514	0.16	11.8018694408249	11.2304597866424	12.3732790950073	0.178465704747619	28.6296437126475	27.3214604914129	29.9378269338822	2	1.49	2.71	11.0736811523218	11.6039018513698	12.1341225504179	13.101637954533	13.7289595777016	14.3562812008703	13.38202362757	14.0259621308008	14.6606509095887	11.8018694408249	2.20651006331042	0.0570783967967462	20.8125197328768	-0.00547223326180666	-0.00253323968866337	-0.00815251850994696	0.176748512633516	0.180225973298993	0.173577159461025	0.201276573392384	0.203935474188346	0.197537396854157	0.00029946555260545	0.000361488956345966	0.000369469707389913
152	27.3297674716514	0.16	11.8028499095304	11.2255771537221	12.3801226653388	0.18110404454534	28.8742041970162	27.5665964657474	30.181811928285	1.99	1.46	2.67	11.2299797303828	11.7626682084721	12.2953566865613	13.3012173871018	13.9321539886613	14.5630905902208	13.5784834821013	14.221180439212	14.8701748792676	11.8028499095304	2.18461450998775	0.294943273210521	20.776260046039	-0.00547223326180666	-0.00253323968866337	-0.00815251850994696	0.176748512633516	0.180225973298993	0.173577159461025	0.201276573392384	0.203935474188346	0.197537396854157	0.00029946555260545	0.000361488956345966	0.000369469707389913
152	27.3297674716514	0.16	11.8036436712527	11.2323688029027	12.3749185396027	0.178716643695971	28.7782208294995	27.4643728435003	30.0920688154987	2.01	1.48	2.71	11.1068617471813	11.6381947588783	12.1695277705753	13.1345787166159	13.762914192984	14.3912496693522	13.4127329162238	14.0483080174158	14.702563088641	11.8036436712527	2.21514752945391	0.325261511309439	21.2022187169635	-0.00547223326180666	-0.00253323968866337	-0.00815251850994696	0.176748512633516	0.180225973298993	0.173577159461025	0.201276573392384	0.203935474188346	0.197537396854157	0.00029946555260545	0.000361488956345966	0.000369469707389913
152	27.3297674716514	0.16	11.8040183898584	11.2346745753169	12.3733622043998	0.185875828069798	29.0851111344724	27.7887626567795	30.3814596121653	2	1.48	2.7	11.2841783249261	11.8105863400726	12.3369943552192	13.3560941828049	13.9791572740137	14.6022203652226	13.6407451026537	14.2749814841151	14.9041902691878	11.8040183898584	2.20942119526702	0.375725243138735	21.1401086193892	-0.00547223326180666	-0.00253323968866337	-0.00815251850994696	0.176748512633516	0.180225973298993	0.173577159461025	0.201276573392384	0.203935474188346	0.197537396854157	0.00029946555260545	0.000361488956345966	0.000369469707389913
152	27.3297674716514	0.16	11.8070254333765	11.2377731483164	12.3762777184365	0.17526709248233	28.4143179722703	27.1016319079206	29.72700403662	2	1.47	2.69	11.0003767451037	11.5331875110736	12.0659982770435	13.0189578494712	13.6495399708512	14.2801220922312	13.2930735548174	13.9327294429778	14.5820770829943	11.8070254333765	2.20637758253759	0.297059966025912	21.0344880985636	-0.00547223326180666	-0.00253323968866337	-0.00815251850994696	0.176748512633516	0.180225973298993	0.173577159461025	0.201276573392384	0.203935474188346	0.197537396854157	0.00029946555260545	0.000361488956345966	0.000369469707389913
152	27.3297674716514	0.16	11.8084700690274	11.2416707034763	12.3752694345784	0.184456161479961	29.1436749924399	27.8385907230247	30.448759261855	2.01	1.49	2.72	11.2461389142611	11.7733624053741	12.3005858964872	13.2962089943031	13.9195405908616	14.5428721874201	13.5755061126281	14.2146392437453	14.8430305326003	11.8084700690274	2.22430699855076	-0.270444146610339	20.7286184947971	-0.00547223326180666	-0.00253323968866337	-0.00815251850994696	0.176748512633516	0.180225973298993	0.173577159461025	0.201276573392384	0.203935474188346	0.197537396854157	0.00029946555260545	0.000361488956345966	0.000369469707389913
152	27.3297674716514	0.16	11.8113284552563	11.2443616869696	12.378295223543	0.188152498271981	29.309159979741	28.0125696625953	30.6057502968867	1.98	1.46	2.67	11.4416299770273	11.9712174736141	12.5008049702009	13.5596475087637	14.1872696039708	14.8148916991778	13.8418188026429	14.4873664541795	15.1291195211698	11.8113284552563	2.19030363063099	0.331744070793819	20.8013592147211	-0.00547223326180666	-0.00253323968866337	-0.00815251850994696	0.176748512633516	0.180225973298993	0.173577159461025	0.201276573392384	0.203935474188346	0.197537396854157	0.00029946555260545	0.000361488956345966	0.000369469707389913
152	27.3297674716514	0.16	11.8171922990991	11.2506244303053	12.3837601678928	0.179766331973659	28.3145451764482	27.0264695123434	29.6026208405531	1.99	1.47	2.7	10.9827576677882	11.5061935116811	12.029629355574	13.0014146730309	13.6210592711394	14.2407038692478	13.2750095757787	13.901088439522	14.5348558305506	11.8171922990991	2.20072291526044	0.0492178493766718	20.6650410823065	-0.00547223326180666	-0.00253323968866337	-0.00815251850994696	0.176748512633516	0.180225973298993	0.173577159461025	0.201276573392384	0.203935474188346	0.197537396854157	0.00029946555260545	0.000361488956345966	0.000369469707389913
152	27.3297674716514	0.16	11.8214365086566	11.2434188652864	12.3994541520267	0.175690335323242	28.4947592348379	27.1802809387729	29.809237530903	2.01	1.48	2.69	10.9911229479331	11.5226697923894	12.0542166368457	12.9974934357161	13.6260713029936	14.2546491702711	13.284077302767	13.9187079230144	14.5655447051093	11.8214365086566	2.20119856879782	0.032453623079721	20.7933001970375	-0.00547223326180666	-0.00253323968866337	-0.00815251850994696	0.176748512633516	0.180225973298993	0.173577159461025	0.201276573392384	0.203935474188346	0.197537396854157	0.00029946555260545	0.000361488956345966	0.000369469707389913
152	27.3297674716514	0.16	11.8235544817135	11.2562774528642	12.3908315105628	0.183567568634733	29.4023583178376	28.0817881568774	30.7229284787978	2	1.49	2.68	11.4038349427728	11.9401100568008	12.4763851708289	13.4978925730334	14.1326425422382	14.7673925114431	13.8006844206571	14.4497157000236	15.100204589256	11.8235544817135	2.21148452437092	0.302206087478819	21.1140243806686	-0.00547223326180666	-0.00253323968866337	-0.00815251850994696	0.176748512633516	0.180225973298993	0.173577159461025	0.201276573392384	0.203935474188346	0.197537396854157	0.00029946555260545	0.000361488956345966	0.000369469707389913
152	27.3297674716514	0.16	11.831902980203	11.2629114957398	12.4008944646661	0.181734937994907	28.9085979366519	27.6022105235717	30.214985349732	1.97	1.47	2.68	11.3139649324908	11.849444558922	12.3849241853532	13.4187155051177	14.0538110537376	14.6889066023575	13.7039632618638	14.3542577583376	14.993345917371	11.831902980203	2.19233511284389	0.151089316341552	20.6482058375879	-0.00547223326180666	-0.00253323968866337	-0.00815251850994696	0.176748512633516	0.180225973298993	0.173577159461025	0.201276573392384	0.203935474188346	0.197537396854157	0.00029946555260545	0.000361488956345966	0.000369469707389913
152	27.3297674716514	0.16	11.8322205118026	11.254279089416	12.4101619341891	0.175565726182638	28.8546658692321	27.5230119610086	30.1863197774557	2.01	1.49	2.71	11.1137298807322	11.6514487122171	12.189167543702	13.1384091194678	13.7740885965747	14.4097680736815	13.4192796849617	14.0716536848538	14.7208979893426	11.8322205118026	2.21709286173856	0.516108991300992	21.4312336056429	-0.00547223326180666	-0.00253323968866337	-0.00815251850994696	0.176748512633516	0.180225973298993	0.173577159461025	0.201276573392384	0.203935474188346	0.197537396854157	0.00029946555260545	0.000361488956345966	0.000369469707389913
152	27.3297674716514	0.16	11.8447742907798	11.2767255617062	12.4128230198535	0.185705962966628	29.1431098936418	27.8434468656693	30.4427729216143	2.02	1.49	2.74	11.1942306252051	11.7167495410694	12.2392684569338	13.221184660607	13.8383167625442	14.4554488644815	13.5006170513907	14.1270364067988	14.7625720207197	11.8447742907798	2.22648484526617	0.348847494040795	21.3416441913993	-0.00547223326180666	-0.00253323968866337	-0.00815251850994696	0.176748512633516	0.180225973298993	0.173577159461025	0.201276573392384	0.203935474188346	0.197537396854157	0.00029946555260545	0.000361488956345966	0.000369469707389913
152	27.3297674716514	0.16	11.857083313848	11.2846664612453	12.4295001664506	0.183106810734171	29.4981866418055	28.17127233872	30.8251009448909	1.99	1.48	2.71	11.4787231260609	12.0193902891905	12.5600574523201	13.5964602256392	14.2368763675802	14.8772925095212	13.8812919680585	14.531362323196	15.1917034445169	11.857083313848	2.21389492843754	0.154839096765365	20.9977267485327	-0.00547223326180666	-0.00253323968866337	-0.00815251850994696	0.176748512633516	0.180225973298993	0.173577159461025	0.201276573392384	0.203935474188346	0.197537396854157	0.00029946555260545	0.000361488956345966	0.000369469707389913
152	27.3297674716514	0.16	11.8573554297427	11.2878528723057	12.4268579871798	0.185748112196254	29.2506923473692	27.9464133508303	30.5549713439081	1.99	1.47	2.68	11.3976853428198	11.9296234278678	12.4615615129157	13.5032014840325	14.1334055055848	14.7636095271371	13.7978369125178	14.4314264080935	15.0832174452548	11.8573554297427	2.19422698143932	0.019161121177972	20.5782926100368	-0.00547223326180666	-0.00253323968866337	-0.00815251850994696	0.176748512633516	0.180225973298993	0.173577159461025	0.201276573392384	0.203935474188346	0.197537396854157	0.00029946555260545	0.000361488956345966	0.000369469707389913
152	27.3297674716514	0.16	11.8614486277254	11.286408009259	12.4364892461919	0.184637007390736	29.6300256743332	28.3039591325965	30.9560922160698	2.01	1.48	2.72	11.4136319503393	11.9483711145013	12.4831102786634	13.4890196200587	14.1209926071306	14.7529655942026	13.7712468500284	14.4141221134064	15.0623517650485	11.8614486277254	2.21427737859443	0.110380551582694	20.9728761623939	-0.00547223326180666	-0.00253323968866337	-0.00815251850994696	0.176748512633516	0.180225973298993	0.173577159461025	0.201276573392384	0.203935474188346	0.197537396854157	0.00029946555260545	0.000361488956345966	0.000369469707389913
152	27.3297674716514	0.16	11.8652273060058	11.2940021051109	12.4364525069007	0.184844103432825	29.3624324214042	28.0492449374058	30.6756199054026	2	1.48	2.72	11.3578206490086	11.8895621613046	12.4213036736006	13.4350417764921	14.0640329934484	14.6930242104048	13.7134422516312	14.3508133835043	14.9931042903079	11.8652273060058	2.21344041158223	-0.348728413871553	20.4993034083068	-0.00547223326180666	-0.00253323968866337	-0.00815251850994696	0.176748512633516	0.180225973298993	0.173577159461025	0.201276573392384	0.203935474188346	0.197537396854157	0.00029946555260545	0.000361488956345966	0.000369469707389913
152	27.3297674716514	0.16	11.8732061787698	11.298400475923	12.4480118816167	0.182862385678959	29.2853394274362	27.9669222876278	30.6037565672447	1.98	1.47	2.71	11.4202671606168	11.9586415949181	12.4970160292193	13.5336277339749	14.171630249402	14.8096327648291	13.8143127611844	14.4613777463579	15.1158586882182	11.8732061787698	2.20581970216678	-0.0263956239483236	20.7105242174603	-0.00547223326180666	-0.00253323968866337	-0.00815251850994696	0.176748512633516	0.180225973298993	0.173577159461025	0.201276573392384	0.203935474188346	0.197537396854157	0.00029946555260545	0.000361488956345966	0.000369469707389913
152	27.3297674716514	0.16	11.884108835784	11.3120520337489	12.4561656378191	0.181851645439376	29.3013482578412	27.977731718645	30.6249647970373	1.98	1.46	2.67	11.4532386870894	11.9950873367957	12.536935986502	13.5801004724951	14.2225701969925	14.8650399214899	13.8687141918096	14.5254975648012	15.1775174675076	11.884108835784	2.19304942151843	0.0432656044255826	20.5483890680666	-0.00547223326180666	-0.00253323968866337	-0.00815251850994696	0.176748512633516	0.180225973298993	0.173577159461025	0.201276573392384	0.203935474188346	0.197537396854157	0.00029946555260545	0.000361488956345966	0.000369469707389913
152	27.3297674716514	0.16	11.8870167868338	11.31740741604	12.4566261576275	0.186564161878392	29.246923883025	27.9463204283868	30.5475273376631	2.01	1.49	2.71	11.2888865951601	11.8142639858011	12.3396413764421	13.346552316547	13.9676921225867	14.5888319286263	13.6306067364467	14.2690832349237	14.9025488893584	11.8870167868338	2.21227091072107	0.244145535551415	21.1164482981226	-0.00547223326180666	-0.00253323968866337	-0.00815251850994696	0.176748512633516	0.180225973298993	0.173577159461025	0.201276573392384	0.203935474188346	0.197537396854157	0.00029946555260545	0.000361488956345966	0.000369469707389913
152	27.3297674716514	0.16	11.9062697275031	11.3290991274522	12.483440327554	0.186122109082387	29.7336451609127	28.4094683901279	31.0578219316975	1.99	1.48	2.66	11.5478661713937	12.0861168674751	12.6243675635566	13.6711873773502	14.3084069305476	14.945626483745	13.9717551028462	14.6231575884557	15.2701641396428	11.9062697275031	2.1970901238949	0.00986352542339234	20.6598352152137	-0.00547223326180666	-0.00253323968866337	-0.00815251850994696	0.176748512633516	0.180225973298993	0.173577159461025	0.201276573392384	0.203935474188346	0.197537396854157	0.00029946555260545	0.000361488956345966	0.000369469707389913
152	27.3297674716514	0.16	11.9175450785408	11.3412034136472	12.4938867434345	0.182839097587864	29.0842151793719	27.7747505496305	30.3936798091132	1.98	1.47	2.68	11.3726321203545	11.9088046948679	12.4449772693814	13.4851703149874	14.1209403292657	14.756710343544	13.7763543664626	14.4228396568651	15.0773551221168	11.9175450785408	2.1875110557402	0.28520135808864	20.7992192498818	-0.00547223326180666	-0.00253323968866337	-0.00815251850994696	0.176748512633516	0.180225973298993	0.173577159461025	0.201276573392384	0.203935474188346	0.197537396854157	0.00029946555260545	0.000361488956345966	0.000369469707389913
152	27.3297674716514	0.16	11.938283724068	11.3644308694137	12.5121365787223	0.182628158186691	28.9517508673062	27.6473293103345	30.2561724242778	1.99	1.48	2.68	11.256779287484	11.7878825054421	12.3189857234002	13.3313922762884	13.9603772778573	14.5893622794262	13.6207486714667	14.2630683535893	14.9095389976256	11.938283724068	2.19634729632468	0.00893275993602509	20.6310756210254	-0.00547223326180666	-0.00253323968866337	-0.00815251850994696	0.176748512633516	0.180225973298993	0.173577159461025	0.201276573392384	0.203935474188346	0.197537396854157	0.00029946555260545	0.000361488956345966	0.000369469707389913
152	27.3297674716514	0.16	11.9436746920595	11.3653925325619	12.5219568515571	0.183612706266951	29.0627208162916	27.7576015814156	30.3678400511677	2.02	1.47	2.71	11.1766479510024	11.702156546531	12.2276651420596	13.2047139935421	13.8255790986724	14.4464442038026	13.4757837111004	14.110163791914	14.7409540894705	11.9436746920595	2.20661725595738	0.700259575151177	21.4505002865111	-0.00547223326180666	-0.00253323968866337	-0.00815251850994696	0.176748512633516	0.180225973298993	0.173577159461025	0.201276573392384	0.203935474188346	0.197537396854157	0.00029946555260545	0.000361488956345966	0.000369469707389913
152	27.3297674716514	0.16	11.9454452383514	11.3707607184918	12.5201297582109	0.179880207394317	28.8725217744011	27.559569795182	30.1854737536202	2.02	1.49	2.71	11.0741442761149	11.6017221647953	12.1293000534758	13.0778464974426	13.7008817832017	14.3239170689609	13.3640873488624	13.9926180843341	14.6350851897328	11.9454452383514	2.21792180251764	-0.554055553738769	20.3743013380838	-0.00547223326180666	-0.00253323968866337	-0.00815251850994696	0.176748512633516	0.180225973298993	0.173577159461025	0.201276573392384	0.203935474188346	0.197537396854157	0.00029946555260545	0.000361488956345966	0.000369469707389913
152	27.3297674716514	0.16	11.9534516761393	11.3746424371733	12.5322609151053	0.179877951355123	29.2238256465664	27.8948882779131	30.5527630152197	2	1.47	2.69	11.3176044273748	11.85678520119	12.3959659750052	13.3931798944346	14.0312429355726	14.6693059767106	13.6739282569013	14.3236634573791	14.980116490469	11.9534516761393	2.20809546501201	-0.222585805429906	20.5535842841276	-0.00547223326180666	-0.00253323968866337	-0.00815251850994696	0.176748512633516	0.180225973298993	0.173577159461025	0.201276573392384	0.203935474188346	0.197537396854157	0.00029946555260545	0.000361488956345966	0.000369469707389913
152	27.3297674716514	0.16	11.9556507420517	11.3765504489367	12.5347510351667	0.182841592685119	29.0662868991533	27.757640385121	30.3749334131856	1.99	1.46	2.68	11.3123371892786	11.8456624439801	12.3789876986816	13.399932307963	14.0316781790019	14.6634240500409	13.6832165992427	14.326241038635	14.9644779980781	11.9556507420517	2.18832409780367	-0.136483208890751	20.3827417290139	-0.00547223326180666	-0.00253323968866337	-0.00815251850994696	0.176748512633516	0.180225973298993	0.173577159461025	0.201276573392384	0.203935474188346	0.197537396854157	0.00029946555260545	0.000361488956345966	0.000369469707389913
152	27.3297674716514	0.16	11.9594083657616	11.3782776974499	12.5405390340732	0.178834710639831	29.0721052330058	27.7453737546847	30.3988367113269	2	1.47	2.67	11.2532356680061	11.7913441874917	12.3294527069774	13.3160566812421	13.9528054135647	14.5895541458872	13.598348087081	14.2459864142866	14.902039602183	11.9594083657616	2.19425793448926	0.62139080744123	21.2158237418388	-0.00547223326180666	-0.00253323968866337	-0.00815251850994696	0.176748512633516	0.180225973298993	0.173577159461025	0.201276573392384	0.203935474188346	0.197537396854157	0.00029946555260545	0.000361488956345966	0.000369469707389913
152	27.3297674716514	0.16	11.9830331759969	11.4016710834793	12.5643952685145	0.183291246221062	29.3066127737761	27.9891282050244	30.6240973425278	2	1.48	2.69	11.3466949835589	11.8807986340072	12.4149022844556	13.4252642355966	14.0572088368092	14.6891534380218	13.7166481069917	14.3627995000497	15.00726098811	11.9830331759969	2.20323359282115	-0.0177702450365193	20.7224267449034	-0.00547223326180666	-0.00253323968866337	-0.00815251850994696	0.176748512633516	0.180225973298993	0.173577159461025	0.201276573392384	0.203935474188346	0.197537396854157	0.00029946555260545	0.000361488956345966	0.000369469707389913
152	27.3297674716514	0.16	12.0145303821607	11.435963775999	12.5930969883223	0.186476012692884	29.6024119576142	28.2856175898684	30.91920632536	1.99	1.48	2.67	11.5089430018259	12.0447245266719	12.580506051518	13.6280439868185	14.2624770695758	14.8969101523331	13.9285105261623	14.5792110248622	15.2274273692004	12.0145303821607	2.19571161719341	-0.146974051834382	20.4881213556118	-0.00547223326180666	-0.00253323968866337	-0.00815251850994696	0.176748512633516	0.180225973298993	0.173577159461025	0.201276573392384	0.203935474188346	0.197537396854157	0.00029946555260545	0.000361488956345966	0.000369469707389913
152	27.3297674716514	0.16	12.0185245720747	11.440929799677	12.5961193444724	0.181149387598726	29.1234171982202	27.804725101151	30.4421092952894	2	1.49	2.7	11.2577024914502	11.7916204946898	12.3255384979293	13.3163303968653	13.9478827532517	14.5794351096381	13.6065449452925	14.25343894253	14.8909093360327	12.0185245720747	2.20955060489275	0.377412872043084	21.2379896051572	-0.00547223326180666	-0.00253323968866337	-0.00815251850994696	0.176748512633516	0.180225973298993	0.173577159461025	0.201276573392384	0.203935474188346	0.197537396854157	0.00029946555260545	0.000361488956345966	0.000369469707389913
152	27.3297674716514	0.16	12.0254413468948	11.4482316897089	12.6026510040808	0.185805755530826	29.5261545611498	28.2098436252701	30.8424654970295	2	1.48	2.7	11.4507877001834	11.9850975416136	12.5194073830438	13.5521722674366	14.1845356650335	14.8168990626304	13.8429147356181	14.4796627139623	15.1270769431862	12.0254413468948	2.20540756949683	0.436184845578991	21.2298672887926	-0.00547223326180666	-0.00253323968866337	-0.00815251850994696	0.176748512633516	0.180225973298993	0.173577159461025	0.201276573392384	0.203935474188346	0.197537396854157	0.00029946555260545	0.000361488956345966	0.000369469707389913
152	27.3297674716514	0.16	12.0256294261617	11.4439880013296	12.6072708509938	0.181826441520032	29.5537831543818	28.2186503994388	30.8889159093247	1.98	1.48	2.68	11.5529275762733	12.0995409615425	12.6461543468118	13.6985773879045	14.3467097084734	14.9948420290424	13.9950402468271	14.6629621135773	15.3254356377119	12.0256294261617	2.19294553610364	0.327208606766871	20.9553982439288	-0.00547223326180666	-0.00253323968866337	-0.00815251850994696	0.176748512633516	0.180225973298993	0.173577159461025	0.201276573392384	0.203935474188346	0.197537396854157	0.00029946555260545	0.000361488956345966	0.000369469707389913
152	27.3297674716514	0.16	12.0837362172594	11.5035715923462	12.6639008421727	0.1869736342454	29.9127298816897	28.5843100602579	31.2411497031215	2.01	1.49	2.69	11.5448064208769	12.0813367639832	12.6178671070894	13.6486621346084	14.2829665231845	14.9172709117605	13.9431502314085	14.5931489756086	15.2407052533125	12.0837362172594	2.20579779856075	0.210033414735696	21.0428713342325	-0.00547223326180666	-0.00253323968866337	-0.00815251850994696	0.176748512633516	0.180225973298993	0.173577159461025	0.201276573392384	0.203935474188346	0.197537396854157	0.00029946555260545	0.000361488956345966	0.000369469707389913
152	27.3297674716514	0.16	12.1499276146601	11.5663832789773	12.733471950343	0.183167039688475	29.2633027630159	27.9472191787156	30.5793863473161	2.01	1.48	2.7	11.2753731914249	11.806350297562	12.3373274036991	13.3270447013982	13.9546386185813	14.5822325357644	13.6106891542168	14.2501077789429	14.8889477319321	12.1499276146601	2.20210920703231	0.0265748176273023	20.7599507107886	-0.00547223326180666	-0.00253323968866337	-0.00815251850994696	0.176748512633516	0.180225973298993	0.173577159461025	0.201276573392384	0.203935474188346	0.197537396854157	0.00029946555260545	0.000361488956345966	0.000369469707389913
152	27.3297674716514	0.16	12.1517953898247	11.5682250378055	12.7353657418439	0.186049387850374	29.7927663315695	28.4656380549511	31.119894608188	2.01	1.5	2.71	11.5009613360007	12.0371604883906	12.5733596407805	13.5978681211918	14.2318295047562	14.8657908883207	13.8920568327148	14.5413214495547	15.1926200411245	12.1517953898247	2.20480179559801	-0.159385128330017	20.6614471685012	-0.00547223326180666	-0.00253323968866337	-0.00815251850994696	0.176748512633516	0.180225973298993	0.173577159461025	0.201276573392384	0.203935474188346	0.197537396854157	0.00029946555260545	0.000361488956345966	0.000369469707389913
152	27.3297674716514	0.17	11.3504075560785	10.8079719546398	11.8928431575171	0.182722810127752	28.4045030693204	27.1251433589297	29.6838627797111	2.01	1.48	2.72	10.9520205511705	11.4685735387486	11.9851265263267	12.9469722439578	13.5576172990377	14.1682623541177	13.2113350578324	13.841064196062	14.4600783051987	11.3504075560785	2.23463808866895	-0.222062061402077	20.7761018814783	-0.00547223326180666	-0.00253323968866337	-0.00815251850994696	0.176748512633516	0.180225973298993	0.173577159461025	0.201276573392384	0.203935474188346	0.197537396854157	0.00029946555260545	0.000361488956345966	0.000369469707389913
152	27.3297674716514	0.17	11.4238643293871	10.8769817914557	11.9707468673185	0.187192245365091	28.823625373255	27.5444921923264	30.1027585541836	2	1.48	2.71	11.182861039377	11.7021796934768	12.2214983475766	13.2356283994114	13.8502751076504	14.4649218158894	13.5121496275135	14.140987909976	14.7713142168468	11.4238643293871	2.21793255310632	0.192269583909056	21.0144382478015	-0.00547223326180666	-0.00253323968866337	-0.00815251850994696	0.176748512633516	0.180225973298993	0.173577159461025	0.201276573392384	0.203935474188346	0.197537396854157	0.00029946555260545	0.000361488956345966	0.000369469707389913
152	27.3297674716514	0.17	11.4532654534943	10.9066006985994	11.9999302083891	0.187225419310439	28.841890786873	27.5620865420876	30.1216950316584	2	1.49	2.72	11.1575559400295	11.6756403539826	12.1937247679356	13.1973836282864	13.8101843885537	14.4229851488209	13.4770731542062	14.1077028007035	14.7331674426329	11.4532654534943	2.23058977540835	0.0530948107473232	21.0358535819203	-0.00547223326180666	-0.00253323968866337	-0.00815251850994696	0.176748512633516	0.180225973298993	0.173577159461025	0.201276573392384	0.203935474188346	0.197537396854157	0.00029946555260545	0.000361488956345966	0.000369469707389913
152	27.3297674716514	0.17	11.4844265363326	10.936368132281	12.0324849403842	0.185195640753413	28.6776140167797	27.396548105241	29.9586799283185	1.99	1.48	2.7	11.1469078698835	11.6681386335664	12.1893693972494	13.1992746185597	13.8164743002831	14.4336739820066	13.4806511758334	14.1079083001017	14.7404070780878	11.4844265363326	2.21589564212633	-0.132455746704562	20.6936424478652	-0.00547223326180666	-0.00253323968866337	-0.00815251850994696	0.176748512633516	0.180225973298993	0.173577159461025	0.201276573392384	0.203935474188346	0.197537396854157	0.00029946555260545	0.000361488956345966	0.000369469707389913
152	27.3297674716514	0.17	11.5033709458556	10.9569801719747	12.0497617197366	0.18913198075221	28.9678131021687	27.6904173186878	30.2452088856496	2	1.49	2.73	11.2295086088137	11.7475407779345	12.2655729470554	13.287612130194	13.9005873523545	14.513562574515	13.5673547839943	14.1947932910345	14.8165438593235	11.5033709458556	2.23299310557411	-0.117813795314847	20.914998002761	-0.00547223326180666	-0.00253323968866337	-0.00815251850994696	0.176748512633516	0.180225973298993	0.173577159461025	0.201276573392384	0.203935474188346	0.197537396854157	0.00029946555260545	0.000361488956345966	0.000369469707389913
152	27.3297674716514	0.17	11.535755649587	10.9850846397345	12.0864266594396	0.18334001293405	28.3521451020749	27.0777763888171	29.6265138153327	2.02	1.49	2.74	10.9051131475341	11.4183434368386	11.931573726143	12.8844655994209	13.490850688476	14.0972357775312	13.1493640644678	13.7729179750806	14.3885142069812	11.535755649587	2.2303514622818	-0.677370062691379	20.393567450545	-0.00547223326180666	-0.00253323968866337	-0.00815251850994696	0.176748512633516	0.180225973298993	0.173577159461025	0.201276573392384	0.203935474188346	0.197537396854157	0.00029946555260545	0.000361488956345966	0.000369469707389913
152	27.3297674716514	0.17	11.5421668291257	10.9984663553294	12.0858673029221	0.192193930978694	29.2506601600398	27.9735258830567	30.527794437023	2.01	1.48	2.72	11.287466908064	11.8027974012191	12.3181278943742	13.3417156503284	13.9508330866512	14.5599505229739	13.6215210207942	14.2405048599443	14.8605587616548	11.5421668291257	2.23144560616675	-0.377798168084027	20.5974323445569	-0.00547223326180666	-0.00253323968866337	-0.00815251850994696	0.176748512633516	0.180225973298993	0.173577159461025	0.201276573392384	0.203935474188346	0.197537396854157	0.00029946555260545	0.000361488956345966	0.000369469707389913
152	27.3297674716514	0.17	11.5479017689964	10.9969225157221	12.0988810222707	0.18486201125311	28.2074969468704	26.9460370524467	29.4689568412942	1.99	1.46	2.7	10.9604627109518	11.4735691134733	11.9866755159949	12.9776927587071	13.5852343762518	14.1927759937965	13.2438770590113	13.8619060720676	14.481496550962	11.5479017689964	2.20309692498437	0.137460299400672	20.7396556623972	-0.00547223326180666	-0.00253323968866337	-0.00815251850994696	0.176748512633516	0.180225973298993	0.173577159461025	0.201276573392384	0.203935474188346	0.197537396854157	0.00029946555260545	0.000361488956345966	0.000369469707389913
152	27.3297674716514	0.17	11.549801941348	10.9993473722338	12.1002565104622	0.185136570204726	28.8290317517756	27.5409496928024	30.1171138107487	2.01	1.48	2.72	11.1308481147716	11.6514345839281	12.1720210530846	13.1611636344043	13.7767073589955	14.3922510835867	13.431185532021	14.0659890429564	14.6915127626226	11.549801941348	2.22711127304033	-0.0157025540212333	20.9584530573633	-0.00547223326180666	-0.00253323968866337	-0.00815251850994696	0.176748512633516	0.180225973298993	0.173577159461025	0.201276573392384	0.203935474188346	0.197537396854157	0.00029946555260545	0.000361488956345966	0.000369469707389913
152	27.3297674716514	0.17	11.5548979027802	11.0066934394018	12.1031023661587	0.191516724569543	29.2453993019565	27.965703071564	30.5250955323491	2.01	1.48	2.71	11.3107872854227	11.828363110886	12.3459389363493	13.3760356353296	13.9881161661257	14.6001966969217	13.6541935616485	14.2781480134779	14.9061458218929	11.5548979027802	2.21792197145566	-0.0980729454947314	20.7001718798771	-0.00547223326180666	-0.00253323968866337	-0.00815251850994696	0.176748512633516	0.180225973298993	0.173577159461025	0.201276573392384	0.203935474188346	0.197537396854157	0.00029946555260545	0.000361488956345966	0.000369469707389913
152	27.3297674716514	0.17	11.5569872415075	11.0055314780791	12.1084430049358	0.188881475333207	29.3554625593827	28.0599143667222	30.6510107520432	2	1.48	2.7	11.3740737205705	11.8992236001919	12.4243734798134	13.4573211263348	14.0786561680394	14.699991209744	13.7418426404836	14.3794495255616	15.0089420638686	11.5569872415075	2.2265578806092	0.114986883269077	21.0028584667086	-0.00547223326180666	-0.00253323968866337	-0.00815251850994696	0.176748512633516	0.180225973298993	0.173577159461025	0.201276573392384	0.203935474188346	0.197537396854157	0.00029946555260545	0.000361488956345966	0.000369469707389913
152	27.3297674716514	0.17	11.5764403635177	11.0336200627495	12.1192606642859	0.198046227400756	29.6274936158116	28.3577867689698	30.8972004626534	2.02	1.49	2.76	11.3999052442742	11.910330753145	12.4207562620159	13.4638195459402	14.0666558674555	14.6694921889709	13.7390184089881	14.3520134759707	14.9671748312351	11.5764403635177	2.23833601799301	0.200574806530656	21.2301869818385	-0.00547223326180666	-0.00253323968866337	-0.00815251850994696	0.176748512633516	0.180225973298993	0.173577159461025	0.201276573392384	0.203935474188346	0.197537396854157	0.00029946555260545	0.000361488956345966	0.000369469707389913
152	27.3297674716514	0.17	11.5876321116424	11.0351397675273	12.1401244557576	0.182808470825461	28.6455932893328	27.3557446212269	29.9354419574387	2	1.49	2.71	11.1025561009314	11.6260518930454	12.1495476851594	13.1396402583827	13.759186453207	14.3787326480312	13.4179431116246	14.0552295407534	14.685657708364	11.5876321116424	2.22447476026575	-0.289148103729606	20.6210107872571	-0.00547223326180666	-0.00253323968866337	-0.00815251850994696	0.176748512633516	0.180225973298993	0.173577159461025	0.201276573392384	0.203935474188346	0.197537396854157	0.00029946555260545	0.000361488956345966	0.000369469707389913
152	27.3297674716514	0.17	11.5883164094303	11.0343396045927	12.1422932142679	0.190048060529497	28.9711432300659	27.6974034718459	30.244882988286	2	1.47	2.72	11.2166262761891	11.7324530704083	12.2482798646275	13.2683503858642	13.8785312437792	14.4887121016943	13.5427232518555	14.1597099541733	14.7856492088109	11.5883164094303	2.218751461809	-0.37760146222131	20.4472056239599	-0.00547223326180666	-0.00253323968866337	-0.00815251850994696	0.176748512633516	0.180225973298993	0.173577159461025	0.201276573392384	0.203935474188346	0.197537396854157	0.00029946555260545	0.000361488956345966	0.000369469707389913
152	27.3297674716514	0.17	11.5890873890418	11.0360980652585	12.1420767128251	0.189273789446015	28.7647133101999	27.4968597745562	30.0325668458437	1.99	1.47	2.72	11.1902196642828	11.7061898398706	12.2221600154585	13.2512035074485	13.8622036491447	14.4732037908408	13.5233361333812	14.1487027559231	14.7653157118377	11.5890873890418	2.21069922583027	-0.0762532104576741	20.6739020584945	-0.00547223326180666	-0.00253323968866337	-0.00815251850994696	0.176748512633516	0.180225973298993	0.173577159461025	0.201276573392384	0.203935474188346	0.197537396854157	0.00029946555260545	0.000361488956345966	0.000369469707389913
152	27.3297674716514	0.17	11.5900908947409	11.0431206803225	12.1370611091592	0.191496175501879	28.8322349433821	27.5705338977158	30.0939359890484	2	1.48	2.71	11.1972887878354	11.7097065387811	12.2221242897268	13.2536936477756	13.8602179608839	14.4667422739921	13.5337663072904	14.1526123065512	14.7799849647647	11.5900908947409	2.21488584093265	0.199349394278111	20.9750180323563	-0.00547223326180666	-0.00253323968866337	-0.00815251850994696	0.176748512633516	0.180225973298993	0.173577159461025	0.201276573392384	0.203935474188346	0.197537396854157	0.00029946555260545	0.000361488956345966	0.000369469707389913
152	27.3297674716514	0.17	11.6106154210174	11.0698690880869	12.1513617539478	0.196377689201744	29.6717969679015	28.3934729859293	30.9501209498737	1.99	1.47	2.72	11.5607896917198	12.08127673185	12.6017637719802	13.6914864329921	14.307901179607	14.924315926222	13.9688477387103	14.5950000868782	15.2256388701821	11.6106154210174	2.2214701122084	0.350186479541655	21.1499018882499	-0.00547223326180666	-0.00253323968866337	-0.00815251850994696	0.176748512633516	0.180225973298993	0.173577159461025	0.201276573392384	0.203935474188346	0.197537396854157	0.00029946555260545	0.000361488956345966	0.000369469707389913
152	27.3297674716514	0.17	11.6107413504482	11.0609251025349	12.1605575983615	0.186009908893134	28.8048629692498	27.5215738840472	30.0881520544525	2.01	1.48	2.74	11.104281096784	11.6220568166815	12.1398325365791	13.1249823223667	13.7369802636449	14.348978204923	13.3928738687382	14.0197617760085	14.6385152190549	11.6107413504482	2.2321498354333	-0.330430801523571	20.6555226217545	-0.00547223326180666	-0.00253323968866337	-0.00815251850994696	0.176748512633516	0.180225973298993	0.173577159461025	0.201276573392384	0.203935474188346	0.197537396854157	0.00029946555260545	0.000361488956345966	0.000369469707389913
152	27.3297674716514	0.17	11.6109420498628	11.0549672312509	12.1669168684748	0.186857820482846	29.102153977321	27.8092391758164	30.3950687788256	1.99	1.46	2.72	11.311549119226	11.8374487740757	12.3633484289253	13.3933884909497	14.0160775948397	14.6387666987297	13.6591865262919	14.2947478868065	14.9233166161777	11.6109420498628	2.21467307228747	-0.0858186901153887	20.6392870057507	-0.00547223326180666	-0.00253323968866337	-0.00815251850994696	0.176748512633516	0.180225973298993	0.173577159461025	0.201276573392384	0.203935474188346	0.197537396854157	0.00029946555260545	0.000361488956345966	0.000369469707389913
152	27.3297674716514	0.17	11.6156374257297	11.0613178122355	12.1699570392239	0.184751243941052	29.0759305587102	27.7751555702229	30.3767055471975	2.03	1.5	2.75	11.1279552138203	11.6491031792582	12.1702511446962	13.1331151363568	13.7481693940046	14.3632236516525	13.4052064951678	14.0368983857927	14.6634541949901	11.6156374257297	2.23850876107318	0.695227363814043	21.8755206595212	-0.00547223326180666	-0.00253323968866337	-0.00815251850994696	0.176748512633516	0.180225973298993	0.173577159461025	0.201276573392384	0.203935474188346	0.197537396854157	0.00029946555260545	0.000361488956345966	0.000369469707389913
152	27.3297674716514	0.17	11.615755689021	11.0663780661449	12.165133311897	0.180407013384441	28.5949416891986	27.296929438395	29.8929539400022	2	1.49	2.7	11.0527891110254	11.578366748028	12.1039443850307	13.0741208850408	13.695816050996	14.3175112169512	13.3541560046721	13.9876937457386	14.6297806966221	11.615755689021	2.22490745877775	0.269868076765982	21.2273567356538	-0.00547223326180666	-0.00253323968866337	-0.00815251850994696	0.176748512633516	0.180225973298993	0.173577159461025	0.201276573392384	0.203935474188346	0.197537396854157	0.00029946555260545	0.000361488956345966	0.000369469707389913
152	27.3297674716514	0.17	11.6188536732825	11.0638364157909	12.1738709307742	0.185415328168248	28.6112755392863	27.3341026608793	29.8884484176932	2	1.48	2.72	11.0903283001419	11.6085185876849	12.1267088752278	13.1242862528993	13.7375122533505	14.3507382538016	13.4013208308713	14.0233455060227	14.6488976615596	11.6188536732825	2.21751312695873	-0.154163606396017	20.6657107605713	-0.00547223326180666	-0.00253323968866337	-0.00815251850994696	0.176748512633516	0.180225973298993	0.173577159461025	0.201276573392384	0.203935474188346	0.197537396854157	0.00029946555260545	0.000361488956345966	0.000369469707389913
152	27.3297674716514	0.17	11.6232690624404	11.0730899353932	12.1734481894877	0.189555623469046	28.8719052573333	27.600494499353	30.1433160153135	2.01	1.49	2.72	11.1663692485662	11.6807456120237	12.1951219754812	13.2060884823719	13.8144240673637	14.4227596523555	13.4867972523578	14.1151498436461	14.7272272357878	11.6232690624404	2.22469233684695	-0.28990335533726	20.6111741533001	-0.00547223326180666	-0.00253323968866337	-0.00815251850994696	0.176748512633516	0.180225973298993	0.173577159461025	0.201276573392384	0.203935474188346	0.197537396854157	0.00029946555260545	0.000361488956345966	0.000369469707389913
152	27.3297674716514	0.17	11.6256147139073	11.0775181637368	12.1737112640778	0.1887285792982	29.1732883135182	27.88513722417	30.4614394028664	1.99	1.48	2.7	11.3417729925324	11.865705047018	12.3896371015035	13.4290083377486	14.0493600175727	14.6697116973967	13.7150811464758	14.3478692382275	14.9760704492584	11.6256147139073	2.22539651678652	0.320632980432579	21.2110282594731	-0.00547223326180666	-0.00253323968866337	-0.00815251850994696	0.176748512633516	0.180225973298993	0.173577159461025	0.201276573392384	0.203935474188346	0.197537396854157	0.00029946555260545	0.000361488956345966	0.000369469707389913
152	27.3297674716514	0.17	11.6290377919175	11.0752698214708	12.1828057623641	0.188872187012588	28.8208095434951	27.5488186988781	30.0928003881122	1.98	1.46	2.7	11.2502909215711	11.7697421259198	12.2891933302685	13.3323921389839	13.9479786337443	14.5635651285047	13.6018551435973	14.2353433896487	14.8564898025328	11.6290377919175	2.2070338206034	-0.265495095053086	20.3773809963632	-0.00547223326180666	-0.00253323968866337	-0.00815251850994696	0.176748512633516	0.180225973298993	0.173577159461025	0.201276573392384	0.203935474188346	0.197537396854157	0.00029946555260545	0.000361488956345966	0.000369469707389913
152	27.3297674716514	0.17	11.6405579220539	11.0921788092266	12.1889370348812	0.186888638010823	28.7887289784998	27.5098683287705	30.0675896282291	2	1.47	2.73	11.1457475999215	11.6638837773472	12.1820199547729	13.1858028708853	13.7987757948242	14.4117487187632	13.4549316086213	14.0774923736466	14.7000776759456	11.6405579220539	2.21783480896881	-0.0873802771079505	20.686497103931	-0.00547223326180666	-0.00253323968866337	-0.00815251850994696	0.176748512633516	0.180225973298993	0.173577159461025	0.201276573392384	0.203935474188346	0.197537396854157	0.00029946555260545	0.000361488956345966	0.000369469707389913
152	27.3297674716514	0.17	11.6445381620393	11.0937432074194	12.1953331166592	0.19266973290844	29.3705094515229	28.0901039920588	30.6509149109869	2.01	1.47	2.7	11.3413169833227	11.8582778385429	12.375238693763	13.4071002401	14.0182237997656	14.6293473594313	13.6834066453046	14.3074065705227	14.938137696502	11.6445381620393	2.21939976494769	-0.177208705723568	20.6563231830036	-0.00547223326180666	-0.00253323968866337	-0.00815251850994696	0.176748512633516	0.180225973298993	0.173577159461025	0.201276573392384	0.203935474188346	0.197537396854157	0.00029946555260545	0.000361488956345966	0.000369469707389913
152	27.3297674716514	0.17	11.6473285576185	11.094290507462	12.200366607775	0.185644199282388	29.1648656407326	27.8639667205525	30.4657645609126	2.01	1.49	2.73	11.2698332417458	11.7959935706693	12.3221538995927	13.3276531219038	13.9498879145556	14.5721227072074	13.6005792674492	14.2400776532489	14.8761749713761	11.6473285576185	2.23621115942002	0.179276464669525	21.2665446129216	-0.00547223326180666	-0.00253323968866337	-0.00815251850994696	0.176748512633516	0.180225973298993	0.173577159461025	0.201276573392384	0.203935474188346	0.197537396854157	0.00029946555260545	0.000361488956345966	0.000369469707389913
152	27.3297674716514	0.17	11.6491007383834	11.0947673474504	12.2034341293164	0.184100301312876	28.4881739512292	27.2109327572217	29.7654151452367	2	1.48	2.73	11.0258509449968	11.5433881845903	12.0609254241838	13.0442727139952	13.656551705121	14.2688306962468	13.3127429081683	13.9281661304573	14.5562616652614	11.6491007383834	2.21836635101725	0.206278712077676	21.0710024304276	-0.00547223326180666	-0.00253323968866337	-0.00815251850994696	0.176748512633516	0.180225973298993	0.173577159461025	0.201276573392384	0.203935474188346	0.197537396854157	0.00029946555260545	0.000361488956345966	0.000369469707389913
152	27.3297674716514	0.17	11.6532648996489	11.0951730682385	12.2113567310593	0.184443319089723	28.7233579645165	27.4370410247781	30.009674904255	1.99	1.46	2.71	11.1565093674228	11.6795543624974	12.202599357572	13.2088773117249	13.8281424367671	14.4474075618093	13.472272536959	14.1019733213856	14.7330187929566	11.6532648996489	2.2087499085138	0.592874965052117	21.2594405351998	-0.00547223326180666	-0.00253323968866337	-0.00815251850994696	0.176748512633516	0.180225973298993	0.173577159461025	0.201276573392384	0.203935474188346	0.197537396854157	0.00029946555260545	0.000361488956345966	0.000369469707389913
152	27.3297674716514	0.17	11.6544990866672	11.1010724156094	12.2079257577251	0.185296273150912	28.6352638653935	27.3565161627326	29.9140115680543	2.02	1.48	2.73	11.0160626521188	11.5309953549881	12.0459280578575	13.0152211669385	13.6236021489262	14.2319831309139	13.2793378338536	13.9021425242031	14.5197768267251	11.6544990866672	2.23093155812535	0.220141486604672	21.2038615960962	-0.00547223326180666	-0.00253323968866337	-0.00815251850994696	0.176748512633516	0.180225973298993	0.173577159461025	0.201276573392384	0.203935474188346	0.197537396854157	0.00029946555260545	0.000361488956345966	0.000369469707389913
152	27.3297674716514	0.17	11.658861484082	11.1169228046752	12.2008001634888	0.191127135067375	28.9364142965413	27.6686432183049	30.2041853747777	2	1.48	2.74	11.2232627051545	11.7375101060401	12.2517575069257	13.2808835277535	13.8894106570771	14.4979377864006	13.5539420763572	14.1717241390085	14.7834314088141	11.658861484082	2.23222155072795	-0.368328799707605	20.5693259160837	-0.00547223326180666	-0.00253323968866337	-0.00815251850994696	0.176748512633516	0.180225973298993	0.173577159461025	0.201276573392384	0.203935474188346	0.197537396854157	0.00029946555260545	0.000361488956345966	0.000369469707389913
152	27.3297674716514	0.17	11.6635059400022	11.1182876535857	12.2087242264188	0.195187445089735	29.5441713286728	28.2665257021943	30.8218169551513	2.01	1.48	2.71	11.4060843743727	11.9216388492911	12.4371933242095	13.4820201236326	14.091406796354	14.7007934690754	13.763196663356	14.3830079258084	15.0027006665518	11.6635059400022	2.23307443361954	0.202592530849896	21.1739672291488	-0.00547223326180666	-0.00253323968866337	-0.00815251850994696	0.176748512633516	0.180225973298993	0.173577159461025	0.201276573392384	0.203935474188346	0.197537396854157	0.00029946555260545	0.000361488956345966	0.000369469707389913
152	27.3297674716514	0.17	11.6639856374623	11.1155792984319	12.2123919764927	0.186107879713084	28.8297474162999	27.545765087693	30.1137297449068	2.02	1.49	2.71	11.097892234384	11.6151948930093	12.1324975516347	13.1133285811738	13.7245761582094	14.3358237352449	13.3902040256244	14.0193895615318	14.6379121676098	11.6639856374623	2.2282965511621	-0.505559018593217	20.4922405427946	-0.00547223326180666	-0.00253323968866337	-0.00815251850994696	0.176748512633516	0.180225973298993	0.173577159461025	0.201276573392384	0.203935474188346	0.197537396854157	0.00029946555260545	0.000361488956345966	0.000369469707389913
152	27.3297674716514	0.17	11.665966836043	11.1159838425066	12.2159498295794	0.190046879108721	29.2349787821659	27.9496343478262	30.5203232165057	2.01	1.48	2.74	11.2811115999407	11.7999060080427	12.3187004161447	13.3350399222108	13.9482901398132	14.5615403574156	13.6046299444658	14.2266674984637	14.8529906843247	11.665966836043	2.23043607207858	-0.440123071100147	20.5183545142179	-0.00547223326180666	-0.00253323968866337	-0.00815251850994696	0.176748512633516	0.180225973298993	0.173577159461025	0.201276573392384	0.203935474188346	0.197537396854157	0.00029946555260545	0.000361488956345966	0.000369469707389913
152	27.3297674716514	0.17	11.6660879220664	11.1080744270008	12.2241014171319	0.183417810896695	28.9153184226113	27.6159738230249	30.2146630221976	2.01	1.48	2.73	11.14843675742	11.6729759674951	12.1975151775702	13.1787180071477	13.798782908056	14.4188478089642	13.4465205718	14.0793884778285	14.7177805884077	11.6660879220664	2.22599541206371	0.688576994057625	21.6814178164255	-0.00547223326180666	-0.00253323968866337	-0.00815251850994696	0.176748512633516	0.180225973298993	0.173577159461025	0.201276573392384	0.203935474188346	0.197537396854157	0.00029946555260545	0.000361488956345966	0.000369469707389913
152	27.3297674716514	0.17	11.6708169968552	11.1123727900899	12.2292612036205	0.185547047410595	28.753516288946	27.4705533606814	30.0364792172107	2.01	1.47	2.72	11.1003675435492	11.6187903019662	12.1372130603832	13.1246058931269	13.7375670733362	14.3505282535455	13.3930522218481	14.0184781055593	14.6435012242851	11.6708169968552	2.21492915255064	0.433738611441387	21.2146820050704	-0.00547223326180666	-0.00253323968866337	-0.00815251850994696	0.176748512633516	0.180225973298993	0.173577159461025	0.201276573392384	0.203935474188346	0.197537396854157	0.00029946555260545	0.000361488956345966	0.000369469707389913
152	27.3297674716514	0.17	11.6711348986868	11.1223087106966	12.219961086677	0.194288768475504	29.7493997587842	28.4591872843197	31.0396122332487	2.01	1.48	2.7	11.5013002562771	12.022717853869	12.544135451461	13.5990197530361	14.2155385857972	14.8320574185582	13.8906583865465	14.5220222975898	15.1500746189586	11.6711348986868	2.21815990646471	-0.144038071889905	20.6847576161391	-0.00547223326180666	-0.00253323968866337	-0.00815251850994696	0.176748512633516	0.180225973298993	0.173577159461025	0.201276573392384	0.203935474188346	0.197537396854157	0.00029946555260545	0.000361488956345966	0.000369469707389913
152	27.3297674716514	0.17	11.6727716775586	11.1142723619926	12.2312709931246	0.191577886695259	29.3181970483163	28.0355687115162	30.6008253851164	2.02	1.49	2.74	11.2879897667619	11.8044157287011	12.3208416906403	13.3361116853662	13.9462393031219	14.5563669208775	13.6157224002088	14.2369532666099	14.8584570726461	11.6727716775586	2.23070243781827	-0.048515803962377	20.9834692937623	-0.00547223326180666	-0.00253323968866337	-0.00815251850994696	0.176748512633516	0.180225973298993	0.173577159461025	0.201276573392384	0.203935474188346	0.197537396854157	0.00029946555260545	0.000361488956345966	0.000369469707389913
152	27.3297674716514	0.17	11.6805281030964	11.1293414395938	12.231714766599	0.19106435290175	29.0952911173303	27.820300385513	30.3702818491477	2	1.47	2.72	11.3010910025105	11.8190144644415	12.3369379263725	13.3771660451959	13.9902350088397	14.6033039724836	13.6479773713296	14.2756274866523	14.9023888134013	11.6805281030964	2.21633838365652	0.348675525610016	21.1248047020512	-0.00547223326180666	-0.00253323968866337	-0.00815251850994696	0.176748512633516	0.180225973298993	0.173577159461025	0.201276573392384	0.203935474188346	0.197537396854157	0.00029946555260545	0.000361488956345966	0.000369469707389913
152	27.3297674716514	0.17	11.6810463541157	11.1366860962314	12.225406612	0.19384861638578	29.2568874425289	27.9862482765073	30.5275266085506	2.01	1.48	2.73	11.3010634072607	11.8141573254267	12.3272512435927	13.3599419843312	13.9665136610114	14.5730853376915	13.6366920636053	14.2451013533405	14.8676797227417	11.6810463541157	2.23130367587213	0.0699234060289898	21.0317061445671	-0.00547223326180666	-0.00253323968866337	-0.00815251850994696	0.176748512633516	0.180225973298993	0.173577159461025	0.201276573392384	0.203935474188346	0.197537396854157	0.00029946555260545	0.000361488956345966	0.000369469707389913
152	27.3297674716514	0.17	11.6811415492842	11.1264574474887	12.2358256510798	0.186798882211952	29.2802511899784	27.9791717535075	30.5813306264493	2	1.48	2.68	11.3474230957106	11.8750977165618	12.402772337413	13.4273459577071	14.0517405561556	14.6761351546041	13.7202106239468	14.3589447832599	14.9973988883432	11.6811415492842	2.21460314569729	-0.387507083971723	20.4290373795686	-0.00547223326180666	-0.00253323968866337	-0.00815251850994696	0.176748512633516	0.180225973298993	0.173577159461025	0.201276573392384	0.203935474188346	0.197537396854157	0.00029946555260545	0.000361488956345966	0.000369469707389913
152	27.3297674716514	0.17	11.6826519501848	11.1275402878637	12.237763612506	0.185549613329534	28.6886219536165	27.4085654350813	29.9686784721517	2.01	1.47	2.72	11.0594128021164	11.5759182530147	12.0924237039129	13.072134328651	13.6826394934758	14.2931446583007	13.334200228991	13.9647687774507	14.5866815154261	11.6826519501848	2.22459346064933	-0.104527867178408	20.811274133022	-0.00547223326180666	-0.00253323968866337	-0.00815251850994696	0.176748512633516	0.180225973298993	0.173577159461025	0.201276573392384	0.203935474188346	0.197537396854157	0.00029946555260545	0.000361488956345966	0.000369469707389913
152	27.3297674716514	0.17	11.6864070053061	11.1289413647393	12.2438726458729	0.187277917778535	29.0421537454512	27.7536854635871	30.3306220273153	2.01	1.48	2.73	11.2193876817666	11.74024914317	12.2611106045733	13.2665064208725	13.8824056230476	14.4983048252226	13.5366831898367	14.1689668632717	14.7927594638674	11.6864070053061	2.22761601325478	0.0998904937600863	21.0761418743686	-0.00547223326180666	-0.00253323968866337	-0.00815251850994696	0.176748512633516	0.180225973298993	0.173577159461025	0.201276573392384	0.203935474188346	0.197537396854157	0.00029946555260545	0.000361488956345966	0.000369469707389913
152	27.3297674716514	0.17	11.6880910070722	11.1424465635542	12.2337354505902	0.190815312689846	29.1676780309386	27.8884845383779	30.4468715234992	2.03	1.48	2.74	11.1593302349116	11.6711881882612	12.1830461416107	13.1666109764152	13.7705392055354	14.3744674346556	13.434174642246	14.0490987362496	14.6704201612905	11.6880910070722	2.24019872144534	-0.259480768620337	20.8044949143696	-0.00547223326180666	-0.00253323968866337	-0.00815251850994696	0.176748512633516	0.180225973298993	0.173577159461025	0.201276573392384	0.203935474188346	0.197537396854157	0.00029946555260545	0.000361488956345966	0.000369469707389913
152	27.3297674716514	0.17	11.6885919632163	11.1298895561853	12.2472943702473	0.184567315055957	28.7345922818933	27.4483023582781	30.0208822055084	1.99	1.48	2.69	11.1552697342272	11.6780310644928	12.2007923947584	13.2059152171283	13.8247744621987	14.4436337072691	13.4934850640016	14.1221159367571	14.7565044243614	11.6885919632163	2.21344566607579	0.598247090137604	21.3918456013295	-0.00547223326180666	-0.00253323968866337	-0.00815251850994696	0.176748512633516	0.180225973298993	0.173577159461025	0.201276573392384	0.203935474188346	0.197537396854157	0.00029946555260545	0.000361488956345966	0.000369469707389913
152	27.3297674716514	0.17	11.690798066426	11.1352265023601	12.246369630492	0.191508360900017	29.3392380606805	28.0554010370224	30.6230750843387	1.99	1.46	2.71	11.4210307757972	11.9436660480201	12.4663013202431	13.5254268211135	14.1443608969733	14.763294972833	13.7970123669219	14.4319270360571	15.064141195279	11.690798066426	2.21481888057326	-0.252344960515367	20.5068878036975	-0.00547223326180666	-0.00253323968866337	-0.00815251850994696	0.176748512633516	0.180225973298993	0.173577159461025	0.201276573392384	0.203935474188346	0.197537396854157	0.00029946555260545	0.000361488956345966	0.000369469707389913
152	27.3297674716514	0.17	11.6908366793511	11.1335143626934	12.2481589960089	0.187064039550063	29.1007594278254	27.8087832561896	30.3927355994612	2	1.48	2.71	11.2808719866548	11.8049732271788	12.3290744677028	13.3492503945876	13.9694470159255	14.5896436372634	13.6278707156578	14.262796060394	14.8991597682352	11.6908366793511	2.21600061011279	-0.0306526077748106	20.7854313673378	-0.00547223326180666	-0.00253323968866337	-0.00815251850994696	0.176748512633516	0.180225973298993	0.173577159461025	0.201276573392384	0.203935474188346	0.197537396854157	0.00029946555260545	0.000361488956345966	0.000369469707389913
152	27.3297674716514	0.17	11.6912301379562	11.1393539552999	12.2431063206125	0.190571544846485	29.3255503247203	28.0384169682191	30.6126836812215	2.01	1.49	2.7	11.3444449562577	11.8652237695103	12.386002582763	13.4169236631368	14.0328418160065	14.6487599688761	13.7036347942016	14.3386360580679	14.9681500914467	11.6912301379562	2.22075666448457	0.0442302059242222	20.9179508756487	-0.00547223326180666	-0.00253323968866337	-0.00815251850994696	0.176748512633516	0.180225973298993	0.173577159461025	0.201276573392384	0.203935474188346	0.197537396854157	0.00029946555260545	0.000361488956345966	0.000369469707389913
152	27.3297674716514	0.17	11.6929725652249	11.1350464877633	12.2508986426864	0.184637270957648	28.8394509791958	27.5487670638604	30.1301348945312	2	1.48	2.7	11.1773413238994	11.7010095748062	12.224677825713	13.2272360648278	13.8469436834535	14.4666513020791	13.5119131883886	14.14459825671	14.7746603331926	11.6929725652249	2.21093616146075	-0.515445675230944	20.258222845507	-0.00547223326180666	-0.00253323968866337	-0.00815251850994696	0.176748512633516	0.180225973298993	0.173577159461025	0.201276573392384	0.203935474188346	0.197537396854157	0.00029946555260545	0.000361488956345966	0.000369469707389913
152	27.3297674716514	0.17	11.6936917963566	11.135779896844	12.2516036958692	0.184379268702924	28.8110749383613	27.5205550143024	30.1015948624201	2	1.47	2.72	11.1465994292034	11.669296323994	12.1919932187846	13.1859212943929	13.8042480010542	14.4225747077155	13.4566990354215	14.0847070617593	14.7149922713914	11.6936917963566	2.21297254359116	-0.0760460570955152	20.7238526153934	-0.00547223326180666	-0.00253323968866337	-0.00815251850994696	0.176748512633516	0.180225973298993	0.173577159461025	0.201276573392384	0.203935474188346	0.197537396854157	0.00029946555260545	0.000361488956345966	0.000369469707389913
152	27.3297674716514	0.17	11.6937100278459	11.1390155384586	12.2484045172333	0.192850317206076	29.7902499605428	28.4922993215757	31.0882005995099	1.99	1.48	2.69	11.5877431087902	12.1156162159231	12.643489323056	13.7199920992315	14.3449986075106	14.9700051157897	14.0120865635486	14.6442063521712	15.2919894131623	11.6937100278459	2.2161883580513	-0.446036450726506	20.331635322473	-0.00547223326180666	-0.00253323968866337	-0.00815251850994696	0.176748512633516	0.180225973298993	0.173577159461025	0.201276573392384	0.203935474188346	0.197537396854157	0.00029946555260545	0.000361488956345966	0.000369469707389913
152	27.3297674716514	0.17	11.7019710855101	11.1473210595594	12.2566211114608	0.187363243344767	29.0570548958953	27.7682867446548	30.3458230471359	2	1.47	2.72	11.2481977743866	11.7702436313667	12.2922894883469	13.3064297455614	13.9240012587229	14.5415727718844	13.5755580339988	14.2032162497304	14.8383035043341	11.7019710855101	2.21603436331845	-0.376007324312389	20.4227256110629	-0.00547223326180666	-0.00253323968866337	-0.00815251850994696	0.176748512633516	0.180225973298993	0.173577159461025	0.201276573392384	0.203935474188346	0.197537396854157	0.00029946555260545	0.000361488956345966	0.000369469707389913
152	27.3297674716514	0.17	11.7044389011568	11.1471066228407	12.2617711794728	0.185825955825303	29.0850607521316	27.7885008630282	30.3816206412351	2	1.49	2.74	11.2507660267518	11.7757058939248	12.3006457610977	13.3080315762871	13.9289596367746	14.5498876972621	13.5781627491561	14.2157232209005	14.847038020072	11.7044389011568	2.228472094292	-0.138725257433158	20.829481727658	-0.00547223326180666	-0.00253323968866337	-0.00815251850994696	0.176748512633516	0.180225973298993	0.173577159461025	0.201276573392384	0.203935474188346	0.197537396854157	0.00029946555260545	0.000361488956345966	0.000369469707389913
152	27.3297674716514	0.17	11.705017065323	11.1525149744474	12.2575191561986	0.186261809814345	29.0898251827694	27.7949177631525	30.3847326023863	2.01	1.48	2.75	11.2143459460801	11.7367990037028	12.2592520613255	13.2550195537048	13.8725433511673	14.4900671486298	13.5210900074161	14.159663869157	14.7795498031735	11.705017065323	2.23305043497089	-0.296369115995107	20.7776644556374	-0.00547223326180666	-0.00253323968866337	-0.00815251850994696	0.176748512633516	0.180225973298993	0.173577159461025	0.201276573392384	0.203935474188346	0.197537396854157	0.00029946555260545	0.000361488956345966	0.000369469707389913
152	27.3297674716514	0.17	11.7059047764908	11.1540240928385	12.257785460143	0.188285960411371	29.1202857322367	27.8326134133541	30.4079580511193	2	1.48	2.72	11.271930409028	11.7934248354592	12.3149192618903	13.3339107787267	13.95080246465	14.5676941505734	13.6129670296825	14.2458290772314	14.8668420498828	11.7059047764908	2.22396662465255	0.0416428622143541	20.9774685761143	-0.00547223326180666	-0.00253323968866337	-0.00815251850994696	0.176748512633516	0.180225973298993	0.173577159461025	0.201276573392384	0.203935474188346	0.197537396854157	0.00029946555260545	0.000361488956345966	0.000369469707389913
152	27.3297674716514	0.17	11.7095860100887	11.1669801341008	12.2521918860766	0.200585786047318	29.845213909904	28.5763129688946	31.1141148509134	1.99	1.48	2.72	11.6377519194325	12.1545139796001	12.6712760397678	13.7832810250598	14.3953130349952	15.0073450449305	14.0579548546421	14.6862114512529	15.3107574496427	11.7095860100887	2.21974076788874	0.176471093795984	20.9455535158757	-0.00547223326180666	-0.00253323968866337	-0.00815251850994696	0.176748512633516	0.180225973298993	0.173577159461025	0.201276573392384	0.203935474188346	0.197537396854157	0.00029946555260545	0.000361488956345966	0.000369469707389913
152	27.3297674716514	0.17	11.710512326707	11.1662767380059	12.2547479154082	0.195114305760008	29.4308226302304	28.1577824332239	30.7038628272369	2.01	1.47	2.76	11.3550385438543	11.8684106653687	12.3817827868831	13.4198616038814	14.0265863450971	14.6333110863128	13.6809588110825	14.3002930045207	14.9164247988499	11.710512326707	2.22961034620139	0.312638309412268	21.2429598511076	-0.00547223326180666	-0.00253323968866337	-0.00815251850994696	0.176748512633516	0.180225973298993	0.173577159461025	0.201276573392384	0.203935474188346	0.197537396854157	0.00029946555260545	0.000361488956345966	0.000369469707389913
152	27.3297674716514	0.17	11.7118442417614	11.1522247493566	12.2714637341663	0.186676779905309	29.3444314425595	28.0399758396727	30.6488870454463	2	1.49	2.7	11.3547505464489	11.8829880903893	12.4112256343297	13.4315848246499	14.0564393602011	14.6812938957522	13.7261544517396	14.3609836965298	15.0003140608458	11.7118442417614	2.21548784467086	0.261300637203104	21.1069013168591	-0.00547223326180666	-0.00253323968866337	-0.00815251850994696	0.176748512633516	0.180225973298993	0.173577159461025	0.201276573392384	0.203935474188346	0.197537396854157	0.00029946555260545	0.000361488956345966	0.000369469707389913
152	27.3297674716514	0.17	11.7139120722305	11.1595311527365	12.2682929917245	0.192286473081542	29.5803361894856	28.2891924770177	30.8714799019536	2	1.48	2.74	11.4473634979417	11.96983127134	12.4922990447383	13.5390153467694	14.1569479566235	14.7748805664776	13.8132386421944	14.4455230756262	15.0778761901039	11.7139120722305	2.23368200526579	-0.0135097455818058	21.0014152755868	-0.00547223326180666	-0.00253323968866337	-0.00815251850994696	0.176748512633516	0.180225973298993	0.173577159461025	0.201276573392384	0.203935474188346	0.197537396854157	0.00029946555260545	0.000361488956345966	0.000369469707389913
152	27.3297674716514	0.17	11.7141045218151	11.1607837629428	12.2674252806874	0.189955787515085	29.4498509646114	28.1546762240654	30.7450257051574	2.03	1.5	2.75	11.2826129785958	11.8016370732414	12.3206611678869	13.3162979340898	13.9288758442231	14.5414537543564	13.5921080355112	14.2166498067577	12.3839092173638	11.7141045218151	2.24192484051921	0.22182189123963	21.4090960603352	-0.00547223326180666	-0.00253323968866337	-0.00815251850994696	0.176748512633516	0.180225973298993	0.173577159461025	0.201276573392384	0.203935474188346	0.197537396854157	0.00029946555260545	0.000361488956345966	0.000369469707389913
152	27.3297674716514	0.17	11.7147273096862	11.1580210521593	12.271433567213	0.183693196768616	28.6829251916871	27.3952071512971	29.970643232077	1.98	1.47	2.73	11.2088926224018	11.7357692093516	12.2626457963015	13.2888567082695	13.9135024875436	14.5381482668176	13.5581517868747	14.1961132977472	14.8308081923234	11.7147273096862	2.21682625064731	-0.180411028548916	20.6091164698218	-0.00547223326180666	-0.00253323968866337	-0.00815251850994696	0.176748512633516	0.180225973298993	0.173577159461025	0.201276573392384	0.203935474188346	0.197537396854157	0.00029946555260545	0.000361488956345966	0.000369469707389913
152	27.3297674716514	0.17	11.7266899363461	11.1844321971208	12.2689476755713	0.200574004723545	30.0953803165826	28.8157962783251	31.3749643548401	2.02	1.47	2.78	11.567859955972	12.0815382459449	12.5952165359179	13.6580941977708	14.2645906887816	14.8710871797923	13.9057372445903	14.5332696640977	15.145100666303	11.7266899363461	2.24863837933644	-0.15975951414892	21.0056424665472	-0.00547223326180666	-0.00253323968866337	-0.00815251850994696	0.176748512633516	0.180225973298993	0.173577159461025	0.201276573392384	0.203935474188346	0.197537396854157	0.00029946555260545	0.000361488956345966	0.000369469707389913
152	27.3297674716514	0.17	11.7287297490972	11.1719935985632	12.2854658996312	0.188059818855157	29.2463921088549	27.9521859071752	30.5405983105346	2.01	1.47	2.74	11.2819076401106	11.8042680337877	12.3266284274648	13.33592137422	13.9533840730209	14.5708467718218	13.6012787001122	14.2309499672796	14.861529010492	11.7287297490972	2.22654023418112	-0.896173436086729	20.074547796271	-0.00547223326180666	-0.00253323968866337	-0.00815251850994696	0.176748512633516	0.180225973298993	0.173577159461025	0.201276573392384	0.203935474188346	0.197537396854157	0.00029946555260545	0.000361488956345966	0.000369469707389913
152	27.3297674716514	0.17	11.7306207943717	11.1803512189834	12.28089036976	0.191886380933267	29.4359565540531	28.1494575387386	30.7224555693677	2	1.48	2.71	11.4080098279358	11.9293837617013	12.4507576954669	13.496868937556	14.1137088384351	14.7305487393142	13.7817294788637	14.4091485638519	15.0380366651632	11.7306207943717	2.22490285556424	-0.153642472904323	20.7225785530187	-0.00547223326180666	-0.00253323968866337	-0.00815251850994696	0.176748512633516	0.180225973298993	0.173577159461025	0.201276573392384	0.203935474188346	0.197537396854157	0.00029946555260545	0.000361488956345966	0.000369469707389913
152	27.3297674716514	0.17	11.730791557201	11.1838897724834	12.2776933419185	0.194719573223779	29.4868609179033	28.2097915841895	30.7639302516171	2.01	1.45	2.74	11.404905542965	11.9212104961355	12.437515449306	13.4861645517371	14.0966889906378	14.7072134295384	13.7501669522515	14.3662504027289	14.9890005235978	11.730791557201	2.21950243375951	0.0675371195095346	20.8370252008525	-0.00547223326180666	-0.00253323968866337	-0.00815251850994696	0.176748512633516	0.180225973298993	0.173577159461025	0.201276573392384	0.203935474188346	0.197537396854157	0.00029946555260545	0.000361488956345966	0.000369469707389913
152	27.3297674716514	0.17	11.7361536603018	11.1761816292587	12.2961256913449	0.182583470736534	28.8003412175643	27.5025471648691	30.0981352702595	2	1.48	2.74	11.1647500704252	11.6915938625426	12.21843765466	13.2139155455402	13.8374556454814	14.4609957454226	13.4795093464447	14.114183601495	14.7505514729072	11.7361536603018	2.22664487339608	0.192209681778851	21.1936510727473	-0.00547223326180666	-0.00253323968866337	-0.00815251850994696	0.176748512633516	0.180225973298993	0.173577159461025	0.201276573392384	0.203935474188346	0.197537396854157	0.00029946555260545	0.000361488956345966	0.000369469707389913
152	27.3297674716514	0.17	11.7373337765433	11.1846707113221	12.2899968417645	0.188662117598879	29.1639988462291	27.8759783767596	30.4520193156985	1.99	1.48	2.71	11.3292539770382	11.8527265823409	12.3761991876436	13.4119268127212	14.0316301299046	14.651333447088	13.6928024962919	14.3296621455725	14.955248043572	11.7373337765433	2.21934739203	-0.0762848748723517	20.7828528394335	-0.00547223326180666	-0.00253323968866337	-0.00815251850994696	0.176748512633516	0.180225973298993	0.173577159461025	0.201276573392384	0.203935474188346	0.197537396854157	0.00029946555260545	0.000361488956345966	0.000369469707389913
152	27.3297674716514	0.17	11.741460453749	11.1830741622383	12.2998467452597	0.186981744673435	29.1277883755435	27.8342621946136	30.4213145564734	2.01	1.47	2.73	11.2502155306245	11.7730405377404	12.2958655448564	13.3025141463434	13.9207144851983	14.5389148240531	13.5739909195259	14.201242296207	14.8358971263137	11.741460453749	2.2178049263429	0.116856562907272	20.960490536271	-0.00547223326180666	-0.00253323968866337	-0.00815251850994696	0.176748512633516	0.180225973298993	0.173577159461025	0.201276573392384	0.203935474188346	0.197537396854157	0.00029946555260545	0.000361488956345966	0.000369469707389913
152	27.3297674716514	0.17	11.7415831045866	11.1857850635013	12.297381145672	0.186839310546918	29.2956483153771	27.9940579027097	30.5972387280445	2.01	1.49	2.72	11.2970005379249	11.8222572778789	12.3475140178329	13.3533021694778	13.9741671452397	14.5950321210016	13.6370984495869	14.2669790376745	14.9025576695668	11.7415831045866	2.23249421698971	0.0729794053120962	21.1286808692006	-0.00547223326180666	-0.00253323968866337	-0.00815251850994696	0.176748512633516	0.180225973298993	0.173577159461025	0.201276573392384	0.203935474188346	0.197537396854157	0.00029946555260545	0.000361488956345966	0.000369469707389913
152	27.3297674716514	0.17	11.7418828722131	11.1886738072588	12.2950919371675	0.191869824255255	29.5460163792442	28.2546382554518	30.8373945030366	2	1.47	2.72	11.4705184578048	11.9947784561471	12.5190384544894	13.5759208756923	14.1964082827757	14.8168956898592	13.8516909939342	14.4784211807222	15.1112862740451	11.7418828722131	2.21926047752219	0.162651981921031	21.0093125949631	-0.00547223326180666	-0.00253323968866337	-0.00815251850994696	0.176748512633516	0.180225973298993	0.173577159461025	0.201276573392384	0.203935474188346	0.197537396854157	0.00029946555260545	0.000361488956345966	0.000369469707389913
152	27.3297674716514	0.17	11.7520845299552	11.2049744036016	12.2991946563087	0.190730793127119	28.9127818471909	27.6444200646488	30.181143629733	1.99	1.47	2.72	11.2505883083973	11.7667798656126	12.2829714228279	13.3227722313681	13.9340382697319	14.5453043080956	13.5934868881046	14.2168222662019	14.8470938729701	11.7520845299552	2.21615448664435	0.228751473570207	21.0012688135018	-0.00547223326180666	-0.00253323968866337	-0.00815251850994696	0.176748512633516	0.180225973298993	0.173577159461025	0.201276573392384	0.203935474188346	0.197537396854157	0.00029946555260545	0.000361488956345966	0.000369469707389913
152	27.3297674716514	0.17	11.7522446250703	11.1992205494964	12.3052687006441	0.191012806274818	29.3454774274038	28.0593087517102	30.6316461030973	2.01	1.49	2.74	11.3137023645664	11.8322942413723	12.3508861181782	13.3705955917615	13.9834703199902	14.596345048219	13.6494470244178	14.2721839554915	14.9027281582037	11.7522446250703	2.23533175289518	-0.128267237396812	20.9708472327753	-0.00547223326180666	-0.00253323968866337	-0.00815251850994696	0.176748512633516	0.180225973298993	0.173577159461025	0.201276573392384	0.203935474188346	0.197537396854157	0.00029946555260545	0.000361488956345966	0.000369469707389913
152	27.3297674716514	0.17	11.7534213572676	11.1938085777908	12.3130341367443	0.188175569842963	29.2361610749474	27.9428977789864	30.5294243709084	2.01	1.47	2.69	11.2736352869663	11.795405750574	12.3171762141817	13.3249919854648	13.9417040813282	14.5584161771916	13.6041764826529	14.2380031515818	14.8678952195783	11.7534213572676	2.22003842102363	0.355332513347083	21.2091687145477	-0.00547223326180666	-0.00253323968866337	-0.00815251850994696	0.176748512633516	0.180225973298993	0.173577159461025	0.201276573392384	0.203935474188346	0.197537396854157	0.00029946555260545	0.000361488956345966	0.000369469707389913
152	27.3297674716514	0.17	11.7549859644365	11.1974588401251	12.3125130887479	0.185350575348064	28.7219753308395	27.4395860445437	30.0043646171353	1.98	1.47	2.69	11.2196723417585	11.7440238237183	12.2683753056782	13.2997270025957	13.9212898567547	14.5428527109137	13.5859377649576	14.2126574480756	14.8464566334565	11.7549859644365	2.20306374415315	0.479101087625697	21.0758434183255	-0.00547223326180666	-0.00253323968866337	-0.00815251850994696	0.176748512633516	0.180225973298993	0.173577159461025	0.201276573392384	0.203935474188346	0.197537396854157	0.00029946555260545	0.000361488956345966	0.000369469707389913
152	27.3297674716514	0.17	11.7566875369049	11.2007335860549	12.3126414877548	0.184844181426903	28.7935425146813	27.5057980485024	30.0812869808601	2.01	1.47	2.69	11.1241612453621	11.6449633344102	12.1657654234583	13.155176018525	13.7710645337244	14.3869530489237	13.436042858302	14.0643200295069	14.6913251405476	11.7566875369049	2.20924903539608	0.509935676728989	21.2789231110034	-0.00547223326180666	-0.00253323968866337	-0.00815251850994696	0.176748512633516	0.180225973298993	0.173577159461025	0.201276573392384	0.203935474188346	0.197537396854157	0.00029946555260545	0.000361488956345966	0.000369469707389913
152	27.3297674716514	0.17	11.7571380924413	11.1983825940874	12.3158935907951	0.18371745427392	28.7496809016168	27.4590702583408	30.0402915448927	2	1.49	2.7	11.1305022245651	11.6536497492585	12.1767972739518	13.169132655244	13.7880983597513	14.4070640642587	13.4553062750601	14.0810924167567	14.7174857663244	11.7571380924413	2.21713012288498	0.00865552946383514	20.8783647955162	-0.00547223326180666	-0.00253323968866337	-0.00815251850994696	0.176748512633516	0.180225973298993	0.173577159461025	0.201276573392384	0.203935474188346	0.197537396854157	0.00029946555260545	0.000361488956345966	0.000369469707389913
152	27.3297674716514	0.17	11.7661865989827	11.2200697582309	12.3123034397345	0.192172055581704	28.9718252083194	27.7067762232389	30.2368741933999	1.99	1.45	2.7	11.2680587077503	11.7825410176811	12.2970233276119	13.3414278284395	13.9505769982277	14.5597261680158	13.6091998355177	14.2282297885805	14.8489587152367	11.7661865989827	2.20584058833118	-0.131518996261408	20.4388143820671	-0.00547223326180666	-0.00253323968866337	-0.00815251850994696	0.176748512633516	0.180225973298993	0.173577159461025	0.201276573392384	0.203935474188346	0.197537396854157	0.00029946555260545	0.000361488956345966	0.000369469707389913
152	27.3297674716514	0.17	11.7704013944861	11.2140077578757	12.3267950310964	0.184852838154299	29.0074820331773	27.7102067347669	30.3047573315877	2	1.48	2.7	11.2385981144613	11.7647419957468	12.2908858770322	13.2986400903668	13.9212264700649	14.5438128497629	13.5847086416071	14.2164664288804	14.8561790122739	11.7704013944861	2.21689028348908	0.06654927852138	20.9049119005938	-0.00547223326180666	-0.00253323968866337	-0.00815251850994696	0.176748512633516	0.180225973298993	0.173577159461025	0.201276573392384	0.203935474188346	0.197537396854157	0.00029946555260545	0.000361488956345966	0.000369469707389913
152	27.3297674716514	0.17	11.7708983308467	11.2209939360563	12.3208027256372	0.193051934387529	29.3094610050021	28.0332845922413	30.5856374177629	2.02	1.5	2.73	11.2731288304928	11.7863223902468	12.2995159500008	13.3150215747413	13.9211694705819	14.5273173664224	13.5912552748844	14.2170697454596	14.8380549271897	11.7708983308467	2.22924013346941	-0.0111932985943904	21.0171257669629	-0.00547223326180666	-0.00253323968866337	-0.00815251850994696	0.176748512633516	0.180225973298993	0.173577159461025	0.201276573392384	0.203935474188346	0.197537396854157	0.00029946555260545	0.000361488956345966	0.000369469707389913
152	27.3297674716514	0.17	11.771873360633	11.2097237612635	12.3340229600025	0.187687603654349	29.3845064932346	28.0826014335536	30.6864115529156	1.99	1.47	2.7	11.4303914882573	11.9603026700225	12.4902138517878	13.53607171527	14.1636019067307	14.7911320981915	13.8172378232699	14.455464082535	15.0925395335202	11.771873360633	2.2047935613991	0.263802307609204	20.950160856098	-0.00547223326180666	-0.00253323968866337	-0.00815251850994696	0.176748512633516	0.180225973298993	0.173577159461025	0.201276573392384	0.203935474188346	0.197537396854157	0.00029946555260545	0.000361488956345966	0.000369469707389913
152	27.3297674716514	0.17	11.7724657947211	11.2125210667275	12.3324105227148	0.18806999011597	29.1621287504395	27.8716943353376	30.4525631655414	2.02	1.49	2.73	11.2203350730222	11.7398265094952	12.2593179459683	13.2557568817287	13.8694865198554	14.4832161579822	13.5373817172053	14.1668627943368	14.793367575554	11.7724657947211	2.22683977267048	0.124532699532784	21.1294994923228	-0.00547223326180666	-0.00253323968866337	-0.00815251850994696	0.176748512633516	0.180225973298993	0.173577159461025	0.201276573392384	0.203935474188346	0.197537396854157	0.00029946555260545	0.000361488956345966	0.000369469707389913
152	27.3297674716514	0.17	11.7726534992144	11.214727722062	12.3305792763669	0.19023296508512	29.4824117423878	28.1869716528093	30.7778518319664	2.01	1.48	2.74	11.3649646402714	11.8872850581224	12.4096054759734	13.4311236687395	14.0484023272235	14.6656809857075	13.7046074378694	14.3350975522492	14.9671636129817	11.7726534992144	2.23377705100184	0.362846679262196	21.3871770259634	-0.00547223326180666	-0.00253323968866337	-0.00815251850994696	0.176748512633516	0.180225973298993	0.173577159461025	0.201276573392384	0.203935474188346	0.197537396854157	0.00029946555260545	0.000361488956345966	0.000369469707389913
152	27.3297674716514	0.17	11.7731933506562	11.2139687319416	12.3324179693708	0.187057227491809	29.011288018834	27.7232552289057	30.2993208087623	2	1.49	2.72	11.2223429854016	11.7437372309787	12.2651314765559	13.2738984169726	13.890608693961	14.5073189709494	13.5510018462238	14.1856801271369	14.8034020928205	11.7731933506562	2.21620556638604	0.273055734453549	21.1018516568264	-0.00547223326180666	-0.00253323968866337	-0.00815251850994696	0.176748512633516	0.180225973298993	0.173577159461025	0.201276573392384	0.203935474188346	0.197537396854157	0.00029946555260545	0.000361488956345966	0.000369469707389913
152	27.3297674716514	0.17	11.7733130028084	11.2179874985743	12.3286385070425	0.188119297065537	29.2743504764693	27.9791593160632	30.5695416368754	1.99	1.48	2.71	11.3874631977871	11.9146034705384	12.4417437432898	13.4850231403553	14.1092621523985	14.7335011644417	13.7665739684784	14.4053473821949	15.0444046499845	11.7733130028084	2.21180099813002	0.324139465309552	21.1409733890268	-0.00547223326180666	-0.00253323968866337	-0.00815251850994696	0.176748512633516	0.180225973298993	0.173577159461025	0.201276573392384	0.203935474188346	0.197537396854157	0.00029946555260545	0.000361488956345966	0.000369469707389913
152	27.3297674716514	0.17	11.7734284929282	11.2157043486664	12.3311526371899	0.186346675004492	28.6781089018234	27.4018859369667	29.9543318666802	1.99	1.48	2.71	11.1667152684282	11.6867969336234	12.2068785988185	13.2272727151095	13.8433233490067	14.4593739829038	13.5071173065645	14.1289963991732	14.7595262129162	11.7734284929282	2.20890257628582	0.0263580900511819	20.7616198376862	-0.00547223326180666	-0.00253323968866337	-0.00815251850994696	0.176748512633516	0.180225973298993	0.173577159461025	0.201276573392384	0.203935474188346	0.197537396854157	0.00029946555260545	0.000361488956345966	0.000369469707389913
152	27.3297674716514	0.17	11.7757780037202	11.2237585964104	12.32779741103	0.189848866538966	29.2405408834024	27.9541244262976	30.5269573405072	2.01	1.47	2.72	11.2725329715578	11.7912818941399	12.310030816722	13.3222570699832	13.9353319235989	14.5484067772146	13.5935900000366	14.2181819131383	14.8451447933014	11.7757780037202	2.22623001537854	0.144200213632508	21.0799504338309	-0.00547223326180666	-0.00253323968866337	-0.00815251850994696	0.176748512633516	0.180225973298993	0.173577159461025	0.201276573392384	0.203935474188346	0.197537396854157	0.00029946555260545	0.000361488956345966	0.000369469707389913
152	27.3297674716514	0.17	11.7760005807763	11.2128682577737	12.3391329037788	0.183136498654289	28.6752166600967	27.3854499351792	29.9649833850143	2.02	1.47	2.7	11.0120358738212	11.5306673908228	12.0492989078244	13.0064909316832	13.6190548753589	14.2316188190347	13.2730935154289	13.9016915679214	14.5264878451539	11.7760005807763	2.2140501611711	-0.428516898564404	20.4091376047147	-0.00547223326180666	-0.00253323968866337	-0.00815251850994696	0.176748512633516	0.180225973298993	0.173577159461025	0.201276573392384	0.203935474188346	0.197537396854157	0.00029946555260545	0.000361488956345966	0.000369469707389913
152	27.3297674716514	0.17	11.7777745441607	11.2190197756813	12.3365293126401	0.184876640334987	29.0340206012903	27.7356609877316	30.3323802148491	1.98	1.48	2.68	11.3400540495137	11.8709037811993	12.401753512885	13.4422508998519	14.0715085076447	14.7007661154374	13.7329228004944	14.3772290635518	15.0204406984052	11.7777745441607	2.20160335293848	0.0999885816535637	20.7649296846467	-0.00547223326180666	-0.00253323968866337	-0.00815251850994696	0.176748512633516	0.180225973298993	0.173577159461025	0.201276573392384	0.203935474188346	0.197537396854157	0.00029946555260545	0.000361488956345966	0.000369469707389913
152	27.3297674716514	0.17	11.779336401379	11.2266373483187	12.3320354544392	0.193565695806135	29.3642314057863	28.087774650608	30.6406881609646	2	1.47	2.7	11.3709442004327	11.8876999319902	12.4044556635478	13.4499322237212	14.061168146012	14.6724040683027	13.7314337856112	14.3548010056461	14.9777859641089	11.779336401379	2.21206965180849	-0.0343561021214914	20.6881328653093	-0.00547223326180666	-0.00253323968866337	-0.00815251850994696	0.176748512633516	0.180225973298993	0.173577159461025	0.201276573392384	0.203935474188346	0.197537396854157	0.00029946555260545	0.000361488956345966	0.000369469707389913
152	27.3297674716514	0.17	11.7810473004092	11.2323726717771	12.3297219290413	0.193326936541708	29.3556934438834	28.0786310841046	30.6327558036623	1.99	1.48	2.72	11.44098603199	11.9613409088516	12.4816957857131	13.5517636810576	14.1681201997874	14.7844767185172	13.8348350606432	14.4667097561783	15.0901634030554	11.7810473004092	2.21545701674293	-0.353883723419181	20.4468883657653	-0.00547223326180666	-0.00253323968866337	-0.00815251850994696	0.176748512633516	0.180225973298993	0.173577159461025	0.201276573392384	0.203935474188346	0.197537396854157	0.00029946555260545	0.000361488956345966	0.000369469707389913
152	27.3297674716514	0.17	11.7813959677159	11.2242241518772	12.3385677835546	0.188521208061995	28.9407965860312	27.6620451672315	30.219548004831	1.98	1.47	2.72	11.2859952485543	11.8077203180279	12.3294453875015	13.3719850074193	13.99014048714	14.6082959668607	13.639364456184	14.2750958683363	14.9021681105319	11.7813959677159	2.20564766564919	0.248179541018023	20.9090427195206	-0.00547223326180666	-0.00253323968866337	-0.00815251850994696	0.176748512633516	0.180225973298993	0.173577159461025	0.201276573392384	0.203935474188346	0.197537396854157	0.00029946555260545	0.000361488956345966	0.000369469707389913
152	27.3297674716514	0.17	11.7816995208068	11.2243188582266	12.339080183387	0.191063253508866	29.2989393441247	28.0150199351771	30.5828587530722	1.98	1.46	2.69	11.43590002321	11.9600036659187	12.4841073086273	13.5511184019301	14.1721618268301	14.7932052517301	13.8278525391684	14.4663893165373	15.0995944657247	11.7816995208068	2.2004301576428	-0.206525583099566	20.3700279131279	-0.00547223326180666	-0.00253323968866337	-0.00815251850994696	0.176748512633516	0.180225973298993	0.173577159461025	0.201276573392384	0.203935474188346	0.197537396854157	0.00029946555260545	0.000361488956345966	0.000369469707389913
152	27.3297674716514	0.17	11.7836672883578	11.2205584859829	12.3467760907327	0.184201870233718	28.8998808046169	27.6046190136793	30.1951425955545	2	1.48	2.74	11.1750528555308	11.6994078183109	12.223762781091	13.2181506575268	13.8383716968053	14.4585927360838	13.4835029502135	14.1189074101746	14.7487608982246	11.7836672883578	2.22149064088902	-0.403383701331846	20.5000877390238	-0.00547223326180666	-0.00253323968866337	-0.00815251850994696	0.176748512633516	0.180225973298993	0.173577159461025	0.201276573392384	0.203935474188346	0.197537396854157	0.00029946555260545	0.000361488956345966	0.000369469707389913
152	27.3297674716514	0.17	11.7853425959026	11.2296872936882	12.340997898117	0.190387081254757	29.2087362209057	27.925962922383	30.4915095194285	2	1.48	2.72	11.3112346542192	11.8308138654387	12.3503930766582	13.3807881704286	13.9954318919691	14.6100756135096	13.6590025589747	14.2880517862571	14.9123122020444	11.7853425959026	2.22490349192346	-0.0494715679512389	20.8622908496946	-0.00547223326180666	-0.00253323968866337	-0.00815251850994696	0.176748512633516	0.180225973298993	0.173577159461025	0.201276573392384	0.203935474188346	0.197537396854157	0.00029946555260545	0.000361488956345966	0.000369469707389913
152	27.3297674716514	0.17	11.789659924806	11.2373346971369	12.3419851524752	0.190517215740243	29.3230411035868	28.0357911868446	30.610291020329	2.01	1.47	2.71	11.314993602722	11.8345161115027	12.3540386202835	13.3748634829596	13.9889639301393	14.6030643773189	13.6487716617535	14.2795782307962	14.9040894051878	11.789659924806	2.21980921331868	-0.344421217704441	20.4889165119371	-0.00547223326180666	-0.00253323968866337	-0.00815251850994696	0.176748512633516	0.180225973298993	0.173577159461025	0.201276573392384	0.203935474188346	0.197537396854157	0.00029946555260545	0.000361488956345966	0.000369469707389913
152	27.3297674716514	0.17	11.7915416977591	11.231334605138	12.3517487903802	0.189294884746339	29.0391774174635	27.7593143839934	30.3190404509335	1.99	1.46	2.69	11.2872902722751	11.8076988590182	12.3281074457613	13.3636493861459	13.9797899941231	14.5959306021003	13.6433204997464	14.2724223073569	14.9001276487244	11.7915416977591	2.20810275410041	0.283116105599301	20.9840494644921	-0.00547223326180666	-0.00253323968866337	-0.00815251850994696	0.176748512633516	0.180225973298993	0.173577159461025	0.201276573392384	0.203935474188346	0.197537396854157	0.00029946555260545	0.000361488956345966	0.000369469707389913
152	27.3297674716514	0.17	11.7916067074029	11.2343901148982	12.3488232999076	0.186601025701158	28.7520982508906	27.4736548416303	30.030541660151	1.99	1.46	2.7	11.2001491372622	11.7213304991817	12.2425118611011	13.2679554622351	13.8853589461484	14.5027624300617	13.5500605013764	14.1750202721441	14.798254431717	11.7916067074029	2.20540353966032	-0.114585318922361	20.5471247387956	-0.00547223326180666	-0.00253323968866337	-0.00815251850994696	0.176748512633516	0.180225973298993	0.173577159461025	0.201276573392384	0.203935474188346	0.197537396854157	0.00029946555260545	0.000361488956345966	0.000369469707389913
152	27.3297674716514	0.17	11.7944235032333	11.2355652558595	12.3532817506071	0.189673400861054	29.0405249689825	27.7621788342358	30.3188711037292	1.99	1.48	2.69	11.2991457557109	11.8194298223541	12.3397138889974	13.3804359570001	13.9965557755845	14.6126755941689	13.665603250816	14.3022639452177	14.9246366744944	11.7944235032333	2.20563513642575	-0.782906504893102	19.9034556045749	-0.00547223326180666	-0.00253323968866337	-0.00815251850994696	0.176748512633516	0.180225973298993	0.173577159461025	0.201276573392384	0.203935474188346	0.197537396854157	0.00029946555260545	0.000361488956345966	0.000369469707389913
152	27.3297674716514	0.17	11.7966314354951	11.2342565962836	12.3590062747067	0.192467512289503	29.8112699852993	28.5108041992434	31.1117357713552	2.01	1.49	2.68	11.517795374227	12.043157574125	12.568519774023	13.617410949142	14.2385430964594	14.8596752437768	13.9231132504052	14.5509867121684	15.1847917738137	11.7966314354951	2.21110876532361	-0.112506652682171	20.7202800593486	-0.00547223326180666	-0.00253323968866337	-0.00815251850994696	0.176748512633516	0.180225973298993	0.173577159461025	0.201276573392384	0.203935474188346	0.197537396854157	0.00029946555260545	0.000361488956345966	0.000369469707389913
152	27.3297674716514	0.17	11.7996105900052	11.2427496180918	12.3564715619186	0.184910638942712	28.9074637381555	27.6149093689505	30.2000181073606	2.01	1.48	2.72	11.1422412440182	11.6637693942748	12.1852975445314	13.1699269988806	13.7863638104986	14.4028006221166	13.4412551968285	14.0728426168199	14.7017482133835	11.7996105900052	2.2236333275072	-0.193407931801829	20.7150515129441	-0.00547223326180666	-0.00253323968866337	-0.00815251850994696	0.176748512633516	0.180225973298993	0.173577159461025	0.201276573392384	0.203935474188346	0.197537396854157	0.00029946555260545	0.000361488956345966	0.000369469707389913
152	27.3297674716514	0.17	11.8024322364992	11.2546483661649	12.3502161068335	0.189993652218925	29.1523048184957	27.8703735827303	30.4342360542612	2.02	1.51	2.75	11.2061997413204	11.7216423291272	12.237084916934	13.2356106937856	13.8443984706135	14.4531862474415	13.5180638217666	14.1351920839085	14.7635673027972	11.8024322364992	2.24401732848489	0.45628675199229	21.6574057479229	-0.00547223326180666	-0.00253323968866337	-0.00815251850994696	0.176748512633516	0.180225973298993	0.173577159461025	0.201276573392384	0.203935474188346	0.197537396854157	0.00029946555260545	0.000361488956345966	0.000369469707389913
152	27.3297674716514	0.17	11.802760222186	11.2449886488639	12.3605317955082	0.193117448875763	29.4966935416587	28.2126347518624	30.7807523314551	2	1.47	2.7	11.4212519063529	11.9410742848658	12.4608966633788	13.5093764868858	14.1242369483501	14.7390974098144	13.7890357886568	14.4165502310105	15.0574085213819	11.802760222186	2.20918528285159	-0.217406160754588	20.4910510356035	-0.00547223326180666	-0.00253323968866337	-0.00815251850994696	0.176748512633516	0.180225973298993	0.173577159461025	0.201276573392384	0.203935474188346	0.197537396854157	0.00029946555260545	0.000361488956345966	0.000369469707389913
152	27.3297674716514	0.17	11.8039026937102	11.2554578965451	12.3523474908754	0.19635902717035	29.7448935659184	28.4633446529411	31.0264424788956	1.99	1.48	2.71	11.576898239276	12.0981427217883	12.6193872043006	13.7073909828476	14.3245599146093	14.9417288463711	13.9917437532888	14.6243599162438	15.2589685697495	11.8039026937102	2.21211914179688	-0.0221092326822557	20.7203437353852	-0.00547223326180666	-0.00253323968866337	-0.00815251850994696	0.176748512633516	0.180225973298993	0.173577159461025	0.201276573392384	0.203935474188346	0.197537396854157	0.00029946555260545	0.000361488956345966	0.000369469707389913
152	27.3297674716514	0.17	11.8048504737706	11.2479656224674	12.3617353250737	0.188777909818102	28.8876165085179	27.6122847476295	30.1629482694064	2	1.47	2.71	11.1844843101433	11.701063369075	12.2176424280067	13.2309245081739	13.8420227351194	14.453120962065	13.4994843817392	14.1270985858237	14.7525387565094	11.8048504737706	2.21588301490783	0.0252613893580172	20.8157053109562	-0.00547223326180666	-0.00253323968866337	-0.00815251850994696	0.176748512633516	0.180225973298993	0.173577159461025	0.201276573392384	0.203935474188346	0.197537396854157	0.00029946555260545	0.000361488956345966	0.000369469707389913
152	27.3297674716514	0.17	11.8074718151202	11.2555783718666	12.3593652583739	0.193191288121296	29.3424459924132	28.0654045175847	30.6194874672417	2.04	1.5	2.78	11.1822236943519	11.6910409975036	12.1998583006552	13.1816217373803	13.7814163226887	14.381210907997	13.4470013381512	14.0602174788791	14.6712104284441	11.8074718151202	2.25052915461085	0.0466934773338598	21.3283670777692	-0.00547223326180666	-0.00253323968866337	-0.00815251850994696	0.176748512633516	0.180225973298993	0.173577159461025	0.201276573392384	0.203935474188346	0.197537396854157	0.00029946555260545	0.000361488956345966	0.000369469707389913
152	27.3297674716514	0.17	11.8108622634642	11.2641128989402	12.3576116279882	0.192997985628811	29.390831838224	28.110890790576	30.6707728858721	2.01	1.48	2.7	11.3551910917185	11.8722140238786	12.3892369560388	13.4248981529621	14.0361586901853	14.6474192274085	13.7090938576145	14.3339274392237	14.9503615936838	11.8108622634642	2.21728033907343	-0.186988466619083	20.6059460053621	-0.00547223326180666	-0.00253323968866337	-0.00815251850994696	0.176748512633516	0.180225973298993	0.173577159461025	0.201276573392384	0.203935474188346	0.197537396854157	0.00029946555260545	0.000361488956345966	0.000369469707389913
152	27.3297674716514	0.17	11.8135346834358	11.2616177807234	12.3654515861482	0.191214156962368	29.520750095554	28.2277418183282	30.8137583727799	2.01	1.5	2.72	11.4132541992239	11.9360530913441	12.4588519834644	13.4963152251314	14.1145314257207	14.7327476263101	13.7896894662114	14.4179535722398	15.052832530164	11.8135346834358	2.23587324365092	0.105229831744145	21.2152122538548	-0.00547223326180666	-0.00253323968866337	-0.00815251850994696	0.176748512633516	0.180225973298993	0.173577159461025	0.201276573392384	0.203935474188346	0.197537396854157	0.00029946555260545	0.000361488956345966	0.000369469707389913
152	27.3297674716514	0.17	11.8143511484077	11.2664003481846	12.3623019486309	0.193105382717734	29.3578016047623	28.079739616286	30.6358635932385	2	1.48	2.71	11.389083499498	11.9074627616707	12.4258420238433	13.4768662200152	14.0902718525087	14.7036774850022	13.7567266171381	14.3848779881733	15.0102632627054	11.8143511484077	2.22161296563669	0.116472883676971	20.978841394152	-0.00547223326180666	-0.00253323968866337	-0.00815251850994696	0.176748512633516	0.180225973298993	0.173577159461025	0.201276573392384	0.203935474188346	0.197537396854157	0.00029946555260545	0.000361488956345966	0.000369469707389913
152	27.3297674716514	0.17	11.8146542878234	11.2548827728939	12.3744258027529	0.186782529960388	28.9075610011996	27.6229730572942	30.1921489451051	2	1.47	2.74	11.1983176273632	11.71908792194	12.2398582165168	13.2497215768684	13.8658910443058	14.4820605117431	13.5158743527439	14.1427511511389	14.7699090415835	11.8146542878234	2.21492344068377	0.593707410768962	21.3823605194269	-0.00547223326180666	-0.00253323968866337	-0.00815251850994696	0.176748512633516	0.180225973298993	0.173577159461025	0.201276573392384	0.203935474188346	0.197537396854157	0.00029946555260545	0.000361488956345966	0.000369469707389913
152	27.3297674716514	0.17	11.8182027250115	11.2630880313428	12.3733174186802	0.193332960126448	29.860928226768	28.5619116972179	31.1599447563181	2	1.48	2.73	11.5655807160779	12.0915917437464	12.6176027714149	13.6808420449636	14.3030566972239	14.9252713494841	13.9607015437997	14.5966842859501	15.2289694432554	11.8182027250115	2.22601147158652	-0.206106533698491	20.7107171532313	-0.00547223326180666	-0.00253323968866337	-0.00815251850994696	0.176748512633516	0.180225973298993	0.173577159461025	0.201276573392384	0.203935474188346	0.197537396854157	0.00029946555260545	0.000361488956345966	0.000369469707389913
152	27.3297674716514	0.17	11.8182314101467	11.2612333546388	12.3752294656545	0.189283801817639	29.5545938205357	28.2519674586543	30.8572201824171	2	1.47	2.69	11.4564378829638	11.9846650948012	12.5128923066386	13.555927185033	14.18095650863	14.8059858322271	13.8362382387712	14.4778351647717	15.1120275948745	11.8182314101467	2.20868215788243	0.4179708490638	21.1298828706833	-0.00547223326180666	-0.00253323968866337	-0.00815251850994696	0.176748512633516	0.180225973298993	0.173577159461025	0.201276573392384	0.203935474188346	0.197537396854157	0.00029946555260545	0.000361488956345966	0.000369469707389913
152	27.3297674716514	0.17	11.8220882916741	11.2702567222329	12.3739198611154	0.190733078317798	29.2583696162012	27.974856900935	30.5418823314674	1.99	1.46	2.7	11.3735732471082	11.8954034724556	12.4172336978029	13.4654553186957	14.0832630586815	14.7010707986674	13.7389847612424	14.3692346204997	14.9955876180233	11.8220882916741	2.21116512187873	0.0538396243208923	20.754269503745	-0.00547223326180666	-0.00253323968866337	-0.00815251850994696	0.176748512633516	0.180225973298993	0.173577159461025	0.201276573392384	0.203935474188346	0.197537396854157	0.00029946555260545	0.000361488956345966	0.000369469707389913
152	27.3297674716514	0.17	11.8223250777908	11.2668011359624	12.3778490196191	0.191413444388114	29.53805946172	28.245126024296	30.8309928991439	2	1.48	2.71	11.4635424249232	11.9882912718486	12.5130401187739	13.5668659594449	14.1878953938658	14.8089248282867	13.8485761978472	14.4864605135135	15.1180788775442	11.8223250777908	2.2156730678214	0.421100230967729	21.2167237595571	-0.00547223326180666	-0.00253323968866337	-0.00815251850994696	0.176748512633516	0.180225973298993	0.173577159461025	0.201276573392384	0.203935474188346	0.197537396854157	0.00029946555260545	0.000361488956345966	0.000369469707389913
152	27.3297674716514	0.17	11.8224274222217	11.259694034415	12.3851608100284	0.189642822436859	29.5102016262108	28.21105137658	30.8093518758416	1.98	1.47	2.71	11.5534898420098	12.0855408815828	12.6175919211557	13.7001967004199	14.3311059751489	14.962015249878	13.9876831986254	14.6250342068828	15.2745992543009	11.8224274222217	2.20622481251869	0.103723723358684	20.7634776797458	-0.00547223326180666	-0.00253323968866337	-0.00815251850994696	0.176748512633516	0.180225973298993	0.173577159461025	0.201276573392384	0.203935474188346	0.197537396854157	0.00029946555260545	0.000361488956345966	0.000369469707389913
152	27.3297674716514	0.17	11.8247135624471	11.2717471254878	12.3776799994063	0.194003312319046	29.3964513110731	28.1203823936611	30.672520228485	2	1.48	2.72	11.4042065326868	11.9217156220151	12.4392247113434	13.4944127943634	14.1067729139575	14.7191330335516	13.7736713236459	14.396674305398	15.0215940693808	11.8247135624471	2.21924116132977	-0.0636500498363268	20.762011535376	-0.00547223326180666	-0.00253323968866337	-0.00815251850994696	0.176748512633516	0.180225973298993	0.173577159461025	0.201276573392384	0.203935474188346	0.197537396854157	0.00029946555260545	0.000361488956345966	0.000369469707389913
152	27.3297674716514	0.17	11.831089803728	11.2721041873058	12.3900754201502	0.188221266324394	29.6690419682291	28.3568264173538	30.9812575191043	2	1.48	2.7	11.4998957473113	12.0320548052738	12.5642138632363	13.6075889322429	14.237281745677	14.8669745591111	13.903650553566	14.5393600613322	15.1841783835431	11.831089803728	2.21361220188842	-0.393473729275946	20.3878574223126	-0.00547223326180666	-0.00253323968866337	-0.00815251850994696	0.176748512633516	0.180225973298993	0.173577159461025	0.201276573392384	0.203935474188346	0.197537396854157	0.00029946555260545	0.000361488956345966	0.000369469707389913
152	27.3297674716514	0.17	11.8318526728187	11.2660505977201	12.3976547479174	0.185240544889483	29.1283248524953	27.8273186803999	30.4293310245907	2	1.48	2.71	11.2888479627181	11.8166336629511	12.3444193631842	13.3588058570895	13.9833679671335	14.6079300771775	13.6389986510715	14.2784790904058	14.9109302774166	11.8318526728187	2.2109058417103	0.0340420893619084	20.8291165060968	-0.00547223326180666	-0.00253323968866337	-0.00815251850994696	0.176748512633516	0.180225973298993	0.173577159461025	0.201276573392384	0.203935474188346	0.197537396854157	0.00029946555260545	0.000361488956345966	0.000369469707389913
152	27.3297674716514	0.17	11.836707014605	11.2823381443028	12.3910758849072	0.193112967776404	29.2820988702097	28.0073635499401	30.5568341904793	1.99	1.46	2.73	11.386556093428	11.9048071313253	12.4230581692226	13.4807661190109	14.0943336433356	14.7079011676602	13.7462237461146	14.4074823217346	14.9961517547207	11.836707014605	2.21429851261349	-0.693062461276335	20.0414158778862	-0.00547223326180666	-0.00253323968866337	-0.00815251850994696	0.176748512633516	0.180225973298993	0.173577159461025	0.201276573392384	0.203935474188346	0.197537396854157	0.00029946555260545	0.000361488956345966	0.000369469707389913
152	27.3297674716514	0.17	11.8371288477071	11.2858314170572	12.388426278357	0.193805317749224	29.430578026626	28.1522183015386	30.7089377517134	2	1.48	2.72	11.4171853774102	11.9356265817234	12.4540677860366	13.509787817882	14.123251682643	14.736715547404	9.87349657392935	14.4172748367671	15.0446022585241	11.8371288477071	2.22134953536971	-0.56393207342397	20.3205521717299	-0.00547223326180666	-0.00253323968866337	-0.00815251850994696	0.176748512633516	0.180225973298993	0.173577159461025	0.201276573392384	0.203935474188346	0.197537396854157	0.00029946555260545	0.000361488956345966	0.000369469707389913
152	27.3297674716514	0.17	11.8384430966399	11.282155544332	12.3947306489479	0.193035598780072	29.8228596226908	28.5242610031804	31.1214582422012	1.98	1.48	2.7	11.6414119835544	12.1714001760376	12.7013883685208	13.7940322549155	14.4220208728053	15.0500094906951	14.0839918859589	14.7308014301341	15.3687176231614	11.8384430966399	2.2123299841569	-0.0799476367575052	20.6914675428954	-0.00547223326180666	-0.00253323968866337	-0.00815251850994696	0.176748512633516	0.180225973298993	0.173577159461025	0.201276573392384	0.203935474188346	0.197537396854157	0.00029946555260545	0.000361488956345966	0.000369469707389913
152	27.3297674716514	0.17	11.839902081141	11.2829241039086	12.3968800583735	0.192178701412303	29.5477473425361	28.2575784476934	30.8379162373788	2.01	1.47	2.7	11.3876269466463	11.9075569222396	12.427486897833	13.4564307919604	14.0708170698054	14.6852033476504	13.7399229525973	14.3684653138917	14.9945797584594	11.839902081141	2.22052061416323	0.108253289569877	20.9280542222312	-0.00547223326180666	-0.00253323968866337	-0.00815251850994696	0.176748512633516	0.180225973298993	0.173577159461025	0.201276573392384	0.203935474188346	0.197537396854157	0.00029946555260545	0.000361488956345966	0.000369469707389913
152	27.3297674716514	0.17	11.8410985292114	11.2777589840776	12.4044380743452	0.187640142036675	29.201892456897	27.9078768447121	30.4959080690818	2	1.49	2.71	11.3261474965102	11.8513114768426	12.3764754571749	13.4041287815912	14.025643345656	14.6471579097208	13.6884569514305	14.326153463681	14.9619312184775	11.8410985292114	2.21206949300274	0.347704804152787	21.1472495398135	-0.00547223326180666	-0.00253323968866337	-0.00815251850994696	0.176748512633516	0.180225973298993	0.173577159461025	0.201276573392384	0.203935474188346	0.197537396854157	0.00029946555260545	0.000361488956345966	0.000369469707389913
152	27.3297674716514	0.17	11.841664248025	11.2804422477127	12.4028862483373	0.187718979301993	28.9711168854402	27.6876594596255	30.2545743112549	1.99	1.47	2.72	11.2794297364272	11.8022860607504	12.3251423850736	13.3598218171298	13.9791144136658	14.5984070102018	13.6328429392044	14.2582822444838	14.8937892885035	11.841664248025	2.21109707387976	-0.144897437455004	20.5569445831511	-0.00547223326180666	-0.00253323968866337	-0.00815251850994696	0.176748512633516	0.180225973298993	0.173577159461025	0.201276573392384	0.203935474188346	0.197537396854157	0.00029946555260545	0.000361488956345966	0.000369469707389913
152	27.3297674716514	0.17	11.8430812128785	11.2900749081837	12.3960875175733	0.190777959925475	29.3671955684315	28.0790961194484	30.6552950174146	1.99	1.47	2.68	11.4121417222727	11.9356619026105	12.4591820829483	13.5101385740127	14.1299021867316	14.7496657994505	13.7939816857175	14.4268264808577	15.0623436935928	11.8430812128785	2.2110087463773	-0.188397495244368	20.5693829434739	-0.00547223326180666	-0.00253323968866337	-0.00815251850994696	0.176748512633516	0.180225973298993	0.173577159461025	0.201276573392384	0.203935474188346	0.197537396854157	0.00029946555260545	0.000361488956345966	0.000369469707389913
152	27.3297674716514	0.17	11.8442586872518	11.2844671918008	12.4040501827028	0.191888272215952	29.4585043567355	28.1710277407284	30.7459809727426	1.99	1.46	2.71	11.4563741657934	11.9799551291305	12.5035360924676	13.5642679523196	14.1841841996995	14.8041004470794	13.8408383880145	14.4726236581216	15.1065376344876	11.8442586872518	2.20880688614181	0.0471027447994222	20.7357314510875	-0.00547223326180666	-0.00253323968866337	-0.00815251850994696	0.176748512633516	0.180225973298993	0.173577159461025	0.201276573392384	0.203935474188346	0.197537396854157	0.00029946555260545	0.000361488956345966	0.000369469707389913
152	27.3297674716514	0.17	11.8466170349552	11.286458999923	12.4067750699874	0.185870181858899	29.1432625096716	27.8442979417914	30.4422270775517	2	1.49	2.71	11.3083621902222	11.8359086859738	12.3634551817253	13.3851374097558	14.0095675630255	14.6339977162952	13.6708849604636	14.3036286515799	14.9451913162336	11.8466170349552	2.2188001342165	0.254165413989544	21.1522802837794	-0.00547223326180666	-0.00253323968866337	-0.00815251850994696	0.176748512633516	0.180225973298993	0.173577159461025	0.201276573392384	0.203935474188346	0.197537396854157	0.00029946555260545	0.000361488956345966	0.000369469707389913
152	27.3297674716514	0.17	11.8493008332849	11.2887709185922	12.4098307479777	0.190381149116804	29.491115334237	28.1959157410788	30.7863149273952	2	1.47	2.72	11.4542215177409	11.9803793906029	12.5065372634649	13.5585684247622	14.1813909806537	14.8042135365452	13.8317108205408	14.4651059649601	15.1009941532605	11.8493008332849	2.21146776756897	0.460146658067011	21.1661926270788	-0.00547223326180666	-0.00253323968866337	-0.00815251850994696	0.176748512633516	0.180225973298993	0.173577159461025	0.201276573392384	0.203935474188346	0.197537396854157	0.00029946555260545	0.000361488956345966	0.000369469707389913
152	27.3297674716514	0.17	11.8501490935609	11.2871193501382	12.4131788369836	0.18717289127661	29.2331007533837	27.935713381321	30.5304881254464	1.99	1.49	2.69	11.3593381010672	11.8868872495765	12.4144363980858	13.4490334938209	14.0736320491955	14.6982306045701	13.7455194810893	14.3809739147061	15.0194690101293	11.8501490935609	2.2093149487149	0.0364229037441941	20.7788203942298	-0.00547223326180666	-0.00253323968866337	-0.00815251850994696	0.176748512633516	0.180225973298993	0.173577159461025	0.201276573392384	0.203935474188346	0.197537396854157	0.00029946555260545	0.000361488956345966	0.000369469707389913
152	27.3297674716514	0.17	11.8506276305786	11.2928156111091	12.4084396500481	0.189756412293449	29.4360055481684	28.1406004108959	30.7314106854409	1.98	1.47	2.7	11.5054919815273	12.0351279239768	12.5647638664262	13.6383246896141	14.2661419930387	14.8939592964632	13.9220220424226	14.5648699509191	15.203573726142	11.8506276305786	2.20778384159513	-0.533265357611784	20.1933380929221	-0.00547223326180666	-0.00253323968866337	-0.00815251850994696	0.176748512633516	0.180225973298993	0.173577159461025	0.201276573392384	0.203935474188346	0.197537396854157	0.00029946555260545	0.000361488956345966	0.000369469707389913
152	27.3297674716514	0.17	11.8554506408373	11.2915992451181	12.4193020365564	0.1852983588705	29.4932739890115	28.176219744255	30.8103282337681	2	1.48	2.7	11.444497039144	11.9794525278973	12.5144080166506	13.546615157861	14.1798309390298	14.8130467201987	13.8355978953544	14.4811736775053	15.1238912844811	11.8554506408373	2.21362612637307	0.152397968220365	20.9792178934474	-0.00547223326180666	-0.00253323968866337	-0.00815251850994696	0.176748512633516	0.180225973298993	0.173577159461025	0.201276573392384	0.203935474188346	0.197537396854157	0.00029946555260545	0.000361488956345966	0.000369469707389913
152	27.3297674716514	0.17	11.8563008596648	11.3063759991091	12.4062257202206	0.190197438838776	28.8349002778421	27.5677653493166	30.1020352063676	2	1.47	2.71	11.185711937666	11.6998561244379	12.2140003112097	13.2373115979767	13.8457562677942	14.4542009376118	13.5096576475793	14.1291216989604	14.753386995133	11.8563008596648	2.21529586119407	-0.155772285604199	20.6390256074046	-0.00547223326180666	-0.00253323968866337	-0.00815251850994696	0.176748512633516	0.180225973298993	0.173577159461025	0.201276573392384	0.203935474188346	0.197537396854157	0.00029946555260545	0.000361488956345966	0.000369469707389913
152	27.3297674716514	0.17	11.8567102152957	11.3083012797859	12.4051191508054	0.195382595096706	29.503305599015	28.228219179801	30.778392018229	1.99	1.46	2.73	11.4966296437166	12.0159396374524	12.5352496311883	13.6163062076678	14.2313633253226	14.8464204429774	13.8779316161311	14.5093864234294	15.1356332205994	11.8567102152957	2.21395302699926	-0.145232337857544	20.5385742368352	-0.00547223326180666	-0.00253323968866337	-0.00815251850994696	0.176748512633516	0.180225973298993	0.173577159461025	0.201276573392384	0.203935474188346	0.197537396854157	0.00029946555260545	0.000361488956345966	0.000369469707389913
152	27.3297674716514	0.17	11.8585819048962	11.3069336427112	12.4102301670812	0.195264739793246	29.8065063595205	28.5178330169976	31.0951797020433	2.01	1.48	2.72	11.5132208142912	12.0334840734636	12.5537473326359	13.6101144114501	14.2251327973235	14.8401511831969	13.8960256961738	14.5227246882783	15.1487859527311	11.8585819048962	2.22479782987938	0.00894642410999578	20.917892302979	-0.00547223326180666	-0.00253323968866337	-0.00815251850994696	0.176748512633516	0.180225973298993	0.173577159461025	0.201276573392384	0.203935474188346	0.197537396854157	0.00029946555260545	0.000361488956345966	0.000369469707389913
152	27.3297674716514	0.17	11.8592840832841	11.2936465440746	12.4249216224936	0.187768934794054	29.3524935143953	28.0523535883018	30.6526334404888	2	1.48	2.72	11.3973684112493	11.9256012269814	12.4538340427136	13.491647002612	14.1169431611551	14.7422393196981	13.7708198139645	14.4072731265502	15.0453041412411	11.8592840832841	2.21221449378078	0.0181213838456474	20.8251924115444	-0.00547223326180666	-0.00253323968866337	-0.00815251850994696	0.176748512633516	0.180225973298993	0.173577159461025	0.201276573392384	0.203935474188346	0.197537396854157	0.00029946555260545	0.000361488956345966	0.000369469707389913
152	27.3297674716514	0.17	11.8595234295613	11.300390434592	12.4186564245306	0.182309263180977	28.8105024869229	27.5110566807372	30.1099482931085	2	1.48	2.69	11.1326904968029	11.6585273683383	12.1843642398738	13.1668975665681	13.7888173285718	14.4107370905754	13.4513170040335	14.0965934900836	14.7224031327339	11.8595234295613	2.21484767448587	-0.134646937601682	20.6956381870519	-0.00547223326180666	-0.00253323968866337	-0.00815251850994696	0.176748512633516	0.180225973298993	0.173577159461025	0.201276573392384	0.203935474188346	0.197537396854157	0.00029946555260545	0.000361488956345966	0.000369469707389913
152	27.3297674716514	0.17	11.8617118761318	11.2962277873521	12.4271959649115	0.182456370519414	28.5324888931459	27.2462170041917	29.8187607821	2.01	1.48	2.7	11.0128331255144	11.532740078649	12.0526470317835	13.0219034993526	13.636657041443	14.2514105835334	13.2957315144252	13.9233868686735	14.5548896183196	11.8617118761318	2.20806709040027	0.141673571202054	20.9286554183811	-0.00547223326180666	-0.00253323968866337	-0.00815251850994696	0.176748512633516	0.180225973298993	0.173577159461025	0.201276573392384	0.203935474188346	0.197537396854157	0.00029946555260545	0.000361488956345966	0.000369469707389913
152	27.3297674716514	0.17	11.861731814846	11.2965970101674	12.4268666195247	0.188377927529281	29.2595026775795	27.9660634581316	30.5529418970273	2	1.48	2.7	11.3357447769746	11.8600265336166	12.3843082902586	13.4118986142999	14.0322031380654	14.652507661831	13.6905155518606	14.3246808488241	14.9601288943339	11.861731814846	2.20932564047843	0.135564793176117	20.9016063850835	-0.00547223326180666	-0.00253323968866337	-0.00815251850994696	0.176748512633516	0.180225973298993	0.173577159461025	0.201276573392384	0.203935474188346	0.197537396854157	0.00029946555260545	0.000361488956345966	0.000369469707389913
152	27.3297674716514	0.17	11.8627430587078	11.3128899903579	12.4125961270577	0.197289835269377	30.1150728795318	28.8213891606931	31.4087565983705	2.02	1.48	2.7	11.5890696597051	12.1092593928112	12.6294491259173	13.6879395874812	14.3023396946392	14.9167398017972	13.9800989134142	14.6038839386884	15.2297799424489	11.8627430587078	2.22859941089751	-0.206481020291353	20.7348377376584	-0.00547223326180666	-0.00253323968866337	-0.00815251850994696	0.176748512633516	0.180225973298993	0.173577159461025	0.201276573392384	0.203935474188346	0.197537396854157	0.00029946555260545	0.000361488956345966	0.000369469707389913
152	27.3297674716514	0.17	11.8634508698165	11.3071340270889	12.419767712544	0.195784570390209	29.5339786745005	28.2591961707696	30.8087611782313	1.99	1.47	2.7	11.5193545167923	12.0389967424076	12.558638968023	13.6458266458958	14.2613947941195	14.8769629423432	13.9388586070719	14.5620208108476	15.1939348360561	11.8634508698165	2.20309673591776	-0.10055162495691	20.4939946095602	-0.00547223326180666	-0.00253323968866337	-0.00815251850994696	0.176748512633516	0.180225973298993	0.173577159461025	0.201276573392384	0.203935474188346	0.197537396854157	0.00029946555260545	0.000361488956345966	0.000369469707389913
152	27.3297674716514	0.17	11.8635687811084	11.3025799965744	12.4245575656425	0.18864583060386	29.1655707559932	27.8774123310279	30.4537291809584	2.01	1.48	2.73	11.2501863423699	11.7700345315514	12.289882720733	13.298032457535	13.9125074433129	14.5269824290909	13.5653845150572	14.1929710614491	14.8217900264245	11.8635687811084	2.2220802450011	-0.105696033116112	20.7803236380899	-0.00547223326180666	-0.00253323968866337	-0.00815251850994696	0.176748512633516	0.180225973298993	0.173577159461025	0.201276573392384	0.203935474188346	0.197537396854157	0.00029946555260545	0.000361488956345966	0.000369469707389913
152	27.3297674716514	0.17	11.863665899505	11.3001989006344	12.4271328983755	0.187343845968371	29.2844861318212	27.9855479766817	30.5834242869608	2	1.47	2.71	11.3359900898008	11.8621455921407	12.3883010944805	13.4102317437315	14.03266235312	14.6550929625085	13.6816223722117	14.3215945600289	14.9557696741496	11.863665899505	2.21292389549877	-0.497829316979133	20.2948443858732	-0.00547223326180666	-0.00253323968866337	-0.00815251850994696	0.176748512633516	0.180225973298993	0.173577159461025	0.201276573392384	0.203935474188346	0.197537396854157	0.00029946555260545	0.000361488956345966	0.000369469707389913
152	27.3297674716514	0.17	11.865710988297	11.2998540900151	12.431567886579	0.188484866772992	29.2383980528353	27.9463436205508	30.5304524851198	2	1.48	2.7	11.3423406359564	11.866735586872	12.3911305377876	13.4234419806968	14.0440533187367	14.6646646567766	13.7087683498967	14.3370466029094	14.9808527081151	11.865710988297	2.20737849785825	0.279063010109945	21.0229196048737	-0.00547223326180666	-0.00253323968866337	-0.00815251850994696	0.176748512633516	0.180225973298993	0.173577159461025	0.201276573392384	0.203935474188346	0.197537396854157	0.00029946555260545	0.000361488956345966	0.000369469707389913
152	27.3297674716514	0.17	11.867110128273	11.3001469085457	12.4340733480003	0.184201622913713	29.1410461808655	27.8349745405629	30.4471178211682	2	1.48	2.7	11.3006397904033	11.8308879904156	12.3611361904279	13.3749873157912	14.0025679732517	14.6301486307122	13.6624331804304	14.3047401218092	14.9421539119884	11.867110128273	2.20529610875406	0.106455990634162	20.8252699674131	-0.00547223326180666	-0.00253323968866337	-0.00815251850994696	0.176748512633516	0.180225973298993	0.173577159461025	0.201276573392384	0.203935474188346	0.197537396854157	0.00029946555260545	0.000361488956345966	0.000369469707389913
152	27.3297674716514	0.17	11.8698818002622	11.3103923221527	12.4293712783717	0.19022817835527	29.6573748866685	28.3542267710475	30.9605230022896	2.01	1.49	2.73	11.4649693295375	11.9918944084007	12.5188194872639	13.5576154052849	14.1807176013128	14.8038197973407	13.841088974209	14.484043672572	15.1140250182201	11.8698818002622	2.22433754230893	-0.0703032295804808	20.917761123606	-0.00547223326180666	-0.00253323968866337	-0.00815251850994696	0.176748512633516	0.180225973298993	0.173577159461025	0.201276573392384	0.203935474188346	0.197537396854157	0.00029946555260545	0.000361488956345966	0.000369469707389913
152	27.3297674716514	0.17	11.8718338189509	11.320690985143	12.4229766527588	0.195239999193762	29.5917523714238	28.3122631121085	30.8712416307392	1.99	1.46	2.71	11.5312034089878	12.0523221500209	12.5734408910541	13.6573432662753	14.2745466297361	14.891749993197	13.9275295214574	14.5620327720723	15.2025881699917	11.8718338189509	2.21207729733985	-0.0339776304486086	20.6672979316774	-0.00547223326180666	-0.00253323968866337	-0.00815251850994696	0.176748512633516	0.180225973298993	0.173577159461025	0.201276573392384	0.203935474188346	0.197537396854157	0.00029946555260545	0.000361488956345966	0.000369469707389913
152	27.3297674716514	0.17	11.8724392964163	11.3169372819173	12.4279413109153	0.198252923053547	30.266209490831	28.9699734437493	31.5624455379127	2.01	1.5	2.71	11.674927136227	12.1973115088055	12.7196958813841	13.7959783696613	14.4132673189328	15.0305562682042	14.095782578518	14.7258622069016	15.3578484245535	11.8724392964163	2.22289825651345	-0.273248096725712	20.6833370363666	-0.00547223326180666	-0.00253323968866337	-0.00815251850994696	0.176748512633516	0.180225973298993	0.173577159461025	0.201276573392384	0.203935474188346	0.197537396854157	0.00029946555260545	0.000361488956345966	0.000369469707389913
152	27.3297674716514	0.17	11.8727888729332	11.3067292982893	12.4388484475771	0.184244239627051	29.127439232831	27.8221625256003	30.4327159400616	2.01	1.49	2.71	11.2498864182705	11.7776748203132	12.3054632223559	13.3032887509448	13.9274125199076	14.5515362888703	13.5900078270752	14.2222513072449	14.8612298306516	11.8727888729332	2.21553469673466	0.0393998524200899	20.8782758740128	-0.00547223326180666	-0.00253323968866337	-0.00815251850994696	0.176748512633516	0.180225973298993	0.173577159461025	0.201276573392384	0.203935474188346	0.197537396854157	0.00029946555260545	0.000361488956345966	0.000369469707389913
152	27.3297674716514	0.17	11.8737271093239	11.3110368331246	12.4364173855232	0.185969366519479	29.2197796143602	27.9178312141801	30.5217280145403	2.02	1.48	2.71	11.2482550502089	11.7728175620704	12.297380073932	13.2911152662449	13.9109465892707	14.5307779122965	13.5754661445703	14.2067724473974	14.8395521597824	11.8737271093239	2.2145886416718	-0.241992131080618	20.5945419473365	-0.00547223326180666	-0.00253323968866337	-0.00815251850994696	0.176748512633516	0.180225973298993	0.173577159461025	0.201276573392384	0.203935474188346	0.197537396854157	0.00029946555260545	0.000361488956345966	0.000369469707389913
152	27.3297674716514	0.17	11.8739242983025	11.3153965409078	12.4324520556973	0.186526288799435	29.5888065933649	28.2728354883225	30.9047776984072	2.01	1.5	2.7	11.3995016887851	11.9300963240675	12.4606909593498	13.4719184322217	14.0989745827664	14.7260307333111	13.7692391343844	14.4139897520197	15.058868177242	11.8739242983025	2.2317670795893	0.109783777853409	21.1559120628964	-0.00547223326180666	-0.00253323968866337	-0.00815251850994696	0.176748512633516	0.180225973298993	0.173577159461025	0.201276573392384	0.203935474188346	0.197537396854157	0.00029946555260545	0.000361488956345966	0.000369469707389913
152	27.3297674716514	0.17	11.8742310668591	11.3195233621538	12.4289387715643	0.196744762892452	29.4728436798959	28.2045658494718	30.7411215103199	2.01	1.48	2.73	11.391365871125	11.9036026795093	12.4158394878935	13.4672424043589	14.0728253822907	14.6784083602224	13.7392891747129	14.364070992419	14.9821339437915	11.8742310668591	2.22234247021603	-0.206121325421677	20.6148040570852	-0.00547223326180666	-0.00253323968866337	-0.00815251850994696	0.176748512633516	0.180225973298993	0.173577159461025	0.201276573392384	0.203935474188346	0.197537396854157	0.00029946555260545	0.000361488956345966	0.000369469707389913
152	27.3297674716514	0.17	11.8747132502299	11.3210893337779	12.4283371666819	0.189681613939587	29.1245405269954	27.8425303318794	30.4065507221113	2	1.48	2.73	11.2915292755306	11.8114481003332	12.3313669251357	13.3610850311464	13.9762966165721	14.5915082019979	13.6344660506493	14.2760052580931	14.8902780495055	11.8747132502299	2.21864132882187	-0.341703297421641	20.5194827896039	-0.00547223326180666	-0.00253323968866337	-0.00815251850994696	0.176748512633516	0.180225973298993	0.173577159461025	0.201276573392384	0.203935474188346	0.197537396854157	0.00029946555260545	0.000361488956345966	0.000369469707389913
152	27.3297674716514	0.17	11.8779077177016	11.3145086205748	12.4413068148285	0.18556323418768	29.2881970359237	27.9814469896332	30.5949470822143	2.01	1.47	2.71	11.3215931979539	11.8503182649953	12.3790433320367	13.3899478818267	14.015266330186	14.6405847785453	13.6656787562366	14.3020304579499	14.940643975204	11.8779077177016	2.21935212559111	0.400998512121793	21.2619483707878	-0.00547223326180666	-0.00253323968866337	-0.00815251850994696	0.176748512633516	0.180225973298993	0.173577159461025	0.201276573392384	0.203935474188346	0.197537396854157	0.00029946555260545	0.000361488956345966	0.000369469707389913
152	27.3297674716514	0.17	11.8783106039592	11.3158910489265	12.4407301589918	0.18891085031193	29.0487511596825	27.7668619892284	30.3306403301366	1.99	1.46	2.69	11.3208826635918	11.8435242531264	12.3661658426611	13.4112891726883	14.0304367868108	14.6495844009332	13.6908389893156	14.3268976973286	14.9526708313149	11.8783106039592	2.19540051556008	0.0629839526226583	20.636610615236	-0.00547223326180666	-0.00253323968866337	-0.00815251850994696	0.176748512633516	0.180225973298993	0.173577159461025	0.201276573392384	0.203935474188346	0.197537396854157	0.00029946555260545	0.000361488956345966	0.000369469707389913
152	27.3297674716514	0.17	11.879403135932	11.3127857773733	12.4460204944907	0.186171171956013	29.2010906574988	27.9008415660423	30.5013397489552	2.01	1.48	2.71	11.2503040956458	11.7745964416078	12.2988887875697	13.2957974660053	13.9154149257311	14.5350323854569	13.5730656786418	14.2056249857308	14.8366935964921	11.879403135932	2.21966480756952	0.465821932040115	21.3480254027187	-0.00547223326180666	-0.00253323968866337	-0.00815251850994696	0.176748512633516	0.180225973298993	0.173577159461025	0.201276573392384	0.203935474188346	0.197537396854157	0.00029946555260545	0.000361488956345966	0.000369469707389913
152	27.3297674716514	0.17	11.8803431954792	11.3225061414537	12.4381802495048	0.193783064232419	29.6809368872799	28.3916106446408	30.970263129919	2	1.47	2.71	11.5310146474029	12.0546636920181	12.5783127366333	13.6487756384734	14.2685969240932	14.888418209713	13.9253659206773	14.558758804345	15.1936250453317	11.8803431954792	2.22322289278935	-0.303292003296792	20.5822607457766	-0.00547223326180666	-0.00253323968866337	-0.00815251850994696	0.176748512633516	0.180225973298993	0.173577159461025	0.201276573392384	0.203935474188346	0.197537396854157	0.00029946555260545	0.000361488956345966	0.000369469707389913
152	27.3297674716514	0.17	11.882150880467	11.3269815269317	12.4373202340023	0.190603484271025	29.4965606319807	28.2020554460001	30.7910658179614	2	1.48	2.72	11.420524422119	11.9447389822726	12.4689535424261	13.5094248116019	14.129522183998	14.7496195563941	13.7916644176242	14.4188925487604	15.0516767011619	11.882150880467	2.22663997562853	0.0659024688550851	20.9962375100183	-0.00547223326180666	-0.00253323968866337	-0.00815251850994696	0.176748512633516	0.180225973298993	0.173577159461025	0.201276573392384	0.203935474188346	0.197537396854157	0.00029946555260545	0.000361488956345966	0.000369469707389913
152	27.3297674716514	0.17	11.8829609190273	11.3161650059428	12.4497568321119	0.18893103280981	29.580009663927	28.274762607328	30.8852567205259	2	1.48	2.69	11.4759853910901	12.005750976086	12.535516561082	13.5816982686689	14.2086698169357	14.8356413652026	13.8718624485243	14.5143169900128	15.1505234861269	11.8829609190273	2.20537755921099	0.0712819651915595	20.7746293232749	-0.00547223326180666	-0.00253323968866337	-0.00815251850994696	0.176748512633516	0.180225973298993	0.173577159461025	0.201276573392384	0.203935474188346	0.197537396854157	0.00029946555260545	0.000361488956345966	0.000369469707389913
152	27.3297674716514	0.17	11.8882643077647	11.322673041858	12.4538555736715	0.18334098485817	28.943353600622	27.6424155432631	30.2442916579808	1.99	1.48	2.68	11.2381835972253	11.7670874737456	12.2959913502659	13.3051048261301	13.931284444853	14.557464063576	13.5972126758372	14.2344585663683	14.873355547353	11.8882643077647	2.20558596220087	-0.455962123747071	20.2670749990422	-0.00547223326180666	-0.00253323968866337	-0.00815251850994696	0.176748512633516	0.180225973298993	0.173577159461025	0.201276573392384	0.203935474188346	0.197537396854157	0.00029946555260545	0.000361488956345966	0.000369469707389913
152	27.3297674716514	0.17	11.8891466078318	11.3252406542698	12.4530525613939	0.188782734837568	29.3414362307522	28.0460896231119	30.6367828383925	2.01	1.48	2.74	11.3425433171471	11.866414031579	12.3902847460108	13.4133969742843	14.0329128676248	14.6524287609654	13.6817659876039	14.3143245997026	14.9484937086376	11.8891466078318	2.22556504924174	-0.257505168451362	20.6858759803074	-0.00547223326180666	-0.00253323968866337	-0.00815251850994696	0.176748512633516	0.180225973298993	0.173577159461025	0.201276573392384	0.203935474188346	0.197537396854157	0.00029946555260545	0.000361488956345966	0.000369469707389913
152	27.3297674716514	0.17	11.891163111179	11.3313298194637	12.4509964028942	0.190215671569227	29.4223343365366	28.1294614418489	30.7152072312242	2	1.47	2.69	11.4264674861762	11.9516453366461	12.476823187116	13.5255209771774	14.1471745233738	14.7688280695703	13.8039615381964	14.4382309182802	15.0706092597326	11.891163111179	2.2053007710559	0.472857488158236	21.1714566397008	-0.00547223326180666	-0.00253323968866337	-0.00815251850994696	0.176748512633516	0.180225973298993	0.173577159461025	0.201276573392384	0.203935474188346	0.197537396854157	0.00029946555260545	0.000361488956345966	0.000369469707389913
152	27.3297674716514	0.17	11.8920670527149	11.3261811230196	12.4579529824102	0.187336477011188	29.3767674473814	28.0737045411618	30.6798303536009	1.98	1.46	2.69	11.4560828375726	11.9878258633045	12.5195688890363	13.5740603325906	14.2041109367156	14.8341615408405	13.8504372325434	14.4981920916816	15.1429513476802	11.8920670527149	2.20365784436744	-0.245599080054767	20.3765440984197	-0.00547223326180666	-0.00253323968866337	-0.00815251850994696	0.176748512633516	0.180225973298993	0.173577159461025	0.201276573392384	0.203935474188346	0.197537396854157	0.00029946555260545	0.000361488956345966	0.000369469707389913
152	27.3297674716514	0.17	11.8921064136605	11.3379116980802	12.4463011292408	0.187312695955729	29.6182616550367	28.3043841908631	30.9321391192103	1.98	1.48	2.69	11.5839466618569	12.1216685342909	12.6593904067249	13.7342999275114	14.3718402830717	15.009380638632	14.0276518110672	14.6758952039445	15.3356851068582	11.8921064136605	2.21137544929656	0.1060642963421	20.9196106505602	-0.00547223326180666	-0.00253323968866337	-0.00815251850994696	0.176748512633516	0.180225973298993	0.173577159461025	0.201276573392384	0.203935474188346	0.197537396854157	0.00029946555260545	0.000361488956345966	0.000369469707389913
152	27.3297674716514	0.17	11.8932046145164	11.3392809030182	12.4471283260146	0.196654857660675	29.8377447294285	28.5533991103674	31.1220903484895	1.99	1.46	2.7	11.6094920597482	12.1316925938712	12.6538931279942	13.7449464217587	14.3632007197069	14.9814550176551	14.0262746627518	14.6514160250539	15.2815695293557	11.8932046145164	2.20853481787502	-0.0317498163601529	20.6385170049907	-0.00547223326180666	-0.00253323968866337	-0.00815251850994696	0.176748512633516	0.180225973298993	0.173577159461025	0.201276573392384	0.203935474188346	0.197537396854157	0.00029946555260545	0.000361488956345966	0.000369469707389913
152	27.3297674716514	0.17	11.8942794553081	11.3369540209381	12.451604889678	0.188754645045607	29.7625150308864	28.4484583966091	31.0765716651638	2.01	1.5	2.71	11.4825924145039	12.0129823755564	12.5433723366089	13.5732405883549	14.2001992303703	14.8271578723858	13.8689485790526	14.5069827780743	15.1492400164041	11.8942794553081	2.23206369304527	-0.141857439687883	20.9468044012844	-0.00547223326180666	-0.00253323968866337	-0.00815251850994696	0.176748512633516	0.180225973298993	0.173577159461025	0.201276573392384	0.203935474188346	0.197537396854157	0.00029946555260545	0.000361488956345966	0.000369469707389913
152	27.3297674716514	0.17	11.8952527425781	11.3318602271291	12.4586452580272	0.186964434413611	29.1805082038435	27.8845670216967	30.4764493859904	2.02	1.47	2.72	11.2223060012744	11.7438650591716	12.2654241170687	13.2572708808292	13.8734053642506	14.489539847672	13.5316146553439	14.1598873943187	14.7916599295745	11.8952527425781	2.218698471361	0.00077653245892232	20.8440761359355	-0.00547223326180666	-0.00253323968866337	-0.00815251850994696	0.176748512633516	0.180225973298993	0.173577159461025	0.201276573392384	0.203935474188346	0.197537396854157	0.00029946555260545	0.000361488956345966	0.000369469707389913
152	27.3297674716514	0.17	11.8965144376747	11.3421892848006	12.4508395905488	0.19488215324005	29.7281746627157	28.4413211751772	31.0150281502542	1.99	1.46	2.68	11.5665588980562	12.0898983929097	12.6132378877632	13.6947937455121	14.3144271649298	14.9340605843475	13.9774255368207	14.6171810690463	15.2465266385611	11.8965144376747	2.2031783560685	-0.352893589404026	20.266743886614	-0.00547223326180666	-0.00253323968866337	-0.00815251850994696	0.176748512633516	0.180225973298993	0.173577159461025	0.201276573392384	0.203935474188346	0.197537396854157	0.00029946555260545	0.000361488956345966	0.000369469707389913
152	27.3297674716514	0.17	11.8996230221076	11.3392173652763	12.4600286789389	0.188456905895198	29.168664198644	27.8795735037039	30.4577548935841	1.99	1.48	2.74	11.3401269355962	11.8644696810179	12.3888124264395	13.4272179479618	14.0480632314576	14.6689085149534	13.6994050581507	14.3273921408024	14.9687406009023	11.8996230221076	2.21888377265744	-0.0111809871170301	20.7691447484691	-0.00547223326180666	-0.00253323968866337	-0.00815251850994696	0.176748512633516	0.180225973298993	0.173577159461025	0.201276573392384	0.203935474188346	0.197537396854157	0.00029946555260545	0.000361488956345966	0.000369469707389913
152	27.3297674716514	0.17	11.9001222290234	11.3309628326833	12.4692816253634	0.177541937813809	28.5727869752737	27.2630738663755	29.882500084172	2	1.48	2.71	11.0635106292472	11.5949996672251	12.126488705203	13.0930631272752	13.7220514980464	14.3510398688175	13.3662868464392	14.0088783481149	14.6476518586587	11.9001222290234	2.20881189987971	-0.243401354368139	20.5467391580448	-0.00547223326180666	-0.00253323968866337	-0.00815251850994696	0.176748512633516	0.180225973298993	0.173577159461025	0.201276573392384	0.203935474188346	0.197537396854157	0.00029946555260545	0.000361488956345966	0.000369469707389913
152	27.3297674716514	0.17	11.9002314495594	11.3418616621706	12.4586012369483	0.187924220760295	29.1583323723148	27.867449764025	30.4492149806046	2.01	1.48	2.7	11.258021953733	11.7795187131021	12.3010154724711	13.3103154603616	13.9268790456241	14.5434426308867	13.5978158687047	14.2291434183779	14.8559377404402	11.9002314495594	2.21097567795478	-0.146695816270751	20.6207363148065	-0.00547223326180666	-0.00253323968866337	-0.00815251850994696	0.176748512633516	0.180225973298993	0.173577159461025	0.201276573392384	0.203935474188346	0.197537396854157	0.00029946555260545	0.000361488956345966	0.000369469707389913
152	27.3297674716514	0.17	11.9009272007079	11.3385100940168	12.463344307399	0.189208223512549	29.5012629109087	28.2006668349362	30.8018589868812	2.03	1.48	2.75	11.2856952111331	11.8061839992931	12.3266727874532	13.3160704086694	13.9301987561393	14.5443271036092	13.5869329539632	14.2140225561827	14.8362624264526	11.9009272007079	2.23896690291917	-0.376996734455404	20.7847794587512	-0.00547223326180666	-0.00253323968866337	-0.00815251850994696	0.176748512633516	0.180225973298993	0.173577159461025	0.201276573392384	0.203935474188346	0.197537396854157	0.00029946555260545	0.000361488956345966	0.000369469707389913
152	27.3297674716514	0.17	11.9011924400695	11.33974752024	12.462637359899	0.193276093801334	29.5528779565587	28.2670278602097	30.8387280529077	2.01	1.48	2.69	11.4337671190218	11.9538823085045	12.4739974979872	13.5217534072505	14.1368498371795	14.7519462671086	13.8127541977202	14.4413997418889	15.0697303082416	11.9011924400695	2.20687278499827	-0.454929613408168	20.2545326255358	-0.00547223326180666	-0.00253323968866337	-0.00815251850994696	0.176748512633516	0.180225973298993	0.173577159461025	0.201276573392384	0.203935474188346	0.197537396854157	0.00029946555260545	0.000361488956345966	0.000369469707389913
152	27.3297674716514	0.17	11.9030793094524	11.348467335828	12.4576912830769	0.198025789862981	30.2058965514079	28.9113185504279	31.5004745523879	1.99	1.48	2.72	11.7722140556342	12.2993449546511	12.826475853668	13.9420255027533	14.5663152415103	15.1906049802673	14.2318944761905	14.8685112595311	15.5062275277333	11.9030793094524	2.22384728092717	-0.372325046124927	20.5139068787158	-0.00547223326180666	-0.00253323968866337	-0.00815251850994696	0.176748512633516	0.180225973298993	0.173577159461025	0.201276573392384	0.203935474188346	0.197537396854157	0.00029946555260545	0.000361488956345966	0.000369469707389913
152	27.3297674716514	0.17	11.9058823644708	11.3505641791808	12.4612005497609	0.191490561129344	29.5169975626626	28.2253078266495	30.8086872986757	2	1.48	2.72	11.4443623242673	11.9680967487157	12.4918311731642	13.5413148199271	14.1610131938986	14.7807115678702	13.8233781825082	14.4617790472305	15.0908209832398	11.9058823644708	2.21551288058318	0.172329685873456	20.9887249284901	-0.00547223326180666	-0.00253323968866337	-0.00815251850994696	0.176748512633516	0.180225973298993	0.173577159461025	0.201276573392384	0.203935474188346	0.197537396854157	0.00029946555260545	0.000361488956345966	0.000369469707389913
152	27.3297674716514	0.17	11.9070902900492	11.3434261190209	12.4707544610774	0.18926249000178	29.6111061735542	28.305898381037	30.9163139660715	2.02	1.49	2.72	11.3756089025641	11.9001473992544	12.4246858959446	13.4342542784871	14.0537185729921	14.6731828674971	13.714250605485	14.3453587573475	14.9814423112593	11.9070902900492	2.22092718161071	0.283170768131725	21.2228091012591	-0.00547223326180666	-0.00253323968866337	-0.00815251850994696	0.176748512633516	0.180225973298993	0.173577159461025	0.201276573392384	0.203935474188346	0.197537396854157	0.00029946555260545	0.000361488956345966	0.000369469707389913
152	27.3297674716514	0.17	11.9078858202954	11.3488271721571	12.4669444684337	0.192304876393676	29.7701328863905	28.4707817726644	31.0694840001167	1.99	1.48	2.68	11.6076583074172	12.1374092594609	12.6671602115045	13.7509611197887	14.3785282441645	15.0060953685403	14.0525356558475	14.6926766286342	15.3344774377138	11.9078858202954	2.2059939335642	-0.0500951247924449	20.6648668263213	-0.00547223326180666	-0.00253323968866337	-0.00815251850994696	0.176748512633516	0.180225973298993	0.173577159461025	0.201276573392384	0.203935474188346	0.197537396854157	0.00029946555260545	0.000361488956345966	0.000369469707389913
152	27.3297674716514	0.17	11.9091394660483	11.3455595447068	12.4727193873898	0.187482940419357	29.3384502070708	28.0377125828875	30.6391878312541	2.01	1.47	2.7	11.3324174071582	11.8581557908035	12.3838941744489	13.3997039159536	14.0213487446774	14.6429935734013	13.679794713819	14.3144592222973	14.9448988365025	11.9091394660483	2.21308910434584	0.404212266288789	21.1839629816287	-0.00547223326180666	-0.00253323968866337	-0.00815251850994696	0.176748512633516	0.180225973298993	0.173577159461025	0.201276573392384	0.203935474188346	0.197537396854157	0.00029946555260545	0.000361488956345966	0.000369469707389913
152	27.3297674716514	0.17	11.9100892072407	11.3539737865746	12.4662046279068	0.192689067649941	29.6001578330207	28.3098210615447	30.8904946044967	2	1.48	2.72	11.4744906237714	11.997487825118	12.5204850264645	13.5759042429808	14.1946820308259	14.8134598186711	13.8584087386591	14.4881935553167	12.8193348339942	11.9100892072407	2.21796828273209	0.201473609651372	21.0594584210153	-0.00547223326180666	-0.00253323968866337	-0.00815251850994696	0.176748512633516	0.180225973298993	0.173577159461025	0.201276573392384	0.203935474188346	0.197537396854157	0.00029946555260545	0.000361488956345966	0.000369469707389913
152	27.3297674716514	0.17	11.9101652698553	11.3444768401027	12.4758536996079	0.192268169591093	29.2516455761655	27.9747735472495	30.5285176050815	1.97	1.45	2.7	11.4752737532671	11.999047647449	12.5228215416309	13.6122669494835	14.2335811091344	14.8548952687853	13.8808796443537	14.5192622122301	15.1558537224559	11.9101652698553	2.1862787756921	0.248088839342281	20.6604616215835	-0.00547223326180666	-0.00253323968866337	-0.00815251850994696	0.176748512633516	0.180225973298993	0.173577159461025	0.201276573392384	0.203935474188346	0.197537396854157	0.00029946555260545	0.000361488956345966	0.000369469707389913
152	27.3297674716514	0.17	11.9103015774207	11.3519374727614	12.4686656820801	0.187133672222561	28.9906364041274	27.7038439253939	30.277428882861	1.99	1.47	2.72	11.2975970869825	11.8223496447301	12.3471022024777	13.3843248964187	14.0060021140647	14.6276793317107	13.6607023341775	14.2922640705312	14.9287298120475	11.9103015774207	2.20634072793393	-0.557980238663637	20.1276180455312	-0.00547223326180666	-0.00253323968866337	-0.00815251850994696	0.176748512633516	0.180225973298993	0.173577159461025	0.201276573392384	0.203935474188346	0.197537396854157	0.00029946555260545	0.000361488956345966	0.000369469707389913
152	27.3297674716514	0.17	11.9107128693757	11.3475023074659	12.4739234312855	0.185999960132321	29.2403770459096	27.9376425183366	30.5431115734826	2	1.48	2.71	11.3068832654402	11.8341241455345	12.3613650256287	13.3733204065975	13.9969194175211	14.6205184284447	13.6548553347946	14.2951233303485	14.9319880743692	11.9107128693757	2.20865245295288	-0.242467671523276	20.5165431684485	-0.00547223326180666	-0.00253323968866337	-0.00815251850994696	0.176748512633516	0.180225973298993	0.173577159461025	0.201276573392384	0.203935474188346	0.197537396854157	0.00029946555260545	0.000361488956345966	0.000369469707389913
152	27.3297674716514	0.17	11.9110435786823	11.3535411208865	12.4685460364781	0.188097898078715	29.1444444083355	27.854910370267	30.433978446404	2.01	1.47	2.72	11.260294625278	11.7815863115538	12.3028779978295	13.314874015678	13.9312817882242	14.5476895607704	13.591127908872	14.2216180692233	14.8510715475759	11.9110435786823	2.21683930641533	0.0316608034014206	20.8716740073379	-0.00547223326180666	-0.00253323968866337	-0.00815251850994696	0.176748512633516	0.180225973298993	0.173577159461025	0.201276573392384	0.203935474188346	0.197537396854157	0.00029946555260545	0.000361488956345966	0.000369469707389913
152	27.3297674716514	0.17	11.9111670725431	11.35095421419	12.4713799308962	0.191257828641527	29.5875768625239	28.2918245236596	30.8833292013881	2	1.47	2.69	11.4875531868316	12.0136777532136	12.5398023195955	13.5965794762267	14.2192964608503	14.842013445474	13.8838618366053	14.521681384014	15.1520118337499	11.9111670725431	2.19940529243981	-0.577890268294754	20.0335224962859	-0.00547223326180666	-0.00253323968866337	-0.00815251850994696	0.176748512633516	0.180225973298993	0.173577159461025	0.201276573392384	0.203935474188346	0.197537396854157	0.00029946555260545	0.000361488956345966	0.000369469707389913
152	27.3297674716514	0.17	11.9116888648091	11.3602012640642	12.463176465554	0.194869814441739	29.7719099763919	28.4831126281529	31.060707324631	2	1.47	2.7	11.5395563097472	12.0616955073136	12.58383470488	13.651562794616	14.2692655772687	14.8869683599214	13.9397461395637	14.5690196247716	15.1928783429361	11.9116888648091	2.21935991649267	0.24818612173036	21.0700195310372	-0.00547223326180666	-0.00253323968866337	-0.00815251850994696	0.176748512633516	0.180225973298993	0.173577159461025	0.201276573392384	0.203935474188346	0.197537396854157	0.00029946555260545	0.000361488956345966	0.000369469707389913
152	27.3297674716514	0.17	11.9123202518687	11.3510396631332	12.4736008406041	0.185976745755637	29.2580227284026	27.9544020986169	30.5616433581883	1.99	1.47	2.73	11.3694826625861	11.8996851007085	12.4298875388308	13.4616985356023	14.0894689976948	14.7172394597873	13.7307449760682	14.370301751616	15.012232115117	11.9123202518687	2.22114171575758	0.297535912371895	21.1569506123619	-0.00547223326180666	-0.00253323968866337	-0.00815251850994696	0.176748512633516	0.180225973298993	0.173577159461025	0.201276573392384	0.203935474188346	0.197537396854157	0.00029946555260545	0.000361488956345966	0.000369469707389913
152	27.3297674716514	0.17	11.9130142954904	11.3466382371393	12.4793903538416	0.186340582707868	29.3619319319542	28.0552514668357	30.6686123970727	1.97	1.47	2.68	11.5065795763212	12.0425014435868	12.5784233108523	13.6489593703093	14.2846631207983	14.9203668712873	13.9322733413273	14.5843290822485	15.2311083607919	11.9130142954904	2.19353803087146	0.147251546843414	20.7062224489127	-0.00547223326180666	-0.00253323968866337	-0.00815251850994696	0.176748512633516	0.180225973298993	0.173577159461025	0.201276573392384	0.203935474188346	0.197537396854157	0.00029946555260545	0.000361488956345966	0.000369469707389913
152	27.3297674716514	0.17	11.9155460665724	11.3451260810867	12.485966052058	0.181689828691747	28.7619975331746	27.4620378614658	30.0619572048835	1.98	1.46	2.69	11.2216338004571	11.7528278605945	12.284021920732	13.3001851432415	13.9297707697596	14.5593563962777	13.5786981759971	14.2206241527946	14.8651325450132	11.9155460665724	2.19166130541619	-0.469733222552439	20.0426944621413	-0.00547223326180666	-0.00253323968866337	-0.00815251850994696	0.176748512633516	0.180225973298993	0.173577159461025	0.201276573392384	0.203935474188346	0.197537396854157	0.00029946555260545	0.000361488956345966	0.000369469707389913
152	27.3297674716514	0.17	11.918049521009	11.3492139657084	12.4868850763096	0.17951026229572	28.7473966944981	27.4384932040396	30.0563001849565	1.99	1.48	2.71	11.1509775693807	11.6829147043411	12.2148518393014	13.2007555494641	13.8304736206021	14.4601916917402	13.4789816227542	14.1210984021553	14.7598532154346	11.918049521009	2.20507638071677	0.0109838934030074	20.7489366271411	-0.00547223326180666	-0.00253323968866337	-0.00815251850994696	0.176748512633516	0.180225973298993	0.173577159461025	0.201276573392384	0.203935474188346	0.197537396854157	0.00029946555260545	0.000361488956345966	0.000369469707389913
152	27.3297674716514	0.17	11.9201833105094	11.3545130763168	12.4858535447021	0.18960585379284	29.8227291674801	28.5096623411368	31.1357959938234	2.01	1.49	2.7	11.5110939192067	12.0412592848772	12.5714246505478	13.6078985579249	14.2346362568444	14.8613739557639	13.904564087005	14.5417228903848	15.182733076977	11.9201833105094	2.21792816531378	-0.222784830095593	20.6849885336543	-0.00547223326180666	-0.00253323968866337	-0.00815251850994696	0.176748512633516	0.180225973298993	0.173577159461025	0.201276573392384	0.203935474188346	0.197537396854157	0.00029946555260545	0.000361488956345966	0.000369469707389913
152	27.3297674716514	0.17	11.9218085859269	11.3592426627412	12.4843745091126	0.185159636404277	28.8285726522076	27.5406095676963	30.116535736719	2.01	1.47	2.71	11.1353164132655	11.6560701910418	12.176823968818	13.1676219431904	13.7834184429717	14.399214942753	13.4348775406789	14.0651998562702	14.6880563530276	11.9218085859269	2.21192765220614	-0.0366980334469317	20.7079127925451	-0.00547223326180666	-0.00253323968866337	-0.00815251850994696	0.176748512633516	0.180225973298993	0.173577159461025	0.201276573392384	0.203935474188346	0.197537396854157	0.00029946555260545	0.000361488956345966	0.000369469707389913
152	27.3297674716514	0.17	11.9225944735845	11.3625173293413	12.4826716178277	0.188180387726901	29.4575522121362	28.1545162136511	30.7605882106213	1.99	1.48	2.71	11.4554777515975	11.9856555666558	12.5158333817141	13.5647029146554	14.1924990405921	14.8202951665287	13.8552245080463	14.4939501188452	15.1330870966345	11.9225944735845	2.21767865581044	-0.331843453587157	20.5252746124852	-0.00547223326180666	-0.00253323968866337	-0.00815251850994696	0.176748512633516	0.180225973298993	0.173577159461025	0.201276573392384	0.203935474188346	0.197537396854157	0.00029946555260545	0.000361488956345966	0.000369469707389913
152	27.3297674716514	0.17	11.9238999132997	11.357065476616	12.4907343499834	0.184597355994606	28.795326285541	27.5064462655778	30.0842063055042	2.01	1.46	2.71	11.1088233069693	11.6293536680132	12.149884029057	13.1330627904913	13.7484437113182	14.3638246321451	13.3999062414341	14.0254701431752	14.6533214646389	11.9238999132997	2.20633680103744	0.0277027116525213	20.6944287709452	-0.00547223326180666	-0.00253323968866337	-0.00815251850994696	0.176748512633516	0.180225973298993	0.173577159461025	0.201276573392384	0.203935474188346	0.197537396854157	0.00029946555260545	0.000361488956345966	0.000369469707389913
152	27.3297674716514	0.17	11.9240514142612	11.3626265245181	12.4854763040042	0.191080996788143	29.4997759715174	28.2071298255758	30.792422117459	2	1.47	2.72	11.4407009113139	11.964993103796	12.4892852962782	13.5379325793402	14.1583344593228	14.7787363393054	13.8169366361253	14.4478036565217	15.0846595147989	11.9240514142612	2.2132144472599	-0.0127172749854109	20.7955998349583	-0.00547223326180666	-0.00253323968866337	-0.00815251850994696	0.176748512633516	0.180225973298993	0.173577159461025	0.201276573392384	0.203935474188346	0.197537396854157	0.00029946555260545	0.000361488956345966	0.000369469707389913
152	27.3297674716514	0.17	11.9241915431574	11.3725092407066	12.4758738456081	0.193377486215771	29.709256078047	28.4170220898827	31.0014900662114	2.01	1.48	2.73	11.4746576789733	11.996455586172	12.5182534933707	13.5650718897648	14.1819291696163	14.7987864494679	13.8437501664491	14.4742744115173	15.1018396048298	11.9241915431574	2.22456114720216	0.480105784540235	21.4329264499015	-0.00547223326180666	-0.00253323968866337	-0.00815251850994696	0.176748512633516	0.180225973298993	0.173577159461025	0.201276573392384	0.203935474188346	0.197537396854157	0.00029946555260545	0.000361488956345966	0.000369469707389913
152	27.3297674716514	0.17	11.9246649434289	11.3641498800506	12.4851800068072	0.187252522191296	29.4312666144703	28.125426222509	30.7371070064317	2	1.48	2.7	11.3956277627234	11.9247173810137	12.4538069993041	13.4815435359874	14.1074805068977	14.733417477808	13.7657051768716	14.4076595467678	15.0437164671308	11.9246649434289	2.21871189701813	-0.0463092762590677	20.8010957857016	-0.00547223326180666	-0.00253323968866337	-0.00815251850994696	0.176748512633516	0.180225973298993	0.173577159461025	0.201276573392384	0.203935474188346	0.197537396854157	0.00029946555260545	0.000361488956345966	0.000369469707389913
152	27.3297674716514	0.17	11.927218703349	11.3593492807999	12.4950881258981	0.189430707236311	29.4964731168516	28.1970303928306	30.7959158408727	2	1.47	2.71	11.4359748828375	11.9629947195565	12.4900145562755	13.5321789092032	14.1558010133304	14.7794231174576	13.8111148502747	14.4403047995452	15.0814194771582	11.927218703349	2.209447436208	-0.0235976120743388	20.714328790814	-0.00547223326180666	-0.00253323968866337	-0.00815251850994696	0.176748512633516	0.180225973298993	0.173577159461025	0.201276573392384	0.203935474188346	0.197537396854157	0.00029946555260545	0.000361488956345966	0.000369469707389913
152	27.3297674716514	0.17	11.9278879284268	11.3602763907695	12.4954994660841	0.185028112069047	29.3065505310349	27.9966620383607	30.616439023709	2	1.47	2.7	11.3724252584924	11.9045104392002	12.436595619908	13.4615260417588	14.0913546274585	14.7211832131582	13.7432117430557	14.3825346610404	15.0344211186248	11.9278879284268	2.2059215335484	0.40975068324472	21.1531092097884	-0.00547223326180666	-0.00253323968866337	-0.00815251850994696	0.176748512633516	0.180225973298993	0.173577159461025	0.201276573392384	0.203935474188346	0.197537396854157	0.00029946555260545	0.000361488956345966	0.000369469707389913
152	27.3297674716514	0.17	11.9280452851842	11.3729654359712	12.4831251343973	0.189506792002938	29.3513828343176	28.0586522170547	30.6441134515805	2	1.48	2.71	11.3931212495138	11.9180301635807	12.4429390776476	13.4848733721443	14.1061544138434	14.7274354555425	13.7669680408157	14.3983960141212	15.0354989981437	11.9280452851842	2.21568989958019	0.309966960161207	21.1413657404603	-0.00547223326180666	-0.00253323968866337	-0.00815251850994696	0.176748512633516	0.180225973298993	0.173577159461025	0.201276573392384	0.203935474188346	0.197537396854157	0.00029946555260545	0.000361488956345966	0.000369469707389913
152	27.3297674716514	0.17	11.9296133340075	11.3609282076682	12.4982984603467	0.186342509682723	29.2927696789398	27.9891753935129	30.5963639643667	1.99	1.47	2.69	11.3998711693197	11.9308195342498	12.4617678991799	13.501861992804	14.1307104632924	14.7595589337807	13.7852920220357	14.4322112589818	15.0674051228828	11.9296133340075	2.20407394447525	-0.523033664556953	20.1540903878769	-0.00547223326180666	-0.00253323968866337	-0.00815251850994696	0.176748512633516	0.180225973298993	0.173577159461025	0.201276573392384	0.203935474188346	0.197537396854157	0.00029946555260545	0.000361488956345966	0.000369469707389913
152	27.3297674716514	0.17	11.9302338599877	11.3632514390599	12.4972162809155	0.184950459917839	29.1270515000615	27.8248506122618	30.4292523878612	2	1.48	2.68	11.297752345638	11.8264862942813	12.3552202429246	13.3718834824799	13.9976866102339	14.6234897379878	13.6627621078029	14.2949440139685	14.9442726151379	11.9302338599877	2.21344603386125	-0.214292097310906	20.6333499707992	-0.00547223326180666	-0.00253323968866337	-0.00815251850994696	0.176748512633516	0.180225973298993	0.173577159461025	0.201276573392384	0.203935474188346	0.197537396854157	0.00029946555260545	0.000361488956345966	0.000369469707389913
152	27.3297674716514	0.17	11.9318343712907	11.3715363193452	12.4921324232362	0.192479831636833	29.4305667526225	28.1467593744488	30.7143741307961	2.02	1.48	2.71	11.3425514194783	11.8598987633028	12.3772461071274	13.4030606239724	14.0143902584164	14.6257198928604	13.6868848968231	14.3199470912688	14.9341921113344	11.9318343712907	2.22068612618795	-0.119988989478747	20.7428981511867	-0.00547223326180666	-0.00253323968866337	-0.00815251850994696	0.176748512633516	0.180225973298993	0.173577159461025	0.201276573392384	0.203935474188346	0.197537396854157	0.00029946555260545	0.000361488956345966	0.000369469707389913
152	27.3297674716514	0.17	11.9319168723613	11.3677789451195	12.4960547996032	0.193141321713038	29.9887372325691	28.6833586454712	31.2941158196671	2	1.47	2.68	11.6401536914796	12.169896653843	12.6996396162065	13.7755614760795	14.402486767444	15.0294120588085	14.0724985636172	14.713823751458	15.3481291698784	11.9319168723613	2.20368804273747	0.0650500909954151	20.7592682147408	-0.00547223326180666	-0.00253323968866337	-0.00815251850994696	0.176748512633516	0.180225973298993	0.173577159461025	0.201276573392384	0.203935474188346	0.197537396854157	0.00029946555260545	0.000361488956345966	0.000369469707389913
152	27.3297674716514	0.17	11.9321805963335	11.3710135153397	12.4933476773272	0.190261758714962	29.4485492157509	28.1547179446377	30.7423804868641	2	1.47	2.71	11.431190171575	11.9565028860944	12.4818156006138	13.5296910135995	14.1514389336573	14.7731868537152	13.8124377979241	14.4434558056078	15.0808065116965	11.9321805963335	2.21205754765052	-0.393050670945245	20.3867628565279	-0.00547223326180666	-0.00253323968866337	-0.00815251850994696	0.176748512633516	0.180225973298993	0.173577159461025	0.201276573392384	0.203935474188346	0.197537396854157	0.00029946555260545	0.000361488956345966	0.000369469707389913
152	27.3297674716514	0.17	11.9321929655045	11.3680681091099	12.4963178218991	0.184375879809235	28.9557844853383	27.6587680454949	30.2528009251817	2	1.47	2.7	11.234373132582	11.7611922092787	12.2880112859753	13.2979092751932	13.9214947840308	14.5450802928684	13.5755754856845	14.2117275445224	14.8401450309306	11.9321929655045	2.20582851388078	0.520125139032466	21.2109480834864	-0.00547223326180666	-0.00253323968866337	-0.00815251850994696	0.176748512633516	0.180225973298993	0.173577159461025	0.201276573392384	0.203935474188346	0.197537396854157	0.00029946555260545	0.000361488956345966	0.000369469707389913
152	27.3297674716514	0.17	11.9322096357595	11.3743550792257	12.4900641922933	0.189226923208386	29.0594865704849	27.778444772752	30.3405283682178	2	1.47	2.69	11.2659482773099	11.7854932249266	12.3050381725432	13.3309201713969	13.9456941834593	14.5604681955218	13.6103450519367	14.2413427388119	14.8632300102494	11.9322096357595	2.20282268310023	-0.160093250625068	20.5202707528528	-0.00547223326180666	-0.00253323968866337	-0.00815251850994696	0.176748512633516	0.180225973298993	0.173577159461025	0.201276573392384	0.203935474188346	0.197537396854157	0.00029946555260545	0.000361488956345966	0.000369469707389913
152	27.3297674716514	0.17	11.9322277392902	11.3703731896771	12.4940822889033	0.193934117029739	29.706645494215	28.4168259814416	30.9964650069884	2	1.49	2.72	11.5277584326404	12.0509951859171	12.5742319391938	13.6414627300607	14.2606390175002	14.8798153049397	13.9291310106826	14.5595062721795	15.1988308553951	11.9322277392902	2.22076618646947	0.664359271179361	21.5801925475567	-0.00547223326180666	-0.00253323968866337	-0.00815251850994696	0.176748512633516	0.180225973298993	0.173577159461025	0.201276573392384	0.203935474188346	0.197537396854157	0.00029946555260545	0.000361488956345966	0.000369469707389913
152	27.3297674716514	0.17	11.9332775687493	11.3690879618968	12.4974671756018	0.188312192514542	29.3932948966942	28.0936618947116	30.6929278986768	2	1.47	2.72	11.3969085992033	11.9241377867551	12.4513669743069	13.4866838601521	14.110587554076	14.7344912479999	13.7634798122066	14.4025633660485	15.0387804362154	11.9332775687493	2.21047237278121	0.439209614201024	21.194520371544	-0.00547223326180666	-0.00253323968866337	-0.00815251850994696	0.176748512633516	0.180225973298993	0.173577159461025	0.201276573392384	0.203935474188346	0.197537396854157	0.00029946555260545	0.000361488956345966	0.000369469707389913
152	27.3297674716514	0.17	11.9343774635707	11.3740318923166	12.4947230348249	0.194472455117028	30.0875340585521	28.7834219956924	31.3916461214118	2.05	1.49	2.76	11.4453328938221	11.9638951652751	12.4824574367282	13.4860359427609	14.0970578760024	14.7080798092439	13.7557441497901	14.3754993094739	14.9934294410948	11.9343774635707	2.25623676481762	0.285303499386594	21.6283688593573	-0.00547223326180666	-0.00253323968866337	-0.00815251850994696	0.176748512633516	0.180225973298993	0.173577159461025	0.201276573392384	0.203935474188346	0.197537396854157	0.00029946555260545	0.000361488956345966	0.000369469707389913
152	27.3297674716514	0.17	11.9357591086314	11.3699396616285	12.5015785556342	0.188745159863606	29.6108563482955	28.303455164149	30.918257532442	1.99	1.47	2.7	11.5034686346376	12.0348401024493	12.5662115702611	13.6182911555317	14.2473511017303	14.8764110479289	13.9048217427176	14.5496757241922	15.1827925353555	11.9357591086314	2.21598587042156	0.000164398578429735	20.8382751960961	-0.00547223326180666	-0.00253323968866337	-0.00815251850994696	0.176748512633516	0.180225973298993	0.173577159461025	0.201276573392384	0.203935474188346	0.197537396854157	0.00029946555260545	0.000361488956345966	0.000369469707389913
152	27.3297674716514	0.17	11.936282225047	11.3759258116528	12.4966386384412	0.184581733740488	28.9543292551916	27.6582649973408	30.2503935130423	2.01	1.49	2.72	11.1900609355204	11.7144263656402	12.2387917957601	13.234189394676	13.854342533628	14.47449567258	13.5092263546583	14.1478482752037	14.7803677754847	11.936282225047	2.22402728866968	-0.0767595843530148	20.8749088611505	-0.00547223326180666	-0.00253323968866337	-0.00815251850994696	0.176748512633516	0.180225973298993	0.173577159461025	0.201276573392384	0.203935474188346	0.197537396854157	0.00029946555260545	0.000361488956345966	0.000369469707389913
152	27.3297674716514	0.17	11.9365722137064	11.3795952156275	12.4935492117853	0.194255023287929	29.6490423899934	28.3630437386572	30.9350410413295	2	1.48	2.71	11.4897899198582	12.0107443871298	12.5316988544014	13.5924010300258	14.2086892378111	14.8249774455964	13.8730334705979	14.502269414754	15.1352794913495	11.9365722137064	2.21231195225006	-0.119366062185569	20.6599700903137	-0.00547223326180666	-0.00253323968866337	-0.00815251850994696	0.176748512633516	0.180225973298993	0.173577159461025	0.201276573392384	0.203935474188346	0.197537396854157	0.00029946555260545	0.000361488956345966	0.000369469707389913
152	27.3297674716514	0.17	11.938818782382	11.3798348794411	12.497802685323	0.186836962971518	29.259051228243	27.9590767617298	30.5590256947561	2	1.49	2.72	11.3369314760986	11.8640490763374	12.3911666765763	13.4143316315343	14.0380392294262	14.6617468273182	13.696311843729	14.3423005666912	14.9778201277499	11.938818782382	2.22436825790013	-0.124693642890154	20.8278757363281	-0.00547223326180666	-0.00253323968866337	-0.00815251850994696	0.176748512633516	0.180225973298993	0.173577159461025	0.201276573392384	0.203935474188346	0.197537396854157	0.00029946555260545	0.000361488956345966	0.000369469707389913
152	27.3297674716514	0.17	11.9388374149666	11.3814926728139	12.4961821571194	0.194017026863375	29.7065172028294	28.4170452005925	30.9959892050663	1.99	1.46	2.71	11.5630936370097	12.0877887768075	12.6124839166054	13.6923387894627	14.313652067797	14.9349653461313	13.9621508373054	14.5954608105701	15.228349193928	11.9388374149666	2.20835652067246	0.553016781321119	21.2102323017676	-0.00547223326180666	-0.00253323968866337	-0.00815251850994696	0.176748512633516	0.180225973298993	0.173577159461025	0.201276573392384	0.203935474188346	0.197537396854157	0.00029946555260545	0.000361488956345966	0.000369469707389913
152	27.3297674716514	0.17	11.9388511784377	11.381669240449	12.4960331164264	0.190234818452149	29.1686173131149	27.8869728789154	30.4502617473144	2	1.46	2.7	11.3188959907347	11.8390958744151	12.3592957580954	13.3958627641263	14.01151699908	14.6271712340337	13.6653820636554	14.296909540651	14.9199972066723	11.9388511784377	2.20944770586369	0.0694202389457094	20.7952959324708	-0.00547223326180666	-0.00253323968866337	-0.00815251850994696	0.176748512633516	0.180225973298993	0.173577159461025	0.201276573392384	0.203935474188346	0.197537396854157	0.00029946555260545	0.000361488956345966	0.000369469707389913
152	27.3297674716514	0.17	11.9393440255768	11.3828359259429	12.4958521252108	0.192533972923531	29.7796037673442	28.4807970500389	31.0784104846494	2.01	1.49	2.73	11.5225814616744	12.0480445018002	12.573507541926	13.6273857715572	14.2488339757037	14.8702821798502	13.912699305347	14.5407103806733	15.1799533171769	11.9393440255768	2.22786894148149	-0.054072419078254	20.9306673452121	-0.00547223326180666	-0.00253323968866337	-0.00815251850994696	0.176748512633516	0.180225973298993	0.173577159461025	0.201276573392384	0.203935474188346	0.197537396854157	0.00029946555260545	0.000361488956345966	0.000369469707389913
152	27.3297674716514	0.17	11.9394967288803	11.3729137666928	12.5060796910677	0.187703435164895	29.2421461319787	27.9466157301461	30.5376765338114	1.99	1.48	2.69	11.3562293292709	11.8826737649163	12.4091182005616	13.4434161452707	14.0666169824976	14.6898178197245	13.7279027988051	14.3641218457826	15.0014602250666	11.9394967288803	2.20382754513717	0.354640305498308	21.0312958115029	-0.00547223326180666	-0.00253323968866337	-0.00815251850994696	0.176748512633516	0.180225973298993	0.173577159461025	0.201276573392384	0.203935474188346	0.197537396854157	0.00029946555260545	0.000361488956345966	0.000369469707389913
152	27.3297674716514	0.17	11.939527149186	11.3804977173547	12.4985565810172	0.19091847211915	29.4675731553465	28.1756588531672	30.7594874575258	2.02	1.48	2.72	11.3143074621891	11.8330926911638	12.3518779201386	13.3595927085154	13.9721586464183	14.5847245843211	13.6416406961464	14.2702478898286	14.892422501989	11.939527149186	2.22147850093044	0.0207643722636222	20.9189661363317	-0.00547223326180666	-0.00253323968866337	-0.00815251850994696	0.176748512633516	0.180225973298993	0.173577159461025	0.201276573392384	0.203935474188346	0.197537396854157	0.00029946555260545	0.000361488956345966	0.000369469707389913
152	27.3297674716514	0.17	11.9400481653656	11.3808837833136	12.4992125474176	0.19339144916257	29.6687245899603	28.3783113157019	30.9591378642187	2.01	1.47	2.73	11.4646321984668	11.9859498134867	12.5072674285065	13.5546485690632	14.1710030183059	14.7873574675486	13.8273209893654	14.4552774707142	15.0825736342234	11.9400481653656	2.21842360432395	0.366462307524818	21.2033819098606	-0.00547223326180666	-0.00253323968866337	-0.00815251850994696	0.176748512633516	0.180225973298993	0.173577159461025	0.201276573392384	0.203935474188346	0.197537396854157	0.00029946555260545	0.000361488956345966	0.000369469707389913
152	27.3297674716514	0.17	11.9405018805883	11.3804898799798	12.5005138811968	0.184974667806522	28.8736628934848	27.5828940458995	30.1644317410701	2	1.47	2.72	11.1834239590328	11.7067633603167	12.2301027616006	13.2324462990869	13.8516717303192	14.4708971615515	13.5017557526702	14.1356034932475	14.7522165436169	11.9405018805883	2.21401556303991	-0.149783624916984	20.6510259795986	-0.00547223326180666	-0.00253323968866337	-0.00815251850994696	0.176748512633516	0.180225973298993	0.173577159461025	0.201276573392384	0.203935474188346	0.197537396854157	0.00029946555260545	0.000361488956345966	0.000369469707389913
152	27.3297674716514	0.17	11.9417579438764	11.3786371706437	12.504878717109	0.192096004639179	29.5877737490859	28.2955129539415	30.8800345442303	2.01	1.49	2.73	11.4380053296203	11.960380940417	12.4827565512137	13.5249076810468	14.1425924702434	14.76027725944	13.8088808242949	14.4443588366184	15.0697374185689	11.9417579438764	2.22501342732251	-0.514030595904606	20.4326854076095	-0.00547223326180666	-0.00253323968866337	-0.00815251850994696	0.176748512633516	0.180225973298993	0.173577159461025	0.201276573392384	0.203935474188346	0.197537396854157	0.00029946555260545	0.000361488956345966	0.000369469707389913
152	27.3297674716514	0.17	11.9425862795365	11.3802473457329	12.5049252133401	0.184014884770049	29.0089512077015	27.7079915281845	30.3099108872185	1.99	1.48	2.67	11.3036265747593	11.8343601860758	12.3650937973922	13.3925874947263	14.0214030592655	14.6502186238047	13.6784338103474	14.3247066537834	14.9726806560944	11.9425862795365	2.19559217336717	-0.243882066819763	20.3803902930717	-0.00547223326180666	-0.00253323968866337	-0.00815251850994696	0.176748512633516	0.180225973298993	0.173577159461025	0.201276573392384	0.203935474188346	0.197537396854157	0.00029946555260545	0.000361488956345966	0.000369469707389913
152	27.3297674716514	0.17	11.9463207586308	11.3914234781188	12.5012180391429	0.194607128100122	29.5480682546309	28.2678890140233	30.8282474952385	2.01	1.49	2.72	11.4274222025962	11.9449404605095	12.4624587184227	13.5125424343827	14.1244903695025	14.7364383046222	13.7975514757052	14.419128738999	15.0499814084808	11.9463207586308	2.2240578415121	0.576445889047537	21.5350082260883	-0.00547223326180666	-0.00253323968866337	-0.00815251850994696	0.176748512633516	0.180225973298993	0.173577159461025	0.201276573392384	0.203935474188346	0.197537396854157	0.00029946555260545	0.000361488956345966	0.000369469707389913
152	27.3297674716514	0.17	11.9470056929758	11.3827320714533	12.5112793144982	0.187490279454026	29.3120034410163	28.0124696540034	30.6115372280291	2.01	1.49	2.71	11.3155160383655	11.8404570946512	12.3653981509368	13.3780122961023	13.9986351543005	14.6192580124987	13.6662264953342	14.3012531032621	14.9375494956122	11.9470056929758	2.21910273918532	-0.266108537808118	20.6567991326563	-0.00547223326180666	-0.00253323968866337	-0.00815251850994696	0.176748512633516	0.180225973298993	0.173577159461025	0.201276573392384	0.203935474188346	0.197537396854157	0.00029946555260545	0.000361488956345966	0.000369469707389913
152	27.3297674716514	0.17	11.9483265350663	11.3914774925302	12.5051755776024	0.195416808482022	29.574837114627	28.2967982847044	30.8528759445495	2	1.46	2.72	11.4800516761078	11.9985538636685	12.5170560512292	13.5852608238821	14.1988458193596	14.812430814837	13.8594173740652	14.474997427157	15.1076029146172	11.9483265350663	2.21384596812387	0.0803256796968674	20.7898044917334	-0.00547223326180666	-0.00253323968866337	-0.00815251850994696	0.176748512633516	0.180225973298993	0.173577159461025	0.201276573392384	0.203935474188346	0.197537396854157	0.00029946555260545	0.000361488956345966	0.000369469707389913
152	27.3297674716514	0.17	11.9495509090654	11.3847169983573	12.5143848197734	0.189272146579776	29.6179062062468	28.3124397580205	30.9233726544732	1.98	1.47	2.69	11.5750727521218	12.1087911191301	12.6425094861385	13.7206288147274	14.3532772448621	14.9859256749968	14.0127526153647	14.6560080523739	15.3030060837418	11.9495509090654	2.20120192885106	0.0505471852330406	20.7068281173727	-0.00547223326180666	-0.00253323968866337	-0.00815251850994696	0.176748512633516	0.180225973298993	0.173577159461025	0.201276573392384	0.203935474188346	0.197537396854157	0.00029946555260545	0.000361488956345966	0.000369469707389913
152	27.3297674716514	0.17	11.9497580361018	11.3798343531143	12.5196817190893	0.186400215569352	29.423420542891	28.1142611252147	30.7325799605673	2.02	1.5	2.72	11.3141607119914	11.841012190792	12.3678636695926	13.3656329340937	13.9880125922658	14.6103922504379	13.6518735552754	14.2855827682527	14.9247777809742	11.9497580361018	2.22434321711099	0.207174215858888	21.1926947254389	-0.00547223326180666	-0.00253323968866337	-0.00815251850994696	0.176748512633516	0.180225973298993	0.173577159461025	0.201276573392384	0.203935474188346	0.197537396854157	0.00029946555260545	0.000361488956345966	0.000369469707389913
152	27.3297674716514	0.17	11.9502686030854	11.3902025600981	12.5103346460728	0.18641028538386	29.1051101244469	27.8101565347474	30.4000637141465	2	1.49	2.72	11.2746874335564	11.7996825714508	12.3246777093452	13.3402058435995	13.961379889237	14.5825539348744	13.6248106826569	14.2608197461564	14.8985896577164	11.9502686030854	2.22430782591734	0.281333391542961	21.2722876605419	-0.00547223326180666	-0.00253323968866337	-0.00815251850994696	0.176748512633516	0.180225973298993	0.173577159461025	0.201276573392384	0.203935474188346	0.197537396854157	0.00029946555260545	0.000361488956345966	0.000369469707389913
152	27.3297674716514	0.17	11.9510859802486	11.3954722119894	12.5066997485077	0.19012759293066	29.1225537771682	27.842487813524	30.4026197408125	2	1.46	2.7	11.2982985466063	11.8177409008049	12.3371832550035	13.3708343118477	13.98556206257	14.6002898132924	13.6452741089676	14.2700293386435	14.8956906977258	11.9510859802486	2.20961530900672	0.03806789668423	20.7464674308722	-0.00547223326180666	-0.00253323968866337	-0.00815251850994696	0.176748512633516	0.180225973298993	0.173577159461025	0.201276573392384	0.203935474188346	0.197537396854157	0.00029946555260545	0.000361488956345966	0.000369469707389913
152	27.3297674716514	0.17	11.9525356777003	11.3873917857873	12.5176795696133	0.187120033351027	29.3775568579092	28.073531878915	30.6815818369035	1.99	1.48	2.7	11.4229420487449	11.953541541157	12.4841410335691	13.5262833836349	14.1545837870644	14.782884190494	13.8160393010768	14.4596242636011	15.0959093747277	11.9525356777003	2.2111187130295	-0.0952936722441104	20.7118409144462	-0.00547223326180666	-0.00253323968866337	-0.00815251850994696	0.176748512633516	0.180225973298993	0.173577159461025	0.201276573392384	0.203935474188346	0.197537396854157	0.00029946555260545	0.000361488956345966	0.000369469707389913
152	27.3297674716514	0.17	11.9529000543275	11.3952993138039	12.5105007948512	0.188327199329746	29.2427523513333	27.9498390998061	30.5356656028604	1.99	1.47	2.72	11.3594427519323	11.8849117541506	12.4103807563689	13.4477090379799	14.0697777789054	14.6918465198309	13.7198549974333	14.3590818972142	14.993401583305	11.9529000543275	2.21630252233105	0.181913791086949	20.9974774295531	-0.00547223326180666	-0.00253323968866337	-0.00815251850994696	0.176748512633516	0.180225973298993	0.173577159461025	0.201276573392384	0.203935474188346	0.197537396854157	0.00029946555260545	0.000361488956345966	0.000369469707389913
152	27.3297674716514	0.17	11.9533951452189	11.3979851820615	12.5088051083763	0.195319964938765	29.8253559267877	28.5360941794745	31.1146176741009	1.99	1.47	2.69	11.6190577759159	12.1440072184043	12.6689566608926	13.7605444923431	14.3822463806464	15.0039482689496	14.0494266676473	14.6840617644777	15.3169435642788	11.9533951452189	2.20853985676532	-0.184414124060646	20.5373341303446	-0.00547223326180666	-0.00253323968866337	-0.00815251850994696	0.176748512633516	0.180225973298993	0.173577159461025	0.201276573392384	0.203935474188346	0.197537396854157	0.00029946555260545	0.000361488956345966	0.000369469707389913
152	27.3297674716514	0.17	11.953671336872	11.3913363035501	12.5160063701938	0.190765370963467	29.4166328865625	28.1263124160348	30.7069533570902	1.99	1.48	2.69	11.4451898907823	11.9702485115752	12.4953071323681	13.5528263055636	14.1745746868269	14.7963230680901	13.8388852389059	14.4758781453999	15.1189344892568	11.953671336872	2.20706057012975	0.372358524800015	21.0776694658555	-0.00547223326180666	-0.00253323968866337	-0.00815251850994696	0.176748512633516	0.180225973298993	0.173577159461025	0.201276573392384	0.203935474188346	0.197537396854157	0.00029946555260545	0.000361488956345966	0.000369469707389913
152	27.3297674716514	0.17	11.9542056999312	11.3891446826554	12.519266717207	0.182069068047796	28.8706629687078	27.5674537113688	30.1738722260467	1.99	1.48	2.72	11.2139356481569	11.7440573235533	12.2741789989496	13.2779984179762	13.9056955073922	14.5333925968083	13.5585955129038	14.1942528649087	14.8355136203697	11.9542056999312	2.21500061303982	-0.3136484878922	20.5686949397193	-0.00547223326180666	-0.00253323968866337	-0.00815251850994696	0.176748512633516	0.180225973298993	0.173577159461025	0.201276573392384	0.203935474188346	0.197537396854157	0.00029946555260545	0.000361488956345966	0.000369469707389913
152	27.3297674716514	0.17	11.9542832705858	11.3926728128805	12.515893728291	0.192149190127899	29.6007316433957	28.3081263897532	30.8933368970381	2.01	1.48	2.7	11.443823329565	11.9663710232515	12.488918716938	13.5319706464363	14.1498672923991	14.7677639383619	13.8265552577091	14.4577559151225	15.0889945061969	11.9542832705858	2.21544884185658	0.00101670231777254	20.8480854629944	-0.00547223326180666	-0.00253323968866337	-0.00815251850994696	0.176748512633516	0.180225973298993	0.173577159461025	0.201276573392384	0.203935474188346	0.197537396854157	0.00029946555260545	0.000361488956345966	0.000369469707389913
152	27.3297674716514	0.17	11.9547456920847	11.4008527669578	12.5086386172117	0.196790565649035	30.1271166160353	28.8308718976177	31.4233613344528	1.98	1.48	2.69	11.7761130289976	12.3055706316512	12.8350282343049	13.9561131537037	14.5835842211542	15.2110552886047	14.2549403509649	14.8997333890483	15.5388325615998	11.9547456920847	2.21074670192258	-0.693635603455918	20.064020280396	-0.00547223326180666	-0.00253323968866337	-0.00815251850994696	0.176748512633516	0.180225973298993	0.173577159461025	0.201276573392384	0.203935474188346	0.197537396854157	0.00029946555260545	0.000361488956345966	0.000369469707389913
152	27.3297674716514	0.17	11.9554886832778	11.3954488600368	12.5155285065188	0.194377387368569	29.9042893737123	28.6077264212272	31.2008523261974	2	1.5	2.7	11.5880092457051	12.1132024491009	12.6383956524967	13.7083639224846	14.3296561055603	14.950948288636	14.0137039559009	14.645771474907	15.2827191120465	11.9554886832778	2.21892286835149	0.147683529257616	21.0135083342009	-0.00547223326180666	-0.00253323968866337	-0.00815251850994696	0.176748512633516	0.180225973298993	0.173577159461025	0.201276573392384	0.203935474188346	0.197537396854157	0.00029946555260545	0.000361488956345966	0.000369469707389913
152	27.3297674716514	0.17	11.9555507679402	11.3967720656931	12.5143294701872	0.191253763845969	29.5194371356715	28.2266519075822	30.8122223637607	2.01	1.49	2.73	11.4042957911081	11.9266143850305	12.4489329789529	13.4835505385988	14.1010993366486	14.7186481346983	13.7592495567181	14.3908230820198	15.0281058270993	11.9555507679402	2.22660522169011	0.308746080060228	21.26231999749	-0.00547223326180666	-0.00253323968866337	-0.00815251850994696	0.176748512633516	0.180225973298993	0.173577159461025	0.201276573392384	0.203935474188346	0.197537396854157	0.00029946555260545	0.000361488956345966	0.000369469707389913
152	27.3297674716514	0.17	11.9565999580995	11.4025490158866	12.5106509003125	0.195015888989637	29.8392156327627	28.5481056878939	31.1303255776315	2.02	1.47	2.72	11.4811047794248	12.0003465365086	12.5195882935924	13.5609085086963	14.1742109823683	14.7875134560402	13.8371031158524	14.4659960341632	15.0832864231549	11.9565999580995	2.22648205066634	0.341515726377487	21.2718958746311	-0.00547223326180666	-0.00253323968866337	-0.00815251850994696	0.176748512633516	0.180225973298993	0.173577159461025	0.201276573392384	0.203935474188346	0.197537396854157	0.00029946555260545	0.000361488956345966	0.000369469707389913
152	27.3297674716514	0.17	11.9569941478029	11.3894010668553	12.5245872287504	0.187333208226786	29.5026359964002	28.1939758999272	30.8112960928731	2.01	1.5	2.7	11.3693978446789	11.8971232471928	12.4248486497067	13.436771960106	14.0604572236535	14.684142487201	13.7334537140303	14.364777211137	15.0075452757951	11.9569941478029	2.22056317923768	0.106558841875772	21.0687788927897	-0.00547223326180666	-0.00253323968866337	-0.00815251850994696	0.176748512633516	0.180225973298993	0.173577159461025	0.201276573392384	0.203935474188346	0.197537396854157	0.00029946555260545	0.000361488956345966	0.000369469707389913
152	27.3297674716514	0.17	11.9583382489305	11.3947765852685	12.5218999125926	0.189198831592553	29.0288253767788	27.749018060268	30.3086326932897	2.01	1.48	2.72	11.1934992771868	11.709752581761	12.2260058863352	13.2297873302764	13.8399558985622	14.450124466848	13.5016098416131	14.1252415469673	14.7465632697503	11.9583382489305	2.21653872674007	-0.284574205307245	20.527152028304	-0.00547223326180666	-0.00253323968866337	-0.00815251850994696	0.176748512633516	0.180225973298993	0.173577159461025	0.201276573392384	0.203935474188346	0.197537396854157	0.00029946555260545	0.000361488956345966	0.000369469707389913
152	27.3297674716514	0.17	11.9584605679947	11.3928765749309	12.5240445610585	0.186230440752241	29.3359344423088	28.0299365417271	30.6419323428904	1.99	1.47	2.69	11.3986903716712	11.9297891728626	12.460887974054	13.4958921115195	14.1247057635904	14.7535194156613	13.7823459276244	14.4199196214369	15.0613800193458	11.9584605679947	2.20538157401509	0.29416116509414	20.9765033034416	-0.00547223326180666	-0.00253323968866337	-0.00815251850994696	0.176748512633516	0.180225973298993	0.173577159461025	0.201276573392384	0.203935474188346	0.197537396854157	0.00029946555260545	0.000361488956345966	0.000369469707389913
152	27.3297674716514	0.17	11.9592891100593	11.3876345502442	12.5309436698745	0.183300100433408	29.237949823568	27.9235908820936	30.5523087650425	2.01	1.48	2.69	11.2674232516437	11.7977790558347	12.3281348600258	13.3180509896218	13.9449295123424	14.571808035063	13.5981383133995	14.2428262512336	14.8880367710456	11.9592891100593	2.20907285819967	0.081660173493118	20.8951346835124	-0.00547223326180666	-0.00253323968866337	-0.00815251850994696	0.176748512633516	0.180225973298993	0.173577159461025	0.201276573392384	0.203935474188346	0.197537396854157	0.00029946555260545	0.000361488956345966	0.000369469707389913
152	27.3297674716514	0.17	11.9594244760452	11.3963128903637	12.5225360617267	0.193905285474705	29.9134732290898	28.6145537713539	31.2123926868257	2.01	1.49	2.74	11.531402224729	12.0548548301537	12.5783074355783	13.6263046741016	14.2448525787678	14.8634004834339	13.9106582009978	14.5407354665212	15.1697793658425	11.9594244760452	2.22907779630097	-0.548684954353259	20.4945121214377	-0.00547223326180666	-0.00253323968866337	-0.00815251850994696	0.176748512633516	0.180225973298993	0.173577159461025	0.201276573392384	0.203935474188346	0.197537396854157	0.00029946555260545	0.000361488956345966	0.000369469707389913
152	27.3297674716514	0.17	11.9601970359402	11.4039230506584	12.516471021222	0.191921185032705	29.754185651088	28.4539243452911	31.0544469568848	2.01	1.48	2.71	11.4795383753193	12.0041197784574	12.5287011815955	13.5682921296927	14.1883234838179	14.8083548379432	13.8540262954316	14.4892618221686	15.1226855332553	11.9601970359402	2.22756989978784	0.212388533785601	21.1669013239731	-0.00547223326180666	-0.00253323968866337	-0.00815251850994696	0.176748512633516	0.180225973298993	0.173577159461025	0.201276573392384	0.203935474188346	0.197537396854157	0.00029946555260545	0.000361488956345966	0.000369469707389913
152	27.3297674716514	0.17	11.9620455356586	11.3973411798609	12.5267498914562	0.191183190802142	29.4902199854917	28.1984195949938	30.7820203759896	1.99	1.47	2.71	11.4880906075603	12.0143725817301	12.5406545558999	13.6071195340414	14.2304765370256	14.8538335400099	13.8886831069426	14.5251676759321	15.1623280226203	11.9620455356586	2.202148366795	0.574753911288617	21.2181523803996	-0.00547223326180666	-0.00253323968866337	-0.00815251850994696	0.176748512633516	0.180225973298993	0.173577159461025	0.201276573392384	0.203935474188346	0.197537396854157	0.00029946555260545	0.000361488956345966	0.000369469707389913
152	27.3297674716514	0.17	11.9621097798564	11.400062669429	12.5241568902838	0.191328440763135	29.5995753703292	28.3035933774541	30.8955573632044	1.99	1.46	2.67	11.5389338785	12.0672855377429	12.5956371969857	13.6694023759864	14.2953052108807	14.9212080457749	13.9551956818112	14.5992794037445	15.2413158439449	11.9621097798564	2.1990893616791	-0.165918043893627	20.4396363748928	-0.00547223326180666	-0.00253323968866337	-0.00815251850994696	0.176748512633516	0.180225973298993	0.173577159461025	0.201276573392384	0.203935474188346	0.197537396854157	0.00029946555260545	0.000361488956345966	0.000369469707389913
152	27.3297674716514	0.17	11.962852368704	11.4058447447491	12.5198599926589	0.191106449842632	29.3110887832312	28.026816432412	30.5953611340504	2.02	1.49	2.72	11.2698741841889	11.786293444538	12.302712704887	13.3110118365471	13.9209621141439	14.5309123917407	13.5981221250748	14.224354834386	14.8368141340263	11.962852368704	2.22967622843317	0.0588333738472169	21.1149652764997	-0.00547223326180666	-0.00253323968866337	-0.00815251850994696	0.176748512633516	0.180225973298993	0.173577159461025	0.201276573392384	0.203935474188346	0.197537396854157	0.00029946555260545	0.000361488956345966	0.000369469707389913
152	27.3297674716514	0.17	11.9643806639196	11.4007592613677	12.5280020664715	0.192599784825929	29.6940209425194	28.399220885145	30.9888209998939	2	1.47	2.73	11.4920211640589	12.0159746106253	12.5399280571917	13.5918670744389	14.2115583800202	14.8312496856016	13.8645508228865	14.4977343459124	15.1317374712884	11.9643806639196	2.21450307386246	-0.100694026052617	20.7579173029535	-0.00547223326180666	-0.00253323968866337	-0.00815251850994696	0.176748512633516	0.180225973298993	0.173577159461025	0.201276573392384	0.203935474188346	0.197537396854157	0.00029946555260545	0.000361488956345966	0.000369469707389913
152	27.3297674716514	0.17	11.9646174594665	11.4098082522106	12.5194266667225	0.19131909516266	29.3681605731264	28.082271964634	30.6540491816188	2.01	1.49	2.72	11.3349889568288	11.8540186562538	12.3730483556787	13.398813623013	14.0123459549712	14.6258782869293	13.6890675761318	14.3103323267521	14.9402846446058	11.9646174594665	2.22672732003361	-0.193811873993016	20.8365554383567	-0.00547223326180666	-0.00253323968866337	-0.00815251850994696	0.176748512633516	0.180225973298993	0.173577159461025	0.201276573392384	0.203935474188346	0.197537396854157	0.00029946555260545	0.000361488956345966	0.000369469707389913
152	27.3297674716514	0.17	11.9655584922877	11.3947043903082	12.5364125942673	0.185601777805097	29.5098084924159	28.1933386901609	30.8262782946708	2.01	1.49	2.72	11.3791600599202	11.9105026142215	12.4418451685227	13.4508593741641	14.0789385944037	14.7070178146432	13.7371446455895	14.3809567934922	15.0130054342443	11.9655584922877	2.22350660638464	0.0166136931873943	20.9849292455805	-0.00547223326180666	-0.00253323968866337	-0.00815251850994696	0.176748512633516	0.180225973298993	0.173577159461025	0.201276573392384	0.203935474188346	0.197537396854157	0.00029946555260545	0.000361488956345966	0.000369469707389913
152	27.3297674716514	0.17	11.9656356704232	11.4031592147603	12.528112126086	0.193541834613006	29.7402034632247	28.4473044671182	31.0331024593312	1.98	1.46	2.69	11.6489607289488	12.1783933031159	12.707825877283	13.8130737747287	14.4408629291329	15.0686520835371	14.1012675954954	14.7366719356399	15.3869416808051	11.9656356704232	2.19992120523386	-0.00926892903864012	20.5954120421124	-0.00547223326180666	-0.00253323968866337	-0.00815251850994696	0.176748512633516	0.180225973298993	0.173577159461025	0.201276573392384	0.203935474188346	0.197537396854157	0.00029946555260545	0.000361488956345966	0.000369469707389913
152	27.3297674716514	0.17	11.9659197317498	11.405692673712	12.5261467897877	0.189604441543126	29.4070347058213	28.1122645670598	30.7018048445828	2.01	1.48	2.72	11.3398972410212	11.8621803281511	12.3844634152811	13.402784578211	14.0200783293681	14.6373720805252	13.6884526702844	14.3134285544795	14.9411949422286	11.9659197317498	2.22613570575584	-0.0907557187575442	20.9058291111747	-0.00547223326180666	-0.00253323968866337	-0.00815251850994696	0.176748512633516	0.180225973298993	0.173577159461025	0.201276573392384	0.203935474188346	0.197537396854157	0.00029946555260545	0.000361488956345966	0.000369469707389913
152	27.3297674716514	0.17	11.9663631792187	11.4061743208847	12.5265520375527	0.189038623389388	29.4063734764538	28.10924364042	30.7035033124876	1.99	1.46	2.69	11.4400219035966	11.9679334307035	12.4958449578105	13.5471639664401	14.1723117220789	14.7974594777176	13.8240967548204	14.4607032376133	15.0968076312296	11.9663631792187	2.20742239451027	-0.121123120494978	20.5763549960634	-0.00547223326180666	-0.00253323968866337	-0.00815251850994696	0.176748512633516	0.180225973298993	0.173577159461025	0.201276573392384	0.203935474188346	0.197537396854157	0.00029946555260545	0.000361488956345966	0.000369469707389913
152	27.3297674716514	0.17	11.9664269896491	11.409046613307	12.5238073659913	0.193789853202674	29.5659340532318	28.2816313851805	30.8502367212832	2	1.47	2.69	11.4786545606773	11.9999139773333	12.5211733939892	13.5848267723228	14.2017299852631	14.8186331982033	13.867862816644	14.4925160700298	15.1334825234716	11.9664269896491	2.20831009112154	0.118033467964032	20.8615244499217	-0.00547223326180666	-0.00253323968866337	-0.00815251850994696	0.176748512633516	0.180225973298993	0.173577159461025	0.201276573392384	0.203935474188346	0.197537396854157	0.00029946555260545	0.000361488956345966	0.000369469707389913
152	27.3297674716514	0.17	11.9666353036715	11.4122371959355	12.5210334114075	0.196334834009935	29.9890969751681	28.6969275848237	31.2812663655124	1.99	1.47	2.71	11.672093932735	12.1976666602168	12.7232393876986	13.8201544781855	14.4424503854305	15.0647462926754	14.1071202467453	14.7433885082165	15.3747865678895	11.9666353036715	2.21800898588086	0.265125679883734	21.1113986643874	-0.00547223326180666	-0.00253323968866337	-0.00815251850994696	0.176748512633516	0.180225973298993	0.173577159461025	0.201276573392384	0.203935474188346	0.197537396854157	0.00029946555260545	0.000361488956345966	0.000369469707389913
152	27.3297674716514	0.17	11.9671231576082	11.3943730880865	12.5398732271299	0.18762973214031	29.5597165254144	28.2498000226065	30.8696330282223	2.01	1.48	2.7	11.4086072579905	11.9376135840295	12.4666199100686	13.4873638653737	14.1127601687985	14.7381564722233	13.7722205506643	14.418840252071	15.0533313905059	11.9671231576082	2.2068133684019	-0.173700466796385	20.6162235724881	-0.00547223326180666	-0.00253323968866337	-0.00815251850994696	0.176748512633516	0.180225973298993	0.173577159461025	0.201276573392384	0.203935474188346	0.197537396854157	0.00029946555260545	0.000361488956345966	0.000369469707389913
152	27.3297674716514	0.17	11.9672569916579	11.3998914816666	12.5346225016493	0.19171350589611	29.7974353072596	28.494411472519	31.1004591420002	2.02	1.49	2.71	11.4677985156279	11.9922106380638	12.5166227604997	13.5472935553664	14.1667991175675	14.7863046797685	13.8364227538232	14.4722667775483	15.10137895393	11.9672569916579	2.22303420071582	0.216225362463336	21.2174072918296	-0.00547223326180666	-0.00253323968866337	-0.00815251850994696	0.176748512633516	0.180225973298993	0.173577159461025	0.201276573392384	0.203935474188346	0.197537396854157	0.00029946555260545	0.000361488956345966	0.000369469707389913
152	27.3297674716514	0.17	11.9675239698129	11.4105894417038	12.5244584979219	0.195395397045349	29.9610453259717	28.6662288366086	31.2558618153349	2.01	1.47	2.68	11.5891129449418	12.1125781912332	12.6360434375246	13.7039046718042	14.3228923258431	14.9418799798819	14.0013729167061	14.6327855877203	15.2588576094553	11.9675239698129	2.21275236282978	-0.528340919286732	20.2089990611739	-0.00547223326180666	-0.00253323968866337	-0.00815251850994696	0.176748512633516	0.180225973298993	0.173577159461025	0.201276573392384	0.203935474188346	0.197537396854157	0.00029946555260545	0.000361488956345966	0.000369469707389913
152	27.3297674716514	0.17	11.9680868922114	11.4027319347298	12.533441849693	0.186016603521096	29.4020507704607	28.0921852540416	30.7119162868799	2.01	1.49	2.69	11.3471421032864	11.8762298199091	12.4053175365318	13.4152564537633	14.0407749623377	14.6662934709121	13.7090446078552	14.3452998304629	14.989958549995	11.9680868922114	2.21259436948501	-0.189180207610617	20.6679146460492	-0.00547223326180666	-0.00253323968866337	-0.00815251850994696	0.176748512633516	0.180225973298993	0.173577159461025	0.201276573392384	0.203935474188346	0.197537396854157	0.00029946555260545	0.000361488956345966	0.000369469707389913
152	27.3297674716514	0.17	11.9696202260202	11.4027423192191	12.5364981328213	0.192398503600839	29.7606440245914	28.462098422961	31.0591896262218	2	1.49	2.67	11.5330423794846	12.0592221864948	12.5854019935049	13.6443682483425	14.2668745060546	14.8893807637667	13.9467530642032	14.5868487741564	15.2244562132751	11.9696202260202	2.20471363576155	0.0399715587029317	20.7438340341363	-0.00547223326180666	-0.00253323968866337	-0.00815251850994696	0.176748512633516	0.180225973298993	0.173577159461025	0.201276573392384	0.203935474188346	0.197537396854157	0.00029946555260545	0.000361488956345966	0.000369469707389913
152	27.3297674716514	0.17	11.9711153658853	11.4064556642256	12.5357750675451	0.190916285877899	29.6042643205865	28.306348033533	30.90218060764	1.99	1.48	2.69	11.5061983166416	12.0337860570151	12.5613737973886	13.6219218209169	14.246520733196	14.8711196454751	13.9102813757164	14.547896552628	15.1852289534281	11.9711153658853	2.20293822555789	-0.06159452250008	20.6420644703702	-0.00547223326180666	-0.00253323968866337	-0.00815251850994696	0.176748512633516	0.180225973298993	0.173577159461025	0.201276573392384	0.203935474188346	0.197537396854157	0.00029946555260545	0.000361488956345966	0.000369469707389913
152	27.3297674716514	0.17	11.9730636968965	11.4118680417379	12.5342593520552	0.187018011326341	29.0657078103637	27.7750924903719	30.3563231303556	1.99	1.46	2.73	11.3202791470733	11.8462945221386	12.3723098972039	13.4095536944314	14.0326506449919	14.6557475955524	13.6713305049948	14.3112810361103	14.9416583057909	11.9730636968965	2.20992654607662	0.515705637621987	21.2110735656365	-0.00547223326180666	-0.00253323968866337	-0.00815251850994696	0.176748512633516	0.180225973298993	0.173577159461025	0.201276573392384	0.203935474188346	0.197537396854157	0.00029946555260545	0.000361488956345966	0.000369469707389913
152	27.3297674716514	0.17	11.9733018940391	11.411637787395	12.5349660006832	0.189625831687123	29.6447099923783	28.3395660286253	30.9498539561312	2.01	1.51	2.72	11.4251752832699	11.9513477215041	12.4775201597382	13.5019463255935	14.1237619076657	14.745577489738	13.8018407892744	14.4405125977303	15.0635939309077	11.9733018940391	2.23078927707413	0.357603205007566	21.4360400666662	-0.00547223326180666	-0.00253323968866337	-0.00815251850994696	0.176748512633516	0.180225973298993	0.173577159461025	0.201276573392384	0.203935474188346	0.197537396854157	0.00029946555260545	0.000361488956345966	0.000369469707389913
152	27.3297674716514	0.17	11.9748426628692	11.4018985173059	12.5477868084324	0.184118589117724	29.4224883124426	28.1034382863251	30.7415383385602	2	1.48	2.71	11.3973458856571	11.9322864589414	12.4672270322257	13.4862975260567	14.1192841707062	14.7522708153556	13.7716919771448	14.410386529575	15.063099399052	11.9748426628692	2.20798048209025	0.0694829987618557	20.8422726210513	-0.00547223326180666	-0.00253323968866337	-0.00815251850994696	0.176748512633516	0.180225973298993	0.173577159461025	0.201276573392384	0.203935474188346	0.197537396854157	0.00029946555260545	0.000361488956345966	0.000369469707389913
152	27.3297674716514	0.17	11.9758223624929	11.4214083699005	12.5302363550854	0.197427060131719	29.913147512967	28.6286945716548	31.1976004542792	1.99	1.47	2.7	11.6376144290863	12.1597467968715	12.6818791646567	13.7776014777471	14.395746349775	15.0138912218028	14.0695698581902	14.6925777733088	15.3284585623953	11.9758223624929	2.21505544045748	0.0940055285381066	20.8397831594616	-0.00547223326180666	-0.00253323968866337	-0.00815251850994696	0.176748512633516	0.180225973298993	0.173577159461025	0.201276573392384	0.203935474188346	0.197537396854157	0.00029946555260545	0.000361488956345966	0.000369469707389913
152	27.3297674716514	0.17	11.9766179543568	11.4101499946682	12.5430859140454	0.190736572926091	29.6489139726245	28.34828349327	30.949544451979	2	1.48	2.71	11.4825744602894	12.0093995263664	12.5362245924434	13.5835490558522	14.2067676688608	14.8299862818693	13.8669136382663	14.502188100177	15.140510759208	11.9766179543568	2.21088482370938	-0.0558513209553169	20.7230337333223	-0.00547223326180666	-0.00253323968866337	-0.00815251850994696	0.176748512633516	0.180225973298993	0.173577159461025	0.201276573392384	0.203935474188346	0.197537396854157	0.00029946555260545	0.000361488956345966	0.000369469707389913
152	27.3297674716514	0.17	11.9770363739056	11.4115022983109	12.5425704495002	0.193131794804444	29.8385985309284	28.5397156228142	31.1374814390426	2	1.46	2.7	11.5871850947259	12.1145343112214	12.6418835277169	13.714241095759	14.3383956455962	14.9625501954334	13.9901496707165	14.6260093711139	15.2634456809237	11.9770363739056	2.20222376265198	-0.00904476116343887	20.6620058827951	-0.00547223326180666	-0.00253323968866337	-0.00815251850994696	0.176748512633516	0.180225973298993	0.173577159461025	0.201276573392384	0.203935474188346	0.197537396854157	0.00029946555260545	0.000361488956345966	0.000369469707389913
152	27.3297674716514	0.17	11.9774603200171	11.4136550839274	12.5412655561069	0.189744608462857	29.3893679852841	28.0959656010614	30.6827703695068	2	1.49	2.71	11.4048177994461	11.9298404572497	12.4548631150534	13.4978315756587	14.1192064659074	14.7405813561562	13.7878568672066	14.4202741896932	15.0534644050991	11.9774603200171	2.20863946087424	0.306831872099169	21.0939977962	-0.00547223326180666	-0.00253323968866337	-0.00815251850994696	0.176748512633516	0.180225973298993	0.173577159461025	0.201276573392384	0.203935474188346	0.197537396854157	0.00029946555260545	0.000361488956345966	0.000369469707389913
152	27.3297674716514	0.17	11.9779678829742	11.4170706129563	12.538865152992	0.188256728032987	29.3222219176415	28.0254961531296	30.6189476821533	2	1.48	2.71	11.3497606135791	11.8749083907408	12.4000561679025	13.4259055467201	14.0471155170703	14.6683254874205	13.706675641947	14.3396695951557	14.9803039321958	11.9779678829742	2.21427973323046	-0.380487927235031	20.4262720991887	-0.00547223326180666	-0.00253323968866337	-0.00815251850994696	0.176748512633516	0.180225973298993	0.173577159461025	0.201276573392384	0.203935474188346	0.197537396854157	0.00029946555260545	0.000361488956345966	0.000369469707389913
152	27.3297674716514	0.17	11.9780074125683	11.4181751595917	12.5378396655448	0.189427860238044	29.5192935812575	28.2188334642494	30.8197536982655	1.99	1.47	2.71	11.4724828358762	12.001190246479	12.5298976570819	13.5824842434413	14.2084307082682	14.8343771730951	13.8631504415348	14.5039734514565	15.1467520249806	11.9780074125683	2.21280515898103	0.316649421855121	21.0935417530419	-0.00547223326180666	-0.00253323968866337	-0.00815251850994696	0.176748512633516	0.180225973298993	0.173577159461025	0.201276573392384	0.203935474188346	0.197537396854157	0.00029946555260545	0.000361488956345966	0.000369469707389913
152	27.3297674716514	0.17	11.978921728302	11.4125888069644	12.5452546496396	0.188199029701042	29.6714138224227	28.3589978671343	30.9838297777112	1.99	1.47	2.69	11.5359354401119	12.0698028849953	12.6036703298787	13.6592698610278	14.291402342831	14.9235348246342	13.9484614856628	14.5929777656179	15.2397616774508	11.978921728302	2.20175933137152	0.0562261085712342	20.7089470415547	-0.00547223326180666	-0.00253323968866337	-0.00815251850994696	0.176748512633516	0.180225973298993	0.173577159461025	0.201276573392384	0.203935474188346	0.197537396854157	0.00029946555260545	0.000361488956345966	0.000369469707389913
152	27.3297674716514	0.17	11.9794692674	11.4222014281679	12.5367371066322	0.192104069548517	29.6230329401547	28.3292657982453	30.916800082064	2.01	1.48	2.73	11.4514375225559	11.9744123747749	12.4973872269939	13.5407365907874	14.1591274874373	14.7775183840873	13.8164634818374	14.4456592591396	15.0804902002216	11.9794692674	2.22640435121416	-0.155615282785022	20.781637995644	-0.00547223326180666	-0.00253323968866337	-0.00815251850994696	0.176748512633516	0.180225973298993	0.173577159461025	0.201276573392384	0.203935474188346	0.197537396854157	0.00029946555260545	0.000361488956345966	0.000369469707389913
152	27.3297674716514	0.17	11.9795374837927	11.4146906235861	12.5443843439993	0.189390436658073	29.5699598732803	28.2671088994178	30.8728108471427	2.01	1.49	2.73	11.4069298246368	11.9326832606776	12.4584366967184	13.4831747177644	14.104623744416	14.7260727710675	13.7655971063038	14.4016638001329	15.0347551105919	11.9795374837927	2.22912158290648	0.305733340353148	21.3479356553474	-0.00547223326180666	-0.00253323968866337	-0.00815251850994696	0.176748512633516	0.180225973298993	0.173577159461025	0.201276573392384	0.203935474188346	0.197537396854157	0.00029946555260545	0.000361488956345966	0.000369469707389913
152	27.3297674716514	0.17	11.9811327201416	11.4076697678764	12.5545956724068	0.187243989547627	29.134233003561	27.8415355031583	30.4269305039638	1.99	1.46	2.68	11.3405389429027	11.8670862787365	12.3936336145703	13.4317959216473	14.055441446222	14.6790869707967	13.7103669755142	14.3420898196378	14.9852711331031	11.9811327201416	2.18679840186376	-0.107832283226349	20.363121804918	-0.00547223326180666	-0.00253323968866337	-0.00815251850994696	0.176748512633516	0.180225973298993	0.173577159461025	0.201276573392384	0.203935474188346	0.197537396854157	0.00029946555260545	0.000361488956345966	0.000369469707389913
152	27.3297674716514	0.17	11.9817372595144	11.4244445657153	12.5390299533135	0.191793572883509	29.5163781253665	28.2259781138056	30.8067781369275	2.01	1.48	2.72	11.3817908705575	11.9021293690759	12.4224678675944	13.4512882996633	14.0662374967261	14.6811866937888	13.7296258421635	14.3626876026305	14.981996711457	11.9817372595144	2.22257811126579	-0.353686884530191	20.5402207409282	-0.00547223326180666	-0.00253323968866337	-0.00815251850994696	0.176748512633516	0.180225973298993	0.173577159461025	0.201276573392384	0.203935474188346	0.197537396854157	0.00029946555260545	0.000361488956345966	0.000369469707389913
152	27.3297674716514	0.17	11.9836417936803	11.415744987373	12.5515385999876	0.188173896063615	29.6995045248466	28.3857380071029	31.0132710425903	2	1.49	2.69	11.4906272819013	12.0224436957305	12.5542601095597	13.591256357412	14.2202954027231	14.8493344480342	13.8875229383129	14.530394066606	15.1739325278509	11.9836417936803	2.21163610654615	0.165575605164827	21.0048762574986	-0.00547223326180666	-0.00253323968866337	-0.00815251850994696	0.176748512633516	0.180225973298993	0.173577159461025	0.201276573392384	0.203935474188346	0.197537396854157	0.00029946555260545	0.000361488956345966	0.000369469707389913
152	27.3297674716514	0.17	11.9841143351429	11.4179861014858	12.5502425688	0.187976573841064	29.1172668855181	27.8284233741971	30.4061103968391	2.01	1.48	2.7	11.2224501789853	11.7422058942055	12.2619616094258	13.2632217156298	13.8774935706157	14.4917654256016	13.5505096267029	14.1690385222611	14.7907257667065	11.9841143351429	2.21131108065082	-0.346744277551993	20.4736142215491	-0.00547223326180666	-0.00253323968866337	-0.00815251850994696	0.176748512633516	0.180225973298993	0.173577159461025	0.201276573392384	0.203935474188346	0.197537396854157	0.00029946555260545	0.000361488956345966	0.000369469707389913
152	27.3297674716514	0.17	11.9841974811746	11.4206801415357	12.5477148208135	0.188393439228566	29.2246765914929	27.9328424178603	30.5165107651255	2.01	1.47	2.69	11.3001113179163	11.8227172793133	12.3453232407103	13.364077824509	13.9821378190675	14.600197813626	13.6480654421593	14.2729573564423	14.9107410831054	11.9841974811746	2.20715205404471	0.0216492594214995	20.7641661753875	-0.00547223326180666	-0.00253323968866337	-0.00815251850994696	0.176748512633516	0.180225973298993	0.173577159461025	0.201276573392384	0.203935474188346	0.197537396854157	0.00029946555260545	0.000361488956345966	0.000369469707389913
152	27.3297674716514	0.17	11.9857306528488	11.4223370186317	12.549124287066	0.190405574903145	29.4281435266563	28.1358119443167	30.7204751089959	2	1.48	2.72	11.4288539991037	11.9538030925303	12.4787521859569	13.5282963309595	14.1496768206482	14.7710573103369	13.8130847158799	14.4497866027383	15.0801378771647	11.9857306528488	2.21228068535026	0.226216602236287	21.0084535617562	-0.00547223326180666	-0.00253323968866337	-0.00815251850994696	0.176748512633516	0.180225973298993	0.173577159461025	0.201276573392384	0.203935474188346	0.197537396854157	0.00029946555260545	0.000361488956345966	0.000369469707389913
152	27.3297674716514	0.17	11.9871185649244	11.4293280944297	12.5449090354191	0.198023942932391	30.1842659662453	28.8906074962523	31.4779244362382	2	1.48	2.71	11.7013151210402	12.2252745226676	12.7492339242951	13.8420751488912	14.4618931212535	15.0817110936159	14.1280654512613	14.7632043576394	15.391817211422	11.9871185649244	2.22519733825174	0.162663911577058	21.0796221902835	-0.00547223326180666	-0.00253323968866337	-0.00815251850994696	0.176748512633516	0.180225973298993	0.173577159461025	0.201276573392384	0.203935474188346	0.197537396854157	0.00029946555260545	0.000361488956345966	0.000369469707389913
152	27.3297674716514	0.17	11.9876346182809	11.4140650154628	12.5612042210989	0.184075233712925	29.4915704893027	28.1692325888111	30.8139083897942	2.01	1.48	2.7	11.3860721323926	11.9205643188917	12.4550565053907	13.4632730419578	14.0952745049695	14.7272759679813	13.7527739357311	14.3975584248972	15.0530470771628	11.9876346182809	2.21426058347897	0.202964816160241	21.0713253534196	-0.00547223326180666	-0.00253323968866337	-0.00815251850994696	0.176748512633516	0.180225973298993	0.173577159461025	0.201276573392384	0.203935474188346	0.197537396854157	0.00029946555260545	0.000361488956345966	0.000369469707389913
152	27.3297674716514	0.17	11.988091927213	11.4259074104288	12.5502764439972	0.190384173994825	29.2409875746272	27.956785767998	30.5251893812565	1.99	1.47	2.68	11.3906807279145	11.9139144390756	12.4371481502367	13.4920079096048	14.1117665999048	14.7315252902047	13.7781649985498	14.4122669207126	15.0405177867626	11.988091927213	2.19773356920994	0.140352808309443	20.7448174787525	-0.00547223326180666	-0.00253323968866337	-0.00815251850994696	0.176748512633516	0.180225973298993	0.173577159461025	0.201276573392384	0.203935474188346	0.197537396854157	0.00029946555260545	0.000361488956345966	0.000369469707389913
152	27.3297674716514	0.17	11.9881424462844	11.4305654028123	12.5457194897566	0.195508145690311	29.629323952117	28.3493023251167	30.9093455791174	2.01	1.49	2.73	11.4468576956578	11.9637037627533	12.4805498298488	13.5320915006223	14.1430895978841	14.7540876951458	13.8107880859835	14.4395582254125	15.0674399432916	11.9881424462844	2.22236840818473	0.41843271357274	21.3179897032728	-0.00547223326180666	-0.00253323968866337	-0.00815251850994696	0.176748512633516	0.180225973298993	0.173577159461025	0.201276573392384	0.203935474188346	0.197537396854157	0.00029946555260545	0.000361488956345966	0.000369469707389913
152	27.3297674716514	0.17	11.9897843433781	11.4264741944277	12.5530944923286	0.186854271600229	29.0959478307951	27.8032936521831	30.3886020094071	1.99	1.47	2.72	11.3174286741924	11.8436081135729	12.3697875529535	13.4024852368585	14.02560488455	14.6487245322415	13.6728653371568	14.3131482473374	14.9496597226466	11.9897843433781	2.2125265076414	0.658100990673034	21.439995401002	-0.00547223326180666	-0.00253323968866337	-0.00815251850994696	0.176748512633516	0.180225973298993	0.173577159461025	0.201276573392384	0.203935474188346	0.197537396854157	0.00029946555260545	0.000361488956345966	0.000369469707389913
152	27.3297674716514	0.17	11.989941418318	11.4322378289431	12.5476450076928	0.190784614432623	29.2876200902712	28.0030386541462	30.5722015263962	2	1.49	2.69	11.3343092417718	11.8542472179002	12.3741851940285	13.4060037119949	14.0209763838446	14.6359490556943	13.6954057050357	14.3327614639833	14.9557667858228	11.989941418318	2.21432128486496	-0.269059240280778	20.5514589833987	-0.00547223326180666	-0.00253323968866337	-0.00815251850994696	0.176748512633516	0.180225973298993	0.173577159461025	0.201276573392384	0.203935474188346	0.197537396854157	0.00029946555260545	0.000361488956345966	0.000369469707389913
152	27.3297674716514	0.17	11.9908402207969	11.4329607897795	12.5487196518144	0.19624796464236	29.8802284023671	28.5923954215373	31.1680613831969	2	1.48	2.7	11.5777123401144	12.0991852553543	12.6206581705941	13.6951382265764	14.3119823358294	14.9288264450824	13.9882632557077	14.6158044401535	15.2511194045132	11.9908402207969	2.21609131386645	0.207860644524254	21.021624802117	-0.00547223326180666	-0.00253323968866337	-0.00815251850994696	0.176748512633516	0.180225973298993	0.173577159461025	0.201276573392384	0.203935474188346	0.197537396854157	0.00029946555260545	0.000361488956345966	0.000369469707389913
152	27.3297674716514	0.17	11.9927177066262	11.4291384763352	12.5562969369173	0.193790508413566	29.688659013761	28.399028049906	30.9782899776161	1.98	1.48	2.7	11.5915106515523	12.1178938442386	12.6442770369249	13.7352158707545	14.3589470650415	14.9826782593285	14.0303148814972	14.6645895753042	15.3044101662946	11.9927177066262	2.20116716940659	-0.253815084844546	20.4309645926276	-0.00547223326180666	-0.00253323968866337	-0.00815251850994696	0.176748512633516	0.180225973298993	0.173577159461025	0.201276573392384	0.203935474188346	0.197537396854157	0.00029946555260545	0.000361488956345966	0.000369469707389913
152	27.3297674716514	0.17	11.9942539994162	11.4359602950296	12.5525477038027	0.196507577424823	29.7132324588571	28.4336499042989	30.9928150134153	2	1.47	2.72	11.5071915803209	12.0250428462574	12.5428941121939	13.610125775427	14.2226141322224	14.8351024890178	13.892356871072	14.5043441408734	15.1309998606531	11.9942539994162	2.21286656056749	-0.136518183671004	20.598485275139	-0.00547223326180666	-0.00253323968866337	-0.00815251850994696	0.176748512633516	0.180225973298993	0.173577159461025	0.201276573392384	0.203935474188346	0.197537396854157	0.00029946555260545	0.000361488956345966	0.000369469707389913
152	27.3297674716514	0.17	11.9952606519057	11.4230098366888	12.5675114671227	0.187921518393317	29.5565001073203	28.2479784374799	30.8650217771606	1.97	1.47	2.66	11.5742851579528	12.1104369033109	12.646588648669	13.7263278054515	14.3621679035498	14.998008001648	14.0237196200011	14.6706281525105	15.3113183961206	11.9952606519057	2.18582749537881	-0.219207053231517	20.2623733492568	-0.00547223326180666	-0.00253323968866337	-0.00815251850994696	0.176748512633516	0.180225973298993	0.173577159461025	0.201276573392384	0.203935474188346	0.197537396854157	0.00029946555260545	0.000361488956345966	0.000369469707389913
152	27.3297674716514	0.17	11.9953956135251	11.434872680375	12.5559185466751	0.186042421773128	29.1981303816096	27.8974604372179	30.4988003260013	2	1.47	2.73	11.3037269587007	11.8307433137513	12.357759668802	13.3729395502031	13.9964292968867	14.6199190435703	13.6423988432389	14.2806972968449	14.91470656789	11.9953956135251	2.2192496052273	0.35898797597226	21.234447681189	-0.00547223326180666	-0.00253323968866337	-0.00815251850994696	0.176748512633516	0.180225973298993	0.173577159461025	0.201276573392384	0.203935474188346	0.197537396854157	0.00029946555260545	0.000361488956345966	0.000369469707389913
152	27.3297674716514	0.17	11.9954705480922	11.4251715251877	12.5657695709966	0.190692508960818	29.6625876674013	28.3611715937002	30.9640037411024	1.99	1.47	2.69	11.5456242350542	12.0754211410378	12.6052180470214	13.6730077146461	14.3004243908892	14.9278410671323	13.9595194848627	14.5972628889506	15.2358330658819	11.9954705480922	2.20196577615552	-0.0476841535323522	20.589989470631	-0.00547223326180666	-0.00253323968866337	-0.00815251850994696	0.176748512633516	0.180225973298993	0.173577159461025	0.201276573392384	0.203935474188346	0.197537396854157	0.00029946555260545	0.000361488956345966	0.000369469707389913
152	27.3297674716514	0.17	11.9957193311441	11.4316609258816	12.5597777364065	0.190200983214544	29.949548409015	28.6334459822015	31.2656508358285	2	1.48	2.72	11.6181973110134	12.1522139880745	12.6862306651356	13.7491412031369	14.3811041919891	15.0130671808413	14.0350286899465	14.6795663545583	15.319412242216	11.9957193311441	2.21657789255424	-0.308274880588288	20.5260247187704	-0.00547223326180666	-0.00253323968866337	-0.00815251850994696	0.176748512633516	0.180225973298993	0.173577159461025	0.201276573392384	0.203935474188346	0.197537396854157	0.00029946555260545	0.000361488956345966	0.000369469707389913
152	27.3297674716514	0.17	11.9959270336675	11.4334709970408	12.5583830702942	0.190829931259986	29.7892819424402	28.4828888941874	31.0956749906931	2	1.48	2.7	11.5378221301631	12.0670146105614	12.5962070909597	13.6490909037192	14.2751186053976	14.9011463070761	13.9363094412642	14.5801288827529	15.2210587516078	11.9959270336675	2.21321121275835	0.174545427408188	21.0148796503261	-0.00547223326180666	-0.00253323968866337	-0.00815251850994696	0.176748512633516	0.180225973298993	0.173577159461025	0.201276573392384	0.203935474188346	0.197537396854157	0.00029946555260545	0.000361488956345966	0.000369469707389913
152	27.3297674716514	0.17	11.9959828840358	11.4358839874595	12.5560817806121	0.19254435611097	29.8076876287738	28.5076994745053	31.1076757830423	2.01	1.49	2.73	11.4999604519092	12.0243735977475	12.5487867435858	13.5921062346017	14.2119239477898	14.8317416609779	13.8762786013048	14.5070423838537	15.1393904539159	11.9959828840358	2.22630631968492	0.223581022124251	21.2139522162622	-0.00547223326180666	-0.00253323968866337	-0.00815251850994696	0.176748512633516	0.180225973298993	0.173577159461025	0.201276573392384	0.203935474188346	0.197537396854157	0.00029946555260545	0.000361488956345966	0.000369469707389913
152	27.3297674716514	0.17	11.9962100710291	11.4301030078984	12.5623171341598	0.186830906303988	28.996931220869	27.7085770196062	30.2852854221318	2	1.47	2.68	11.2522083691492	11.775397629847	12.2985868905449	13.3184057685734	13.9376661518808	14.5569265351882	13.5968463010756	14.232537677417	14.8686110721945	11.9962100710291	2.19290001550124	0.114195500190156	20.6846459261368	-0.00547223326180666	-0.00253323968866337	-0.00815251850994696	0.176748512633516	0.180225973298993	0.173577159461025	0.201276573392384	0.203935474188346	0.197537396854157	0.00029946555260545	0.000361488956345966	0.000369469707389913
152	27.3297674716514	0.17	11.9973814727898	11.4384453377305	12.556317607849	0.192797586204617	29.7144827329876	28.4196139164342	31.009351549541	1.99	1.48	2.69	11.5661494122377	12.093132158926	12.6201149056143	13.6964744975647	14.3205201927583	14.9445658879519	13.9884799649342	14.6218750975261	15.2652441790315	11.9973814727898	2.21056830108384	-0.0348783787771053	20.7213211956162	-0.00547223326180666	-0.00253323968866337	-0.00815251850994696	0.176748512633516	0.180225973298993	0.173577159461025	0.201276573392384	0.203935474188346	0.197537396854157	0.00029946555260545	0.000361488956345966	0.000369469707389913
152	27.3297674716514	0.17	11.9993599298073	11.4261733101931	12.5725465494216	0.185039943272	29.3138755667172	28.0037110710421	30.6240400623922	1.98	1.47	2.67	11.4347696441632	11.9697497818314	12.5047299194995	13.5506795555989	14.1846533600342	14.8186271644695	13.8657681751674	14.4871753626142	15.1326305117461	11.9993599298073	2.18592903071755	-0.484714523806024	19.9947125472779	-0.00547223326180666	-0.00253323968866337	-0.00815251850994696	0.176748512633516	0.180225973298993	0.173577159461025	0.201276573392384	0.203935474188346	0.197537396854157	0.00029946555260545	0.000361488956345966	0.000369469707389913
152	27.3297674716514	0.17	11.9996877811254	11.4258924883641	12.5734830738866	0.183925452874835	29.3740948683934	28.056367213946	30.6918225228408	1.97	1.46	2.7	11.5209541573405	12.0620605587139	12.6031669600873	13.6696313942266	14.3116550452901	14.9536786963536	13.9491263322656	14.5994801265236	15.2582112844787	11.9996877811254	2.19586956583333	0.0201367793135416	20.5510934773318	-0.00547223326180666	-0.00253323968866337	-0.00815251850994696	0.176748512633516	0.180225973298993	0.173577159461025	0.201276573392384	0.203935474188346	0.197537396854157	0.00029946555260545	0.000361488956345966	0.000369469707389913
152	27.3297674716514	0.17	11.9997746421305	11.4329258384687	12.5666234457923	0.18807590235653	29.5241999683165	28.2177690661586	30.8306308704744	1.99	1.48	2.69	11.4729164993677	12.0040914699158	12.535266440464	13.5832202850845	14.2120984465595	14.8409766080345	13.8760437809388	14.5160931393811	15.1589041091072	11.9997746421305	2.20797032337976	0.424407626816067	21.1706729246869	-0.00547223326180666	-0.00253323968866337	-0.00815251850994696	0.176748512633516	0.180225973298993	0.173577159461025	0.201276573392384	0.203935474188346	0.197537396854157	0.00029946555260545	0.000361488956345966	0.000369469707389913
152	27.3297674716514	0.17	12.0003010004927	11.432172057092	12.5684299438934	0.184412871200162	28.9645894190147	27.6673381286037	30.2618407094258	2	1.48	2.7	11.196813189713	11.7218033528913	12.2467935160697	13.2429621433143	13.8638910396695	14.4848199360246	13.520534121225	14.1587933089277	14.7877068261568	12.0003010004927	2.20877598148471	0.543829621851967	21.3203358278283	-0.00547223326180666	-0.00253323968866337	-0.00815251850994696	0.176748512633516	0.180225973298993	0.173577159461025	0.201276573392384	0.203935474188346	0.197537396854157	0.00029946555260545	0.000361488956345966	0.000369469707389913
152	27.3297674716514	0.17	12.001865480497	11.4446780985983	12.5590528623957	0.194988711651458	29.8882162716432	28.5948741698134	31.181558373473	2.01	1.47	2.7	11.5428306230038	12.064911214454	12.5869918059042	13.6447368496224	14.2618863614966	14.8790358733708	13.93196802003	14.5634616041511	15.1874249798493	12.001865480497	2.21831563724336	0.0698594816311362	20.9894208321949	-0.00547223326180666	-0.00253323968866337	-0.00815251850994696	0.176748512633516	0.180225973298993	0.173577159461025	0.201276573392384	0.203935474188346	0.197537396854157	0.00029946555260545	0.000361488956345966	0.000369469707389913
152	27.3297674716514	0.17	12.00245696649	11.4464776871513	12.5584362458287	0.193641384266864	29.7802197547061	28.4859938385559	31.0744456708564	2	1.47	2.73	11.5384907049833	12.0627277664769	12.5869648279704	13.649731156168	14.2698898176813	14.8900484791946	13.9171489948151	14.5517626011895	15.1861047008841	12.00245696649	2.22349086640673	-0.0612563633421132	20.8307041859425	-0.00547223326180666	-0.00253323968866337	-0.00815251850994696	0.176748512633516	0.180225973298993	0.173577159461025	0.201276573392384	0.203935474188346	0.197537396854157	0.00029946555260545	0.000361488956345966	0.000369469707389913
152	27.3297674716514	0.17	12.002747541739	11.4430398892058	12.5624551942722	0.192549978224516	29.7231067009501	28.42683077126	31.0193826306401	2.01	1.48	2.69	11.5000380696516	12.0244448408517	12.5488516120518	13.6005431456474	14.2207338680067	14.840924590366	13.8926511458362	14.5347393766673	15.1641727327168	12.002747541739	2.21348592482838	0.395731166218169	21.1978754961397	-0.00547223326180666	-0.00253323968866337	-0.00815251850994696	0.176748512633516	0.180225973298993	0.173577159461025	0.201276573392384	0.203935474188346	0.197537396854157	0.00029946555260545	0.000361488956345966	0.000369469707389913
152	27.3297674716514	0.17	12.0027541130032	11.4322543432815	12.5732538827249	0.184008474405848	28.9671559671216	27.6680429408981	30.266268993345	2.02	1.48	2.73	11.145199656883	11.6685064222024	12.1918131875217	13.1687303652489	13.7870490946532	14.4053678240575	13.4346090349826	14.0683295135429	14.6966630438464	12.0027541130032	2.22073534498032	-0.302977411054311	20.602135488866	-0.00547223326180666	-0.00253323968866337	-0.00815251850994696	0.176748512633516	0.180225973298993	0.173577159461025	0.201276573392384	0.203935474188346	0.197537396854157	0.00029946555260545	0.000361488956345966	0.000369469707389913
152	27.3297674716514	0.17	12.0027829035094	11.4436088586202	12.5619569483987	0.193892651833286	30.0203077418286	28.7166965732237	31.3239189104335	1.99	1.48	2.69	11.677801071229	12.2079216532529	12.7380422352768	13.8263121442804	14.4539656379872	15.081619131694	14.1204057859882	14.768872119947	15.407437637981	12.0027829035094	2.21053207593684	-0.420182352915013	20.3270165254022	-0.00547223326180666	-0.00253323968866337	-0.00815251850994696	0.176748512633516	0.180225973298993	0.173577159461025	0.201276573392384	0.203935474188346	0.197537396854157	0.00029946555260545	0.000361488956345966	0.000369469707389913
152	27.3297674716514	0.17	12.0032880488029	11.4437645099209	12.562811587685	0.191434595792203	29.2421357496761	27.9622428739876	30.5220286253645	2	1.48	2.69	11.3157515590308	11.8336982011772	12.3516448433235	13.3835315897425	13.9961250362145	14.6087184826864	13.6643669548743	14.2950801534104	14.9150674647789	12.0032880488029	2.20527126550945	0.0138475232652582	20.7003490545249	-0.00547223326180666	-0.00253323968866337	-0.00815251850994696	0.176748512633516	0.180225973298993	0.173577159461025	0.201276573392384	0.203935474188346	0.197537396854157	0.00029946555260545	0.000361488956345966	0.000369469707389913
152	27.3297674716514	0.17	12.0035769404708	11.436962791821	12.5701910891206	0.189736345846419	29.1339411150075	27.8517454063831	30.4161368236319	1.99	1.49	2.69	11.3315520549741	11.8532165756333	12.3748810962924	13.4177706276366	14.0354772620696	14.6531838965026	13.7170900046724	14.3445229207299	14.9836648450218	12.0035769404708	2.1969904399401	0.159892529966764	20.7722744384907	-0.00547223326180666	-0.00253323968866337	-0.00815251850994696	0.176748512633516	0.180225973298993	0.173577159461025	0.201276573392384	0.203935474188346	0.197537396854157	0.00029946555260545	0.000361488956345966	0.000369469707389913
152	27.3297674716514	0.17	12.0036497067315	11.4403484914718	12.5669509219912	0.187028302468866	29.0796830976472	27.7884909255004	30.3708752697941	2	1.48	2.72	11.2737904012433	11.7976270484198	12.3214636955963	13.3411650920565	13.9610622998741	14.5809595076917	13.6215345158891	14.2541720961037	14.8893795603492	12.0036497067315	2.21422074661737	-0.533035649695846	20.3131714059409	-0.00547223326180666	-0.00253323968866337	-0.00815251850994696	0.176748512633516	0.180225973298993	0.173577159461025	0.201276573392384	0.203935474188346	0.197537396854157	0.00029946555260545	0.000361488956345966	0.000369469707389913
152	27.3297674716514	0.17	12.0047377624007	11.4393810886392	12.5700944361623	0.192049985891939	29.754412388126	28.4546808644904	31.0541439117617	2.01	1.49	2.73	11.4890945759037	12.0138848017877	12.5386750276717	13.5819428671913	14.2023286441668	14.8227144211423	13.8733098731619	14.504423904719	15.1395090088859	12.0047377624007	2.22354695412812	-0.766189534643857	20.2473426264997	-0.00547223326180666	-0.00253323968866337	-0.00815251850994696	0.176748512633516	0.180225973298993	0.173577159461025	0.201276573392384	0.203935474188346	0.197537396854157	0.00029946555260545	0.000361488956345966	0.000369469707389913
152	27.3297674716514	0.17	12.0056575831102	11.4413458950136	12.5699692712069	0.192168669953286	29.6803640517848	28.3843627269533	30.9763653766163	2.01	1.48	2.71	11.4746762408782	11.9985983649451	12.522520489012	13.5684618558106	14.1879841156625	14.8075063755143	13.8509181789518	14.4850773020147	15.113714850826	12.0056575831102	2.2141267798399	0.234657628090881	21.0742281272042	-0.00547223326180666	-0.00253323968866337	-0.00815251850994696	0.176748512633516	0.180225973298993	0.173577159461025	0.201276573392384	0.203935474188346	0.197537396854157	0.00029946555260545	0.000361488956345966	0.000369469707389913
152	27.3297674716514	0.17	12.0059248272186	11.4452552399767	12.5665944144604	0.19041385480458	29.2361641836472	27.9522978192499	30.5200305480444	2	1.48	2.71	11.3116723091893	11.8312244296182	12.3507765500472	13.3786929516362	13.9931846113658	14.6076762710953	13.6518465755923	14.2846928454135	14.9095084425447	12.0059248272186	2.21427007517417	0.212573218916487	21.0065059085164	-0.00547223326180666	-0.00253323968866337	-0.00815251850994696	0.176748512633516	0.180225973298993	0.173577159461025	0.201276573392384	0.203935474188346	0.197537396854157	0.00029946555260545	0.000361488956345966	0.000369469707389913
152	27.3297674716514	0.17	12.0060009116935	11.4420859325814	12.5699158908057	0.192779437005551	29.7368806347318	28.440960218519	31.0328010509447	1.99	1.46	2.71	11.583574957633	12.1113838348648	12.6391927120965	13.7193595553525	14.3444860633376	14.9696125713227	13.9957315458194	14.6241306603889	15.2655973989927	12.0060009116935	2.20882429214442	0.0545748552478205	20.6952870543492	-0.00547223326180666	-0.00253323968866337	-0.00815251850994696	0.176748512633516	0.180225973298993	0.173577159461025	0.201276573392384	0.203935474188346	0.197537396854157	0.00029946555260545	0.000361488956345966	0.000369469707389913
152	27.3297674716514	0.17	12.0073510872589	11.4489323168767	12.565769857641	0.193731993817637	29.3183073053149	28.0445253277466	30.5920892828833	2.01	1.47	2.72	11.3351988550686	11.8500434404199	12.3648880257713	13.4029998617472	14.0117639420703	14.6205280223934	13.6741943417779	14.2935410037196	14.9176163027703	12.0073510872589	2.2111576917315	-0.0742634807819857	20.6478925248624	-0.00547223326180666	-0.00253323968866337	-0.00815251850994696	0.176748512633516	0.180225973298993	0.173577159461025	0.201276573392384	0.203935474188346	0.197537396854157	0.00029946555260545	0.000361488956345966	0.000369469707389913
152	27.3297674716514	0.17	12.0098332268485	11.4483184011694	12.5713480525275	0.191469550465436	29.5929050782167	28.2978056839104	30.888004472523	2.01	1.49	2.72	11.4135389616541	11.9358998669922	12.4582607723303	13.489517143798	14.1068888820014	14.7242606202048	13.7759036781161	14.4070057621683	15.0332245020155	12.0098332268485	2.22262184365827	0.117950935550103	21.0674395959888	-0.00547223326180666	-0.00253323968866337	-0.00815251850994696	0.176748512633516	0.180225973298993	0.173577159461025	0.201276573392384	0.203935474188346	0.197537396854157	0.00029946555260545	0.000361488956345966	0.000369469707389913
152	27.3297674716514	0.17	12.0105997557404	11.4498340418734	12.5713654696074	0.194776381530221	29.943613657742	28.646997335478	31.2402299800059	2.01	1.48	2.7	11.5697098672438	12.0933764310392	12.6170429948346	13.6779980896391	14.2970896953397	14.9161813010402	13.9699964815454	14.60234454907	15.2318445119887	12.0105997557404	2.20934336115667	0.0416495148244015	20.7794013025845	-0.00547223326180666	-0.00253323968866337	-0.00815251850994696	0.176748512633516	0.180225973298993	0.173577159461025	0.201276573392384	0.203935474188346	0.197537396854157	0.00029946555260545	0.000361488956345966	0.000369469707389913
152	27.3297674716514	0.17	12.0107949177117	11.4409693807987	12.5806204546247	0.188355004730773	29.8477070670223	28.5281668929507	31.1672472410939	2	1.47	2.67	11.572632499362	12.1079123706547	12.6431922419473	13.6944896813416	14.3279138114565	14.9613379415713	13.9854450149168	14.6378762934272	15.2830578243407	12.0107949177117	2.19963066760353	-0.159680116208376	20.4495014155055	-0.00547223326180666	-0.00253323968866337	-0.00815251850994696	0.176748512633516	0.180225973298993	0.173577159461025	0.201276573392384	0.203935474188346	0.197537396854157	0.00029946555260545	0.000361488956345966	0.000369469707389913
152	27.3297674716514	0.17	12.0110605991745	11.439529202586	12.5825919957629	0.187489082870721	29.2060601169935	27.9112181916938	30.5009020422931	1.98	1.46	2.69	11.4011649678547	11.9300815596081	12.4589981513615	13.5119326266115	14.1387707938531	14.7656089610947	13.7953278473962	14.4378765885128	15.0734239806886	12.0110605991745	2.18838931687363	-0.175313221180343	20.2817099435006	-0.00547223326180666	-0.00253323968866337	-0.00815251850994696	0.176748512633516	0.180225973298993	0.173577159461025	0.201276573392384	0.203935474188346	0.197537396854157	0.00029946555260545	0.000361488956345966	0.000369469707389913
152	27.3297674716514	0.17	12.0141609910185	11.4550508891147	12.5732710929223	0.192890305838847	29.6205508455759	28.3301596844936	30.9109420066582	2	1.49	2.71	11.4969958747228	12.020664714608	12.5443335544933	13.6061861615316	14.2259250742103	14.845663986889	13.8999826371142	14.5392708330655	15.1655660468406	12.0141609910185	2.22051427451382	0.148607684654245	21.0663812773701	-0.00547223326180666	-0.00253323968866337	-0.00815251850994696	0.176748512633516	0.180225973298993	0.173577159461025	0.201276573392384	0.203935474188346	0.197537396854157	0.00029946555260545	0.000361488956345966	0.000369469707389913
152	27.3297674716514	0.17	12.0141729032421	11.4447489607951	12.5835968456891	0.187798946576466	29.549451383266	28.2407161685512	30.8581865979809	1.99	1.47	2.69	11.492512598848	12.025100223535	12.5576878482219	13.6090614339933	14.2397344605407	14.870407487088	13.8955835882244	14.5446377497606	15.1791870082477	12.0141729032421	2.21070915990447	0.41429246991779	21.2192183411541	-0.00547223326180666	-0.00253323968866337	-0.00815251850994696	0.176748512633516	0.180225973298993	0.173577159461025	0.201276573392384	0.203935474188346	0.197537396854157	0.00029946555260545	0.000361488956345966	0.000369469707389913
152	27.3297674716514	0.17	12.0148910607463	11.446742143136	12.5830399783567	0.18400141882191	29.3280572790552	28.0127277213044	30.643386836806	2	1.5	2.69	11.3549962194336	11.8881667947579	12.4213373700822	13.4347621282601	14.065587512509	14.6964128967579	13.7346200585506	14.3776104619808	15.0253184341273	12.0148910607463	2.21798854167136	-0.430210652156062	20.4916573993698	-0.00547223326180666	-0.00253323968866337	-0.00815251850994696	0.176748512633516	0.180225973298993	0.173577159461025	0.201276573392384	0.203935474188346	0.197537396854157	0.00029946555260545	0.000361488956345966	0.000369469707389913
152	27.3297674716514	0.17	12.0149525613673	11.4592406726895	12.570664450045	0.195690445698208	29.8270124214508	28.5391966910904	31.1148281518112	1.99	1.49	2.68	11.6241040445169	12.1486354180488	12.6731667915807	13.767495032675	14.3887457589182	15.0099964851614	14.0697077246011	14.7013268504039	15.3442266891213	12.0149525613673	2.20983507122051	0.0991761167968888	20.8677433021015	-0.00547223326180666	-0.00253323968866337	-0.00815251850994696	0.176748512633516	0.180225973298993	0.173577159461025	0.201276573392384	0.203935474188346	0.197537396854157	0.00029946555260545	0.000361488956345966	0.000369469707389913
152	27.3297674716514	0.17	12.0155887094262	11.4534704296508	12.5777069892016	0.189011170661331	29.1665552962387	27.8798887539148	30.4532218385626	2.01	1.49	2.74	11.2705959660152	11.7907378815559	12.3108797970966	13.3271069653476	13.942157577265	14.5572081891824	13.6020729235937	14.228715748246	14.85908740118	12.0155887094262	2.22683034537786	-0.281317696910294	20.6894627122983	-0.00547223326180666	-0.00253323968866337	-0.00815251850994696	0.176748512633516	0.180225973298993	0.173577159461025	0.201276573392384	0.203935474188346	0.197537396854157	0.00029946555260545	0.000361488956345966	0.000369469707389913
152	27.3297674716514	0.17	12.0168758825206	11.450952288116	12.5827994769253	0.188180131601571	29.2921267392665	27.9964071446908	30.5878463338423	2.01	1.48	2.71	11.3069292042992	11.8302324141994	12.3535356240997	13.3673257134445	13.9859874497334	14.6046491860223	13.6402748007881	14.2831081647276	14.910860948369	12.0168758825206	2.21778579056437	0.14770208791642	20.9983872174192	-0.00547223326180666	-0.00253323968866337	-0.00815251850994696	0.176748512633516	0.180225973298993	0.173577159461025	0.201276573392384	0.203935474188346	0.197537396854157	0.00029946555260545	0.000361488956345966	0.000369469707389913
152	27.3297674716514	0.17	12.0172237861383	11.452036921044	12.5824106512325	0.192314233949021	29.9556922607974	28.648281581017	31.2631029405779	1.99	1.48	2.68	11.6506013828974	12.1822954264228	12.7139894699481	13.794267965481	14.423791701724	15.053315437967	14.0927698526355	14.7329129914795	15.3764221643549	12.0172237861383	2.20753567908834	0.134649121692406	20.8886740826616	-0.00547223326180666	-0.00253323968866337	-0.00815251850994696	0.176748512633516	0.180225973298993	0.173577159461025	0.201276573392384	0.203935474188346	0.197537396854157	0.00029946555260545	0.000361488956345966	0.000369469707389913
152	27.3297674716514	0.17	12.0176229241348	11.4505930234626	12.5846528248069	0.18581368912593	29.5054677471173	28.1901135439769	30.8208219502576	1.99	1.47	2.71	11.4670379029002	12.002091317269	12.5371447316379	13.5776398530631	14.2111742168602	14.8447085806574	13.8515029868613	14.5006568243625	15.1483516562531	12.0176229241348	2.21416915812742	-0.282279627323877	20.5282044787646	-0.00547223326180666	-0.00253323968866337	-0.00815251850994696	0.176748512633516	0.180225973298993	0.173577159461025	0.201276573392384	0.203935474188346	0.197537396854157	0.00029946555260545	0.000361488956345966	0.000369469707389913
152	27.3297674716514	0.17	12.0190443456005	11.4619965162842	12.5760921749167	0.1931713960983	29.4798555749141	28.1967518865535	30.7629592632747	2	1.48	2.68	11.4436555324669	11.9644033363669	12.4851511402669	13.5432651672563	14.1595564889826	14.7758478107089	13.8352977506995	14.4704585338555	15.0925623877734	12.0190443456005	2.20822355628705	-0.216459386772757	20.5297752902082	-0.00547223326180666	-0.00253323968866337	-0.00815251850994696	0.176748512633516	0.180225973298993	0.173577159461025	0.201276573392384	0.203935474188346	0.197537396854157	0.00029946555260545	0.000361488956345966	0.000369469707389913
152	27.3297674716514	0.17	12.0195181302752	11.4618003572678	12.5772359032826	0.193540599147972	29.7022120576246	28.4109595554905	30.9934645597587	2	1.48	2.7	11.524510690042	12.0482893127007	12.5720679353595	13.6373971369017	14.2572045440125	14.8770119511234	13.9263509554299	14.5617787498938	15.1946320440067	12.0195181302752	2.21610533532336	-0.453401794062126	20.3419312434309	-0.00547223326180666	-0.00253323968866337	-0.00815251850994696	0.176748512633516	0.180225973298993	0.173577159461025	0.201276573392384	0.203935474188346	0.197537396854157	0.00029946555260545	0.000361488956345966	0.000369469707389913
152	27.3297674716514	0.17	12.020587926263	11.4574637871323	12.5837120653937	0.188473500519131	29.6172915054666	28.3084450167413	30.9261379941918	2.01	1.49	2.71	11.4456472417153	11.9748389791861	12.504030716657	13.5345598136915	14.1603328322418	14.7861058507922	13.8244922910531	14.4622151414532	15.1045902313104	12.020587926263	2.2168756809708	0.0667205908703621	20.9473746339639	-0.00547223326180666	-0.00253323968866337	-0.00815251850994696	0.176748512633516	0.180225973298993	0.173577159461025	0.201276573392384	0.203935474188346	0.197537396854157	0.00029946555260545	0.000361488956345966	0.000369469707389913
152	27.3297674716514	0.17	12.0206739073799	11.4636085715385	12.5777392432213	0.19243329981079	29.1422958806108	27.8708730113773	30.4137187498444	2	1.46	2.69	11.2949042977092	11.8101590449878	12.3254137922664	13.3630008665615	13.972598739452	14.5821966123424	13.6334789069396	14.2555241586948	14.8775965984571	12.0206739073799	2.20419373772737	-0.208210409267842	20.3801926434948	-0.00547223326180666	-0.00253323968866337	-0.00815251850994696	0.176748512633516	0.180225973298993	0.173577159461025	0.201276573392384	0.203935474188346	0.197537396854157	0.00029946555260545	0.000361488956345966	0.000369469707389913
152	27.3297674716514	0.17	12.0210401369376	11.4610435552241	12.5810367186512	0.195363046801786	29.6346469905988	28.3538045685382	30.9154894126594	2.02	1.47	2.73	11.4006275626739	11.9156345482475	12.4306415338211	13.465261128578	14.0735349718965	14.681808815215	13.7364415116281	14.3593858696565	14.9821397323767	12.0210401369376	2.22137769020863	-0.642164053951511	20.2774761484722	-0.00547223326180666	-0.00253323968866337	-0.00815251850994696	0.176748512633516	0.180225973298993	0.173577159461025	0.201276573392384	0.203935474188346	0.197537396854157	0.00029946555260545	0.000361488956345966	0.000369469707389913
152	27.3297674716514	0.17	12.0218736965033	11.4519723682661	12.5917750247405	0.186874044493235	29.2996286863895	27.9980102121507	30.6012471606282	1.99	1.47	2.7	11.3992959612627	11.9292455578257	12.4591951543886	13.5001063639148	14.1277219592486	14.7553375545823	13.7815035047303	14.4152610734536	15.0579493850264	12.0218736965033	2.20331752440347	-0.208465096129779	20.4616333347183	-0.00547223326180666	-0.00253323968866337	-0.00815251850994696	0.176748512633516	0.180225973298993	0.173577159461025	0.201276573392384	0.203935474188346	0.197537396854157	0.00029946555260545	0.000361488956345966	0.000369469707389913
152	27.3297674716514	0.17	12.0234348232325	11.4618058290466	12.5850638174184	0.187780424112504	29.1813572416208	27.8888463137354	30.4738681695061	2.02	1.48	2.74	11.2140364054131	11.7337518657318	12.2534673260505	13.2449701915031	13.8588094489414	14.4726487063797	13.5131803012799	14.1397167489644	14.7679077821	12.0234348232325	2.22356781789971	-0.706688829568421	20.2748989681472	-0.00547223326180666	-0.00253323968866337	-0.00815251850994696	0.176748512633516	0.180225973298993	0.173577159461025	0.201276573392384	0.203935474188346	0.197537396854157	0.00029946555260545	0.000361488956345966	0.000369469707389913
152	27.3297674716514	0.17	12.0237622822127	11.4615956610094	12.585928903416	0.190685680965266	29.6895843617116	28.3869550190271	30.9922137043961	1.99	1.48	2.71	11.5361888717769	12.0655650629554	12.5949412541338	13.6567142576347	14.2833977714082	14.9100812851816	13.9460192537503	14.5909638812728	15.2295836383188	12.0237622822127	2.21127985637159	0.745182759882378	21.5652661796674	-0.00547223326180666	-0.00253323968866337	-0.00815251850994696	0.176748512633516	0.180225973298993	0.173577159461025	0.201276573392384	0.203935474188346	0.197537396854157	0.00029946555260545	0.000361488956345966	0.000369469707389913
152	27.3297674716514	0.17	12.0240600181216	11.4642968878653	12.5838231483779	0.190855147648727	29.6606244790274	28.3599798342658	30.961269123789	2.01	1.49	2.73	11.4661456321124	11.9920056997012	12.5178657672899	13.5587130474448	14.1805423864668	14.8023717254888	13.8462147814693	14.47569901463	15.1120079497898	12.0240600181216	2.23007354745106	-0.20748040398535	20.8270289446307	-0.00547223326180666	-0.00253323968866337	-0.00815251850994696	0.176748512633516	0.180225973298993	0.173577159461025	0.201276573392384	0.203935474188346	0.197537396854157	0.00029946555260545	0.000361488956345966	0.000369469707389913
152	27.3297674716514	0.17	12.0242487953648	11.461579910976	12.5869176797537	0.192790335062212	29.5308819106458	28.2439838916681	30.8177799296236	2.01	1.47	2.72	11.403553183512	11.923140294787	12.442727406062	13.4806999423031	14.0949293695936	14.7091587968842	13.7568653432636	14.3812063292632	15.0018764841922	12.0242487953648	2.21760693521068	0.615922696602375	21.4715405016789	-0.00547223326180666	-0.00253323968866337	-0.00815251850994696	0.176748512633516	0.180225973298993	0.173577159461025	0.201276573392384	0.203935474188346	0.197537396854157	0.00029946555260545	0.000361488956345966	0.000369469707389913
152	27.3297674716514	0.17	12.0247431335647	11.4679753926423	12.5815108744871	0.192554360221135	29.5331738874876	28.2451994057981	30.8211483691771	2	1.47	2.75	11.4318585510702	11.9531486252001	12.47443869933	13.5212641365332	14.1378306163034	14.7543970960735	13.7777046882051	14.3992950741414	15.0404536777858	12.0247431335647	2.22434879018719	0.151661424953023	20.9989608206368	-0.00547223326180666	-0.00253323968866337	-0.00815251850994696	0.176748512633516	0.180225973298993	0.173577159461025	0.201276573392384	0.203935474188346	0.197537396854157	0.00029946555260545	0.000361488956345966	0.000369469707389913
152	27.3297674716514	0.17	12.026691590142	11.4668491468244	12.5865340334596	0.193048938220877	29.762517111152	28.4666015167153	31.0584327055886	2	1.48	2.69	11.5444411273408	12.0699910872541	12.5955410471674	13.6603054545214	14.2821781727273	14.9040508909331	13.960581844203	14.5929109044213	15.2264485593629	12.026691590142	2.2128407778134	-0.272639359634192	20.4877127872086	-0.00547223326180666	-0.00253323968866337	-0.00815251850994696	0.176748512633516	0.180225973298993	0.173577159461025	0.201276573392384	0.203935474188346	0.197537396854157	0.00029946555260545	0.000361488956345966	0.000369469707389913
152	27.3297674716514	0.17	12.0275269989121	11.4627553437638	12.5922986540604	0.188697655625274	29.201949288818	27.9124024430339	30.4914961346021	1.99	1.47	2.7	11.3819924158559	11.9078379588385	12.4336835018211	13.4841396693483	14.1071039524912	14.7300682356341	13.7584325099632	14.4002287138406	15.0352750709719	12.0275269989121	2.19462826940969	-0.294530478220942	20.2828398690293	-0.00547223326180666	-0.00253323968866337	-0.00815251850994696	0.176748512633516	0.180225973298993	0.173577159461025	0.201276573392384	0.203935474188346	0.197537396854157	0.00029946555260545	0.000361488956345966	0.000369469707389913
152	27.3297674716514	0.17	12.0281778383487	11.4633661684438	12.5929895082535	0.189294099026962	29.6556595363317	28.3486225293025	30.9626965433609	2	1.47	2.72	11.5091671780415	12.0398069791901	12.5704467803387	13.6217902198281	14.2498342773797	14.8778783349314	13.9003446278723	14.5367185100322	15.1799048319521	12.0281778383487	2.21934560207399	0.0511566813673373	20.9251159960234	-0.00547223326180666	-0.00253323968866337	-0.00815251850994696	0.176748512633516	0.180225973298993	0.173577159461025	0.201276573392384	0.203935474188346	0.197537396854157	0.00029946555260545	0.000361488956345966	0.000369469707389913
152	27.3297674716514	0.17	12.0285089783578	11.470615415606	12.5864025411096	0.194603283093354	29.9273253283755	28.6306987528194	31.2239519039316	2	1.49	2.71	11.609167079743	12.1349228318336	12.6606785839241	13.7364276765975	14.358522768738	14.9806178608785	14.0295961788182	14.6687165674598	15.3013604495151	12.0285089783578	2.22302176429266	0.0043770500888702	20.899982728914	-0.00547223326180666	-0.00253323968866337	-0.00815251850994696	0.176748512633516	0.180225973298993	0.173577159461025	0.201276573392384	0.203935474188346	0.197537396854157	0.00029946555260545	0.000361488956345966	0.000369469707389913
152	27.3297674716514	0.17	12.0289050647889	11.4663658934391	12.5914442361388	0.196241758122309	30.2083646493207	28.9063634341316	31.5103658645097	1.98	1.47	2.7	11.8007156793027	12.3322438388224	12.8637719983422	13.983660410941	14.6135128269781	15.2433652430153	14.2719289418491	14.9163022008024	15.5514791547502	12.0289050647889	2.20373126357535	0.407960189196946	21.0715808712755	-0.00547223326180666	-0.00253323968866337	-0.00815251850994696	0.176748512633516	0.180225973298993	0.173577159461025	0.201276573392384	0.203935474188346	0.197537396854157	0.00029946555260545	0.000361488956345966	0.000369469707389913
152	27.3297674716514	0.17	12.0305886469744	11.4671329595284	12.5940443344205	0.187342763982582	29.2628242119631	27.9648422773396	30.5608061465866	2.01	1.49	2.71	11.2836826655152	11.8074122868237	12.3311419081322	13.3371713592278	13.9562132015372	14.5752550438466	13.6269201234378	14.2516689702997	14.8895024097471	12.0305886469744	2.21875450032306	0.166298554193593	21.0419639342326	-0.00547223326180666	-0.00253323968866337	-0.00815251850994696	0.176748512633516	0.180225973298993	0.173577159461025	0.201276573392384	0.203935474188346	0.197537396854157	0.00029946555260545	0.000361488956345966	0.000369469707389913
152	27.3297674716514	0.17	12.0314556104386	11.4678538831157	12.5950573377615	0.190843972271622	29.5643553817655	28.2678853120514	30.8608254514796	2.01	1.48	2.73	11.4109508708157	11.9342994024684	12.4576479341212	13.4888715999575	14.1075212835299	14.7261709671023	13.760857912533	14.3975667203961	15.0203479468035	12.0314556104386	2.21686103104092	-0.174912536457114	20.7071954765015	-0.00547223326180666	-0.00253323968866337	-0.00815251850994696	0.176748512633516	0.180225973298993	0.173577159461025	0.201276573392384	0.203935474188346	0.197537396854157	0.00029946555260545	0.000361488956345966	0.000369469707389913
152	27.3297674716514	0.17	12.0320086415501	11.4613835815823	12.602633701518	0.187302037119739	29.6741015086928	28.3577008800933	30.9905021372924	2	1.47	2.7	11.491811315858	12.0252758482582	12.5587403806584	13.5958632873017	14.2270005947102	14.8581379021187	13.874527782517	14.5182229932356	15.1697031674716	12.0320086415501	2.20832239039015	-0.115638651339998	20.6688428331698	-0.00547223326180666	-0.00253323968866337	-0.00815251850994696	0.176748512633516	0.180225973298993	0.173577159461025	0.201276573392384	0.203935474188346	0.197537396854157	0.00029946555260545	0.000361488956345966	0.000369469707389913
152	27.3297674716514	0.17	12.032043357564	11.4665198347424	12.5975668803857	0.185509930509287	29.321413069545	28.012950271172	30.629875867918	1.99	1.48	2.72	11.3962753235278	11.9285863495534	12.4608973755791	13.4941879042777	14.1244907712047	14.7547936381317	13.7743321181113	14.4134924781823	15.0637307415384	12.032043357564	2.21216429874886	-0.308101251343838	20.4689492178574	-0.00547223326180666	-0.00253323968866337	-0.00815251850994696	0.176748512633516	0.180225973298993	0.173577159461025	0.201276573392384	0.203935474188346	0.197537396854157	0.00029946555260545	0.000361488956345966	0.000369469707389913
152	27.3297674716514	0.17	12.0329658020301	11.4630310642106	12.6029005398496	0.188139311757143	29.5318690417477	28.2253700389966	30.8383680444988	1.99	1.47	2.68	11.4963885419034	12.0285346269497	12.560680711996	13.6162573972216	14.2465282027449	14.8767990082682	13.904055790359	14.5465922995448	15.1830202101234	12.0329658020301	2.20189746199	0.0652936280968072	20.7428281964079	-0.00547223326180666	-0.00253323968866337	-0.00815251850994696	0.176748512633516	0.180225973298993	0.173577159461025	0.201276573392384	0.203935474188346	0.197537396854157	0.00029946555260545	0.000361488956345966	0.000369469707389913
152	27.3297674716514	0.17	12.0335739021483	11.4744468468173	12.5927009574793	0.192729906058518	29.4760002411618	28.1912444133124	30.7607560690111	2	1.47	2.7	11.4447119646633	11.9662802991109	12.4878486335586	13.54535953769	14.162660404272	14.779961270854	13.8276817177286	14.4651512422097	15.0893513304007	12.0335739021483	2.21399610585239	-0.170188064168827	20.5966466545836	-0.00547223326180666	-0.00253323968866337	-0.00815251850994696	0.176748512633516	0.180225973298993	0.173577159461025	0.201276573392384	0.203935474188346	0.197537396854157	0.00029946555260545	0.000361488956345966	0.000369469707389913
152	27.3297674716514	0.17	12.0345976355776	11.4639644950311	12.6052307761242	0.187995433184061	29.3815455467434	28.0810843712212	30.6820067222656	2	1.47	2.7	11.3796807448392	11.9066843606136	12.4336879763881	13.4631940859336	14.0866871453833	14.710180204833	13.7429594771614	14.3773594390199	15.0130364697135	12.0345976355776	2.19749105868198	0.0431121917174826	20.6438919590132	-0.00547223326180666	-0.00253323968866337	-0.00815251850994696	0.176748512633516	0.180225973298993	0.173577159461025	0.201276573392384	0.203935474188346	0.197537396854157	0.00029946555260545	0.000361488956345966	0.000369469707389913
152	27.3297674716514	0.17	12.0347042363209	11.4684738187058	12.600934653936	0.189338381191539	29.8171740328965	28.5032080438508	31.1311400219422	1.98	1.47	2.7	11.6330268731389	12.1692963919048	12.7055659106707	13.7841501198507	14.4195840126784	15.0550179055062	14.0739469237033	14.7211841209972	15.3710408914315	12.0347042363209	2.20454695780431	-0.539137757046703	20.1562257708359	-0.00547223326180666	-0.00253323968866337	-0.00815251850994696	0.176748512633516	0.180225973298993	0.173577159461025	0.201276573392384	0.203935474188346	0.197537396854157	0.00029946555260545	0.000361488956345966	0.000369469707389913
152	27.3297674716514	0.17	12.0347717159094	11.4743517361802	12.5951916956386	0.195161308237863	29.7260122500202	28.4403959112827	31.0116285887577	2	1.47	2.73	11.5249021355224	12.0458724670888	12.5668427986551	13.6349050583277	14.2512557158502	14.8676063733728	13.9051571191172	14.5374969293036	15.1679710775154	12.0347717159094	2.22480113643522	1.06576462450978	21.9892981667193	-0.00547223326180666	-0.00253323968866337	-0.00815251850994696	0.176748512633516	0.180225973298993	0.173577159461025	0.201276573392384	0.203935474188346	0.197537396854157	0.00029946555260545	0.000361488956345966	0.000369469707389913
152	27.3297674716514	0.17	12.0351227409666	11.4746561793111	12.5955893026221	0.19224268277927	29.3939281834075	28.1107400408857	30.6771163259292	2.01	1.48	2.72	11.3631266653643	11.8818262576824	12.4005258500005	13.436319411546	14.0496553010656	14.6629911905852	13.7188163324112	14.3434122415214	14.9748923899415	12.0351227409666	2.21903792816109	0.121991607262633	20.9593378301724	-0.00547223326180666	-0.00253323968866337	-0.00815251850994696	0.176748512633516	0.180225973298993	0.173577159461025	0.201276573392384	0.203935474188346	0.197537396854157	0.00029946555260545	0.000361488956345966	0.000369469707389913
152	27.3297674716514	0.17	12.0355661856659	11.4733136915007	12.5978186798311	0.190652498856319	29.5900644212542	28.2916619222698	30.8884669202386	2.02	1.48	2.75	11.3892165497623	11.9119072022349	12.4345978547075	13.4552272488811	14.0727342985676	14.6902413482541	13.7255217615629	14.3550240778216	14.9870873720072	12.0355661856659	2.22977773457841	-0.366628628676699	20.6385664150049	-0.00547223326180666	-0.00253323968866337	-0.00815251850994696	0.176748512633516	0.180225973298993	0.173577159461025	0.201276573392384	0.203935474188346	0.197537396854157	0.00029946555260545	0.000361488956345966	0.000369469707389913
152	27.3297674716514	0.17	12.0363230123712	11.477769562447	12.5948764622954	0.193313705186748	29.6154202468562	28.3270043209696	30.9038361727427	1.99	1.45	2.71	11.5446574863923	12.0697508000316	12.594844113671	13.6751979985149	14.2971960993835	14.9191942002521	13.9431848453366	14.5822578411961	15.2151676170795	12.0363230123712	2.20454557166271	0.0137279659453225	20.6561825052477	-0.00547223326180666	-0.00253323968866337	-0.00815251850994696	0.176748512633516	0.180225973298993	0.173577159461025	0.201276573392384	0.203935474188346	0.197537396854157	0.00029946555260545	0.000361488956345966	0.000369469707389913
152	27.3297674716514	0.17	12.0374658870497	11.4740731868783	12.6008585872212	0.195979801194244	29.7900054868724	28.5049686587967	31.0750423149481	2.03	1.49	2.73	11.3984467483249	11.9123018600349	12.426156971745	13.4468355844022	14.0530344248174	14.6592332652327	13.7260757462449	14.3501279764788	14.9645942397628	12.0374658870497	2.23169087389679	-0.0698814455235751	21.0041962468684	-0.00547223326180666	-0.00253323968866337	-0.00815251850994696	0.176748512633516	0.180225973298993	0.173577159461025	0.201276573392384	0.203935474188346	0.197537396854157	0.00029946555260545	0.000361488956345966	0.000369469707389913
152	27.3297674716514	0.17	12.0375670659577	11.4719913390454	12.6031427928699	0.18560849594719	29.0105412695027	27.7163731682587	30.3047093707466	1.99	1.46	2.67	11.295730034876	11.823164609474	12.350599184072	13.3803147924797	14.0050854464144	14.629856100349	13.6581267846384	14.2990392159874	14.9339763453869	12.0375670659577	2.19464805117484	-0.384863915177816	20.1610225083014	-0.00547223326180666	-0.00253323968866337	-0.00815251850994696	0.176748512633516	0.180225973298993	0.173577159461025	0.201276573392384	0.203935474188346	0.197537396854157	0.00029946555260545	0.000361488956345966	0.000369469707389913
152	27.3297674716514	0.17	12.0381256680857	11.4635218816594	12.612729454512	0.18355010775124	29.2264639553199	27.9137173974049	30.5392105132348	1.98	1.46	2.69	11.4060822744287	11.9424957886833	12.4789093029379	13.5187678670972	14.1545382925165	14.7903087179359	13.7994443389657	14.4430496482478	15.0947260950155	12.0381256680857	2.19435509138583	0.0261286653528958	20.5950612050583	-0.00547223326180666	-0.00253323968866337	-0.00815251850994696	0.176748512633516	0.180225973298993	0.173577159461025	0.201276573392384	0.203935474188346	0.197537396854157	0.00029946555260545	0.000361488956345966	0.000369469707389913
152	27.3297674716514	0.17	12.0382944148659	11.4752405576291	12.6013482721028	0.189858962884749	29.3712676477112	28.0791423706103	30.6633929248121	1.99	1.46	2.68	11.4487841709453	11.9756258822803	12.5024675936153	13.5629575959361	14.1870877816322	14.8112179673283	13.8445213894108	14.481928540396	15.1190628879676	12.0382944148659	2.20103540599018	-0.34364960235563	20.2527618978516	-0.00547223326180666	-0.00253323968866337	-0.00815251850994696	0.176748512633516	0.180225973298993	0.173577159461025	0.201276573392384	0.203935474188346	0.197537396854157	0.00029946555260545	0.000361488956345966	0.000369469707389913
152	27.3297674716514	0.17	12.0388329102208	11.4745880842296	12.603077736212	0.190418703349977	29.8018666246859	28.4931787878823	31.1105544614896	2.03	1.5	2.74	11.4226310748614	11.9472709707205	12.4719108665795	13.4826563895366	14.1019129686689	14.7211695478013	13.7663863437362	14.3951064990019	15.0300358195459	12.0388329102208	2.23477744025564	-0.0607508206950683	21.0180053464689	-0.00547223326180666	-0.00253323968866337	-0.00815251850994696	0.176748512633516	0.180225973298993	0.173577159461025	0.201276573392384	0.203935474188346	0.197537396854157	0.00029946555260545	0.000361488956345966	0.000369469707389913
152	27.3297674716514	0.17	12.0391809144772	11.4770026236411	12.6013592053132	0.189305736670589	29.5128926041532	28.2121971937678	30.8135880145385	2	1.47	2.69	11.4179274100337	11.9443396450093	12.4707518799849	13.5046401846465	14.1272582454247	14.7498763062029	13.7919256659872	14.42148985842	15.0579937660785	12.0391809144772	2.213606662129	-0.159475428203444	20.5784102345575	-0.00547223326180666	-0.00253323968866337	-0.00815251850994696	0.176748512633516	0.180225973298993	0.173577159461025	0.201276573392384	0.203935474188346	0.197537396854157	0.00029946555260545	0.000361488956345966	0.000369469707389913
152	27.3297674716514	0.17	12.0394388357221	11.4792780006441	12.5995996708	0.188232523312434	29.5542764932452	28.2471849900007	30.8613679964897	2.01	1.48	2.73	11.3976245318119	11.9250306499074	12.4524367680029	13.4718537721962	14.095241398426	14.7186290246558	13.750647584701	14.3910277333915	15.0227081553362	12.0394388357221	2.22554085023228	-0.292718099415329	20.7383416407888	-0.00547223326180666	-0.00253323968866337	-0.00815251850994696	0.176748512633516	0.180225973298993	0.173577159461025	0.201276573392384	0.203935474188346	0.197537396854157	0.00029946555260545	0.000361488956345966	0.000369469707389913
152	27.3297674716514	0.17	12.0400439004351	11.4802653668363	12.5998224340339	0.190339977330816	29.388843594248	28.0979631935844	30.6797239949117	2	1.47	2.69	11.3988377338999	11.9225246687734	12.4462116036469	13.4890139240645	14.1087280143311	14.7284421045976	13.7766321216707	14.4163467113388	15.0385303629199	12.0400439004351	2.20614093786787	-0.189264125848547	20.4990719755932	-0.00547223326180666	-0.00253323968866337	-0.00815251850994696	0.176748512633516	0.180225973298993	0.173577159461025	0.201276573392384	0.203935474188346	0.197537396854157	0.00029946555260545	0.000361488956345966	0.000369469707389913
152	27.3297674716514	0.17	12.0403053030549	11.4814078120803	12.5992027940296	0.18768451024329	29.0364064398095	27.7499111918078	30.3229016878113	2	1.49	2.71	11.2443794043364	11.7656726283189	12.2869658523015	13.3028400575409	13.9195642121034	14.536288366666	13.5840344295278	14.214077055568	14.8435180168861	12.0403053030549	2.21812165619489	-0.183873636235112	20.6975879715286	-0.00547223326180666	-0.00253323968866337	-0.00815251850994696	0.176748512633516	0.180225973298993	0.173577159461025	0.201276573392384	0.203935474188346	0.197537396854157	0.00029946555260545	0.000361488956345966	0.000369469707389913
152	27.3297674716514	0.17	12.0412520189053	11.4819499390474	12.6005540987632	0.197501751730168	30.137420570758	28.8436424060269	31.4311987354891	2.01	1.48	2.71	11.6485280348024	12.171021380495	12.6935147261876	13.771025730567	14.388723459077	15.006421187587	14.0635389711306	14.6937530009103	15.3262087633644	12.0412520189053	2.21753379416792	-0.514888210239415	20.3260622706587	-0.00547223326180666	-0.00253323968866337	-0.00815251850994696	0.176748512633516	0.180225973298993	0.173577159461025	0.201276573392384	0.203935474188346	0.197537396854157	0.00029946555260545	0.000361488956345966	0.000369469707389913
152	27.3297674716514	0.17	12.0419506482458	11.4684988755404	12.6154024209512	0.183278747121083	28.927339384082	27.6268508318995	30.2278279362645	2	1.46	2.72	11.1963709171832	11.7234216582316	12.25047239928	13.2465178012585	13.8700758340448	14.493633866831	13.5137613032107	14.1470640789469	14.7801010843654	12.0419506482458	2.20256672976964	-0.303739350392182	20.3793897108673	-0.00547223326180666	-0.00253323968866337	-0.00815251850994696	0.176748512633516	0.180225973298993	0.173577159461025	0.201276573392384	0.203935474188346	0.197537396854157	0.00029946555260545	0.000361488956345966	0.000369469707389913
152	27.3297674716514	0.17	12.0423918637773	11.4762121211979	12.6085716063566	0.189332650607783	29.7378035328	28.4273107331416	31.0482963324584	1.99	1.48	2.69	11.5937917962382	12.1282630591845	12.6627343221308	13.7355291022432	14.3687339859892	15.0019388697351	14.0336786956754	14.679466411718	15.3239836061434	12.0423918637773	2.20617492295441	0.209218504811956	20.9025141429095	-0.00547223326180666	-0.00253323968866337	-0.00815251850994696	0.176748512633516	0.180225973298993	0.173577159461025	0.201276573392384	0.203935474188346	0.197537396854157	0.00029946555260545	0.000361488956345966	0.000369469707389913
152	27.3297674716514	0.17	12.0425717169491	11.4834206289433	12.6017228049548	0.19049317034684	29.5601186227221	28.2623600868281	30.8578771586161	2	1.47	2.71	11.4493878078813	11.9751238296711	12.5008598514608	13.5447037564491	14.16665305092	14.788602345391	13.8193145485409	14.454395637262	15.0870531839418	12.0425717169491	2.21075701726468	-0.0479579832670609	20.6810117793008	-0.00547223326180666	-0.00253323968866337	-0.00815251850994696	0.176748512633516	0.180225973298993	0.173577159461025	0.201276573392384	0.203935474188346	0.197537396854157	0.00029946555260545	0.000361488956345966	0.000369469707389913
152	27.3297674716514	0.17	12.0429054891644	11.4790560718421	12.6067549064868	0.188169018195823	29.1841017239275	27.8931135930613	30.4750898547937	1.99	1.47	2.71	11.3568989940935	11.8825348918539	12.4081707896143	13.4499760755969	14.0724866969407	14.6949973182845	13.7307766335115	14.3653451997518	14.997165500807	12.0429054891644	2.20767337104483	-0.230226245190183	20.4844143136155	-0.00547223326180666	-0.00253323968866337	-0.00815251850994696	0.176748512633516	0.180225973298993	0.173577159461025	0.201276573392384	0.203935474188346	0.197537396854157	0.00029946555260545	0.000361488956345966	0.000369469707389913
152	27.3297674716514	0.17	12.0431723132897	11.4771613315013	12.6091832950782	0.193472635953203	29.8181142976576	28.5215408543175	31.1146877409978	2.02	1.5	2.71	11.4720267608268	11.9935387406792	12.5150507205316	13.5505928779337	14.1665953217281	14.7825977655226	13.8460055286368	14.4756865944799	15.10661202353	12.0431723132897	2.22043471979945	0.0978872464248374	21.1008516425974	-0.00547223326180666	-0.00253323968866337	-0.00815251850994696	0.176748512633516	0.180225973298993	0.173577159461025	0.201276573392384	0.203935474188346	0.197537396854157	0.00029946555260545	0.000361488956345966	0.000369469707389913
152	27.3297674716514	0.17	12.0436455746965	11.4770070082483	12.6102841411447	0.184522168472222	29.3260439730254	28.0130810741853	30.6390068718655	2	1.49	2.71	11.346952771058	11.8787803113359	12.4106078516138	13.4231517633556	14.0522899936028	14.6814282238501	13.7067341676838	14.3529169983324	14.9997427517725	12.0436455746965	2.2150060615105	-0.407830180971271	20.4864824439094	-0.00547223326180666	-0.00253323968866337	-0.00815251850994696	0.176748512633516	0.180225973298993	0.173577159461025	0.201276573392384	0.203935474188346	0.197537396854157	0.00029946555260545	0.000361488956345966	0.000369469707389913
152	27.3297674716514	0.17	12.0439850938873	11.473609507453	12.6143606803215	0.189287448924018	29.6031812200274	28.2984288606628	30.9079335793919	2	1.48	2.69	11.4681792227621	11.9969412247867	12.5257032268113	13.5680035353153	14.1935818920409	14.8191602487665	13.8635254365468	14.5017532613187	15.1337042916819	12.0439850938873	2.20733757531658	0.244235101233903	21.0027927966223	-0.00547223326180666	-0.00253323968866337	-0.00815251850994696	0.176748512633516	0.180225973298993	0.173577159461025	0.201276573392384	0.203935474188346	0.197537396854157	0.00029946555260545	0.000361488956345966	0.000369469707389913
152	27.3297674716514	0.17	12.045293336188	11.4822229324291	12.6083637399469	0.191615909916783	29.6283175259117	28.3322809620565	30.9243540897669	2	1.47	2.71	11.5019699958313	12.0281180207971	12.554266045763	13.6131276112013	14.2358487806042	14.8585699500071	13.8986228263172	14.5296428932524	15.1654726857113	12.045293336188	2.21319393020721	-0.118774235197502	20.646717712539	-0.00547223326180666	-0.00253323968866337	-0.00815251850994696	0.176748512633516	0.180225973298993	0.173577159461025	0.201276573392384	0.203935474188346	0.197537396854157	0.00029946555260545	0.000361488956345966	0.000369469707389913
152	27.3297674716514	0.17	12.0478893763548	11.4787986456711	12.6169801070384	0.185666476710022	28.9790154197126	27.686501578495	30.2715292609302	2.01	1.48	2.71	11.1584220451321	11.6793406920255	12.2002593389189	13.185823648721	13.8013893071524	14.4169549655837	13.4621693075931	14.0895649086289	14.7213816413139	12.0478893763548	2.20646733338557	-0.0574956317296745	20.6841378826115	-0.00547223326180666	-0.00253323968866337	-0.00815251850994696	0.176748512633516	0.180225973298993	0.173577159461025	0.201276573392384	0.203935474188346	0.197537396854157	0.00029946555260545	0.000361488956345966	0.000369469707389913
152	27.3297674716514	0.17	12.0495141441215	11.48853336075	12.610494927493	0.192169752938796	29.7457899137846	28.4469362810845	31.0446435464847	2	1.5	2.71	11.5242091547284	12.0503909824203	12.5765728101121	13.6332300766497	14.2557073176265	14.8781845586033	13.9386374903519	14.5704461083698	15.2051813757766	12.0495141441215	2.21974784519136	-0.343087683828329	20.5774151313287	-0.00547223326180666	-0.00253323968866337	-0.00815251850994696	0.176748512633516	0.180225973298993	0.173577159461025	0.201276573392384	0.203935474188346	0.197537396854157	0.00029946555260545	0.000361488956345966	0.000369469707389913
152	27.3297674716514	0.17	12.0500235433037	11.4777135793813	12.6223335072261	0.184674953359236	29.2800001602474	27.9697638353316	30.5902364851631	2.01	1.49	2.73	11.2959666300859	11.8251232540356	12.3542798779853	13.3543140013221	13.9798933734569	14.6054727455916	13.6424403454538	14.2733549190957	14.910860948369	12.0500235433037	2.21814013034923	0.380344929426085	21.3205129413624	-0.00547223326180666	-0.00253323968866337	-0.00815251850994696	0.176748512633516	0.180225973298993	0.173577159461025	0.201276573392384	0.203935474188346	0.197537396854157	0.00029946555260545	0.000361488956345966	0.000369469707389913
152	27.3297674716514	0.17	12.0513453413687	11.4817397374935	12.620950945244	0.189095031699405	29.2847726450243	27.9932442880123	30.5763010020363	2	1.47	2.68	11.3575731027579	11.8815790942796	12.4055850858013	13.4404948018615	14.0606008528172	14.6807069037728	13.7286760148329	14.3638175929581	14.9971708473227	12.0513453413687	2.19751982475123	0.294304089777961	20.8929506830864	-0.00547223326180666	-0.00253323968866337	-0.00815251850994696	0.176748512633516	0.180225973298993	0.173577159461025	0.201276573392384	0.203935474188346	0.197537396854157	0.00029946555260545	0.000361488956345966	0.000369469707389913
152	27.3297674716514	0.17	12.0516125206362	11.4824660322099	12.6207590090626	0.184897383662168	29.2962639261933	27.9862673276314	30.6062605247553	2	1.48	2.68	11.3627052650981	11.8945770246822	12.4264487842664	13.4486103465308	14.0781202987903	14.7076302510499	13.7465449418421	14.3871153688372	15.0344506137323	12.0516125206362	2.20841846359306	-0.382771572696843	20.4104568663965	-0.00547223326180666	-0.00253323968866337	-0.00815251850994696	0.176748512633516	0.180225973298993	0.173577159461025	0.201276573392384	0.203935474188346	0.197537396854157	0.00029946555260545	0.000361488956345966	0.000369469707389913
152	27.3297674716514	0.17	12.0523673371446	11.4885132481635	12.6162214261256	0.189989282112703	29.4701955301048	28.1742671014667	30.7661239587428	2.01	1.48	2.72	11.3859206553085	11.9096374998423	12.4333543443761	13.4625364526518	14.0817711481893	14.7010058437267	13.7420462470882	14.3724967881032	15.0051558088857	12.0523673371446	2.2202512637578	0.139732306962327	21.0282874726751	-0.00547223326180666	-0.00253323968866337	-0.00815251850994696	0.176748512633516	0.180225973298993	0.173577159461025	0.201276573392384	0.203935474188346	0.197537396854157	0.00029946555260545	0.000361488956345966	0.000369469707389913
152	27.3297674716514	0.17	12.0525202157834	11.4862603463968	12.61878008517	0.19357230369077	29.6364106985892	28.3481496357617	30.9246717614168	2	1.48	2.7	11.5129423190674	12.0361396176143	12.5593369161612	13.6272761639016	14.2465578277816	14.8658394916615	13.9091865988687	14.5456355444463	15.1780005284381	12.0525202157834	2.21181928157862	0.426955772020788	21.2103060518716	-0.00547223326180666	-0.00253323968866337	-0.00815251850994696	0.176748512633516	0.180225973298993	0.173577159461025	0.201276573392384	0.203935474188346	0.197537396854157	0.00029946555260545	0.000361488956345966	0.000369469707389913
152	27.3297674716514	0.17	12.0535619923319	11.4928997485056	12.6142242361582	0.192878755249327	29.4530484359013	28.1699067581108	30.7361901136919	2.01	1.48	2.71	11.3973492415232	11.9164994805961	12.4356497196689	13.4794170289745	14.093405634997	14.7073942410196	13.7598383729682	14.3876814460144	15.0192849140649	12.0535619923319	2.21657232814222	-0.0643959750807341	20.7580528995298	-0.00547223326180666	-0.00253323968866337	-0.00815251850994696	0.176748512633516	0.180225973298993	0.173577159461025	0.201276573392384	0.203935474188346	0.197537396854157	0.00029946555260545	0.000361488956345966	0.000369469707389913
152	27.3297674716514	0.17	12.0537546159683	11.4962404789718	12.6112687529648	0.200308353494799	30.2928242216634	29.0037774313304	31.5818710119963	1.99	1.46	2.69	11.8002776428602	12.3247303648058	12.8491830867515	13.9727966528929	14.5938050274066	15.2148134019203	14.2578547090453	14.8913827734396	15.5270137654913	12.0537546159683	2.20205661810468	-0.253882508047647	20.3268444232715	-0.00547223326180666	-0.00253323968866337	-0.00815251850994696	0.176748512633516	0.180225973298993	0.173577159461025	0.201276573392384	0.203935474188346	0.197537396854157	0.00029946555260545	0.000361488956345966	0.000369469707389913
152	27.3297674716514	0.17	12.0539817913188	11.4801866496369	12.6277769330008	0.185962694951702	29.5710541306973	28.2534249254541	30.8886833359405	1.99	1.47	2.69	11.49126234855	12.0271698682759	12.5630773880017	13.6059299390616	14.240457282189	14.8749846253165	13.8944821071675	14.5459406718296	15.1940154320372	12.0539817913188	2.20388204394833	0.0636258436983231	20.7705827379087	-0.00547223326180666	-0.00253323968866337	-0.00815251850994696	0.176748512633516	0.180225973298993	0.173577159461025	0.201276573392384	0.203935474188346	0.197537396854157	0.00029946555260545	0.000361488956345966	0.000369469707389913
152	27.3297674716514	0.17	12.0549815006342	11.4973825687219	12.6125804325466	0.193412352132194	29.734061985562	28.4408935649739	31.0272304061501	2.01	1.49	2.71	11.4691129564706	11.9905977914524	12.5120826264342	13.5546555593873	14.1709671559729	14.7872787525584	13.8447437405716	14.4580303083188	15.1048632225252	12.0549815006342	2.22336086725108	-0.905340174616023	20.0899414658588	-0.00547223326180666	-0.00253323968866337	-0.00815251850994696	0.176748512633516	0.180225973298993	0.173577159461025	0.201276573392384	0.203935474188346	0.197537396854157	0.00029946555260545	0.000361488956345966	0.000369469707389913
152	27.3297674716514	0.17	12.0557697849581	11.4944400693708	12.6170995005455	0.187323346893117	29.0937696818059	27.8032040317457	30.3843353318661	1.98	1.47	2.69	11.3499680742906	11.876809473909	12.4036508735273	13.449429775155	14.0737237256253	14.6980176760957	13.7345897432873	14.3692963430614	15.0056328555451	12.0557697849581	2.19782986421384	0.163523305646175	20.7810861957302	-0.00547223326180666	-0.00253323968866337	-0.00815251850994696	0.176748512633516	0.180225973298993	0.173577159461025	0.201276573392384	0.203935474188346	0.197537396854157	0.00029946555260545	0.000361488956345966	0.000369469707389913
152	27.3297674716514	0.17	12.0557732195467	11.4928004807864	12.618745958307	0.197887429681499	29.972134928249	28.6870157512366	31.2572541052615	2	1.48	2.7	11.6121636640334	12.1323646616089	12.6525656591843	13.7349033511171	14.3501987113593	14.9654940716016	14.0335594604118	14.6563335100272	15.2892285284263	12.0557732195467	2.21192871505074	0.393924123837783	21.2258563335204	-0.00547223326180666	-0.00253323968866337	-0.00815251850994696	0.176748512633516	0.180225973298993	0.173577159461025	0.201276573392384	0.203935474188346	0.197537396854157	0.00029946555260545	0.000361488956345966	0.000369469707389913
152	27.3297674716514	0.17	12.0577364073848	11.4954139742938	12.6200588404758	0.197259687296365	30.0609218867272	28.7694414572846	31.3524023161698	2.01	1.48	2.7	11.6107152806318	12.1319284428348	12.6531416050378	13.7243257131909	14.3404203319272	14.9565149506634	14.0214074845641	14.650467807511	15.2775274393002	12.0577364073848	2.21871406027219	0.120779044710443	21.0099194457109	-0.00547223326180666	-0.00253323968866337	-0.00815251850994696	0.176748512633516	0.180225973298993	0.173577159461025	0.201276573392384	0.203935474188346	0.197537396854157	0.00029946555260545	0.000361488956345966	0.000369469707389913
152	27.3297674716514	0.17	12.0578122626301	11.4931283188995	12.6224962063607	0.190413866187481	29.253949956498	27.9693026015187	30.5385973114772	2	1.47	2.7	11.3304216494659	11.8508349186189	12.3712481877719	13.4039032187489	14.0195527778991	14.6352023370493	13.6806902893601	14.3066983492978	14.9351077725069	12.0578122626301	2.20463259303714	-0.0105678344726852	20.6628800557667	-0.00547223326180666	-0.00253323968866337	-0.00815251850994696	0.176748512633516	0.180225973298993	0.173577159461025	0.201276573392384	0.203935474188346	0.197537396854157	0.00029946555260545	0.000361488956345966	0.000369469707389913
152	27.3297674716514	0.17	12.0586074095931	11.4904584456359	12.6267563735504	0.184823581955569	28.9976654743815	27.7007032835029	30.2946276652601	1.99	1.47	2.7	11.2976416886928	11.8266034975814	12.35556530647	13.3847196347376	14.0113995830443	14.638079531351	13.6626138789646	14.3013565662073	14.9448321052336	12.0586074095931	2.19715843741366	0.105023122588177	20.6911685019567	-0.00547223326180666	-0.00253323968866337	-0.00815251850994696	0.176748512633516	0.180225973298993	0.173577159461025	0.201276573392384	0.203935474188346	0.197537396854157	0.00029946555260545	0.000361488956345966	0.000369469707389913
152	27.3297674716514	0.17	12.0589843491764	11.4916197101032	12.6263489882496	0.191030763716656	29.8236511613756	28.5166007864552	31.1307015362959	2	1.49	2.69	11.569942132731	12.1002471755949	12.6305522184588	13.6918189175562	14.3193795859383	14.9469402543204	13.986984818178	14.630991303383	15.2683523311637	12.0589843491764	2.20709339061884	-0.318399013409499	20.441399925472	-0.00547223326180666	-0.00253323968866337	-0.00815251850994696	0.176748512633516	0.180225973298993	0.173577159461025	0.201276573392384	0.203935474188346	0.197537396854157	0.00029946555260545	0.000361488956345966	0.000369469707389913
152	27.3297674716514	0.17	12.059492293572	11.495456877283	12.6235277098609	0.186996570940135	29.5032472441049	28.1931113237706	30.8133831644393	2	1.48	2.71	11.4093212903661	11.9395132751202	12.4697052598744	13.4942360130921	14.1213141356587	14.7483922582253	13.7743474752933	14.415503408708	15.0526894959425	12.059492293572	2.21411727024921	-0.00689542423720099	20.8213428474963	-0.00547223326180666	-0.00253323968866337	-0.00815251850994696	0.176748512633516	0.180225973298993	0.173577159461025	0.201276573392384	0.203935474188346	0.197537396854157	0.00029946555260545	0.000361488956345966	0.000369469707389913
152	27.3297674716514	0.17	12.0608864097573	11.489728406676	12.6320444128387	0.192372988180087	29.8603239662047	28.5573220465705	31.1633258858389	2	1.48	2.74	11.5895120704232	12.1183136313944	12.6471151923656	13.7157592629171	14.3415763692857	14.9673934756543	13.9931797626941	14.6348380383234	15.2753898947282	12.0608864097573	2.21582845380776	-0.478033736543912	20.3687311304966	-0.00547223326180666	-0.00253323968866337	-0.00815251850994696	0.176748512633516	0.180225973298993	0.173577159461025	0.201276573392384	0.203935474188346	0.197537396854157	0.00029946555260545	0.000361488956345966	0.000369469707389913
152	27.3297674716514	0.17	12.0613357777448	11.4926420548817	12.6300295006078	0.187359394865755	29.151899664683	27.858908520624	30.444890808742	1.99	1.47	2.7	11.3297859828885	11.8556254259203	12.3814648689521	13.414476329576	14.0370706815224	14.6596650334688	13.689000792331	14.3241085657435	14.9630663897814	12.0613357777448	2.19961202543698	-0.286856559074882	20.3777879075792	-0.00547223326180666	-0.00253323968866337	-0.00815251850994696	0.176748512633516	0.180225973298993	0.173577159461025	0.201276573392384	0.203935474188346	0.197537396854157	0.00029946555260545	0.000361488956345966	0.000369469707389913
152	27.3297674716514	0.17	12.0616275144971	11.5028364875187	12.6204185414755	0.19546485635545	29.8917311749032	28.6001955106039	31.1832668392026	1.99	1.47	2.69	11.6661724317713	12.1929967241406	12.7198210165099	13.8217635409817	14.4459306222896	15.0700977035975	14.1143323800554	14.7532536068667	15.3887459726669	12.0616275144971	2.20859645141328	0.222675014746949	20.9544509015822	-0.00547223326180666	-0.00253323968866337	-0.00815251850994696	0.176748512633516	0.180225973298993	0.173577159461025	0.201276573392384	0.203935474188346	0.197537396854157	0.00029946555260545	0.000361488956345966	0.000369469707389913
152	27.3297674716514	0.17	12.0620178637188	11.5023856577876	12.6216500696501	0.194518044342678	29.7408194700452	28.4519229257979	31.0297160142924	2.01	1.47	2.72	11.4837869492155	12.0040123607744	12.5242377723333	13.5746007226604	14.1895417938352	14.80448286501	13.8472688912882	14.4761825735033	15.0985051604942	12.0620178637188	2.22524116339634	-0.412871348495911	20.5057697629438	-0.00547223326180666	-0.00253323968866337	-0.00815251850994696	0.176748512633516	0.180225973298993	0.173577159461025	0.201276573392384	0.203935474188346	0.197537396854157	0.00029946555260545	0.000361488956345966	0.000369469707389913
152	27.3297674716514	0.17	12.0629112501567	11.493548729197	12.6322737711164	0.189559323478134	29.6984819084736	28.3906875542303	31.0062762627168	2	1.48	2.7	11.5202833956469	12.0509560521414	12.581628708636	13.6334188702991	14.2614314252452	14.8894439801914	13.9293097285582	14.5541088296663	15.2111588745829	12.0629112501567	2.20335686599621	0.339421628426125	21.0555230721807	-0.00547223326180666	-0.00253323968866337	-0.00815251850994696	0.176748512633516	0.180225973298993	0.173577159461025	0.201276573392384	0.203935474188346	0.197537396854157	0.00029946555260545	0.000361488956345966	0.000369469707389913
152	27.3297674716514	0.17	12.0649280876839	11.495755805496	12.6341003698719	0.192015537682197	29.9071474494917	28.6005991228831	31.2136957761004	2	1.48	2.69	11.5912049270219	12.1207207366631	12.6502365463044	13.7137007626698	14.3401775964625	14.9666544302551	14.0066272357519	14.6447476678832	15.2893624139423	12.0649280876839	2.21039905584601	0.0332753765957459	20.8163847401945	-0.00547223326180666	-0.00253323968866337	-0.00815251850994696	0.176748512633516	0.180225973298993	0.173577159461025	0.201276573392384	0.203935474188346	0.197537396854157	0.00029946555260545	0.000361488956345966	0.000369469707389913
152	27.3297674716514	0.17	12.0659908179943	11.4993748272924	12.6326068086961	0.188017400191854	29.2530227565335	27.9583433005847	30.5477022124823	2	1.46	2.73	11.3492766822159	11.8748326925406	12.4003887028653	13.4321803784534	14.0541903379712	14.676200297489	13.6992028293572	14.3301429904112	14.969533311506	12.0659908179943	2.20972620703003	0.0324342653260148	20.7363914450195	-0.00547223326180666	-0.00253323968866337	-0.00815251850994696	0.176748512633516	0.180225973298993	0.173577159461025	0.201276573392384	0.203935474188346	0.197537396854157	0.00029946555260545	0.000361488956345966	0.000369469707389913
152	27.3297674716514	0.17	12.0662086100307	11.5007253182943	12.6316919017671	0.1901978779442	29.930128128949	28.6148658481437	31.2453904097543	2	1.5	2.74	11.5789111730789	12.1111277209239	12.6433442687688	13.6945385917974	14.3239984731895	14.9534583545816	13.982709104999	14.627767381876	15.2730076080623	12.0662086100307	2.23186761814135	-0.241593460419923	20.8509864947344	-0.00547223326180666	-0.00253323968866337	-0.00815251850994696	0.176748512633516	0.180225973298993	0.173577159461025	0.201276573392384	0.203935474188346	0.197537396854157	0.00029946555260545	0.000361488956345966	0.000369469707389913
152	27.3297674716514	0.17	12.0664272538135	11.5069821193088	12.6258723883181	0.19497011436986	29.7785538793917	28.4898808188167	31.0672269399667	2.01	1.47	2.74	11.501272759625	12.0215059070331	12.5417390544412	13.5958214048369	14.2107965566188	14.8257717084008	13.8699946496953	14.4971711678919	15.1259626656768	12.0664272538135	2.22525931133189	-0.138683056942461	20.788408188447	-0.00547223326180666	-0.00253323968866337	-0.00815251850994696	0.176748512633516	0.180225973298993	0.173577159461025	0.201276573392384	0.203935474188346	0.197537396854157	0.00029946555260545	0.000361488956345966	0.000369469707389913
152	27.3297674716514	0.17	12.0674851576989	11.4995792672755	12.6353910481224	0.1881474586409	29.2066723974466	27.9145946524361	30.4987501424571	2.01	1.47	2.69	11.2754505867058	11.7973553089288	12.3192600311519	13.3305091933862	13.9475360380489	14.5645628827116	13.6104063100345	14.2387136624309	14.8698767241231	12.0674851576989	2.20041431633237	0.0986289871275544	20.7256004567959	-0.00547223326180666	-0.00253323968866337	-0.00815251850994696	0.176748512633516	0.180225973298993	0.173577159461025	0.201276573392384	0.203935474188346	0.197537396854157	0.00029946555260545	0.000361488956345966	0.000369469707389913
152	27.3297674716514	0.17	12.067613591812	11.4998106694457	12.6354165141782	0.190940314714656	29.765821499401	28.4609236826972	31.0707193161048	2.01	1.47	2.7	11.512651651442	12.0404923558381	12.5683330602342	13.6151597394584	14.2393978146581	14.8636358898578	13.895796933046	14.5416639214497	15.1731625874336	12.067613591812	2.20728681379743	-0.0929946225638803	20.6432751847501	-0.00547223326180666	-0.00253323968866337	-0.00815251850994696	0.176748512633516	0.180225973298993	0.173577159461025	0.201276573392384	0.203935474188346	0.197537396854157	0.00029946555260545	0.000361488956345966	0.000369469707389913
152	27.3297674716514	0.17	12.0677274935742	11.5091528980881	12.6263020890603	0.194162161206519	29.9012700826791	28.6039464394991	31.1985937258592	2.02	1.49	2.72	11.5013778240819	12.0230194588084	12.5446610935348	13.5843006750943	14.2004126678622	14.8165246606301	13.8704750292957	14.5061859297855	15.1284513145227	12.0677274935742	2.22815600547955	-0.456043554488152	20.5437519133966	-0.00547223326180666	-0.00253323968866337	-0.00815251850994696	0.176748512633516	0.180225973298993	0.173577159461025	0.201276573392384	0.203935474188346	0.197537396854157	0.00029946555260545	0.000361488956345966	0.000369469707389913
152	27.3297674716514	0.17	12.0678146208521	11.4924053679047	12.6432238737994	0.189733292585034	30.1315119278121	28.8053995838818	31.4576242717423	2.02	1.5	2.71	11.5901317940956	12.1237059524811	12.6572801108666	13.6910933309017	14.321389321594	14.9516853122862	13.9941668615996	14.6394947773579	15.2795301726055	12.0678146208521	2.22250702011798	-0.291836355943106	20.7054385611931	-0.00547223326180666	-0.00253323968866337	-0.00815251850994696	0.176748512633516	0.180225973298993	0.173577159461025	0.201276573392384	0.203935474188346	0.197537396854157	0.00029946555260545	0.000361488956345966	0.000369469707389913
152	27.3297674716514	0.17	12.0685618008017	11.4959479285507	12.6411756730526	0.185527322058067	29.6675074512162	28.3436764408054	30.991338461627	2	1.48	2.72	11.5029902011176	12.0402534306246	12.5775166601317	13.6134106448059	14.249244009849	14.8850773748921	13.8977732232215	14.5419210363783	15.1942186433285	12.0685618008017	2.21456692409172	0.20701002729733	21.0825120337837	-0.00547223326180666	-0.00253323968866337	-0.00815251850994696	0.176748512633516	0.180225973298993	0.173577159461025	0.201276573392384	0.203935474188346	0.197537396854157	0.00029946555260545	0.000361488956345966	0.000369469707389913
152	27.3297674716514	0.17	12.0687724085433	11.5035292859079	12.6340155311787	0.189417013833232	29.3875987594349	28.0928946735517	30.6823028453182	2.01	1.48	2.71	11.367005103976	11.8908709470438	12.4147367901115	13.4437375961796	14.0633128374488	14.682888078718	13.7230946526771	14.358011862394	14.9942024772745	12.0687724085433	2.21185486475059	0.0803028555588083	20.8952336086622	-0.00547223326180666	-0.00253323968866337	-0.00815251850994696	0.176748512633516	0.180225973298993	0.173577159461025	0.201276573392384	0.203935474188346	0.197537396854157	0.00029946555260545	0.000361488956345966	0.000369469707389913
152	27.3297674716514	0.17	12.0687980330637	11.5019762572786	12.6356198088489	0.19238334021921	29.6527194444243	28.3588197788825	30.946619109966	2	1.47	2.73	11.5108591326905	12.0360536541134	12.5612481755362	13.6231650718088	14.2447356755036	14.8663062791985	13.900375232984	14.5289978473579	15.1691804012268	12.0687980330637	2.21578530270884	0.117444992152622	20.9656647651863	-0.00547223326180666	-0.00253323968866337	-0.00815251850994696	0.176748512633516	0.180225973298993	0.173577159461025	0.201276573392384	0.203935474188346	0.197537396854157	0.00029946555260545	0.000361488956345966	0.000369469707389913
152	27.3297674716514	0.17	12.0697897276505	11.509659751473	12.6299197038279	0.192857362582944	30.0123878736293	28.7047883564101	31.3199873908485	2.01	1.49	2.7	11.6014205086889	12.1299041772623	12.6583878458356	13.717621412957	14.3425051401688	14.9673888673805	14.0205875579253	14.6530111695188	15.2917378545101	12.0697897276505	2.22314118315251	-0.348885286239058	20.6302312667044	-0.00547223326180666	-0.00253323968866337	-0.00815251850994696	0.176748512633516	0.180225973298993	0.173577159461025	0.201276573392384	0.203935474188346	0.197537396854157	0.00029946555260545	0.000361488956345966	0.000369469707389913
152	27.3297674716514	0.17	12.0701265086729	11.5040352630685	12.6362177542772	0.188723246479657	29.4870264096789	28.1849994910084	30.7890533283494	2	1.48	2.71	11.4171818713873	11.9446070408164	12.4720322102454	13.5063823633046	14.1303196962284	14.7542570291522	13.786428714826	14.4298158453249	15.0630562075157	12.0701265086729	2.2089874519648	0.353683775135247	21.1216271552071	-0.00547223326180666	-0.00253323968866337	-0.00815251850994696	0.176748512633516	0.180225973298993	0.173577159461025	0.201276573392384	0.203935474188346	0.197537396854157	0.00029946555260545	0.000361488956345966	0.000369469707389913
152	27.3297674716514	0.17	12.0706014110212	11.5092122141573	12.6319906078851	0.194102549336883	29.9294655722675	28.6306711909453	31.2282599535897	1.99	1.47	2.7	11.6694822519261	12.1988536341288	12.7282250163314	13.8233335277758	14.4504116635722	15.0774897993686	14.1061686714854	14.7457741341214	15.3854965631957	12.0706014110212	2.20385256867755	-0.37101084780017	20.3083117980083	-0.00547223326180666	-0.00253323968866337	-0.00815251850994696	0.176748512633516	0.180225973298993	0.173577159461025	0.201276573392384	0.203935474188346	0.197537396854157	0.00029946555260545	0.000361488956345966	0.000369469707389913
152	27.3297674716514	0.17	12.0708458002063	11.5102411621006	12.6314504383121	0.190980994392229	29.3466453135353	28.0602930412342	30.6329975858364	2	1.47	2.72	11.366973843944	11.8880636490953	12.4091534542466	13.4470656860974	14.0635119746545	14.6799582632116	13.72119960928	14.3465421779331	14.9785643238595	12.0708458002063	2.21135927414131	-0.0270501688256847	20.7367114280826	-0.00547223326180666	-0.00253323968866337	-0.00815251850994696	0.176748512633516	0.180225973298993	0.173577159461025	0.201276573392384	0.203935474188346	0.197537396854157	0.00029946555260545	0.000361488956345966	0.000369469707389913
152	27.3297674716514	0.17	12.0716271212686	11.5131078486521	12.630146393885	0.199025766761558	29.8863780581779	28.6095127910454	31.1632433253103	1.99	1.47	2.7	11.635350302607	12.1546452231751	12.6739401437432	13.776343196108	14.3911923291108	15.0060414621136	14.0644811313061	14.6910089436125	15.3183548068232	12.0716271212686	2.20419362054344	-0.172143952324938	20.5072718084331	-0.00547223326180666	-0.00253323968866337	-0.00815251850994696	0.176748512633516	0.180225973298993	0.173577159461025	0.201276573392384	0.203935474188346	0.197537396854157	0.00029946555260545	0.000361488956345966	0.000369469707389913
152	27.3297674716514	0.17	12.0716905263011	11.5121005621385	12.6312804904637	0.192787171397741	29.6093833816561	28.3190513065797	30.8997154567325	2.02	1.48	2.74	11.3996798362411	11.919095984016	12.438512131791	13.4674458277734	14.0810778711919	14.6947099146104	13.7380885971705	14.3651600923635	14.9965181461434	12.0716905263011	2.22717007849526	0.222451668935064	21.1581979100905	-0.00547223326180666	-0.00253323968866337	-0.00815251850994696	0.176748512633516	0.180225973298993	0.173577159461025	0.201276573392384	0.203935474188346	0.197537396854157	0.00029946555260545	0.000361488956345966	0.000369469707389913
152	27.3297674716514	0.17	12.0721543516822	11.5042172177279	12.6400914856365	0.190063254704989	29.7417844635481	28.4342273729263	31.0493415541699	1.99	1.47	2.69	11.5836647048192	12.1163432517521	12.6490217986851	13.7201953253635	14.3511229200228	14.982050514682	14.0122294791973	14.6538371697368	15.2977144120146	12.0721543516822	2.20740775277712	0.0670527404478712	20.7390420759911	-0.00547223326180666	-0.00253323968866337	-0.00815251850994696	0.176748512633516	0.180225973298993	0.173577159461025	0.201276573392384	0.203935474188346	0.197537396854157	0.00029946555260545	0.000361488956345966	0.000369469707389913
152	27.3297674716514	0.17	12.0726529033687	11.5022729663681	12.6430328403694	0.1884966945062	29.7265312042727	28.4129567942028	31.0401056143425	1.99	1.49	2.7	11.5537055565582	12.0878510195067	12.6219964824553	13.6792366637986	14.3116486778316	14.9440606918646	13.9690982407797	14.6106973569774	15.2714394545678	12.0726529033687	2.21003322573179	0.0822469938353753	20.9134657672266	-0.00547223326180666	-0.00253323968866337	-0.00815251850994696	0.176748512633516	0.180225973298993	0.173577159461025	0.201276573392384	0.203935474188346	0.197537396854157	0.00029946555260545	0.000361488956345966	0.000369469707389913
152	27.3297674716514	0.17	12.073150726293	11.5147304115758	12.6315710410103	0.197279584577577	30.2718151860497	28.971356041069	31.5722743310304	2.03	1.51	2.72	11.6035199733009	12.1243759402033	12.6452319071057	13.6934433496137	14.308111285938	14.9227792222622	13.9984081044035	14.622486059569	15.2571237694794	12.073150726293	2.22723894035091	-0.00370927217422569	21.0507857107092	-0.00547223326180666	-0.00253323968866337	-0.00815251850994696	0.176748512633516	0.180225973298993	0.173577159461025	0.201276573392384	0.203935474188346	0.197537396854157	0.00029946555260545	0.000361488956345966	0.000369469707389913
152	27.3297674716514	0.17	12.0735221172234	11.4981845550965	12.6488596793504	0.180207042412242	29.0869782748248	27.7657374436741	30.4082191059754	1.99	1.5	2.69	11.2874806048667	11.8245987090131	12.3617168131594	13.3632526575415	13.9991469889614	14.6350413203813	13.660515886805	14.3166300901996	14.9668965450162	12.0735221172234	2.20748949486024	0.0726539263842561	20.8961376581945	-0.00547223326180666	-0.00253323968866337	-0.00815251850994696	0.176748512633516	0.180225973298993	0.173577159461025	0.201276573392384	0.203935474188346	0.197537396854157	0.00029946555260545	0.000361488956345966	0.000369469707389913
152	27.3297674716514	0.17	12.0738748133425	11.5070453399992	12.6407042866858	0.18866072182958	29.3210409895562	28.0260788903152	30.6160030887973	1.98	1.45	2.69	11.4439128934597	11.9726858810062	12.5014588685528	13.5615172162612	14.1881354054126	14.814753594564	13.8356674347109	14.4782759213098	15.114679245538	12.0738748133425	2.19080248086381	-0.178894044077448	20.310011153273	-0.00547223326180666	-0.00253323968866337	-0.00815251850994696	0.176748512633516	0.180225973298993	0.173577159461025	0.201276573392384	0.203935474188346	0.197537396854157	0.00029946555260545	0.000361488956345966	0.000369469707389913
152	27.3297674716514	0.17	12.0747426024351	11.51445336096	12.6350318439102	0.194517361642971	29.7510119811222	28.4616709086292	31.0403530536151	2	1.48	2.71	11.5260951027687	12.0482382991105	12.5703814954523	13.6344172584386	14.2520694766533	14.869721694868	13.9160115413602	14.5475756853801	15.1816733486712	12.0747426024351	2.21251769786583	-0.060468656585058	20.7079082287654	-0.00547223326180666	-0.00253323968866337	-0.00815251850994696	0.176748512633516	0.180225973298993	0.173577159461025	0.201276573392384	0.203935474188346	0.197537396854157	0.00029946555260545	0.000361488956345966	0.000369469707389913
152	27.3297674716514	0.17	12.0747647251283	11.5087398658137	12.6407895844429	0.196294142708326	30.0143361411023	28.7209124655248	31.3077598166797	1.99	1.49	2.71	11.6780713811683	12.2039841295051	12.729896877842	13.8262610924144	14.4489158727286	15.0715706530428	14.1274748970685	14.7622740877027	15.3971051854296	12.0747647251283	2.21454201958696	-0.102982578432937	20.7469690839629	-0.00547223326180666	-0.00253323968866337	-0.00815251850994696	0.176748512633516	0.180225973298993	0.173577159461025	0.201276573392384	0.203935474188346	0.197537396854157	0.00029946555260545	0.000361488956345966	0.000369469707389913
152	27.3297674716514	0.17	12.077124345714	11.5163033327337	12.6379453586942	0.189686467552269	29.4600841397947	28.163324389324	30.7568438902653	1.99	1.49	2.7	11.4719693830572	12.000187854319	12.5284063255809	13.5875550418263	14.2131841132375	14.8388131846487	13.8804208672339	14.5106167955828	15.1628785205805	12.077124345714	2.21071508084934	0.225646550835327	20.9970281313377	-0.00547223326180666	-0.00253323968866337	-0.00815251850994696	0.176748512633516	0.180225973298993	0.173577159461025	0.201276573392384	0.203935474188346	0.197537396854157	0.00029946555260545	0.000361488956345966	0.000369469707389913
152	27.3297674716514	0.17	12.0782370069842	11.5150918285357	12.6413821854326	0.18972178814484	29.4185569148014	28.1237738542357	30.7133399753671	2.01	1.48	2.7	11.3503709667693	11.8729277237351	12.3954844807009	13.4166477098618	14.0343332407704	14.652018771679	13.6932450622021	14.3296282728108	14.9706334986952	12.0782370069842	2.21468558861417	0.22593412581812	21.0718300050372	-0.00547223326180666	-0.00253323968866337	-0.00815251850994696	0.176748512633516	0.180225973298993	0.173577159461025	0.201276573392384	0.203935474188346	0.197537396854157	0.00029946555260545	0.000361488956345966	0.000369469707389913
152	27.3297674716514	0.17	12.0787616406696	11.5126548667642	12.6448684145751	0.192418577629752	29.7916853217372	28.4918692581092	31.0915013853652	1.98	1.47	2.69	11.6265676297017	12.1569785772265	12.6873895247512	13.7760236416897	14.4044940540791	15.0329644664685	14.0646596336341	14.7113614818853	15.3443389396873	12.0787616406696	2.19811669798515	0.224056735753563	20.7919831431141	-0.00547223326180666	-0.00253323968866337	-0.00815251850994696	0.176748512633516	0.180225973298993	0.173577159461025	0.201276573392384	0.203935474188346	0.197537396854157	0.00029946555260545	0.000361488956345966	0.000369469707389913
152	27.3297674716514	0.17	12.079405993472	11.5170342478779	12.6417777390661	0.18874352841327	29.4179142357336	28.1190250597231	30.7168034117442	1.99	1.46	2.7	11.4579869553073	11.9872604704277	12.5165339855481	13.5720407828753	14.1989678129486	14.825894843022	13.8525037646435	14.4933565196238	15.1266877854789	12.079405993472	2.20467942760155	-0.21380418008904	20.4604647116054	-0.00547223326180666	-0.00253323968866337	-0.00815251850994696	0.176748512633516	0.180225973298993	0.173577159461025	0.201276573392384	0.203935474188346	0.197537396854157	0.00029946555260545	0.000361488956345966	0.000369469707389913
152	27.3297674716514	0.17	12.0796162666786	11.5107388586968	12.6484936746604	0.188515507412009	29.6234153408335	28.3144779695552	30.9323527121117	2	1.48	2.71	11.4844454412406	12.0153547464593	12.5462640516779	13.5897484552241	14.2179828743237	14.8462172934234	13.8783800038663	14.5215872534149	15.1597147015308	12.0796162666786	2.21134208374576	-0.00996891173211613	20.7943413905285	-0.00547223326180666	-0.00253323968866337	-0.00815251850994696	0.176748512633516	0.180225973298993	0.173577159461025	0.201276573392384	0.203935474188346	0.197537396854157	0.00029946555260545	0.000361488956345966	0.000369469707389913
152	27.3297674716514	0.17	12.0809429727143	11.5217909507371	12.6400949946915	0.189944825545255	28.973163057542	27.6989071807853	30.2474189342988	2	1.46	2.72	11.2443437357425	11.7616266376283	12.2789095395141	13.3080871398335	13.9203101468873	14.5325331539411	13.5761793524075	14.2021061048124	14.8245078083451	12.0809429727143	2.20773599650391	0.345352152883155	21.0003172433557	-0.00547223326180666	-0.00253323968866337	-0.00815251850994696	0.176748512633516	0.180225973298993	0.173577159461025	0.201276573392384	0.203935474188346	0.197537396854157	0.00029946555260545	0.000361488956345966	0.000369469707389913
152	27.3297674716514	0.17	12.0824133331752	11.5124801827491	12.6523464836014	0.193948582978054	30.1745228673339	28.8644494125705	31.4845963220974	2.01	1.48	2.71	11.6682691875734	12.1978580083121	12.7274468290507	13.7972554839978	14.423472804128	15.0496901242583	14.0809726968095	14.7211605981502	15.35751912671	12.0824133331752	2.2161659203613	0.251610591870481	21.1343247594722	-0.00547223326180666	-0.00253323968866337	-0.00815251850994696	0.176748512633516	0.180225973298993	0.173577159461025	0.201276573392384	0.203935474188346	0.197537396854157	0.00029946555260545	0.000361488956345966	0.000369469707389913
152	27.3297674716514	0.17	12.0827129353245	11.5138006528873	12.6516252177616	0.191710821661999	30.0565589586285	28.7421924193889	31.370925497868	2	1.47	2.69	11.6745987168751	12.208472462086	12.7423462072968	13.8190375349901	14.4509754287826	15.0829133225751	14.1130765517493	14.7532321118049	15.4030192358422	12.0827129353245	2.2059076077659	-0.0416452950045525	20.7034716961231	-0.00547223326180666	-0.00253323968866337	-0.00815251850994696	0.176748512633516	0.180225973298993	0.173577159461025	0.201276573392384	0.203935474188346	0.197537396854157	0.00029946555260545	0.000361488956345966	0.000369469707389913
152	27.3297674716514	0.17	12.0842494867532	11.5214581502747	12.6470408232318	0.19396632018065	30.0685182768928	28.7631212284449	31.3739153253407	2.02	1.47	2.72	11.5892762405965	12.1152486091015	12.6412209776066	13.6941853099558	14.315687717241	14.9371901245263	13.9746099933978	14.6031450842674	15.2453958132059	12.0842494867532	2.22099698982687	-0.205198050713251	20.6818756287418	-0.00547223326180666	-0.00253323968866337	-0.00815251850994696	0.176748512633516	0.180225973298993	0.173577159461025	0.201276573392384	0.203935474188346	0.197537396854157	0.00029946555260545	0.000361488956345966	0.000369469707389913
152	27.3297674716514	0.17	12.0850184183279	11.518654238643	12.6513825980127	0.19049987475882	29.3944162347831	28.1039604749244	30.6848719946418	2.01	1.48	2.73	11.3327843354461	11.8531542966109	12.3735242577757	13.3934208769254	14.0084095412548	14.6233982055843	13.6641600778176	14.2973267441133	14.9153455126021	12.0850184183279	2.21915053684798	-0.471783579198468	20.3957920837413	-0.00547223326180666	-0.00253323968866337	-0.00815251850994696	0.176748512633516	0.180225973298993	0.173577159461025	0.201276573392384	0.203935474188346	0.197537396854157	0.00029946555260545	0.000361488956345966	0.000369469707389913
152	27.3297674716514	0.17	12.085079317016	11.522152967457	12.6480056665751	0.195662077018566	29.819312152704	28.531712852071	31.1069114533369	1.99	1.48	2.72	11.5958448232467	12.119150303085	12.6424557829232	13.727548448476	14.3470549559649	14.9665614634538	14.0202639078773	14.6479129772562	15.2760388107761	12.085079317016	2.21143127714992	-0.116024919300126	20.6787047380634	-0.00547223326180666	-0.00253323968866337	-0.00815251850994696	0.176748512633516	0.180225973298993	0.173577159461025	0.201276573392384	0.203935474188346	0.197537396854157	0.00029946555260545	0.000361488956345966	0.000369469707389913
152	27.3297674716514	0.17	12.0853721921575	11.5243116012493	12.6464327830657	0.195261218669515	30.0718523186952	28.7716922741401	31.3720123632503	2.01	1.48	2.74	11.6326240598723	12.1582891084162	12.6839541569601	13.7555788557934	14.3771778165922	14.9987767773911	14.0310958562594	14.6682756661045	15.305380271272	12.0853721921575	2.22829171486619	-0.0575815043322243	20.9261526389221	-0.00547223326180666	-0.00253323968866337	-0.00815251850994696	0.176748512633516	0.180225973298993	0.173577159461025	0.201276573392384	0.203935474188346	0.197537396854157	0.00029946555260545	0.000361488956345966	0.000369469707389913
152	27.3297674716514	0.17	12.0856412693023	11.5149451786526	12.656337359952	0.185963871219432	28.8798235802133	27.5929992761694	30.1666478842573	1.98	1.45	2.7	11.2946562275898	11.8213926651193	12.3481291026488	13.391788205571	14.0163262764439	14.6408643473169	13.6576594560171	14.3022756841638	14.9309539694114	12.0856412693023	2.189863737947	-0.242692931278346	20.2535189998132	-0.00547223326180666	-0.00253323968866337	-0.00815251850994696	0.176748512633516	0.180225973298993	0.173577159461025	0.201276573392384	0.203935474188346	0.197537396854157	0.00029946555260545	0.000361488956345966	0.000369469707389913
152	27.3297674716514	0.17	12.0858735585376	11.5263555464272	12.645391570648	0.194805588767262	29.4117755355778	28.1383074060102	30.6852436651455	2.01	1.47	2.71	11.3575440507971	11.8715575687446	12.3855710866921	13.4254594686379	14.0330615717574	14.6406636748768	13.6994614313119	14.3240483288066	14.9430090761682	12.0858735585376	2.21145266201121	-0.649244274508586	20.1256560188395	-0.00547223326180666	-0.00253323968866337	-0.00815251850994696	0.176748512633516	0.180225973298993	0.173577159461025	0.201276573392384	0.203935474188346	0.197537396854157	0.00029946555260545	0.000361488956345966	0.000369469707389913
152	27.3297674716514	0.17	12.0859742915771	11.5147596742564	12.6571889088978	0.186172442064132	29.2921562596812	27.9878577192457	30.5964548001167	2.01	1.5	2.71	11.3130350082868	11.8402484591061	12.3674619099255	13.376981644092	14.0003797551173	14.6237778661426	13.669826721016	14.3032997814805	14.9437724682067	12.0859742915771	2.21156003007626	-0.0467761077308778	20.8404611425191	-0.00547223326180666	-0.00253323968866337	-0.00815251850994696	0.176748512633516	0.180225973298993	0.173577159461025	0.201276573392384	0.203935474188346	0.197537396854157	0.00029946555260545	0.000361488956345966	0.000369469707389913
152	27.3297674716514	0.17	12.086325731533	11.5222009268642	12.6504505362017	0.19172316837512	29.6703582945513	28.372931911058	30.9677846780446	2	1.47	2.68	11.5124132472345	12.0388483978725	12.5652835485105	13.6239346126495	14.2469245901693	14.869914567689	13.9110248320565	14.5494778943036	15.1898008648083	12.086325731533	2.20067491049484	0.254267923742039	20.9182962576366	-0.00547223326180666	-0.00253323968866337	-0.00815251850994696	0.176748512633516	0.180225973298993	0.173577159461025	0.201276573392384	0.203935474188346	0.197537396854157	0.00029946555260545	0.000361488956345966	0.000369469707389913
152	27.3297674716514	0.17	12.0865540714311	11.5187669176844	12.6543412251778	0.187893329652292	29.5668681201807	28.2577665325158	30.8759697078456	2.01	1.48	2.71	11.3984327753369	11.9264895991455	12.4545464229541	13.4719286425481	14.0960446056613	14.7201605687744	13.7496773384252	14.3846837663385	15.0229671135264	12.0865540714311	2.2116533223968	-0.507310857154968	20.3389472904542	-0.00547223326180666	-0.00253323968866337	-0.00815251850994696	0.176748512633516	0.180225973298993	0.173577159461025	0.201276573392384	0.203935474188346	0.197537396854157	0.00029946555260545	0.000361488956345966	0.000369469707389913
152	27.3297674716514	0.17	12.0884343089259	11.5269409143072	12.6499277035445	0.196967222598198	30.5238149901803	29.211235433012	31.8363945473485	2	1.49	2.71	11.8239493173461	12.3552474267511	12.886545536156	13.9852987549704	14.6137150808995	15.2421314068287	14.2851612542952	14.9313620908765	15.5714592222339	12.0884343089259	2.22939316368708	-0.102626380880932	20.9666296878272	-0.00547223326180666	-0.00253323968866337	-0.00815251850994696	0.176748512633516	0.180225973298993	0.173577159461025	0.201276573392384	0.203935474188346	0.197537396854157	0.00029946555260545	0.000361488956345966	0.000369469707389913
152	27.3297674716514	0.17	12.0905500292971	11.5274071353927	12.6536929232014	0.193633653572825	29.8747456259396	28.5763795455558	31.1731117063234	2.01	1.48	2.72	11.5352851798565	12.0593901659764	12.5834951520962	13.6357971035735	14.2553387222047	14.874880340836	13.9166555663833	14.5443579204646	15.1835132604691	12.0905500292971	2.22166839904881	-0.0667482849033562	20.845948596914	-0.00547223326180666	-0.00253323968866337	-0.00815251850994696	0.176748512633516	0.180225973298993	0.173577159461025	0.201276573392384	0.203935474188346	0.197537396854157	0.00029946555260545	0.000361488956345966	0.000369469707389913
152	27.3297674716514	0.17	12.0922269966279	11.5250650232938	12.659388969962	0.192917816045499	29.6722457395681	28.3797167370892	30.9647747420471	1.97	1.47	2.7	11.6487274421486	12.179258391433	12.7097893407173	13.8199325944352	14.4493491547234	15.0787657150116	14.1154853643227	14.7460475863169	15.3873595362769	12.0922269966279	2.19170461969584	-0.136492859830206	20.3586666403307	-0.00547223326180666	-0.00253323968866337	-0.00815251850994696	0.176748512633516	0.180225973298993	0.173577159461025	0.201276573392384	0.203935474188346	0.197537396854157	0.00029946555260545	0.000361488956345966	0.000369469707389913
152	27.3297674716514	0.17	12.0922906559859	11.517669388537	12.6669119234347	0.181432805399934	29.0612169955931	27.7465970262754	30.3758369649109	2	1.48	2.7	11.2703136097523	11.8042954640973	12.3382773184423	13.3405196623893	13.9725868500392	14.6046540376891	13.6291055780898	14.2701741116883	14.9110001117923	12.0922906559859	2.20251935077769	0.0077998683745931	20.7322231883931	-0.00547223326180666	-0.00253323968866337	-0.00815251850994696	0.176748512633516	0.180225973298993	0.173577159461025	0.201276573392384	0.203935474188346	0.197537396854157	0.00029946555260545	0.000361488956345966	0.000369469707389913
152	27.3297674716514	0.17	12.0944368601709	11.5270208469788	12.661852873363	0.191149785283737	29.5452184139407	28.2508690398508	30.8395677880305	1.97	1.47	2.69	11.5865225257374	12.1173737416031	12.6482249574687	13.7437119528299	14.3733975366157	15.0030831204016	14.0319401670341	14.6784332952574	15.3200480482583	12.0944368601709	2.19340327100991	-0.193857711673664	20.3305928205231	-0.00547223326180666	-0.00253323968866337	-0.00815251850994696	0.176748512633516	0.180225973298993	0.173577159461025	0.201276573392384	0.203935474188346	0.197537396854157	0.00029946555260545	0.000361488956345966	0.000369469707389913
152	27.3297674716514	0.17	12.0949884832928	11.5292026628954	12.6607743036903	0.18828337133163	29.6417256213473	28.3309846066896	30.9524666360049	1.98	1.47	2.71	11.5984188207351	12.1350229474383	12.6716270741415	13.7523880126298	14.3886461331253	15.0249042536208	14.0413822609266	14.6887523764429	15.3389755024332	12.0949884832928	2.21257542081473	0.054825637713937	20.8466665517478	-0.00547223326180666	-0.00253323968866337	-0.00815251850994696	0.176748512633516	0.180225973298993	0.173577159461025	0.201276573392384	0.203935474188346	0.197537396854157	0.00029946555260545	0.000361488956345966	0.000369469707389913
152	27.3297674716514	0.17	12.0970242139336	11.5218756400708	12.6721727877964	0.186065664599554	29.4844543317442	28.1711304912399	30.7977781722485	2	1.47	2.7	11.4220238822416	11.9545128526796	12.4870018231177	13.5147881963508	14.1448407795495	14.7748933627482	13.7991428735194	14.4427404821984	15.0859682643202	12.0970242139336	2.20862423054592	0.174074913601905	20.9292250222774	-0.00547223326180666	-0.00253323968866337	-0.00815251850994696	0.176748512633516	0.180225973298993	0.173577159461025	0.201276573392384	0.203935474188346	0.197537396854157	0.00029946555260545	0.000361488956345966	0.000369469707389913
152	27.3297674716514	0.17	12.0976082463986	11.52405561693	12.6711608758672	0.185156927903236	29.4559250043097	28.1399221269731	30.7719278816463	2.01	1.49	2.72	11.3542154784869	11.885211270592	12.4162070626971	13.4205119933788	14.0481410365199	14.675770079661	13.7054786263671	14.3434948360917	14.9828557421922	12.0976082463986	2.21767787259386	-0.467017900332005	20.3944679183022	-0.00547223326180666	-0.00253323968866337	-0.00815251850994696	0.176748512633516	0.180225973298993	0.173577159461025	0.201276573392384	0.203935474188346	0.197537396854157	0.00029946555260545	0.000361488956345966	0.000369469707389913
152	27.3297674716514	0.17	12.0984022275141	11.5277093467132	12.6690951083149	0.184439732681441	29.2310539997938	27.9219853242868	30.5401226753007	2.01	1.48	2.71	11.2798266863118	11.8086597047632	12.3374927232146	13.3360373126926	13.9612718187165	14.5865063247404	13.6123814872653	14.2471838759652	14.8913140846843	12.0984022275141	2.21325461924582	0.344404488687153	21.2027363245086	-0.00547223326180666	-0.00253323968866337	-0.00815251850994696	0.176748512633516	0.180225973298993	0.173577159461025	0.201276573392384	0.203935474188346	0.197537396854157	0.00029946555260545	0.000361488956345966	0.000369469707389913
152	27.3297674716514	0.17	12.0986820552896	11.5346995627669	12.6626645478122	0.194661121453097	29.9576066155104	28.659907514587	31.2553057164338	1.98	1.48	2.67	11.6978006814896	12.2274683163004	12.7571359511113	13.8611133271886	14.4887341348739	15.1163549425592	14.160641513392	14.8035140732851	15.4428476346188	12.0986820552896	2.19636824160874	0.289946934425822	20.8703977395915	-0.00547223326180666	-0.00253323968866337	-0.00815251850994696	0.176748512633516	0.180225973298993	0.173577159461025	0.201276573392384	0.203935474188346	0.197537396854157	0.00029946555260545	0.000361488956345966	0.000369469707389913
152	27.3297674716514	0.17	12.0992463848683	11.5332943551038	12.6651984146328	0.193727934383444	30.097104950947	28.7894698396152	31.4047400622788	1.99	1.47	2.7	11.7228949991701	12.2553559716287	12.7878169440874	13.8836922735159	14.5142979634753	15.1449036534347	14.1690204084565	14.8158656594676	15.4558743200998	12.0992463848683	2.20393974281299	-0.365523025894028	20.3117439458019	-0.00547223326180666	-0.00253323968866337	-0.00815251850994696	0.176748512633516	0.180225973298993	0.173577159461025	0.201276573392384	0.203935474188346	0.197537396854157	0.00029946555260545	0.000361488956345966	0.000369469707389913
152	27.3297674716514	0.17	12.0997931782488	11.5266901451989	12.6728962112987	0.188027986923238	29.7236033976141	28.4081426072528	31.0390641879753	1.99	1.48	2.68	11.5675868795001	12.1032328451464	12.6388788107927	13.699748563143	14.3341259077576	14.9685032523723	13.9999668137577	14.642468251882	15.3006072550756	12.0997931782488	2.19852263602897	0.143356437223516	20.8155909312542	-0.00547223326180666	-0.00253323968866337	-0.00815251850994696	0.176748512633516	0.180225973298993	0.173577159461025	0.201276573392384	0.203935474188346	0.197537396854157	0.00029946555260545	0.000361488956345966	0.000369469707389913
152	27.3297674716514	0.17	12.1006360973076	11.5386183122774	12.6626538823378	0.194166139583779	29.6821864711109	28.3943845607429	30.9699883814789	1.99	1.48	2.68	11.5682895034489	12.0929589249805	12.6176283465121	13.7022048290438	14.3236560711845	14.9451073133253	14.0012104090779	14.6308985964573	15.2735758616054	12.1006360973076	2.20548524274094	-0.203061010627773	20.4456509802523	-0.00547223326180666	-0.00253323968866337	-0.00815251850994696	0.176748512633516	0.180225973298993	0.173577159461025	0.201276573392384	0.203935474188346	0.197537396854157	0.00029946555260545	0.000361488956345966	0.000369469707389913
152	27.3297674716514	0.17	12.1010148398166	11.5240345238764	12.6779951557568	0.186189563036354	29.6825994879464	28.3609902633572	31.0042087125357	1.99	1.47	2.7	11.5606706229178	12.0993926067346	12.6381145905515	13.6947237044622	14.3328915895732	14.9710594746841	13.9772977594585	14.6282542385873	15.2768425378486	12.1010148398166	2.20403571754814	-0.136354637870383	20.6046101075882	-0.00547223326180666	-0.00253323968866337	-0.00815251850994696	0.176748512633516	0.180225973298993	0.173577159461025	0.201276573392384	0.203935474188346	0.197537396854157	0.00029946555260545	0.000361488956345966	0.000369469707389913
152	27.3297674716514	0.17	12.1039290825968	11.5402218380942	12.6676363270995	0.190929475612812	29.5318512842494	28.2371650199425	30.8265375485564	2.01	1.48	2.74	11.3883604026529	11.9105216669257	12.4326829311984	13.4595758298162	14.076703219834	14.6938306098519	13.7340101731616	14.3654072000743	15.0003592130713	12.1039290825968	2.22590279084065	0.0391506025871939	20.9730925776726	-0.00547223326180666	-0.00253323968866337	-0.00815251850994696	0.176748512633516	0.180225973298993	0.173577159461025	0.201276573392384	0.203935474188346	0.197537396854157	0.00029946555260545	0.000361488956345966	0.000369469707389913
152	27.3297674716514	0.17	12.1040663097362	11.54373320071	12.6643994187623	0.195613241422867	30.0215220394614	28.7249901416903	31.3180539372325	1.99	1.48	2.71	11.699824500348	12.2279080815156	12.7559916626831	13.8571896282274	14.4826480975894	15.1081065669514	14.1470409438552	14.7803198388671	15.4211126278149	12.1040663097362	2.21377308300213	-0.16456502155797	20.6004325068354	-0.00547223326180666	-0.00253323968866337	-0.00815251850994696	0.176748512633516	0.180225973298993	0.173577159461025	0.201276573392384	0.203935474188346	0.197537396854157	0.00029946555260545	0.000361488956345966	0.000369469707389913
152	27.3297674716514	0.17	12.1047583349423	11.5415760203115	12.667940649573	0.195257672150575	29.8910405518759	28.5986833408987	31.1833977628531	2.02	1.47	2.72	11.5140524446932	12.0343655139033	12.5546785831133	13.6030230833441	14.2177354728376	14.832447862331	13.8825657637471	14.5025564876396	15.1381301630133	12.1047583349423	2.21561010406944	0.123486384651946	20.9665164288088	-0.00547223326180666	-0.00253323968866337	-0.00815251850994696	0.176748512633516	0.180225973298993	0.173577159461025	0.201276573392384	0.203935474188346	0.197537396854157	0.00029946555260545	0.000361488956345966	0.000369469707389913
152	27.3297674716514	0.17	12.1061300933796	11.5433601095561	12.6689000772031	0.195419703560545	29.7015488525472	28.4180461532691	30.9850515518254	2	1.47	2.72	11.4996889832692	12.0190731017719	12.5384572202746	13.600948741044	14.2152363781223	14.8295240152006	13.8801182477723	14.5085184003357	15.1352706170301	12.1061300933796	2.20902769092078	-0.168372155832095	20.5641347110715	-0.00547223326180666	-0.00253323968866337	-0.00815251850994696	0.176748512633516	0.180225973298993	0.173577159461025	0.201276573392384	0.203935474188346	0.197537396854157	0.00029946555260545	0.000361488956345966	0.000369469707389913
152	27.3297674716514	0.17	12.1061632109249	11.5413906105882	12.6709358112615	0.192757087139719	29.5832746608724	28.2939557384048	30.87259358334	2.01	1.47	2.71	11.4356362611432	11.9567433964715	12.4778505317999	13.5216627597097	14.1378274211838	14.753992082658	13.8020198528269	14.4330516792645	15.0558411048408	12.1061632109249	2.21256172973944	-0.380773765894848	20.3875661601044	-0.00547223326180666	-0.00253323968866337	-0.00815251850994696	0.176748512633516	0.180225973298993	0.173577159461025	0.201276573392384	0.203935474188346	0.197537396854157	0.00029946555260545	0.000361488956345966	0.000369469707389913
152	27.3297674716514	0.17	12.1061884735186	11.5398593234595	12.6725176235776	0.187721400723617	29.659285939429	28.3453521796328	30.9732196992252	2	1.49	2.72	11.4933097551942	12.0260760303649	12.5588423055356	13.5993009782807	14.2296893591254	14.8600777399702	13.8915848599045	14.5307212881011	15.1788784324108	12.1061884735186	2.2232543953562	-0.00323278254801846	20.972857160843	-0.00547223326180666	-0.00253323968866337	-0.00815251850994696	0.176748512633516	0.180225973298993	0.173577159461025	0.201276573392384	0.203935474188346	0.197537396854157	0.00029946555260545	0.000361488956345966	0.000369469707389913
152	27.3297674716514	0.17	12.1062943089421	11.5453438570432	12.6672447608411	0.190450848812416	29.5731179565915	28.274610529581	30.871625383602	1.99	1.49	2.69	11.509034040668	12.0375847757485	12.5661355108289	13.6293275924839	14.2552525043579	14.8811774162319	13.9229948259768	14.5631875362291	15.2035872359985	12.1062943089421	2.2026343026256	-0.438339479012325	20.2676216056961	-0.00547223326180666	-0.00253323968866337	-0.00815251850994696	0.176748512633516	0.180225973298993	0.173577159461025	0.201276573392384	0.203935474188346	0.197537396854157	0.00029946555260545	0.000361488956345966	0.000369469707389913
152	27.3297674716514	0.17	12.1071556763136	11.5410757591849	12.6732355934422	0.196510625279143	30.4219823093447	29.1118905116691	31.7320741070203	2.02	1.49	2.73	11.6912675211379	12.2173973400769	12.7435271590158	13.8049496760395	14.4261993104682	15.0474489448969	14.086384406816	14.7242474181807	15.3588421754643	12.1071556763136	2.23198518493276	0.279266076106034	21.3364879743673	-0.00547223326180666	-0.00253323968866337	-0.00815251850994696	0.176748512633516	0.180225973298993	0.173577159461025	0.201276573392384	0.203935474188346	0.197537396854157	0.00029946555260545	0.000361488956345966	0.000369469707389913
152	27.3297674716514	0.17	12.1079976451331	11.5367666380671	12.6792286521992	0.189191135701428	29.5909479571263	28.286325355949	30.8955705583036	1.98	1.46	2.68	11.5627422512044	12.0960393367283	12.6293364222523	13.7055847767983	14.337714098552	14.9698434203058	13.9937409767241	14.6387287491401	15.2775973709424	12.1079976451331	2.19006058909369	0.387295960591535	20.8432685585167	-0.00547223326180666	-0.00253323968866337	-0.00815251850994696	0.176748512633516	0.180225973298993	0.173577159461025	0.201276573392384	0.203935474188346	0.197537396854157	0.00029946555260545	0.000361488956345966	0.000369469707389913
152	27.3297674716514	0.17	12.108837443065	11.547884285195	12.6697906009349	0.191351049727577	29.6122644085353	28.3158215628172	30.9087072542534	2.01	1.49	2.73	11.4525825122237	11.9769401979094	12.5012978835951	13.5437696556701	14.1638725629863	14.7839754703024	13.8230475757566	14.4588235261463	15.0884150438091	12.108837443065	2.22210829945954	-0.313020376054182	20.5637581098328	-0.00547223326180666	-0.00253323968866337	-0.00815251850994696	0.176748512633516	0.180225973298993	0.173577159461025	0.201276573392384	0.203935474188346	0.197537396854157	0.00029946555260545	0.000361488956345966	0.000369469707389913
152	27.3297674716514	0.17	12.1091785817716	11.5401153111908	12.6782418523523	0.186772269742452	29.4568133008706	28.1477735902479	30.7658530114933	1.99	1.47	2.7	11.4508104589167	11.9833415865199	12.5158727141231	13.5586815621976	14.1892412948066	14.8198010274155	13.8446445267114	14.4886094046094	15.1322402469925	12.1091785817716	2.20538661719797	-0.230113158603176	20.5235436203266	-0.00547223326180666	-0.00253323968866337	-0.00815251850994696	0.176748512633516	0.180225973298993	0.173577159461025	0.201276573392384	0.203935474188346	0.197537396854157	0.00029946555260545	0.000361488956345966	0.000369469707389913
152	27.3297674716514	0.17	12.1110862948501	11.5456348329045	12.6765377567957	0.194603403116232	29.7495406219005	28.460617212004	31.0384640317971	1.99	1.46	2.68	11.5793735280893	12.1037797804595	12.6281860328297	13.7112436155843	14.3321979238931	14.9531522322019	13.9933198470113	14.627753929693	15.2616523688956	12.1110862948501	2.19490958976069	-0.249054076480751	20.2888609325623	-0.00547223326180666	-0.00253323968866337	-0.00815251850994696	0.176748512633516	0.180225973298993	0.173577159461025	0.201276573392384	0.203935474188346	0.197537396854157	0.00029946555260545	0.000361488956345966	0.000369469707389913
152	27.3297674716514	0.17	12.1125949891345	11.5506872646499	12.6745027136192	0.197030220203368	29.5886580883097	28.3165453066964	30.8607708699231	1.99	1.46	2.69	11.5349219594856	12.0531250630296	12.5713281665736	13.6622560104423	14.2760289939866	14.8898019775308	13.9475785671133	14.5671641471179	15.1928277330898	12.1125949891345	2.1983341068471	-0.175020594029617	20.405763751442	-0.00547223326180666	-0.00253323968866337	-0.00815251850994696	0.176748512633516	0.180225973298993	0.173577159461025	0.201276573392384	0.203935474188346	0.197537396854157	0.00029946555260545	0.000361488956345966	0.000369469707389913
152	27.3297674716514	0.17	12.1154591030518	11.5500882774344	12.6808299286693	0.191619490402781	29.7147118617156	28.414911158028	31.0145125654032	2	1.49	2.72	11.5287455926722	12.0561120711613	12.5834785496504	13.6430829085894	14.2671668153251	14.8912507220609	13.9310970879549	14.5641513786409	15.2035550770733	12.1154591030518	2.21904218187347	-0.610326816118058	20.2735407685553	-0.00547223326180666	-0.00253323968866337	-0.00815251850994696	0.176748512633516	0.180225973298993	0.173577159461025	0.201276573392384	0.203935474188346	0.197537396854157	0.00029946555260545	0.000361488956345966	0.000369469707389913
152	27.3297674716514	0.17	12.1155071989798	11.549396603673	12.6816177942865	0.19056696195536	29.972340898752	28.656799590638	31.287882206866	1.98	1.46	2.68	11.7396785618623	12.2786093675604	12.8175401732584	13.9219242161276	14.5610348864179	15.2001455567082	14.2165691738844	14.8639207837167	15.5183266760151	12.1155071989798	2.1928803827978	-0.0226963690060597	20.5541607347165	-0.00547223326180666	-0.00253323968866337	-0.00815251850994696	0.176748512633516	0.180225973298993	0.173577159461025	0.201276573392384	0.203935474188346	0.197537396854157	0.00029946555260545	0.000361488956345966	0.000369469707389913
152	27.3297674716514	0.17	12.1155315118616	11.5513295477071	12.6797334760161	0.189769112310652	29.4015793780639	28.1077426873066	30.6954160688212	1.99	1.48	2.72	11.4258541042709	11.9518013291266	12.4777485539822	13.5269034607179	14.1495647752357	14.7722260897536	13.806402209044	14.4367325379448	15.0800809705005	12.1155315118616	2.21086976989254	-0.346978705236427	20.4077654267175	-0.00547223326180666	-0.00253323968866337	-0.00815251850994696	0.176748512633516	0.180225973298993	0.173577159461025	0.201276573392384	0.203935474188346	0.197537396854157	0.00029946555260545	0.000361488956345966	0.000369469707389913
152	27.3297674716514	0.17	12.1157598569622	11.5517662996995	12.6797534142249	0.191607742977823	29.4252382220718	28.1380510578974	30.7124253862462	2.02	1.49	2.75	11.3228675409511	11.8408369529182	12.3588063648853	13.3756986043994	13.9875756501843	14.5994526959691	13.6528701668027	14.2747959573448	14.9007572571528	12.1157598569622	2.23072617887136	0.206458473856054	21.2390715597332	-0.00547223326180666	-0.00253323968866337	-0.00815251850994696	0.176748512633516	0.180225973298993	0.173577159461025	0.201276573392384	0.203935474188346	0.197537396854157	0.00029946555260545	0.000361488956345966	0.000369469707389913
152	27.3297674716514	0.17	12.1158597389737	11.542676904475	12.6890425734724	0.185202822149506	29.6567033261669	28.3319317590918	30.9814748932419	1.99	1.47	2.7	11.5502821383311	12.0903612793747	12.6304404204183	13.6827930802517	14.3225862078442	14.9623793354368	13.9677777924416	14.6249590535832	15.2694664510752	12.1158597389737	2.19999079593043	0.338219245668769	20.9654497570665	-0.00547223326180666	-0.00253323968866337	-0.00815251850994696	0.176748512633516	0.180225973298993	0.173577159461025	0.201276573392384	0.203935474188346	0.197537396854157	0.00029946555260545	0.000361488956345966	0.000369469707389913
152	27.3297674716514	0.17	12.1173684611626	11.5501269857049	12.6846099366204	0.195040821799296	29.8537400551929	28.5621042245536	31.1453758858321	1.96	1.46	2.68	11.7593570396499	12.2911388291945	12.822920618739	13.9605175450407	14.5918402421948	15.223162939349	14.2454150165398	14.8868260268027	15.5387320060501	12.1173684611626	2.18535400891436	-0.37199966007957	20.0636501149032	-0.00547223326180666	-0.00253323968866337	-0.00815251850994696	0.176748512633516	0.180225973298993	0.173577159461025	0.201276573392384	0.203935474188346	0.197537396854157	0.00029946555260545	0.000361488956345966	0.000369469707389913
152	27.3297674716514	0.17	12.120769577554	11.5598345529914	12.6817046021166	0.192552329132792	29.3891916447105	28.1074880165593	30.6708952728617	2.02	1.49	2.72	11.3249956826576	11.8414163619694	12.3578370412812	13.3818762132133	13.9920908038533	14.6023053944934	13.6639756115325	14.2940385825789	14.9081960079957	12.120769577554	2.21527831788847	0.0619039038945305	20.9521119956344	-0.00547223326180666	-0.00253323968866337	-0.00815251850994696	0.176748512633516	0.180225973298993	0.173577159461025	0.201276573392384	0.203935474188346	0.197537396854157	0.00029946555260545	0.000361488956345966	0.000369469707389913
152	27.3297674716514	0.17	12.1213342251678	11.5563726584617	12.6862957918739	0.19306667788222	29.8447244698369	28.5453033991341	31.1441455405397	2	1.48	2.71	11.5953058595222	12.1231399674464	12.6509740753706	13.7253543984208	14.3501512155642	14.9749480327076	14.0098222413312	14.6510688122868	15.2822543091378	12.1213342251678	2.21584722280486	0.141219060462889	20.9651022335599	-0.00547223326180666	-0.00253323968866337	-0.00815251850994696	0.176748512633516	0.180225973298993	0.173577159461025	0.201276573392384	0.203935474188346	0.197537396854157	0.00029946555260545	0.000361488956345966	0.000369469707389913
152	27.3297674716514	0.17	12.1222607793534	11.5479674037332	12.6965541549736	0.189163337888403	29.6042261291114	28.2988998394132	30.9095524188097	1.99	1.47	2.69	11.5261636859482	12.0578240884377	12.5894844909273	13.651478085135	14.2811715834295	14.910865081724	13.93982679387	14.5842850584435	15.2218680163522	12.1222607793534	2.19883497353606	-0.0271400048311685	20.5968497374708	-0.00547223326180666	-0.00253323968866337	-0.00815251850994696	0.176748512633516	0.180225973298993	0.173577159461025	0.201276573392384	0.203935474188346	0.197537396854157	0.00029946555260545	0.000361488956345966	0.000369469707389913
152	27.3297674716514	0.17	12.1239518884831	11.5533612901874	12.6945424867789	0.184911270501309	29.5715320218038	28.249287594465	30.8937764491425	2	1.48	2.71	11.4490466818962	11.9849341134944	12.5208215450926	13.5455680338959	14.1795858578168	14.8136036817376	13.833234511658	14.4844937107029	15.1223830038905	12.1239518884831	2.21594987706204	0.167516076738719	21.0388322284506	-0.00547223326180666	-0.00253323968866337	-0.00815251850994696	0.176748512633516	0.180225973298993	0.173577159461025	0.201276573392384	0.203935474188346	0.197537396854157	0.00029946555260545	0.000361488956345966	0.000369469707389913
152	27.3297674716514	0.17	12.1244988906945	11.5630612204971	12.6859365608919	0.196094038627914	29.9825822158511	28.6897069405363	31.275457491166	2.01	1.47	2.7	11.5981140233201	12.1207723722573	12.6434307211945	13.7144231374179	14.3324510115375	14.9504788856571	13.9996676241263	14.628696934868	15.2632974235232	12.1244988906945	2.2147281616296	0.245668227949775	21.0228814980337	-0.00547223326180666	-0.00253323968866337	-0.00815251850994696	0.176748512633516	0.180225973298993	0.173577159461025	0.201276573392384	0.203935474188346	0.197537396854157	0.00029946555260545	0.000361488956345966	0.000369469707389913
152	27.3297674716514	0.17	12.124606909718	11.5626912678941	12.6865225515418	0.192779800606984	29.8500278554265	28.5491780519399	31.150877658913	2.02	1.48	2.71	11.5022665168159	12.0263699116958	12.5504733065756	13.5911673242652	14.2104519604378	14.8297365966104	13.4235652274808	14.5031717327581	15.1425510093137	12.124606909718	2.22158631098499	0.112278212607237	21.0067265449716	-0.00547223326180666	-0.00253323968866337	-0.00815251850994696	0.176748512633516	0.180225973298993	0.173577159461025	0.201276573392384	0.203935474188346	0.197537396854157	0.00029946555260545	0.000361488956345966	0.000369469707389913
152	27.3297674716514	0.17	12.1276608389276	11.5616541053118	12.6936675725433	0.194135124723161	29.9029882096018	28.6054779177311	31.2004985014726	1.98	1.47	2.71	11.6763478518687	12.2059730359972	12.7355982201257	13.8358902226559	14.4634696678489	15.0910491130419	14.1239329136124	14.7597073376019	15.3988158192147	12.1276608389276	2.20650715740662	-0.264493228209932	20.4811790754764	-0.00547223326180666	-0.00253323968866337	-0.00815251850994696	0.176748512633516	0.180225973298993	0.173577159461025	0.201276573392384	0.203935474188346	0.197537396854157	0.00029946555260545	0.000361488956345966	0.000369469707389913
152	27.3297674716514	0.17	12.1280510971214	11.5670246818666	12.6890775123763	0.191709820525583	29.5609185363129	28.2682220650045	30.8536150076213	2.02	1.49	2.73	11.3728860928112	11.8929644227098	12.4130427526083	13.4341864876563	14.0485274047312	14.6628683218061	13.7176481004103	14.3460596771086	14.9698180358805	12.1280510971214	2.22979582754297	-0.0173408363714026	21.0066233311909	-0.00547223326180666	-0.00253323968866337	-0.00815251850994696	0.176748512633516	0.180225973298993	0.173577159461025	0.201276573392384	0.203935474188346	0.197537396854157	0.00029946555260545	0.000361488956345966	0.000369469707389913
152	27.3297674716514	0.17	12.1289025858735	11.5582825348116	12.6995226369355	0.194107537900537	29.9111499060835	28.6131710330032	31.2091287791637	2.02	1.48	2.7	11.5213991846722	12.0440442530143	12.5666893213564	13.6120869194203	14.2295718259188	14.8470567324173	13.8891028636132	14.5340435727536	15.1650353550269	12.1289025858735	2.20797611025784	0.0639154375172892	20.8411903167794	-0.00547223326180666	-0.00253323968866337	-0.00815251850994696	0.176748512633516	0.180225973298993	0.173577159461025	0.201276573392384	0.203935474188346	0.197537396854157	0.00029946555260545	0.000361488956345966	0.000369469707389913
152	27.3297674716514	0.17	12.1307309572017	11.5690834112749	12.6923785031285	0.195848226541709	29.8503316401309	28.5621547050029	31.138508575259	1.99	1.47	2.69	11.6270561882604	12.1514460937086	12.6758359991569	13.7693446844511	14.3903535830281	15.011362481605	14.0615460681755	14.6954100620044	15.3283968046609	12.1307309572017	2.20245769137724	0.492671960679268	21.1191773817039	-0.00547223326180666	-0.00253323968866337	-0.00815251850994696	0.176748512633516	0.180225973298993	0.173577159461025	0.201276573392384	0.203935474188346	0.197537396854157	0.00029946555260545	0.000361488956345966	0.000369469707389913
152	27.3297674716514	0.17	12.1312751109712	11.5624006632822	12.7001495586601	0.188324714756503	29.5569325555887	28.2501177972791	30.8637473138983	1.99	1.47	2.72	11.4886297015382	12.0200791968805	12.5515286922228	13.6024818807516	14.2317155072789	14.8609491338061	13.8815494624694	14.5212323682276	15.1694325559776	12.1312751109712	2.21268269267826	-0.418776659430297	20.3584105348301	-0.00547223326180666	-0.00253323968866337	-0.00815251850994696	0.176748512633516	0.180225973298993	0.173577159461025	0.201276573392384	0.203935474188346	0.197537396854157	0.00029946555260545	0.000361488956345966	0.000369469707389913
152	27.3297674716514	0.17	12.1314530676054	11.5665636028109	12.6963425323998	0.192921123603693	29.6059303964906	28.3163038015178	30.8955569914635	2.02	1.48	2.72	11.4053807928201	11.9248229664637	12.4442651401074	13.4759089035209	14.0896503944735	14.7033918854262	13.7664708549933	14.3811859404538	15.0131202679828	12.1314530676054	2.21952150614219	-0.447909762688802	20.4335810509903	-0.00547223326180666	-0.00253323968866337	-0.00815251850994696	0.176748512633516	0.180225973298993	0.173577159461025	0.201276573392384	0.203935474188346	0.197537396854157	0.00029946555260545	0.000361488956345966	0.000369469707389913
152	27.3297674716514	0.17	12.1327873332031	11.5618897722061	12.7036848942001	0.186122618183674	29.5727386015209	28.2557299573236	30.8897472457181	2.02	1.49	2.7	11.3558964141451	11.8851983915715	12.4145003689979	13.4110881566659	14.0361832809858	14.6612784053056	13.6976573558246	14.3335967330256	14.9786919767709	12.1327873332031	2.21359917867946	0.318595964015697	21.2310728752779	-0.00547223326180666	-0.00253323968866337	-0.00815251850994696	0.176748512633516	0.180225973298993	0.173577159461025	0.201276573392384	0.203935474188346	0.197537396854157	0.00029946555260545	0.000361488956345966	0.000369469707389913
152	27.3297674716514	0.17	12.1331716903307	11.559045466935	12.7072979137263	0.186500214584185	29.3261020726451	28.0217027543707	30.6305013909196	1.99	1.48	2.7	11.4286539363826	11.9606533132258	12.4926526900691	13.5399586854579	14.1702384737202	14.8005182619826	13.8226622506311	14.4693542524883	15.1089290690629	12.1331716903307	2.20250586535054	0.0402527273844151	20.7330174910039	-0.00547223326180666	-0.00253323968866337	-0.00815251850994696	0.176748512633516	0.180225973298993	0.173577159461025	0.201276573392384	0.203935474188346	0.197537396854157	0.00029946555260545	0.000361488956345966	0.000369469707389913
152	27.3297674716514	0.17	12.1345506511424	11.5657246369657	12.7033766653191	0.189655079773165	29.7479041620901	28.4383415762026	31.0574667479776	2.03	1.49	2.7	11.4028411267666	11.9279327208885	12.4530243150104	13.459851139272	14.0796663776668	14.6994816160615	13.7508814462605	14.3802348601367	14.8792932776775	12.1345506511424	2.22250791543452	-0.27258666038	20.6652664914782	-0.00547223326180666	-0.00253323968866337	-0.00815251850994696	0.176748512633516	0.180225973298993	0.173577159461025	0.201276573392384	0.203935474188346	0.197537396854157	0.00029946555260545	0.000361488956345966	0.000369469707389913
152	27.3297674716514	0.17	12.136531580686	11.5686706597456	12.7043925016263	0.187622920172743	29.0596706007868	27.7718844792049	30.3474567223687	2.01	1.48	2.72	11.2244301315675	11.7449085080681	12.2653868845687	13.271878729237	13.8872975801841	14.5027164311313	13.5491469817546	14.170893688152	14.7996646624116	12.136531580686	2.21524339855732	-0.204076013086077	20.6209928604924	-0.00547223326180666	-0.00253323968866337	-0.00815251850994696	0.176748512633516	0.180225973298993	0.173577159461025	0.201276573392384	0.203935474188346	0.197537396854157	0.00029946555260545	0.000361488956345966	0.000369469707389913
152	27.3297674716514	0.17	12.1403357715598	11.5744729162854	12.7061986268342	0.189021516567462	29.501314173954	28.1999238458331	30.8027045020749	2	1.47	2.7	11.4449260537947	11.9730947167278	12.5012633796608	13.5447644842159	14.1698379983431	14.7949115124703	13.8281765069923	14.46637755779	15.1033447716695	12.1403357715598	2.20465974604559	-0.0846105282641693	20.6538737903647	-0.00547223326180666	-0.00253323968866337	-0.00815251850994696	0.176748512633516	0.180225973298993	0.173577159461025	0.201276573392384	0.203935474188346	0.197537396854157	0.00029946555260545	0.000361488956345966	0.000369469707389913
152	27.3297674716514	0.17	12.1403407378167	11.5764602480091	12.7042212276243	0.190043988009084	29.5910200590649	28.2900097039546	30.8920304141751	2.01	1.49	2.71	11.4430030527809	11.9692476748585	12.495492296936	13.5326606470782	14.1550051361146	14.777349625151	13.8227112236451	14.457769016401	15.1022590225773	12.1403407378167	2.21706242503921	0.151093259390193	21.0634001937736	-0.00547223326180666	-0.00253323968866337	-0.00815251850994696	0.176748512633516	0.180225973298993	0.173577159461025	0.201276573392384	0.203935474188346	0.197537396854157	0.00029946555260545	0.000361488956345966	0.000369469707389913
152	27.3297674716514	0.17	12.1407043647621	11.5725148806861	12.7088938488381	0.190612692875744	29.9466880191636	28.6324674735795	31.2609085647477	2.03	1.49	2.73	11.4784743727838	12.0053324532686	12.5321905337534	13.5485717728808	14.1704466219022	14.7923214709235	13.8372131454825	14.4711306669557	15.1037732139444	12.1407043647621	2.23226049803663	0.0331552634619294	21.1572437555162	-0.00547223326180666	-0.00253323968866337	-0.00815251850994696	0.176748512633516	0.180225973298993	0.173577159461025	0.201276573392384	0.203935474188346	0.197537396854157	0.00029946555260545	0.000361488956345966	0.000369469707389913
152	27.3297674716514	0.17	12.1409032045979	11.5772577151951	12.7045486940007	0.199637014903796	30.375392026362	29.0801169065251	31.6706671461989	2.02	1.47	2.71	11.6820786861181	12.2024172362947	12.7227557864712	13.7950031950902	14.4094547969908	15.0239063988914	14.0798946790556	14.70141788607	15.3315461308584	12.1409032045979	2.22028626151038	0.381768133428746	21.2569805147915	-0.00547223326180666	-0.00253323968866337	-0.00815251850994696	0.176748512633516	0.180225973298993	0.173577159461025	0.201276573392384	0.203935474188346	0.197537396854157	0.00029946555260545	0.000361488956345966	0.000369469707389913
152	27.3297674716514	0.17	12.1410018071342	11.5668995217989	12.7151040924695	0.190159160984854	29.6866933351154	28.3819646679274	30.9914220023033	2.01	1.47	2.71	11.4449923218308	11.9711225511068	12.4972527803828	13.5260580884143	14.1478556259874	14.7696531635605	13.8019473814666	14.4347514003712	15.071659763714	12.1410018071342	2.21370542287949	-0.0212543628985838	20.7610617715155	-0.00547223326180666	-0.00253323968866337	-0.00815251850994696	0.176748512633516	0.180225973298993	0.173577159461025	0.201276573392384	0.203935474188346	0.197537396854157	0.00029946555260545	0.000361488956345966	0.000369469707389913
152	27.3297674716514	0.17	12.1421800141496	11.5785702247977	12.7057898035014	0.190524061625357	29.8251594931424	28.5158961791943	31.1344228070905	1.99	1.48	2.69	11.6241251013074	12.1578288452209	12.6915325891344	13.769971756624	14.4021987342283	15.0344257118325	14.0603365121056	14.7085245376454	15.3529435330795	12.1421800141496	2.20688269201879	0.384777289369959	21.1164523981432	-0.00547223326180666	-0.00253323968866337	-0.00815251850994696	0.176748512633516	0.180225973298993	0.173577159461025	0.201276573392384	0.203935474188346	0.197537396854157	0.00029946555260545	0.000361488956345966	0.000369469707389913
152	27.3297674716514	0.17	12.1425511335496	11.5801696073579	12.7049326597414	0.195808048526166	29.719663619096	28.4369619820527	31.0023652561392	1.98	1.45	2.69	11.6360101439774	12.1608738502253	12.6857375564733	13.7954592257024	14.4177288670143	15.0399985083262	14.0776650921529	14.7099980837675	15.3424356068963	12.1425511335496	2.19067227182347	0.364202792290145	20.8059837764724	-0.00547223326180666	-0.00253323968866337	-0.00815251850994696	0.176748512633516	0.180225973298993	0.173577159461025	0.201276573392384	0.203935474188346	0.197537396854157	0.00029946555260545	0.000361488956345966	0.000369469707389913
152	27.3297674716514	0.17	12.145523452758	11.57794151048	12.713105395036	0.194229215457498	29.5581662450444	28.2760035531629	30.8403289369258	2.01	1.48	2.72	11.4007883466981	11.9177519780221	12.434715609346	13.4734413688444	14.0843885213267	14.695335673809	13.7482051139819	14.3769922043733	14.9996966267552	12.145523452758	2.20936767851655	-0.0671610561144159	20.6809417958826	-0.00547223326180666	-0.00253323968866337	-0.00815251850994696	0.176748512633516	0.180225973298993	0.173577159461025	0.201276573392384	0.203935474188346	0.197537396854157	0.00029946555260545	0.000361488956345966	0.000369469707389913
152	27.3297674716514	0.17	12.145564399034	11.5801295406137	12.7109992574543	0.189191702212524	29.3180911705178	28.0255008218903	30.6106815191452	1.97	1.46	2.67	11.4930078270862	12.0230875958085	12.5531673645307	13.6325048566847	14.2612623699708	14.8900198832568	13.9125326627299	14.5588681966303	15.1962357430566	12.145564399034	2.18751751119526	0.10105992590991	20.5492067427494	-0.00547223326180666	-0.00253323968866337	-0.00815251850994696	0.176748512633516	0.180225973298993	0.173577159461025	0.201276573392384	0.203935474188346	0.197537396854157	0.00029946555260545	0.000361488956345966	0.000369469707389913
152	27.3297674716514	0.17	12.1455738781342	11.5802803142564	12.710867442012	0.190910173043964	29.3477983110374	28.0611006001607	30.6344960219141	1.98	1.47	2.68	11.4917655168046	12.018702382008	12.5456392472113	13.6269222438777	14.2517633685125	14.8766044931472	13.9114658798888	14.5527002925916	15.1920734166756	12.1455738781342	2.19382391113149	0.554797983278112	21.1196234373189	-0.00547223326180666	-0.00253323968866337	-0.00815251850994696	0.176748512633516	0.180225973298993	0.173577159461025	0.201276573392384	0.203935474188346	0.197537396854157	0.00029946555260545	0.000361488956345966	0.000369469707389913
152	27.3297674716514	0.17	12.14585193549	11.577645331962	12.7140585390181	0.192792435633897	29.916054491085	28.6123802035507	31.2197287786193	1.99	1.48	2.72	11.6533231080938	12.1842868934299	12.7152506787659	13.8019502271639	14.4308125413431	15.0596748555224	14.087999876492	14.7264821161334	15.3705057891267	12.14585193549	2.21214373468902	0.408101377275196	21.1787582843184	-0.00547223326180666	-0.00253323968866337	-0.00815251850994696	0.176748512633516	0.180225973298993	0.173577159461025	0.201276573392384	0.203935474188346	0.197537396854157	0.00029946555260545	0.000361488956345966	0.000369469707389913
152	27.3297674716514	0.17	12.1459199481682	11.5648409496545	12.726998946682	0.184903359662993	29.6746865321889	28.3477948909684	31.0015781734095	1.98	1.47	2.69	11.5838327432851	12.1260439064278	12.6682550695705	13.729539839589	14.3721863565764	15.0148328735639	14.0193393800095	14.6745417775158	15.336573049492	12.1459199481682	2.19610246222394	-0.565596358655075	20.0835414379216	-0.00547223326180666	-0.00253323968866337	-0.00815251850994696	0.176748512633516	0.180225973298993	0.173577159461025	0.201276573392384	0.203935474188346	0.197537396854157	0.00029946555260545	0.000361488956345966	0.000369469707389913
152	27.3297674716514	0.17	12.1460949072441	11.5818473538197	12.7103424606686	0.193695601063325	30.0273255944427	28.7225871572732	31.3320640316122	2	1.49	2.73	11.6337098766372	12.1621771891329	12.6906445016286	13.7622156926639	14.387371487179	15.0125272816942	14.0503267562244	14.6820611642492	15.3190069028504	12.1460949072441	2.22243838683706	0.245950011465188	21.197461060979	-0.00547223326180666	-0.00253323968866337	-0.00815251850994696	0.176748512633516	0.180225973298993	0.173577159461025	0.201276573392384	0.203935474188346	0.197537396854157	0.00029946555260545	0.000361488956345966	0.000369469707389913
152	27.3297674716514	0.17	12.147175930036	11.5727843176754	12.7215675423966	0.186857251786686	29.8103447529134	28.485964841787	31.1347246640398	1.98	1.48	2.68	11.6424010323191	12.1836838054363	12.7249665785534	13.7995020466025	14.4410735501683	15.0826450537341	14.0977415509625	14.7569236464163	15.4101967421501	12.147175930036	2.19516988111153	-0.146933487836337	20.4849931491467	-0.00547223326180666	-0.00253323968866337	-0.00815251850994696	0.176748512633516	0.180225973298993	0.173577159461025	0.201276573392384	0.203935474188346	0.197537396854157	0.00029946555260545	0.000361488956345966	0.000369469707389913
152	27.3297674716514	0.17	12.1472597316303	11.5780751244145	12.716444338846	0.188555063431962	29.6777256969435	28.3665580879108	30.9888933059762	2	1.47	2.7	11.4803892614056	12.0110392786545	12.5416892959034	13.5785147380023	14.2061449442496	14.8337751504969	13.8574241321879	14.5022693010868	15.1356437418171	12.1472597316303	2.215528001619	0.302766963448336	21.1481720767294	-0.00547223326180666	-0.00253323968866337	-0.00815251850994696	0.176748512633516	0.180225973298993	0.173577159461025	0.201276573392384	0.203935474188346	0.197537396854157	0.00029946555260545	0.000361488956345966	0.000369469707389913
152	27.3297674716514	0.17	12.1472827252585	11.581797731924	12.712767718593	0.19221201441515	30.0819459555687	28.7685927930176	31.3952991181199	1.99	1.48	2.67	11.6981767358498	12.2322257080276	12.7662746802053	13.8502494308136	14.4825455261755	15.1148416215374	14.1533289826082	14.7970978290571	15.44247035184	12.1472827252585	2.20412612195863	-0.040513060192419	20.6721630144888	-0.00547223326180666	-0.00253323968866337	-0.00815251850994696	0.176748512633516	0.180225973298993	0.173577159461025	0.201276573392384	0.203935474188346	0.197537396854157	0.00029946555260545	0.000361488956345966	0.000369469707389913
152	27.3297674716514	0.17	12.1474648945547	11.5816090256326	12.7133207634769	0.188674977366653	29.3185746343616	28.0237817546294	30.6133675140938	1.99	1.48	2.7	11.3877642226519	11.9139171937485	12.440070164845	13.4807926487343	14.1036505658976	14.7265084830609	13.7654192024949	14.4018033489136	15.0413296277118	12.1474648945547	2.20185145692994	-0.313596281869818	20.3537283751439	-0.00547223326180666	-0.00253323968866337	-0.00815251850994696	0.176748512633516	0.180225973298993	0.173577159461025	0.201276573392384	0.203935474188346	0.197537396854157	0.00029946555260545	0.000361488956345966	0.000369469707389913
152	27.3297674716514	0.17	12.148002944873	11.5783828794786	12.7176230102674	0.186806652595958	29.2475624393141	27.947968779173	30.5471560994551	1.98	1.48	2.7	11.419565241593	11.9505803828651	12.4815955241372	13.5346156055282	14.1639815810083	14.7933475564883	13.8186393444181	14.4629536498428	15.1071542707751	12.148002944873	2.20228709207108	-0.176599621288471	20.5356760374966	-0.00547223326180666	-0.00253323968866337	-0.00815251850994696	0.176748512633516	0.180225973298993	0.173577159461025	0.201276573392384	0.203935474188346	0.197537396854157	0.00029946555260545	0.000361488956345966	0.000369469707389913
152	27.3297674716514	0.17	12.1485597206417	11.5828432669328	12.7142761743506	0.19606928716853	29.8206213058924	28.5346289686665	31.1066136431183	2.01	1.47	2.74	11.5294887865922	12.0490972331562	12.5687056797202	13.6317632959338	14.2461165843785	14.8604698728231	13.8984618349258	14.5276839308688	15.1576712089857	12.1485597206417	2.21411507671659	-0.163488409673115	20.6391917025338	-0.00547223326180666	-0.00253323968866337	-0.00815251850994696	0.176748512633516	0.180225973298993	0.173577159461025	0.201276573392384	0.203935474188346	0.197537396854157	0.00029946555260545	0.000361488956345966	0.000369469707389913
152	27.3297674716514	0.17	12.1496998402743	11.5875093517504	12.7118903287982	0.195150183812101	29.6880083993397	28.4039902148096	30.9720265838698	2	1.46	2.71	11.5034617215405	12.0234821103591	12.5435024991777	13.607829327384	14.2229788249089	14.8381283224339	13.883294440333	14.5067782978978	15.1371660071181	12.1496998402743	2.20967528598101	0.256751082666742	20.9545343083127	-0.00547223326180666	-0.00253323968866337	-0.00815251850994696	0.176748512633516	0.180225973298993	0.173577159461025	0.201276573392384	0.203935474188346	0.197537396854157	0.00029946555260545	0.000361488956345966	0.000369469707389913
152	27.3297674716514	0.17	12.1498499504561	11.5791364139969	12.7205634869152	0.190016956954457	29.4055284977155	28.1125600072828	30.6984969881481	2	1.47	2.7	11.4024888321143	11.9269184382624	12.4513480444105	13.4927528807237	14.1133190731819	14.73388526564	13.7725751397818	14.4051053161017	15.0411261544599	12.1498499504561	2.20136607857296	-0.0521031370837617	20.6654114738171	-0.00547223326180666	-0.00253323968866337	-0.00815251850994696	0.176748512633516	0.180225973298993	0.173577159461025	0.201276573392384	0.203935474188346	0.197537396854157	0.00029946555260545	0.000361488956345966	0.000369469707389913
152	27.3297674716514	0.17	12.150542080304	11.5794805782681	12.72160358234	0.192048790990546	29.763770593531	28.4636252789404	31.0639159081215	1.99	1.47	2.71	11.5718179504774	12.1003888806441	12.6289598108109	13.7000411310779	14.3258238313388	14.9516065315996	13.9818353883441	14.6219124230738	15.2608878217691	12.150542080304	2.20242262277722	0.640008518094371	21.2845419204243	-0.00547223326180666	-0.00253323968866337	-0.00815251850994696	0.176748512633516	0.180225973298993	0.173577159461025	0.201276573392384	0.203935474188346	0.197537396854157	0.00029946555260545	0.000361488956345966	0.000369469707389913
152	27.3297674716514	0.17	12.1508856045846	11.5788718362789	12.7228993728903	0.186271705632437	29.337287185676	28.0314068473839	30.6431675239682	2.03	1.49	2.73	11.246860262725	11.770810193764	12.294760124803	13.2775475607093	13.8960997580596	14.5146519554099	13.5604745120044	14.187236864454	14.8199338429054	12.1508856045846	2.22597664915733	-0.230968481983281	20.7727102292033	-0.00547223326180666	-0.00253323968866337	-0.00815251850994696	0.176748512633516	0.180225973298993	0.173577159461025	0.201276573392384	0.203935474188346	0.197537396854157	0.00029946555260545	0.000361488956345966	0.000369469707389913
152	27.3297674716514	0.17	12.1516524579147	11.5784639083179	12.7248410075115	0.189437484110985	29.7846956640796	28.4725844894771	31.0968068386821	2.03	1.49	2.72	11.3993848932338	11.9247063759932	12.4500278587527	13.4514405905233	14.0713276092044	14.6912146278855	13.74216103298	14.3683713303545	15.0046704024108	12.1516524579147	2.22782556005173	0.0204074672682564	21.038843228789	-0.00547223326180666	-0.00253323968866337	-0.00815251850994696	0.176748512633516	0.180225973298993	0.173577159461025	0.201276573392384	0.203935474188346	0.197537396854157	0.00029946555260545	0.000361488956345966	0.000369469707389913
152	27.3297674716514	0.17	12.1518837971985	11.5895783450772	12.7141892493198	0.195224245084484	29.8101827436686	28.5211843615655	31.0991811257717	1.99	1.47	2.71	11.6283111306896	12.1538459066665	12.6793806826434	13.7754540774415	14.3980277333408	15.0206013892401	14.0546004570665	14.6968150847082	15.3282806786419	12.1518837971985	2.20912570196364	0.158476561115	20.8859677077904	-0.00547223326180666	-0.00253323968866337	-0.00815251850994696	0.176748512633516	0.180225973298993	0.173577159461025	0.201276573392384	0.203935474188346	0.197537396854157	0.00029946555260545	0.000361488956345966	0.000369469707389913
152	27.3297674716514	0.17	12.1519476055401	11.5874164838793	12.7164787272008	0.193541003668446	29.8313882735923	28.5345217385457	31.1282548086389	2	1.47	2.72	11.5798107814731	12.1061020304474	12.6323932794218	13.7041632670719	14.3270042908229	14.9498453145739	13.9772578440958	14.610572045256	15.2479360126674	12.1519476055401	2.20771955298128	-0.168153338292381	20.5497355710453	-0.00547223326180666	-0.00253323968866337	-0.00815251850994696	0.176748512633516	0.180225973298993	0.173577159461025	0.201276573392384	0.203935474188346	0.197537396854157	0.00029946555260545	0.000361488956345966	0.000369469707389913
152	27.3297674716514	0.17	12.1541203277482	11.5791673748843	12.729073280612	0.190732783444083	29.9440160796819	28.6304240169732	31.2576081423905	2.01	1.48	2.7	11.5673810383443	12.0981038774223	12.6288267165004	13.6763573087731	14.3038420570577	14.9313268053423	13.9718319245391	14.613715295885	15.2436424276957	12.1541203277482	2.2116236825061	-0.0123641644598818	20.7977525098872	-0.00547223326180666	-0.00253323968866337	-0.00815251850994696	0.176748512633516	0.180225973298993	0.173577159461025	0.201276573392384	0.203935474188346	0.197537396854157	0.00029946555260545	0.000361488956345966	0.000369469707389913
152	27.3297674716514	0.17	12.1548711087037	11.5868382771707	12.7229039402367	0.192765349392179	29.9654692847974	28.6595279612819	31.2714106083128	2	1.48	2.71	11.6144239970644	12.143663566784	12.6729031365036	13.7410017583678	14.3671440328321	14.9932863072964	14.0333453824397	14.6660876865301	15.3130674670136	12.1548711087037	2.21943413039858	0.191913889658167	21.1252325193336	-0.00547223326180666	-0.00253323968866337	-0.00815251850994696	0.176748512633516	0.180225973298993	0.173577159461025	0.201276573392384	0.203935474188346	0.197537396854157	0.00029946555260545	0.000361488956345966	0.000369469707389913
152	27.3297674716514	0.17	12.1561236276793	11.5906058527466	12.7216414026119	0.197474693848386	30.1541217412881	28.8595161000202	31.4487273825561	1.99	1.47	2.69	11.751182113492	12.278327010966	12.8054719084399	13.9171327760159	14.5414397997256	15.1657468234353	14.2115104898457	14.8459166792433	15.4810059841926	12.1561236276793	2.20006952597538	0.325789733303411	20.9634250684827	-0.00547223326180666	-0.00253323968866337	-0.00815251850994696	0.176748512633516	0.180225973298993	0.173577159461025	0.201276573392384	0.203935474188346	0.197537396854157	0.00029946555260545	0.000361488956345966	0.000369469707389913
152	27.3297674716514	0.17	12.156155620909	11.5929927448808	12.7193184969371	0.201457084971814	30.0997474390419	28.8234912033299	31.3760036747538	2.01	1.49	2.7	11.6529538293289	12.1689272374158	12.6849006455026	13.7794624486269	14.3895941204206	14.9997257922143	14.0725560583236	14.7029495604375	15.3269902313667	12.156155620909	2.21221926928452	0.245281283373901	21.0442833459993	-0.00547223326180666	-0.00253323968866337	-0.00815251850994696	0.176748512633516	0.180225973298993	0.173577159461025	0.201276573392384	0.203935474188346	0.197537396854157	0.00029946555260545	0.000361488956345966	0.000369469707389913
152	27.3297674716514	0.17	12.1566762207436	11.593611590014	12.7197408514731	0.194943575495752	29.7974256494168	28.5078268828455	31.087024415988	2.01	1.48	2.71	11.5164111349319	12.0373750672572	12.5583389995825	13.6157281279995	14.2316581416058	14.8475881552121	13.9020431901552	14.5290984521257	15.1475074616206	12.1566762207436	2.21702755284099	-0.105066039543384	20.7610187349605	-0.00547223326180666	-0.00253323968866337	-0.00815251850994696	0.176748512633516	0.180225973298993	0.173577159461025	0.201276573392384	0.203935474188346	0.197537396854157	0.00029946555260545	0.000361488956345966	0.000369469707389913
152	27.3297674716514	0.17	12.1574345716816	11.585648454482	12.7292206888812	0.185925667138037	29.3415483160021	28.0339855297545	30.6491111022497	2.02	1.48	2.71	11.289747315049	11.8163243670214	12.3429014189939	13.3387960268794	13.9609449282399	14.5830938296005	13.6176280032491	14.259292253393	14.8893204546402	12.1574345716816	2.2158467677034	-0.213657549517554	20.6756228219504	-0.00547223326180666	-0.00253323968866337	-0.00815251850994696	0.176748512633516	0.180225973298993	0.173577159461025	0.201276573392384	0.203935474188346	0.197537396854157	0.00029946555260545	0.000361488956345966	0.000369469707389913
152	27.3297674716514	0.17	12.1577792275997	11.5868242080589	12.7287342471405	0.189779373848568	29.3872865562222	28.0941219828316	30.6804511296128	2.01	1.48	2.71	11.3483133526435	11.8706730407072	12.3930327287709	13.4167402842986	14.0343090852257	14.6518778861529	13.6956737475546	14.3269859762477	14.9556890846927	12.1577792275997	2.2055440287801	-0.334036961775333	20.4218251327341	-0.00547223326180666	-0.00253323968866337	-0.00815251850994696	0.176748512633516	0.180225973298993	0.173577159461025	0.201276573392384	0.203935474188346	0.197537396854157	0.00029946555260545	0.000361488956345966	0.000369469707389913
152	27.3297674716514	0.17	12.1578427273014	11.5942728203128	12.7214126342899	0.190030868611122	29.2474924859686	27.9615309961557	30.5334539757815	1.98	1.47	2.69	11.4315120827159	11.9572516894179	12.4829912961199	13.5504325216931	14.1736220886592	14.7968116556254	13.8376700153199	14.4731681905379	15.1082357684987	12.1578427273014	2.20170703640845	0.62624662979171	21.2892911763224	-0.00547223326180666	-0.00253323968866337	-0.00815251850994696	0.176748512633516	0.180225973298993	0.173577159461025	0.201276573392384	0.203935474188346	0.197537396854157	0.00029946555260545	0.000361488956345966	0.000369469707389913
152	27.3297674716514	0.17	12.158377286351	11.5938920853322	12.7228624873697	0.189375176136121	29.6944496733398	28.3860486551214	31.0028506915582	2.01	1.49	2.68	11.4654123828377	11.9938887980746	12.5223652133115	13.5549733166234	14.1797640758048	14.8045548349862	13.8515070058517	14.5036388348397	15.1228391934297	12.158377286351	2.21010050395574	0.012076953874187	20.7963083357912	-0.00547223326180666	-0.00253323968866337	-0.00815251850994696	0.176748512633516	0.180225973298993	0.173577159461025	0.201276573392384	0.203935474188346	0.197537396854157	0.00029946555260545	0.000361488956345966	0.000369469707389913
152	27.3297674716514	0.17	12.159585418708	11.5863301195265	12.7328407178895	0.186539981588135	29.8631765098914	28.5350626454194	31.1912903743634	2.01	1.49	2.71	11.5015501665219	12.0368694131937	12.5721886598655	13.5915839026335	14.224180061455	14.8567762202764	13.8849655685169	14.5334878661124	15.1757985317942	12.159585418708	2.22099616401515	-0.344698611419052	20.6408079664102	-0.00547223326180666	-0.00253323968866337	-0.00815251850994696	0.176748512633516	0.180225973298993	0.173577159461025	0.201276573392384	0.203935474188346	0.197537396854157	0.00029946555260545	0.000361488956345966	0.000369469707389913
152	27.3297674716514	0.17	12.1604646497586	11.5805513894771	12.7403779100401	0.18266695923935	29.5058105358482	28.1765985603277	30.8350225113686	1.99	1.48	2.68	11.4910836493666	12.033167746769	12.5752518441714	13.6137294658669	14.2559479436857	14.8981664215046	13.9124976855611	14.5703655030868	15.2228778934114	12.1604646497586	2.19621009179081	-0.122205784708634	20.5173101480415	-0.00547223326180666	-0.00253323968866337	-0.00815251850994696	0.176748512633516	0.180225973298993	0.173577159461025	0.201276573392384	0.203935474188346	0.197537396854157	0.00029946555260545	0.000361488956345966	0.000369469707389913
152	27.3297674716514	0.17	12.1614018846517	11.5876535649919	12.7351502043115	0.186091345338558	29.3110355352753	28.005546960616	30.6165241099346	2	1.46	2.72	11.3488633412073	11.8778946594727	12.406925977738	13.4266815066523	14.05257106086	14.6784606150677	13.6914207925474	14.3350638731011	14.9743283269734	12.1614018846517	2.20731718232326	-0.445765339841901	20.2966632643376	-0.00547223326180666	-0.00253323968866337	-0.00815251850994696	0.176748512633516	0.180225973298993	0.173577159461025	0.201276573392384	0.203935474188346	0.197537396854157	0.00029946555260545	0.000361488956345966	0.000369469707389913
152	27.3297674716514	0.17	12.1617851651934	11.5963791382602	12.7271911921266	0.194587038759308	30.1239582474598	28.8187447462655	31.4291717486541	1.99	1.48	2.68	11.7099818552026	12.2403320335576	12.7706822119127	13.8620210880427	14.4898380605463	15.1176550330498	14.1603147206728	14.8032253624309	15.4433226364675	12.1617851651934	2.20223650276648	0.0209690572165707	20.7198505285012	-0.00547223326180666	-0.00253323968866337	-0.00815251850994696	0.176748512633516	0.180225973298993	0.173577159461025	0.201276573392384	0.203935474188346	0.197537396854157	0.00029946555260545	0.000361488956345966	0.000369469707389913
152	27.3297674716514	0.17	12.1618882814342	11.5942671669789	12.7295093958896	0.19237957887592	29.8779081669033	28.5741665858335	31.1816497479731	2.01	1.49	2.71	11.5476544621938	12.074534476033	12.6014144898723	13.6537997472253	14.2767759735515	14.8997521998777	13.9499031216242	14.5848310346358	15.2199586153772	12.1618882814342	2.20967189265973	0.180704159933932	20.9857524740475	-0.00547223326180666	-0.00253323968866337	-0.00815251850994696	0.176748512633516	0.180225973298993	0.173577159461025	0.201276573392384	0.203935474188346	0.197537396854157	0.00029946555260545	0.000361488956345966	0.000369469707389913
152	27.3297674716514	0.17	12.1621529505843	11.5965003086	12.7278055925686	0.192441884994939	29.9371648321384	28.6310994208492	31.2432302434276	1.99	1.47	2.71	11.6442627967765	12.1754393560586	12.7066159153407	13.786929925024	14.4158485717815	15.0447672185391	14.067243086957	14.7100668214953	15.3593654253171	12.1621529505843	2.21332314555124	0.17621174637245	20.967927563975	-0.00547223326180666	-0.00253323968866337	-0.00815251850994696	0.176748512633516	0.180225973298993	0.173577159461025	0.201276573392384	0.203935474188346	0.197537396854157	0.00029946555260545	0.000361488956345966	0.000369469707389913
152	27.3297674716514	0.17	12.1638098505648	11.5894575934281	12.7381621077015	0.18563330100772	29.1497094427189	27.8494396977439	30.449979187694	1.99	1.46	2.71	11.35395598841	11.8840637973188	12.4141716062275	13.4503161875124	14.07830150387	14.7062868202276	13.7189689079591	14.3616136231406	14.9996656659385	12.1638098505648	2.19204015156293	-0.0789644039202958	20.4305283536018	-0.00547223326180666	-0.00253323968866337	-0.00815251850994696	0.176748512633516	0.180225973298993	0.173577159461025	0.201276573392384	0.203935474188346	0.197537396854157	0.00029946555260545	0.000361488956345966	0.000369469707389913
152	27.3297674716514	0.17	12.1639953516415	11.5976794630651	12.730311240218	0.200785074800877	30.3762599028888	29.0855829730037	31.666936832774	2	1.48	2.69	11.8103834831785	12.3344709497761	12.8585584163736	13.9788159823763	14.5991279531664	15.2194399239565	14.283668147501	14.915449759614	15.5498460037458	12.1639953516415	2.20591110637479	-0.0345523429705542	20.7332289164146	-0.00547223326180666	-0.00253323968866337	-0.00815251850994696	0.176748512633516	0.180225973298993	0.173577159461025	0.201276573392384	0.203935474188346	0.197537396854157	0.00029946555260545	0.000361488956345966	0.000369469707389913
152	27.3297674716514	0.17	12.1650320459513	11.5976683798879	12.7323957120146	0.18995134705959	29.3300720754167	28.040146477231	30.6199976736024	2	1.47	2.68	11.3663589331256	11.8892434108479	12.4121278885703	13.4482696235376	14.0669278481938	14.68558607285	13.7344991426394	14.3633815937652	15.0001316381148	12.1650320459513	2.1956711532278	0.0567960404527714	20.6102904160864	-0.00547223326180666	-0.00253323968866337	-0.00815251850994696	0.176748512633516	0.180225973298993	0.173577159461025	0.201276573392384	0.203935474188346	0.197537396854157	0.00029946555260545	0.000361488956345966	0.000369469707389913
152	27.3297674716514	0.17	12.1655302029621	11.5933423943448	12.7377180115794	0.187207459343028	29.1474483067866	27.8540091970782	30.4408874164949	2	1.48	2.69	11.283566950589	11.8075348536525	12.331502756716	13.3484359169966	13.9682888418061	14.5881417666155	13.6322134563516	14.2713171971038	14.8984217263364	12.1655302029621	2.19145148292227	0.437444680285655	21.0332956087922	-0.00547223326180666	-0.00253323968866337	-0.00815251850994696	0.176748512633516	0.180225973298993	0.173577159461025	0.201276573392384	0.203935474188346	0.197537396854157	0.00029946555260545	0.000361488956345966	0.000369469707389913
152	27.3297674716514	0.17	12.1659470109016	11.5947426859683	12.7371513358348	0.187862029035567	29.6231815836799	28.3114521241123	30.9349110432474	2.01	1.47	2.71	11.4246138950562	11.953940421461	12.4832669478657	13.5040240735871	14.1296940718048	14.7553640700225	13.7833985078591	14.4208102679668	15.063300039305	12.1659470109016	2.21433659212907	0.263469229764372	21.0979416678727	-0.00547223326180666	-0.00253323968866337	-0.00815251850994696	0.176748512633516	0.180225973298993	0.173577159461025	0.201276573392384	0.203935474188346	0.197537396854157	0.00029946555260545	0.000361488956345966	0.000369469707389913
152	27.3297674716514	0.17	12.1674115271516	11.5885328570636	12.7462901972396	0.187999468728404	29.4766717340911	28.1720174084531	30.7813260597291	1.98	1.47	2.7	11.5384758392703	12.072826013655	12.6071761880396	13.6826450821737	14.3162923582567	14.9499396343396	13.9661468969567	14.604827592805	15.2650064152411	12.1674115271516	2.19557100782511	-0.0473893740047346	20.5350111684144	-0.00547223326180666	-0.00253323968866337	-0.00815251850994696	0.176748512633516	0.180225973298993	0.173577159461025	0.201276573392384	0.203935474188346	0.197537396854157	0.00029946555260545	0.000361488956345966	0.000369469707389913
152	27.3297674716514	0.17	12.1686995550791	11.6040852047972	12.7333139053611	0.192981839876233	29.6844032202327	28.391610426462	30.9771960140034	2.02	1.48	2.72	11.4251263428075	11.9453617497478	12.4655971566881	13.4965540585309	14.1111105266397	14.7256669947484	13.7771446220693	14.4101223955632	15.0384410610485	12.1686995550791	2.21648990586439	0.399521523268899	21.2694183847403	-0.00547223326180666	-0.00253323968866337	-0.00815251850994696	0.176748512633516	0.180225973298993	0.173577159461025	0.201276573392384	0.203935474188346	0.197537396854157	0.00029946555260545	0.000361488956345966	0.000369469707389913
152	27.3297674716514	0.17	12.169924208117	11.6050849349639	12.7347634812701	0.197068341528623	30.2813347512213	28.9795983717633	31.5830711306793	2.02	1.48	2.7	11.6748248839173	12.1992470681117	12.7236692523061	13.7948465006208	14.4144980675104	15.0341496344001	14.0885065717771	14.7179294358982	15.3518118034878	12.169924208117	2.21438464232626	0.495103113779757	21.3314195148908	-0.00547223326180666	-0.00253323968866337	-0.00815251850994696	0.176748512633516	0.180225973298993	0.173577159461025	0.201276573392384	0.203935474188346	0.197537396854157	0.00029946555260545	0.000361488956345966	0.000369469707389913
152	27.3297674716514	0.17	12.1707011314032	11.6042268700876	12.7371753927187	0.193730773468033	29.7433205348068	28.4510681119393	31.0355729576743	2	1.48	2.71	11.5169596380654	12.0400619320742	12.5631642260831	13.6223736058187	14.2411041655314	14.8598347252441	13.9050827970458	14.5451717452493	15.1705279473963	12.1707011314032	2.20795185536428	-0.0552147968928542	20.6888180394444	-0.00547223326180666	-0.00253323968866337	-0.00815251850994696	0.176748512633516	0.180225973298993	0.173577159461025	0.201276573392384	0.203935474188346	0.197537396854157	0.00029946555260545	0.000361488956345966	0.000369469707389913
152	27.3297674716514	0.17	12.1711060795499	11.604608712478	12.7376034466218	0.188188702316491	29.541580569841	28.2348631902691	30.8482979494128	2	1.48	2.71	11.4393389585769	11.9687547707682	12.4981705829595	13.5330948201229	14.159410240236	14.7857256603491	13.8175532135039	14.4552201558522	15.0929183530985	12.1711060795499	2.21147191477369	-0.0161640847473718	20.7407391377093	-0.00547223326180666	-0.00253323968866337	-0.00815251850994696	0.176748512633516	0.180225973298993	0.173577159461025	0.201276573392384	0.203935474188346	0.197537396854157	0.00029946555260545	0.000361488956345966	0.000369469707389913
152	27.3297674716514	0.17	12.1716174994267	11.6045681896668	12.7386668091867	0.189616797060212	29.5590712139508	28.2576593430558	30.8604830848458	2	1.48	2.7	11.4606748620497	11.9884984207127	12.5163219793758	13.5614346678757	14.186009118607	14.8105835693382	13.8540206993025	14.4872653539917	15.1312005222114	12.1716174994267	2.21228877902811	0.0177147050975604	20.8135337199987	-0.00547223326180666	-0.00253323968866337	-0.00815251850994696	0.176748512633516	0.180225973298993	0.173577159461025	0.201276573392384	0.203935474188346	0.197537396854157	0.00029946555260545	0.000361488956345966	0.000369469707389913
152	27.3297674716514	0.17	12.1750133051495	11.6103071568708	12.7397194534281	0.190897425907476	29.6541726277979	28.3539888756409	30.9543563799549	2.02	1.48	2.74	11.4178180869025	11.9413868033461	12.4649555197897	13.489908178406	14.1084934331503	14.7270786878945	13.7651419406888	14.4023993432163	15.0273195330006	12.1750133051495	2.22373084599076	0.710877471911085	21.6268064043428	-0.00547223326180666	-0.00253323968866337	-0.00815251850994696	0.176748512633516	0.180225973298993	0.173577159461025	0.201276573392384	0.203935474188346	0.197537396854157	0.00029946555260545	0.000361488956345966	0.000369469707389913
152	27.3297674716514	0.17	12.1761311737664	11.6100456343613	12.7422167131714	0.192787838729737	29.9051991575951	28.6019786733481	31.2084196418421	2	1.49	2.71	11.5766377744618	12.1041156688651	12.6315935632684	13.6926012063974	14.3164908532851	14.9403805001727	13.9834623410406	14.6265060061238	15.2643894839904	12.1761311737664	2.20791635831458	0.318176957665566	21.1005933215138	-0.00547223326180666	-0.00253323968866337	-0.00815251850994696	0.176748512633516	0.180225973298993	0.173577159461025	0.201276573392384	0.203935474188346	0.197537396854157	0.00029946555260545	0.000361488956345966	0.000369469707389913
152	27.3297674716514	0.17	12.176407580269	11.6129534027902	12.7398617577477	0.185496534442929	29.2580872314755	27.9523924559384	30.5637820070126	2	1.48	2.71	11.3202899455911	11.8490762905461	12.3778626355011	13.391078459401	14.0165941897919	14.6421099201827	13.6718837396141	14.3160314585992	14.9565695930006	12.176407580269	2.21757676148799	-0.211545810543388	20.6760395502313	-0.00547223326180666	-0.00253323968866337	-0.00815251850994696	0.176748512633516	0.180225973298993	0.173577159461025	0.201276573392384	0.203935474188346	0.197537396854157	0.00029946555260545	0.000361488956345966	0.000369469707389913
152	27.3297674716514	0.17	12.1779434437421	11.6146131230617	12.7412737644225	0.193159290377434	29.597253706773	28.3089902612435	30.8855171523024	2	1.47	2.71	11.4773205787145	11.9996215303815	12.5219224820486	13.5800631671794	14.1980540882547	14.81604500933	13.8632067627419	14.4936396567461	15.1261249994997	12.1779434437421	2.21625535949873	-0.210848853757065	20.6230878081109	-0.00547223326180666	-0.00253323968866337	-0.00815251850994696	0.176748512633516	0.180225973298993	0.173577159461025	0.201276573392384	0.203935474188346	0.197537396854157	0.00029946555260545	0.000361488956345966	0.000369469707389913
152	27.3297674716514	0.17	12.1792545277388	11.5968282939746	12.761680761503	0.184212325375807	29.3805421248777	28.063783413472	30.6973008362834	2.01	1.49	2.7	11.3486042697258	11.8810832058084	12.413562141891	13.4202851149532	14.0499677587474	14.6796504025416	13.7090463929079	14.3531094346445	14.9977329760925	12.1792545277388	2.20147144039978	0.319520209247446	21.0552143618799	-0.00547223326180666	-0.00253323968866337	-0.00815251850994696	0.176748512633516	0.180225973298993	0.173577159461025	0.201276573392384	0.203935474188346	0.197537396854157	0.00029946555260545	0.000361488956345966	0.000369469707389913
152	27.3297674716514	0.17	12.1792705102258	11.6115852022247	12.7469558182269	0.190263938529344	29.5031132828952	28.206893892378	30.7993326734125	2.01	1.47	2.72	11.3974616396423	11.9212205064055	12.4449793731687	13.4757631629538	14.0950282823422	14.7142934017306	13.7466125326211	14.3771556969845	15.0076606362461	12.1792705102258	2.21515482712198	0.291492272690401	21.1286683305233	-0.00547223326180666	-0.00253323968866337	-0.00815251850994696	0.176748512633516	0.180225973298993	0.173577159461025	0.201276573392384	0.203935474188346	0.197537396854157	0.00029946555260545	0.000361488956345966	0.000369469707389913
[truncated: 1,355 more rows]
