# Supplementary material for: Re-expressing coefficients from regression models for inclusion in a meta-analysis
Source: BMC Med Res Methodol. 2024 Jan 8;24:6. doi: 10.1186/s12874-023-02132-y (PMC10773134; doi:10.1186/s12874-023-02132-y)
Supplement: Supplementary file 2 — Additional file 2. [file 12874_2023_2132_MOESM2_ESM.zip › Supp_Files_R1/simdata/simdata_scenario_153.csv]

ex_no	errsd	rsquare	beta	b_low_ci	b_hi_ci	lrsquare	lbeta	lb_low_ci	lb_hi_ci	x_median	x_25	x_75	rbl	rb	rbu	altl	alt	altu	dzl	dz	dzu	observed_beta	xlog	error	ylog	RelBias_rb	RelBias_rbl	RelBias_rbu	RelBias_alt	RelBias_altl	RelBias_altu	RelBias_dz	RelBias_dzl	RelBias_dzu	MC_SE_RelBias_rb	MC_SE_RelBias_alt	MC_SE_RelBias_dz
153	29.1800213528179	0.04	2.4549741195011	0.470749208350758	4.43919903065145	0.0500151017831616	14.4896472974074	4.63023455179471	24.3490600430202	3.81	2.93	5.15	1.07886017059764	3.37613638797659	5.67341260535554	1.16572474435511	3.64796646965086	6.13020819494661	1.19422929928405	3.73416271267663	6.2769531198428	2.4549741195011	4.42061792104966	-2.14015790031294	39.1601820481527	0.0911323615534941	0.137446098669747	0.0725878657932446	0.173000866941788	0.222788264450894	0.15306473283145	0.19916991427654	0.249554990485251	0.177889803910519	0.00231308134704285	0.00251825557671773	0.00264491341465668
153	29.1800213528179	0.04	2.94115840688906	0.606241625371968	5.27607518840616	0.0455582555539137	15.5349076515352	4.43331450543856	26.6365007976318	4.16	3.08	5.55	0.955155608068885	3.34698883780821	5.73882206754753	1.02270621420848	3.58369490206252	6.14468358991656	1.045825792104	3.66270302787383	6.28284619135469	2.94115840688906	4.54349796182631	2.3269366628118	44.6427267944214	0.0911323615534941	0.137446098669747	0.0725878657932446	0.173000866941788	0.222788264450894	0.15306473283145	0.19916991427654	0.249554990485251	0.177889803910519	0.00231308134704285	0.00251825557671773	0.00264491341465668
153	29.1800213528179	0.04	3.34237126829719	0.860028373176369	5.82471416341802	0.0696955860409257	19.4284825391101	8.34607168515513	30.510893393065	4.01	3.02	5.15	1.85861281070334	4.32658955038018	6.79456629005703	1.99754236572762	4.64999803952083	7.30245371331404	2.04977324655337	4.77191219199787	7.49785504173526	3.34237126829719	4.32078624253746	2.59964067559275	43.7625167712036	0.0911323615534941	0.137446098669747	0.0725878657932446	0.173000866941788	0.222788264450894	0.15306473283145	0.19916991427654	0.249554990485251	0.177889803910519	0.00231308134704285	0.00251825557671773	0.00264491341465668
153	29.1800213528179	0.05	3.01188336790415	0.962735589542357	5.06103114626595	0.0586873233727552	15.1726283399983	5.68536220127311	24.6598944787234	4.38	3.05	5.98	1.16911739938141	3.12004462664968	5.07097185391796	1.24545852893179	3.32377757183727	5.40209661474276	1.26607371509661	3.37604761039442	5.48802145203816	3.01188336790415	4.73512114516978	-4.01493400367793	39.597574811069	0.0911323615534941	0.137446098669747	0.0725878657932446	0.173000866941788	0.222788264450894	0.15306473283145	0.19916991427654	0.249554990485251	0.177889803910519	0.00231308134704285	0.00251825557671773	0.00264491341465668
153	29.1800213528179	0.05	3.24454121661396	0.954412165922069	5.53467026730585	0.0639906346169675	17.7396047795542	7.14679215957349	28.3324173995349	4.06	3.06	5.14	1.5723421713281	3.9028319384135	6.2333217054989	1.68752137357732	4.18872713182393	6.68993289007054	1.73217195728795	4.29768866940429	6.86498976041717	3.24454121661396	4.41353861224711	-4.8063413540695	36.7598224367823	0.0911323615534941	0.137446098669747	0.0725878657932446	0.173000866941788	0.222788264450894	0.15306473283145	0.19916991427654	0.249554990485251	0.177889803910519	0.00231308134704285	0.00251825557671773	0.00264491341465668
153	29.1800213528179	0.05	3.47992735709144	1.1075809336823	5.85227378050059	0.0670481441842697	18.4787480631434	7.71671699111386	29.2407791351729	3.94	2.96	5.05	1.74395189411814	4.17613445235333	6.60831701058851	1.87752494445885	4.49599362926935	7.11446231407984	1.92469840037417	4.61332607666099	7.29788025216056	3.47992735709144	4.31235210556605	1.04955493005543	42.6064543363399	0.0911323615534941	0.137446098669747	0.0725878657932446	0.173000866941788	0.222788264450894	0.15306473283145	0.19916991427654	0.249554990485251	0.177889803910519	0.00231308134704285	0.00251825557671773	0.00264491341465668
153	29.1800213528179	0.05	3.54775948000179	1.09360819687021	6.00191076313337	0.0509860091808129	16.0234893424284	5.23021154730723	26.8167671375495	3.94	2.94	5.63	1.1837960753384	3.62672592212055	6.06965576890271	1.27469139348055	3.90519652476324	6.53570165604594	1.29792342003432	3.97527517864941	6.65527255114737	3.54775948000179	4.40167133994134	3.1642634233408	44.542745065671	0.0911323615534941	0.137446098669747	0.0725878657932446	0.173000866941788	0.222788264450894	0.15306473283145	0.19916991427654	0.249554990485251	0.177889803910519	0.00231308134704285	0.00251825557671773	0.00264491341465668
153	29.1800213528179	0.05	3.58125282924048	1.07474763222661	6.08775802625436	0.0783648980939508	20.3155725313089	9.43796852196158	31.1931765406563	4.4	3.3	5.48	1.9324468999473	4.15966265064667	6.38687840134604	2.05769121375589	4.429255618179	6.80082002260211	2.11230553530192	4.55100848615923	6.98300575276753	3.58125282924048	4.55424039898556	-1.86544338759268	41.2447001733176	0.0911323615534941	0.137446098669747	0.0725878657932446	0.173000866941788	0.222788264450894	0.15306473283145	0.19916991427654	0.249554990485251	0.177889803910519	0.00231308134704285	0.00251825557671773	0.00264491341465668
153	29.1800213528179	0.05	3.76383495856642	1.32295341527913	6.20471650185372	0.0707710511159145	19.3791813204814	8.41554981090751	30.3428128300553	3.74	2.73	4.98	1.99220946006176	4.58762519649942	7.18304093293707	2.15678390760319	4.9666043637892	7.7764248199752	2.2019560485969	5.07401612717558	7.93822342702949	3.76383495856642	4.1236508473453	1.25523420552347	40.4361654550119	0.0911323615534941	0.137446098669747	0.0725878657932446	0.173000866941788	0.222788264450894	0.15306473283145	0.19916991427654	0.249554990485251	0.177889803910519	0.00231308134704285	0.00251825557671773	0.00264491341465668
153	29.1800213528179	0.05	3.8908303178919	1.34291389759368	6.43874673819013	0.0609679081478063	17.9747731320041	6.96094108802911	28.9886051759791	4.14	2.98	5.36	1.50662260689228	3.89045090483662	6.27427920278097	1.61400152452505	4.16772831017603	6.72145509582701	1.65018003969175	4.25885982790159	6.87156642413479	3.8908303178919	4.30242548135327	-3.978264807652	37.3059027224911	0.0911323615534941	0.137446098669747	0.0725878657932446	0.173000866941788	0.222788264450894	0.15306473283145	0.19916991427654	0.249554990485251	0.177889803910519	0.00231308134704285	0.00251825557671773	0.00264491341465668
153	29.1800213528179	0.06	3.01193472249622	1.06361708621646	4.96025235877598	0.0543459223775097	14.3420849878753	5.00136354248599	23.6828064332646	3.61	2.81	5.55	1.22280211963623	3.50655011862218	5.79029811760813	1.32917246374088	3.81158143705741	6.29399041037393	1.34938654450891	3.87035731027613	6.38838149993747	3.01193472249622	4.3693080415349	-0.76803862436763	40.2101728646737	0.0911323615534941	0.137446098669747	0.0725878657932446	0.173000866941788	0.222788264450894	0.15306473283145	0.19916991427654	0.249554990485251	0.177889803910519	0.00231308134704285	0.00251825557671773	0.00264491341465668
153	29.1800213528179	0.06	3.37911417176643	1.22168684049633	5.53654150303653	0.101135944628443	23.8352979503018	12.7409882288185	34.929607671785	3.91	2.86	5.64	2.89835822484225	5.42212508285387	7.94589194086549	3.12275726943601	5.84192125498731	8.56108524053862	3.17306719815535	5.93131689369913	8.69582351782413	3.37911417176643	4.44734892783205	-0.259039854519201	41.1296718045546	0.0911323615534941	0.137446098669747	0.0725878657932446	0.173000866941788	0.222788264450894	0.15306473283145	0.19916991427654	0.249554990485251	0.177889803910519	0.00231308134704285	0.00251825557671773	0.00264491341465668
153	29.1800213528179	0.06	3.58855660479196	1.44107356107223	5.73603964851169	0.0609666405366393	18.0271841792608	6.98111559094935	29.0732527675722	4.02	3.09	5.61	1.5518074105924	4.00719879753299	6.46259018447357	1.66745189475033	4.30582505404895	6.94419821334758	1.70291134205904	4.39810719393653	7.09453745626918	3.58855660479196	4.48564136335685	-1.39567085559756	40.8467172035077	0.0911323615534941	0.137446098669747	0.0725878657932446	0.173000866941788	0.222788264450894	0.15306473283145	0.19916991427654	0.249554990485251	0.177889803910519	0.00231308134704285	0.00251825557671773	0.00264491341465668
153	29.1800213528179	0.06	3.60402071189053	1.39883342278645	5.8092080009946	0.0733606164473165	17.9598800748307	7.99406589605105	27.9256942536103	3.9	2.83	5.47	1.82631788701169	4.10309980625143	6.37988172549116	1.96871370793009	4.42301358981367	6.87731347169724	2.00161825411316	4.50191704325378	6.99734222971314	3.60402071189053	4.36724185616181	-0.988275932043966	39.8910271934878	0.0911323615534941	0.137446098669747	0.0725878657932446	0.173000866941788	0.222788264450894	0.15306473283145	0.19916991427654	0.249554990485251	0.177889803910519	0.00231308134704285	0.00251825557671773	0.00264491341465668
153	29.1800213528179	0.06	3.76285673282788	1.49535080429306	6.03036266136271	0.105076726309328	23.0500578733426	12.5474508416357	33.5526649050495	4.07	3.14	5.16	2.75911440758653	5.06857907448491	7.3780437413833	2.96105622178531	5.43955247482564	7.91804872786596	3.04163397363198	5.59585375603292	8.13977505497088	3.76285673282788	4.38963523453589	4.74910283414405	46.5937257904599	0.0911323615534941	0.137446098669747	0.0725878657932446	0.173000866941788	0.222788264450894	0.15306473283145	0.19916991427654	0.249554990485251	0.177889803910519	0.00231308134704285	0.00251825557671773	0.00264491341465668
153	29.1800213528179	0.06	3.76915787106456	1.36787324138139	6.17044250074774	0.0707981134850617	19.2450516110876	8.35954263244792	30.1305605897272	4.28	3.02	5.88	1.75583385063022	4.04222031773742	6.32860678484462	1.87475177727166	4.31598907953724	6.75722638180282	1.90535658532706	4.38481375808725	6.86948846275304	3.76915787106456	4.66064575852706	-1.86616861297284	41.540155245155	0.0911323615534941	0.137446098669747	0.0725878657932446	0.173000866941788	0.222788264450894	0.15306473283145	0.19916991427654	0.249554990485251	0.177889803910519	0.00231308134704285	0.00251825557671773	0.00264491341465668
153	29.1800213528179	0.06	3.83061096750726	1.49910015876321	6.16212177625131	0.0599981366694232	16.7528673566334	6.39977502389411	27.1059596893727	3.97	2.98	5.49	1.43788836904024	3.76399998909955	6.09011160915887	1.54696076158827	4.04952179538269	6.5520828291771	1.57804132900529	4.13143503510418	6.68503589475841	3.83061096750726	4.41366049701576	-3.73819954824197	37.9153967527203	0.0911323615534941	0.137446098669747	0.0725878657932446	0.173000866941788	0.222788264450894	0.15306473283145	0.19916991427654	0.249554990485251	0.177889803910519	0.00231308134704285	0.00251825557671773	0.00264491341465668
153	29.1800213528179	0.06	3.85744392682999	1.51923378496219	6.19565406869779	0.0657264321714601	17.0945780919941	7.03196324613772	27.1571929378505	4.13	3.12	5.44	1.52485642138503	3.70689895012778	5.88894147887054	1.63387931698792	3.97193167818174	6.30998403937555	1.67411336372292	4.06670777622616	6.46566403801014	3.85744392682999	4.41889118706616	3.61683629058251	45.5726591819963	0.0911323615534941	0.137446098669747	0.0725878657932446	0.173000866941788	0.222788264450894	0.15306473283145	0.19916991427654	0.249554990485251	0.177889803910519	0.00231308134704285	0.00251825557671773	0.00264491341465668
153	29.1800213528179	0.06	3.8708239148506	1.57867897987328	6.16296884982791	0.0851587941413758	20.3587305138429	9.94049280103652	30.7769682266493	3.94	3.02	5.29	2.24878379214218	4.60564522549089	6.9625066588396	2.42130937387612	4.95898805220657	7.49666673053703	2.47871069037903	5.07497673826873	7.6780302022636	3.8708239148506	4.36997604509258	-2.0824009041353	39.372424162393	0.0911323615534941	0.137446098669747	0.0725878657932446	0.173000866941788	0.222788264450894	0.15306473283145	0.19916991427654	0.249554990485251	0.177889803910519	0.00231308134704285	0.00251825557671773	0.00264491341465668
153	29.1800213528179	0.06	3.90961442128181	1.54351890619805	6.27570993636557	0.0638441498257629	16.6257273577504	6.68588172933476	26.565572986166	3.76	2.86	5.11	1.57536984060492	3.91745928477949	6.25954872895407	1.70453208128827	4.23864597121094	6.77275986113361	1.74372061295549	4.33471141649259	6.92594371520268	3.90961442128181	4.13223016981646	1.58992608679914	41.285014613185	0.0911323615534941	0.137446098669747	0.0725878657932446	0.173000866941788	0.222788264450894	0.15306473283145	0.19916991427654	0.249554990485251	0.177889803910519	0.00231308134704285	0.00251825557671773	0.00264491341465668
153	29.1800213528179	0.06	3.91276933446775	1.53815743985424	6.28738122908127	0.0735530872974885	18.7779108789402	8.37289970152558	29.1829220563549	4.21	3.17	5.61	1.78276198624667	3.99820216286634	6.21364233948601	1.90634440765893	4.27536058804851	6.64437676843809	1.95127497917483	4.3751958871945	6.80268282738483	3.91276933446775	4.53852905886185	-0.690088563050586	42.0161936874183	0.0911323615534941	0.137446098669747	0.0725878657932446	0.173000866941788	0.222788264450894	0.15306473283145	0.19916991427654	0.249554990485251	0.177889803910519	0.00231308134704285	0.00251825557671773	0.00264491341465668
153	29.1800213528179	0.06	3.96369583833986	1.57866288473403	6.34872879194568	0.0579555295416819	17.6652864809098	6.54555219520818	28.7850207666114	3.86	2.88	5.57	1.50896300360084	4.07242398391036	6.63588496421988	1.62836672229018	4.39467348015261	7.16098023801504	1.65644212740316	4.46666696175593	7.28147919796427	3.96369583833986	4.43961984429473	0.335801750211459	41.8337113617841	0.0911323615534941	0.137446098669747	0.0725878657932446	0.173000866941788	0.222788264450894	0.15306473283145	0.19916991427654	0.249554990485251	0.177889803910519	0.00231308134704285	0.00251825557671773	0.00264491341465668
153	29.1800213528179	0.06	3.96401024651428	1.56627893344345	6.36174155958512	0.0735680169015963	19.7401701817813	8.80316043449172	30.6771799290709	4.13	3.02	5.36	1.90840159256537	4.27939175853473	6.65038192450408	2.04478277559171	4.58521235360016	7.1256419316086	2.09256472770305	4.6897846513135	7.28619218830918	3.96401024651428	4.45026545784496	-0.377717339661127	41.6419377735681	0.0911323615534941	0.137446098669747	0.0725878657932446	0.173000866941788	0.222788264450894	0.15306473283145	0.19916991427654	0.249554990485251	0.177889803910519	0.00231308134704285	0.00251825557671773	0.00264491341465668
153	29.1800213528179	0.06	3.96657341933323	1.61169381005226	6.3214530286142	0.0905735825538155	19.7680841534728	9.98821481668223	29.5479534902635	3.89	2.82	5.2	2.28486300251972	4.52206574867898	6.75926849483823	2.46339035743805	4.87539653305778	7.28740270867751	2.51497955994537	4.97438030733796	7.43821429584447	3.96657341933323	4.21204438934017	-1.57704251746276	38.4779952931685	0.0911323615534941	0.137446098669747	0.0725878657932446	0.173000866941788	0.222788264450894	0.15306473283145	0.19916991427654	0.249554990485251	0.177889803910519	0.00231308134704285	0.00251825557671773	0.00264491341465668
153	29.1800213528179	0.06	4.1451465040826	1.65003171424358	6.64026129392163	0.0698108193376929	18.3963767845945	7.91201420170461	28.8807393674843	4.14	2.86	5.53	1.71237733015369	3.98148154942875	6.25058576870381	1.83440923192414	4.26522027732767	6.6960313227312	1.86655582647604	4.33759759285879	6.81157236318851	4.1451465040826	4.32421844847451	-0.349509942382511	40.8642937565571	0.0911323615534941	0.137446098669747	0.0725878657932446	0.173000866941788	0.222788264450894	0.15306473283145	0.19916991427654	0.249554990485251	0.177889803910519	0.00231308134704285	0.00251825557671773	0.00264491341465668
153	29.1800213528179	0.06	4.14519294534785	1.66606923761203	6.62431665308367	0.0892500620835634	22.2370763867833	11.1463890723823	33.3277637011844	4.03	3.06	5.17	2.47042770731201	4.92850996666153	7.38659222601104	2.65363329004436	5.29400560038192	7.93437791071948	2.72415400143792	5.43711322263714	8.14113597765239	4.14519294534785	4.35615507946196	0.273576394801684	41.961752132936	0.0911323615534941	0.137446098669747	0.0725878657932446	0.173000866941788	0.222788264450894	0.15306473283145	0.19916991427654	0.249554990485251	0.177889803910519	0.00231308134704285	0.00251825557671773	0.00264491341465668
153	29.1800213528179	0.06	4.20737621612957	1.69823906425038	6.71651336800875	0.0775039115176912	18.8641778402638	8.70300591523459	29.0253497652931	3.77	2.94	5.24	2.04885214079618	4.44098412994617	6.83311611909616	2.21659556804011	4.80457595946861	7.39255635089712	2.26720838998147	4.9131811691822	7.56588510669103	4.20737621612957	4.19108879263679	-2.51326758459291	37.7123571204051	0.0911323615534941	0.137446098669747	0.0725878657932446	0.173000866941788	0.222788264450894	0.15306473283145	0.19916991427654	0.249554990485251	0.177889803910519	0.00231308134704285	0.00251825557671773	0.00264491341465668
153	29.1800213528179	0.06	4.26100595295481	1.6495562101239	6.87245569578572	0.0674194680220472	20.3533561195512	8.53459363719675	32.1721186019056	3.94	3.07	5.22	1.93003413118417	4.60275833446508	7.27548253774598	2.07801687576462	4.95566857577609	7.83332027578755	2.13367984378127	5.08238696185286	8.03087333016527	4.26100595295481	4.35705523474126	-4.40936459628012	37.0557421168161	0.0911323615534941	0.137446098669747	0.0725878657932446	0.173000866941788	0.222788264450894	0.15306473283145	0.19916991427654	0.249554990485251	0.177889803910519	0.00231308134704285	0.00251825557671773	0.00264491341465668
153	29.1800213528179	0.06	4.33823242073152	1.73627084054887	6.94019400091418	0.0632090702318582	18.6210042476259	7.42868219590298	29.8133262993488	3.59	2.68	5.14	1.8262286824512	4.57769105694343	7.32915343143566	1.98647638759179	4.97937376720137	7.97227114681096	2.02122486953736	5.07012355068358	8.11165148492536	4.33823242073152	4.1352574079747	3.34506352425714	43.1926361932416	0.0911323615534941	0.137446098669747	0.0725878657932446	0.173000866941788	0.222788264450894	0.15306473283145	0.19916991427654	0.249554990485251	0.177889803910519	0.00231308134704285	0.00251825557671773	0.00264491341465668
153	29.1800213528179	0.06	4.3762542766883	1.68010505501582	7.07240349836078	0.0697962913940789	20.8943641613376	8.98503000763933	32.8036983150358	4.21	2.94	5.21	1.91407638793874	4.4511158057576	6.98815522357645	2.04687712544206	4.75993914501516	7.47300116458826	2.09479727136758	4.87506027470735	7.64847986309748	4.3762542766883	4.32878111009893	0.109496443136697	41.6597618721723	0.0911323615534941	0.137446098669747	0.0725878657932446	0.173000866941788	0.222788264450894	0.15306473283145	0.19916991427654	0.249554990485251	0.177889803910519	0.00231308134704285	0.00251825557671773	0.00264491341465668
153	29.1800213528179	0.06	4.47532112885924	1.78932648648323	7.16131577123525	0.0817573031163297	21.9545484394618	10.4670508467728	33.4420460321507	3.99	2.88	4.95	2.33882629214718	4.90566787857572	7.47250946500425	2.51463362622817	5.27442223819401	8.03421085015984	2.57840014267702	5.40311324818249	8.23666111099075	4.47532112885924	4.212718755587	-2.79689516271925	37.6636820742169	0.0911323615534941	0.137446098669747	0.0725878657932446	0.173000866941788	0.222788264450894	0.15306473283145	0.19916991427654	0.249554990485251	0.177889803910519	0.00231308134704285	0.00251825557671773	0.00264491341465668
153	29.1800213528179	0.06	4.53785918045	1.77685302771222	7.29886533318777	0.0709501352611098	21.4172005549626	9.31704193727166	33.5173591726535	3.71	2.95	5.1	2.22391214828314	5.11213460420951	8.00035706013588	2.41008566886925	5.54009399896822	8.67010232906718	2.4687134055238	5.68006491456729	8.88971419950873	4.53785918045	4.11321118869696	3.56181697916867	43.6106199575601	0.0911323615534941	0.137446098669747	0.0725878657932446	0.173000866941788	0.222788264450894	0.15306473283145	0.19916991427654	0.249554990485251	0.177889803910519	0.00231308134704285	0.00251825557671773	0.00264491341465668
153	29.1800213528179	0.06	4.65755155956013	1.6759239267971	7.63917919232315	0.0630708832910951	20.9721297591157	8.35191024962073	33.5923492686106	4.09	2.99	5.37	1.82884475529963	4.59233497141134	7.35582518752304	1.96176256082859	4.92609926982159	7.8904359788146	2.00580653550352	5.03420618605343	8.06231681355719	4.65755155956013	4.37624525927517	0.943060421807935	42.7168814199711	0.0911323615534941	0.137446098669747	0.0725878657932446	0.173000866941788	0.222788264450894	0.15306473283145	0.19916991427654	0.249554990485251	0.177889803910519	0.00231308134704285	0.00251825557671773	0.00264491341465668
153	29.1800213528179	0.07	3.14198500676643	1.35460193947845	4.92936807405441	0.0891246355296492	18.513035845112	9.27257357082171	27.7534981194023	3.98	2.86	5.2	2.07742095430186	4.147647715991	6.21787447768014	2.23426546638388	4.4607935812792	6.68732169617452	2.28235589308063	4.55471371261768	6.8280024926175	3.14198500676643	4.54552926052952	0.103220754975513	41.8572596593069	0.0911323615534941	0.137446098669747	0.0725878657932446	0.173000866941788	0.222788264450894	0.15306473283145	0.19916991427654	0.249554990485251	0.177889803910519	0.00231308134704285	0.00251825557671773	0.00264491341465668
153	29.1800213528179	0.07	3.16813057504845	1.40929620452783	4.92696494556906	0.075303593727743	16.8337362494063	7.6237768961876	26.043695602625	4.04	3.15	5.39	1.68649794025408	3.7238840928833	5.76127024551252	1.8111739986075	3.99917597399626	6.18717794938502	1.85751804316861	4.09940160886245	6.34283865104627	3.16813057504845	4.54618012702454	1.85347734468815	43.9665053502294	0.0911323615534941	0.137446098669747	0.0725878657932446	0.173000866941788	0.222788264450894	0.15306473283145	0.19916991427654	0.249554990485251	0.177889803910519	0.00231308134704285	0.00251825557671773	0.00264491341465668
153	29.1800213528179	0.07	3.27156251451835	1.47703868411841	5.0660863449183	0.0907395301808954	19.0471744144445	9.63344063530224	28.4609081935867	4.02	2.89	5.66	2.14127551367537	4.23371562896172	6.32615574424808	2.30083525053006	4.54919607384628	6.7975568971625	2.3378088658388	4.62371155777332	6.90857188711795	3.27156251451835	4.63717029570496	2.00237705977205	44.327587608524	0.0911323615534941	0.137446098669747	0.0725878657932446	0.173000866941788	0.222788264450894	0.15306473283145	0.19916991427654	0.249554990485251	0.177889803910519	0.00231308134704285	0.00251825557671773	0.00264491341465668
153	29.1800213528179	0.07	3.33151996608642	1.37514897765669	5.28789095451615	0.0718916261733494	18.0057881053236	7.90494120747502	28.1066350031722	4.03	3.11	5.31	1.75260124379234	3.99205582946155	6.23151041513076	1.88264619996222	4.28827079975718	6.69389539955214	1.93068112284428	4.39964263509857	6.86292921567713	3.33151996608642	4.52826222033797	0.610313891394279	43.1402211548792	0.0911323615534941	0.137446098669747	0.0725878657932446	0.173000866941788	0.222788264450894	0.15306473283145	0.19916991427654	0.249554990485251	0.177889803910519	0.00231308134704285	0.00251825557671773	0.00264491341465668
153	29.1800213528179	0.07	3.36846865149527	1.48552607853925	5.25141122445129	0.100763954478644	19.9849876197751	10.6637496168883	29.306225622662	4.18	2.98	5.53	2.28582747862336	4.28388095205106	6.28193442547877	2.44609892923421	4.58424649619218	6.72239406315015	2.49541579687062	4.67491919449535	6.85413474027486	3.36846865149527	4.62773358895363	-1.66947779580171	40.4641650338837	0.0911323615534941	0.137446098669747	0.0725878657932446	0.173000866941788	0.222788264450894	0.15306473283145	0.19916991427654	0.249554990485251	0.177889803910519	0.00231308134704285	0.00251825557671773	0.00264491341465668
153	29.1800213528179	0.07	3.48845036310396	1.50811119159475	5.46878953461317	0.0978223024379587	21.3114022698445	11.2066751106936	31.4161294289954	4.24	2.94	5.74	2.37088776824318	4.50864707565855	6.64640638307392	2.53345501045011	4.81779638714926	7.10213776384842	2.57542318774618	4.89510171390415	7.21961203628269	3.48845036310396	4.7268246433509	-1.82523995920263	41.0517437313234	0.0911323615534941	0.137446098669747	0.0725878657932446	0.173000866941788	0.222788264450894	0.15306473283145	0.19916991427654	0.249554990485251	0.177889803910519	0.00231308134704285	0.00251825557671773	0.00264491341465668
153	29.1800213528179	0.07	3.55646373492673	1.52318049872082	5.58974697113264	0.0806941307781431	18.1964489348279	8.6072760854111	27.7856217842447	3.9	2.9	5.13	1.96438158077964	4.1528549530041	6.34132832522856	2.1172828994799	4.47610019460998	6.83491748974006	2.16768058247469	4.5825742219748	7.00245631468275	3.55646373492673	4.39733439907539	-3.60146523195491	37.2825532523087	0.0911323615534941	0.137446098669747	0.0725878657932446	0.173000866941788	0.222788264450894	0.15306473283145	0.19916991427654	0.249554990485251	0.177889803910519	0.00231308134704285	0.00251825557671773	0.00264491341465668
153	29.1800213528179	0.07	3.56511196680612	1.54017195237223	5.59005198124001	0.0754595658580239	17.3347225579453	7.86127270988522	26.8081724060053	3.86	2.85	5.51	1.80993663953064	3.99105216821585	6.17216769690106	1.95285411765638	4.30619641055661	6.65953870345684	1.98718827952408	4.38025330598617	6.77252754449651	3.56511196680612	4.41207385421386	3.00412966169932	44.0948624465442	0.0911323615534941	0.137446098669747	0.0725878657932446	0.173000866941788	0.222788264450894	0.15306473283145	0.19916991427654	0.249554990485251	0.177889803910519	0.00231308134704285	0.00251825557671773	0.00264491341465668
153	29.1800213528179	0.07	3.65118117948083	1.55313745709246	5.7492249018692	0.0667088692399754	17.4146242492219	7.24473204733015	27.5845164511136	4.19	3.02	5.45	1.55110115823453	3.7284807314774	5.90586030472027	1.65963841764659	3.9893786608077	6.31911890396882	1.69687258906325	4.07843656930781	6.45735361011336	3.65118117948083	4.53350163222836	-2.19790844571636	40.3145230671908	0.0911323615534941	0.137446098669747	0.0725878657932446	0.173000866941788	0.222788264450894	0.15306473283145	0.19916991427654	0.249554990485251	0.177889803910519	0.00231308134704285	0.00251825557671773	0.00264491341465668
153	29.1800213528179	0.07	3.65209141533482	1.62694568006473	5.6772371506049	0.0923082313694811	20.8175916191008	10.6254621972583	31.0097210409433	4.1	2.98	5.44	2.31708580200582	4.53967508208915	6.76226436217249	2.48432414667923	4.86733137579503	7.25033860491082	2.53684856436068	4.97180421592534	7.40454151884133	3.65209141533482	4.62404013511314	1.52194775984648	44.1559348597107	0.0911323615534941	0.137446098669747	0.0725878657932446	0.173000866941788	0.222788264450894	0.15306473283145	0.19916991427654	0.249554990485251	0.177889803910519	0.00231308134704285	0.00251825557671773	0.00264491341465668
153	29.1800213528179	0.07	3.66341170602289	1.50862739900181	5.81819601304397	0.0866783781871593	20.7600804038679	10.2387423716968	31.281418436039	3.89	2.8	5.2	2.33987441734848	4.74433082459305	7.14878723183763	2.5224061873899	5.11443235510869	7.70645852282748	2.57282014957413	5.21885080933929	7.85935160311408	3.66341170602289	4.46225610932298	-0.0417749698424392	41.4607809032478	0.0911323615534941	0.137446098669747	0.0725878657932446	0.173000866941788	0.222788264450894	0.15306473283145	0.19916991427654	0.249554990485251	0.177889803910519	0.00231308134704285	0.00251825557671773	0.00264491341465668
153	29.1800213528179	0.07	3.68683597972919	1.6453019367712	5.72837002268718	0.0794152735068309	17.6957711252244	8.28912473161121	27.1024175188376	4.12	2.86	5.62	1.80061872005805	3.84399291669824	5.88736711333843	1.92973786919085	4.11963877617292	6.30953968315499	1.95963408430416	4.18487837629883	6.40829165920456	3.68683597972919	4.52540495882486	2.25663849745388	44.0971827232682	0.0911323615534941	0.137446098669747	0.0725878657932446	0.173000866941788	0.222788264450894	0.15306473283145	0.19916991427654	0.249554990485251	0.177889803910519	0.00231308134704285	0.00251825557671773	0.00264491341465668
153	29.1800213528179	0.07	3.69882559447655	1.54594892390551	5.8517022650476	0.0831328703540144	18.644049899257	8.97703179615624	28.3110680023578	4.28	2.87	5.67	1.88298644469446	3.91070166973674	5.93841689477903	2.01022120140673	4.17495061158399	6.33968002176124	2.04135433131661	4.23732257286904	6.4397153892914	3.69882559447655	4.50926003954058	-0.00254122700111591	42.102541169719	0.0911323615534941	0.137446098669747	0.0725878657932446	0.173000866941788	0.222788264450894	0.15306473283145	0.19916991427654	0.249554990485251	0.177889803910519	0.00231308134704285	0.00251825557671773	0.00264491341465668
153	29.1800213528179	0.07	3.70557576908703	1.56941508517099	5.84173645300306	0.081150116828484	19.3660943056926	9.19177855504549	29.5404100563398	3.79	2.93	5.14	2.14990455022924	4.52961894356377	6.90933333689829	2.32407971440309	4.89658738551439	7.46909505662569	2.38020705777199	5.01046769585272	7.64409319414408	3.70557576908703	4.34496150489337	-2.10369483344239	38.799575744831	0.0911323615534941	0.137446098669747	0.0725878657932446	0.173000866941788	0.222788264450894	0.15306473283145	0.19916991427654	0.249554990485251	0.177889803910519	0.00231308134704285	0.00251825557671773	0.00264491341465668
153	29.1800213528179	0.07	3.77909732892068	1.66469437197722	5.89350028586415	0.0912683949026078	20.9646137540004	10.6362877634828	31.292939744518	4.36	2.99	5.59	2.19467454611298	4.32580475426407	6.45693496241516	2.33883153220748	4.60994482273683	6.88105811326618	2.38387048718194	4.69993251833686	7.01865830972591	3.77909732892068	4.58159581695497	0.264588665598682	42.8825893286411	0.0911323615534941	0.137446098669747	0.0725878657932446	0.173000866941788	0.222788264450894	0.15306473283145	0.19916991427654	0.249554990485251	0.177889803910519	0.00231308134704285	0.00251825557671773	0.00264491341465668
153	29.1800213528179	0.07	3.82545723120643	1.61795796555113	6.03295649686173	0.0881348452296298	21.5748842459493	10.7399713851104	32.4097971067882	4.17	2.97	5.64	2.30655203940505	4.63349402647508	6.96043601354512	2.46879866714444	4.95942154408708	7.45004442102972	2.51704139758416	5.0494432212886	7.59048862266062	3.82545723120643	4.58798756339625	-1.65791045954153	41.0334922793053	0.0911323615534941	0.137446098669747	0.0725878657932446	0.173000866941788	0.222788264450894	0.15306473283145	0.19916991427654	0.249554990485251	0.177889803910519	0.00231308134704285	0.00251825557671773	0.00264491341465668
153	29.1800213528179	0.07	3.86099636279007	1.60955213471264	6.11244059086751	0.109832504287477	23.6436446864911	13.1344289188185	34.1528604541637	3.83	3.05	5.2	3.04598360148133	5.48315838011947	7.9203331587576	3.28936019889544	5.92126724879069	8.55317429868595	3.37256656451801	6.06913171262726	8.76440243769908	3.86099636279007	4.42811751219012	-1.81995910324322	39.6205072135576	0.0911323615534941	0.137446098669747	0.0725878657932446	0.173000866941788	0.222788264450894	0.15306473283145	0.19916991427654	0.249554990485251	0.177889803910519	0.00231308134704285	0.00251825557671773	0.00264491341465668
153	29.1800213528179	0.07	3.89571522812739	1.62722039326704	6.16421006298775	0.0716335883176221	20.8599172717262	9.13528043567525	32.5845541077772	4.15	2.9	5.36	1.9700753137773	4.49856009936787	7.02704488495844	2.10962841590211	4.81722203709753	7.52481565829296	2.15136495494961	4.91603926275647	8.9331026906422	3.89571522812739	4.5469975637651	-0.978515966878528	41.2934042233094	0.0911323615534941	0.137446098669747	0.0725878657932446	0.173000866941788	0.222788264450894	0.15306473283145	0.19916991427654	0.249554990485251	0.177889803910519	0.00231308134704285	0.00251825557671773	0.00264491341465668
153	29.1800213528179	0.07	3.90705992707022	1.70031901916126	6.11380083497918	0.0974610438122659	22.1971296492109	11.6508391657618	32.7434201326601	4.07	3.05	5.65	2.56136252455248	4.87989708099315	7.19843163743383	2.74875832837412	5.23692277622127	7.72508722406841	2.80292180810512	5.33913732061995	7.88040319029742	3.90705992707022	4.5691465230867	1.34907662673807	43.9381903861829	0.0911323615534941	0.137446098669747	0.0725878657932446	0.173000866941788	0.222788264450894	0.15306473283145	0.19916991427654	0.249554990485251	0.177889803910519	0.00231308134704285	0.00251825557671773	0.00264491341465668
153	29.1800213528179	0.07	3.90804698442959	1.62256100599064	6.19353296286855	0.0800180861030259	18.9589329796125	8.9221411223783	28.9957248368468	3.93	2.84	5.34	2.02335734986587	4.29949446705098	6.57563158423609	2.17921551768972	4.63068229714326	7.0821490765968	2.22098967265167	4.7188766599293	7.21644274316444	3.90804698442959	4.34596162127043	-0.564776440102131	40.4686296495802	0.0911323615534941	0.137446098669747	0.0725878657932446	0.173000866941788	0.222788264450894	0.15306473283145	0.19916991427654	0.249554990485251	0.177889803910519	0.00231308134704285	0.00251825557671773	0.00264491341465668
153	29.1800213528179	0.07	3.94534367515743	1.72899681925545	6.16169053105941	0.101730741822679	21.1213299520189	11.322281945051	30.9203779589869	3.9	3.01	5.41	2.58682986725228	4.8256426947445	7.06445552223672	2.78854112411135	5.2019281495524	7.61531517499346	2.85189680700248	5.31883488285492	7.78656623771586	3.94534367515743	4.35273069310361	-1.1737412466979	40.1365287006947	0.0911323615534941	0.137446098669747	0.0725878657932446	0.173000866941788	0.222788264450894	0.15306473283145	0.19916991427654	0.249554990485251	0.177889803910519	0.00231308134704285	0.00251825557671773	0.00264491341465668
153	29.1800213528179	0.07	3.94627762636084	1.63670137702034	6.25585387570134	0.0893171977829397	20.5506793132086	10.3053088468304	30.7960497795868	4.04	3.2	5.68	2.2793817710018	4.54550605949465	6.81163034798751	2.44784885520256	4.88146037912728	7.31507190305201	2.50539853988976	4.9922261968046	7.480559991364	3.94627762636084	4.52204306690272	1.22722258076225	43.4877002665098	0.0911323615534941	0.137446098669747	0.0725878657932446	0.173000866941788	0.222788264450894	0.15306473283145	0.19916991427654	0.249554990485251	0.177889803910519	0.00231308134704285	0.00251825557671773	0.00264491341465668
153	29.1800213528179	0.07	3.95347085185223	1.63793389480792	6.26900780889653	0.0854380794461356	21.6989945418781	10.614755304378	32.7832337793783	4.36	3.21	5.67	2.19144056225328	4.47980715858535	6.76817375491743	2.33552269694533	4.77434408992428	7.21316548290322	2.39003100686186	4.88824019929153	7.38018412588326	3.95347085185223	4.67252257240429	-0.942641739433277	42.5101825994578	0.0911323615534941	0.137446098669747	0.0725878657932446	0.173000866941788	0.222788264450894	0.15306473283145	0.19916991427654	0.249554990485251	0.177889803910519	0.00231308134704285	0.00251825557671773	0.00264491341465668
153	29.1800213528179	0.07	3.95508415446857	1.66623278931807	6.24393551961908	0.0889503009050362	21.0682332775646	10.5410810352701	31.595385519859	3.85	2.8	5.5	2.43161370148452	4.86001431280005	7.28841492411559	2.62422693694896	5.24498626809888	7.8657455992488	2.66692426625019	5.3304977391628	7.99381874489467	3.95508415446857	4.42393196446289	0.012444206293299	41.1574407878244	0.0911323615534941	0.137446098669747	0.0725878657932446	0.173000866941788	0.222788264450894	0.15306473283145	0.19916991427654	0.249554990485251	0.177889803910519	0.00231308134704285	0.00251825557671773	0.00264491341465668
153	29.1800213528179	0.07	3.98974636532785	1.69768246575423	6.28181026490147	0.0820605509216578	19.9786473935013	9.54607645248521	30.4112183345174	4.23	3.03	5.51	2.0247649461386	4.23755928574127	6.45035362534394	2.16420865956017	4.52939612525921	6.89458359095825	2.21007833202658	4.62602534286558	7.04460568281456	3.98974636532785	4.50880881714375	0.357090296274168	42.6426238197679	0.0911323615534941	0.137446098669747	0.0725878657932446	0.173000866941788	0.222788264450894	0.15306473283145	0.19916991427654	0.249554990485251	0.177889803910519	0.00231308134704285	0.00251825557671773	0.00264491341465668
153	29.1800213528179	0.07	3.99803895385482	1.77358824506499	6.22248966264465	0.101318994456696	21.6360065387014	11.5754985244343	31.6965145529686	3.72	2.75	5.5	2.75639132543389	5.15202871085176	7.54766609626963	2.98625597473514	5.58167353736184	8.17709109998854	3.02992176169915	5.66314183779981	8.29713105026135	3.99803895385482	4.21512413201092	-3.09537727845258	37.1251819991455	0.0911323615534941	0.137446098669747	0.0725878657932446	0.173000866941788	0.222788264450894	0.15306473283145	0.19916991427654	0.249554990485251	0.177889803910519	0.00231308134704285	0.00251825557671773	0.00264491341465668
153	29.1800213528179	0.07	4.00710617927086	1.72898576012788	6.28522659841384	0.0896477422271533	21.253607920698	10.6792700028135	31.8279458385825	4.13	3.04	5.59	2.31491767619962	4.60708949634928	6.89926131649893	2.48032610877024	4.93628109574763	7.39223608272502	2.53103506537753	5.03814118924211	7.55032217389076	4.00710617927086	4.50056611620157	0.187755727801466	42.4875377557836	0.0911323615534941	0.137446098669747	0.0725878657932446	0.173000866941788	0.222788264450894	0.15306473283145	0.19916991427654	0.249554990485251	0.177889803910519	0.00231308134704285	0.00251825557671773	0.00264491341465668
153	29.1800213528179	0.07	4.00857723849277	1.64315252368629	6.37400195329925	0.0860278747131413	20.8396652042126	10.2343622921296	31.4449681162956	3.97	2.97	5.44	2.30103116651058	4.68546234399145	7.06989352147233	2.47577828447773	5.04129022362759	7.60680216277745	2.52690475706339	5.14881812016754	7.76463636424368	4.00857723849277	4.36524922632227	-2.63859377321607	38.892136796549	0.0911323615534941	0.137446098669747	0.0725878657932446	0.173000866941788	0.222788264450894	0.15306473283145	0.19916991427654	0.249554990485251	0.177889803910519	0.00231308134704285	0.00251825557671773	0.00264491341465668
153	29.1800213528179	0.07	4.07237525456825	1.75885441674817	6.38589609238833	0.0818966391691704	18.8923304178025	9.01626989299451	28.7683909426104	3.92	2.9	5.24	2.04735305848182	4.28994150816073	6.53252995783964	2.20539582671804	4.62109798784671	7.03680014897539	2.25384109701557	4.72430839115055	7.19471483036123	4.07237525456825	4.29084445024528	-2.62835649135093	38.1708557834412	0.0911323615534941	0.137446098669747	0.0725878657932446	0.173000866941788	0.222788264450894	0.15306473283145	0.19916991427654	0.249554990485251	0.177889803910519	0.00231308134704285	0.00251825557671773	0.00264491341465668
153	29.1800213528179	0.07	4.08676316596877	1.72610172106184	6.44742461087569	0.0733413612005128	18.0207861695527	8.01975913277488	28.0218132063305	3.79	2.69	5.17	1.87919785772099	4.22264836182856	6.56609886593612	2.03189198188263	4.5657594347807	7.09962688767876	2.06821005020713	4.64733577817178	7.22301916920615	4.08676316596877	4.19224687809649	-3.42962651147175	36.6336547559457	0.0911323615534941	0.137446098669747	0.0725878657932446	0.173000866941788	0.222788264450894	0.15306473283145	0.19916991427654	0.249554990485251	0.177889803910519	0.00231308134704285	0.00251825557671773	0.00264491341465668
153	29.1800213528179	0.07	4.12780977199163	1.6983854731302	6.55723407085307	0.0579105258578585	16.6542322683431	6.16660122836883	27.1418633083174	3.87	2.96	5.34	1.415729163696	3.82348094973172	6.23123273576743	1.52700009108131	4.12399200935136	6.7209839276214	1.5600163324604	4.21129900456778	6.86567098130006	4.12780977199163	4.27508898139367	0.325641044885813	41.2104404889308	0.0911323615534941	0.137446098669747	0.0725878657932446	0.173000866941788	0.222788264450894	0.15306473283145	0.19916991427654	0.249554990485251	0.177889803910519	0.00231308134704285	0.00251825557671773	0.00264491341465668
153	29.1800213528179	0.07	4.147717581008	1.81842781131467	6.47700735070134	0.0857068272412106	21.5097602714222	10.5410374785023	32.4784830643421	4.09	3.12	5.35	2.30593355776604	4.70542658922627	7.1049196206865	2.47324928654831	5.04684660818404	7.62044392981977	2.53596309201874	5.17575204163449	7.80903589967353	4.147717581008	4.4969264150742	-1.53228015374508	40.6363208525604	0.0911323615534941	0.137446098669747	0.0725878657932446	0.173000866941788	0.222788264450894	0.15306473283145	0.19916991427654	0.249554990485251	0.177889803910519	0.00231308134704285	0.00251825557671773	0.00264491341465668
153	29.1800213528179	0.07	4.21520966461711	1.89332968088849	6.53708964834573	0.0933575993888289	21.0200397156993	10.7927120829876	31.247367348411	3.78	2.7	5.31	2.53303011188177	4.93336551030075	7.33370090871973	2.73938813588666	5.33527133590628	7.9311545359259	2.7829661013192	5.41904213767745	8.05298397055376	4.21520966461711	4.26169499962014	-0.748969602109065	39.348548036733	0.0911323615534941	0.137446098669747	0.0725878657932446	0.173000866941788	0.222788264450894	0.15306473283145	0.19916991427654	0.249554990485251	0.177889803910519	0.00231308134704285	0.00251825557671773	0.00264491341465668
153	29.1800213528179	0.07	4.2390344134263	1.79090668393867	6.68716214291392	0.0764173581234877	20.9150620928124	9.56269330009898	32.2674308855259	4.17	3.14	5.32	2.0543080286502	4.49308355173718	6.93185907482415	2.19888191700464	4.8092885953415	7.41969527367835	2.2565383963938	4.93228233434576	7.61169630510465	4.2390344134263	4.46230218505327	-1.22455118331988	41.305483874571	0.0911323615534941	0.137446098669747	0.0725878657932446	0.173000866941788	0.222788264450894	0.15306473283145	0.19916991427654	0.249554990485251	0.177889803910519	0.00231308134704285	0.00251825557671773	0.00264491341465668
153	29.1800213528179	0.07	4.34953379466503	1.77681853731794	6.92224905201212	0.0901717206818625	22.4583225126463	11.3203199633678	33.5963250619249	4.36	2.97	5.83	2.33647086450388	4.63531211010215	6.93415335570042	2.49001615014515	4.9399297849017	7.38984341965825	2.52922937526962	5.01612435753997	7.51113802864906	4.34953379466503	4.58980778015983	0.974862713663036	43.7239592943026	0.0911323615534941	0.137446098669747	0.0725878657932446	0.173000866941788	0.222788264450894	0.15306473283145	0.19916991427654	0.249554990485251	0.177889803910519	0.00231308134704285	0.00251825557671773	0.00264491341465668
153	29.1800213528179	0.07	4.35103156294894	1.8151844385969	6.88687868730098	0.0930311071672191	22.6147630858586	11.5902452321046	33.6392809396125	4.21	3.21	5.57	2.47041579485286	4.82024899433606	7.17008219381925	2.64197550044647	5.15499446515079	7.66801342985512	2.70740851921461	5.28385865189931	7.8486655964102	4.35103156294894	4.47377636725496	1.53188980882333	43.890882629668	0.0911323615534941	0.137446098669747	0.0725878657932446	0.173000866941788	0.222788264450894	0.15306473283145	0.19916991427654	0.249554990485251	0.177889803910519	0.00231308134704285	0.00251825557671773	0.00264491341465668
153	29.1800213528179	0.07	4.35122448248099	1.93037102321604	6.77207794174594	0.092690373171519	22.0753763528451	11.2920183939409	32.8587343117493	4.38	3.19	5.34	2.320303974152	4.53608749963535	6.7518710251187	2.47161775054757	4.83189896971716	7.19218018888674	2.53646507252233	4.96015890722935	7.38366096865243	4.35122448248099	4.56233091151896	-1.73952227004179	41.0856118364871	0.0911323615534941	0.137446098669747	0.0725878657932446	0.173000866941788	0.222788264450894	0.15306473283145	0.19916991427654	0.249554990485251	0.177889803910519	0.00231308134704285	0.00251825557671773	0.00264491341465668
153	29.1800213528179	0.07	4.40125962594832	1.89030845148184	6.91221080041479	0.0891696309525462	22.3240636745503	11.1844794684108	33.4636478806898	3.83	2.97	5.18	2.59739465084279	5.1843631826694	7.77133171449601	2.80540020498311	5.59953934249014	8.39367847999716	2.87213017302715	5.73635748336827	8.59285138822012	4.40125962594832	4.25554382025348	-2.87248484165186	37.9884951359632	0.0911323615534941	0.137446098669747	0.0725878657932446	0.173000866941788	0.222788264450894	0.15306473283145	0.19916991427654	0.249554990485251	0.177889803910519	0.00231308134704285	0.00251825557671773	0.00264491341465668
153	29.1800213528179	0.07	4.49215409776722	2.0248128743339	6.95949532120055	0.0793858397854633	21.0838386020532	9.87392028154426	32.2937569225621	4.04	3.03	5.25	2.18162907635918	4.65844507793712	7.13526107951506	2.34258402750458	5.00213310816094	7.66168218881729	2.39999641955485	5.12427848241535	7.85448268993034	4.49215409776722	4.38874932589412	3.09120117486377	44.6891078500438	0.0911323615534941	0.137446098669747	0.0725878657932446	0.173000866941788	0.222788264450894	0.15306473283145	0.19916991427654	0.249554990485251	0.177889803910519	0.00231308134704285	0.00251825557671773	0.00264491341465668
153	29.1800213528179	0.07	4.50500560781326	2.01834936701373	6.99166184861278	0.0917930990101277	20.8924240196817	10.6320858327165	31.1527622066469	3.86	2.75	4.89	2.45203435788422	4.81833408060964	7.18463380333507	2.64619120025635	5.19985913044312	7.7535270606299	2.70741403042345	5.31982074422413	7.93491690858214	4.50500560781326	4.10174359620607	-0.56360083313306	38.9333253650624	0.0911323615534941	0.137446098669747	0.0725878657932446	0.173000866941788	0.222788264450894	0.15306473283145	0.19916991427654	0.249554990485251	0.177889803910519	0.00231308134704285	0.00251825557671773	0.00264491341465668
153	29.1800213528179	0.07	4.74334781805387	2.13729597332588	7.34939966278186	0.105723044877294	24.8817015434954	13.5833072593665	36.1800958276243	3.8	2.75	5.01	3.1707295850034	5.80809560608182	8.44546162716025	3.42677776847832	6.27712088544329	9.12746400240827	3.49833067373542	6.41042114803791	9.31980263123166	4.74334781805387	4.13040147934383	0.53368225896515	40.232908613004	0.0911323615534941	0.137446098669747	0.0725878657932446	0.173000866941788	0.222788264450894	0.15306473283145	0.19916991427654	0.249554990485251	0.177889803910519	0.00231308134704285	0.00251825557671773	0.00264491341465668
153	29.1800213528179	0.07	4.80216215167268	2.14879328958916	7.45553101375619	0.0799583406591964	21.3901900476455	10.0617016388086	32.7186784564824	3.89	2.88	4.91	2.30265286947521	4.8952139767149	7.48777508395459	2.48269565527945	5.2779672666958	8.07323887811216	2.54457390413835	5.41507237154837	8.27662182015562	4.80216215167268	4.15219462205915	0.481789899014363	40.6893725818202	0.0911323615534941	0.137446098669747	0.0725878657932446	0.173000866941788	0.222788264450894	0.15306473283145	0.19916991427654	0.249554990485251	0.177889803910519	0.00231308134704285	0.00251825557671773	0.00264491341465668
153	29.1800213528179	0.07	4.839813765046	2.02277975965385	7.65684777043815	0.059940583724922	19.2142524528812	7.33398761739479	31.0945172883675	3.98	3.04	5.37	1.6432746373986	4.30520139650977	6.96712815562094	1.76736290307414	4.63029919971236	7.49323549635057	1.80899462086526	4.73800032963446	7.66789428209462	4.839813765046	4.282417896393	-0.0132723770079125	41.0027166768712	0.0911323615534941	0.137446098669747	0.0725878657932446	0.173000866941788	0.222788264450894	0.15306473283145	0.19916991427654	0.249554990485251	0.177889803910519	0.00231308134704285	0.00251825557671773	0.00264491341465668
153	29.1800213528179	0.07	5.04164071314512	2.15071916404394	7.93256226224629	0.0888524332946455	24.9883347826813	12.4948821583761	37.4817874069865	3.96	3.1	5.13	2.81191230005109	5.62350289043046	8.43509348080983	3.02578881922844	6.05123145926497	9.0766740993015	3.10975123266914	6.21410415462075	9.32138553578486	5.04164071314512	4.26852021189023	4.28786535362482	45.52018372642	0.0911323615534941	0.137446098669747	0.0725878657932446	0.173000866941788	0.222788264450894	0.15306473283145	0.19916991427654	0.249554990485251	0.177889803910519	0.00231308134704285	0.00251825557671773	0.00264491341465668
153	29.1800213528179	0.07	5.78225253600541	2.5810877129421	8.98341735906872	0.0759704559878388	23.1918249386952	10.5636395869053	35.8200102904852	3.57	2.74	4.76	2.61080847162073	5.73187039600892	8.85293232039711	2.8418468998069	6.23910114129551	9.63635538278413	2.91391278169647	6.39077894144145	9.87492304107436	5.78225253600541	3.83860436251909	2.49486534925276	40.592661929164	0.0911323615534941	0.137446098669747	0.0725878657932446	0.173000866941788	0.222788264450894	0.15306473283145	0.19916991427654	0.249554990485251	0.177889803910519	0.00231308134704285	0.00251825557671773	0.00264491341465668
153	29.1800213528179	0.08	3.43259502684881	1.6558907433758	5.20929931032181	0.148413705555508	25.3040673008076	15.8405381799797	34.7675964216356	3.81	2.97	5.12	3.69020612299398	5.89482649068758	8.09944685838118	3.98723305233791	6.36930465076489	8.75137624919187	4.08426222519691	6.52968413594217	8.95875091181193	3.43259502684881	4.41397230364367	-0.175942629375552	41.046512872415	0.0911323615534941	0.137446098669747	0.0725878657932446	0.173000866941788	0.222788264450894	0.15306473283145	0.19916991427654	0.249554990485251	0.177889803910519	0.00231308134704285	0.00251825557671773	0.00264491341465668
153	29.1800213528179	0.08	3.57015858463878	1.64501181562236	5.4953053536552	0.0964643273681072	21.3967603247133	11.1727150224257	31.6208056270009	4.34	2.97	5.5	2.31754225135453	4.43830313358008	6.55906401580562	2.47116303346401	4.73250083298384	6.99383863250368	2.52114410402646	4.82945255453815	7.13337713875149	3.57015858463878	4.74965830636511	-3.88688237645758	39.1081929570537	0.0911323615534941	0.137446098669747	0.0725878657932446	0.173000866941788	0.222788264450894	0.15306473283145	0.19916991427654	0.249554990485251	0.177889803910519	0.00231308134704285	0.00251825557671773	0.00264491341465668
153	29.1800213528179	0.08	3.63855881785163	1.74787497747294	5.52924265823031	0.101529499753908	20.5644798639098	11.0132569974448	30.1157027303749	3.94	2.99	5.21	2.48903776492361	4.64765028266919	6.80626280041476	2.67968852730502	5.00364249868133	7.32759647005764	2.74643432075972	5.1218535964906	7.50366764834033	3.63855881785163	4.41499284914179	0.856031737468827	42.1706603536415	0.0911323615534941	0.137446098669747	0.0725878657932446	0.173000866941788	0.222788264450894	0.15306473283145	0.19916991427654	0.249554990485251	0.177889803910519	0.00231308134704285	0.00251825557671773	0.00264491341465668
153	29.1800213528179	0.08	3.73455527381514	1.76323629966673	5.70587424796354	0.11384556381922	22.2173873329254	12.539621715681	31.8951529501697	4.05	2.96	5.65	2.76511135005904	4.89915495665281	7.03319856324659	2.96843901885939	5.25940582192326	7.55037262498714	3.02090676761807	5.35730262196877	7.685810963048	3.73455527381514	4.66286538001248	-2.78920149052359	40.0590561496363	0.0911323615534941	0.137446098669747	0.0725878657932446	0.173000866941788	0.222788264450894	0.15306473283145	0.19916991427654	0.249554990485251	0.177889803910519	0.00231308134704285	0.00251825557671773	0.00264491341465668
153	29.1800213528179	0.08	3.75107898884687	1.77152027510844	5.7306377025853	0.091167330017502	20.3890508288503	10.3381539485934	30.4399477091071	3.97	2.9	5.39	2.32461878470515	4.58464545940545	6.84467213410575	2.50118880889183	4.93287931391129	7.36456981893074	2.55197435896956	5.03126995839024	7.51341640539989	3.75107898884687	4.47260017235802	0.251636053808523	41.8592130395704	0.0911323615534941	0.137446098669747	0.0725878657932446	0.173000866941788	0.222788264450894	0.15306473283145	0.19916991427654	0.249554990485251	0.177889803910519	0.00231308134704285	0.00251825557671773	0.00264491341465668
153	29.1800213528179	0.08	3.92325932317818	1.8774697929084	5.96904885344796	0.123722581220568	24.1340271527852	14.1060904809519	34.1619638246184	4.18	3.26	5.85	3.02408070906085	5.17388188054238	7.32368305202391	3.23615900603024	5.53672539019426	7.83729177435828	3.31009431070282	5.65881395351031	8.01148249086429	3.92325932317818	4.66848962553212	3.99667102518787	47.3938910118083	0.0911323615534941	0.137446098669747	0.0725878657932446	0.173000866941788	0.222788264450894	0.15306473283145	0.19916991427654	0.249554990485251	0.177889803910519	0.00231308134704285	0.00251825557671773	0.00264491341465668
153	29.1800213528179	0.08	3.93522201017256	1.83623736036602	6.0342066599791	0.105956366151211	20.598155374727	11.2563756815707	29.9399350678833	4.2	3	5.96	2.40342372537375	4.3980493124094	6.39267489944504	2.57082429151258	4.70437729653933	6.83793030156609	2.60885944669356	4.77629233449097	6.94042524295856	3.93522201017256	4.6049742343179	2.79524074081455	45.1419205884224	0.0911323615534941	0.137446098669747	0.0725878657932446	0.173000866941788	0.222788264450894	0.15306473283145	0.19916991427654	0.249554990485251	0.177889803910519	0.00231308134704285	0.00251825557671773	0.00264491341465668
153	29.1800213528179	0.08	3.97822921135433	1.83906916594015	6.11738925676851	0.109159236560786	23.0910256411339	12.7919444707404	33.3901068115274	3.83	2.96	5.24	2.96588911942316	5.35379291725431	7.74169671508546	3.20277905374245	5.78140824657387	8.36003743940528	3.27746822183077	5.91779164710132	8.55165623933945	3.97822921135433	4.41763822864177	1.22822775347098	42.6853063537497	0.0911323615534941	0.137446098669747	0.0725878657932446	0.173000866941788	0.222788264450894	0.15306473283145	0.19916991427654	0.249554990485251	0.177889803910519	0.00231308134704285	0.00251825557671773	0.00264491341465668
153	29.1800213528179	0.08	4.08466272419627	1.91050268212195	6.25882276627059	0.0922399294726123	19.0352370625357	9.71193386111143	28.35854026396	4.18	3.01	5.39	2.08125640006725	4.07922969099235	6.07720298191745	2.22711961018902	4.3651192803447	6.50311895050038	2.27861708106338	4.46167094811923	6.64758082889382	4.08466272419627	4.44899125889581	0.0576437988348263	41.8329081270804	0.0911323615534941	0.137446098669747	0.0725878657932446	0.173000866941788	0.222788264450894	0.15306473283145	0.19916991427654	0.249554990485251	0.177889803910519	0.00231308134704285	0.00251825557671773	0.00264491341465668
153	29.1800213528179	0.08	4.1096191045395	1.98260493727033	6.23663327180866	0.0825915177074366	20.044736547762	9.61437250887377	30.4751005866503	4.31	3.22	5.81	2.00426729271696	4.17864086467706	6.35301443663717	2.13826908558692	4.45801745764006	6.77776582969319	2.18625792476594	4.55606648173849	6.92825424878866	4.1096191045395	4.69358743835567	2.12238773882004	45.9183529330114	0.0911323615534941	0.137446098669747	0.0725878657932446	0.173000866941788	0.222788264450894	0.15306473283145	0.19916991427654	0.249554990485251	0.177889803910519	0.00231308134704285	0.00251825557671773	0.00264491341465668
153	29.1800213528179	0.08	4.1180155668112	1.98710889993611	6.24892223368628	0.082898928399418	18.2121069557889	8.75453191585757	27.6696819957202	3.88	2.92	5.54	2.00919252056725	4.17973564218338	6.35027876379951	2.16702078566691	4.50806675939995	6.849112733133	2.2059575759897	4.58873632504726	6.97810453568781	4.1180155668112	4.41212808520763	0.730442210837439	42.1517430524934	0.0911323615534941	0.137446098669747	0.0725878657932446	0.173000866941788	0.222788264450894	0.15306473283145	0.19916991427654	0.249554990485251	0.177889803910519	0.00231308134704285	0.00251825557671773	0.00264491341465668
153	29.1800213528179	0.08	4.16158348841517	2.01694088983792	6.30622608699241	0.120300937708119	23.1375062248068	13.3688558019204	32.9061566476932	4.15	2.85	5.74	2.88526595638482	4.99353572326565	7.10180549014649	3.08991077823612	5.34771493722493	7.60551909621374	3.1329750887004	5.42115556996105	7.71444134509879	4.16158348841517	4.54504366416583	2.23036846608453	44.5155606056033	0.0911323615534941	0.137446098669747	0.0725878657932446	0.173000866941788	0.222788264450894	0.15306473283145	0.19916991427654	0.249554990485251	0.177889803910519	0.00231308134704285	0.00251825557671773	0.00264491341465668
153	29.1800213528179	0.08	4.2152666798413	1.95166029954242	6.47887306014018	0.100549474737214	21.8125519997505	11.6268567558543	31.9982472436466	4.2	2.9	5.48	2.48420791925216	4.66049557113496	6.83678322301777	2.65743402446306	4.98547621783678	7.31351841121051	2.70669382696113	5.07672727514896	7.4497117844419	4.2152666798413	4.48604925609711	1.95728010670692	44.2977341380727	0.0911323615534941	0.137446098669747	0.0725878657932446	0.173000866941788	0.222788264450894	0.15306473283145	0.19916991427654	0.249554990485251	0.177889803910519	0.00231308134704285	0.00251825557671773	0.00264491341465668
153	29.1800213528179	0.08	4.22178943683496	1.98753687193492	6.456042001735	0.0987755300707509	22.7344092473094	12.0127762257101	33.4560422689086	4.06	3.07	5.28	2.64414132495368	5.00408813581029	7.3640349466669	2.83798638515499	5.37094362752868	7.90390086990236	2.90961928642075	5.51006177314515	8.10002510246353	4.22178943683496	4.44284237790668	1.8175739958641	43.4661131957237	0.0911323615534941	0.137446098669747	0.0725878657932446	0.173000866941788	0.222788264450894	0.15306473283145	0.19916991427654	0.249554990485251	0.177889803910519	0.00231308134704285	0.00251825557671773	0.00264491341465668
153	29.1800213528179	0.08	4.28317573576611	2.04625736935232	6.52009410217991	0.0874121188757812	20.4946191624797	10.1556595502973	30.8335787746621	4.05	3.04	5.54	2.23905869439158	4.5185302832105	6.79800187202943	2.40365917811935	4.85070213391634	7.29774508971333	2.45529572130119	4.95426607815038	7.45359834946513	4.28317573576611	4.49254533098843	0.292446358981572	42.5900865465569	0.0911323615534941	0.137446098669747	0.0725878657932446	0.173000866941788	0.222788264450894	0.15306473283145	0.19916991427654	0.249554990485251	0.177889803910519	0.00231308134704285	0.00251825557671773	0.00264491341465668
153	29.1800213528179	0.08	4.28455151407523	1.95555341583857	6.6135496123119	0.108776986285554	23.6591140389282	13.0858610385209	34.2323670393355	4.14	3.04	5.52	2.83195239997066	5.1201433812028	7.40833436243493	3.03374785374309	5.4849876691931	7.9362274846431	3.09845055071264	5.60248309351549	8.11930507409117	4.28455151407523	4.50832666405862	2.69188308879541	44.8342234766729	0.0911323615534941	0.137446098669747	0.0725878657932446	0.173000866941788	0.222788264450894	0.15306473283145	0.19916991427654	0.249554990485251	0.177889803910519	0.00231308134704285	0.00251825557671773	0.00264491341465668
153	29.1800213528179	0.08	4.30120939278193	2.06938378737261	6.53303499819125	0.0944100186975587	21.7285512180142	11.2216900345767	32.2354124014517	4.07	2.91	5.2	2.46454347912103	4.7720939582274	7.07964443733378	2.64455363260948	5.12064750299513	7.59674137338078	2.70372968550006	5.23787598013315	7.76640482164755	4.30120939278193	4.41253374250266	-1.62822689826518	40.0595225926268	0.0911323615534941	0.137446098669747	0.0725878657932446	0.173000866941788	0.222788264450894	0.15306473283145	0.19916991427654	0.249554990485251	0.177889803910519	0.00231308134704285	0.00251825557671773	0.00264491341465668
153	29.1800213528179	0.08	4.32905850805462	2.06780007243892	6.59031694367032	0.0834517910866415	20.0958086190429	9.69778563459222	30.4938316034935	4.2	3.14	5.51	2.07271055983114	4.29508305323428	6.51745554663741	2.21732192456952	4.59474757660289	6.97217322863626	2.27092102000009	4.70081717432799	7.13908594336145	4.32905850805462	4.44975335025678	-2.6659399432077	39.433766979735	0.0911323615534941	0.137446098669747	0.0725878657932446	0.173000866941788	0.222788264450894	0.15306473283145	0.19916991427654	0.249554990485251	0.177889803910519	0.00231308134704285	0.00251825557671773	0.00264491341465668
153	29.1800213528179	0.08	4.3436349835765	1.97754603668155	6.70972393047146	0.115858244323623	25.9049829409545	14.7320742014959	37.0778916804131	3.8	2.97	5.07	3.44243289560593	6.05319822696773	8.66396355832954	3.72088764995564	6.54283502641616	9.36478240287667	3.81742604771625	6.70750896274579	9.60196829373621	4.3436349835765	4.240770719347	-0.369268106168982	40.0729317317552	0.0911323615534941	0.137446098669747	0.0725878657932446	0.173000866941788	0.222788264450894	0.15306473283145	0.19916991427654	0.249554990485251	0.177889803910519	0.00231308134704285	0.00251825557671773	0.00264491341465668
153	29.1800213528179	0.08	4.36949248403408	1.98493315825453	6.75405180981362	0.113603619140713	24.6915297011393	13.9231251871728	35.4599342151058	3.86	3.01	5.26	3.21097737366758	5.69440711950521	8.17783686534284	3.4652215750999	6.14528852483741	8.82535547457492	3.54945991365166	6.29284540620199	9.04080189414194	4.36949248403408	4.34830504448098	0.338026228541996	41.7306882383991	0.0911323615534941	0.137446098669747	0.0725878657932446	0.173000866941788	0.222788264450894	0.15306473283145	0.19916991427654	0.249554990485251	0.177889803910519	0.00231308134704285	0.00251825557671773	0.00264491341465668
153	29.1800213528179	0.08	4.43929578908199	2.0948895327234	6.78370204544059	0.0927440948078757	19.9292576514311	10.1973416485273	29.6611736543349	3.96	2.98	5.23	2.29737593080183	4.4898953497119	6.68241476862196	2.47243252957231	4.83201863838133	7.19160474719035	2.53095650432769	4.94532759590513	7.35715236025469	4.43929578908199	4.22910334345187	-2.51785912740552	38.0268878457733	0.0911323615534941	0.137446098669747	0.0725878657932446	0.173000866941788	0.222788264450894	0.15306473283145	0.19916991427654	0.249554990485251	0.177889803910519	0.00231308134704285	0.00251825557671773	0.00264491341465668
153	29.1800213528179	0.08	4.45945004891085	2.11961307156274	6.79928702625897	0.0837710357869505	21.3377025065414	10.3200725185262	32.3553324945567	4.08	2.96	5.7	2.26184216633428	4.67656745389659	7.0912927414589	2.4264760374889	5.01696317872228	7.60745031995566	2.46928239851094	5.10431213632739	7.73927708605753	4.45945004891085	4.54911957934697	-1.34323573565372	41.0568843484397	0.0911323615534941	0.137446098669747	0.0725878657932446	0.173000866941788	0.222788264450894	0.15306473283145	0.19916991427654	0.249554990485251	0.177889803910519	0.00231308134704285	0.00251825557671773	0.00264491341465668
153	29.1800213528179	0.08	4.49000892057055	2.12428565216454	6.85573218897655	0.0833393860917337	21.2353827452697	10.2396369294587	32.2311285610807	4.16	3.29	5.35	2.20818738573169	4.57943036772964	6.95067334972758	2.3646016716369	4.90380878572504	7.44301589981319	2.43097341294262	5.04305374375028	7.65809305327148	4.49000892057055	4.47183999124136	1.26453978048587	43.8717763895292	0.0911323615534941	0.137446098669747	0.0725878657932446	0.173000866941788	0.222788264450894	0.15306473283145	0.19916991427654	0.249554990485251	0.177889803910519	0.00231308134704285	0.00251825557671773	0.00264491341465668
153	29.1800213528179	0.08	4.52458132275876	2.11990611888697	6.92925652663054	0.10679936891961	23.9136358706011	13.1161848926631	34.7110868485392	4.04	2.95	5.43	2.89805880406724	5.28378667571394	7.66951454736063	3.11187695446146	5.67362331135889	8.23536966825631	3.17695718798856	5.7882874029865	8.4020622147695	4.52458132275876	4.43209787784607	-0.894424986200194	40.5680772964779	0.0911323615534941	0.137446098669747	0.0725878657932446	0.173000866941788	0.222788264450894	0.15306473283145	0.19916991427654	0.249554990485251	0.177889803910519	0.00231308134704285	0.00251825557671773	0.00264491341465668
153	29.1800213528179	0.08	4.58978431428404	2.1609934031294	7.01857522543868	0.0955013473337537	21.2902663398947	11.0604987092604	31.520033970529	3.82	3.03	4.95	2.57246476395953	4.95171704408212	7.3309693242047	2.77897782678686	5.34923240264186	7.91948697849686	2.85932474851791	5.49886779379376	8.14299668054478	4.58978431428404	4.18472720745584	-3.64810469630816	36.76302162723	0.0911323615534941	0.137446098669747	0.0725878657932446	0.173000866941788	0.222788264450894	0.15306473283145	0.19916991427654	0.249554990485251	0.177889803910519	0.00231308134704285	0.00251825557671773	0.00264491341465668
153	29.1800213528179	0.08	4.63116831060054	2.14872685949632	7.11360976170477	0.0797901440311904	20.452510764248	9.60822615453406	31.296795373962	4.18	3.18	5.42	2.05923030171664	4.38337204334545	6.70751378497427	2.20357338629213	4.69062735182213	7.17768131735213	2.26114615387832	4.81875908169118	7.36229809937572	4.63116831060054	4.46239050185901	-0.985455486818396	41.2880629185399	0.0911323615534941	0.137446098669747	0.0725878657932446	0.173000866941788	0.222788264450894	0.15306473283145	0.19916991427654	0.249554990485251	0.177889803910519	0.00231308134704285	0.00251825557671773	0.00264491341465668
153	29.1800213528179	0.08	4.63673525414063	2.12749178409156	7.14597872418971	0.0864863807868338	22.0291340467639	10.8510714161089	33.2071966774189	3.71	2.75	4.84	2.59254323443592	5.26321136810832	7.93387950178073	2.80990887204344	5.7044928401764	8.59907680830936	2.87542090619421	5.84014619916031	8.79589938120154	4.63673525414063	4.06349772599294	-2.04231013806257	37.3434001070963	0.0911323615534941	0.137446098669747	0.0725878657932446	0.173000866941788	0.222788264450894	0.15306473283145	0.19916991427654	0.249554990485251	0.177889803910519	0.00231308134704285	0.00251825557671773	0.00264491341465668
153	29.1800213528179	0.08	4.64619513735732	2.25889925915022	7.03349101556441	0.0828206667251566	22.5942383589695	10.8549725446266	34.3335041733124	4.46	3.27	5.68	2.19704343989146	4.57306759292457	6.94909174595768	2.33659301592837	4.86353506033717	7.39047710474598	2.39530657123311	4.98080817716599	7.56683522292046	4.64619513735732	4.76328280506256	-0.141479818663117	43.854322230171	0.0911323615534941	0.137446098669747	0.0725878657932446	0.173000866941788	0.222788264450894	0.15306473283145	0.19916991427654	0.249554990485251	0.177889803910519	0.00231308134704285	0.00251825557671773	0.00264491341465668
153	29.1800213528179	0.08	4.70495303935775	2.21020364815679	7.19970243055871	0.107371932462981	26.6212766444025	14.6372097487501	38.605343540055	4.1	3.03	5.26	3.19154319091929	5.80458678029651	8.41763036967372	3.42185034362504	6.22345557637206	9.02506080911908	3.50789194606464	6.37316003469128	9.24754225244325	4.70495303935775	4.42126086703726	-2.42714052544368	39.4761602964107	0.0911323615534941	0.137446098669747	0.0725878657932446	0.173000866941788	0.222788264450894	0.15306473283145	0.19916991427654	0.249554990485251	0.177889803910519	0.00231308134704285	0.00251825557671773	0.00264491341465668
153	29.1800213528179	0.08	4.73287514109896	2.26504786494539	7.20070241725253	0.116914796638326	25.9619960367508	14.8218699708098	37.1021221026919	3.94	2.94	5.21	3.35120482448983	5.86997231409338	8.38873980369693	3.60807186470933	6.3199007707108	9.03172967671227	3.69268768331008	6.46881047061115	9.23681980406948	4.73287514109896	4.33196251749246	-0.251360115726547	40.9103801288018	0.0911323615534941	0.137446098669747	0.0725878657932446	0.173000866941788	0.222788264450894	0.15306473283145	0.19916991427654	0.249554990485251	0.177889803910519	0.00231308134704285	0.00251825557671773	0.00264491341465668
153	29.1800213528179	0.08	4.74324736935725	2.29779433331265	7.18870040540184	0.100772896803038	23.5471469211775	12.5650169850147	34.5292768573403	3.92	2.97	5.3	2.85670065646077	5.35352639377488	7.85035213108898	3.07766763086879	5.76762386911605	8.45758010736332	3.14845552453771	5.89706164375829	8.65335540597875	4.74324736935725	4.30962943594106	2.69380912945776	43.6757635912035	0.0911323615534941	0.137446098669747	0.0725878657932446	0.173000866941788	0.222788264450894	0.15306473283145	0.19916991427654	0.249554990485251	0.177889803910519	0.00231308134704285	0.00251825557671773	0.00264491341465668
153	29.1800213528179	0.08	4.77331583936098	2.25393339254948	7.29269828617247	0.0873232241028351	21.3898981507478	10.5932786285079	32.1865176729877	3.96	3.15	5.27	2.38337493005647	4.81249939671739	7.24162386337831	2.56458232868891	5.17839251978498	7.79220271088104	2.63142438967989	5.31820820790708	7.99773214501734	4.77331583936098	4.31419052241212	1.90580586081942	43.4120001950833	0.0911323615534941	0.137446098669747	0.0725878657932446	0.173000866941788	0.222788264450894	0.15306473283145	0.19916991427654	0.249554990485251	0.177889803910519	0.00231308134704285	0.00251825557671773	0.00264491341465668
153	29.1800213528179	0.08	4.88926593891189	2.32364837940585	7.45488349841793	0.102800022375728	25.1427718717342	13.5457456566259	36.7397980868425	3.94	3	5.26	3.06179411534766	5.68311209377748	8.3044300722073	3.29636686917333	6.11851147202274	8.94065607487214	3.37685710611684	6.26634455626687	9.15233408300291	4.88926593891189	4.33608472713282	1.7121891619306	43.090813669101	0.0911323615534941	0.137446098669747	0.0725878657932446	0.173000866941788	0.222788264450894	0.15306473283145	0.19916991427654	0.249554990485251	0.177889803910519	0.00231308134704285	0.00251825557671773	0.00264491341465668
153	29.1800213528179	0.08	4.90309240524322	2.27790469549227	7.52828011499417	0.0969135576426089	23.9483819931623	12.5344828332177	35.3622811531068	4.22	3.05	5.71	2.66624850537136	5.09413420122254	7.52201989707373	2.8507687454892	5.44667855862525	8.04258837176131	2.90574972210027	5.55042127100122	8.19503336336125	4.90309240524322	4.50877232653058	0.581341898351416	43.1424266191734	0.0911323615534941	0.137446098669747	0.0725878657932446	0.173000866941788	0.222788264450894	0.15306473283145	0.19916991427654	0.249554990485251	0.177889803910519	0.00231308134704285	0.00251825557671773	0.00264491341465668
153	29.1800213528179	0.08	4.93365114491736	2.35094256419668	7.51635972563803	0.0883737749779065	23.2312753319978	11.5818308695766	34.8807197944191	4	2.82	5.51	2.58630288377717	5.18770435016412	7.78910581655107	2.78051144968392	5.57725525254033	8.37399905539675	2.82594635068819	5.66707834834939	8.50539235551583	4.93365114491736	4.39000857905852	-0.0493752669272013	41.5194863914547	0.0911323615534941	0.137446098669747	0.0725878657932446	0.173000866941788	0.222788264450894	0.15306473283145	0.19916991427654	0.249554990485251	0.177889803910519	0.00231308134704285	0.00251825557671773	0.00264491341465668
153	29.1800213528179	0.08	5.00132943659833	2.42986857213635	7.57279030106032	0.0681646429869801	19.6930246598977	8.3249243628438	31.0611249569517	3.95	2.8	5.28	1.87856219502002	4.44383276282929	7.00910333063855	2.02208711002337	4.78334812264274	7.54460913526211	2.06017282297835	4.87889749186048	7.68758680835181	5.00132943659833	4.30325030776227	0.920773440149681	42.1740515697665	0.0911323615534941	0.137446098669747	0.0725878657932446	0.173000866941788	0.222788264450894	0.15306473283145	0.19916991427654	0.249554990485251	0.177889803910519	0.00231308134704285	0.00251825557671773	0.00264491341465668
153	29.1800213528179	0.08	5.00165880286315	2.33096417267613	7.67235343305016	0.0897414673841292	24.5022721527273	12.3186164731802	36.6859278322743	3.95	2.94	5.19	2.77705910525737	5.52369319471628	8.27032728417518	2.98889058683211	5.94503536600313	8.90118014517415	3.05777983928051	6.08872546093602	9.11490610300239	5.00165880286315	4.29056751801254	-3.40040589479966	37.7243945223226	0.0911323615534941	0.137446098669747	0.0725878657932446	0.173000866941788	0.222788264450894	0.15306473283145	0.19916991427654	0.249554990485251	0.177889803910519	0.00231308134704285	0.00251825557671773	0.00264491341465668
153	29.1800213528179	0.08	5.10157557634388	2.46705349301266	7.73609765967511	0.10103974830151	23.4944853466994	12.5530193618959	34.4359513315029	3.91	2.98	5.39	2.85951281084922	5.35192210705309	7.84433140325696	3.08140293003838	5.76721614935271	8.45302936866704	3.15046357314574	5.89183093988883	8.6343725163755	5.10157557634388	4.25771426285498	1.24264809824796	42.156979263227	0.0911323615534941	0.137446098669747	0.0725878657932446	0.173000866941788	0.222788264450894	0.15306473283145	0.19916991427654	0.249554990485251	0.177889803910519	0.00231308134704285	0.00251825557671773	0.00264491341465668
153	29.1800213528179	0.08	5.1661328962106	2.38317573395286	7.94909005846833	0.0765654697618558	23.4338335758953	10.7276424930448	36.1400246587457	3.86	2.98	5.13	2.473008122853	5.40212454137498	8.33124095989696	2.66868826965029	5.82957502708303	8.99046178451578	2.73654754391074	5.97778956329413	9.21401148008955	5.1661328962106	4.36243469482017	-0.378182329131793	41.2310157258917	0.0911323615534941	0.137446098669747	0.0725878657932446	0.173000866941788	0.222788264450894	0.15306473283145	0.19916991427654	0.249554990485251	0.177889803910519	0.00231308134704285	0.00251825557671773	0.00264491341465668
153	29.1800213528179	0.08	5.26695483915149	2.4724534846619	8.06145619364107	0.0722690159940875	22.3736519970091	9.85788987742504	34.8894141165933	3.89	3.01	5.23	2.25667592523016	5.12179406028388	7.9869121953376	2.43320913620267	5.52245715120139	8.61170516620011	2.49402529974621	5.66544042894458	8.82598803022252	5.26695483915149	4.31362622446535	-4.89137508285676	36.5548389496292	0.0911323615534941	0.137446098669747	0.0725878657932446	0.173000866941788	0.222788264450894	0.15306473283145	0.19916991427654	0.249554990485251	0.177889803910519	0.00231308134704285	0.00251825557671773	0.00264491341465668
153	29.1800213528179	0.08	5.26991947578297	2.41406215090571	8.12577680066022	0.0781864861009321	23.3791468943797	10.8457206715504	35.912573117209	3.84	2.77	5.25	2.51203949928168	5.41497815006837	8.31791680085506	2.71234134747205	5.84675087166742	8.98116039586279	2.76116788246083	5.95443955810454	9.14742570556718	5.26991947578297	4.18617625938707	1.16246570179739	41.7500950690849	0.0911323615534941	0.137446098669747	0.0725878657932446	0.173000866941788	0.222788264450894	0.15306473283145	0.19916991427654	0.249554990485251	0.177889803910519	0.00231308134704285	0.00251825557671773	0.00264491341465668
153	29.1800213528179	0.09	3.58839320204863	1.83694918465504	5.33983721944223	0.110526104028767	20.5522366615557	11.449358572356	29.6551147507553	3.86	2.73	5.57	2.63844889680794	4.73616279933301	6.83387670185808	2.84709917532914	5.11070167647335	7.37430417761756	2.88421121401347	5.1783942070049	7.47186585603993	3.58839320204863	4.53988339288409	2.04848879922729	43.4595082579471	0.0911323615534941	0.137446098669747	0.0725878657932446	0.173000866941788	0.222788264450894	0.15306473283145	0.19916991427654	0.249554990485251	0.177889803910519	0.00231308134704285	0.00251825557671773	0.00264491341465668
153	29.1800213528179	0.09	3.65550344274272	1.86822622354783	5.44278066193761	0.123828769934493	21.6259899187694	12.6445664702332	30.6074133673056	4.13	3.02	5.74	2.74354807527177	4.69228764443297	6.64102721359416	2.93989889345035	5.02810626063213	7.11631362781392	2.99435636784912	5.1201852034429	7.24558672418661	3.65550344274272	4.68436338399644	-1.28441523983598	41.6661192574885	0.0911323615534941	0.137446098669747	0.0725878657932446	0.173000866941788	0.222788264450894	0.15306473283145	0.19916991427654	0.249554990485251	0.177889803910519	0.00231308134704285	0.00251825557671773	0.00264491341465668
153	29.1800213528179	0.09	3.79861843492733	1.8846110794043	5.71262579045035	0.105933940008193	21.3631154966226	11.6732601969399	31.0529707963054	4.18	3.15	5.71	2.50174740665512	4.57842264201048	6.65509787736585	2.67710189223864	4.89933711364658	7.12157233505453	2.73450806352565	5.006098077684	7.27685634773507	3.79861843492733	4.67494103288652	3.00777970374793	46.0534564687467	0.0911323615534941	0.137446098669747	0.0725878657932446	0.173000866941788	0.222788264450894	0.15306473283145	0.19916991427654	0.249554990485251	0.177889803910519	0.00231308134704285	0.00251825557671773	0.00264491341465668
153	29.1800213528179	0.09	3.88540162627417	1.99256902101389	5.77823423153445	0.0938559224277562	20.1637882040813	10.3818396239935	29.9457367841691	4.03	2.92	5.89	2.30151091900735	4.47003425221411	6.63855758542088	2.47225564858502	4.80165761462962	7.13105958067422	2.50638101410252	4.86688214537253	7.22906562353093	3.88540162627417	4.69962961335436	-0.667106919377627	42.2537280327126	0.0911323615534941	0.137446098669747	0.0725878657932446	0.173000866941788	0.222788264450894	0.15306473283145	0.19916991427654	0.249554990485251	0.177889803910519	0.00231308134704285	0.00251825557671773	0.00264491341465668
153	29.1800213528179	0.09	3.91219563662157	1.95704515264055	5.86734612060258	0.0887868942469934	20.8299588629663	10.4113575279585	31.2485601979741	4.4	3.48	5.62	2.13435291963331	4.27019083684577	6.40602875405824	2.2729767496373	4.54753494578218	6.82209314192705	2.33925663682594	4.67451234187303	7.01548571317946	3.91219563662157	4.85117899295314	0.562577001717392	45.202932540263	0.0911323615534941	0.137446098669747	0.0725878657932446	0.173000866941788	0.222788264450894	0.15306473283145	0.19916991427654	0.249554990485251	0.177889803910519	0.00231308134704285	0.00251825557671773	0.00264491341465668
153	29.1800213528179	0.09	4.06304991378871	2.06831699743019	6.05778283014723	0.122699103442149	23.4464643563134	13.657958266091	33.2349704465357	3.97	2.72	5.25	3.07089461479589	5.27177047440296	7.47264633401003	3.30412289630443	5.67215085943099	8.04017882255754	3.36116338467372	5.77257136526062	8.17773942899434	4.06304991378871	4.39562474940602	1.3462514464768	42.4139026315242	0.0911323615534941	0.137446098669747	0.0725878657932446	0.173000866941788	0.222788264450894	0.15306473283145	0.19916991427654	0.249554990485251	0.177889803910519	0.00231308134704285	0.00251825557671773	0.00264491341465668
153	29.1800213528179	0.09	4.12697365426549	2.02141322986696	6.23253407866402	0.0962858450808572	20.9218138433232	10.91446326709	30.9291644195563	3.89	3.08	5.89	2.49937197230795	4.79101847248124	7.08266497265454	2.69499625402553	5.16600849307803	7.63702073213052	2.74374114446168	5.25665077746198	7.77552662466029	4.12697365426549	4.58343239513279	2.01865713889788	44.7001342517294	0.0911323615534941	0.137446098669747	0.0725878657932446	0.173000866941788	0.222788264450894	0.15306473283145	0.19916991427654	0.249554990485251	0.177889803910519	0.00231308134704285	0.00251825557671773	0.00264491341465668
153	29.1800213528179	0.09	4.15028555910266	2.04544535120823	6.25512576699709	0.0980506444637951	23.8522188394542	12.5573784847318	35.1470591941765	4.27	3.23	5.77	2.64275550509465	5.01980431053608	7.39685311597751	2.82234824107919	5.36093325284582	7.89951826461244	2.88807610372289	5.48029963404359	8.07538838702551	4.15028555910266	4.7190857574057	-2.53790645477918	41.2538043612775	0.0911323615534941	0.137446098669747	0.0725878657932446	0.173000866941788	0.222788264450894	0.15306473283145	0.19916991427654	0.249554990485251	0.177889803910519	0.00231308134704285	0.00251825557671773	0.00264491341465668
153	29.1800213528179	0.09	4.16123576573217	2.12804693130933	6.19442460015502	0.126396599749402	22.9228748968558	13.513863206157	32.3318865875546	3.99	2.95	5.71	3.02507499198416	5.13127997057619	7.23748494916821	3.25314720200431	5.51814719410701	7.78314718620971	3.31079586255363	5.61121390677604	7.91463155967104	4.16123576573217	4.51864823585028	-2.47511071715583	39.235479808638	0.0911323615534941	0.137446098669747	0.0725878657932446	0.173000866941788	0.222788264450894	0.15306473283145	0.19916991427654	0.249554990485251	0.177889803910519	0.00231308134704285	0.00251825557671773	0.00264491341465668
153	29.1800213528179	0.09	4.18525135064331	2.15491531037509	6.21558739091154	0.104244894141018	21.9503757642405	11.9043411403725	31.9964103881085	4.07	2.96	5.12	2.61375255348741	4.81948980017189	7.02522704685638	2.80457338821515	5.17134371434735	7.53811404047955	2.87349784678539	5.30020478667901	7.72800718394965	4.18525135064331	4.41044677475517	-3.50527425129942	38.3099883729107	0.0911323615534941	0.137446098669747	0.0725878657932446	0.173000866941788	0.222788264450894	0.15306473283145	0.19916991427654	0.249554990485251	0.177889803910519	0.00231308134704285	0.00251825557671773	0.00264491341465668
153	29.1800213528179	0.09	4.19150008366111	2.06675953527613	6.31624063204609	0.100154254025306	22.1975279826347	11.8093493909866	32.5857065742828	3.98	2.96	5.25	2.64524877693826	4.97216076881706	7.29907276069585	2.84490039750069	5.3474373642911	7.84997433108151	2.90940269831167	5.47507954463673	8.03601020795661	4.19150008366111	4.40646751344851	-5.18040692307161	36.2706913686123	0.0911323615534941	0.137446098669747	0.0725878657932446	0.173000866941788	0.222788264450894	0.15306473283145	0.19916991427654	0.249554990485251	0.177889803910519	0.00231308134704285	0.00251825557671773	0.00264491341465668
153	29.1800213528179	0.09	4.20825336862896	2.16864928070474	6.24785745655318	0.0898993821186113	18.6012801682118	9.36079771288632	27.8417626235372	4.01	2.91	5.37	2.08618693827809	4.14555990978777	6.20493288129746	2.2423263814467	4.45583192044021	6.66933745943371	2.28842654033066	4.54810625247712	6.80720202782483	4.20825336862896	4.36459407240692	-1.40753898688846	39.5377927463784	0.0911323615534941	0.137446098669747	0.0725878657932446	0.173000866941788	0.222788264450894	0.15306473283145	0.19916991427654	0.249554990485251	0.177889803910519	0.00231308134704285	0.00251825557671773	0.00264491341465668
153	29.1800213528179	0.09	4.25429705210192	2.16813451386638	6.34045959033746	0.105248675245003	20.9332445799487	11.4038597594918	30.4626294004055	3.9	2.81	5.25	2.60055562579609	4.77365279007753	6.94674995435896	2.80271047765303	5.1447339017531	7.48675732585317	2.85730465112296	5.24767160262863	7.63399016460871	4.25429705210192	4.36829721952698	-3.24451412771008	37.6751417067323	0.0911323615534941	0.137446098669747	0.0725878657932446	0.173000866941788	0.222788264450894	0.15306473283145	0.19916991427654	0.249554990485251	0.177889803910519	0.00231308134704285	0.00251825557671773	0.00264491341465668
153	29.1800213528179	0.09	4.26076645075627	2.08612180779463	6.43541109371791	0.0950541868804832	20.1287209380456	10.4319462982925	29.8254955777987	3.99	2.72	5.96	2.3351488105488	4.50573243116094	6.67631605177308	2.51119982024608	4.8454275890662	7.17965535788633	2.5300739529709	4.88178961792558	7.22787786482371	4.26076645075627	4.47456970211584	-0.488402645774186	41.1796947586586	0.0911323615534941	0.137446098669747	0.0725878657932446	0.173000866941788	0.222788264450894	0.15306473283145	0.19916991427654	0.249554990485251	0.177889803910519	0.00231308134704285	0.00251825557671773	0.00264491341465668
153	29.1800213528179	0.09	4.29299986376924	2.19362467045286	6.39237505708563	0.106709348192991	21.9142574477665	12.0148914327812	31.8136234627518	4.35	3.11	5.5	2.48671455707058	4.53558014299419	6.5844457289178	2.65091914385968	4.83507694736667	7.01923475087367	2.71480196806659	4.9460429491891	7.18102158590316	4.29299986376924	4.64780655584856	-2.2428339964062	40.9264968239249	0.0911323615534941	0.137446098669747	0.0725878657932446	0.173000866941788	0.222788264450894	0.15306473283145	0.19916991427654	0.249554990485251	0.177889803910519	0.00231308134704285	0.00251825557671773	0.00264491341465668
153	29.1800213528179	0.09	4.29336696442654	2.18422335438438	6.40251057446869	0.145006054526065	26.1487744519652	16.2353145962276	36.0622343077027	4.02	2.96	5.39	3.6032524295091	5.80343759366522	8.00362275782135	3.87107853522252	6.23480123550531	8.5985239357881	3.95214294871329	8.28280057348128	8.78611010042248	4.29336696442654	4.48581833111285	-0.625297753306117	41.53145902951	0.0911323615534941	0.137446098669747	0.0725878657932446	0.173000866941788	0.222788264450894	0.15306473283145	0.19916991427654	0.249554990485251	0.177889803910519	0.00231308134704285	0.00251825557671773	0.00264491341465668
153	29.1800213528179	0.09	4.30371574104559	2.20317079576923	6.40426068632195	0.110832926528843	21.4776091566944	11.9796853329274	30.9755329804615	3.9	2.99	5.11	2.73517506417468	4.90371987000473	7.07226467583478	2.94821697728734	5.28566904618647	7.6231211150856	3.02445625515433	5.42463602777363	7.81854329774586	4.30371574104559	4.33282181820778	-0.970387060940439	40.1119276923147	0.0911323615534941	0.137446098669747	0.0725878657932446	0.173000866941788	0.222788264450894	0.15306473283145	0.19916991427654	0.249554990485251	0.177889803910519	0.00231308134704285	0.00251825557671773	0.00264491341465668
153	29.1800213528179	0.09	4.31724496544673	2.1292273838376	6.50526254705585	0.11977692550783	24.616823863889	14.1977942184175	35.0358535093605	3.93	2.99	5.52	3.22152183787653	5.58563072803273	7.94973961818894	3.46989658744815	6.01627490897957	8.562653230511	3.5417687998547	6.14104612446154	8.74096232467857	4.31724496544673	4.43850936252862	-4.84476988953633	36.8308726175178	0.0911323615534941	0.137446098669747	0.0725878657932446	0.173000866941788	0.222788264450894	0.15306473283145	0.19916991427654	0.249554990485251	0.177889803910519	0.00231308134704285	0.00251825557671773	0.00264491341465668
153	29.1800213528179	0.09	4.33848852337795	2.14005489855494	6.53692214820095	0.0978948945972192	24.075397596673	12.6648239491086	35.4859712442375	4.33	3.22	5.55	2.6327343873928	5.00473811539846	7.37674184340412	2.80790004341269	5.33772204244764	7.8675440414826	2.87663023320799	5.47270723991747	8.06612024686765	4.33848852337795	4.71365223349316	-4.34347963476427	39.4166084445113	0.0911323615534941	0.137446098669747	0.0725878657932446	0.173000866941788	0.222788264450894	0.15306473283145	0.19916991427654	0.249554990485251	0.177889803910519	0.00231308134704285	0.00251825557671773	0.00264491341465668
153	29.1800213528179	0.09	4.36591768682199	2.19304763861907	6.5387877350249	0.0931039256422054	22.5812645245163	11.5778244070917	33.5847046419408	3.94	3.08	5.27	2.62020289057776	5.11041561001709	7.60062832945642	2.82135181953374	5.50273432326307	8.1841168269924	2.89358851097452	5.6399822396228	8.38744890197072	4.36591768682199	4.48489733764672	1.10597259364652	43.2271731555834	0.0911323615534941	0.137446098669747	0.0725878657932446	0.173000866941788	0.222788264450894	0.15306473283145	0.19916991427654	0.249554990485251	0.177889803910519	0.00231308134704285	0.00251825557671773	0.00264491341465668
153	29.1800213528179	0.09	4.40259110554687	2.17024127637537	6.63494093471838	0.102937369794794	21.4787648150085	11.5791199952479	31.3784096347692	4.23	3.12	5.4	2.45935005231515	4.56198755977443	6.66462506723371	2.62911904801012	4.87690167526065	7.12468430251118	2.69482178615352	4.99593297492266	7.29915128128646	4.40259110554687	4.45023668521732	3.53424977975561	45.6419365280059	0.0911323615534941	0.137446098669747	0.0725878657932446	0.173000866941788	0.222788264450894	0.15306473283145	0.19916991427654	0.249554990485251	0.177889803910519	0.00231308134704285	0.00251825557671773	0.00264491341465668
153	29.1800213528179	0.09	4.42302183338917	2.16482315501276	6.68122051176557	0.0992627932919732	21.223665842523	11.2418014407596	31.2055302442863	4.07	3.05	5.64	2.47111024155311	4.6652681336823	6.85942602581148	2.65186286121696	5.00651532792618	7.3611677946354	2.70514651347063	5.1061522496449	7.5125510518336	4.42302183338917	4.48070681672415	-2.00124952142383	40.2990147982591	0.0911323615534941	0.137446098669747	0.0725878657932446	0.173000866941788	0.222788264450894	0.15306473283145	0.19916991427654	0.249554990485251	0.177889803910519	0.00231308134704285	0.00251825557671773	0.00264491341465668
153	29.1800213528179	0.09	4.43078127411553	2.21600055580931	6.64556199242174	0.0923786455099163	21.9472731048906	11.2065730889981	32.6879731207831	3.9	2.87	5.26	2.55567344636748	5.00510393756407	7.45453442876066	2.75435307136731	5.39420379490845	8.03405451844959	2.81275368315513	5.50977229077975	8.20454429246053	4.43078127411553	4.29444294744606	-0.152134531235076	40.5516557008984	0.0911323615534941	0.137446098669747	0.0725878657932446	0.173000866941788	0.222788264450894	0.15306473283145	0.19916991427654	0.249554990485251	0.177889803910519	0.00231308134704285	0.00251825557671773	0.00264491341465668
153	29.1800213528179	0.09	4.44372501615707	2.20536368488198	6.68208634743216	0.0964139756627445	21.291872457338	11.1150060310855	31.4687388835904	3.82	3.06	5.14	2.58700002093615	4.95564953710817	7.32429905328018	2.79492257436049	5.35394536134199	7.91296814832348	2.86984399657569	5.49494952584638	8.1231315463815	4.44372501615707	4.31075764108896	0.862138865577318	42.0067103993725	0.0911323615534941	0.137446098669747	0.0725878657932446	0.173000866941788	0.222788264450894	0.15306473283145	0.19916991427654	0.249554990485251	0.177889803910519	0.00231308134704285	0.00251825557671773	0.00264491341465668
153	29.1800213528179	0.09	4.45379216520872	2.17969164905745	6.72789268135999	0.0895280487501628	20.5584560485034	10.3224700472725	30.7944420497344	3.78	2.87	5.07	2.42441297050887	4.82851364735111	7.23261432419335	2.62215295879086	5.22233691247174	7.82252086615263	2.68310770528597	5.34108153998103	8.00733808482418	4.45379216520872	4.1631924381148	0.313713467243981	40.2933392959872	0.0911323615534941	0.137446098669747	0.0725878657932446	0.173000866941788	0.222788264450894	0.15306473283145	0.19916991427654	0.249554990485251	0.177889803910519	0.00231308134704285	0.00251825557671773	0.00264491341465668
153	29.1800213528179	0.09	4.45700608321657	2.25934439338916	6.65466777304397	0.142576775934656	27.2647927519499	16.825744891288	37.7038406126119	3.85	2.88	5.51	3.88358745740962	6.29304722284068	8.70250698827174	4.19150290869981	6.79199993006358	9.39249695142736	4.26483281012255	6.91799664645726	9.56778833144858	4.45700608321657	4.44943682409782	-3.87075000752286	37.7377415215261	0.0911323615534941	0.137446098669747	0.0725878657932446	0.173000866941788	0.222788264450894	0.15306473283145	0.19916991427654	0.249554990485251	0.177889803910519	0.00231308134704285	0.00251825557671773	0.00264491341465668
153	29.1800213528179	0.09	4.48051340037804	2.25211410729528	6.7089126934608	0.0943762877070961	21.1422986727017	10.9169032201454	31.367694125258	3.98	2.8	5.31	2.44801321490167	4.74096229493572	7.03391137496976	2.63311223246906	5.0994356306901	7.56575902891114	2.68260527975598	5.1957584378852	7.70861863452313	4.48051340037804	4.30013202061682	-2.97983409135679	37.6996000421921	0.0911323615534941	0.137446098669747	0.0725878657932446	0.173000866941788	0.222788264450894	0.15306473283145	0.19916991427654	0.249554990485251	0.177889803910519	0.00231308134704285	0.00251825557671773	0.00264491341465668
153	29.1800213528179	0.09	4.52431291272562	2.25761768341392	6.79100814203733	0.114491386876671	22.785362175568	12.8918296816232	32.6788946695129	4.02	2.95	5.49	2.86117843276632	5.05692275258917	7.25266707241203	3.07384400056998	5.43279352534586	7.79174305012173	3.13380498265293	5.54293034172036	7.94325662612121	4.52431291272562	4.33671898176718	-2.02881850218228	39.1213130896939	0.0911323615534941	0.137446098669747	0.0725878657932446	0.173000866941788	0.222788264450894	0.15306473283145	0.19916991427654	0.249554990485251	0.177889803910519	0.00231308134704285	0.00251825557671773	0.00264491341465668
153	29.1800213528179	0.09	4.58708394389472	2.37397242060507	6.80019546718437	0.121139762586722	21.7240487433865	12.5883287736966	30.8597687130763	3.89	2.99	5.46	2.87697194346554	4.96487499308039	7.05277804269523	3.10142058098366	5.35221259996103	7.60300461893839	3.16623125748809	5.46777815187534	7.76367001380609	4.58708394389472	4.3200176999498	3.75926283591075	44.5520310668163	0.0911323615534941	0.137446098669747	0.0725878657932446	0.173000866941788	0.222788264450894	0.15306473283145	0.19916991427654	0.249554990485251	0.177889803910519	0.00231308134704285	0.00251825557671773	0.00264491341465668
153	29.1800213528179	0.09	4.61011817476497	2.3874639419128	6.83277240761715	0.110350359441182	23.1884353745887	12.9087568039685	33.468113945209	4.18	3.13	5.74	2.77029334101783	4.9763713951987	7.18244944937958	2.96491830517364	5.3259827847495	7.68704726432536	3.02802361653084	5.4383719761436	7.84763625262506	4.61011817476497	4.64539181998595	2.13948244194272	45.2611391577392	0.0911323615534941	0.137446098669747	0.0725878657932446	0.173000866941788	0.222788264450894	0.15306473283145	0.19916991427654	0.249554990485251	0.177889803910519	0.00231308134704285	0.00251825557671773	0.00264491341465668
153	29.1800213528179	0.09	4.61938759273414	2.27619602115464	6.96257916431363	0.074917262638061	18.0386575517679	8.14198927303001	27.9353258305058	3.99	2.91	5.28	1.82227676151102	4.03727214113719	6.25226752076335	1.95962717665398	4.34157334079169	6.72351950492939	2.00298825718493	4.43434941326545	6.87050030679943	4.61938759273414	4.31394711967246	0.324837703983219	41.0632157107264	0.0911323615534941	0.137446098669747	0.0725878657932446	0.173000866941788	0.222788264450894	0.15306473283145	0.19916991427654	0.249554990485251	0.177889803910519	0.00231308134704285	0.00251825557671773	0.00264491341465668
153	29.1800213528179	0.09	4.65136753313525	2.34340630540143	6.95932876086907	0.106335225280935	22.9659426586212	12.5710866006171	33.3607987166254	4.2	3.06	5.34	2.68552407002473	4.90614644222621	7.1267688144277	2.87273736073126	5.24816379012094	7.62359021951062	2.94224342036455	5.37620073323454	7.80454257649644	4.65136753313525	4.51553668028332	-0.369035477958871	41.7970529730432	0.0911323615534941	0.137446098669747	0.0725878657932446	0.173000866941788	0.222788264450894	0.15306473283145	0.19916991427654	0.249554990485251	0.177889803910519	0.00231308134704285	0.00251825557671773	0.00264491341465668
153	29.1800213528179	0.09	4.66594730575873	2.3503126706342	6.98158194088326	0.111557085777001	24.9723653432705	13.9693599653786	35.9753707211624	4.1	3.01	5.23	3.05052514147257	5.45327978593759	7.85603443040261	3.27121455472715	5.84779583168658	8.42437710864601	3.35031065106354	5.98909288828155	8.63180612218167	4.66594730575873	4.42432729974487	-5.43620369015643	36.2343494533413	0.0911323615534941	0.137446098669747	0.0725878657932446	0.173000866941788	0.222788264450894	0.15306473283145	0.19916991427654	0.249554990485251	0.177889803910519	0.00231308134704285	0.00251825557671773	0.00264491341465668
153	29.1800213528179	0.09	4.66742976132325	2.33877255583227	6.99608696681423	0.112974432505522	24.1469299251134	13.5830034922929	34.7108563579339	3.97	2.91	5.56	3.05312631556428	5.42763809464392	7.80214987372356	3.28489031370483	5.8396521992887	8.39441408487257	3.34252082872624	5.94615592526538	8.54940972019944	4.66742976132325	4.3833446608931	-0.997948188295671	40.6170598963155	0.0911323615534941	0.137446098669747	0.0725878657932446	0.173000866941788	0.222788264450894	0.15306473283145	0.19916991427654	0.249554990485251	0.177889803910519	0.00231308134704285	0.00251825557671773	0.00264491341465668
153	29.1800213528179	0.09	4.67011754732385	2.40286520683159	6.93736988781611	0.130176062039463	25.8899952415931	15.4411680865257	36.3388223966604	3.99	2.88	5.37	3.45374883687227	5.7908534154426	8.12795799401293	3.71379703769578	6.22687267539617	8.73994831309656	3.78514887232994	6.34909490728749	8.91066999601308	4.67011754732385	4.39551797968329	2.1005479269569	43.3718726187843	0.0911323615534941	0.137446098669747	0.0725878657932446	0.173000866941788	0.222788264450894	0.15306473283145	0.19916991427654	0.249554990485251	0.177889803910519	0.00231308134704285	0.00251825557671773	0.00264491341465668
153	29.1800213528179	0.09	4.69072704432825	2.39910423197662	6.98234985667988	0.105198895972471	23.4016453601651	12.7457604873666	34.0575302329636	3.86	2.73	5.4	2.93592594658193	5.39045888032473	7.84499181406754	3.16793670203913	5.81643843833815	8.46494017463717	3.21700628058757	5.90459151194391	8.59667929480598	4.69072704432825	4.31801203869838	-1.18182670031624	39.481149337742	0.0911323615534941	0.137446098669747	0.0725878657932446	0.173000866941788	0.222788264450894	0.15306473283145	0.19916991427654	0.249554990485251	0.177889803910519	0.00231308134704285	0.00251825557671773	0.00264491341465668
153	29.1800213528179	0.09	4.70655405563836	2.41536815194114	6.99773995933557	0.107883746080435	23.3893538313188	12.8882149462615	33.8904927163762	3.96	3.07	5.45	2.90088678809086	5.2644891316727	7.62809147525455	3.12158818515752	5.66501496776267	8.20844175036782	3.19464627453122	5.79465044530395	8.39890084346566	4.70655405563836	4.37152036734257	-0.467275361165949	41.2049584799786	0.0911323615534941	0.137446098669747	0.0725878657932446	0.173000866941788	0.222788264450894	0.15306473283145	0.19916991427654	0.249554990485251	0.177889803910519	0.00231308134704285	0.00251825557671773	0.00264491341465668
153	29.1800213528179	0.09	4.75583338498206	2.37660625174713	7.135060518217	0.124724438196471	25.3547189029912	14.8679696240898	35.8414681818926	4.18	3.1	5.72	3.18710612266695	5.43505144934474	7.68299677602253	3.4105808783649	5.81614851611945	8.221716153874	3.47830041281187	5.93402465562526	8.39000675900945	4.75583338498206	4.54814789770604	4.74638391155499	47.1965877342141	0.0911323615534941	0.137446098669747	0.0725878657932446	0.173000866941788	0.222788264450894	0.15306473283145	0.19916991427654	0.249554990485251	0.177889803910519	0.00231308134704285	0.00251825557671773	0.00264491341465668
153	29.1800213528179	0.09	4.75704376907619	2.36408534915419	7.15000218899818	0.111275272961398	24.8352170495936	13.8770549833626	35.7933791158246	4.09	3.27	5.71	3.03484676171099	5.4313453488303	7.82784393594962	3.25494622531389	5.82524866315967	8.39555110100544	3.3353931745445	5.96993745819289	8.59766739359114	4.75704376907619	4.5747865750826	1.44328982658214	44.544379928355	0.0911323615534941	0.137446098669747	0.0725878657932446	0.173000866941788	0.222788264450894	0.15306473283145	0.19916991427654	0.249554990485251	0.177889803910519	0.00231308134704285	0.00251825557671773	0.00264491341465668
153	29.1800213528179	0.09	4.77060875073101	2.39832079415558	7.14289670730643	0.102040617697934	22.6142679634069	12.1403347023424	33.0882012244714	4.1	3	5.72	2.64961208287493	4.93553424269708	7.22145640251922	2.84111514874049	5.29225436232129	7.7433935759021	2.89179247386733	5.38792440758201	7.88896494306415	4.77060875073101	4.49470627245922	-2.80397129245103	39.4325693500454	0.0911323615534941	0.137446098669747	0.0725878657932446	0.173000866941788	0.222788264450894	0.15306473283145	0.19916991427654	0.249554990485251	0.177889803910519	0.00231308134704285	0.00251825557671773	0.00264491341465668
153	29.1800213528179	0.09	4.79197634857352	2.37965822091466	7.20429447623239	0.102487795065424	24.8083788860594	13.3461796196507	36.2705781524682	4.36	3.33	5.87	2.75482815118094	5.12077781718542	7.48672748318991	2.93589241247524	5.45734685228964	7.97880129210405	3.00747786748951	5.59004189914409	8.16278658718782	4.79197634857352	4.78205324894128	-0.358543913474774	43.7240598628702	0.0911323615534941	0.137446098669747	0.0725878657932446	0.173000866941788	0.222788264450894	0.15306473283145	0.19916991427654	0.249554990485251	0.177889803910519	0.00231308134704285	0.00251825557671773	0.00264491341465668
153	29.1800213528179	0.09	4.81354736735712	2.39554800353809	7.23154673117614	0.106104632661963	22.7451380937725	12.4377124712821	33.052563716263	3.93	2.92	5.92	2.82066237141151	5.15821179351073	7.49576121560994	3.03794236701222	5.55555684521243	8.07317132341263	3.07977397293842	5.63140847800374	8.18536394956141	4.81354736735712	4.41421222490008	0.165766711744614	41.9104585471343	0.0911323615534941	0.137446098669747	0.0725878657932446	0.173000866941788	0.222788264450894	0.15306473283145	0.19916991427654	0.249554990485251	0.177889803910519	0.00231308134704285	0.00251825557671773	0.00264491341465668
153	29.1800213528179	0.09	4.83879851398668	2.48044122436202	7.19715580361134	0.114635322305565	23.7037487951326	13.4187471600243	33.9887504302409	3.65	2.84	5.21	3.25172262887246	5.74405459966216	8.23638657045185	3.53060423755708	6.23668923365661	8.94277422975613	3.60403608614843	6.36523517324826	9.12496817181915	4.83879851398668	4.13334854067595	-2.3327518371893	37.5994308746003	0.0911323615534941	0.137446098669747	0.0725878657932446	0.173000866941788	0.222788264450894	0.15306473283145	0.19916991427654	0.249554990485251	0.177889803910519	0.00231308134704285	0.00251825557671773	0.00264491341465668
153	29.1800213528179	0.09	4.88319994119089	2.52301946909705	7.24338041328473	0.116004130194772	26.2775260739219	14.9520014369736	37.6030507108702	4.25	3.13	5.72	3.15704810056165	5.54838187575282	7.93971565094398	3.37279663425537	5.92755102868829	8.4823054231212	3.44648211245146	7.23162309080355	8.66435858805976	4.88319994119089	4.59606955881957	1.10469024387579	44.5128016158795	0.0911323615534941	0.137446098669747	0.0725878657932446	0.173000866941788	0.222788264450894	0.15306473283145	0.19916991427654	0.249554990485251	0.177889803910519	0.00231308134704285	0.00251825557671773	0.00264491341465668
153	29.1800213528179	0.09	4.88409736915579	2.46024415577128	7.3079505825403	0.105627955492895	23.4615534302235	12.8026654807923	34.1204413796547	3.98	2.84	5.34	2.87226549464677	5.26357659422904	7.65488769381131	3.08961675039423	5.66188412694523	8.23415150349622	3.14904820510223	5.76923730512628	8.38675762616916	4.88409736915579	4.34732034231937	-0.4136806809725	40.8517575021446	0.0911323615534941	0.137446098669747	0.0725878657932446	0.173000866941788	0.222788264450894	0.15306473283145	0.19916991427654	0.249554990485251	0.177889803910519	0.00231308134704285	0.00251825557671773	0.00264491341465668
153	29.1800213528179	0.09	4.89695623278653	2.49408610330843	7.29982636226464	0.110448979548405	23.3696662793195	13.0148463842703	33.7244861743687	3.93	2.92	5.32	2.94916867516145	5.29557443130821	7.64198018745497	3.17604660283682	5.70296006609565	8.22987352935447	3.24340899999001	5.82343823819934	8.39762709280258	4.89695623278653	4.26975543501871	-3.79910545044776	37.0582367630623	0.0911323615534941	0.137446098669747	0.0725878657932446	0.173000866941788	0.222788264450894	0.15306473283145	0.19916991427654	0.249554990485251	0.177889803910519	0.00231308134704285	0.00251825557671773	0.00264491341465668
153	29.1800213528179	0.09	4.93413491079559	2.49478356746259	7.37348625412859	0.127663258158704	25.5920106531452	15.1472380369259	36.0367832693645	3.7	2.92	5.01	3.61988520244505	6.11597575995694	8.61206631746882	3.92350705482782	6.62895995296725	9.33441285110668	4.02571849827844	6.79639023567355	9.57594342159219	4.93413491079559	4.13810947695969	-0.210062560228405	39.720065089264	0.0911323615534941	0.137446098669747	0.0725878657932446	0.173000866941788	0.222788264450894	0.15306473283145	0.19916991427654	0.249554990485251	0.177889803910519	0.00231308134704285	0.00251825557671773	0.00264491341465668
153	29.1800213528179	0.09	4.95866011954779	2.46917245813149	7.44814778096409	0.101948928268673	21.7164322107805	11.6533012739935	31.7795631475674	3.97	2.95	5.1	2.61839286526516	4.87948863783523	7.14058441040529	2.8170327309137	5.24966264048819	7.68229255006268	2.8886466401991	5.37560507115227	7.87423908543223	4.95866011954779	4.19162448709866	-0.516980350939328	39.6762511117793	0.0911323615534941	0.137446098669747	0.0725878657932446	0.173000866941788	0.222788264450894	0.15306473283145	0.19916991427654	0.249554990485251	0.177889803910519	0.00231308134704285	0.00251825557671773	0.00264491341465668
153	29.1800213528179	0.09	4.9604733952676	2.45078450295515	7.47016228758005	0.118286942564696	27.4577407180757	15.7534393905045	39.1620420456469	3.88	3.02	5.02	3.61405810717353	6.2991876241733	8.98431714117306	3.89777297011948	6.79369355088095	9.68961413164241	4.00442810551019	6.98021978219399	9.95659628093672	4.9604733952676	4.30822240441515	-0.587726833112809	40.7878203651009	0.0911323615534941	0.137446098669747	0.0725878657932446	0.173000866941788	0.222788264450894	0.15306473283145	0.19916991427654	0.249554990485251	0.177889803910519	0.00231308134704285	0.00251825557671773	0.00264491341465668
153	29.1800213528179	0.09	4.99060996896528	2.56679939764846	7.4144205402821	0.113459909537891	23.5698775997575	13.2833034234453	33.8564517760696	3.92	3.07	5.87	3.01664944656592	5.35273914555306	7.68882884454021	3.24956244856895	5.76601969585006	8.28247694313117	3.30776292408107	5.87017306940815	8.43050072627195	4.99060996896528	4.395629674176	-0.931458352186278	40.8416746696965	0.0911323615534941	0.137446098669747	0.0725878657932446	0.173000866941788	0.222788264450894	0.15306473283145	0.19916991427654	0.249554990485251	0.177889803910519	0.00231308134704285	0.00251825557671773	0.00264491341465668
153	29.1800213528179	0.09	5.04081053210733	2.51702519317224	7.56459587104242	0.0902871414464367	21.6843153941107	10.9377325235661	32.4308982646552	4.19	3.07	5.63	2.34069389563097	4.64048143109858	6.94026896656619	2.50435423853446	4.96494196122961	7.42552968392476	2.55806869894066	5.07042125029252	7.57867019307582	5.04081053210733	4.4527523059361	-0.352089408673179	41.6374011636962	0.0911323615534941	0.137446098669747	0.0725878657932446	0.173000866941788	0.222788264450894	0.15306473283145	0.19916991427654	0.249554990485251	0.177889803910519	0.00231308134704285	0.00251825557671773	0.00264491341465668
153	29.1800213528179	0.09	5.05295780734353	2.60579815935178	7.50011745533528	0.109606509495658	25.0372348522269	13.8957098547702	36.1787598496836	4.34	3.17	5.4	2.88415610832641	5.19666102627091	7.50916594421541	3.07554002329001	5.54149580448395	8.00745158567788	3.1564418538927	5.68619417199843	8.21918344209408	5.05295780734353	4.53029749953338	2.1784738066484	45.0770913659993	0.0911323615534941	0.137446098669747	0.0725878657932446	0.173000866941788	0.222788264450894	0.15306473283145	0.19916991427654	0.249554990485251	0.177889803910519	0.00231308134704285	0.00251825557671773	0.00264491341465668
153	29.1800213528179	0.09	5.06438617751186	2.51561800017992	7.6131543548438	0.101114294587946	23.3471524718466	12.4787593254852	34.215545618208	3.88	3	5.38	2.86444534064554	5.3592380757549	7.85403081086426	3.08952458965292	5.78035041615336	8.47117624265379	3.15788123644894	5.91399477623309	8.65827627670807	5.06438617751186	4.26959437262332	-4.22934142779081	36.6201703778194	0.0911323615534941	0.137446098669747	0.0725878657932446	0.173000866941788	0.222788264450894	0.15306473283145	0.19916991427654	0.249554990485251	0.177889803910519	0.00231308134704285	0.00251825557671773	0.00264491341465668
153	29.1800213528179	0.09	5.16108725949544	2.56133159525293	7.76084292373794	0.108503078130556	27.3412965706247	15.1051840560271	39.5774090852222	4.03	3.15	5.03	3.35092521089951	6.06537726633195	8.77982932176439	3.59980988191583	6.51587357123625	9.43193726055667	3.70515073292402	6.70916169220269	9.71138571021482	5.16108725949544	4.34660385173033	4.60909563484976	46.5278545429722	0.0911323615534941	0.137446098669747	0.0725878657932446	0.173000866941788	0.222788264450894	0.15306473283145	0.19916991427654	0.249554990485251	0.177889803910519	0.00231308134704285	0.00251825557671773	0.00264491341465668
153	29.1800213528179	0.09	5.32799192801956	2.65938707657842	7.9965967794607	0.105668790360937	24.6960308597164	13.4787279897019	35.9133337297308	3.72	2.9	4.87	3.21056737869095	5.88247430484008	8.55438123098922	3.47843787842556	6.37327270457839	9.26810753073122	3.57155347438534	6.54700603614555	9.51897066025986	5.32799192801956	4.09353862204836	-3.23810616430781	36.32895044625	0.0911323615534941	0.137446098669747	0.0725878657932446	0.173000866941788	0.222788264450894	0.15306473283145	0.19916991427654	0.249554990485251	0.177889803910519	0.00231308134704285	0.00251825557671773	0.00264491341465668
153	29.1800213528179	0.09	5.50209971873154	2.83792657428745	8.16627286317563	0.121757951304312	26.6467029939824	15.4732504177176	37.8201555702471	3.84	2.91	4.99	3.57767705063464	6.16116815814515	8.74465926565566	3.86214944399104	6.65106208289386	9.43997472179669	3.96051526169023	6.81836129419788	9.6740687844567	5.50209971873154	4.18579123355616	0.279523909516569	40.2340140243712	0.0911323615534941	0.137446098669747	0.0725878657932446	0.173000866941788	0.222788264450894	0.15306473283145	0.19916991427654	0.249554990485251	0.177889803910519	0.00231308134704285	0.00251825557671773	0.00264491341465668
153	29.1800213528179	0.09	5.61310337219247	2.83878828818687	8.38741845619807	0.0949331640135918	24.8985291335874	12.8955099108521	36.9015483563228	3.8	3	5.33	3.01368943466839	5.818803188661	8.62391694265361	3.25751674843339	6.28958267061334	9.3216485927933	3.33291062616681	6.4317755278613	9.5388375577106	5.61310337219247	4.23691999252163	3.15377569224584	43.9834723085604	0.0911323615534941	0.137446098669747	0.0725878657932446	0.173000866941788	0.222788264450894	0.15306473283145	0.19916991427654	0.249554990485251	0.177889803910519	0.00231308134704285	0.00251825557671773	0.00264491341465668
153	29.1800213528179	0.09	5.66726408763103	2.91004406208275	8.4244841131793	0.0886132879655971	23.5513295258233	11.7589129882095	35.3437460634372	4.23	3.25	5.43	2.49722047994007	5.00155605204957	7.50589162415906	2.66956644517844	5.34673903144952	8.02391161772061	2.74095245943931	5.48928355600998	8.23758444933059	5.66726408763103	4.43093607027843	0.146724246452581	42.2952786962775	0.0911323615534941	0.137446098669747	0.0725878657932446	0.173000866941788	0.222788264450894	0.15306473283145	0.19916991427654	0.249554990485251	0.177889803910519	0.00231308134704285	0.00251825557671773	0.00264491341465668
153	29.1800213528179	0.09	5.82884915830202	2.97188845178765	8.6858098648164	0.132064292616865	29.2366888067461	17.5345641557548	40.9388134577374	4.09	3.09	5.18	3.83323132937123	6.39143297236248	8.94963461535373	4.11105119527579	6.85466279043114	9.59827438558649	4.21991358449651	7.03444965326598	9.85019015241848	5.82884915830202	4.28291301609024	-0.72920740331906	40.5106816294141	0.0911323615534941	0.137446098669747	0.0725878657932446	0.173000866941788	0.222788264450894	0.15306473283145	0.19916991427654	0.249554990485251	0.177889803910519	0.00231308134704285	0.00251825557671773	0.00264491341465668
153	29.1800213528179	0.1	3.66785645974442	1.91685132875919	5.41886159072964	0.130236855181735	19.5603512900354	11.6681952781516	27.4525073019191	3.98	2.95	5.9	2.61573636916339	4.38497308652025	6.15420980387711	2.81342383116678	4.71637276832558	6.61932170548437	2.85348027767959	4.78598813167354	6.71440307503201	3.66785645974442	4.65088294726789	-1.66166378043769	40.3029497262535	0.0911323615534941	0.137446098669747	0.0725878657932446	0.173000866941788	0.222788264450894	0.15306473283145	0.19916991427654	0.249554990485251	0.177889803910519	0.00231308134704285	0.00251825557671773	0.00264491341465668
153	29.1800213528179	0.1	3.77695944587919	1.99060691345393	5.56331197830444	0.102224513481883	19.5261114123872	10.49153969208	28.5606831326945	4.03	2.88	5.84	2.327478165981	4.33173769653192	6.33599722708283	2.50035300790786	4.65348012166052	6.80660723541317	2.5354657842265	4.71632150441312	6.89756361124473	3.77695944587919	4.66598835694703	0.430204414348003	43.0251317091808	0.0911323615534941	0.137446098669747	0.0725878657932446	0.173000866941788	0.222788264450894	0.15306473283145	0.19916991427654	0.249554990485251	0.177889803910519	0.00231308134704285	0.00251825557671773	0.00264491341465668
153	29.1800213528179	0.1	3.8384791491547	2.06777358609125	5.60918471221814	0.0934244316733524	18.3990229282021	9.4504868107939	27.3475590456103	4.18	2.89	5.68	2.02885362378041	3.94994724496799	5.87104086615557	2.17147552927522	4.22761587324073	6.28375621720625	2.20636696324318	4.29314241137353	6.38546036308547	3.8384791491547	4.62141304803368	1.78525574307802	44.2232572599394	0.0911323615534941	0.137446098669747	0.0725878657932446	0.173000866941788	0.222788264450894	0.15306473283145	0.19916991427654	0.249554990485251	0.177889803910519	0.00231308134704285	0.00251825557671773	0.00264491341465668
153	29.1800213528179	0.1	3.87572837410328	2.10896389763266	5.6424928505739	0.159669108732862	23.996776098687	15.4016337278058	32.5919184695682	3.94	2.75	5.46	3.48617617991045	5.43169579983288	7.3772154197553	3.75388023822754	5.84879663872293	7.94371303921831	3.81033472512545	5.93408155520233	8.06068888101321	3.87572837410328	4.49403854679328	2.63672472171759	43.8079448650575	0.0911323615534941	0.137446098669747	0.0725878657932446	0.173000866941788	0.222788264450894	0.15306473283145	0.19916991427654	0.249554990485251	0.177889803910519	0.00231308134704285	0.00251825557671773	0.00264491341465668
153	29.1800213528179	0.1	4.08897589008879	2.18906513813293	5.98888664204465	0.127743474580466	23.2644890432454	13.7730572460942	32.7559208403966	4.11	3.01	5.94	2.997472598109	5.06312194672034	7.12877129533168	3.21309250213366	5.42733207124515	7.64157164035664	3.26341194268837	5.51256799421668	7.75948287829479	4.08897589008879	4.59696732793635	0.285792744871235	43.1260382526807	0.0911323615534941	0.137446098669747	0.0725878657932446	0.173000866941788	0.222788264450894	0.15306473283145	0.19916991427654	0.249554990485251	0.177889803910519	0.00231308134704285	0.00251825557671773	0.00264491341465668
153	29.1800213528179	0.1	4.16862645939331	2.18034054094572	6.15691237784089	0.127225067674052	23.4682191598191	13.8713321075014	33.0651062121367	4.08	2.98	5.55	3.03879789667674	5.14119152139978	7.24358514612283	3.25981746243651	5.51512356827604	7.77042967411556	3.3250592727915	5.62229899587948	7.92452917000575	4.16862645939331	4.47948752851564	-2.71361009726372	39.2822022605848	0.0911323615534941	0.137446098669747	0.0725878657932446	0.173000866941788	0.222788264450894	0.15306473283145	0.19916991427654	0.249554990485251	0.177889803910519	0.00231308134704285	0.00251825557671773	0.00264491341465668
153	29.1800213528179	0.1	4.17382294737278	2.25238233898765	6.0952635557579	0.135552263229447	23.1352345367243	14.0135436193915	32.2569254540571	4.14	3.13	5.26	3.03484179007996	5.01027994790664	6.98571810573332	3.25135005852289	5.36771770281083	7.48408534709876	3.33909748980149	5.50678244055774	7.68138773874617	4.17382294737278	4.40228936934317	1.52506887348634	43.0703826552681	0.0911323615534941	0.137446098669747	0.0725878657932446	0.173000866941788	0.222788264450894	0.15306473283145	0.19916991427654	0.249554990485251	0.177889803910519	0.00231308134704285	0.00251825557671773	0.00264491341465668
153	29.1800213528179	0.1	4.21511776254917	2.27972202003506	6.15051350506329	0.127895931584814	22.0466553749438	13.0582227709398	31.0350879789479	3.92	2.88	5.55	2.96536643806017	5.00653213435967	7.04769783065917	3.19429872301951	5.39304653828984	7.59179435356016	3.25023108868749	5.48501531358413	7.72120856033634	4.21511776254917	4.42717150533469	-2.05274310928366	39.3667620792246	0.0911323615534941	0.137446098669747	0.0725878657932446	0.173000866941788	0.222788264450894	0.15306473283145	0.19916991427654	0.249554990485251	0.177889803910519	0.00231308134704285	0.00251825557671773	0.00264491341465668
153	29.1800213528179	0.1	4.27485139060709	2.30244737927972	6.24725540193447	0.142770293116415	25.1147244729864	15.5064907158486	34.7229582301243	4.02	3.04	5.74	3.44345719504226	5.57711478842983	7.71077238181741	3.69964825274504	5.99204863416916	8.28444901559328	3.76804505375402	8.01457805064555	8.44082017891703	4.27485139060709	4.66970036038055	-2.18069185783764	40.7196003002292	0.0911323615534941	0.137446098669747	0.0725878657932446	0.173000866941788	0.222788264450894	0.15306473283145	0.19916991427654	0.249554990485251	0.177889803910519	0.00231308134704285	0.00251825557671773	0.00264491341465668
153	29.1800213528179	0.1	4.29653062791015	2.27884373300136	6.31421752281894	0.0998787546099344	20.3300446683731	10.8012549869596	29.8588343497865	4	2.84	5.7	2.4094062973202	4.53496725222364	6.66052820712707	2.59000957567484	4.87489744743126	7.15978531918768	2.62682095182389	4.94373184545416	7.26300830296033	4.29653062791015	4.5216299208025	1.90071269866942	43.9639022856521	0.0911323615534941	0.137446098669747	0.0725878657932446	0.173000866941788	0.222788264450894	0.15306473283145	0.19916991427654	0.249554990485251	0.177889803910519	0.00231308134704285	0.00251825557671773	0.00264491341465668
153	29.1800213528179	0.1	4.35770799979701	2.30889036683265	6.40652563276136	0.132442982431192	24.186170663812	14.5214988269952	33.8508425006289	4.01	3.04	5.35	3.23595491923928	5.38961982296412	7.54328472668895	3.47810240899743	5.79292671179689	8.10775101459635	3.55812256492699	5.92971119453054	8.29621489857867	4.35770799979701	4.44625693212413	4.39303885654003	46.0473398820572	0.0911323615534941	0.137446098669747	0.0725878657932446	0.173000866941788	0.222788264450894	0.15306473283145	0.19916991427654	0.249554990485251	0.177889803910519	0.00231308134704285	0.00251825557671773	0.00264491341465668
153	29.1800213528179	0.1	4.39718507614921	2.39099261235683	6.40337753994158	0.105922516666129	20.311021737782	11.0978181954327	29.5242252801312	4.01	2.85	5.73	2.4699189451718	4.52040000137954	6.57088105758727	2.65435839287856	4.85795766953616	7.06155694619376	2.6920902306046	4.9275438175147	7.16365731858198	4.39718507614921	4.46126915721998	-1.22688363271986	40.6040087124298	0.0911323615534941	0.137446098669747	0.0725878657932446	0.173000866941788	0.222788264450894	0.15306473283145	0.19916991427654	0.249554990485251	0.177889803910519	0.00231308134704285	0.00251825557671773	0.00264491341465668
153	29.1800213528179	0.1	4.40628035675397	2.32275064942762	6.48981006408031	0.108738591750715	22.5630845676906	12.4776496419214	32.6485194934598	3.99	3.14	5.13	2.79194211829036	5.0486131547914	7.30528419129245	3.00229068410537	5.42898226398893	7.8556738438725	3.08847171594014	5.58899133524656	8.0809064261056	4.40628035675397	4.42940940276588	-0.929148851829353	40.9441023079467	0.0911323615534941	0.137446098669747	0.0725878657932446	0.173000866941788	0.222788264450894	0.15306473283145	0.19916991427654	0.249554990485251	0.177889803910519	0.00231308134704285	0.00251825557671773	0.00264491341465668
153	29.1800213528179	0.1	4.43950684188482	2.37385649265123	6.50515719111842	0.108208033036067	21.7733842032377	12.0142020474128	31.5325663590626	3.96	2.87	5.85	2.70624536365826	4.90453879655294	7.10283222944763	2.91240010140179	5.27815381422065	7.64390752703952	2.95056369928138	5.34727565016036	7.74259755114739	4.43950684188482	4.53755562309043	-5.00813476232722	37.0823667605505	0.0911323615534941	0.137446098669747	0.0725878657932446	0.173000866941788	0.222788264450894	0.15306473283145	0.19916991427654	0.249554990485251	0.177889803910519	0.00231308134704285	0.00251825557671773	0.00264491341465668
153	29.1800213528179	0.1	4.44143025116032	2.39302294224946	6.48983756007117	0.118270512653047	24.3283438061797	13.9571810688357	34.6995065435238	3.82	2.99	5.38	3.24556713190943	5.65725074724678	8.06893436258414	3.50603589713568	6.11126604159188	8.71649618604809	3.58258285636252	6.24785125787285	8.91320886286226	4.44143025116032	4.51498727025142	-0.387051440801115	41.4145728851374	0.0911323615534941	0.137446098669747	0.0725878657932446	0.173000866941788	0.222788264450894	0.15306473283145	0.19916991427654	0.249554990485251	0.177889803910519	0.00231308134704285	0.00251825557671773	0.00264491341465668
153	29.1800213528179	0.1	4.44631444024271	2.38684652472302	6.50578235576241	0.133823259218522	25.7537135405854	15.5240163193125	35.9834107618583	4	3.07	5.53	3.46105994634041	5.7417580973525	8.02245624836459	3.72026400436938	6.17176711832543	8.62327023228148	3.80308582816795	6.31047855409324	8.81597484336516	4.44631444024271	4.56229410750856	-0.0567754068846826	42.4100219146156	0.0911323615534941	0.137446098669747	0.0725878657932446	0.173000866941788	0.222788264450894	0.15306473283145	0.19916991427654	0.249554990485251	0.177889803910519	0.00231308134704285	0.00251825557671773	0.00264491341465668
153	29.1800213528179	0.1	4.49597776771558	2.36584064478516	6.626114890646	0.0839645731513869	20.1681812337548	9.76753583883718	30.5688266286724	3.81	3.12	5.35	2.27545880697196	4.69840770140624	7.12135659584051	2.45861410786693	5.07659001507485	7.69456592228278	2.52047075940859	5.20583872843416	7.89828058929026	4.49597776771558	4.48592322069345	0.24867228683459	42.5552321650122	0.0911323615534941	0.137446098669747	0.0725878657932446	0.173000866941788	0.222788264450894	0.15306473283145	0.19916991427654	0.249554990485251	0.177889803910519	0.00231308134704285	0.00251825557671773	0.00264491341465668
153	29.1800213528179	0.1	4.54481252229997	2.46397368743228	6.62565135716767	0.0916644787905516	19.2568469709517	9.79244334984259	28.7212505920608	4.05	2.87	5.17	2.16076040841907	4.24913691499536	6.33751342157165	2.31982368143935	4.56193495709989	6.80404623276043	2.37010120276595	4.66444347287624	6.95249859536501	4.54481252229997	4.27475673640852	1.99317519755326	42.5254593071167	0.0911323615534941	0.137446098669747	0.0725878657932446	0.173000866941788	0.222788264450894	0.15306473283145	0.19916991427654	0.249554990485251	0.177889803910519	0.00231308134704285	0.00251825557671773	0.00264491341465668
153	29.1800213528179	0.1	4.56490826487594	2.46818053513724	6.66163599461465	0.131090648535251	24.9291933079912	14.9085623897923	34.9498242261902	4.3	3.13	5.71	3.11575725812426	5.20998020853696	7.30420315894965	3.32497500696595	5.55982143185359	7.79466785674123	3.39575384511269	5.67859807841012	7.95791515254052	4.56490826487594	4.69055107203528	-0.604437335727668	42.8569866090206	0.0911323615534941	0.137446098669747	0.0725878657932446	0.173000866941788	0.222788264450894	0.15306473283145	0.19916991427654	0.249554990485251	0.177889803910519	0.00231308134704285	0.00251825557671773	0.00264491341465668
153	29.1800213528179	0.1	4.5770576360392	2.39803236668884	6.75608290538955	0.126885214086427	23.2706729694891	13.7399780573943	32.801367881584	3.81	2.94	5.89	3.19926259110745	5.41842157172271	7.63758055233798	3.45656439857843	5.85420001264194	8.25183562670546	3.50858714657086	5.93477189745642	8.36883743290212	4.5770576360392	4.46312942876868	0.307835744499339	41.8793807392335	0.0911323615534941	0.137446098669747	0.0725878657932446	0.173000866941788	0.222788264450894	0.15306473283145	0.19916991427654	0.249554990485251	0.177889803910519	0.00231308134704285	0.00251825557671773	0.00264491341465668
153	29.1800213528179	0.1	4.57894267879211	2.38619104668728	6.77169431089693	0.108956398203459	21.5525492774698	11.9296217022991	31.1754768526405	3.93	2.96	5.25	2.70188028394273	4.88132896538347	7.0607776468242	2.90956030387974	5.2565323016951	7.60350429951046	2.97502801021417	5.37718203380314	7.77856317066064	4.57894267879211	4.33712202692595	-3.92831728524444	37.0579530811925	0.0911323615534941	0.137446098669747	0.0725878657932446	0.173000866941788	0.222788264450894	0.15306473283145	0.19916991427654	0.249554990485251	0.177889803910519	0.00231308134704285	0.00251825557671773	0.00264491341465668
153	29.1800213528179	0.1	4.61205916737646	2.43801461260378	6.78610372214913	0.107807034842679	22.7632861335467	12.5391584224336	32.9874138446599	3.99	2.99	5.51	2.80354075688152	5.08948035314548	7.37541994940944	3.01449332311472	5.47243856006798	7.93038379702123	3.07736297324845	5.58860746333517	8.08766800006972	4.61205916737646	4.4809638679608	-2.3480381829415	39.5612278045324	0.0911323615534941	0.137446098669747	0.0725878657932446	0.173000866941788	0.222788264450894	0.15306473283145	0.19916991427654	0.249554990485251	0.177889803910519	0.00231308134704285	0.00251825557671773	0.00264491341465668
153	29.1800213528179	0.1	4.61929808050336	2.44041553439	6.79818062661673	0.138037586586416	24.6415955905271	15.027691775862	34.2554994051921	3.93	2.87	5.5	3.4048963778377	5.58316478816085	7.761433198484	3.66678460201526	6.01259492329778	8.35840524458031	3.73343946877984	6.11731774281908	8.51083065931533	4.61929808050336	4.32538543207948	-0.342178059010784	40.4915782201195	0.0911323615534941	0.137446098669747	0.0725878657932446	0.173000866941788	0.222788264450894	0.15306473283145	0.19916991427654	0.249554990485251	0.177889803910519	0.00231308134704285	0.00251825557671773	0.00264491341465668
153	29.1800213528179	0.1	4.66754332476813	2.50506287160784	6.83002377792842	0.097398000138875	21.1919036761984	11.119605853628	31.2642014987688	4.11	3.04	5.64	2.42197195967388	4.61582875791557	6.80968555615726	2.59643316369282	4.94831941266272	7.30020566163262	2.64789270793711	5.05102810477446	7.44461995353687	4.66754332476813	4.55788617682542	1.51194608789294	43.8190099540629	0.0911323615534941	0.137446098669747	0.0725878657932446	0.173000866941788	0.222788264450894	0.15306473283145	0.19916991427654	0.249554990485251	0.177889803910519	0.00231308134704285	0.00251825557671773	0.00264491341465668
153	29.1800213528179	0.1	4.67562167647645	2.51844656736805	6.83279678558485	0.140985829400019	23.9841682561864	14.7409638746747	33.2273726376981	4.16	3.01	5.15	3.17517512147022	5.16614347634573	7.15711183122124	3.39963950953867	5.53135647711867	7.66307344469868	3.48277619630975	5.67136833138659	7.85416803995795	4.67562167647645	4.35392853694725	1.26069813343621	42.9272057603805	0.0911323615534941	0.137446098669747	0.0725878657932446	0.173000866941788	0.222788264450894	0.15306473283145	0.19916991427654	0.249554990485251	0.177889803910519	0.00231308134704285	0.00251825557671773	0.00264491341465668
153	29.1800213528179	0.1	4.68101568889274	2.46225153439588	6.8997798433896	0.122106246536834	24.9501864254053	14.505117860288	35.3952549905226	4.09	2.94	5.33	3.17560388709579	5.46234162034646	7.74907935359712	3.40632570664184	5.85920515951444	8.31208461238704	3.47956836435515	5.98390700990384	8.49525600713116	4.68101568889274	4.49720470318536	0.513524441390228	42.3425801504295	0.0911323615534941	0.137446098669747	0.0725878657932446	0.173000866941788	0.222788264450894	0.15306473283145	0.19916991427654	0.249554990485251	0.177889803910519	0.00231308134704285	0.00251825557671773	0.00264491341465668
153	29.1800213528179	0.1	4.70847681353815	2.50185311123753	6.91510051583878	0.142085311134009	26.1138954275373	16.0953520537182	36.1324388013564	4.06	3.36	5.45	3.5408245006564	5.74480883852696	7.94879317639752	3.80016954796914	6.16558307338504	8.53099659880093	3.91132565362425	6.34080693131023	8.77254466154297	4.70847681353815	4.5962938497777	1.15588600421877	43.7585191834915	0.0911323615534941	0.137446098669747	0.0725878657932446	0.173000866941788	0.222788264450894	0.15306473283145	0.19916991427654	0.249554990485251	0.177889803910519	0.00231308134704285	0.00251825557671773	0.00264491341465668
153	29.1800213528179	0.1	4.71415156816896	2.51213854528687	6.91616459105104	0.121731487828003	22.6426950200873	13.1470215986669	32.1383684415077	4.09	3	5.39	2.87655023435934	4.9541905121053	7.03183078985126	3.08533457799468	5.31377311280502	7.54221164761537	3.15610356074577	5.42816831704991	7.71258453255756	4.71415156816896	4.43058227909974	1.94652461536966	43.4050174316678	0.0911323615534941	0.137446098669747	0.0725878657932446	0.173000866941788	0.222788264450894	0.15306473283145	0.19916991427654	0.249554990485251	0.177889803910519	0.00231308134704285	0.00251825557671773	0.00264491341465668
153	29.1800213528179	0.1	4.72366430945416	2.53353263039383	6.91379598851449	0.105575852400184	22.8584530056206	12.4706966096773	33.2462094015639	4.18	2.91	5.13	2.67303769805424	4.89960653487552	7.12617537169681	2.86044451130901	5.24311820609949	7.62579190088998	2.92629195743119	5.36480604368361	7.80823839126143	4.72366430945416	4.46236497536806	0.0906385813240466	41.9806760474926	0.0911323615534941	0.137446098669747	0.0725878657932446	0.173000866941788	0.222788264450894	0.15306473283145	0.19916991427654	0.249554990485251	0.177889803910519	0.00231308134704285	0.00251825557671773	0.00264491341465668
153	29.1800213528179	0.1	4.75310962228709	2.54898559254175	6.95723365203242	0.105882072043635	23.0496570995103	12.5919586132785	33.5073555857422	4.02	3.07	5.94	2.79867083340915	5.12298404288402	7.44729725235889	3.00719117029094	5.50468179229778	8.00217241430462	3.05780689576062	5.60073112858495	8.14285751438603	4.75310962228709	4.60682767856397	2.60789572083994	45.3377306506597	0.0911323615534941	0.137446098669747	0.0725878657932446	0.173000866941788	0.222788264450894	0.15306473283145	0.19916991427654	0.249554990485251	0.177889803910519	0.00231308134704285	0.00251825557671773	0.00264491341465668
153	29.1800213528179	0.1	4.80475522891263	2.56435295483594	7.04515750298931	0.146780936976433	26.6938460535772	16.6455583749553	36.7421337321992	4.1	3.03	5.31	3.63181560006057	5.82420393111369	8.01659226216681	3.89418032762015	6.24494822154864	8.59571611547713	3.98969269459067	6.3943025572622	8.80550726205684	4.80475522891263	4.45983199677319	1.21097773100699	42.9211326108002	0.0911323615534941	0.137446098669747	0.0725878657932446	0.173000866941788	0.222788264450894	0.15306473283145	0.19916991427654	0.249554990485251	0.177889803910519	0.00231308134704285	0.00251825557671773	0.00264491341465668
153	29.1800213528179	0.1	4.82083779291534	2.59822394939823	7.04345163643245	0.120344686325231	23.716229071095	13.7053110817912	33.7271470603987	4.36	3.09	5.74	2.82951297674191	4.89630461618656	6.96309625563121	3.01554917913272	5.21822924563031	7.4209093121279	3.0747293950627	5.31974296055599	7.56839282450224	4.82083779291534	4.64579580705817	0.925356452457767	43.9881540227579	0.0911323615534941	0.137446098669747	0.0725878657932446	0.173000866941788	0.222788264450894	0.15306473283145	0.19916991427654	0.249554990485251	0.177889803910519	0.00231308134704285	0.00251825557671773	0.00264491341465668
153	29.1800213528179	0.1	4.89810297273263	2.64858495439453	7.14762099107073	0.119887735649697	24.0013096146726	13.8481302483244	34.1544889810209	3.7	2.8	5.19	3.31412820207278	5.74398244775985	8.17383669344691	3.5927387415912	6.22686480812049	8.86099087464979	3.66454194393008	6.35362398877769	9.04295078109225	4.89810297273263	4.31585647629526	-2.40413977506903	38.1935488871046	0.0911323615534941	0.137446098669747	0.0725878657932446	0.173000866941788	0.222788264450894	0.15306473283145	0.19916991427654	0.249554990485251	0.177889803910519	0.00231308134704285	0.00251825557671773	0.00264491341465668
153	29.1800213528179	0.1	4.90502558314242	2.59420959163897	7.21584157464586	0.143121146988109	28.9136581940286	17.8678801379637	39.9594362500934	4.49	3.28	5.77	3.58956293023407	5.80860151452591	8.02764009881775	3.81459311581678	6.17274352908157	8.53089394234637	3.90386089592667	6.31581233664336	8.73220941255531	4.90502558314242	4.76723616806902	-3.21008954465225	40.5647999512648	0.0911323615534941	0.137446098669747	0.0725878657932446	0.173000866941788	0.222788264450894	0.15306473283145	0.19916991427654	0.249554990485251	0.177889803910519	0.00231308134704285	0.00251825557671773	0.00264491341465668
153	29.1800213528179	0.1	4.9256364173729	2.60230080192871	7.24897203281708	0.122416910100747	26.0965253432595	15.187358987159	37.00569169936	4.18	3.17	5.4	3.25656747103052	5.59577841095598	7.93498935088144	3.48503120191979	5.98834893939404	8.4916666768683	3.57359880149136	6.14170743883833	8.71407016071175	4.9256364173729	4.57111028927195	2.19344121511917	45.0329389021198	0.0911323615534941	0.137446098669747	0.0725878657932446	0.173000866941788	0.222788264450894	0.15306473283145	0.19916991427654	0.249554990485251	0.177889803910519	0.00231308134704285	0.00251825557671773	0.00264491341465668
153	29.1800213528179	0.1	4.92578283915246	2.6636543464854	7.18791133181952	0.121257837105445	24.0402648312455	13.9360974290914	34.1444322333996	4.41	3.15	5.82	2.84821356058611	4.9132699194181	6.97832627825009	3.03222075984641	5.23068889726186	7.42915703467731	3.09613093529376	5.33736399072019	7.58482770701333	4.92578283915246	4.63503372767857	-1.86764323537282	41.0418252169274	0.0911323615534941	0.137446098669747	0.0725878657932446	0.173000866941788	0.222788264450894	0.15306473283145	0.19916991427654	0.249554990485251	0.177889803910519	0.00231308134704285	0.00251825557671773	0.00264491341465668
153	29.1800213528179	0.1	4.92868663580302	2.66285277661898	7.19452049498705	0.138330973380038	28.9186222816832	17.6499283042789	40.1873162590874	3.92	2.82	5.11	4.01364025649056	6.57617099350312	9.13870173051568	4.32420723695409	7.08502117387526	9.84583511079643	4.41539837694366	7.23975842313507	10.0527953647077	4.92868663580302	4.26792933080839	-0.600708414284995	40.1303405439083	0.0911323615534941	0.137446098669747	0.0725878657932446	0.173000866941788	0.222788264450894	0.15306473283145	0.19916991427654	0.249554990485251	0.177889803910519	0.00231308134704285	0.00251825557671773	0.00264491341465668
153	29.1800213528179	0.1	5.02638712956371	2.72530317832867	7.32747108079875	0.120458611120616	24.2428295225398	14.0151294508553	34.4705295942243	3.95	3.11	5.32	3.1601591427805	5.46632120888815	7.77248327499581	3.40129434369424	5.88342756442584	8.36556078515745	3.48696308304617	6.0364225289606	8.5789602897119	5.02638712956371	4.40459498274918	1.98902748664232	43.5773935885344	0.0911323615534941	0.137446098669747	0.0725878657932446	0.173000866941788	0.222788264450894	0.15306473283145	0.19916991427654	0.249554990485251	0.177889803910519	0.00231308134704285	0.00251825557671773	0.00264491341465668
153	29.1800213528179	0.1	5.03282519695971	2.611851893346	7.45379850057342	0.100578213452219	23.2970364126375	12.4198672423797	34.1742055828953	3.86	2.96	5.27	2.86282685084031	5.3700559020085	7.87728495317669	3.08931522454977	5.79490004779322	8.50048487103666	3.16242622138125	5.92636243932868	8.69850109887701	5.03282519695971	4.3121782120071	-2.51390802465036	38.6486419648805	0.0911323615534941	0.137446098669747	0.0725878657932446	0.173000866941788	0.222788264450894	0.15306473283145	0.19916991427654	0.249554990485251	0.177889803910519	0.00231308134704285	0.00251825557671773	0.00264491341465668
153	29.1800213528179	0.1	5.03591131323496	2.62139976224269	7.45042286422724	0.118105629086063	24.8899311722952	14.2709672851027	35.5088950594877	4.04	2.9	5.54	3.1574699453953	5.50692942177215	7.856388898149	3.39095193511074	5.91414433144784	8.43733672778494	3.4513006920091	6.02125241185539	8.59066660108276	5.03591131323496	4.39704498508714	2.27573247165057	43.6442098742726	0.0911323615534941	0.137446098669747	0.0725878657932446	0.173000866941788	0.222788264450894	0.15306473283145	0.19916991427654	0.249554990485251	0.177889803910519	0.00231308134704285	0.00251825557671773	0.00264491341465668
153	29.1800213528179	0.1	5.04188627083568	2.70043003361437	7.38334250805699	0.0992360997408405	23.6844299312056	12.543561628165	34.8252982342463	4.38	3.01	5.86	2.57932525255919	4.8702154958013	7.1611057390434	2.74774033746413	5.18821252057236	7.62868470368059	2.79437476214911	5.27647171734676	7.75724507552779	5.04188627083568	4.63694289880946	-5.33711232541381	37.679363922479	0.0911323615534941	0.137446098669747	0.0725878657932446	0.173000866941788	0.222788264450894	0.15306473283145	0.19916991427654	0.249554990485251	0.177889803910519	0.00231308134704285	0.00251825557671773	0.00264491341465668
153	29.1800213528179	0.1	5.05830157213403	2.71722979996031	7.39937334430775	0.105420712086166	22.9770302360884	12.5268013191894	33.4272591529874	4.13	3.1	5.5	2.71541365311781	4.98069219918086	7.24597074524392	2.90944020393006	5.33658144903971	7.76372269414935	2.97589987415751	5.45928986434368	7.94300995828415	5.05830157213403	4.49003692351899	-3.86214648602333	38.4405065466801	0.0911323615534941	0.137446098669747	0.0725878657932446	0.173000866941788	0.222788264450894	0.15306473283145	0.19916991427654	0.249554990485251	0.177889803910519	0.00231308134704285	0.00251825557671773	0.00264491341465668
153	29.1800213528179	0.1	5.06565129267238	2.62662290379755	7.50467968154721	0.109427438663896	24.9180798305704	13.8193936281292	36.0167660330116	4.09	3.06	5.38	3.0243307184756	5.45324319611433	7.88215567375305	3.24392225668579	5.84919396113932	8.45446566559284	3.32001546048873	5.98965198824337	8.65792452539339	5.06565129267238	4.44694744147112	-0.16247867765922	41.9470649883215	0.0911323615534941	0.137446098669747	0.0725878657932446	0.173000866941788	0.222788264450894	0.15306473283145	0.19916991427654	0.249554990485251	0.177889803910519	0.00231308134704285	0.00251825557671773	0.00264491341465668
153	29.1800213528179	0.1	5.06806629185803	2.72338765494162	7.41274492877445	0.15077698153672	28.0553852222962	17.659893088632	38.4508773559603	3.97	3.11	5.13	3.96525986626233	6.29940920345162	8.63355854064092	4.26573158118918	6.7767535264534	9.28777547171762	4.3824367614855	6.95958861130606	9.54145708466872	5.06806629185803	4.33658632916743	-5.91142507531812	35.0862123825151	0.0911323615534941	0.137446098669747	0.0725878657932446	0.173000866941788	0.222788264450894	0.15306473283145	0.19916991427654	0.249554990485251	0.177889803910519	0.00231308134704285	0.00251825557671773	0.00264491341465668
153	29.1800213528179	0.1	5.07264373086304	2.66671476572465	7.47857269600142	0.10747337922907	22.6301591830496	12.448156494516	32.8121618715833	3.78	2.78	5.08	2.92140376190937	5.31097373326679	7.70054370462422	3.15938077641502	5.74360467926609	8.32782858211716	3.22763001620775	5.86229063569929	8.50193358724874	5.07264373086304	4.17770248514471	1.13717240493895	41.0909826469594	0.0911323615534941	0.137446098669747	0.0725878657932446	0.173000866941788	0.222788264450894	0.15306473283145	0.19916991427654	0.249554990485251	0.177889803910519	0.00231308134704285	0.00251825557671773	0.00264491341465668
153	29.1800213528179	0.1	5.10219335029169	2.76525380094857	7.43913289963481	0.155730572857049	30.1807976320641	19.209202687989	41.1523925761393	3.92	2.95	5.26	4.3626581165091	6.85444908312473	9.34624004974037	4.69952477568031	7.38372167369368	10.067918571707	4.80728760897412	7.55330926865279	10.2930320504864	5.10219335029169	4.3904405171989	0.546261317536282	41.8813783490892	0.0911323615534941	0.137446098669747	0.0725878657932446	0.173000866941788	0.222788264450894	0.15306473283145	0.19916991427654	0.249554990485251	0.177889803910519	0.00231308134704285	0.00251825557671773	0.00264491341465668
153	29.1800213528179	0.1	5.10728162301136	2.71736965752482	7.4971935884979	0.106414645287486	23.7365592125503	12.99739342602	34.4757249990807	3.84	2.96	5.43	3.00846235433243	5.49422045418589	7.97997855403935	3.24809578958815	5.93185229611099	8.61560880263382	3.31475281414277	6.05295685027963	8.79821489096906	5.10728162301136	4.32227022285845	0.615761496552393	41.5934288468383	0.0911323615534941	0.137446098669747	0.0725878657932446	0.173000866941788	0.222788264450894	0.15306473283145	0.19916991427654	0.249554990485251	0.177889803910519	0.00231308134704285	0.00251825557671773	0.00264491341465668
153	29.1800213528179	0.1	5.14571449352302	2.71154340538303	7.579885581663	0.108266041219338	24.7697924995614	13.6709074277235	35.8686775713992	4.13	2.89	5.35	2.96221049801054	5.36711551619083	7.77202053437111	3.17372619691721	5.75035269338751	8.32697918985781	3.23694437786819	5.86595895676874	8.49687082525716	5.14571449352302	4.42651334898398	0.346194323740755	41.8759327867273	0.0911323615534941	0.137446098669747	0.0725878657932446	0.173000866941788	0.222788264450894	0.15306473283145	0.19916991427654	0.249554990485251	0.177889803910519	0.00231308134704285	0.00251825557671773	0.00264491341465668
153	29.1800213528179	0.1	5.15565847062151	2.78315231736844	7.52816462387459	0.145191915189358	27.7297249254685	17.224771855449	38.234677995488	3.96	2.87	5.07	3.8789510746924	6.2446253107581	8.61029954682381	4.17431436529936	6.72012320822497	9.26593205115057	4.27086633559762	6.88791406161013	9.48139890888441	5.15565847062151	4.30649331595443	-0.60237168746799	40.389318533233	0.0911323615534941	0.137446098669747	0.0725878657932446	0.173000866941788	0.222788264450894	0.15306473283145	0.19916991427654	0.249554990485251	0.177889803910519	0.00231308134704285	0.00251825557671773	0.00264491341465668
153	29.1800213528179	0.1	5.15803194051331	2.74172874470647	7.57433513632015	0.119723562829135	23.2392122874385	13.4007644580003	33.0776601168768	3.88	2.86	5.43	3.07480638670341	5.33223896198793	7.58967153727244	3.31625055895627	5.75094435690287	8.18563815484947	3.37617376003014	5.85336726974341	8.33267665229428	5.15803194051331	4.20456914164471	-0.374793916480332	39.6199653194405	0.0911323615534941	0.137446098669747	0.0725878657932446	0.173000866941788	0.222788264450894	0.15306473283145	0.19916991427654	0.249554990485251	0.177889803910519	0.00231308134704285	0.00251825557671773	0.00264491341465668
153	29.1800213528179	0.1	5.1605636549279	2.67440611468144	7.64672119517436	0.118505786284387	23.1390234500623	13.2859789870563	32.9920679130683	3.63	2.64	5.07	3.2293418025577	5.62426116814182	8.01918053372593	3.50764857496251	6.10896364578835	8.7102787166142	3.5673099159263	6.21612425458777	8.86294942687374	5.1605636549279	4.04180949291038	2.61520072011552	41.2930509788708	0.0911323615534941	0.137446098669747	0.0725878657932446	0.173000866941788	0.222788264450894	0.15306473283145	0.19916991427654	0.249554990485251	0.177889803910519	0.00231308134704285	0.00251825557671773	0.00264491341465668
153	29.1800213528179	0.1	5.16777518324499	2.70879894244972	7.62675142404027	0.108286905403782	25.4890640813805	14.0691206820711	36.9090074806899	3.98	2.94	5.17	3.15666097309279	5.71893124272431	8.28120151235582	3.39556660563736	6.15175722488333	8.9079478441293	3.47401940060203	6.29801755790154	9.12208117520308	5.16777518324499	4.33947928623773	1.33522463147686	42.8573674588328	0.0911323615534941	0.137446098669747	0.0725878657932446	0.173000866941788	0.222788264450894	0.15306473283145	0.19916991427654	0.249554990485251	0.177889803910519	0.00231308134704285	0.00251825557671773	0.00264491341465668
153	29.1800213528179	0.1	5.1766347757605	2.69327170940515	7.65999784211584	0.114040044676982	24.7927406740838	14.0035627213897	35.581918626778	3.76	2.75	5.2	3.30192984115422	5.84593306035705	8.38993627955988	3.57295796651078	6.32577738005182	9.07859679359286	3.63796386780615	6.44539119597856	9.24471100665573	5.1766347757605	4.18135554717727	-1.60229552239168	38.6007897082371	0.0911323615534941	0.137446098669747	0.0725878657932446	0.173000866941788	0.222788264450894	0.15306473283145	0.19916991427654	0.249554990485251	0.177889803910519	0.00231308134704285	0.00251825557671773	0.00264491341465668
153	29.1800213528179	0.1	5.2087529203692	2.80935369764715	7.60815214309125	0.112789287960972	24.7707298897211	13.9238776000495	35.6175821793927	3.9	3	5.05	3.1772339757573	5.65233384482272	8.12743371388814	3.42447351318341	6.09217567448804	8.75987783579268	3.51368864208924	6.25032949453832	8.98849034932936	5.2087529203692	4.30827973912316	-0.179974725315585	40.9382215034411	0.0911323615534941	0.137446098669747	0.0725878657932446	0.173000866941788	0.222788264450894	0.15306473283145	0.19916991427654	0.249554990485251	0.177889803910519	0.00231308134704285	0.00251825557671773	0.00264491341465668
153	29.1800213528179	0.1	5.23162859442137	2.83209451468073	7.631162674162	0.118352170229351	25.0542669180695	14.3778230802927	35.7307107558464	3.93	3.04	5.34	3.2616516869232	5.68363454617512	8.10561740542704	3.51302920195212	6.12167577978636	8.7303223576206	3.59844654045596	6.26821306251961	8.93499962811193	5.23162859442137	4.30086115785709	-3.91470141915098	37.2693072113702	0.0911323615534941	0.137446098669747	0.0725878657932446	0.173000866941788	0.222788264450894	0.15306473283145	0.19916991427654	0.249554990485251	0.177889803910519	0.00231308134704285	0.00251825557671773	0.00264491341465668
153	29.1800213528179	0.1	5.2651263789554	2.79319487309167	7.73705788481912	0.102838662563544	24.6060553140953	13.2589647164075	35.953145911783	4.35	3.1	5.61	2.74178427135809	5.08821743502105	7.43465059868401	2.92255642894851	5.42369534027665	7.92483425160478	2.98559217198177	5.54295535970192	8.09738588961221	5.2651263789554	4.56811309454079	-0.14301541232437	42.8031596703057	0.0911323615534941	0.137446098669747	0.0725878657932446	0.173000866941788	0.222788264450894	0.15306473283145	0.19916991427654	0.249554990485251	0.177889803910519	0.00231308134704285	0.00251825557671773	0.00264491341465668
153	29.1800213528179	0.1	5.27738065664353	2.80327368046215	7.75148763282491	0.127568270870269	25.6473241018826	15.1755102634775	36.1191379402878	3.63	2.83	5.13	3.69251963161021	6.24053136271742	8.78854309382464	4.01127977770343	6.77925095999462	9.5472221422858	4.09697745763759	6.92375798603241	9.75160813155002	5.27738065664353	4.17880937312197	-2.5701185297175	37.8943857078482	0.0911323615534941	0.137446098669747	0.0725878657932446	0.173000866941788	0.222788264450894	0.15306473283145	0.19916991427654	0.249554990485251	0.177889803910519	0.00231308134704285	0.00251825557671773	0.00264491341465668
153	29.1800213528179	0.1	5.29194613308959	2.83757170009863	7.74632056608056	0.104320362150199	23.0471789946165	12.5034303558896	33.5909276333434	4.02	2.79	5.08	2.7771476187605	5.11902865391635	7.46090968907221	2.98383577269267	5.50001041205426	8.01618505141584	3.04856882270825	5.61568795600001	8.19047128525357	5.29194613308959	4.23880464473097	3.1178164393629	43.5049251105923	0.0911323615534941	0.137446098669747	0.0725878657932446	0.173000866941788	0.222788264450894	0.15306473283145	0.19916991427654	0.249554990485251	0.177889803910519	0.00231308134704285	0.00251825557671773	0.00264491341465668
153	29.1800213528179	0.1	5.31071055417381	2.82937799156556	7.79204311678207	0.13664685040732	27.9887047716699	17.0046500328091	38.9727595105306	4.01	3.02	5.58	3.7840503142445	6.22833559539228	8.67262087654007	4.06656119870419	6.69333274174164	9.3201042847791	4.14934376927051	6.82995439835875	9.51202486698426	5.31071055417381	4.42498936029912	0.968928711138081	42.7404266685185	0.0911323615534941	0.137446098669747	0.0725878657932446	0.173000866941788	0.222788264450894	0.15306473283145	0.19916991427654	0.249554990485251	0.177889803910519	0.00231308134704285	0.00251825557671773	0.00264491341465668
153	29.1800213528179	0.1	5.32481835649677	2.88090854083145	7.76872817216208	0.11219649917361	25.3115664427467	14.1949337037484	36.428199181745	3.77	2.85	5.25	3.33918452293536	5.95423639735288	8.56928827177039	3.61222992647589	6.44111481593806	9.26999970540024	3.68931042056443	6.57521684120785	9.45790356985671	5.32481835649677	4.32346657269395	2.69995649830197	43.5324874156522	0.0911323615534941	0.137446098669747	0.0725878657932446	0.173000866941788	0.222788264450894	0.15306473283145	0.19916991427654	0.249554990485251	0.177889803910519	0.00231308134704285	0.00251825557671773	0.00264491341465668
153	29.1800213528179	0.1	5.37529141225234	2.9214846519545	7.82909817255019	0.11958009631173	25.4730333304271	14.6815386244712	36.264528036383	3.92	2.94	5.27	3.33776081739795	5.79114319863283	8.2445255798677	3.59592039626693	6.23905998210519	8.88219956794346	3.67471002685529	6.38174864553534	9.0802478126123	5.37529141225234	4.34979085734621	3.38997701126453	44.7977938158521	0.0911323615534941	0.137446098669747	0.0725878657932446	0.173000866941788	0.222788264450894	0.15306473283145	0.19916991427654	0.249554990485251	0.177889803910519	0.00231308134704285	0.00251825557671773	0.00264491341465668
153	29.1800213528179	0.1	5.40557129559052	2.88760133529678	7.92354125588427	0.107974488363771	25.7865194393452	14.2145774321143	37.3584614465762	4.15	3.12	5.65	3.0678936370153	5.56543444830155	8.06297525958781	3.28550425079217	5.96019963560058	8.63489502040898	3.35737419943742	6.08938449252784	8.82197557382294	5.40557129559052	4.46415468726184	-1.11520447975564	41.1546896236045	0.0911323615534941	0.137446098669747	0.0725878657932446	0.173000866941788	0.222788264450894	0.15306473283145	0.19916991427654	0.249554990485251	0.177889803910519	0.00231308134704285	0.00251825557671773	0.00264491341465668
153	29.1800213528179	0.1	5.42028594015493	2.84810027206408	7.99247160824578	0.103133397284021	24.6234054151201	13.2864133858033	35.9603974444369	4.01	3.05	5.31	2.96116340837205	5.48785627750174	8.01454914663143	3.18280202525756	5.89861404641548	8.61442606757341	3.26286266850386	6.04228757329098	8.82540509418491	5.42028594015493	4.29819237494142	-5.01554645875352	36.4906415522704	0.0911323615534941	0.137446098669747	0.0725878657932446	0.173000866941788	0.222788264450894	0.15306473283145	0.19916991427654	0.249554990485251	0.177889803910519	0.00231308134704285	0.00251825557671773	0.00264491341465668
153	29.1800213528179	0.1	5.44531004438214	2.95431857164701	7.93630151711727	0.133928486294325	26.0085714626601	15.6823280654772	36.3348148598431	3.93	2.95	5.21	3.55813662198523	5.90104034429249	8.24394406659974	3.83243467969749	6.35595370959716	8.87947273949683	3.9238203397014	6.50558627395613	9.08510901882502	5.44531004438214	4.23554274614982	-0.520523170093219	40.1219317636159	0.0911323615534941	0.137446098669747	0.0725878657932446	0.173000866941788	0.222788264450894	0.15306473283145	0.19916991427654	0.249554990485251	0.177889803910519	0.00231308134704285	0.00251825557671773	0.00264491341465668
153	29.1800213528179	0.1	5.45302520141671	2.87644836952503	8.02960203330838	0.114095982366779	27.3189182553898	15.4337011369955	39.2041353737841	3.81	2.98	4.91	3.59642914309473	6.365974881812	9.13552062052928	3.88603863508018	6.87860746211838	9.87117628915657	3.99465735872019	7.06970712176855	10.1413192962206	5.45302520141671	4.20774774525122	-2.27442415002023	38.452957899871	0.0911323615534941	0.137446098669747	0.0725878657932446	0.173000866941788	0.222788264450894	0.15306473283145	0.19916991427654	0.249554990485251	0.177889803910519	0.00231308134704285	0.00251825557671773	0.00264491341465668
153	29.1800213528179	0.1	5.45371249029167	2.90891473772774	7.9985102428556	0.100996536132468	21.6124381048745	11.5450533434998	31.6798228662492	3.75	2.74	4.97	2.72887681297818	5.1084806160315	7.48808441908481	2.95375096674809	5.52944694551792	8.10514292428776	3.01967307343336	5.65040773428144	8.27680213307112	5.45371249029167	4.02785244384537	-0.610790671267898	38.5173844347676	0.0911323615534941	0.137446098669747	0.0725878657932446	0.173000866941788	0.222788264450894	0.15306473283145	0.19916991427654	0.249554990485251	0.177889803910519	0.00231308134704285	0.00251825557671773	0.00264491341465668
153	29.1800213528179	0.1	5.45980937256635	2.95211469905351	7.96750404607919	0.128123221739056	28.694152916501	17.007436657822	40.3808691751799	3.87	3.09	5.26	3.9097439205637	6.59633736571455	9.2829308108654	4.21770099912621	7.11590816769824	10.0141153362703	4.32401693565332	7.30152323823916	10.2795116508101	5.45980937256635	4.34239109020516	-2.63655346063979	38.7820685773013	0.0911323615534941	0.137446098669747	0.0725878657932446	0.173000866941788	0.222788264450894	0.15306473283145	0.19916991427654	0.249554990485251	0.177889803910519	0.00231308134704285	0.00251825557671773	0.00264491341465668
153	29.1800213528179	0.1	5.49135320687048	2.85572054620065	8.12698586754031	0.0976576449509559	24.3522160757966	12.7949131063182	35.9095190452749	3.86	3	5.08	2.94774497284038	5.61036420634263	8.27298343984489	3.18075386243038	6.05384379699927	8.92693373156816	3.26556524035395	6.20916508014351	9.1532399907627	5.49135320687048	4.18470170373287	0.948594653521161	41.5169338530724	0.0911323615534941	0.137446098669747	0.0725878657932446	0.173000866941788	0.222788264450894	0.15306473283145	0.19916991427654	0.249554990485251	0.177889803910519	0.00231308134704285	0.00251825557671773	0.00264491341465668
153	29.1800213528179	0.1	5.53280312315567	2.96996730006052	8.09563894625082	0.118911276984601	26.18962452613	15.0591665692007	37.3200824830593	4.29	3.14	5.33	3.15836570867314	5.49276161109256	7.82715751351198	3.37173414622367	5.86383389052429	8.35593363482492	3.45800019295262	6.02131465678191	8.56870784565736	5.53280312315567	4.42123201886983	1.79538021492502	43.8676712474232	0.0911323615534941	0.137446098669747	0.0725878657932446	0.173000866941788	0.222788264450894	0.15306473283145	0.19916991427654	0.249554990485251	0.177889803910519	0.00231308134704285	0.00251825557671773	0.00264491341465668
153	29.1800213528179	0.1	5.58578537995749	3.0277002788979	8.14387048101709	0.131181895513902	27.2969961981196	16.3289871281147	38.2650052681245	3.84	3.02	5.16	3.77503388509329	6.31068447789644	8.8463350706996	4.0751334366739	6.81235774484691	9.54958205301992	4.18215489158316	6.98965193632263	9.79302904957994	5.58578537995749	4.28679315399056	1.75371121668349	42.6382331337145	0.0911323615534941	0.137446098669747	0.0725878657932446	0.173000866941788	0.222788264450894	0.15306473283145	0.19916991427654	0.249554990485251	0.177889803910519	0.00231308134704285	0.00251825557671773	0.00264491341465668
153	29.1800213528179	0.1	5.64776379844226	2.98229528890963	8.31323230797488	0.112734954986701	25.6508137017891	14.415531215894	36.8860961876843	4.1	2.87	5.17	3.1457655420237	5.59753537066956	8.04930519931542	3.37307941166746	6.0020147918397	8.63095017201193	3.44724189089138	6.13589146602914	8.83200195400802	5.64776379844226	4.26759716884882	0.262448634933679	41.1341162573298	0.0911323615534941	0.137446098669747	0.0725878657932446	0.173000866941788	0.222788264450894	0.15306473283145	0.19916991427654	0.249554990485251	0.177889803910519	0.00231308134704285	0.00251825557671773	0.00264491341465668
153	29.1800213528179	0.1	5.65342797239966	2.93040601963509	8.37644992516423	0.11105691984882	26.1055980766913	14.5741652483577	37.6370309050248	3.81	3	5.12	3.39946931576216	6.08921184294461	8.77895437012706	3.67365458478256	6.58033914317901	9.48702370157547	3.76615950473808	6.74773493637793	9.73146355400274	5.65342797239966	4.21725863987634	-3.08261694087138	37.5659027903944	0.0911323615534941	0.137446098669747	0.0725878657932446	0.173000866941788	0.222788264450894	0.15306473283145	0.19916991427654	0.249554990485251	0.177889803910519	0.00231308134704285	0.00251825557671773	0.00264491341465668
153	29.1800213528179	0.1	5.68299346628232	3.06250505479304	8.3034818777716	0.130208963261734	26.9826570545581	16.0944292517387	37.8708848573774	3.98	3.01	5.29	3.60606531270098	6.04564611313797	8.48522691357496	3.87835696997272	6.50214893731778	9.12594090466283	3.97077562856825	6.65497333610334	9.34471512955107	5.68299346628232	4.30417691105174	-1.15773748646464	40.032135644636	0.0911323615534941	0.137446098669747	0.0725878657932446	0.173000866941788	0.222788264450894	0.15306473283145	0.19916991427654	0.249554990485251	0.177889803910519	0.00231308134704285	0.00251825557671773	0.00264491341465668
153	29.1800213528179	0.1	5.72122345061904	3.09979654964306	8.34265035159502	0.128226977427518	28.6598482711235	16.9925215793845	40.3271749628624	4.01	3.07	5.41	3.78295996194825	6.38039846050317	8.97783695905808	4.06558900475208	6.8570849514356	9.64858089811912	4.16464228103477	7.01996585722685	9.8770556158328	5.72122345061904	4.42560744791297	2.41567667205774	44.4175042003392	0.0911323615534941	0.137446098669747	0.0725878657932446	0.173000866941788	0.222788264450894	0.15306473283145	0.19916991427654	0.249554990485251	0.177889803910519	0.00231308134704285	0.00251825557671773	0.00264491341465668
153	29.1800213528179	0.1	5.74143563420427	3.09318040496985	8.3896908634387	0.121245785951684	28.8181492675004	16.7051432812383	40.9311552537625	4.06	3.03	5.39	3.67853066908025	6.34585672938777	9.0131827896953	3.94839775800552	6.81140616647455	9.67441457494357	4.03947707504006	6.96853655087352	9.90774434273803	5.74143563420427	4.43012183999286	-1.2721662256557	40.731250810325	0.0911323615534941	0.137446098669747	0.0725878657932446	0.173000866941788	0.222788264450894	0.15306473283145	0.19916991427654	0.249554990485251	0.177889803910519	0.00231308134704285	0.00251825557671773	0.00264491341465668
153	29.1800213528179	0.1	5.81703702593348	3.13296970279908	8.50110434906787	0.120179269179113	27.36795647422	15.8065639022161	38.9293490462238	3.96	3	5.32	3.55802690458481	6.16047396899008	8.76292103339535	3.82875869738471	6.62922707481192	9.42969545223913	3.9182230378302	6.7858022833909	9.65349005029648	5.81703702593348	4.33093087730956	1.87067358542885	43.3883330372304	0.0911323615534941	0.137446098669747	0.0725878657932446	0.173000866941788	0.222788264450894	0.15306473283145	0.19916991427654	0.249554990485251	0.177889803910519	0.00231308134704285	0.00251825557671773	0.00264491341465668
153	29.1800213528179	0.1	6.25549598808741	3.39583810422536	9.11515387194946	0.123154041731584	28.9268869834292	16.8758483715685	40.9779255952899	4.11	2.94	5.44	3.67901524120153	6.30619899808089	8.93338275496025	3.94442075243046	6.76113051080014	9.57784026916983	4.02490391615465	6.89374410594946	9.77054965300637	6.25549598808741	4.31169085406521	2.22544022833324	43.8459920309427	0.0911323615534941	0.137446098669747	0.0725878657932446	0.173000866941788	0.222788264450894	0.15306473283145	0.19916991427654	0.249554990485251	0.177889803910519	0.00231308134704285	0.00251825557671773	0.00264491341465668
153	29.1800213528179	0.1	6.61645040615522	3.58274645256406	9.65015435974639	0.131919043333047	29.9715729798162	17.9677007019485	41.9754452576839	4.02	2.91	5.04	3.99080155972922	6.65697866296367	9.32315576619812	4.28781299329249	7.15241767347189	10.0170223536513	4.38816915840002	7.32898461284309	10.2647855304446	6.61645040615522	4.14090130670851	-2.46806742567321	37.7127512073378	0.0911323615534941	0.137446098669747	0.0725878657932446	0.173000866941788	0.222788264450894	0.15306473283145	0.19916991427654	0.249554990485251	0.177889803910519	0.00231308134704285	0.00251825557671773	0.00264491341465668
153	29.1800213528179	0.11	4.20730812944831	2.36938455656568	6.04523170233094	0.119067157456099	20.3310228880032	11.69686276082	28.9651830151864	4.31	3.02	5.87	2.43911394224467	4.2395711055387	6.04002826883273	2.60227154896912	4.52316518580591	6.44405882264271	2.64725445668806	4.59811959308586	6.55257148072446	4.20730812944831	4.65600268900224	3.9101235966182	47.0612008923374	0.0911323615534941	0.137446098669747	0.0725878657932446	0.173000866941788	0.222788264450894	0.15306473283145	0.19916991427654	0.249554990485251	0.177889803910519	0.00231308134704285	0.00251825557671773	0.00264491341465668
153	29.1800213528179	0.11	4.23751593088343	2.39311584290271	6.08191601886415	0.125098094329027	23.7847240749442	13.9641265377302	33.6053216121582	3.88	2.84	5.25	3.20223124268887	5.454275018615	7.70631879454112	3.45344519992121	5.88216104789163	8.31087689586206	3.52599602800331	5.99968448207369	8.48105423121518	4.23751593088343	4.55910894694861	0.470797510278943	42.2771185638889	0.0911323615534941	0.137446098669747	0.0725878657932446	0.173000866941788	0.222788264450894	0.15306473283145	0.19916991427654	0.249554990485251	0.177889803910519	0.00231308134704285	0.00251825557671773	0.00264491341465668
153	29.1800213528179	0.11	4.24249997512799	2.40112519835525	6.08387475190073	0.151441113097039	25.3396195168744	15.9746870994788	34.70455193427	3.95	3.21	5.78	3.60198074399684	5.71359056935557	7.82520039471429	3.87682610016451	6.14956009463633	8.42229408910815	3.96365456399364	6.28551825529238	8.61041366239551	4.24249997512799	4.60682012014971	2.81839839239537	45.6530516991161	0.0911323615534941	0.137446098669747	0.0725878657932446	0.173000866941788	0.222788264450894	0.15306473283145	0.19916991427654	0.249554990485251	0.177889803910519	0.00231308134704285	0.00251825557671773	0.00264491341465668
153	29.1800213528179	0.11	4.33555108937086	2.45519172319492	6.21591045554679	0.171840574285074	27.9190880390457	18.3497740127147	37.4884020653766	4	3.04	5.31	4.09296515002957	6.2274257048202	8.36188625961082	4.39973054203166	6.69416769198059	8.98860484192953	4.50885645498231	6.85769985581707	9.20642077844283	4.33555108937086	4.51219894351748	3.92841084410388	45.5477083252462	0.0911323615534941	0.137446098669747	0.0725878657932446	0.173000866941788	0.222788264450894	0.15306473283145	0.19916991427654	0.249554990485251	0.177889803910519	0.00231308134704285	0.00251825557671773	0.00264491341465668
153	29.1800213528179	0.11	4.33657002593281	2.45083552902179	6.22230452284383	0.128569756030476	24.0284755468595	14.2615340941238	33.7954169995952	3.99	3.02	5.25	3.19049627609156	5.37549195244008	7.5604876287886	3.43079761010289	5.78036247268432	8.12992733526576	3.51334620802683	5.91711529790511	8.33546552205053	4.33657002593281	4.5243431883589	-0.0811518468714273	42.1382800928307	0.0911323615534941	0.137446098669747	0.0725878657932446	0.173000866941788	0.222788264450894	0.15306473283145	0.19916991427654	0.249554990485251	0.177889803910519	0.00231308134704285	0.00251825557671773	0.00264491341465668
153	29.1800213528179	0.11	4.43039212226418	2.50098577396895	6.35979847055941	0.140871813438758	25.3666926216613	15.586075925347	35.1473093179755	4.03	2.98	5.07	3.45135710684044	5.61716209237948	7.78296707791852	3.70693058643058	6.03311373601727	8.35929688560396	3.80227928947372	6.18820383016488	8.57310587927175	4.43039212226418	4.35490621621725	2.42707413431669	43.4161012438786	0.0911323615534941	0.137446098669747	0.0725878657932446	0.173000866941788	0.222788264450894	0.15306473283145	0.19916991427654	0.249554990485251	0.177889803910519	0.00231308134704285	0.00251825557671773	0.00264491341465668
153	29.1800213528179	0.11	4.43542783527561	2.44177200173344	6.42908366881778	0.12207220569397	22.0010752225871	12.7891507024392	31.2129997427349	3.72	2.97	5.22	3.04774683805442	5.24301488062444	7.43828292319447	3.30222496068483	5.68079159064683	8.05935822060884	3.38204422919026	5.81112250369411	8.24860505395126	4.43542783527561	4.28846940228856	1.90561854418751	42.5877748657895	0.0911323615534941	0.137446098669747	0.0725878657932446	0.173000866941788	0.222788264450894	0.15306473283145	0.19916991427654	0.249554990485251	0.177889803910519	0.00231308134704285	0.00251825557671773	0.00264491341465668
153	29.1800213528179	0.11	4.46707427725053	2.46137238289712	6.47277617160394	0.125713173460201	22.8965470531445	13.4691450452868	32.3239490610022	4.06	2.98	5.21	2.96862847733689	5.04644811427238	7.12426775120788	3.18674334370141	5.41722720113455	7.6477110585677	3.26411870034131	5.55141128578375	7.8345345108843	4.46707427725053	4.4326626381724	2.58086335419824	44.1722192667916	0.0911323615534941	0.137446098669747	0.0725878657932446	0.173000866941788	0.222788264450894	0.15306473283145	0.19916991427654	0.249554990485251	0.177889803910519	0.00231308134704285	0.00251825557671773	0.00264491341465668
153	29.1800213528179	0.11	4.46822388856919	2.45679926703976	6.47964851009863	0.10324037620205	20.8934566666834	11.279348763389	30.5075645699778	4.21	3	5.4	2.40176920966999	4.44895019723966	6.49613118480933	2.56828109260483	4.75739077156424	6.94650045052364	2.62508264813176	4.86248060020094	7.10358923856196	4.46822388856919	4.60159885636113	1.70112889479424	44.2626879999718	0.0911323615534941	0.137446098669747	0.0725878657932446	0.173000866941788	0.222788264450894	0.15306473283145	0.19916991427654	0.249554990485251	0.177889803910519	0.00231308134704285	0.00251825557671773	0.00264491341465668
153	29.1800213528179	0.11	4.47075258690623	2.44134510540793	6.50016006840452	0.131564484614641	24.3434894559303	14.5785906656806	34.1083882461799	3.98	3.05	5.53	3.2643683470818	5.45087781526983	7.63738728345787	3.51060100806424	5.86203979407775	8.21347858009125	3.58657153362384	5.99143310568095	8.38749078214139	4.47075258690623	4.4979712041738	-1.36925924512908	40.4616696432964	0.0911323615534941	0.137446098669747	0.0725878657932446	0.173000866941788	0.222788264450894	0.15306473283145	0.19916991427654	0.249554990485251	0.177889803910519	0.00231308134704285	0.00251825557671773	0.00264491341465668
153	29.1800213528179	0.11	4.51215674208576	2.51135009225296	6.51296339191856	0.124085792946226	23.9738760173132	14.0291351370314	33.918616897595	4.17	3.22	5.51	3.01442573535109	5.15124190741791	7.28805807948473	3.22664186264494	5.51389028701671	7.80113871138848	3.31148258209454	5.65368373944174	8.0038744553592	4.51215674208576	4.64675656838623	0.99643692510663	44.3534698908221	0.0911323615534941	0.137446098669747	0.0725878657932446	0.173000866941788	0.222788264450894	0.15306473283145	0.19916991427654	0.249554990485251	0.177889803910519	0.00231308134704285	0.00251825557671773	0.00264491341465668
153	29.1800213528179	0.11	4.56854720007692	2.57945376714078	6.55764063301307	0.147090145639799	23.7498780890548	14.8207999540468	32.6789562240628	3.87	3.04	5.43	3.40296211617823	5.45314258687077	7.50332305756331	3.67047352393739	5.88182142616491	8.09316932839243	3.75286729351258	6.01858611538476	8.27811724304165	4.56854720007692	4.42056747041442	-3.62282066389504	37.9468292043129	0.0911323615534941	0.137446098669747	0.0725878657932446	0.173000866941788	0.222788264450894	0.15306473283145	0.19916991427654	0.249554990485251	0.177889803910519	0.00231308134704285	0.00251825557671773	0.00264491341465668
153	29.1800213528179	0.11	4.59093692227636	2.52070461270728	6.66116923184544	0.167707564707834	27.3893517638613	17.8629506738131	36.9157528539094	3.97	3.12	5.34	4.01500699404718	6.15623033967921	8.29745368531123	4.31976934129185	6.62352397360841	8.92727860592497	4.42812903241636	6.79450463183958	9.15054067451051	4.59093692227636	4.48998508883439	-1.33278094664475	40.4184485808562	0.0911323615534941	0.137446098669747	0.0725878657932446	0.173000866941788	0.222788264450894	0.15306473283145	0.19916991427654	0.249554990485251	0.177889803910519	0.00231308134704285	0.00251825557671773	0.00264491341465668
153	29.1800213528179	0.11	4.59102294137281	2.56450912465739	6.61753675808823	0.128445567366824	24.6466482194553	14.6228797826771	34.6704166562334	3.87	3.13	5.35	3.35813369376543	5.66008481600085	7.96203593823626	3.622200221554	6.10516505420726	8.58812988686053	3.71335613012518	6.26232789657399	8.80965053980893	4.59102294137281	4.43803327267931	-2.33539806640597	39.3560871109939	0.0911323615534941	0.137446098669747	0.0725878657932446	0.173000866941788	0.222788264450894	0.15306473283145	0.19916991427654	0.249554990485251	0.177889803910519	0.00231308134704285	0.00251825557671773	0.00264491341465668
153	29.1800213528179	0.11	4.63096344464977	2.53279097593192	6.72913591336761	0.12163532322831	23.3415861843528	13.5484137538875	33.1347586148181	3.84	2.88	5.12	3.13726646490183	5.40497041971234	7.67267437452285	3.38732329936811	5.83577532859006	8.284227357812	3.46335340528557	5.97241410366735	8.47122611604488	4.63096344464977	4.30508117612567	1.22344584315014	41.9980736306213	0.0911323615534941	0.137446098669747	0.0725878657932446	0.173000866941788	0.222788264450894	0.15306473283145	0.19916991427654	0.249554990485251	0.177889803910519	0.00231308134704285	0.00251825557671773	0.00264491341465668
153	29.1800213528179	0.11	4.65832831904526	2.5789346309679	6.73772200712261	0.142282962417536	26.3246010736033	16.2334007141855	36.4158014330211	4.16	3.2	5.31	3.49635426047381	5.66979973817423	7.84324521587464	3.74348943839187	6.07056203588931	8.39763463338676	3.84330261896788	6.23724059013265	8.6228296823941	4.65832831904526	4.62416438940006	-2.45900862520223	40.3481045223295	0.0911323615534941	0.137446098669747	0.0725878657932446	0.173000866941788	0.222788264450894	0.15306473283145	0.19916991427654	0.249554990485251	0.177889803910519	0.00231308134704285	0.00251825557671773	0.00264491341465668
153	29.1800213528179	0.11	4.66102263528882	2.56959912941919	6.75244614115845	0.131652465258103	26.2388431329929	15.7177119764023	36.7599742895834	4.08	3.04	5.78	3.44888961472054	5.75750934484132	8.0661290749621	3.70041997293151	6.17740924008	8.65439850722849	3.76754867127529	6.29133258099324	8.81601758038261	4.66102263528882	4.65095123806582	-3.78406206654347	39.1039612706117	0.0911323615534941	0.137446098669747	0.0725878657932446	0.173000866941788	0.222788264450894	0.15306473283145	0.19916991427654	0.249554990485251	0.177889803910519	0.00231308134704285	0.00251825557671773	0.00264491341465668
153	29.1800213528179	0.11	4.69910330017819	2.59255430937785	6.80565229097853	0.130942704574797	23.8089932782789	14.2324220025849	33.3855645539729	4.01	3.11	5.59	3.16738280250961	5.29861999883021	7.42985719515081	3.40388374691785	5.69425535834244	7.98462696976703	3.48048980593741	5.81863293525693	8.15866396594334	4.69910330017819	4.56917803702101	-2.92447014729046	39.3048664417714	0.0911323615534941	0.137446098669747	0.0725878657932446	0.173000866941788	0.222788264450894	0.15306473283145	0.19916991427654	0.249554990485251	0.177889803910519	0.00231308134704285	0.00251825557671773	0.00264491341465668
153	29.1800213528179	0.11	4.759240032302	2.66192505965653	6.85655500494746	0.112778102725961	24.0131680473779	13.4974567189855	34.5288793757704	3.99	2.99	5.34	3.02018887079122	5.37318284467012	7.72617681854901	3.24774125277591	5.77801863721565	8.30829602165539	3.3211412676168	5.91065423919111	8.49529165804783	4.759240032302	4.49793337323075	3.84359953514116	46.2576595178389	0.0911323615534941	0.137446098669747	0.0725878657932446	0.173000866941788	0.222788264450894	0.15306473283145	0.19916991427654	0.249554990485251	0.177889803910519	0.00231308134704285	0.00251825557671773	0.00264491341465668
153	29.1800213528179	0.11	4.7720812058218	2.68421839501257	6.85994401663102	0.126583887762924	24.8603692292649	14.6647309139129	35.0560075446169	4.28	3.02	5.55	3.08200187471466	5.22476034647193	7.3675188182292	3.29095008781838	5.57897957886339	7.86700906990841	3.35829058101583	5.69257896088254	8.02873931061123	4.7720812058218	4.60184252668031	-2.6418366780143	39.9494879504838	0.0911323615534941	0.137446098669747	0.0725878657932446	0.173000866941788	0.222788264450894	0.15306473283145	0.19916991427654	0.249554990485251	0.177889803910519	0.00231308134704285	0.00251825557671773	0.00264491341465668
153	29.1800213528179	0.11	4.79290314993991	2.68325393099951	6.90255236888032	0.151704759088623	27.0197475244655	17.0441099850581	36.995385063873	3.97	3.08	5.36	3.82800818886775	6.06847848761055	8.30894878635335	4.11820647402591	6.52852506111191	8.93884364819791	4.21789312700397	6.68785238972452	9.1561394842636	4.79290314993991	4.55281690720799	0.326963305992489	42.4631009328846	0.0911323615534941	0.137446098669747	0.0725878657932446	0.173000866941788	0.222788264450894	0.15306473283145	0.19916991427654	0.249554990485251	0.177889803910519	0.00231308134704285	0.00251825557671773	0.00264491341465668
153	29.1800213528179	0.11	4.8034608397835	2.70958101931002	6.89734066025699	0.153137586899366	26.775129078186	16.9444716157151	36.6057865406569	4.01	2.95	5.44	3.76857469757563	5.9549849801625	8.14139526274937	4.04967191780128	6.39916609868618	8.74866027957108	4.13292020286301	6.52970131010523	8.9239894140857	4.8034608397835	4.45888117860758	-1.56704960507474	39.8889267260337	0.0911323615534941	0.137446098669747	0.0725878657932446	0.173000866941788	0.222788264450894	0.15306473283145	0.19916991427654	0.249554990485251	0.177889803910519	0.00231308134704285	0.00251825557671773	0.00264491341465668
153	29.1800213528179	0.11	4.81508132383344	2.72943546785292	6.90072717981397	0.146657059310408	25.0419277112431	15.610802019512	34.4730534029743	3.71	2.86	5.17	3.72653227460697	5.9778832450557	8.22923421550443	4.03854303831123	6.47839250653027	8.91824197474932	4.12686441671038	6.62091644848044	9.11697057565987	4.81508132383344	4.29811238388881	-0.509336029654228	40.1411054882555	0.0911323615534941	0.137446098669747	0.0725878657932446	0.173000866941788	0.222788264450894	0.15306473283145	0.19916991427654	0.249554990485251	0.177889803910519	0.00231308134704285	0.00251825557671773	0.00264491341465668
153	29.1800213528179	0.11	4.8229388449593	2.6658981116523	6.97997957826631	0.158692856220593	27.4273036799672	17.5675247721516	37.2870825877827	4.08	3.14	5.57	3.8484173695831	6.00834285147211	8.16826833336111	4.12830962576252	6.44532472612261	8.76233982648271	4.22239864064785	6.59574263311321	8.96086671164386	4.8229388449593	4.5136016620958	1.85613255023331	44.2345516102884	0.0911323615534941	0.137446098669747	0.0725878657932446	0.173000866941788	0.222788264450894	0.15306473283145	0.19916991427654	0.249554990485251	0.177889803910519	0.00231308134704285	0.00251825557671773	0.00264491341465668
153	29.1800213528179	0.11	4.8394759868546	2.68166634269391	6.99728563101529	0.11610209917353	23.021571870936	13.1040892087472	32.9390545331248	3.92	3	5.2	2.97637319269787	5.22896237036318	7.48155154802849	3.20623026041117	5.63278066861408	8.059331076817	3.28743377553765	5.76963651981202	8.26214902673513	4.8394759868546	4.3728229556405	-2.52763321081109	38.7269346009664	0.0911323615534941	0.137446098669747	0.0725878657932446	0.173000866941788	0.222788264450894	0.15306473283145	0.19916991427654	0.249554990485251	0.177889803910519	0.00231308134704285	0.00251825557671773	0.00264491341465668
153	29.1800213528179	0.11	4.87542555311481	2.72833096937481	7.02252013685481	0.131274914207938	27.2928888739387	16.3310029504015	38.254774797476	4.02	3.04	5.75	3.62723156640602	6.0619441661131	8.49665676582019	3.8971792876784	6.51308933955017	9.12899939142194	3.96860116672076	6.62905709793593	9.29737569322589	4.87542555311481	4.65984307482123	-1.82395722804402	41.0865723100601	0.0911323615534941	0.137446098669747	0.0725878657932446	0.173000866941788	0.222788264450894	0.15306473283145	0.19916991427654	0.249554990485251	0.177889803910519	0.00231308134704285	0.00251825557671773	0.00264491341465668
153	29.1800213528179	0.11	4.90161483098287	2.73110375022337	7.07212591174237	0.139959840917347	25.332889696636	15.5283357821623	35.1374436111096	3.95	2.89	5.36	3.50089624525094	5.71135372550267	7.92181120575441	3.76797294455532	6.14706201124129	8.52615107792725	3.84259591986946	6.26981198133281	8.6968154894421	4.90161483098287	4.33583958310197	-1.7156809891838	39.0766876609425	0.0911323615534941	0.137446098669747	0.0725878657932446	0.173000866941788	0.222788264450894	0.15306473283145	0.19916991427654	0.249554990485251	0.177889803910519	0.00231308134704285	0.00251825557671773	0.00264491341465668
153	29.1800213528179	0.11	4.93347067392476	2.72571390033641	7.1412274475131	0.113432057407567	22.9561254619904	12.9360230964129	32.9762278275679	3.99	2.95	5.33	2.89491553316598	5.13728552321855	7.37965551327112	3.11307340409286	5.52442610098289	7.93577879787292	3.18183550390304	5.64725754091902	8.11006717335784	4.93347067392476	4.3810490988933	0.0503353927039414	41.4501951044585	0.0911323615534941	0.137446098669747	0.0725878657932446	0.173000866941788	0.222788264450894	0.15306473283145	0.19916991427654	0.249554990485251	0.177889803910519	0.00231308134704285	0.00251825557671773	0.00264491341465668
153	29.1800213528179	0.11	4.9402895742361	2.77075636030078	7.10982278817141	0.125358928144527	25.2899485648711	14.8602752302942	35.7196218994481	4.05	3.04	5.36	3.27959391156336	5.58137450698212	7.88315510240089	3.52109157772996	5.99236713405265	8.46364269037535	3.60321883793424	6.13634981488576	8.65773897802036	4.9402895742361	4.46289528166915	-0.986568447375877	41.1403455016675	0.0911323615534941	0.137446098669747	0.0725878657932446	0.173000866941788	0.222788264450894	0.15306473283145	0.19916991427654	0.249554990485251	0.177889803910519	0.00231308134704285	0.00251825557671773	0.00264491341465668
153	29.1800213528179	0.11	4.94157079523652	2.78496671205826	7.09817487841477	0.137422782692066	24.8253615279142	15.114658657019	34.5360643988094	4.22	3.01	5.61	3.21172344332486	5.27515688031702	7.33859031730919	3.43359834798274	5.63957958063024	7.84556081327774	3.49865464042409	5.74928962942532	7.99765624670714	4.94157079523652	4.5420245051645	-2.53730402698787	39.8112490181632	0.0911323615534941	0.137446098669747	0.0725878657932446	0.173000866941788	0.222788264450894	0.15306473283145	0.19916991427654	0.249554990485251	0.177889803910519	0.00231308134704285	0.00251825557671773	0.00264491341465668
153	29.1800213528179	0.11	4.9646647574255	2.72530670331212	7.20402281153889	0.143135839400973	28.2090355831891	17.4330873912959	38.9849837750823	3.88	2.92	5.01	3.99467526514435	6.46391165078452	8.93314803642469	4.3076646356289	6.97036974916857	9.63307486270824	4.41432909012026	7.14819141077852	9.87067727150363	4.9646647574255	4.25558982388579	-0.860074992082755	39.7176927204405	0.0911323615534941	0.137446098669747	0.0725878657932446	0.173000866941788	0.222788264450894	0.15306473283145	0.19916991427654	0.249554990485251	0.177889803910519	0.00231308134704285	0.00251825557671773	0.00264491341465668
153	29.1800213528179	0.11	4.96960396858385	2.76804654076274	7.17116139640495	0.112337484442187	20.7744030223452	11.656906479654	29.8918995650365	3.86	2.74	5.54	2.68849563289678	4.79131336423579	6.8941310955748	2.90139029443485	5.17072444622543	7.44005859801602	2.94150314249762	5.24207024711081	7.53827062722434	4.96960396858385	4.23376832921825	5.1029009509411	45.4024107639642	0.0911323615534941	0.137446098669747	0.0725878657932446	0.173000866941788	0.222788264450894	0.15306473283145	0.19916991427654	0.249554990485251	0.177889803910519	0.00231308134704285	0.00251825557671773	0.00264491341465668
153	29.1800213528179	0.11	4.99426789481772	2.72832931028528	7.26020647935017	0.104012185690925	23.2834166873576	12.6139892950719	33.9528440796432	3.9	2.97	5.62	2.87603113803479	5.30869575248814	7.74136036694149	3.0995383628741	5.72125451774742	8.34297067262074	3.15779656642704	5.82887916411977	8.49486138261295	4.99426789481772	4.45232512613151	0.955923444754768	42.8294680647718	0.0911323615534941	0.137446098669747	0.0725878657932446	0.173000866941788	0.222788264450894	0.15306473283145	0.19916991427654	0.249554990485251	0.177889803910519	0.00231308134704285	0.00251825557671773	0.00264491341465668
153	29.1800213528179	0.11	4.99794652602648	2.73191136380126	7.2639816882517	0.116474626739012	25.3311226596948	14.4384676530297	36.2237776663598	4.09	3.07	5.29	3.15734402214841	5.53930449032885	7.92126495850929	3.38629332797127	5.94097751325756	8.49566169854385	3.47071948007215	6.0915438924696	8.70270356523099	4.99794652602648	4.44661372007973	2.94868950874587	44.7583627662098	0.0911323615534941	0.137446098669747	0.0725878657932446	0.173000866941788	0.222788264450894	0.15306473283145	0.19916991427654	0.249554990485251	0.177889803910519	0.00231308134704285	0.00251825557671773	0.00264491341465668
153	29.1800213528179	0.11	5.00377564405227	2.75339725153127	7.25415403657326	0.126805176214058	25.9089633096772	15.2939001423708	36.5240264769837	3.91	2.93	4.99	3.48415848560623	5.90241426505608	8.32067004450593	3.75455593847159	6.36048693586618	8.96641793326078	3.85092099050634	6.52698177332118	9.20708578311629	5.00377564405227	4.34222136424295	1.46619613322137	42.5167052883264	0.0911323615534941	0.137446098669747	0.0725878657932446	0.173000866941788	0.222788264450894	0.15306473283145	0.19916991427654	0.249554990485251	0.177889803910519	0.00231308134704285	0.00251825557671773	0.00264491341465668
153	29.1800213528179	0.11	5.00408815410562	2.82122294536465	7.1869533628466	0.107259200808432	22.6063958335961	12.4237133360335	32.7890783311586	3.98	2.86	5.32	2.78301621034346	5.06402267668751	7.34502914303156	2.99308493159052	5.44626722276817	7.89944951394581	3.0516491796863	5.55448104451372	8.05561605140407	5.00408815410562	4.31678624110112	1.9927284959485	43.0337111423652	0.0911323615534941	0.137446098669747	0.0725878657932446	0.173000866941788	0.222788264450894	0.15306473283145	0.19916991427654	0.249554990485251	0.177889803910519	0.00231308134704285	0.00251825557671773	0.00264491341465668
153	29.1800213528179	0.11	5.01219618974527	2.74363486441108	7.28075751507946	0.111439153948212	24.1690338841428	13.5136417951681	34.8244259731175	4.06	2.74	5.6	2.97385423416805	5.31871310795057	7.6635719817331	3.1917921175839	5.70849316640968	8.22519421523546	3.23248574459744	5.78176723379874	8.33245876149973	5.01219618974527	4.44903917950064	0.150284653046102	41.4458820828417	0.0911323615534941	0.137446098669747	0.0725878657932446	0.173000866941788	0.222788264450894	0.15306473283145	0.19916991427654	0.249554990485251	0.177889803910519	0.00231308134704285	0.00251825557671773	0.00264491341465668
153	29.1800213528179	0.11	5.01317344861519	2.77049625413926	7.25585064309112	0.0852616537006385	21.2242384383668	10.3702552574136	32.07822161932	4.4	3.06	5.54	2.12227457311334	4.34354415135921	6.56481372960507	2.25970239546125	4.62481021445753	6.98991803345382	2.30815898616234	4.72445958682006	7.14347136333409	5.01317344861519	4.59079170924141	0.892139986402154	43.892889981222	0.0911323615534941	0.137446098669747	0.0725878657932446	0.173000866941788	0.222788264450894	0.15306473283145	0.19916991427654	0.249554990485251	0.177889803910519	0.00231308134704285	0.00251825557671773	0.00264491341465668
153	29.1800213528179	0.11	5.02799886796463	2.74330382806321	7.31269390786605	0.087411426442452	21.4771257395014	10.6424721370157	32.311779341987	4.42	3	5.59	2.16839245261932	4.37594167576085	6.58349089890238	2.30773111717638	4.65713517859913	7.00653924002189	2.35302064389473	4.74905500733045	7.14310495606039	5.02799886796463	4.64080651216895	1.66918301593193	44.4543993424136	0.0911323615534941	0.137446098669747	0.0725878657932446	0.173000866941788	0.222788264450894	0.15306473283145	0.19916991427654	0.249554990485251	0.177889803910519	0.00231308134704285	0.00251825557671773	0.00264491341465668
153	29.1800213528179	0.11	5.03756562949734	2.77379278160919	7.3013384773855	0.146009692029243	29.8666622548311	18.5892935186475	41.1440309910148	4.2	3.29	5.65	3.97315499370673	6.38350662245978	8.79385825121283	4.25036593897606	6.82889017979596	9.40741442061586	4.35729252989185	7.0060308150866	9.64498288512564	5.03756562949734	4.78746036245503	-4.20137111618608	39.9834958296753	0.0911323615534941	0.137446098669747	0.0725878657932446	0.173000866941788	0.222788264450894	0.15306473283145	0.19916991427654	0.249554990485251	0.177889803910519	0.00231308134704285	0.00251825557671773	0.00264491341465668
153	29.1800213528179	0.11	5.04858635723044	2.85795931837284	7.23921339608804	0.119912212901254	25.4833473621228	14.7044776126057	36.2622171116398	3.97	2.98	5.7	3.30604960692167	5.72949361066523	8.15293761440879	3.55711893846337	6.16460508869339	8.77209123892342	3.62046586632773	6.278342134156	8.93038669259132	5.04858635723044	4.59976415959667	-1.15478106094113	41.7477009450949	0.0911323615534941	0.137446098669747	0.0725878657932446	0.173000866941788	0.222788264450894	0.15306473283145	0.19916991427654	0.249554990485251	0.177889803910519	0.00231308134704285	0.00251825557671773	0.00264491341465668
153	29.1800213528179	0.11	5.05708448789352	2.84689215379084	7.2672768219962	0.122507887716027	25.5558054133735	14.8771980370967	36.2344127896503	4.11	3.01	5.66	3.24237686563762	5.56970150215392	7.89702613867023	3.47617136359922	5.97130983469919	8.46644830579917	3.54283844836419	6.08814051721268	8.63041271757398	5.05708448789352	4.56981754255679	4.05511063685229	46.3882514146611	0.0911323615534941	0.137446098669747	0.0725878657932446	0.173000866941788	0.222788264450894	0.15306473283145	0.19916991427654	0.249554990485251	0.177889803910519	0.00231308134704285	0.00251825557671773	0.00264491341465668
153	29.1800213528179	0.11	5.07850549371844	2.83471935361159	7.32229163382528	0.133471222892212	27.1582342513928	16.3542319818111	37.9622365209744	3.98	3.04	5.29	3.66763838463655	6.0905692489956	8.51350011335465	3.94500005800183	6.55116277035388	9.15732548270593	4.04033729175132	6.71243809327119	9.38085971348938	5.07850549371844	4.45908047087578	-0.795784396339273	41.0319826475067	0.0911323615534941	0.137446098669747	0.0725878657932446	0.173000866941788	0.222788264450894	0.15306473283145	0.19916991427654	0.249554990485251	0.177889803910519	0.00231308134704285	0.00251825557671773	0.00264491341465668
153	29.1800213528179	0.11	5.08846272304214	2.83001099223961	7.34691445384468	0.112811043340507	23.7459286666415	13.3489566257403	34.1429007075427	3.88	2.96	5.39	3.06250539806035	5.44776919743065	7.83303299680094	3.30293052134971	5.87545189858564	8.44797327582158	3.37350442083455	6.00115341183268	8.63063681320059	5.08846272304214	4.36776382958768	3.54847063901778	44.7424915746314	0.0911323615534941	0.137446098669747	0.0725878657932446	0.173000866941788	0.222788264450894	0.15306473283145	0.19916991427654	0.249554990485251	0.177889803910519	0.00231308134704285	0.00251825557671773	0.00264491341465668
153	29.1800213528179	0.11	5.0908878612971	2.83035378376538	7.35142193882881	0.131003304357208	26.9057092458315	16.0864421175609	37.7249763741022	4.32	3.32	5.62	3.35035040408683	5.60369739842029	7.85704439275375	3.57399012069671	5.97775060092159	8.38151108114648	3.66801861791012	6.13000386935712	8.5995251149037	5.0908878612971	4.60854430863507	1.96527582390271	45.4488374971687	0.0911323615534941	0.137446098669747	0.0725878657932446	0.173000866941788	0.222788264450894	0.15306473283145	0.19916991427654	0.249554990485251	0.177889803910519	0.00231308134704285	0.00251825557671773	0.00264491341465668
153	29.1800213528179	0.11	5.10879360900931	2.82835430422891	7.38923291378972	0.122774228509239	24.5137302881277	14.2832281811175	34.7442323951378	3.85	2.8	5.21	3.30010972188219	5.66384563892886	8.02758155597552	3.56219922959751	6.11365932404347	8.66511941848943	3.63417945158154	6.23266201872615	8.84026508227717	5.10879360900931	4.28373215248745	1.74073301867298	42.6241782276399	0.0911323615534941	0.137446098669747	0.0725878657932446	0.173000866941788	0.222788264450894	0.15306473283145	0.19916991427654	0.249554990485251	0.177889803910519	0.00231308134704285	0.00251825557671773	0.00264491341465668
153	29.1800213528179	0.11	5.11630313105309	2.89769053445636	7.33491572764982	0.0999783648835436	21.5023177684917	11.4296572498314	31.5749782871519	3.74	2.97	5.3	2.71076208150997	5.09968640330533	7.48861072510069	2.93536599394618	5.52222791891562	8.10908984388505	3.00249585099571	5.65130387846485	8.29758862097983	5.11630313105309	4.25503311735558	2.70446122895863	43.3387241054332	0.0911323615534941	0.137446098669747	0.0725878657932446	0.173000866941788	0.222788264450894	0.15306473283145	0.19916991427654	0.249554990485251	0.177889803910519	0.00231308134704285	0.00251825557671773	0.00264491341465668
153	29.1800213528179	0.11	5.13748790097415	2.87519690416995	7.39977889777835	0.13506683310254	26.7307851604594	16.1695650530847	37.292005267834	4.2	3.07	5.47	3.45097837972513	5.70499956918906	7.95902075865298	3.69116555726237	6.10206602211879	8.51296648697521	3.77382218250285	6.24299140648268	8.71119344482653	5.13748790097415	4.50774290830341	0.32514843119239	42.6172235070049	0.0911323615534941	0.137446098669747	0.0725878657932446	0.173000866941788	0.222788264450894	0.15306473283145	0.19916991427654	0.249554990485251	0.177889803910519	0.00231308134704285	0.00251825557671773	0.00264491341465668
153	29.1800213528179	0.11	5.14197848505952	2.87579020613709	7.40816676398195	0.125495493271189	24.6368904571935	14.4828634296945	34.7909174846925	3.83	2.87	5.44	3.35937980175248	5.71466219934037	8.06994459692826	3.6278858592686	6.17141954972416	8.71495324017972	3.69482813210607	6.2853604178886	8.88066365600683	5.14197848505952	4.38414221109803	2.57612598917159	43.8256837825424	0.0911323615534941	0.137446098669747	0.0725878657932446	0.173000866941788	0.222788264450894	0.15306473283145	0.19916991427654	0.249554990485251	0.177889803910519	0.00231308134704285	0.00251825557671773	0.00264491341465668
153	29.1800213528179	0.11	5.15388398851767	2.88369077271339	7.42407720432195	0.105403574844006	23.4076801894934	12.7606191062292	34.0547412727575	3.95	3.1	5.23	2.87683656455682	5.27717892838869	7.67752129222057	3.0962958669362	5.679748202022	8.26320053710779	3.17522300894337	5.82756380656933	8.48531726804185	5.15388398851767	4.38108828665639	-2.70250741004653	38.9871574250471	0.0911323615534941	0.137446098669747	0.0725878657932446	0.173000866941788	0.222788264450894	0.15306473283145	0.19916991427654	0.249554990485251	0.177889803910519	0.00231308134704285	0.00251825557671773	0.00264491341465668
153	29.1800213528179	0.11	5.15818320094367	2.83030529003706	7.48606111185028	0.112431902959193	22.8192196819753	12.8090298849645	32.8294094789861	3.95	3.07	5.45	2.88912714130306	5.14696487701532	7.40480261272758	3.10969739301774	5.53990962571123	7.97012185840472	3.18148226661469	5.6674751434959	8.15824454581128	5.15818320094367	4.31960044128208	2.67085219607173	43.865973886849	0.0911323615534941	0.137446098669747	0.0725878657932446	0.173000866941788	0.222788264450894	0.15306473283145	0.19916991427654	0.249554990485251	0.177889803910519	0.00231308134704285	0.00251825557671773	0.00264491341465668
153	29.1800213528179	0.11	5.16382961612514	2.88196281383501	7.44569641841528	0.119652656864263	24.2036893381709	13.9534764070384	34.4539022693033	4.16	2.99	5.22	3.00748552005381	5.21678204721168	7.42607857436956	3.22032647110558	5.58597579559538	7.95162512008517	3.29685774858364	5.71968656113839	8.14065298587039	5.16382961612514	4.38146115898125	-2.09376076018229	39.3967169573704	0.0911323615534941	0.137446098669747	0.0725878657932446	0.173000866941788	0.222788264450894	0.15306473283145	0.19916991427654	0.249554990485251	0.177889803910519	0.00231308134704285	0.00251825557671773	0.00264491341465668
153	29.1800213528179	0.11	5.16565489396952	2.92355462805212	7.40775515988692	0.171467089563391	29.3427096085223	19.2722296165582	39.4131896004863	4.13	2.81	5.46	4.18139588710978	6.36633579584982	8.55127570458986	4.4806285086749	6.82192895215169	9.16322939562848	4.5557973234872	6.93984320361143	9.31446322966436	5.16565489396952	4.43098037774455	3.18279698477521	44.7084733112061	0.0911323615534941	0.137446098669747	0.0725878657932446	0.173000866941788	0.222788264450894	0.15306473283145	0.19916991427654	0.249554990485251	0.177889803910519	0.00231308134704285	0.00251825557671773	0.00264491341465668
153	29.1800213528179	0.11	5.18285941604566	2.91403824153447	7.45168059055685	0.161584094286894	30.4508326514608	19.6211661112452	41.2804991916765	4.2	3.16	5.38	4.19268684361552	6.50678989775983	8.82089295190413	4.485094735483	6.96058880709784	9.43608287871267	4.60083085615929	7.13620288842745	9.67905573483074	5.18285941604566	4.54798888601885	0.346658942316988	43.0000916409916	0.0911323615534941	0.137446098669747	0.0725878657932446	0.173000866941788	0.222788264450894	0.15306473283145	0.19916991427654	0.249554990485251	0.177889803910519	0.00231308134704285	0.00251825557671773	0.00264491341465668
153	29.1800213528179	0.11	5.18421314203799	2.93182889164455	7.43659739243143	0.11669399497433	22.8740144708385	13.0484119711342	32.6996169705428	3.75	2.85	5.1	3.08484481590077	5.40776801922756	7.73069122255434	3.33913546169928	5.85354241113529	8.3679493605713	3.41344444067679	5.9813008328893	8.55946639168386	5.18421314203799	4.29684108580415	-1.14754179207268	39.0844768102462	0.0911323615534941	0.137446098669747	0.0725878657932446	0.173000866941788	0.222788264450894	0.15306473283145	0.19916991427654	0.249554990485251	0.177889803910519	0.00231308134704285	0.00251825557671773	0.00264491341465668
153	29.1800213528179	0.11	5.19809635706801	2.91448559269264	7.48170712144339	0.100756581822449	23.7367703550382	12.6652054389428	34.8083352711336	3.98	3.17	5.09	2.83601120962959	5.31517211716944	7.79433302470929	3.04994257275461	5.71611623629325	8.38228989983188	3.14028288691063	5.88376819348538	8.62521211299888	5.19809635706801	4.37626365967149	-4.84396649810307	37.0596340916405	0.0911323615534941	0.137446098669747	0.0725878657932446	0.173000866941788	0.222788264450894	0.15306473283145	0.19916991427654	0.249554990485251	0.177889803910519	0.00231308134704285	0.00251825557671773	0.00264491341465668
153	29.1800213528179	0.11	5.22614213688057	2.93297498787321	7.51930928588793	0.13504941150915	26.404168770675	15.9712154854216	36.8371220559285	3.97	3.01	5.37	3.58420873831252	5.92553851158773	8.26686828486294	3.85556995323407	6.3741623075126	8.89275466179114	3.94302949674311	6.5192231652681	9.0917753634778	5.22614213688057	4.41954879989899	-1.57611846791575	40.1855722424666	0.0911323615534941	0.137446098669747	0.0725878657932446	0.173000866941788	0.222788264450894	0.15306473283145	0.19916991427654	0.249554990485251	0.177889803910519	0.00231308134704285	0.00251825557671773	0.00264491341465668
153	29.1800213528179	0.11	5.27410522004888	2.95556614466572	7.59264429543204	0.140732846746344	26.7068948043099	16.4036213527571	37.0101682558627	3.85	2.93	5.24	3.78825725924861	6.16769833555143	8.54713941185425	4.08888625017588	6.65715530747008	9.22542436476428	4.18469143898739	6.80645934165352	9.4342261787413	5.27410522004888	4.37630825120667	-4.41977855188616	37.003183060734	0.0911323615534941	0.137446098669747	0.0725878657932446	0.173000866941788	0.222788264450894	0.15306473283145	0.19916991427654	0.249554990485251	0.177889803910519	0.00231308134704285	0.00251825557671773	0.00264491341465668
153	29.1800213528179	0.11	5.2823535883866	2.98189477732786	7.58281239944534	0.142236890890744	27.0603224525847	16.685134197224	37.4355107079454	3.82	2.75	5.03	3.87971757321053	6.2922124158584	8.70470725850627	4.19105306223403	6.79714324975669	9.40323343727934	4.27620171853379	6.93806728277787	9.60507827938692	5.2823535883866	4.26168757339256	4.4224149486461	44.7930219987206	0.0911323615534941	0.137446098669747	0.0725878657932446	0.173000866941788	0.222788264450894	0.15306473283145	0.19916991427654	0.249554990485251	0.177889803910519	0.00231308134704285	0.00251825557671773	0.00264491341465668
153	29.1800213528179	0.11	5.28797500249499	2.97631496553134	7.59963503945864	0.136685550733976	24.6208310800199	14.9600693387394	34.2815928213004	3.72	2.69	5.88	3.5639291492898	5.86540714344158	8.16688513759335	3.86135093163779	6.35489494573042	8.84843895982305	3.88989187193003	6.39910861948055	8.90947181162624	5.28797500249499	4.32169875655188	1.89931951405851	42.6586339893306	0.0911323615534941	0.137446098669747	0.0725878657932446	0.173000866941788	0.222788264450894	0.15306473283145	0.19916991427654	0.249554990485251	0.177889803910519	0.00231308134704285	0.00251825557671773	0.00264491341465668
153	29.1800213528179	0.11	5.30372463367751	2.97334114868117	7.63410811867385	0.141343181629747	27.4749986854327	16.9020646712046	38.0479326996607	3.95	2.77	5.78	3.81266409550475	6.19764171121963	8.58261932693451	4.10378415227639	6.67086929215125	9.2379544320261	4.14992979698799	6.74196786122348	9.34290642753931	5.30372463367751	4.47139475155069	4.05151725733218	45.7488403760331	0.0911323615534941	0.137446098669747	0.0725878657932446	0.173000866941788	0.222788264450894	0.15306473283145	0.19916991427654	0.249554990485251	0.177889803910519	0.00231308134704285	0.00251825557671773	0.00264491341465668
153	29.1800213528179	0.11	5.33116796153482	3.02048386694823	7.64185205612141	0.111179764092692	23.3436676291984	13.0386522245326	33.6486830338641	3.91	3.01	5.27	2.96680991220764	5.31160915384173	7.65640839547582	3.1966025942775	5.72301701268223	8.24943143108696	3.27515049988025	5.86192062743691	8.45162470999247	5.33116796153482	4.34062440668175	0.826683174843215	41.9908111316698	0.0911323615534941	0.137446098669747	0.0725878657932446	0.173000866941788	0.222788264450894	0.15306473283145	0.19916991427654	0.249554990485251	0.177889803910519	0.00231308134704285	0.00251825557671773	0.00264491341465668
153	29.1800213528179	0.11	5.36015579938791	3.01332042514399	7.70699117363182	0.121512960307738	24.6468297392601	14.3001047661419	34.9935547123784	3.98	3.09	5.25	3.2065727762355	5.52666253533651	7.84675229443751	3.44901648255807	5.94452442158194	8.44003236060582	3.53825978521644	6.10081773934358	8.65789032418834	5.36015579938791	4.31607623988953	-1.73557146556494	39.5488916375438	0.0911323615534941	0.137446098669747	0.0725878657932446	0.173000866941788	0.222788264450894	0.15306473283145	0.19916991427654	0.249554990485251	0.177889803910519	0.00231308134704285	0.00251825557671773	0.00264491341465668
153	29.1800213528179	0.11	5.36704597401678	2.95664322070781	7.77744872732576	0.10212099552416	24.1754809323081	12.9833708725522	35.367590992064	4.23	2.99	5.45	2.7567477273574	5.13315862052484	7.50956951369228	2.94694520960352	5.48731284214806	8.02768047469259	3.00933503602565	5.60723367897467	8.20097069029545	5.36704597401678	4.49905911347764	2.16845759781183	44.8218768523544	0.0911323615534941	0.137446098669747	0.0725878657932446	0.173000866941788	0.222788264450894	0.15306473283145	0.19916991427654	0.249554990485251	0.177889803910519	0.00231308134704285	0.00251825557671773	0.00264491341465668
153	29.1800213528179	0.11	5.37079677007201	2.99621358078776	7.74537995935626	0.106844730854061	24.4659089190065	13.4217221146871	35.5100957233259	3.59	2.88	4.98	3.29420962334407	6.00488014251587	8.71555066168768	3.582530860891	6.53044914751853	9.47836743414607	3.67197377906418	6.68911678976036	9.70932461412038	5.37079677007201	4.23071784452032	2.88164111528643	42.9739007702856	0.0911323615534941	0.137446098669747	0.0725878657932446	0.173000866941788	0.222788264450894	0.15306473283145	0.19916991427654	0.249554990485251	0.177889803910519	0.00231308134704285	0.00251825557671773	0.00264491341465668
153	29.1800213528179	0.11	5.37491672602473	2.98735723068446	7.762476221365	0.138933211560978	28.0184598646468	17.1280279936419	38.9088917356517	3.98	2.89	4.99	3.83665733855745	6.27610076855774	8.71554419855804	4.12623680965716	6.7498021655688	9.37336752148045	4.22761718746735	6.91596306235072	9.60056693971022	5.37491672602473	4.28600638905763	4.64449721762196	45.5995611882022	0.0911323615534941	0.137446098669747	0.0725878657932446	0.173000866941788	0.222788264450894	0.15306473283145	0.19916991427654	0.249554990485251	0.177889803910519	0.00231308134704285	0.00251825557671773	0.00264491341465668
153	29.1800213528179	0.11	5.38403362195603	2.95675589170101	7.81131135221104	0.144889987153854	26.730776608923	16.5919231286992	36.8696300891467	4.03	3.01	5.17	3.68086517181432	5.9301374453178	8.17940971882127	3.95427076478686	6.37061343913057	8.78695611347428	4.05484065275763	6.53285887821795	9.01423885084592	5.38403362195603	4.28864811506142	-2.97294212913745	37.9918101468999	0.0911323615534941	0.137446098669747	0.0725878657932446	0.173000866941788	0.222788264450894	0.15306473283145	0.19916991427654	0.249554990485251	0.177889803910519	0.00231308134704285	0.00251825557671773	0.00264491341465668
153	29.1800213528179	0.11	5.40502775918788	3.06023614580611	7.74981937256965	0.150086840577539	28.5040765808749	17.9137730737564	39.0943800879934	4.27	3.07	5.73	3.76982613447759	5.99848018568207	8.22713423688655	4.02598680443665	6.40607848021546	8.78617015599427	4.10600235854254	6.53404596781268	8.96148601763879	5.40502775918788	4.50702930393172	-1.82940405572275	40.7533113558552	0.0911323615534941	0.137446098669747	0.0725878657932446	0.173000866941788	0.222788264450894	0.15306473283145	0.19916991427654	0.249554990485251	0.177889803910519	0.00231308134704285	0.00251825557671773	0.00264491341465668
153	29.1800213528179	0.11	5.42750933559924	2.96358542318858	7.8914332480099	0.119829129225331	25.6838315112957	14.8158831096335	36.551779912958	4.03	2.91	5.19	3.2811273022795	5.68794449681262	8.09476169134575	3.52413476730805	6.10920610785504	8.69427744840202	3.60546099132172	6.25159759048537	8.89497884830159	5.42750933559924	4.3686234054475	-2.9188901397467	38.0578457607549	0.0911323615534941	0.137446098669747	0.0725878657932446	0.173000866941788	0.222788264450894	0.15306473283145	0.19916991427654	0.249554990485251	0.177889803910519	0.00231308134704285	0.00251825557671773	0.00264491341465668
153	29.1800213528179	0.11	5.43949743736735	3.07870663843188	7.80028823630282	0.138823348394062	26.5684520355286	16.2368759358203	36.900028135237	4.09	2.93	5.47	3.54855046224818	5.8065044731852	8.06445848412221	3.80561696953599	6.22714322141568	8.64866947329537	3.87956866981069	6.35096843583969	8.81702053717831	5.43949743736735	4.40621174363163	-1.35505712482277	40.1203026228484	0.0911323615534941	0.137446098669747	0.0725878657932446	0.173000866941788	0.222788264450894	0.15306473283145	0.19916991427654	0.249554990485251	0.177889803910519	0.00231308134704285	0.00251825557671773	0.00264491341465668
153	29.1800213528179	0.11	5.4443905273733	3.00886828614301	7.87991276860359	0.133526607260029	28.1253378549237	16.939283686296	39.3113920235513	4.35	3.23	5.7	3.50454189423537	5.81880713656414	8.13307237889291	3.73580001430455	6.20277926189681	8.66975850948908	3.82532276340212	6.34951627484234	8.87643949074271	5.4443905273733	4.5916394639364	-0.347523305757054	42.8467553663318	0.0911323615534941	0.137446098669747	0.0725878657932446	0.173000866941788	0.222788264450894	0.15306473283145	0.19916991427654	0.249554990485251	0.177889803910519	0.00231308134704285	0.00251825557671773	0.00264491341465668
153	29.1800213528179	0.11	5.45887262997462	3.05369695079829	7.86404830915094	0.121008115215728	25.9291775417712	15.0183073877808	36.8400476957616	3.94	2.94	5.33	3.39430706445379	5.86028693067758	8.32626679690136	3.65431222291867	6.30918704581955	8.96406186872042	3.7364974223943	8.22121716769179	9.15519682112355	5.45887262997462	4.29564389278967	0.547008674221506	41.3943305589546	0.0911323615534941	0.137446098669747	0.0725878657932446	0.173000866941788	0.222788264450894	0.15306473283145	0.19916991427654	0.249554990485251	0.177889803910519	0.00231308134704285	0.00251825557671773	0.00264491341465668
153	29.1800213528179	0.11	5.46594249578815	3.08615938205567	7.84572560952062	0.123045931528396	25.1293416298656	14.6551294701052	35.603553789626	4.16	3.08	5.88	3.15811239694459	5.41525651412513	7.67240063130567	3.3815409584773	5.79837238246856	8.21520380645983	3.44112055665641	5.9016745841542	8.36598451987189	5.46594249578815	4.50786975341826	0.262016473788918	42.7019956608028	0.0911323615534941	0.137446098669747	0.0725878657932446	0.173000866941788	0.222788264450894	0.15306473283145	0.19916991427654	0.249554990485251	0.177889803910519	0.00231308134704285	0.00251825557671773	0.00264491341465668
153	29.1800213528179	0.11	5.47706003847796	3.09050761726043	7.86361245969549	0.159414123995462	27.0195706230158	17.3325204192947	36.7066208267368	4.23	3.02	5.56	3.6747982115834	5.7286226931357	7.78244717468799	3.92770155879548	6.12287232824283	8.31804309769018	4.0071522454032	6.25114119613366	8.49290614322552	5.47706003847796	4.42456180592542	1.76825259994396	43.610871657821	0.0911323615534941	0.137446098669747	0.0725878657932446	0.173000866941788	0.222788264450894	0.15306473283145	0.19916991427654	0.249554990485251	0.177889803910519	0.00231308134704285	0.00251825557671773	0.00264491341465668
153	29.1800213528179	0.11	5.48693876633817	3.07522191109075	7.89865562158559	0.11048200046823	24.8262111249959	13.827861747642	35.8245605023498	3.78	2.88	5.17	3.24283816957432	5.82211382434279	8.40138947911127	3.50668787973185	6.29582326179481	9.08495864385777	3.5846639947627	6.43575509278037	9.28425788337529	5.48693876633817	4.26663237044106	-2.00062356030765	38.8637876012402	0.0911323615534941	0.137446098669747	0.0725878657932446	0.173000866941788	0.222788264450894	0.15306473283145	0.19916991427654	0.249554990485251	0.177889803910519	0.00231308134704285	0.00251825557671773	0.00264491341465668
153	29.1800213528179	0.11	5.49064985939541	3.03402634696091	7.9472733718299	0.116883766079625	25.0910833958039	14.323042125941	35.8591246656668	3.81	2.98	5.47	3.33778850017681	5.84713281432098	8.35647712846515	3.60659268492071	6.3180235760213	9.02945446712189	3.68334071531427	6.44971156419884	9.21785309075562	5.49064985939541	4.37344674088633	-1.79073267779251	39.9606235698331	0.0911323615534941	0.137446098669747	0.0725878657932446	0.173000866941788	0.222788264450894	0.15306473283145	0.19916991427654	0.249554990485251	0.177889803910519	0.00231308134704285	0.00251825557671773	0.00264491341465668
153	29.1800213528179	0.11	5.51940167497934	3.0477078062502	7.99109554370849	0.124491052503249	25.4195150314224	14.8947127198896	35.9443173429553	4.23	2.92	5.63	3.16142803830771	5.39533518046389	7.62924232262007	3.37941034982009	5.76734669544088	8.15528304106167	3.43722619393228	5.87161526184481	8.29515418139193	5.51940167497934	4.45286875943285	3.35086059249151	45.4042196276247	0.0911323615534941	0.137446098669747	0.0725878657932446	0.173000866941788	0.222788264450894	0.15306473283145	0.19916991427654	0.249554990485251	0.177889803910519	0.00231308134704285	0.00251825557671773	0.00264491341465668
153	29.1800213528179	0.11	5.53668452194686	3.12683939763074	7.94652964626298	0.163791973380332	28.5185585682368	18.4579583703335	38.5791587661402	4.1	3.05	5.6	4.02798183339188	6.22345296931693	8.41892410524199	4.31905404591234	6.67317551033712	9.0272969747619	4.40796092025559	6.81441358699432	9.2173600970725	5.53668452194686	4.44333971349077	-2.15292567492688	39.7136105811458	0.0911323615534941	0.137446098669747	0.0725878657932446	0.173000866941788	0.222788264450894	0.15306473283145	0.19916991427654	0.249554990485251	0.177889803910519	0.00231308134704285	0.00251825557671773	0.00264491341465668
153	29.1800213528179	0.11	5.53720204296236	3.12643653103965	7.94796755488506	0.103831800550384	24.5958661849877	13.314098434679	35.8776339352964	4	2.99	5.45	2.97175443947435	5.48988539378457	8.0080163480948	3.19473582262237	5.90181116469273	8.60888650676309	3.25517925172171	6.02628784172618	8.79604564914905	5.53720204296236	4.36513524309521	1.09047147178334	42.5235094695092	0.0911323615534941	0.137446098669747	0.0725878657932446	0.173000866941788	0.222788264450894	0.15306473283145	0.19916991427654	0.249554990485251	0.177889803910519	0.00231308134704285	0.00251825557671773	0.00264491341465668
153	29.1800213528179	0.11	5.5726338738684	3.06718514966969	8.07808259806711	0.148039412033883	27.8670380284793	17.429517364024	38.3045586929346	3.75	2.82	5.36	4.11961622673571	6.58661394090835	9.053611655081	4.4590738810685	7.1293529717593	9.79963206245011	4.54042902664251	7.26298398252957	9.98119708029263	5.5726338738684	4.2066883476685	-0.224440914371881	40.1283792184611	0.0911323615534941	0.137446098669747	0.0725878657932446	0.173000866941788	0.222788264450894	0.15306473283145	0.19916991427654	0.249554990485251	0.177889803910519	0.00231308134704285	0.00251825557671773	0.00264491341465668
153	29.1800213528179	0.11	5.60299278148972	3.15784901959016	8.04813654338929	0.125238845194038	26.2607149757549	15.4247591726645	37.0966707788452	3.98	2.77	4.97	3.45624734131047	5.88427509952404	8.31230285773761	3.71725460395854	6.328641021499	8.94002743903947	3.80123767623168	6.46730760181745	9.14052045320052	5.60299278148972	4.26118433499421	0.626470406926903	41.0942648277934	0.0911323615534941	0.137446098669747	0.0725878657932446	0.173000866941788	0.222788264450894	0.15306473283145	0.19916991427654	0.249554990485251	0.177889803910519	0.00231308134704285	0.00251825557671773	0.00264491341465668
153	29.1800213528179	0.11	5.62683933460875	3.15687199841378	8.09680667080372	0.119183961874817	25.7348872003899	14.8118999069894	36.6578744937903	4.03	3.02	5.32	3.28487104923646	5.7072884944379	8.12970593963935	3.52872709808449	6.13097539143587	8.73322368478724	3.6125767856132	6.27104409493426	8.93372837352299	5.62683933460875	4.41849771095813	-1.75808997502957	39.9566709293017	0.0911323615534941	0.137446098669747	0.0725878657932446	0.173000866941788	0.222788264450894	0.15306473283145	0.19916991427654	0.249554990485251	0.177889803910519	0.00231308134704285	0.00251825557671773	0.00264491341465668
153	29.1800213528179	0.11	5.64093214812077	3.15838987472441	8.12347442151714	0.137949169473148	27.987693783006	17.0642527813674	38.9111347846446	3.88	2.86	5.33	3.91332282554586	6.41838129795034	8.92343977035481	4.22034421730731	6.92193810805775	9.62353199880818	4.30605268149212	7.05536157304388	9.8162717712541	5.64093214812077	4.3130306049478	2.71444826190985	43.5977092112199	0.0911323615534941	0.137446098669747	0.0725878657932446	0.173000866941788	0.222788264450894	0.15306473283145	0.19916991427654	0.249554990485251	0.177889803910519	0.00231308134704285	0.00251825557671773	0.00264491341465668
153	29.1800213528179	0.11	5.65332615272861	3.19370636519563	8.11294594026159	0.121777215641573	25.9991607465032	15.0982164408973	36.9001050521091	3.7	2.85	5.19	3.61072175620323	6.21767052538328	8.82461929456332	3.9139189080285	6.73977666414774	9.56563442026698	4.00074211743193	6.88607045191764	9.76363826327546	5.65332615272861	4.25182625961666	3.32888464298092	43.8362949427392	0.0911323615534941	0.137446098669747	0.0725878657932446	0.173000866941788	0.222788264450894	0.15306473283145	0.19916991427654	0.249554990485251	0.177889803910519	0.00231308134704285	0.00251825557671773	0.00264491341465668
153	29.1800213528179	0.11	5.66756808157881	3.10729897851816	8.22783718463945	0.120008260777313	26.808266038306	15.4741432573975	38.1423888192145	3.88	2.96	5.21	3.54455519193723	6.14078446814724	8.73701374435726	3.82211778313966	6.62164933177576	9.42118088041185	3.91065881910316	6.78151527048999	9.64884845030821	5.66756808157881	4.30759949490939	0.078874303822499	41.2688333092739	0.0911323615534941	0.137446098669747	0.0725878657932446	0.173000866941788	0.222788264450894	0.15306473283145	0.19916991427654	0.249554990485251	0.177889803910519	0.00231308134704285	0.00251825557671773	0.00264491341465668
153	29.1800213528179	0.11	5.69414320285124	3.12535362523141	8.26293278047106	0.117517439016011	25.8803309865507	14.8075376450041	36.9531243280973	4.18	2.96	5.3	3.17276327853567	5.54529495443698	7.9178266303383	3.39506746105648	5.93383395134942	8.47260044164237	3.46955574921186	6.06973034460398	8.66315099611277	5.69414320285124	4.33351385100291	-0.381146320090986	41.2360260994904	0.0911323615534941	0.137446098669747	0.0725878657932446	0.173000866941788	0.222788264450894	0.15306473283145	0.19916991427654	0.249554990485251	0.177889803910519	0.00231308134704285	0.00251825557671773	0.00264491341465668
153	29.1800213528179	0.11	5.75889021293508	3.26246061576101	8.25531981010915	0.125409742593229	26.2410739964637	15.421659807002	37.0604881859254	4.02	2.93	5.29	3.42758354370108	5.83228229159117	8.23698103948126	3.68296066068188	6.26682500019469	8.8506893397075	3.76212806671435	6.40336771690028	9.04163769520122	5.75889021293508	4.35917453829207	-2.81762651633739	38.6024090298408	0.0911323615534941	0.137446098669747	0.0725878657932446	0.173000866941788	0.222788264450894	0.15306473283145	0.19916991427654	0.249554990485251	0.177889803910519	0.00231308134704285	0.00251825557671773	0.00264491341465668
153	29.1800213528179	0.11	5.76015528084308	3.2090112397291	8.31129932195707	0.129260331973249	26.6681530088066	15.8615317425717	37.4747742750416	3.99	2.94	5.45	3.54612166536548	5.96213005746431	8.37813844956315	3.81291925284172	6.41069952734095	9.00847980184018	3.89893973032323	6.53627109312275	9.19306818537095	5.76015528084308	4.29378345378873	-0.381851373922535	40.7761002551555	0.0911323615534941	0.137446098669747	0.0725878657932446	0.173000866941788	0.222788264450894	0.15306473283145	0.19916991427654	0.249554990485251	0.177889803910519	0.00231308134704285	0.00251825557671773	0.00264491341465668
153	29.1800213528179	0.11	5.82439250879281	3.2757105450389	8.37307447254672	0.115046179384201	26.5442939904304	15.0500385528556	38.0385494280052	3.86	2.95	5.03	3.47026819301412	6.12063675567983	8.77100531834553	3.74496543577884	6.60513015712189	9.46529487846494	3.84267197310753	6.77783007023998	9.71245652618099	5.82439250879281	4.19204335754448	0.29376166876961	40.6104230547902	0.0911323615534941	0.137446098669747	0.0725878657932446	0.173000866941788	0.222788264450894	0.15306473283145	0.19916991427654	0.249554990485251	0.177889803910519	0.00231308134704285	0.00251825557671773	0.00264491341465668
153	29.1800213528179	0.11	5.83547224024378	3.29382728601063	8.37711719447694	0.137945537777644	26.7298314586015	16.2971678132403	37.1624951039627	3.97	2.95	5.22	3.65992381694286	6.00283116056059	8.34573850417833	3.93733896833621	6.45783416020955	8.97832935208288	4.02582502040439	6.60918123681867	9.18798139851548	5.83547224024378	4.2419115878966	-2.55522298370429	38.1633758242258	0.0911323615534941	0.137446098669747	0.0725878657932446	0.173000866941788	0.222788264450894	0.15306473283145	0.19916991427654	0.249554990485251	0.177889803910519	0.00231308134704285	0.00251825557671773	0.00264491341465668
153	29.1800213528179	0.11	5.86822957559247	3.27647907706898	8.45998007411595	0.118340981044155	27.0746644718437	15.5366444190865	38.612684524601	3.95	2.77	5.13	3.5031672383003	6.10473375120938	8.70630026411847	3.77046726795282	6.57053952116478	9.37061177437675	3.84773611994621	6.7051403804806	9.56200325790835	5.86822957559247	4.20665358742836	1.59522594560395	41.7989776267459	0.0911323615534941	0.137446098669747	0.0725878657932446	0.173000866941788	0.222788264450894	0.15306473283145	0.19916991427654	0.249554990485251	0.177889803910519	0.00231308134704285	0.00251825557671773	0.00264491341465668
153	29.1800213528179	0.11	5.88397242874421	3.25689902865433	8.51104582883409	0.12383744094385	26.2771195960958	15.3644858353951	37.1897533567965	3.92	3.09	5.29	3.49448179042296	5.97643923246596	8.45839667450897	3.76494823957411	6.43900461260406	9.11306098563402	3.8622862653819	6.60319861580533	9.34740303231416	5.88397242874421	4.30056706484525	-2.87856760633282	38.2985148972743	0.0911323615534941	0.137446098669747	0.0725878657932446	0.173000866941788	0.222788264450894	0.15306473283145	0.19916991427654	0.249554990485251	0.177889803910519	0.00231308134704285	0.00251825557671773	0.00264491341465668
153	29.1800213528179	0.11	6.14126398108023	3.46125736963223	8.82127059252822	0.128166092497067	28.2739203067507	16.7605679257329	39.7872726877685	4.17	3.22	5.4	3.60231173363441	6.07685105469946	8.55139037576452	3.85603260725436	6.50486064200443	9.1536886767545	3.95898697903357	6.67626282183862	9.39822553955379	6.14126398108023	4.45683330140253	0.0902014917194168	42.4342165573301	0.0911323615534941	0.137446098669747	0.0725878657932446	0.173000866941788	0.222788264450894	0.15306473283145	0.19916991427654	0.249554990485251	0.177889803910519	0.00231308134704285	0.00251825557671773	0.00264491341465668
153	29.1800213528179	0.11	6.21675075216502	3.41372352154193	9.01977798278811	0.135823355784373	31.7774631007104	19.2628127935329	44.2921134078878	3.89	3.16	5.08	4.4074647989796	7.27090334721394	10.1343418954483	4.75196710629537	7.83922166480212	10.9264762233089	4.88619360662193	8.07008375276985	11.2409147745703	6.21675075216502	4.28127458644988	-3.31976898316283	38.1112971607421	0.0911323615534941	0.137446098669747	0.0725878657932446	0.173000866941788	0.222788264450894	0.15306473283145	0.19916991427654	0.249554990485251	0.177889803910519	0.00231308134704285	0.00251825557671773	0.00264491341465668
153	29.1800213528179	0.11	6.44975111403204	3.62080213815507	9.27870008990901	0.152052751984421	31.7585704958783	20.0491963643905	43.4679446273661	4.14	3.17	5.43	4.33920341635875	6.87343747299243	9.40767152962611	4.6484358080465	7.36327150586505	10.0781072036836	4.7676628004178	7.5483112601351	10.3309172391388	6.44975111403204	4.42487328390461	0.598358995933843	42.8125304416489	0.0911323615534941	0.137446098669747	0.0725878657932446	0.173000866941788	0.222788264450894	0.15306473283145	0.19916991427654	0.249554990485251	0.177889803910519	0.00231308134704285	0.00251825557671773	0.00264491341465668
153	29.1800213528179	0.12	3.97198373915649	2.28905361184908	5.65491386646391	0.164308672377542	24.8856962315397	16.1231976332023	33.648194829877	4.08	2.91	5.77	3.53395354439443	5.45455662101844	7.37515969764246	3.79121109985752	5.85162632915993	7.91204155846233	3.84954956193858	5.9374016349256	8.02864816128754	3.97198373915649	4.67373450662609	-4.62453150200541	37.9595729411888	0.0911323615534941	0.137446098669747	0.0725878657932446	0.173000866941788	0.222788264450894	0.15306473283145	0.19916991427654	0.249554990485251	0.177889803910519	0.00231308134704285	0.00251825557671773	0.00264491341465668
153	29.1800213528179	0.12	4.18053185900122	2.41512508650737	5.94593863149506	0.138074638924737	24.4417598085947	14.9073063063756	33.9762133108137	3.96	2.77	5.82	3.36013981529801	5.50922672419261	7.6583136330872	3.61638483985569	5.92936160393997	8.24233836802425	3.65442262174002	5.99379919470932	8.32616454346036	4.18053185900122	4.61631459893873	4.3886336899905	46.2280216524012	0.0911323615534941	0.137446098669747	0.0725878657932446	0.173000866941788	0.222788264450894	0.15306473283145	0.19916991427654	0.249554990485251	0.177889803910519	0.00231308134704285	0.00251825557671773	0.00264491341465668
153	29.1800213528179	0.12	4.35053075106828	2.50378287435791	6.19727862777864	0.133878281489291	23.2430575548393	14.012814884028	32.4733002256506	4.13	3.13	5.84	3.04002416161697	5.04248840374706	7.04495264587716	3.25754520217635	5.40329057711146	7.54903595204656	3.32101507231089	5.5108746600048	7.6938207672449	4.35053075106828	4.66348519241262	-1.23829164078417	41.9124792385622	0.0911323615534941	0.137446098669747	0.0725878657932446	0.173000866941788	0.222788264450894	0.15306473283145	0.19916991427654	0.249554990485251	0.177889803910519	0.00231308134704285	0.00251825557671773	0.00264491341465668
153	29.1800213528179	0.12	4.35616110577236	2.48123939883185	6.23108281271288	0.139614806307759	26.2857742275062	16.0978205924739	36.4737278625386	4.45	3.26	5.8	3.26447936098008	5.33049594882391	7.39651253666774	3.47252992568999	5.67021710178711	7.86790427788422	3.55240800702446	5.79782888477551	8.05349876083008	4.35616110577236	4.87246613484813	0.628979363406637	45.007384417698	0.0911323615534941	0.137446098669747	0.0725878657932446	0.173000866941788	0.222788264450894	0.15306473283145	0.19916991427654	0.249554990485251	0.177889803910519	0.00231308134704285	0.00251825557671773	0.00264491341465668
153	29.1800213528179	0.12	4.3621827407996	2.50614420736574	6.21822127423346	0.1370776445242	22.7128674372278	13.8155318538769	31.6102030205788	3.96	2.94	5.78	3.10827221210268	5.11002945518135	7.11178669826001	3.34458390147186	5.49852814862855	7.65247239578525	3.39843338495589	5.59252724709441	7.77682657096143	4.3621827407996	4.53794364819685	1.65472429648923	43.7678876898854	0.0911323615534941	0.137446098669747	0.0725878657932446	0.173000866941788	0.222788264450894	0.15306473283145	0.19916991427654	0.249554990485251	0.177889803910519	0.00231308134704285	0.00251825557671773	0.00264491341465668
153	29.1800213528179	0.12	4.4586276503394	2.54682257085543	6.37043272982338	0.114997605527127	21.8320146656137	12.3760225808778	31.2880067503496	4.04	3.04	5.57	2.73977826175487	4.83312621646165	6.92647417116843	2.94256684129401	5.19085691819437	7.43914699509473	3.00349447069462	5.29823712778537	7.59743272867432	4.4586276503394	4.54664087384902	0.80834412270846	42.854603855142	0.0911323615534941	0.137446098669747	0.0725878657932446	0.173000866941788	0.222788264450894	0.15306473283145	0.19916991427654	0.249554990485251	0.177889803910519	0.00231308134704285	0.00251825557671773	0.00264491341465668
153	29.1800213528179	0.12	4.50278081972473	2.5529024107493	6.45265922870017	0.161647367835514	26.6124327296816	17.150081037024	36.0747844223392	3.92	2.95	5.08	3.89444418414963	6.04315709333616	8.1918700025227	4.19508609058008	6.50967456887061	8.82426304716114	4.29898917107784	6.67603235206256	9.04857779942058	4.50278081972473	4.3724233818122	1.66888354424173	42.8631441392023	0.0911323615534941	0.137446098669747	0.0725878657932446	0.173000866941788	0.222788264450894	0.15306473283145	0.19916991427654	0.249554990485251	0.177889803910519	0.00231308134704285	0.00251825557671773	0.00264491341465668
153	29.1800213528179	0.12	4.53395327813553	2.6130227715807	6.45488378469037	0.145179774230899	23.6245693784801	14.6743496181654	32.5747891387949	3.74	2.89	5.48	3.4751375324808	5.59470299346165	7.71426845444251	3.76238643401023	6.05715153664435	8.35191663927848	3.83122421800176	6.16990035739731	8.50709652775926	4.53395327813553	4.39417502476894	-2.00731298826678	38.7054523230951	0.0911323615534941	0.137446098669747	0.0725878657932446	0.173000866941788	0.222788264450894	0.15306473283145	0.19916991427654	0.249554990485251	0.177889803910519	0.00231308134704285	0.00251825557671773	0.00264491341465668
153	29.1800213528179	0.12	4.56492871113481	2.62270805653374	6.50714936573587	0.151677490515037	24.7043364520441	15.5825776800939	33.8260952239942	4	3	5.27	3.47427275938081	5.50804911330932	7.54182546723784	3.73448581087653	5.92058617266732	8.10668653445811	3.82151799845036	6.05655592788037	8.30208675084029	4.56492871113481	4.43755615679756	1.16646881310598	42.884411939597	0.0911323615534941	0.137446098669747	0.0725878657932446	0.173000866941788	0.222788264450894	0.15306473283145	0.19916991427654	0.249554990485251	0.177889803910519	0.00231308134704285	0.00251825557671773	0.00264491341465668
153	29.1800213528179	0.12	4.60611952970069	2.63487955945986	6.57735949994152	0.125869494133398	23.6886282025483	13.9420253934086	33.435231011688	3.88	3.19	5.36	3.19875005213028	5.4349349222689	7.67111979240753	3.44989475408508	5.86165007317229	8.2734053922595	3.53938809375978	6.01876958035018	8.4896786756241	4.60611952970069	4.5217401047428	2.27076741241163	44.1375171619769	0.0911323615534941	0.137446098669747	0.0725878657932446	0.173000866941788	0.222788264450894	0.15306473283145	0.19916991427654	0.249554990485251	0.177889803910519	0.00231308134704285	0.00251825557671773	0.00264491341465668
153	29.1800213528179	0.12	4.6157508976373	2.67724189658685	6.55425989868775	0.141080232215708	24.2886480972023	14.9317474019727	33.6455487924318	3.97	2.78	5.24	3.35097777966679	5.45085031783472	7.55072285600265	3.60468642792781	5.86354415137859	8.12240187482938	3.67423672292258	5.97677271429268	8.27244369414978	4.6157508976373	4.49071148512137	1.88182854212523	43.3152190568259	0.0911323615534941	0.137446098669747	0.0725878657932446	0.173000866941788	0.222788264450894	0.15306473283145	0.19916991427654	0.249554990485251	0.177889803910519	0.00231308134704285	0.00251825557671773	0.00264491341465668
153	29.1800213528179	0.12	4.61697062420321	2.66416678099539	6.56977446741104	0.150154900107968	24.8520182911451	15.6210500082861	34.0829865740042	3.84	2.96	5.54	3.61695149652298	5.75432155342266	7.89169161032235	3.90520881058174	6.21291915331159	8.52062949604143	3.97902490634844	6.33034929760886	8.68811125922688	4.61697062420321	4.47794640602515	0.743119704924212	42.2639460863313	0.0911323615534941	0.137446098669747	0.0725878657932446	0.173000866941788	0.222788264450894	0.15306473283145	0.19916991427654	0.249554990485251	0.177889803910519	0.00231308134704285	0.00251825557671773	0.00264491341465668
153	29.1800213528179	0.12	4.63710141437328	2.65791515543822	6.61628767330834	0.127213446255889	24.2761010264367	14.3483263406873	34.2038757121862	3.87	2.97	5.29	3.29456413192226	5.57411155876934	7.85365898561642	3.5535652022747	6.01231849667553	8.47107179107635	3.6325043844508	6.15302440243375	8.66340691956418	4.63710141437328	4.45386062059171	-1.33752322087948	40.4855612834759	0.0911323615534941	0.137446098669747	0.0725878657932446	0.173000866941788	0.222788264450894	0.15306473283145	0.19916991427654	0.249554990485251	0.177889803910519	0.00231308134704285	0.00251825557671773	0.00264491341465668
153	29.1800213528179	0.12	4.65403840625284	2.72123409333376	6.58684271917192	0.125202340327477	24.25614724453	14.2456681127156	34.2666263763445	4.16	3	5.64	3.06861553420682	5.22494204172387	7.38126854924092	3.28556191785758	5.59433738242426	7.90311284699094	3.34973927372342	5.70392716159446	8.05701067036519	4.65403840625284	4.67663731162714	2.07216845097439	44.810783167084	0.0911323615534941	0.137446098669747	0.0725878657932446	0.173000866941788	0.222788264450894	0.15306473283145	0.19916991427654	0.249554990485251	0.177889803910519	0.00231308134704285	0.00251825557671773	0.00264491341465668
153	29.1800213528179	0.12	4.73133182079404	2.73794661360688	6.72471702798119	0.120681150828865	24.989299546354	14.4577320756021	35.5208670171059	3.85	2.93	5.07	3.33992903784353	5.77286166003058	8.20579428221763	3.60511626754135	6.23122145561495	8.85732664368854	3.69336777749105	6.38567974548138	9.07279148576753	4.73133182079404	4.36269008682752	2.32979920784066	43.3649975444374	0.0911323615534941	0.137446098669747	0.0725878657932446	0.173000866941788	0.222788264450894	0.15306473283145	0.19916991427654	0.249554990485251	0.177889803910519	0.00231308134704285	0.00251825557671773	0.00264491341465668
153	29.1800213528179	0.12	4.76576498757138	2.73236780687835	6.79916216826442	0.126091419241315	22.1166862697408	13.0260191685278	31.2073533709538	3.89	2.88	5.78	2.98059271560121	5.06070451271087	7.14081630982052	3.21358502602345	5.45629872811943	7.6990124302154	3.26003656135044	5.53622433888194	7.80879729107723	4.76576498757138	4.42211751389264	-1.64642682673401	39.3990010133808	0.0911323615534941	0.137446098669747	0.0725878657932446	0.173000866941788	0.222788264450894	0.15306473283145	0.19916991427654	0.249554990485251	0.177889803910519	0.00231308134704285	0.00251825557671773	0.00264491341465668
153	29.1800213528179	0.12	4.78096785326088	2.73633723156964	6.82559847495213	0.127670613063525	23.7352355598681	14.0485815577023	33.421889562034	3.98	2.96	5.48	3.15198838618998	5.32531960759915	7.49865082900832	3.39053233866275	5.728342281459	8.06615222425524	3.45112018659714	5.84583761374181	8.2267050076447	4.78096785326088	4.49068423463131	0.234010431778466	42.186591800238	0.0911323615534941	0.137446098669747	0.0725878657932446	0.173000866941788	0.222788264450894	0.15306473283145	0.19916991427654	0.249554990485251	0.177889803910519	0.00231308134704285	0.00251825557671773	0.00264491341465668
153	29.1800213528179	0.12	4.80334831385811	2.77440249881081	6.83229412890541	0.135174055469375	23.7885388925094	14.3940985500969	33.182979234922	4.08	2.64	5.82	3.15393447059701	5.21237870903129	7.27082294746558	3.38340300064791	5.59161197832736	7.7998209560068	3.40405365782502	5.62482472885758	7.84732130136554	4.80334831385811	4.44200787370587	-1.79546915705348	39.37266506477	0.0911323615534941	0.137446098669747	0.0725878657932446	0.173000866941788	0.222788264450894	0.15306473283145	0.19916991427654	0.249554990485251	0.177889803910519	0.00231308134704285	0.00251825557671773	0.00264491341465668
153	29.1800213528179	0.12	4.80905482431507	2.81815019627517	6.79995945235498	0.140865174078464	24.1945104603912	14.8655952762249	33.5234256445576	4	2.9	5.56	3.31673711806679	5.3981579214508	7.4795787248348	3.56543998009926	5.802934446384	8.04042891266875	3.62784599451185	5.90601376070048	8.18354561081498	4.80905482431507	4.52275364466137	2.46415338362381	44.5606231048589	0.0911323615534941	0.137446098669747	0.0725878657932446	0.173000866941788	0.222788264450894	0.15306473283145	0.19916991427654	0.249554990485251	0.177889803910519	0.00231308134704285	0.00251825557671773	0.00264491341465668
153	29.1800213528179	0.12	4.82073629298729	2.77235848983004	6.86911409614455	0.116997331612698	21.8419472769274	12.473451926447	31.2104426274077	4.15	3.07	5.58	2.69558675038493	4.72017401674167	6.74476128309842	2.88720571056603	5.05571314818781	7.22422058580959	2.95206024792269	5.16541531071393	7.38134571243889	4.82073629298729	4.51202504730999	1.98390684262129	44.2462149143396	0.0911323615534941	0.137446098669747	0.0725878657932446	0.173000866941788	0.222788264450894	0.15306473283145	0.19916991427654	0.249554990485251	0.177889803910519	0.00231308134704285	0.00251825557671773	0.00264491341465668
153	29.1800213528179	0.12	4.82901766418308	2.78804183769067	6.86999349067549	0.128463662734357	23.9369376939561	14.2025945773399	33.6712808105723	4.08	2.84	5.56	3.11623887050783	5.2520837144674	7.38792855842697	3.34348516987049	5.63508278406733	7.92668039826416	3.39750659262648	5.72717657693955	8.0435972511615	4.82901766418308	4.50649926479523	-3.77537752402202	37.9266753448011	0.0911323615534941	0.137446098669747	0.0725878657932446	0.173000866941788	0.222788264450894	0.15306473283145	0.19916991427654	0.249554990485251	0.177889803910519	0.00231308134704285	0.00251825557671773	0.00264491341465668
153	29.1800213528179	0.12	4.83514545391818	2.75252990591387	6.91776100192249	0.123555498091207	21.6264860124105	12.6335274396381	30.6194445851829	4.04	2.93	5.73	2.79415334950828	4.78312321070969	6.77209307191111	3.00064262152242	5.13659830895626	7.2725539963901	3.04809812721752	5.21796226191796	7.39224242727272	4.83514545391818	4.42436892195593	0.200489449555173	41.6818043609309	0.0911323615534941	0.137446098669747	0.0725878657932446	0.173000866941788	0.222788264450894	0.15306473283145	0.19916991427654	0.249554990485251	0.177889803910519	0.00231308134704285	0.00251825557671773	0.00264491341465668
153	29.1800213528179	0.12	4.84613940182545	2.79166890101381	6.9006099026371	0.153888165644249	25.756880522773	16.3273515711847	35.1864094743612	4.02	2.8	5.56	3.62368673556317	5.71647311524666	7.80925949493015	3.89303265387325	6.14137427615832	8.3897158984434	3.95246482916974	6.23325458474435	8.5177370974753	4.84613940182545	4.51785023017525	-2.63797438397582	39.3750279669952	0.0911323615534941	0.137446098669747	0.0725878657932446	0.173000866941788	0.222788264450894	0.15306473283145	0.19916991427654	0.249554990485251	0.177889803910519	0.00231308134704285	0.00251825557671773	0.00264491341465668
153	29.1800213528179	0.12	4.86605680799517	2.84193333494292	6.89018028104742	0.164660212847144	28.0002009388769	18.1536562352144	37.8467456425394	3.92	2.87	5.47	4.12146726560888	6.35695146502751	8.59243566444614	4.43952454190839	6.847523035353	9.25552152879761	4.52160390403195	6.97453316607993	9.42863940980932	4.86605680799517	4.42498264998475	0.328171256459408	41.8752820323031	0.0911323615534941	0.137446098669747	0.0725878657932446	0.173000866941788	0.222788264450894	0.15306473283145	0.19916991427654	0.249554990485251	0.177889803910519	0.00231308134704285	0.00251825557671773	0.00264491341465668
153	29.1800213528179	0.12	4.87005415212692	2.77680776065081	6.96330054360303	0.129414008420923	26.2652941753223	15.6291816410092	36.9014067096354	3.99	3.07	5.45	3.49729499793049	5.87730592992175	8.25731686191302	3.76080828638726	6.3201476729765	8.87948705956573	3.84828544551485	6.46547159540184	9.08777638265352	4.87005415212692	4.53512734663442	1.50562351373305	43.9481836239964	0.0911323615534941	0.137446098669747	0.0725878657932446	0.173000866941788	0.222788264450894	0.15306473283145	0.19916991427654	0.249554990485251	0.177889803910519	0.00231308134704285	0.00251825557671773	0.00264491341465668
153	29.1800213528179	0.12	4.88542489079853	2.83913299421202	6.93171678738504	0.133763966509104	24.8216113280037	14.9596343146175	34.68358834139	4.28	2.87	6.11	3.14285989384987	5.21475626361308	7.28665263337629	3.35580401847159	5.56808149769167	7.78035897691175	3.38800647882688	5.62194521920753	7.85619094506132	4.88542489079853	4.7386136011512	-1.10505477824809	42.0804330308019	0.0911323615534941	0.137446098669747	0.0725878657932446	0.173000866941788	0.222788264450894	0.15306473283145	0.19916991427654	0.249554990485251	0.177889803910519	0.00231308134704285	0.00251825557671773	0.00264491341465668
153	29.1800213528179	0.12	4.9003070741488	2.85321205084841	6.94740209744918	0.157914872431492	25.6385838288173	16.3948809799254	34.8822866777092	3.97	2.98	5.4	3.68042959353443	5.75551617455669	7.83060275557894	3.95921890448063	6.19149147245756	8.4237640404345	4.04463542550062	6.32820478484278	8.60902445271436	4.9003070741488	4.4204613544214	2.40872598096705	44.1861684714369	0.0911323615534941	0.137446098669747	0.0725878657932446	0.173000866941788	0.222788264450894	0.15306473283145	0.19916991427654	0.249554990485251	0.177889803910519	0.00231308134704285	0.00251825557671773	0.00264491341465668
153	29.1800213528179	0.12	4.91267287617947	2.81716604258795	7.00817970977099	0.140944936322636	25.1008689266243	15.4256682951894	34.7760695580592	3.86	3.05	5.15	3.55477602665754	5.78438258888682	8.0139891511161	3.83589082422774	6.24181662364722	8.6477424230667	3.93505958520247	6.40284886682576	8.8754441766807	4.91267287617947	4.26330798331931	0.383432794229207	40.9627376575055	0.0911323615534941	0.137446098669747	0.0725878657932446	0.173000866941788	0.222788264450894	0.15306473283145	0.19916991427654	0.249554990485251	0.177889803910519	0.00231308134704285	0.00251825557671773	0.00264491341465668
153	29.1800213528179	0.12	4.91590346282301	2.86733173688463	6.96447518876138	0.167453828366393	31.0353788818306	20.2310166334523	41.839741130209	4.05	2.96	5.42	4.46360858974763	6.84739606876455	9.23118354778147	4.7921353503475	7.35137234799801	9.91060934564851	4.89256321952975	7.5081243896633	10.1143036678861	4.91590346282301	4.57249511231818	3.57769100574182	45.6179472857265	0.0911323615534941	0.137446098669747	0.0725878657932446	0.173000866941788	0.222788264450894	0.15306473283145	0.19916991427654	0.249554990485251	0.177889803910519	0.00231308134704285	0.00251825557671773	0.00264491341465668
153	29.1800213528179	0.12	4.94069177461168	2.82943241825802	7.05195113096535	0.130016492137717	23.7424631181208	14.1535911208492	33.3313351153924	3.71	2.67	5	3.37807022434879	5.66666841137423	7.95526659839968	3.6608241472739	6.14098440151643	8.62114465575896	3.73105098346931	6.25917411733499	8.79085063356427	4.94069177461168	4.17828719673149	-0.101610166992401	39.5916277586164	0.0911323615534941	0.137446098669747	0.0725878657932446	0.173000866941788	0.222788264450894	0.15306473283145	0.19916991427654	0.249554990485251	0.177889803910519	0.00231308134704285	0.00251825557671773	0.00264491341465668
153	29.1800213528179	0.12	4.95099920367066	2.90575206611028	6.99624634123104	0.172913849616685	26.1113309704423	17.1952304593815	35.0274314815031	4.18	3.07	6.09	3.68952857859003	5.60262929118865	7.51573000378726	3.94865447569049	5.99611759471478	8.04358071373906	4.01019971362443	6.08657717684263	8.16637281958318	4.95099920367066	4.6740605685417	0.126031579062507	43.1176554964743	0.0911323615534941	0.137446098669747	0.0725878657932446	0.173000866941788	0.222788264450894	0.15306473283145	0.19916991427654	0.249554990485251	0.177889803910519	0.00231308134704285	0.00251825557671773	0.00264491341465668
153	29.1800213528179	0.12	4.95233202321679	2.84436293268838	7.0603011137452	0.133415262981695	26.0284339785095	15.6713795093069	36.3854884477121	4.19	2.88	5.42	3.35706849266997	5.57572073159876	7.79437297052756	3.59219281865245	5.96623632034717	8.34027982204188	3.66061033831702	6.08583356132274	8.50194167810569	4.95233202321679	4.61008019122893	4.6156971875224	47.0889646616743	0.0911323615534941	0.137446098669747	0.0725878657932446	0.173000866941788	0.222788264450894	0.15306473283145	0.19916991427654	0.249554990485251	0.177889803910519	0.00231308134704285	0.00251825557671773	0.00264491341465668
153	29.1800213528179	0.12	4.95967963988348	2.83484453943533	7.08451474033163	0.113784957715006	23.2291908408725	13.1076489723875	33.3507327093576	3.99	2.97	5.45	2.93365033224964	5.19897378788314	7.46429724351664	3.15476805271663	5.59083549686288	8.02690294100913	3.22066036399097	5.70920217038408	8.19372157062042	4.95967963988348	4.48456317685604	-0.691425528153513	41.2416422489393	0.0911323615534941	0.137446098669747	0.0725878657932446	0.173000866941788	0.222788264450894	0.15306473283145	0.19916991427654	0.249554990485251	0.177889803910519	0.00231308134704285	0.00251825557671773	0.00264491341465668
153	29.1800213528179	0.12	4.98717089350903	2.86220155017999	7.11214023683807	0.150368985312135	27.8669377606882	17.5247896439774	38.2090858773989	3.75	2.82	4.83	4.14376481365813	6.58918243830817	9.03460006295821	4.48542914433377	7.13247789756392	9.77952665079408	4.59819165752756	7.31192953798346	10.0236879753387	4.98717089350903	4.19902017321279	-2.80380324180362	37.254296613032	0.0911323615534941	0.137446098669747	0.0725878657932446	0.173000866941788	0.222788264450894	0.15306473283145	0.19916991427654	0.249554990485251	0.177889803910519	0.00231308134704285	0.00251825557671773	0.00264491341465668
153	29.1800213528179	0.12	4.99229294237318	2.89528014790954	7.08930573683682	0.170987053209586	28.5118026388537	18.7099271756511	38.3136781020563	4.08	3.12	5.55	4.09738474718979	6.24394868833899	8.39051262948819	4.39522688110987	6.69782625077631	9.00042562044276	4.5002616297983	6.84838487778755	9.20880379718909	4.99229294237318	4.58690751015596	-3.1020393955963	39.6085553350076	0.0911323615534941	0.137446098669747	0.0725878657932446	0.173000866941788	0.222788264450894	0.15306473283145	0.19916991427654	0.249554990485251	0.177889803910519	0.00231308134704285	0.00251825557671773	0.00264491341465668
153	29.1800213528179	0.12	5.01168132729867	2.88212383794012	7.14123881665721	0.144079431859994	27.4489464199717	17.0035030530328	37.8943897869106	3.98	2.94	5.46	3.8076487341096	6.14673022157078	8.48581170903195	4.09489943012285	6.610442254284	9.12598507844515	4.17837406518789	6.74002138984865	9.31212905805807	5.01168132729867	4.50524993516258	-1.6495919146494	40.3017695774735	0.0911323615534941	0.137446098669747	0.0725878657932446	0.173000866941788	0.222788264450894	0.15306473283145	0.19916991427654	0.249554990485251	0.177889803910519	0.00231308134704285	0.00251825557671773	0.00264491341465668
153	29.1800213528179	0.12	5.02079073233528	2.8696262693272	7.17195519534336	0.140054934549585	24.3100417329615	14.9050739356348	33.7150095302881	3.84	2.8	5.53	3.4523477157895	5.63074812040255	7.80914852501561	3.72763942542813	6.07974642654671	8.43185342766528	3.78670416400455	6.17691834015273	8.5674078380949	5.02079073233528	4.35952706191545	-1.36783931794364	39.7689928661847	0.0911323615534941	0.137446098669747	0.0725878657932446	0.173000866941788	0.222788264450894	0.15306473283145	0.19916991427654	0.249554990485251	0.177889803910519	0.00231308134704285	0.00251825557671773	0.00264491341465668
153	29.1800213528179	0.12	5.0349759336972	2.93153593701075	7.13841593038364	0.134698684434798	25.737744923229	15.5528170235755	35.9226728228826	4.09	2.84	5.72	3.40350567692595	5.63232762429451	7.86114957166307	3.65060665940074	6.04124531731275	8.43188397522477	3.70157581623689	6.12611980229662	8.54760642102199	5.0349759336972	4.55117988257569	-2.67688083743787	39.8240138826991	0.0911323615534941	0.137446098669747	0.0725878657932446	0.173000866941788	0.222788264450894	0.15306473283145	0.19916991427654	0.249554990485251	0.177889803910519	0.00231308134704285	0.00251825557671773	0.00264491341465668
153	29.1800213528179	0.12	5.03685863924176	2.87161278681877	7.20210449166475	0.121348939322249	24.5418718835212	14.2312853223337	34.8524584447087	4.62	3.35	6.06	2.78824345937915	4.80832983179399	6.82841620420883	2.95544024523177	5.09666092802266	7.23788161081356	3.01983936117004	5.20738024291016	7.3959915471388	5.03685863924176	4.89981928622339	6.02298779787278	51.0551696372724	0.0911323615534941	0.137446098669747	0.0725878657932446	0.173000866941788	0.222788264450894	0.15306473283145	0.19916991427654	0.249554990485251	0.177889803910519	0.00231308134704285	0.00251825557671773	0.00264491341465668
153	29.1800213528179	0.12	5.07598188876817	2.92273314829721	7.22923062923913	0.134536072877808	25.1032793255521	15.162486281728	35.0440723693761	4	3.22	5.65	3.3796655490696	5.59543380477642	7.81120206048324	3.63267549189091	6.01432152205266	8.3959675522144	3.71960081853261	6.156668498609	8.59167715056187	5.07598188876817	4.59888485174046	-0.843548586557277	41.7545258229851	0.0911323615534941	0.137446098669747	0.0725878657932446	0.173000866941788	0.222788264450894	0.15306473283145	0.19916991427654	0.249554990485251	0.177889803910519	0.00231308134704285	0.00251825557671773	0.00264491341465668
153	29.1800213528179	0.12	5.08282941633898	2.93751587422943	7.22814295844854	0.131397820184273	24.1831652496686	14.4754957500214	33.8908347493159	3.81	2.83	5.44	3.37591833208032	5.6399029300232	7.90388752796609	3.64813392137459	6.0946738541506	8.54121378692661	3.71411701650361	6.20562822709324	8.69290072416118	5.08282941633898	4.33169755326487	-3.19640382887217	37.440821889826	0.0911323615534941	0.137446098669747	0.0725878657932446	0.173000866941788	0.222788264450894	0.15306473283145	0.19916991427654	0.249554990485251	0.177889803910519	0.00231308134704285	0.00251825557671773	0.00264491341465668
153	29.1800213528179	0.12	5.08417527906526	2.9257214835956	7.24262907453491	0.134560319614316	25.5045222602666	15.4058901494147	35.6031543711185	4.16	2.9	5.56	3.3164630188258	5.49041983738974	7.66437665595368	3.55068444810116	5.87817449478692	8.20566454147268	3.61390002014509	5.98274574583427	8.34599060414016	5.08417527906526	4.51155894814586	1.72392685871894	43.6856071161124	0.0911323615534941	0.137446098669747	0.0725878657932446	0.173000866941788	0.222788264450894	0.15306473283145	0.19916991427654	0.249554990485251	0.177889803910519	0.00231308134704285	0.00251825557671773	0.00264491341465668
153	29.1800213528179	0.12	5.09708097745231	2.92665863464954	7.26750332025507	0.134768262816401	26.1058490366379	15.7783374883187	36.4333605849571	4.01	2.95	5.05	3.5104283600116	5.80813491207434	8.10584146413708	3.77242055598883	6.24161079139447	8.71080102680012	3.86700409453736	6.40233918706592	8.93335790863133	5.09708097745231	4.37750939080426	-0.672831037116453	40.6636751288406	0.0911323615534941	0.137446098669747	0.0725878657932446	0.173000866941788	0.222788264450894	0.15306473283145	0.19916991427654	0.249554990485251	0.177889803910519	0.00231308134704285	0.00251825557671773	0.00264491341465668
153	29.1800213528179	0.12	5.1029394104906	2.92375159432109	7.2821272266601	0.139720378495267	27.5765071821217	16.8929799727589	38.2600343914845	4.08	3	5.65	3.70002375977623	6.04000785829537	8.37999195681452	3.96904737641621	6.4791684864614	8.98928959650659	4.04612960021007	6.60302191100074	9.15997126845006	5.1029394104906	4.51493523480249	-2.1341814199003	40.303346032696	0.0911323615534941	0.137446098669747	0.0725878657932446	0.173000866941788	0.222788264450894	0.15306473283145	0.19916991427654	0.249554990485251	0.177889803910519	0.00231308134704285	0.00251825557671773	0.00264491341465668
153	29.1800213528179	0.12	5.1047771255486	2.92619905622678	7.28335519487041	0.119142472832967	25.2208995348313	14.5139547324542	35.9278443372083	4.06	3.26	5.13	3.19630151644269	5.55421323238472	7.91212494832675	3.43082503836982	5.96174476284022	8.49266448731062	3.53261787028397	6.13944230129189	8.75696480004111	5.1047771255486	4.38928894490921	0.792442846189087	42.4116436127526	0.0911323615534941	0.137446098669747	0.0725878657932446	0.173000866941788	0.222788264450894	0.15306473283145	0.19916991427654	0.249554990485251	0.177889803910519	0.00231308134704285	0.00251825557671773	0.00264491341465668
153	29.1800213528179	0.12	5.10703986047781	2.98814975095559	7.22592997000003	0.146345640997076	25.7420289766532	16.0351554322041	35.4489025211023	4.19	3.07	6.04	3.4289527962722	5.50466770430812	7.58038261234404	3.66839591187341	5.88905759351914	8.10971927516488	3.7267275769784	5.98403899368737	8.23879793725339	5.10703986047781	4.63888533043728	-2.33664336952217	40.4658301687037	0.0911323615534941	0.137446098669747	0.0725878657932446	0.173000866941788	0.222788264450894	0.15306473283145	0.19916991427654	0.249554990485251	0.177889803910519	0.00231308134704285	0.00251825557671773	0.00264491341465668
153	29.1800213528179	0.12	5.1132660472411	2.93434060081	7.2921914936722	0.15636848950236	27.4575809100229	17.5000993818116	37.4150624382342	4.08	2.98	5.36	3.84014215877385	6.02516658506015	8.21019101134645	4.12022503290628	6.46461541390484	8.8090057949034	4.21457113075123	6.61131266251745	9.01155827194272	5.1132660472411	4.46467072884308	3.37888965292409	45.2924222490016	0.0911323615534941	0.137446098669747	0.0725878657932446	0.173000866941788	0.222788264450894	0.15306473283145	0.19916991427654	0.249554990485251	0.177889803910519	0.00231308134704285	0.00251825557671773	0.00264491341465668
153	29.1800213528179	0.12	5.11598983368423	2.98693345034059	7.24504621702786	0.128979734562929	24.4299327469818	14.5179366282598	34.3419288657038	4.11	2.93	5.38	3.16127877115314	5.31961460855264	7.47795044595214	3.38888698422731	5.70262036759688	8.01635375096645	3.46147600937839	5.82082365207157	8.18551736484118	5.11598983368423	4.53254102856199	2.0949027719009	44.3265401470216	0.0911323615534941	0.137446098669747	0.0725878657932446	0.173000866941788	0.222788264450894	0.15306473283145	0.19916991427654	0.249554990485251	0.177889803910519	0.00231308134704285	0.00251825557671773	0.00264491341465668
153	29.1800213528179	0.12	5.1181511236184	2.98665958141115	7.24964266582564	0.129758204515763	26.5760060569863	15.8304787876585	37.3215333263141	4.06	3.16	5.23	3.48714975314612	5.85418256796369	8.22121538278127	3.74312653388595	6.28391312549383	8.82469971710172	3.84597543075653	6.45325511420954	9.06076619842455	5.1181511236184	4.43223480044214	-1.7344317189841	40.1671446725048	0.0911323615534941	0.137446098669747	0.0725878657932446	0.173000866941788	0.222788264450894	0.15306473283145	0.19916991427654	0.249554990485251	0.177889803910519	0.00231308134704285	0.00251825557671773	0.00264491341465668
153	29.1800213528179	0.12	5.13529254803435	2.91294941770679	7.35763567836191	0.1353350524516	25.8565246453286	15.6524320281107	36.0606172625465	4.12	2.96	5.54	3.4028152611467	5.62116970099758	7.83952414084847	3.64714978751214	6.02479015380176	8.40243052009139	3.71763753847492	6.14209456618137	8.56699094739298	5.13529254803435	4.55005709414202	2.16588881749449	44.7524882497664	0.0911323615534941	0.137446098669747	0.0725878657932446	0.173000866941788	0.222788264450894	0.15306473283145	0.19916991427654	0.249554990485251	0.177889803910519	0.00231308134704285	0.00251825557671773	0.00264491341465668
153	29.1800213528179	0.12	5.14083764518606	3.00283430921136	7.27884098116076	0.167599464172776	27.710603183347	18.0687324773654	37.3524738893287	3.91	2.89	5.34	4.11130952479533	6.30519417719168	8.49907882958803	4.42974335530147	6.79355126191595	9.15735916853042	4.51789697945768	8.41764849460256	9.33561409395896	5.14083764518606	4.3497642960764	-1.13002062534114	39.9614264511169	0.0911323615534941	0.137446098669747	0.0725878657932446	0.173000866941788	0.222788264450894	0.15306473283145	0.19916991427654	0.249554990485251	0.177889803910519	0.00231308134704285	0.00251825557671773	0.00264491341465668
153	29.1800213528179	0.12	5.14185922377721	2.99999089389037	7.28372755366405	0.157790260837453	27.8083698888152	17.7776748784791	37.8390648991512	4.36	2.92	5.93	3.66760290192538	5.73697397433551	7.80634504674564	3.90843923103466	6.11369735173526	8.31895547243585	3.96214349262869	6.2025751419139	8.42857294573413	5.14185922377721	4.72138506593545	-0.848233956561806	42.4416815666473	0.0911323615534941	0.137446098669747	0.0725878657932446	0.173000866941788	0.222788264450894	0.15306473283145	0.19916991427654	0.249554990485251	0.177889803910519	0.00231308134704285	0.00251825557671773	0.00264491341465668
153	29.1800213528179	0.12	5.14280487261732	2.9201525010515	7.36545724418314	0.136899772417103	25.0622588562539	15.2372053242628	34.8873123882451	3.92	3.1	5.45	3.46558234201368	5.7002133852529	7.93484442849212	3.73381826974688	6.14140966188851	8.54900105403013	3.82067692634523	6.2861879003425	8.75523664687376	5.14280487261732	4.42471805634473	1.03462238759882	42.7248402864201	0.0911323615534941	0.137446098669747	0.0725878657932446	0.173000866941788	0.222788264450894	0.15306473283145	0.19916991427654	0.249554990485251	0.177889803910519	0.00231308134704285	0.00251825557671773	0.00264491341465668
153	29.1800213528179	0.12	5.14630818364981	2.96022051792665	7.33239584937296	0.133313292816833	25.161088722516	15.1447447401903	35.1774327048417	4.25	3.11	5.74	3.19785766217603	5.31283833041201	7.42781899864799	3.41640822380607	5.67593260277279	7.93545698173951	3.48815506558467	5.79370346594196	8.09692402102879	5.14630818364981	4.60688620473184	4.56983173810357	47.6188579689432	0.0911323615534941	0.137446098669747	0.0725878657932446	0.173000866941788	0.222788264450894	0.15306473283145	0.19916991427654	0.249554990485251	0.177889803910519	0.00231308134704285	0.00251825557671773	0.00264491341465668
153	29.1800213528179	0.12	5.15357323704518	2.9472823761242	7.35986409796616	0.123176857133758	26.0651318707573	15.2074570521681	36.9228066893465	4.35	3.24	5.7	3.14521610087732	5.39080742757767	7.63639875427803	3.35264543611921	5.74633517678625	8.14002491745329	3.43049907022995	5.88264093827007	8.33172332604001	5.15357323704518	4.69366822995302	-0.762582414724681	43.1997178191491	0.0911323615534941	0.137446098669747	0.0725878657932446	0.173000866941788	0.222788264450894	0.15306473283145	0.19916991427654	0.249554990485251	0.177889803910519	0.00231308134704285	0.00251825557671773	0.00264491341465668
153	29.1800213528179	0.12	5.1609077074288	3.0012008811026	7.32061453375501	0.148523758603974	26.8847298574284	16.8344202635246	36.9350394513322	4.23	3.13	5.53	3.57079441662209	5.70259276913164	7.8343911216412	3.81672815032913	6.09535128947514	8.37397442862115	3.90924152207227	6.24054438391719	8.57480148392088	5.1609077074288	4.63303873567301	-2.49906643099197	40.3716857383009	0.0911323615534941	0.137446098669747	0.0725878657932446	0.173000866941788	0.222788264450894	0.15306473283145	0.19916991427654	0.249554990485251	0.177889803910519	0.00231308134704285	0.00251825557671773	0.00264491341465668
153	29.1800213528179	0.12	5.17173011361706	2.94881721909123	7.39464300814289	0.125675424339888	25.1500905918299	14.7930380838397	35.5071430998201	4.03	3.15	5.19	3.27789995549629	5.57285666165802	7.86781336781976	3.52089443854651	5.98597891736993	8.45106339619335	3.61681715301363	6.15656327692564	8.68211799373322	5.17173011361706	4.44070520920582	1.44291185696637	43.4521604401073	0.0911323615534941	0.137446098669747	0.0725878657932446	0.173000866941788	0.222788264450894	0.15306473283145	0.19916991427654	0.249554990485251	0.177889803910519	0.00231308134704285	0.00251825557671773	0.00264491341465668
153	29.1800213528179	0.12	5.17470365437227	2.99348972338169	7.35591758536285	0.141354430839182	26.6766624722365	16.4114200774289	36.9419048670441	3.66	2.82	5.09	3.96006674323889	6.43706415279713	8.91406156235538	4.29740192444742	6.98540041660939	9.67339890877135	4.39096188596609	7.14093401608279	9.88384505333383	5.17470365437227	4.29873880975695	0.351744405359072	40.7686937260668	0.0911323615534941	0.137446098669747	0.0725878657932446	0.173000866941788	0.222788264450894	0.15306473283145	0.19916991427654	0.249554990485251	0.177889803910519	0.00231308134704285	0.00251825557671773	0.00264491341465668
153	29.1800213528179	0.12	5.17777106164821	2.95248728336406	7.40305483993237	0.139356504787856	27.6127488251949	16.8989588956686	38.3265387547212	4.14	3.04	5.3	3.65965900886711	5.9798503340706	8.30004165927409	3.92073477538457	6.4064458190173	8.89215686265002	4.01755543330644	6.56312903131325	9.10572416145816	5.17777106164821	4.4006233505233	-0.947880067400163	40.8133426555376	0.0911323615534941	0.137446098669747	0.0725878657932446	0.173000866941788	0.222788264450894	0.15306473283145	0.19916991427654	0.249554990485251	0.177889803910519	0.00231308134704285	0.00251825557671773	0.00264491341465668
153	29.1800213528179	0.12	5.19183290229862	3.00772990502988	7.37593589956737	0.129504819415976	26.3731585881622	15.6976683431276	37.0486488331968	3.86	3.02	5.37	3.61867195112238	6.07961686789405	8.54056178466572	3.90499658035912	6.56066186703006	9.216327153701	3.99595127674505	6.71706833698871	9.42523986125438	5.19183290229862	4.4542519801759	3.9506112828469	45.8065851685111	0.0911323615534941	0.137446098669747	0.0725878657932446	0.173000866941788	0.222788264450894	0.15306473283145	0.19916991427654	0.249554990485251	0.177889803910519	0.00231308134704285	0.00251825557671773	0.00264491341465668
153	29.1800213528179	0.12	5.1965952580923	3.04027301432323	7.35291750186138	0.124430162154377	23.7155354588149	13.8935121839688	33.5375587336609	3.94	2.95	4.97	3.14490336961357	5.36819390151579	7.59148443341801	3.38641267915044	5.78043830150016	8.17446392384987	3.47684838957706	5.93143368508523	8.39134850437913	5.1965952580923	4.21655210248661	0.135621052047143	40.5401838178147	0.0911323615534941	0.137446098669747	0.0725878657932446	0.173000866941788	0.222788264450894	0.15306473283145	0.19916991427654	0.249554990485251	0.177889803910519	0.00231308134704285	0.00251825557671773	0.00264491341465668
153	29.1800213528179	0.12	5.21941874997307	2.9773810419532	7.46145645799293	0.155899971220989	28.0624510573506	17.8675033506148	38.2573987640864	4.28	3.06	5.69	3.7523846788168	5.89344293555292	8.03450119228904	4.00646607715809	6.29249962890399	8.57853318064989	4.08137644855201	6.41868807271346	8.75963079375293	5.21941874997307	4.59999010543638	0.82266144389869	43.7095904651097	0.0911323615534941	0.137446098669747	0.0725878657932446	0.173000866941788	0.222788264450894	0.15306473283145	0.19916991427654	0.249554990485251	0.177889803910519	0.00231308134704285	0.00251825557671773	0.00264491341465668
153	29.1800213528179	0.12	5.23479941858968	2.99792398150605	7.47167485567331	0.160048510846477	26.1664796520496	16.8074237143914	35.5255355897078	4.04	3	5.58	3.7198167804287	5.79116179543312	7.86250681043754	3.99502404407612	6.21961563741964	8.44420723076316	4.07385508287976	6.34114782613217	8.6130888520807	5.23479941858968	4.42129205049486	1.75496926685693	43.4577472451188	0.0911323615534941	0.137446098669747	0.0725878657932446	0.173000866941788	0.222788264450894	0.15306473283145	0.19916991427654	0.249554990485251	0.177889803910519	0.00231308134704285	0.00251825557671773	0.00264491341465668
153	29.1800213528179	0.12	5.23579424612844	3.03089387585317	7.44069461640371	0.112962100042809	24.4808722020488	13.7701918737814	35.1915525303161	3.94	2.96	5.14	3.112444815306	5.53335526896412	7.95426572262224	3.35088774926678	5.95726301457003	8.56363827987328	3.43213502939028	6.10743540418506	8.77054368950188	5.23579424612844	4.30857427948538	1.54221538215135	42.3094113037716	0.0911323615534941	0.137446098669747	0.0725878657932446	0.173000866941788	0.222788264450894	0.15306473283145	0.19916991427654	0.249554990485251	0.177889803910519	0.00231308134704285	0.00251825557671773	0.00264491341465668
153	29.1800213528179	0.12	5.24182105020993	2.97604854020546	7.5075935602144	0.139302076754249	27.9230546802589	17.0864065893364	38.7597027711815	3.94	2.89	5.33	3.86593948719174	6.31781990713002	8.7697003270683	4.16260505349914	6.8026385719815	9.44267209046386	4.24868019788009	6.93739624395961	9.6388931080028	5.24182105020993	4.39935825979925	-1.24066578432379	40.4868299059902	0.0911323615534941	0.137446098669747	0.0725878657932446	0.173000866941788	0.222788264450894	0.15306473283145	0.19916991427654	0.249554990485251	0.177889803910519	0.00231308134704285	0.00251825557671773	0.00264491341465668
153	29.1800213528179	0.12	5.2473696804985	3.0100612793318	7.4846780816652	0.168315106031573	29.8428469950378	19.485618129951	40.2000758601245	4.25	2.9	5.52	4.11403349553636	6.30077379742125	8.48751409930614	4.39514993413636	6.73131260860911	9.06747528308187	4.47804784292674	6.85520483918163	9.23372853486718	5.2473696804985	4.56260498992176	-0.795446677249466	41.5311775123893	0.0911323615534941	0.137446098669747	0.0725878657932446	0.173000866941788	0.222788264450894	0.15306473283145	0.19916991427654	0.249554990485251	0.177889803910519	0.00231308134704285	0.00251825557671773	0.00264491341465668
153	29.1800213528179	0.12	5.25589991402179	3.07526264128165	7.43653718676193	0.168941921463283	27.9444045771997	18.2677041789176	37.6211049754818	3.64	2.81	5.26	4.43139924819459	6.77878359654855	9.12616794490252	4.81209129512633	7.36113442041728	9.91017754570823	4.90773398470298	7.50136972815644	10.1028016817675	5.25589991402179	4.24379951276744	0.757202903950745	40.7965877401429	0.0911323615534941	0.137446098669747	0.0725878657932446	0.173000866941788	0.222788264450894	0.15306473283145	0.19916991427654	0.249554990485251	0.177889803910519	0.00231308134704285	0.00251825557671773	0.00264491341465668
153	29.1800213528179	0.12	5.25925558422713	3.0095813551895	7.50892981326476	0.12069292633253	25.9963918771573	15.0410001430255	36.9517836112891	4.26	3.13	5.5	3.17466084070736	5.48698401085803	7.79930718100871	3.39147541550795	5.86171950700847	8.33196359850898	3.47100823570515	5.99880036165958	8.53131107070878	5.25925558422713	4.60255788248936	3.07320544460923	46.3275939537997	0.0911323615534941	0.137446098669747	0.0725878657932446	0.173000866941788	0.222788264450894	0.15306473283145	0.19916991427654	0.249554990485251	0.177889803910519	0.00231308134704285	0.00251825557671773	0.00264491341465668
153	29.1800213528179	0.12	5.27535548687434	3.08367801894977	7.46703295479892	0.140251044369952	26.0633040522401	15.9882424888863	36.1383656155939	4.27	3.13	5.67	3.36611050004281	5.48727988689426	7.60844927374571	3.59501296998957	5.86042625846562	8.12583954694168	3.67104875982662	5.98518300032424	8.29931471553047	5.27535548687434	4.61332927548896	0.753376784481505	43.5623217828774	0.0911323615534941	0.137446098669747	0.0725878657932446	0.173000866941788	0.222788264450894	0.15306473283145	0.19916991427654	0.249554990485251	0.177889803910519	0.00231308134704285	0.00251825557671773	0.00264491341465668
153	29.1800213528179	0.12	5.30050785061313	3.0633462173823	7.53766948384395	0.16532998471293	28.514872289914	18.5116830309798	38.5180615488482	4.02	2.93	5.32	4.11367863493857	6.33659406984847	8.55950950475836	4.42008927012355	6.80858033473584	9.19707139934813	4.5155255381115	6.95750720751931	9.39505502538277	5.30050785061313	4.40645180443422	-0.173984432503956	41.1360799288802	0.0911323615534941	0.137446098669747	0.0725878657932446	0.173000866941788	0.222788264450894	0.15306473283145	0.19916991427654	0.249554990485251	0.177889803910519	0.00231308134704285	0.00251825557671773	0.00264491341465668
153	29.1800213528179	0.12	5.33485503004531	3.11894123084638	7.55076882924424	0.123475545668651	25.1965065752897	14.7151539010406	35.6778592495388	4.1	3.09	5.51	3.21454654591053	5.50421312106574	7.79387969622096	3.44724291189821	5.90265513227978	8.35806735266135	3.52314324212318	6.03974932054371	8.55034340054804	5.33485503004531	4.50821779342497	1.02237242343198	43.1591852944654	0.0911323615534941	0.137446098669747	0.0725878657932446	0.173000866941788	0.222788264450894	0.15306473283145	0.19916991427654	0.249554990485251	0.177889803910519	0.00231308134704285	0.00251825557671773	0.00264491341465668
153	29.1800213528179	0.12	5.36147679070858	3.06757028471595	7.65538329670121	0.114213359819209	24.9696221651361	14.1127795671866	35.8264647630857	3.88	3	5.12	3.23607529701904	5.72556079968623	8.21504630235341	3.48991288220318	6.1746735037559	8.85943412530863	3.57559564360797	6.33363311883744	9.08351400880971	5.36147679070858	4.30923816260668	0.660583887730002	41.6874999803166	0.0911323615534941	0.137446098669747	0.0725878657932446	0.173000866941788	0.222788264450894	0.15306473283145	0.19916991427654	0.249554990485251	0.177889803910519	0.00231308134704285	0.00251825557671773	0.00264491341465668
153	29.1800213528179	0.12	5.36155581050554	3.13430047911562	7.58881114189547	0.130456094008182	24.9374953005887	14.8855095322936	34.9894810688839	4.01	2.93	5.81	3.31628897161045	5.55573462000178	7.79518026839312	3.56435082014143	5.97130932159842	8.3782678230554	3.61776807969305	6.06231166902908	8.50608142018626	5.36155581050554	4.51222750392974	-2.74482504148087	39.4129953868063	0.0911323615534941	0.137446098669747	0.0725878657932446	0.173000866941788	0.222788264450894	0.15306473283145	0.19916991427654	0.249554990485251	0.177889803910519	0.00231308134704285	0.00251825557671773	0.00264491341465668
153	29.1800213528179	0.12	5.36690220694668	3.10647114686814	7.62733326702522	0.119753876069673	24.2156572435188	13.9653001909148	34.4660142961229	3.9	2.75	5.33	3.18981810553019	5.53110501433695	7.8723919231437	3.43843710287589	5.96220727076159	8.48597743864729	3.49916026133584	6.06557500778472	8.63186178471914	5.36690220694668	4.32039557357786	-0.0271000837147797	40.5917563827771	0.0911323615534941	0.137446098669747	0.0725878657932446	0.173000866941788	0.222788264450894	0.15306473283145	0.19916991427654	0.249554990485251	0.177889803910519	0.00231308134704285	0.00251825557671773	0.00264491341465668
153	29.1800213528179	0.12	5.37099782767278	3.09543770224525	7.64655795310031	0.134563754594195	26.9435665870097	16.2752956382106	37.6118375358088	3.92	2.92	5.59	3.70121216960594	6.12731459761014	8.55341702561433	3.9876253606199	6.60146837367825	9.2153113867366	4.05779552432826	6.71754750400447	9.38206643465277	5.37099782767278	4.41491629766423	-1.98935743473736	39.7285462770261	0.0911323615534941	0.137446098669747	0.0725878657932446	0.173000866941788	0.222788264450894	0.15306473283145	0.19916991427654	0.249554990485251	0.177889803910519	0.00231308134704285	0.00251825557671773	0.00264491341465668
153	29.1800213528179	0.12	5.37234272199261	3.075731851002	7.66895359298322	0.118653079442967	23.9146522919848	13.7385029712354	34.0908016127342	3.84	2.77	5.21	3.18172994609095	5.5384466202083	7.89516329432565	3.43538873132521	5.97999120933752	8.52459368734982	3.50168229504494	6.09498973266392	8.68307151423407	5.37234272199261	4.23736905928606	-0.0290096460093144	40.530002707097	0.0911323615534941	0.137446098669747	0.0725878657932446	0.173000866941788	0.222788264450894	0.15306473283145	0.19916991427654	0.249554990485251	0.177889803910519	0.00231308134704285	0.00251825557671773	0.00264491341465668
153	29.1800213528179	0.12	5.38816913609364	3.12133690140013	7.65500137078715	0.132797552281889	25.4356153823321	15.2873241203957	35.5839066442684	3.95	2.98	5.69	3.45171598244595	5.74309273795075	8.03446949345554	3.71569094101524	6.18230403901666	8.64891713701808	3.78464297035766	6.29364969811074	8.80821039642065	5.38816913609364	4.4832329289057	-1.76602792080026	40.2961781132375	0.0911323615534941	0.137446098669747	0.0725878657932446	0.173000866941788	0.222788264450894	0.15306473283145	0.19916991427654	0.249554990485251	0.177889803910519	0.00231308134704285	0.00251825557671773	0.00264491341465668
153	29.1800213528179	0.12	5.39584057285133	3.09087392575518	7.70080721994748	0.134782338118926	26.9808339068164	16.3078212337347	37.6538465798981	3.8	2.8	5.37	3.81046093382327	6.30430099093953	8.79814104805578	4.11866204848314	6.81421111108065	9.50976017367815	4.19300259577978	6.93258288602273	9.68010344543043	5.39584057285133	4.32471514486685	-3.27495405453941	37.6282234228027	0.0911323615534941	0.137446098669747	0.0725878657932446	0.173000866941788	0.222788264450894	0.15306473283145	0.19916991427654	0.249554990485251	0.177889803910519	0.00231308134704285	0.00251825557671773	0.00264491341465668
153	29.1800213528179	0.12	5.40713415835238	3.16976668854056	7.64450162816419	0.149087782897714	29.7815201592035	18.6730647788735	40.8899755395335	4.17	3.27	5.39	4.01527020682841	6.40392201416245	8.79257382149649	4.29830456364443	6.85533122326026	9.41235788287609	4.41534944577976	7.04772775377659	9.66184597887546	5.40713415835238	4.60280458770891	1.28985814348052	44.6839488052836	0.0911323615534941	0.137446098669747	0.0725878657932446	0.173000866941788	0.222788264450894	0.15306473283145	0.19916991427654	0.249554990485251	0.177889803910519	0.00231308134704285	0.00251825557671773	0.00264491341465668
153	29.1800213528179	0.12	5.4144055301488	3.1367477031246	7.69206335717299	0.142483637133834	27.8125385053865	17.159713259145	38.4653637516281	4.05	2.94	5.65	3.78765936674979	6.13905491263817	8.49045045852656	4.06664166814743	6.59123065023728	9.11581963232714	4.13911547443159	6.70968687238439	9.27321231204524	5.4144055301488	4.45836609590648	2.29049834533621	44.0801914286158	0.0911323615534941	0.137446098669747	0.0725878657932446	0.173000866941788	0.222788264450894	0.15306473283145	0.19916991427654	0.249554990485251	0.177889803910519	0.00231308134704285	0.00251825557671773	0.00264491341465668
153	29.1800213528179	0.12	5.421052127459	3.10414675442346	7.73795750049454	0.136470718145454	27.4122428946504	16.6463803921783	38.1781053971225	4.02	3	5.43	3.69906129507474	6.09138829666742	8.48371529826011	3.97457539022522	6.54508808720648	9.11560078418775	4.06044207720077	6.68816244925443	9.31190098455316	5.421052127459	4.43601431819736	-2.28201436064349	39.6984745611463	0.0911323615534941	0.137446098669747	0.0725878657932446	0.173000866941788	0.222788264450894	0.15306473283145	0.19916991427654	0.249554990485251	0.177889803910519	0.00231308134704285	0.00251825557671773	0.00264491341465668
153	29.1800213528179	0.12	5.42679053466134	3.13128759668966	7.72229347263303	0.104509414399946	25.0694577421757	13.6121334208467	36.5267820635046	4.09	3.08	5.77	2.98027736186172	5.48877498282028	7.99727260377883	3.19682906925776	5.88759812903237	8.57836718880698	3.25779158072409	6.00372443158994	8.74330385981005	5.42679053466134	4.64098455497941	-2.59359516625197	40.5604009037028	0.0911323615534941	0.137446098669747	0.0725878657932446	0.173000866941788	0.222788264450894	0.15306473283145	0.19916991427654	0.249554990485251	0.177889803910519	0.00231308134704285	0.00251825557671773	0.00264491341465668
153	29.1800213528179	0.12	5.42926462630477	3.08499408768569	7.77353516492386	0.137162962106471	28.5816978408648	17.3893951453825	39.7740005363471	4.29	3.11	5.78	3.64724289271925	5.99471076713233	8.34217864154542	3.89365643535422	6.39972298064569	8.90578952593717	3.96740728024654	6.5247121710517	9.08005118874572	5.42926462630477	4.65731502408573	-4.19095470728486	39.0904082890697	0.0911323615534941	0.137446098669747	0.0725878657932446	0.173000866941788	0.222788264450894	0.15306473283145	0.19916991427654	0.249554990485251	0.177889803910519	0.00231308134704285	0.00251825557671773	0.00264491341465668
153	29.1800213528179	0.12	5.43414189364722	3.15257342017038	7.71571036712406	0.125758184017731	26.4249909296932	15.5470181565971	37.3029637027894	3.97	3.05	5.7	3.49243934955866	5.93603720051172	8.37963505146477	3.75728232478879	6.38618610673652	9.01508988868424	3.82905338608586	6.51215659873414	9.19281728128452	5.43414189364722	4.55569082686879	2.16868109488563	44.6959080107232	0.0911323615534941	0.137446098669747	0.0725878657932446	0.173000866941788	0.222788264450894	0.15306473283145	0.19916991427654	0.249554990485251	0.177889803910519	0.00231308134704285	0.00251825557671773	0.00264491341465668
153	29.1800213528179	0.12	5.44707884117964	3.12677052648299	7.76738715587628	0.135053655566058	25.70740418789	15.5499446923666	35.8648636834134	3.96	2.82	5.62	3.5030774688128	5.79134075225804	8.07960403570329	3.76998216081607	6.23259163338436	8.69520110595266	3.82593887654472	6.32335084485633	8.82077456500023	5.44707884117964	4.33105238332205	-3.98103068476691	37.0846242676115	0.0911323615534941	0.137446098669747	0.0725878657932446	0.173000866941788	0.222788264450894	0.15306473283145	0.19916991427654	0.249554990485251	0.177889803910519	0.00231308134704285	0.00251825557671773	0.00264491341465668
153	29.1800213528179	0.12	5.47988054299229	3.21022398628876	7.74953709969581	0.157633795655181	28.1367378059458	17.9816190626495	38.2918565492422	3.93	3.06	5.54	4.0754843982783	6.37711407115547	8.67874374403264	4.38911598217549	6.86786908120397	9.34662218023246	4.48537957239566	7.01452925662572	9.54591204898865	5.47988054299229	4.407913361103	-0.498130931122711	41.2089004574886	0.0911323615534941	0.137446098669747	0.0725878657932446	0.173000866941788	0.222788264450894	0.15306473283145	0.19916991427654	0.249554990485251	0.177889803910519	0.00231308134704285	0.00251825557671773	0.00264491341465668
153	29.1800213528179	0.12	5.49062305312629	3.16399056816768	7.8172555380849	0.134436549559615	26.3595044288825	15.9167881508253	36.8022207069397	4.12	3.23	5.29	3.45867912439175	5.72785582327176	7.99703252215177	3.70683100440749	6.13881565501214	8.57080030561679	3.81097954227483	6.30968441829898	8.81016022951717	5.49062305312629	4.49368036639725	3.67263867966116	46.0608651879787	0.0911323615534941	0.137446098669747	0.0725878657932446	0.173000866941788	0.222788264450894	0.15306473283145	0.19916991427654	0.249554990485251	0.177889803910519	0.00231308134704285	0.00251825557671773	0.00264491341465668
153	29.1800213528179	0.12	5.49889598144521	3.15426171364616	7.84353024924426	0.153965234331109	28.5675811435989	18.1121558717826	39.0230064154152	4	3.05	5.36	4.04431726454364	6.37894033395026	8.71356340335689	4.3479784548513	6.85789301941112	9.36780758397093	4.4510276480633	7.01628473600767	9.58473066519817	5.49889598144521	4.35540842715196	1.15723889814818	42.8200910411079	0.0911323615534941	0.137446098669747	0.0725878657932446	0.173000866941788	0.222788264450894	0.15306473283145	0.19916991427654	0.249554990485251	0.177889803910519	0.00231308134704285	0.00251825557671773	0.00264491341465668
153	29.1800213528179	0.12	5.50846662720661	3.16443549899313	7.8524977554201	0.158139877394861	29.4217676702902	18.8230458510974	40.0204894894831	4.1	3.09	5.63	4.10546914338745	6.41714206456384	8.72881498574023	4.40187615561897	6.88044743600628	9.35901871639358	4.49569601360987	7.02519295248531	9.55661246436379	5.50846662720661	4.54933932661407	-0.12860646960097	42.4426758642296	0.0911323615534941	0.137446098669747	0.0725878657932446	0.173000866941788	0.222788264450894	0.15306473283145	0.19916991427654	0.249554990485251	0.177889803910519	0.00231308134704285	0.00251825557671773	0.00264491341465668
153	29.1800213528179	0.12	5.54587187492226	3.17907150831397	7.91267224153056	0.140085341589252	26.1724507023705	16.0482398522728	36.2966615524681	4.03	2.9	5.77	3.56044132523762	5.80658539012717	8.05272945501673	3.82492567863205	6.23792264358826	8.65091960854446	3.88128154517985	6.33205037008372	8.77674194682807	5.54587187492226	4.48937765861179	-3.35393672190015	38.790281735638	0.0911323615534941	0.137446098669747	0.0725878657932446	0.173000866941788	0.222788264450894	0.15306473283145	0.19916991427654	0.249554990485251	0.177889803910519	0.00231308134704285	0.00251825557671773	0.00264491341465668
153	29.1800213528179	0.12	5.57506360593729	3.21650676335567	7.93362044851891	0.156009234655107	29.2880597217922	18.6522696370119	39.9238498065726	3.92	3.06	5.56	4.24122970222885	6.65963934845933	9.07804899468981	4.56936313459213	7.17487914237173	9.78039515015132	4.66833629132914	7.32794379570593	9.98721304426116	5.57506360593729	4.51317975573842	0.985692407749623	43.1802026773138	0.0911323615534941	0.137446098669747	0.0725878657932446	0.173000866941788	0.222788264450894	0.15306473283145	0.19916991427654	0.249554990485251	0.177889803910519	0.00231308134704285	0.00251825557671773	0.00264491341465668
153	29.1800213528179	0.12	5.59705139143913	3.24335238563723	7.95075039724104	0.130972817466586	25.9337047201062	15.5039014021067	36.3635080381058	3.95	2.91	5.45	3.49817577505469	5.8514728168337	8.20476985861271	3.76539623110734	6.29845814154041	8.83152005197348	3.83896605480479	6.42205221462465	9.00132042866146	5.59705139143913	4.36480418526778	-0.322856413879791	40.9481130504843	0.0911323615534941	0.137446098669747	0.0725878657932446	0.173000866941788	0.222788264450894	0.15306473283145	0.19916991427654	0.249554990485251	0.177889803910519	0.00231308134704285	0.00251825557671773	0.00264491341465668
153	29.1800213528179	0.12	5.60240622041865	3.26406092255544	7.94075151828187	0.15804187022267	30.2645189273006	19.3581947186463	41.1708431359549	4.22	3.3	5.59	4.11635727230903	6.43549537495506	8.7546334776011	4.40107075075118	6.8806152108905	9.36015967102983	4.51795803909491	7.05765734771454	9.60717569762856	5.60240622041865	4.71212889998445	6.11996100012322	49.9552631796389	0.0911323615534941	0.137446098669747	0.0725878657932446	0.173000866941788	0.222788264450894	0.15306473283145	0.19916991427654	0.249554990485251	0.177889803910519	0.00231308134704285	0.00251825557671773	0.00264491341465668
153	29.1800213528179	0.12	5.60623799259687	3.28392012472971	7.92855586046403	0.144026986367571	28.5871568429354	17.7062641932381	39.4680494926327	4.2	2.97	5.63	3.78511158670195	6.11114673406847	8.43718188143499	4.04928421148717	6.53765930475682	9.02603439802647	4.12467421197518	6.65979792593015	9.19065392246715	5.60623799259687	4.59192806827257	1.93955629814101	44.8527495422076	0.0911323615534941	0.137446098669747	0.0725878657932446	0.173000866941788	0.222788264450894	0.15306473283145	0.19916991427654	0.249554990485251	0.177889803910519	0.00231308134704285	0.00251825557671773	0.00264491341465668
153	29.1800213528179	0.12	5.62362311162894	3.28826971847737	7.9589765047805	0.139172977415383	25.3931197058382	15.5330040723582	35.2532353393183	3.81	2.79	5.1	3.61675603062285	5.91261795880514	8.20847988698743	3.90763479479922	6.38814215516851	8.86864951553779	3.9933448892547	6.5255489658081	9.05413013944593	5.62362311162894	4.17853794111682	-3.97473799242761	36.2174941744751	0.0911323615534941	0.137446098669747	0.0725878657932446	0.173000866941788	0.222788264450894	0.15306473283145	0.19916991427654	0.249554990485251	0.177889803910519	0.00231308134704285	0.00251825557671773	0.00264491341465668
153	29.1800213528179	0.12	5.65913075895262	3.28548764203499	8.03277387587026	0.126215081104589	26.9133730303021	15.8573167831977	37.9694292774065	3.78	2.89	5.4	3.72319528882891	6.31908569671073	8.91497610459256	4.02671175510619	6.83422025506269	9.64172875501919	4.10343621588853	6.96887489411566	9.83320500180892	5.65913075895262	4.29488465287335	-3.85307339487013	37.1258310993208	0.0911323615534941	0.137446098669747	0.0725878657932446	0.173000866941788	0.222788264450894	0.15306473283145	0.19916991427654	0.249554990485251	0.177889803910519	0.00231308134704285	0.00251825557671773	0.00264491341465668
153	29.1800213528179	0.12	5.66994397717709	3.23973685020091	8.10015110415327	0.132405705388402	27.8597364362117	16.7253200298697	38.9941528425537	4.32	3.14	5.92	3.48463042249433	5.80442616194613	8.12422190139792	3.71737374495737	6.19211187495661	8.66685000495585	3.78620171499084	6.31212296135165	8.8317168398886	5.66994397717709	4.63503824494278	-0.830329060895562	42.6382905035143	0.0911323615534941	0.137446098669747	0.0725878657932446	0.173000866941788	0.222788264450894	0.15306473283145	0.19916991427654	0.249554990485251	0.177889803910519	0.00231308134704285	0.00251825557671773	0.00264491341465668
153	29.1800213528179	0.12	5.68558509280068	3.29496436447424	8.07620582112711	0.14756978490477	27.6929121680018	17.3012556021165	38.0845687338871	3.72	3.08	4.99	4.11969957272038	6.59411553991167	9.06853150710296	4.46323818496137	7.14399381660409	9.82474944824682	4.59126792937358	7.34669103934122	10.1119914188253	5.68558509280068	4.1984543408207	2.34657496045775	42.7856765640742	0.0911323615534941	0.137446098669747	0.0725878657932446	0.173000866941788	0.222788264450894	0.15306473283145	0.19916991427654	0.249554990485251	0.177889803910519	0.00231308134704285	0.00251825557671773	0.00264491341465668
153	29.1800213528179	0.12	5.6924033194281	3.27674558238633	8.10806105646987	0.162363459734311	31.6666960207379	20.4368998545823	42.8964921868935	3.78	2.95	5.18	4.79185637155313	7.42491572463158	10.05797507771	5.18162170313228	8.02885176005584	10.8760818169794	5.30107369321812	8.23475287331386	11.1383842352424	5.6924033194281	4.24933137962287	2.38195954741314	43.040348811882	0.0911323615534941	0.137446098669747	0.0725878657932446	0.173000866941788	0.222788264450894	0.15306473283145	0.19916991427654	0.249554990485251	0.177889803910519	0.00231308134704285	0.00251825557671773	0.00264491341465668
153	29.1800213528179	0.12	5.69396928537981	3.33640648576253	8.05153208499708	0.141556773849448	26.4572380771563	16.284908378875	36.6295677754375	4.05	2.77	5.42	3.59468720547644	5.84010010959409	8.08551301371175	3.85947117665663	6.27028076529965	8.68109035394266	3.92082094544728	6.37306817664614	8.82336688480567	5.69396928537981	4.32515243155655	1.67432880312627	42.4167584792796	0.0911323615534941	0.137446098669747	0.0725878657932446	0.173000866941788	0.222788264450894	0.15306473283145	0.19916991427654	0.249554990485251	0.177889803910519	0.00231308134704285	0.00251825557671773	0.00264491341465668
153	29.1800213528179	0.12	5.70355480900577	3.34539100274124	8.06171861527031	0.147028488582304	28.2992603501023	17.6571670297238	38.9413536704807	3.69	2.74	4.99	4.2305859516115	6.78038855704315	9.3301911624748	4.58690000819926	7.35145549189197	10.1160109755847	4.68310963355931	7.50981662093916	10.3354718525382	5.70355480900577	4.15295845111255	-3.81506519362874	35.6440893321977	0.0911323615534941	0.137446098669747	0.0725878657932446	0.173000866941788	0.222788264450894	0.15306473283145	0.19916991427654	0.249554990485251	0.177889803910519	0.00231308134704285	0.00251825557671773	0.00264491341465668
153	29.1800213528179	0.12	5.71430012775218	3.27682922293909	8.15177103256527	0.1186175967008	24.539388580517	14.0956299346618	34.9831472263722	4.4	3.28	5.67	2.88846405885482	5.02858987286518	7.16871568687555	3.07593415768978	5.3549606433709	7.63398712905202	3.15087998085363	5.48916879866758	7.82417635092807	5.71430012775218	4.59708573895421	-2.62998072333294	40.4947483872739	0.0911323615534941	0.137446098669747	0.0725878657932446	0.173000866941788	0.222788264450894	0.15306473283145	0.19916991427654	0.249554990485251	0.177889803910519	0.00231308134704285	0.00251825557671773	0.00264491341465668
153	29.1800213528179	0.12	5.73650607053498	3.27584912655824	8.19716301451172	0.131938431875139	26.8373369332882	16.0896629140999	37.5850109524765	3.66	2.65	4.95	3.88371579920755	6.47798465467718	9.0722535101468	4.21472267814861	7.03009958615859	9.84547649416857	4.2969680251263	7.17078138466615	10.0412795244958	5.73650607053498	4.08625802482696	3.49380870893036	42.6402997678979	0.0911323615534941	0.137446098669747	0.0725878657932446	0.173000866941788	0.222788264450894	0.15306473283145	0.19916991427654	0.249554990485251	0.177889803910519	0.00231308134704285	0.00251825557671773	0.00264491341465668
153	29.1800213528179	0.12	5.75440831540486	3.33987987648873	8.16893675432098	0.129326780308086	27.322787339305	16.25415851821	38.3914161604001	3.98	2.92	5.06	3.64189334316752	6.12192118197423	8.60194902078094	3.91689530272951	6.58419180955465	9.25148831637979	4.01186872968759	6.74505120349398	9.47667706670961	5.75440831540486	4.36032441812992	-0.461434738510638	41.0635716665703	0.0911323615534941	0.137446098669747	0.0725878657932446	0.173000866941788	0.222788264450894	0.15306473283145	0.19916991427654	0.249554990485251	0.177889803910519	0.00231308134704285	0.00251825557671773	0.00264491341465668
153	29.1800213528179	0.12	5.76785040887548	3.30527745086528	8.23042336688568	0.108296420878192	25.7852586054653	14.2331794519253	37.3373377590054	4.16	2.93	5.26	3.06646395658205	5.55529889803441	8.04413383948676	3.28332257346784	5.94816653074504	8.61301048802225	3.35745960888961	6.08280710098457	8.80817633830905	5.76785040887548	4.36912908435027	0.930726961751461	42.5205026917067	0.0911323615534941	0.137446098669747	0.0725878657932446	0.173000866941788	0.222788264450894	0.15306473283145	0.19916991427654	0.249554990485251	0.177889803910519	0.00231308134704285	0.00251825557671773	0.00264491341465668
153	29.1800213528179	0.12	5.79224291589855	3.39717842532909	8.18730740646802	0.123594970889483	27.6434043416877	16.1505204682765	39.136288215099	4.1	2.91	5.34	3.52175045355548	6.02786591115632	8.53398136875717	3.77591502377692	6.46289672008681	9.1498784163967	3.85360069976163	6.59747638681553	9.34261774543834	5.79224291589855	4.41893673530477	-2.05983235548566	39.9079683852791	0.0911323615534941	0.137446098669747	0.0725878657932446	0.173000866941788	0.222788264450894	0.15306473283145	0.19916991427654	0.249554990485251	0.177889803910519	0.00231308134704285	0.00251825557671773	0.00264491341465668
153	29.1800213528179	0.12	5.80676811184256	3.31723239103631	8.2963038326488	0.143913452749832	28.6919836987311	17.7661602914412	39.6178071060209	3.91	3.04	5.28	4.04512551980611	6.53279456954526	9.02046361928442	4.35877215986243	7.03932744643218	9.71988273300193	4.4634168355459	7.21421364423525	9.95384775754849	5.80676811184256	4.3364207996877	4.76157247946536	46.1682203525624	0.0911323615534941	0.137446098669747	0.0725878657932446	0.173000866941788	0.222788264450894	0.15306473283145	0.19916991427654	0.249554990485251	0.177889803910519	0.00231308134704285	0.00251825557671773	0.00264491341465668
153	29.1800213528179	0.12	5.81387102501721	3.31118861065305	8.31655343938137	0.134466068473873	28.696276895449	17.3292546127834	40.0632991781145	3.81	2.87	5.24	4.03430088291428	6.68057673584308	9.32685258877188	4.35866937137699	7.21771281982778	10.0767562682786	4.44894262143825	7.37293125727796	10.2858315618711	5.81387102501721	4.25695112560712	-4.5827212173721	36.1876058722648	0.0911323615534941	0.137446098669747	0.0725878657932446	0.173000866941788	0.222788264450894	0.15306473283145	0.19916991427654	0.249554990485251	0.177889803910519	0.00231308134704285	0.00251825557671773	0.00264491341465668
153	29.1800213528179	0.12	5.81475136284389	3.36505755635532	8.26444516933247	0.151886172539995	29.529371732067	18.6348637508391	40.4238797132949	4.03	3	5.83	4.13257366529615	6.54860188968034	8.96463011406453	4.43934437415075	7.03472008294426	9.63009579173777	4.51595970577333	7.14922919735481	9.78888713229644	5.81475136284389	4.52318943277777	0.925424585875826	43.3214030271405	0.0911323615534941	0.137446098669747	0.0725878657932446	0.173000866941788	0.222788264450894	0.15306473283145	0.19916991427654	0.249554990485251	0.177889803910519	0.00231308134704285	0.00251825557671773	0.00264491341465668
153	29.1800213528179	0.12	5.83681394003321	3.35886204432133	8.31476583574508	0.125504605498011	26.0933289232676	15.3394812055496	36.8471766409855	4.28	3.1	5.76	3.22407175041207	5.4843291978663	7.74458664532054	3.44268214198722	5.85619789257489	8.26971364316255	3.51373951736594	5.97117799501135	8.44148342553552	5.83681394003321	4.52297860877811	-3.98476547588081	38.5486905895815	0.0911323615534941	0.137446098669747	0.0725878657932446	0.173000866941788	0.222788264450894	0.15306473283145	0.19916991427654	0.249554990485251	0.177889803910519	0.00231308134704285	0.00251825557671773	0.00264491341465668
153	29.1800213528179	0.12	5.88935864083605	3.4294147534621	8.34930252821001	0.15502645213742	28.8139681380653	18.3111175862773	39.3168186898533	4.1	2.94	5.56	3.99596418308104	6.2879605305159	8.57995687795075	4.28472594775793	6.74234963307548	9.19997331839302	4.36600630472001	6.86555313157828	9.36425977679886	5.88935864083605	4.38389540783784	2.09152073025615	43.5701842247417	0.0911323615534941	0.137446098669747	0.0725878657932446	0.173000866941788	0.222788264450894	0.15306473283145	0.19916991427654	0.249554990485251	0.177889803910519	0.00231308134704285	0.00251825557671773	0.00264491341465668
153	29.1800213528179	0.12	5.89486985831561	3.36885564550631	8.42088407112492	0.120506498832122	27.0196441626271	15.6230214856085	38.4162668396457	3.91	2.74	5.03	3.55965795302407	6.15634378535387	8.75302961768368	3.83598115088083	6.63423818541256	9.4324952199443	3.91253979781541	6.7697318525905	9.62300970725858	5.89486985831561	4.2384213679895	1.33157664501865	41.9222343343685	0.0911323615534941	0.137446098669747	0.0725878657932446	0.173000866941788	0.222788264450894	0.15306473283145	0.19916991427654	0.249554990485251	0.177889803910519	0.00231308134704285	0.00251825557671773	0.00264491341465668
153	29.1800213528179	0.12	5.90890517584333	3.45759753704756	8.36021281463909	0.140532571690949	28.2790421855573	17.3602054618998	39.1978789092148	3.92	2.86	5.12	3.94452650704711	6.42546724113638	8.90640797522565	4.24933531657926	6.92198793049151	9.59464054440376	4.34384131567834	7.08144568970645	9.81337134510023	5.90890517584333	4.251940425132	1.4524001019526	42.3761465075984	0.0911323615534941	0.137446098669747	0.0725878657932446	0.173000866941788	0.222788264450894	0.15306473283145	0.19916991427654	0.249554990485251	0.177889803910519	0.00231308134704285	0.00251825557671773	0.00264491341465668
153	29.1800213528179	0.12	5.92197306999476	3.42198891500472	8.4219572249848	0.152529387812894	30.5334938590103	19.2965677861125	41.770419931908	4.02	3	5.13	4.28680927546304	6.783137091421	9.27946490737895	4.60595640239443	7.28813243299119	9.97030846358794	4.72292852980626	7.47246579137671	10.2229181651789	5.92197306999476	4.27556003375595	0.644647434967479	41.5773200596032	0.0911323615534941	0.137446098669747	0.0725878657932446	0.173000866941788	0.222788264450894	0.15306473283145	0.19916991427654	0.249554990485251	0.177889803910519	0.00231308134704285	0.00251825557671773	0.00264491341465668
153	29.1800213528179	0.12	5.94307331427513	3.38512678188255	8.50101984666771	0.131030569755243	28.5979027281314	17.0995512283786	40.0962542278841	3.89	2.99	5.13	3.90975738665377	6.53881847194652	9.16787955723927	4.21500685517851	7.04932863049364	9.88365040580877	4.31855982891438	7.22739436149617	10.1378994466532	5.94307331427513	4.25360137168662	-2.43852036596696	38.1847322063536	0.0911323615534941	0.137446098669747	0.0725878657932446	0.173000866941788	0.222788264450894	0.15306473283145	0.19916991427654	0.249554990485251	0.177889803910519	0.00231308134704285	0.00251825557671773	0.00264491341465668
153	29.1800213528179	0.12	5.95942618044515	3.46801146592461	8.45084089496569	0.149518645943361	30.2064483349046	18.9585897832122	41.4543068865969	4.04	3.04	5.59	4.19350181307367	6.68144610476804	9.16939039646241	4.50345734593955	7.1752937957984	9.84713024565725	4.60119319109706	7.32098934961693	10.0497860733579	5.95942618044515	4.49463298908237	-0.280745852137216	42.2543791945158	0.0911323615534941	0.137446098669747	0.0725878657932446	0.173000866941788	0.222788264450894	0.15306473283145	0.19916991427654	0.249554990485251	0.177889803910519	0.00231308134704285	0.00251825557671773	0.00264491341465668
153	29.1800213528179	0.12	5.96250402301337	3.40194639412001	8.52306165190673	0.135185543151435	26.4211779753576	15.9875827673331	36.8547731833821	3.64	2.82	4.99	3.87664955861504	6.40657499178314	8.93650042495126	4.20946024805248	6.95657999164437	9.70369973523625	4.30617314964452	7.11793142356152	9.93253078919588	5.96250402301337	4.05706489230278	-1.20713430908923	38.0324134515146	0.0911323615534941	0.137446098669747	0.0725878657932446	0.173000866941788	0.222788264450894	0.15306473283145	0.19916991427654	0.249554990485251	0.177889803910519	0.00231308134704285	0.00251825557671773	0.00264491341465668
153	29.1800213528179	0.12	5.97958171675622	3.4782016556368	8.48096177787563	0.120099408788487	27.1917990943305	15.7004829127112	38.6831152759498	3.92	3.08	5.23	3.56422199567353	6.17290620758443	8.78159041949533	3.83923865818251	6.64920989047835	9.45918112277419	3.94069554887349	6.82282493113305	9.69526423692309	5.97958171675622	4.36498836467985	-2.39781867360516	39.3300021403143	0.0911323615534941	0.137446098669747	0.0725878657932446	0.173000866941788	0.222788264450894	0.15306473283145	0.19916991427654	0.249554990485251	0.177889803910519	0.00231308134704285	0.00251825557671773	0.00264491341465668
153	29.1800213528179	0.12	6.01092940436807	3.49934096190074	8.52251784683539	0.145495554823191	28.5744761785586	17.7627250586789	39.3862272984384	3.83	3	4.91	4.1180938077228	6.62468022339569	9.13126663906857	4.44697294303021	7.15374031898473	9.86050769493925	4.56730064366769	7.35736946409897	10.1296025671904	6.01092940436807	4.16824091378357	2.12858378420467	42.3696437496108	0.0911323615534941	0.137446098669747	0.0725878657932446	0.173000866941788	0.222788264450894	0.15306473283145	0.19916991427654	0.249554990485251	0.177889803910519	0.00231308134704285	0.00251825557671773	0.00264491341465668
153	29.1800213528179	0.12	6.04300216537894	3.46180689292561	8.62419743783228	0.132611981029816	28.2744225962193	16.9844071934848	39.5644379989538	4.28	3.28	5.38	3.56343442498958	5.93214998193875	8.30086553888792	3.80431711232286	6.33315419834653	8.86199128437021	3.91259175019349	6.50190848024887	9.11078706976193	6.04300216537894	4.48072218616623	-0.224224343468508	42.3688637602863	0.0911323615534941	0.137446098669747	0.0725878657932446	0.173000866941788	0.222788264450894	0.15306473283145	0.19916991427654	0.249554990485251	0.177889803910519	0.00231308134704285	0.00251825557671773	0.00264491341465668
153	29.1800213528179	0.12	6.05166432499723	3.52655609726187	8.57677255273259	0.120535373426182	26.7307933514697	15.4575407276214	38.004045975318	3.92	3.05	5.23	3.51555140778123	6.07945855384001	8.6433656998988	3.78763656652176	6.54997661880611	9.31231667109045	3.88213187341765	6.71376988811832	9.55190715585653	6.05166432499723	4.33438056921407	-1.32204266612733	39.9120129177893	0.0911323615534941	0.137446098669747	0.0725878657932446	0.173000866941788	0.222788264450894	0.15306473283145	0.19916991427654	0.249554990485251	0.177889803910519	0.00231308134704285	0.00251825557671773	0.00264491341465668
153	29.1800213528179	0.12	6.07007481071966	3.50621853419856	8.63393108724076	0.156478054142731	29.4481158355661	18.7732002628373	40.123031408295	3.96	2.83	5.17	4.22523016389658	6.62780269513567	9.03037522637475	4.54665676580928	7.13200057686257	9.71734438791585	4.64107428888522	7.28053794099491	9.92270395113865	6.07007481071966	4.19266649742463	-4.06931239077462	36.273635955435	0.0911323615534941	0.137446098669747	0.0725878657932446	0.173000866941788	0.222788264450894	0.15306473283145	0.19916991427654	0.249554990485251	0.177889803910519	0.00231308134704285	0.00251825557671773	0.00264491341465668
153	29.1800213528179	0.12	6.1280383768728	3.53677391325788	8.71930284048772	0.144923608507099	27.5177208024311	17.0817991541291	37.953642450733	3.96	2.89	5.29	3.84698660360521	6.19725722879204	8.54752785397887	4.13994517580042	6.66919534980654	9.19844552381266	4.22453585507852	6.81246615618652	9.38779458661419	6.1280383768728	4.2283121409052	0.420155539615748	41.0122486464353	0.0911323615534941	0.137446098669747	0.0725878657932446	0.173000866941788	0.222788264450894	0.15306473283145	0.19916991427654	0.249554990485251	0.177889803910519	0.00231308134704285	0.00251825557671773	0.00264491341465668
153	29.1800213528179	0.12	6.22977484568123	3.55806335089903	8.90148634046344	0.14807391455736	30.5128893226246	19.0859354426775	41.9398432025717	3.98	2.94	5.29	4.27743691096931	6.83838418299742	9.39933145502553	4.60056148279168	7.35496689528041	10.1093723077691	4.7044621446729	7.52273303948397	10.371215512811	6.22977484568123	4.34772521097004	-1.1216099074438	39.9494437506983	0.0911323615534941	0.137446098669747	0.0725878657932446	0.173000866941788	0.222788264450894	0.15306473283145	0.19916991427654	0.249554990485251	0.177889803910519	0.00231308134704285	0.00251825557671773	0.00264491341465668
153	29.1800213528179	0.12	6.25709043383145	3.61009366188223	8.90408720578066	0.124326276717264	27.5613126183201	16.1410772747633	38.9815479618769	4.21	2.99	5.44	3.4404850581462	5.87471843620283	8.30895181425946	3.67942098007909	6.28270778710169	8.88599459412429	3.75901201479464	6.41823108933079	9.07304878794602	6.25709043383145	4.39336543452129	1.30027213897643	42.7681407936046	0.0911323615534941	0.137446098669747	0.0725878657932446	0.173000866941788	0.222788264450894	0.15306473283145	0.19916991427654	0.249554990485251	0.177889803910519	0.00231308134704285	0.00251825557671773	0.00264491341465668
153	29.1800213528179	0.12	6.28782233359929	3.63664324871876	8.93900141847982	0.144401633271727	30.5318913806071	18.9284158447101	42.135366916504	3.77	2.73	5.07	4.44893543554974	7.17621667824356	9.90349792093738	4.81223083225151	7.76221899783402	10.7122071634165	4.91033341712141	7.91952422989336	10.9313760640781	6.28782233359929	4.17002159777654	2.72263606795664	42.8118481714429	0.0911323615534941	0.137446098669747	0.0725878657932446	0.173000866941788	0.222788264450894	0.15306473283145	0.19916991427654	0.249554990485251	0.177889803910519	0.00231308134704285	0.00251825557671773	0.00264491341465668
153	29.1800213528179	0.12	6.29503169255103	3.64796364736344	8.94209973773861	0.133837798903331	29.1417385854486	17.5670013538972	40.716475817	3.93	2.93	5.13	3.97994817007856	6.60229977897359	9.22465138786862	4.28602966886018	7.11005559020414	9.9340815115481	4.38895547289305	7.28325928479316	10.1680638223047	6.29503169255103	4.25129826909973	-3.73043183292057	37.0698526166885	0.0911323615534941	0.137446098669747	0.0725878657932446	0.173000866941788	0.222788264450894	0.15306473283145	0.19916991427654	0.249554990485251	0.177889803910519	0.00231308134704285	0.00251825557671773	0.00264491341465668
153	29.1800213528179	0.12	6.39025928736667	3.73979915590119	9.04071941883215	0.146502524730021	28.0779882070038	17.4969077999308	38.6590686140767	3.66	2.61	4.87	4.22959960538206	6.78740776360122	9.34521592182039	4.59093249337727	7.36725311021569	10.1435737270541	4.68222682022794	7.51335862743395	10.3443199229055	6.39025928736667	4.04239168163826	2.14456417555582	41.0365040141662	0.0911323615534941	0.137446098669747	0.0725878657932446	0.173000866941788	0.222788264450894	0.15306473283145	0.19916991427654	0.249554990485251	0.177889803910519	0.00231308134704285	0.00251825557671773	0.00264491341465668
153	29.1800213528179	0.12	6.39323452395877	3.71277384149818	9.07369520641936	0.138385191538449	28.7679367547596	17.5605090909211	39.9753644185981	3.82	2.7	5.37	4.08229173286785	6.68768255963246	9.29307338639708	4.40975631303934	7.22414082989228	10.0385253467452	4.47747595598147	7.33168333755531	10.1864399338037	6.39323452395877	4.23755404717601	-1.32104851249827	38.9542575356626	0.0911323615534941	0.137446098669747	0.0725878657932446	0.173000866941788	0.222788264450894	0.15306473283145	0.19916991427654	0.249554990485251	0.177889803910519	0.00231308134704285	0.00251825557671773	0.00264491341465668
153	29.1800213528179	0.12	6.40589865039794	3.69659514102477	9.11520215977112	0.105885115201187	26.1170613540162	14.2678628097486	37.9662598982838	4.09	2.92	5.15	3.12031956590368	5.71168777226838	8.30305597863308	3.34661846965529	6.12592376769646	8.90522906573763	3.4271310282391	6.26785843454561	9.11836945363868	6.40589865039794	4.26765139182334	-1.6000697636952	39.3516682217664	0.0911323615534941	0.137446098669747	0.0725878657932446	0.173000866941788	0.222788264450894	0.15306473283145	0.19916991427654	0.249554990485251	0.177889803910519	0.00231308134704285	0.00251825557671773	0.00264491341465668
153	29.1800213528179	0.12	6.47471656245502	3.78168054827563	9.16775257663442	0.166555613268437	31.3072505881793	20.3729988852109	42.2415022911477	3.73	2.9	5.24	4.84235089676898	7.44125564504352	10.0401603933181	5.24497591812159	8.05997076438256	10.8749656106435	5.36088745567675	8.24413239194342	11.109807310232	6.47471656245502	4.17156243447105	0.348725292348136	40.5161961252603	0.0911323615534941	0.137446098669747	0.0725878657932446	0.173000866941788	0.222788264450894	0.15306473283145	0.19916991427654	0.249554990485251	0.177889803910519	0.00231308134704285	0.00251825557671773	0.00264491341465668
153	29.1800213528179	0.12	6.48206737561823	3.79110998276521	9.17302476847125	0.13835944080624	30.2540697274278	18.4664007095636	42.0417387452919	4.28	3.12	5.34	3.87489234984035	6.34835478673618	8.821817223632	4.13689014288514	6.77759379350723	9.41829744412931	4.24420839224816	6.9558701463532	9.64948311225827	6.48206737561823	4.40127633147426	0.346697030815688	42.3937512231528	0.0911323615534941	0.137446098669747	0.0725878657932446	0.173000866941788	0.222788264450894	0.15306473283145	0.19916991427654	0.249554990485251	0.177889803910519	0.00231308134704285	0.00251825557671773	0.00264491341465668
153	29.1800213528179	0.12	6.56268475741483	3.76675630873679	9.35861320609287	0.115035686078096	28.0294483647696	15.8914633266586	40.1674334028806	4.1	2.96	5.24	3.4657939118021	6.11298591557811	8.76017791935411	3.71598467394896	6.55427372556686	9.39256277718476	3.8030302924631	6.70709590610496	9.61078068941325	6.56268475741483	4.25973242219393	-2.18275792527563	38.9185766521501	0.0911323615534941	0.137446098669747	0.0725878657932446	0.173000866941788	0.222788264450894	0.15306473283145	0.19916991427654	0.249554990485251	0.177889803910519	0.00231308134704285	0.00251825557671773	0.00264491341465668
153	29.1800213528179	0.12	6.59156373848085	3.84384704143517	9.33928043552653	0.122610198502472	28.0710800110151	16.347032308038	39.7951277139921	3.96	2.92	5.51	3.68084217094337	6.32073229815931	8.96062242537526	3.96106444388599	6.80192923326128	9.64279402263658	4.03701337817867	6.92601206251306	9.82065348034568	6.59156373848085	4.29806461531403	0.335107179039591	41.3780855722305	0.0911323615534941	0.137446098669747	0.0725878657932446	0.173000866941788	0.222788264450894	0.15306473283145	0.19916991427654	0.249554990485251	0.177889803910519	0.00231308134704285	0.00251825557671773	0.00264491341465668
153	29.1800213528179	0.12	6.86814594083028	4.0239931590088	9.71229872265177	0.15006083771442	33.6755381288393	21.1625727514318	46.1885035062468	4.03	3.04	5.09	4.68631354038519	7.45722801128988	10.2281424821946	5.03334871430241	8.00945747641987	10.9855662385373	5.17110451206557	8.22750582111001	11.2737264270724	6.86814594083028	4.28791067612862	-3.41252341716862	37.9055625761944	0.0911323615534941	0.137446098669747	0.0725878657932446	0.173000866941788	0.222788264450894	0.15306473283145	0.19916991427654	0.249554990485251	0.177889803910519	0.00231308134704285	0.00251825557671773	0.00264491341465668
153	29.1800213528179	0.12	7.28075159627121	4.17852951926238	10.38297367328	0.146960361519391	34.3905240683223	21.4542634700584	47.3267846665861	4.02	3.11	5.05	4.76244287092115	7.6340493536401	10.505655836359	5.11654186160194	8.2016591379877	11.2867764143735	5.25798855833026	8.443049877149	11.6075723920579	7.28075159627121	4.26142758248568	-0.340524469657484	40.8154640747692	0.0911323615534941	0.137446098669747	0.0725878657932446	0.173000866941788	0.222788264450894	0.15306473283145	0.19916991427654	0.249554990485251	0.177889803910519	0.00231308134704285	0.00251825557671773	0.00264491341465668
153	29.1800213528179	0.13	4.33268776985223	2.61997363552705	6.04540190417741	0.160051847832982	21.7438538686323	13.9667504268108	29.5209573104537	4.11	2.81	5.36	3.04170253853483	4.73541328430906	6.42912403008329	3.260755176554	5.07644096827798	6.89212676000195	3.32126791509407	5.1633831784496	7.01436976218939	4.33268776985223	4.41600646230725	-3.11651240274785	38.1000832596797	0.0911323615534941	0.137446098669747	0.0725878657932446	0.173000866941788	0.222788264450894	0.15306473283145	0.19916991427654	0.249554990485251	0.177889803910519	0.00231308134704285	0.00251825557671773	0.00264491341465668
153	29.1800213528179	0.13	4.49910511494748	2.70105052130502	6.29715970858994	0.178582663872447	25.9122240282058	17.2355669175785	34.5888811388331	4.1	3.09	5.59	3.76014617390907	5.65306325594433	7.54598033797958	4.03173302939487	6.06137123189413	8.09100943439339	4.11963667426135	6.19621787839459	8.26559017729822	4.49910511494748	4.60755165787282	0.722893378590669	43.2108758937095	0.0911323615534941	0.137446098669747	0.0725878657932446	0.173000866941788	0.222788264450894	0.15306473283145	0.19916991427654	0.249554990485251	0.177889803910519	0.00231308134704285	0.00251825557671773	0.00264491341465668
153	29.1800213528179	0.13	4.58603199994927	2.74994926484939	6.42211473504915	0.178480993479423	26.8029657740823	17.824934088273	35.7809974598916	4.29	2.97	5.92	3.73226670271586	5.61212828037628	7.49198985803671	3.98369296272216	5.99019248012489	7.99669199752762	4.04381711605937	6.37036209665617	8.11732550550795	4.58603199994927	4.67204125365495	-3.96675360019624	38.9564991750234	0.0911323615534941	0.137446098669747	0.0725878657932446	0.173000866941788	0.222788264450894	0.15306473283145	0.19916991427654	0.249554990485251	0.177889803910519	0.00231308134704285	0.00251825557671773	0.00264491341465668
153	29.1800213528179	0.13	4.64064816176841	2.76300384348924	6.51829248004758	0.157622791272145	26.6492237854796	17.0305804220564	36.2678671489027	3.72	3.02	5.23	4.05247780604415	6.34126290840295	8.63004801076176	4.39003969384863	6.8694752221712	9.34891075049377	4.49658343075729	7.03492004384344	9.57786184623157	4.64064816176841	4.29321591631966	-2.94861910161297	38.0406499813913	0.0911323615534941	0.137446098669747	0.0725878657932446	0.173000866941788	0.222788264450894	0.15306473283145	0.19916991427654	0.249554990485251	0.177889803910519	0.00231308134704285	0.00251825557671773	0.00264491341465668
153	29.1800213528179	0.13	4.6817773439152	2.76719164920278	6.59636303862762	0.173065528337289	29.0376093811646	19.1275425747418	38.9476761875874	3.88	2.86	5.24	4.38228913430351	6.65277306690012	8.92325699949672	4.72556415218841	7.17390043288056	9.62223671357271	4.82233125300037	7.32237404980531	9.8268820397902	4.6817773439152	4.39761921678044	1.89070067874518	42.7245695791437	0.0911323615534941	0.137446098669747	0.0725878657932446	0.173000866941788	0.222788264450894	0.15306473283145	0.19916991427654	0.249554990485251	0.177889803910519	0.00231308134704285	0.00251825557671773	0.00264491341465668
153	29.1800213528179	0.13	4.68589570556505	2.83393411354851	6.5378572975816	0.150408897555683	26.112526752215	16.4229998422469	35.802053662183	4.09	2.88	5.59	3.59119747088098	5.70999457660816	7.82879168233534	3.85159283183127	6.12402251877958	8.39645220572789	3.91495321918157	6.22927389564071	8.53515870267138	4.68589570556505	4.55808954552904	-0.918878455186052	41.0511445723044	0.0911323615534941	0.137446098669747	0.0725878657932446	0.173000866941788	0.222788264450894	0.15306473283145	0.19916991427654	0.249554990485251	0.177889803910519	0.00231308134704285	0.00251825557671773	0.00264491341465668
153	29.1800213528179	0.13	4.69552221128399	2.76958417228236	6.62146025028562	0.158407410684971	26.5796857394484	17.0143876859311	36.1449837929657	4.17	2.9	5.24	3.65612348537418	5.7115551296752	7.76698677397622	3.91354617982688	6.11369797766099	8.3138497754951	3.99845687267729	6.2471032524394	8.50007729861894	4.69552221128399	4.51468327810556	-0.87730460475	41.0191383899536	0.0911323615534941	0.137446098669747	0.0725878657932446	0.173000866941788	0.222788264450894	0.15306473283145	0.19916991427654	0.249554990485251	0.177889803910519	0.00231308134704285	0.00251825557671773	0.00264491341465668
153	29.1800213528179	0.13	4.70646529388778	2.80619223788519	6.60673834989038	0.186460511044791	28.1445372304499	18.9659580723666	37.3231163885331	4.09	3.03	5.53	4.15016767595028	6.15864214308142	8.16711661021256	4.45144686773555	6.6057254592844	8.76000405083326	4.54437387153536	6.74676539514842	8.95101142394127	4.70646529388778	4.70066908984775	-3.30974219060296	39.5534452215875	0.0911323615534941	0.137446098669747	0.0725878657932446	0.173000866941788	0.222788264450894	0.15306473283145	0.19916991427654	0.249554990485251	0.177889803910519	0.00231308134704285	0.00251825557671773	0.00264491341465668
153	29.1800213528179	0.13	4.73358166490738	2.81461463622841	6.65254869358635	0.143825684993563	24.9691274822802	15.4575686137424	34.4806863508179	3.96	3.13	5.34	3.47774545556785	5.61771853005349	7.75769160453913	3.7421521782007	6.04482355087301	8.34749492354531	3.83591312840229	6.19781009047387	8.55919759650467	4.73358166490738	4.56199696442002	0.0651527825501376	42.4468416984269	0.0911323615534941	0.137446098669747	0.0725878657932446	0.173000866941788	0.222788264450894	0.15306473283145	0.19916991427654	0.249554990485251	0.177889803910519	0.00231308134704285	0.00251825557671773	0.00264491341465668
153	29.1800213528179	0.13	4.73430788230031	2.78656144951424	6.68205431508639	0.140711196983602	25.2422408717711	15.5031455658906	34.9813361776515	3.96	2.91	5.24	3.49149107158455	5.68485010064551	7.87820912970647	3.75738177656459	6.11777367684142	8.47816557711825	3.83730061926963	6.25437056842411	8.66766495474512	4.73430788230031	4.4366931225894	2.94107756611869	44.296868081623	0.0911323615534941	0.137446098669747	0.0725878657932446	0.173000866941788	0.222788264450894	0.15306473283145	0.19916991427654	0.249554990485251	0.177889803910519	0.00231308134704285	0.00251825557671773	0.00264491341465668
153	29.1800213528179	0.13	4.77710576191096	2.85167423611184	6.70253728771008	0.159125940026638	26.8687857306126	17.2254233296535	36.5121481315718	3.96	2.96	5.26	3.87975894389072	6.0517764791517	8.22379401441269	4.17526688335764	6.51271954889692	8.85017221443621	4.26942211948825	6.66000844534402	9.04848487279901	4.77710576191096	4.48693249992256	0.721992349716157	42.2466563181422	0.0911323615534941	0.137446098669747	0.0725878657932446	0.173000866941788	0.222788264450894	0.15306473283145	0.19916991427654	0.249554990485251	0.177889803910519	0.00231308134704285	0.00251825557671773	0.00264491341465668
153	29.1800213528179	0.13	4.81009746018864	2.83302018378586	6.78717473659142	0.132326044484311	22.222667961619	13.3380803491602	31.1072555740778	4.05	3.01	5.7	2.94367469617016	4.90447677983345	6.86527886349674	3.16043918242454	5.26562959026807	7.3708199981116	3.22034079690212	5.36160859438648	7.51235668834361	4.81009746018864	4.53755237183191	1.90990281199322	43.5412107899187	0.0911323615534941	0.137446098669747	0.0725878657932446	0.173000866941788	0.222788264450894	0.15306473283145	0.19916991427654	0.249554990485251	0.177889803910519	0.00231308134704285	0.00251825557671773	0.00264491341465668
153	29.1800213528179	0.13	4.83876902715137	2.88761303950661	6.78992501479613	0.161748340132118	25.8217932898244	16.6439813078328	34.999605271816	4.14	3.04	5.54	3.59781599508817	5.58172105590327	7.56562611671837	3.85368530150533	5.97868162785521	8.10367795420508	3.93777730204327	6.10406679786816	8.28380460495745	4.83876902715137	4.59912491130398	-1.50907223619022	40.6803024279534	0.0911323615534941	0.137446098669747	0.0725878657932446	0.173000866941788	0.222788264450894	0.15306473283145	0.19916991427654	0.249554990485251	0.177889803910519	0.00231308134704285	0.00251825557671773	0.00264491341465668
153	29.1800213528179	0.13	4.85159840697609	2.9340431188561	6.76915369509608	0.11960812090554	21.115895697065	12.1714661033688	30.0603252907611	4.1	2.79	5.62	2.65936239220814	4.61364460268444	6.56792681316074	2.8519290465564	4.94772246589479	7.04351588523317	2.89112818687466	5.01451383856249	7.13843457035029	4.85159840697609	4.50878115283591	-0.666533827153252	41.0352462225455	0.0911323615534941	0.137446098669747	0.0725878657932446	0.173000866941788	0.222788264450894	0.15306473283145	0.19916991427654	0.249554990485251	0.177889803910519	0.00231308134704285	0.00251825557671773	0.00264491341465668
153	29.1800213528179	0.13	4.85469457188932	2.87421107293612	6.83517807084252	0.131636775184915	22.3353868115628	13.3788310550156	31.29194256811	3.81	2.87	5.38	3.12050420554268	5.20954844196013	7.29859267837757	3.37216985718334	5.62969349450347	7.8872171318236	3.4360472346892	5.7401856270398	8.03954614613435	4.85469457188932	4.38792251624653	1.09856486375216	42.0215916929772	0.0911323615534941	0.137446098669747	0.0725878657932446	0.173000866941788	0.222788264450894	0.15306473283145	0.19916991427654	0.249554990485251	0.177889803910519	0.00231308134704285	0.00251825557671773	0.00264491341465668
153	29.1800213528179	0.13	4.87618227434398	2.86432575352384	6.88803879516412	0.141613082274756	23.0708077941008	14.2025538670716	31.9390617211299	3.64	2.63	5.08	3.45069164365031	5.60534706732859	7.76000249100687	3.74787728852393	6.08809918052011	8.42832107251628	3.81103536772239	6.19458405775807	10.0854682476609	4.87618227434398	4.12707691420153	-1.59823555865304	37.5405129111977	0.0911323615534941	0.137446098669747	0.0725878657932446	0.173000866941788	0.222788264450894	0.15306473283145	0.19916991427654	0.249554990485251	0.177889803910519	0.00231308134704285	0.00251825557671773	0.00264491341465668
153	29.1800213528179	0.13	4.89352501133973	2.93419152551281	6.85285849716665	0.199850940786202	29.6443690568441	20.3833234299066	38.9054146837816	4.14	3.1	5.25	4.40762298711971	6.41020111086981	8.41277923461992	4.72126394494991	6.86634303184915	9.01142211874838	4.84632039726179	7.04348861182969	9.24268571837877	4.89352501133973	4.52302545863822	-1.21087246491748	40.9973216594837	0.0911323615534941	0.137446098669747	0.0725878657932446	0.173000866941788	0.222788264450894	0.15306473283145	0.19916991427654	0.249554990485251	0.177889803910519	0.00231308134704285	0.00251825557671773	0.00264491341465668
153	29.1800213528179	0.13	4.93746037626296	2.95047573689559	6.92444501563034	0.168450481534502	27.6415199378258	18.052917518572	37.2301223570796	4.41	3	5.5	3.68759699407437	5.64622231999408	7.60484764591378	3.9256073719725	6.01064921106653	8.09569105016055	4.0052710450294	6.13783901522943	8.26421967111519	4.93746037626296	4.70634674998998	2.13071168933424	45.2788080156856	0.0911323615534941	0.137446098669747	0.0725878657932446	0.173000866941788	0.222788264450894	0.15306473283145	0.19916991427654	0.249554990485251	0.177889803910519	0.00231308134704285	0.00251825557671773	0.00264491341465668
153	29.1800213528179	0.13	4.94391920301597	2.93979416359194	6.94804424244	0.105514817432435	21.2643021695756	11.5978646973539	30.9307396417972	4	2.93	5.42	2.58831943506766	4.74559826441337	6.90287709375909	2.78248484318333	5.10159413234176	7.42070342150019	2.84006931668558	5.20802040114061	7.57510324854378	4.94391920301597	4.43838489837251	-2.20734891898437	39.6388385695815	0.0911323615534941	0.137446098669747	0.0725878657932446	0.173000866941788	0.222788264450894	0.15306473283145	0.19916991427654	0.249554990485251	0.177889803910519	0.00231308134704285	0.00251825557671773	0.00264491341465668
153	29.1800213528179	0.13	4.95074473550986	2.93986123411245	6.96162823690727	0.161327291507798	26.2992334662329	16.9371849787689	35.6612819536969	4.23	2.92	5.34	3.59782434218504	5.58652588752074	7.57522743285644	3.84623476695346	5.97224546043797	8.09825615392248	3.92689100928667	6.09790741370253	8.26979023901275	4.95074473550986	4.44759631860975	1.25798821184069	42.8636618555715	0.0911323615534941	0.137446098669747	0.0725878657932446	0.173000866941788	0.222788264450894	0.15306473283145	0.19916991427654	0.249554990485251	0.177889803910519	0.00231308134704285	0.00251825557671773	0.00264491341465668
153	29.1800213528179	0.13	4.97755170707726	2.96864507727066	6.98645833688386	0.214170791088678	33.6649326406266	23.5968406587006	43.7330246225527	4.39	3.14	5.73	4.83816598350061	6.90247200015158	8.96677801680255	5.15248500446145	7.35090189046458	9.54931877646771	5.26114007389904	7.50698215432536	9.75316673953431	4.97755170707726	4.65531576575279	-0.243449953148932	42.8718516502409	0.0911323615534941	0.137446098669747	0.0725878657932446	0.173000866941788	0.222788264450894	0.15306473283145	0.19916991427654	0.249554990485251	0.177889803910519	0.00231308134704285	0.00251825557671773	0.00264491341465668
153	29.1800213528179	0.13	5.01170963427616	3.01279656291411	7.0106227056382	0.142737495892476	24.0494213358448	14.8475115725177	33.2513310991719	3.95	2.79	5.72	3.35171999854711	5.42898559473343	7.50625119091976	3.6079605100153	5.84403400156662	8.08010749311794	3.65364991510695	5.92011636762489	8.17812482884818	5.01170963427616	4.45586895306044	2.84085556250343	43.9951931013482	0.0911323615534941	0.137446098669747	0.0725878657932446	0.173000866941788	0.222788264450894	0.15306473283145	0.19916991427654	0.249554990485251	0.177889803910519	0.00231308134704285	0.00251825557671773	0.00264491341465668
153	29.1800213528179	0.13	5.03286157131057	3.00188073270713	7.06384240991401	0.150663509124075	27.7361486058225	17.4543884306549	38.0179087809901	3.7	2.8	5.53	4.17133514032193	6.6285204890629	9.08570583780386	4.52122223309131	7.18451363880091	9.84780504451052	4.59070368482895	7.29475726185585	9.99663678386163	5.03286157131057	4.47807511064764	0.11804317690521	41.90650299987	0.0911323615534941	0.137446098669747	0.0725878657932446	0.173000866941788	0.222788264450894	0.15306473283145	0.19916991427654	0.249554990485251	0.177889803910519	0.00231308134704285	0.00251825557671773	0.00264491341465668
153	29.1800213528179	0.13	5.03408691566627	3.00629037721097	7.06188345412156	0.158314067016267	26.1194618005337	16.716493608724	35.5224299923434	3.92	2.9	5.38	3.79532473976206	5.93018140533375	8.06503807090544	4.08823106069045	6.38784648987225	8.68746191905405	4.17023934343019	6.51641572968669	8.86591627669419	5.03408691566627	4.42962648388549	1.51135511050332	43.0933343062639	0.0911323615534941	0.137446098669747	0.0725878657932446	0.173000866941788	0.222788264450894	0.15306473283145	0.19916991427654	0.249554990485251	0.177889803910519	0.00231308134704285	0.00251825557671773	0.00264491341465668
153	29.1800213528179	0.13	5.06224582744837	2.99177994375286	7.13271171114389	0.127692714772064	22.1287835860252	13.0986392359419	31.1589279361085	3.94	2.84	5.72	2.96268842123043	5.00515280444827	7.04761718766611	3.18991546044407	5.38902916634202	7.58814287223996	3.23595918369098	5.46349445409431	7.69555583824972	5.06224582744837	4.33875288097598	-2.0986705458634	38.4741102475444	0.0911323615534941	0.137446098669747	0.0725878657932446	0.173000866941788	0.222788264450894	0.15306473283145	0.19916991427654	0.249554990485251	0.177889803910519	0.00231308134704285	0.00251825557671773	0.00264491341465668
153	29.1800213528179	0.13	5.08396657776422	3.02554383149128	7.14238932403715	0.148316485187304	26.6589638174139	16.6848772136888	36.6330504211391	4.02	2.97	5.66	3.70750572654518	5.92382309746536	8.14014046838553	3.98363515037966	6.36502048984936	8.74640582931906	4.0569923741551	6.48152721333112	8.90207774191095	5.08396657776422	4.53363193499695	-0.63661365101427	41.3598797601783	0.0911323615534941	0.137446098669747	0.0725878657932446	0.173000866941788	0.222788264450894	0.15306473283145	0.19916991427654	0.249554990485251	0.177889803910519	0.00231308134704285	0.00251825557671773	0.00264491341465668
153	29.1800213528179	0.13	5.08758682009216	3.04861936077924	7.12655427940508	0.174486061680605	29.4818766394606	19.4698402072558	39.4939130716653	3.65	2.93	5.04	4.70920984403907	7.13084145598449	9.5524730679299	5.11188230842141	7.74058143302875	10.3692805576361	5.23620122299516	7.93824929952367	10.6302176483894	5.08758682009216	4.27316474546433	-3.06528164303642	37.2781690106142	0.0911323615534941	0.137446098669747	0.0725878657932446	0.173000866941788	0.222788264450894	0.15306473283145	0.19916991427654	0.249554990485251	0.177889803910519	0.00231308134704285	0.00251825557671773	0.00264491341465668
153	29.1800213528179	0.13	5.1026525459139	3.05469967921269	7.15060541261511	0.13111264900986	25.3970921772926	15.1893686639527	35.6048156906325	4.04	2.81	5.82	3.35754546998601	5.61391942464684	7.87029337930767	3.60543803614376	6.02840342935172	8.45136882255969	3.64775782263652	6.09994965836485	8.54965358939862	5.1026525459139	4.59914792776277	-1.90282750203461	40.6419285324758	0.0911323615534941	0.137446098669747	0.0725878657932446	0.173000866941788	0.222788264450894	0.15306473283145	0.19916991427654	0.249554990485251	0.177889803910519	0.00231308134704285	0.00251825557671773	0.00264491341465668
153	29.1800213528179	0.13	5.1809464801679	3.13211226754458	7.22978069279122	0.171671990985875	28.5142422726568	18.7351454013428	38.2933391439708	4.08	3.22	5.26	4.11130702956097	6.25726687393503	8.40322671830909	4.41118600950648	6.71367229291995	9.01615857633343	4.53723297375776	6.90331333401862	9.27376306316705	5.1809464801679	4.49943660377812	-6.00712093185849	36.2924719584488	0.0911323615534941	0.137446098669747	0.0725878657932446	0.173000866941788	0.222788264450894	0.15306473283145	0.19916991427654	0.249554990485251	0.177889803910519	0.00231308134704285	0.00251825557671773	0.00264491341465668
153	29.1800213528179	0.13	5.19166819670095	3.11813854934993	7.26519784405197	0.156794614886305	24.9382154290055	15.908959808521	33.9674710494901	3.78	2.89	5.2	3.73308485788332	5.851826613503	7.97056836912269	4.03711273508667	6.32840791041844	8.6197030857502	4.12627540472096	6.46930460411456	8.81140432428762	5.19166819670095	4.28729836559062	3.63863438896596	43.9323766438844	0.0911323615534941	0.137446098669747	0.0725878657932446	0.173000866941788	0.222788264450894	0.15306473283145	0.19916991427654	0.249554990485251	0.177889803910519	0.00231308134704285	0.00251825557671773	0.00264491341465668
153	29.1800213528179	0.13	5.19698944730185	3.12819904920735	7.26577984539635	0.15881748291492	26.20381483649	16.7882593277792	35.6193703452009	3.74	2.69	5.61	3.98027988073518	6.21258672241325	8.44489356409131	4.30988765855793	6.72705227897294	9.14421689938795	4.35692227560744	6.79905264692808	9.24778499440159	5.19698944730185	4.37272721691838	-0.480241951585289	40.2460677026452	0.0911323615534941	0.137446098669747	0.0725878657932446	0.173000866941788	0.222788264450894	0.15306473283145	0.19916991427654	0.249554990485251	0.177889803910519	0.00231308134704285	0.00251825557671773	0.00264491341465668
153	29.1800213528179	0.13	5.21887710625321	3.14151814751743	7.296236064989	0.145335914219895	26.3707760536605	16.386429977039	36.3551221302819	4.29	3.11	5.83	3.43183304839961	5.52286867241415	7.61390429642869	3.663109138298	5.89506261470802	8.12701609111805	4.2224302377551	6.00734384561034	8.28099228024911	5.21887710625321	4.72270846044184	1.58113702628554	44.8318086511682	0.0911323615534941	0.137446098669747	0.0725878657932446	0.173000866941788	0.222788264450894	0.15306473283145	0.19916991427654	0.249554990485251	0.177889803910519	0.00231308134704285	0.00251825557671773	0.00264491341465668
153	29.1800213528179	0.13	5.2229502081545	3.11408951991795	7.33181089639105	0.127226468974746	27.0498555846436	15.9883954438949	38.1113157253923	4.42	3.35	5.61	3.26195333907268	5.51871306006846	7.77547278106424	3.47204970634649	5.87416313719205	8.2762765680376	3.56446204170857	6.03032027177756	8.49291231622763	5.2229502081545	4.84474915295984	-1.34047263993946	43.2346164009364	0.0911323615534941	0.137446098669747	0.0725878657932446	0.173000866941788	0.222788264450894	0.15306473283145	0.19916991427654	0.249554990485251	0.177889803910519	0.00231308134704285	0.00251825557671773	0.00264491341465668
153	29.1800213528179	0.13	5.23109068653104	3.15668973436823	7.30549163869385	0.159605951227392	27.6499169048021	17.7439645286917	37.5558692809125	4.1	2.86	5.49	3.87004975400051	6.03058882035839	8.19112788671628	4.14945237371562	6.46597400192899	8.78249563014237	4.22236173834389	6.57991909916713	8.94500347453605	5.23109068653104	4.56018498313199	0.594133942375042	42.6031800351069	0.0911323615534941	0.137446098669747	0.0725878657932446	0.173000866941788	0.222788264450894	0.15306473283145	0.19916991427654	0.249554990485251	0.177889803910519	0.00231308134704285	0.00251825557671773	0.00264491341465668
153	29.1800213528179	0.13	5.23651847354992	3.12057282549517	7.35246412160466	0.162095379441697	26.8983762724949	17.3501324402631	36.4466201047268	4	2.85	5.29	3.86810110077184	5.99682101717923	8.12554093358662	4.15777801413345	6.44591491544674	8.73405181676004	4.24310127177873	6.57340315421527	8.90690698201401	5.23651847354992	4.3794670723755	-2.44589990075133	38.2511040177657	0.0911323615534941	0.137446098669747	0.0725878657932446	0.173000866941788	0.222788264450894	0.15306473283145	0.19916991427654	0.249554990485251	0.177889803910519	0.00231308134704285	0.00251825557671773	0.00264491341465668
153	29.1800213528179	0.13	5.24825186507413	3.1272067933368	7.36929693681146	0.148236126441723	26.1867309147688	16.3862062448316	35.9872555847059	4.04	3.07	5.65	3.62383184241514	5.79123122947553	7.95863061653593	3.89159777787252	6.21914690411044	8.54669603034836	3.97227443048606	6.35025835968578	8.72064670730516	5.24825186507413	4.5018208065312	2.49352959302832	44.9974728655497	0.0911323615534941	0.137446098669747	0.0725878657932446	0.173000866941788	0.222788264450894	0.15306473283145	0.19916991427654	0.249554990485251	0.177889803910519	0.00231308134704285	0.00251825557671773	0.00264491341465668
153	29.1800213528179	0.13	5.26907796201305	3.12794075368389	7.41021517034222	0.141684465665998	25.5644240460536	15.7405260981605	35.3883219939467	4.1	3.02	5.5	3.43184645798862	5.57371320156962	7.71557994515061	3.67946192509792	5.97586918810196	8.272276451106	3.75939173402852	6.10497825891198	8.45420178360958	5.26907796201305	4.48937268989287	-0.0607623352614934	41.8997301337763	0.0911323615534941	0.137446098669747	0.0725878657932446	0.173000866941788	0.222788264450894	0.15306473283145	0.19916991427654	0.249554990485251	0.177889803910519	0.00231308134704285	0.00251825557671773	0.00264491341465668
153	29.1800213528179	0.13	5.27614129784739	3.11886857597001	7.43341401972477	0.122396836898677	22.7685820510605	13.2497110940775	32.2874530080435	3.9	2.77	5.37	3.02434089326866	5.19709096219802	7.36984103112738	3.25980322391467	5.60171438056402	7.94362553721336	3.31447448605195	5.69872331776308	8.07192733475197	5.27614129784739	4.27386104947692	1.53411007223915	42.3004096109731	0.0911323615534941	0.137446098669747	0.0725878657932446	0.173000866941788	0.222788264450894	0.15306473283145	0.19916991427654	0.249554990485251	0.177889803910519	0.00231308134704285	0.00251825557671773	0.00264491341465668
153	29.1800213528179	0.13	5.27659799470699	3.11723618757374	7.43595980184025	0.13189552811617	24.3500769954032	14.5966606933058	34.1034932975006	4.13	2.87	5.75	3.16547718969349	5.28063335277626	7.39578951585904	3.39182903251312	5.65823237467017	7.92463571682722	3.43893995093391	5.74288883879787	8.03508361921168	5.27659799470699	4.5790107053288	-0.287872210442169	42.3918959102319	0.0911323615534941	0.137446098669747	0.0725878657932446	0.173000866941788	0.222788264450894	0.15306473283145	0.19916991427654	0.249554990485251	0.177889803910519	0.00231308134704285	0.00251825557671773	0.00264491341465668
153	29.1800213528179	0.13	5.30242746583653	3.15552674644404	7.44932818522901	0.141462128510947	24.2881775087325	14.9461740390658	33.6301809783993	3.82	2.76	5.15	3.47370835866183	5.64492591938398	7.81614348010614	3.75224682065256	6.09756293472702	8.44287904880148	3.82621605036957	6.21528011541458	8.59984043058986	5.30242746583653	4.21542540360888	2.66783257323323	42.6808774640452	0.0911323615534941	0.137446098669747	0.0725878657932446	0.173000866941788	0.222788264450894	0.15306473283145	0.19916991427654	0.249554990485251	0.177889803910519	0.00231308134704285	0.00251825557671773	0.00264491341465668
153	29.1800213528179	0.13	5.30583325426689	3.16931245960255	7.44235404893123	0.152263154532034	29.5070434525044	18.6366747211215	40.3774121838873	4.18	3.28	5.93	3.9957170577146	6.32633227816528	8.65694749861597	4.27597933240197	6.77006546775225	9.26415160310252	4.37229761312312	6.92125492333841	12.0028826457515	5.30583325426689	4.74083451586303	-0.506131075389527	43.559303744187	0.0911323615534941	0.137446098669747	0.0725878657932446	0.173000866941788	0.222788264450894	0.15306473283145	0.19916991427654	0.249554990485251	0.177889803910519	0.00231308134704285	0.00251825557671773	0.00264491341465668
153	29.1800213528179	0.13	5.3183794714294	3.1702782047229	7.46648073813591	0.130395716723712	24.8597457365693	14.8364321877429	34.8830592853956	4.12	3.04	5.61	3.22663816703096	5.40651575805185	7.58639334907275	3.45846988328608	5.79497016857624	8.13147045386639	3.52978403236368	5.91595986408682	8.30076539448373	5.3183794714294	4.54394436864953	-2.62724365273236	39.9818505609023	0.0911323615534941	0.137446098669747	0.0725878657932446	0.173000866941788	0.222788264450894	0.15306473283145	0.19916991427654	0.249554990485251	0.177889803910519	0.00231308134704285	0.00251825557671773	0.00264491341465668
153	29.1800213528179	0.13	5.35967829897398	3.16151682965408	7.55783976829389	0.169995356863717	29.1929756741471	19.1216750863335	39.2642762619608	3.93	3.06	5.25	4.33520277480377	6.61853465117154	8.9018665275393	4.66898938230692	7.12812516921981	9.5872609561327	4.78571190211346	7.30684132012774	9.83260930952335	5.35967829897398	4.36996350995622	-0.388037450878458	40.8994829628824	0.0911323615534941	0.137446098669747	0.0725878657932446	0.173000866941788	0.222788264450894	0.15306473283145	0.19916991427654	0.249554990485251	0.177889803910519	0.00231308134704285	0.00251825557671773	0.00264491341465668
153	29.1800213528179	0.13	5.37977770508445	3.2407779451663	7.51877746500259	0.160450117805794	26.5141873402616	17.0449061212546	35.9834685592686	3.99	2.95	5.66	3.80966405694685	5.92611926347853	8.04257447001021	4.09616231711786	6.37178135682152	8.64740039652518	4.16719459970271	6.48684037435926	8.79936884760066	5.37977770508445	4.49125182230214	-2.9767332914838	38.8568696747322	0.0911323615534941	0.137446098669747	0.0725878657932446	0.173000866941788	0.222788264450894	0.15306473283145	0.19916991427654	0.249554990485251	0.177889803910519	0.00231308134704285	0.00251825557671773	0.00264491341465668
153	29.1800213528179	0.13	5.3898391278788	3.18029018203916	7.59938807371843	0.116131748209192	23.2066641285321	13.2108893173417	33.2024389397224	4.02	3.07	5.24	2.93255257689708	5.15141418995748	7.37027580301788	3.15059284074682	5.53443058257954	7.91826832441226	3.23350596271969	5.67520027811525	8.12201052392427	5.3898391278788	4.37777529629632	0.14310608331161	41.8124504091296	0.0911323615534941	0.137446098669747	0.0725878657932446	0.173000866941788	0.222788264450894	0.15306473283145	0.19916991427654	0.249554990485251	0.177889803910519	0.00231308134704285	0.00251825557671773	0.00264491341465668
153	29.1800213528179	0.13	5.39033208755077	3.1979325307682	7.58273164433334	0.155671598968398	27.5597679938653	17.5387457838743	37.5807902038564	4.12	3.14	5.71	3.81522033742736	5.99510299314847	8.17498564886957	4.08944770662607	6.426014231946	8.76258075726594	4.17857310984485	6.56660595229701	8.94480827300678	5.39033208755077	4.55597024588727	-2.29892255596604	40.4724030491113	0.0911323615534941	0.137446098669747	0.0725878657932446	0.173000866941788	0.222788264450894	0.15306473283145	0.19916991427654	0.249554990485251	0.177889803910519	0.00231308134704285	0.00251825557671773	0.00264491341465668
153	29.1800213528179	0.13	5.39878349070538	3.18649101370142	7.61107596770934	0.169097871005492	29.995589105844	19.6143612515371	40.376816960151	4.07	3	5.46	4.31138758670403	6.59326137967792	8.87513517265182	4.62673356268246	7.07550947332355	9.52428538396464	4.7220275930879	7.22328271755089	9.72680687163245	5.39878349070538	4.47593717165827	-1.93177287177966	40.2273898586883	0.0911323615534941	0.137446098669747	0.0725878657932446	0.173000866941788	0.222788264450894	0.15306473283145	0.19916991427654	0.249554990485251	0.177889803910519	0.00231308134704285	0.00251825557671773	0.00264491341465668
153	29.1800213528179	0.13	5.40037778532362	3.1957451417304	7.60501042891685	0.152083867188046	26.8157662603719	16.9299952014975	36.7015373192463	4.05	2.79	5.29	3.73429410835093	5.91482494620936	8.0953557840678	4.00901927352191	6.34996776387628	8.69091625423065	4.08721134525828	6.46502695262884	8.85551626115047	5.40037778532362	4.25844720193484	0.329969698523518	40.9410719517305	0.0911323615534941	0.137446098669747	0.0725878657932446	0.173000866941788	0.222788264450894	0.15306473283145	0.19916991427654	0.249554990485251	0.177889803910519	0.00231308134704285	0.00251825557671773	0.00264491341465668
153	29.1800213528179	0.13	5.40594667940835	3.21375234863003	7.59814101018668	0.146974646644079	24.6059910068791	15.3507852164386	33.8611967973196	3.8	2.83	5.18	3.58412713474592	5.74504813933745	7.90596914392898	3.87366592523201	6.20915396678489	8.54464200833778	3.95599510514609	6.33836241498005	8.72285216792798	5.40594667940835	4.22539875315166	0.14921421780461	40.3208559359051	0.0911323615534941	0.137446098669747	0.0725878657932446	0.173000866941788	0.222788264450894	0.15306473283145	0.19916991427654	0.249554990485251	0.177889803910519	0.00231308134704285	0.00251825557671773	0.00264491341465668
153	29.1800213528179	0.13	5.43190534672236	3.22227093068326	7.64153976276146	0.121860598911248	24.2516310413394	14.0873540494521	34.4159080332267	3.58	2.69	4.58	3.47405299147076	5.98064413455179	8.48723527763283	3.78041472160713	6.50805131253372	9.23568790346031	3.87790890199081	6.67627783276122	11.2555263737732	5.43190534672236	4.06561874346474	2.39664320158153	41.46327729012	0.0911323615534941	0.137446098669747	0.0725878657932446	0.173000866941788	0.222788264450894	0.15306473283145	0.19916991427654	0.249554990485251	0.177889803910519	0.00231308134704285	0.00251825557671773	0.00264491341465668
153	29.1800213528179	0.13	5.44172326246844	3.27238301836724	7.61106350656964	0.169392923797033	29.1718903526037	19.0863257564	39.2574549488074	4.07	2.86	5.66	4.19543013205021	6.41237236313747	8.62931459422473	4.50230798525783	6.88141010249458	9.26051221973133	4.57023255520364	6.99203476780455	9.39840924089839	5.44172326246844	4.52289468775613	-1.1279181114431	40.5570631243549	0.0911323615534941	0.137446098669747	0.0725878657932446	0.173000866941788	0.222788264450894	0.15306473283145	0.19916991427654	0.249554990485251	0.177889803910519	0.00231308134704285	0.00251825557671773	0.00264491341465668
153	29.1800213528179	0.13	5.45357187673766	3.29283937302528	7.61430438045003	0.151098681355313	29.6150947768805	18.6554404786189	40.574749075142	4.08	3.08	5.66	4.08694777821337	6.48793824721905	8.88892871622473	4.38421335815416	6.95984071095023	9.53546806374631	4.47672522203881	7.10768147162669	9.73289320692428	5.45357187673766	4.69229014110467	1.96807116122379	45.1216739836766	0.0911323615534941	0.137446098669747	0.0725878657932446	0.173000866941788	0.222788264450894	0.15306473283145	0.19916991427654	0.249554990485251	0.177889803910519	0.00231308134704285	0.00251825557671773	0.00264491341465668
153	29.1800213528179	0.13	5.46813252642894	3.24490319485905	7.69136185799883	0.130060652040812	25.8647348568529	15.4207792731011	36.3086904406047	3.84	2.97	5.38	3.5707300968382	5.98906096536923	8.40739183390026	3.85532321074145	6.46639906241557	9.07747491408969	3.93861570868583	6.60935840066603	9.26955574511444	5.46813252642894	4.387865423978	1.11307613817323	42.3894808114021	0.0911323615534941	0.137446098669747	0.0725878657932446	0.173000866941788	0.222788264450894	0.15306473283145	0.19916991427654	0.249554990485251	0.177889803910519	0.00231308134704285	0.00251825557671773	0.00264491341465668
153	29.1800213528179	0.13	5.47312489982371	3.25976460136103	7.68648519828639	0.136299213126932	27.6809343011548	16.801628371491	38.5602402308187	4.08	3.15	5.83	3.6844378776138	6.07016656790054	8.45589525818728	3.95286746431298	6.51240833099739	9.0719491976818	4.0327769157168	6.64535251800183	9.25891726689598	5.47312489982371	4.72166816651822	4.12962364803007	47.7292947222177	0.0911323615534941	0.137446098669747	0.0725878657932446	0.173000866941788	0.222788264450894	0.15306473283145	0.19916991427654	0.249554990485251	0.177889803910519	0.00231308134704285	0.00251825557671773	0.00264491341465668
153	29.1800213528179	0.13	5.47767892333663	3.23749405001694	7.71786379665632	0.137919568669641	27.1323868695121	16.5414492326362	37.723324506388	4.04	3.02	5.18	3.66223556654177	6.0070427204559	8.35184987437003	3.93334104743568	6.45172798875427	8.97011493007286	4.03194742722411	6.6135464883892	9.19390836285762	5.47767892333663	4.41880399652874	-2.09182067813482	39.6449700252083	0.0911323615534941	0.137446098669747	0.0725878657932446	0.173000866941788	0.222788264450894	0.15306473283145	0.19916991427654	0.249554990485251	0.177889803910519	0.00231308134704285	0.00251825557671773	0.00264491341465668
153	29.1800213528179	0.13	5.48825547748709	3.26617398281472	7.71033697215946	0.127016602684903	24.5902547049076	14.525081921641	34.6554274881741	3.9	2.96	5.27	3.31614136344405	5.61406546307148	7.9119895626989	3.57440990881603	6.05130150395747	8.5281930990989	3.6575794105577	6.19068549928129	8.72084482978064	5.48825547748709	4.31921978843606	-1.36822897319017	39.3470126758813	0.0911323615534941	0.137446098669747	0.0725878657932446	0.173000866941788	0.222788264450894	0.15306473283145	0.19916991427654	0.249554990485251	0.177889803910519	0.00231308134704285	0.00251825557671773	0.00264491341465668
153	29.1800213528179	0.13	5.49059514624638	3.26932658681181	7.71186370568095	0.128881951354277	26.3226754099082	15.6380833717396	37.0072674480768	4.16	3.01	5.54	3.3721099903511	5.67607644827682	7.98004290620255	3.61093853385426	6.07808263278251	8.54522673171076	3.68518985218156	6.20436269768104	8.71921131602663	5.49059514624638	4.54906109095336	-1.17545319451494	41.2167648046452	0.0911323615534941	0.137446098669747	0.0725878657932446	0.173000866941788	0.222788264450894	0.15306473283145	0.19916991427654	0.249554990485251	0.177889803910519	0.00231308134704285	0.00251825557671773	0.00264491341465668
153	29.1800213528179	0.13	5.50885820880227	3.30749866487246	7.71021775273207	0.124341247317011	23.1076753060312	13.5334960439863	32.6818545680762	3.74	2.85	5.34	3.20712230335903	5.47597905314958	7.74483580294012	3.47250535189693	5.92910552523094	8.38570569856494	3.54018672645425	6.0433798196246	8.54735661282858	5.50885820880227	4.23542875305156	-2.13634350358632	38.1990074215228	0.0911323615534941	0.137446098669747	0.0725878657932446	0.173000866941788	0.222788264450894	0.15306473283145	0.19916991427654	0.249554990485251	0.177889803910519	0.00231308134704285	0.00251825557671773	0.00264491341465668
153	29.1800213528179	0.13	5.55242431086148	3.28910074631792	7.81574787540505	0.161290499231297	28.6665355851055	18.4603829160537	38.8726882541573	3.88	2.85	5.15	4.2288763906916	6.56688629320633	8.90489619572107	4.56006235036875	7.08117433054255	9.60228631071635	5.49842496018266	7.23488953899876	9.80922916145604	5.55242431086148	4.35035326564852	-0.416376835312141	40.3296028564068	0.0911323615534941	0.137446098669747	0.0725878657932446	0.173000866941788	0.222788264450894	0.15306473283145	0.19916991427654	0.249554990485251	0.177889803910519	0.00231308134704285	0.00251825557671773	0.00264491341465668
153	29.1800213528179	0.13	5.55485159142848	3.2657835273691	7.84391965548786	0.145827391806274	26.4835412775655	16.4762904723171	36.490792082814	3.9	2.83	5.05	3.75827390633471	6.04094728106691	8.32362065579912	4.05055091675322	6.51074539994007	8.97093988312691	4.14396703152399	6.66113660497195	9.17856391986487	5.55485159142848	4.24627978993502	-3.37847303013938	37.0091498523191	0.0911323615534941	0.137446098669747	0.0725878657932446	0.173000866941788	0.222788264450894	0.15306473283145	0.19916991427654	0.249554990485251	0.177889803910519	0.00231308134704285	0.00251825557671773	0.00264491341465668
153	29.1800213528179	0.13	5.55683505532345	3.33028445045282	7.78338566019408	0.141038858403499	28.6269613396579	17.5968961382992	39.6570265410167	4.24	3.19	5.55	3.7248692025834	6.05968722095008	8.39450523931676	3.98051805496716	6.47558157846631	8.97064510196546	4.08044584067359	6.63823391043922	9.1864213635113	5.55683505532345	4.63711670321523	0.428940263783451	43.7898282176287	0.0911323615534941	0.137446098669747	0.0725878657932446	0.173000866941788	0.222788264450894	0.15306473283145	0.19916991427654	0.249554990485251	0.177889803910519	0.00231308134704285	0.00251825557671773	0.00264491341465668
153	29.1800213528179	0.13	5.5589421867215	3.35189336593296	7.76599100751003	0.146629909186589	28.9669006760181	18.0563940425333	39.8774073095029	4.25	3.2	5.74	3.81604204607477	6.12187077130536	8.42769949653594	4.07723619952486	6.54089048710924	9.00454477469362	4.17147281913761	6.68738173541453	9.21697254168119	5.5589421867215	4.77593445794681	0.007567125933183	44.1128607094271	0.0911323615534941	0.137446098669747	0.0725878657932446	0.173000866941788	0.222788264450894	0.15306473283145	0.19916991427654	0.249554990485251	0.177889803910519	0.00231308134704285	0.00251825557671773	0.00264491341465668
153	29.1800213528179	0.13	5.55946872425122	3.3338606836332	7.78507676486924	0.127122490877483	25.9607480121028	15.3396817575248	36.5818142666807	4.22	3.07	5.47	3.26466981811879	5.52509966181819	7.7855295055176	3.49080686402447	5.9078120907823	8.32481731754013	3.57036768231683	6.04282810886616	8.51721710103106	5.55946872425122	4.55668260092801	-0.70327511319497	42.0941125604968	0.0911323615534941	0.137446098669747	0.0725878657932446	0.173000866941788	0.222788264450894	0.15306473283145	0.19916991427654	0.249554990485251	0.177889803910519	0.00231308134704285	0.00251825557671773	0.00264491341465668
153	29.1800213528179	0.13	5.56361811579678	3.35618473288167	7.77105149871189	0.150848427478204	27.2046541835015	17.1271987386451	37.2821096283578	3.7	2.91	5.12	4.0942854393297	6.50331798008442	8.91235052083914	4.4378637528754	7.04905399608984	9.66024423930429	4.54404854254161	7.21344325341801	9.88750973138353	5.56361811579678	4.19695274057207	0.358575847934571	40.5559693881096	0.0911323615534941	0.137446098669747	0.0725878657932446	0.173000866941788	0.222788264450894	0.15306473283145	0.19916991427654	0.249554990485251	0.177889803910519	0.00231308134704285	0.00251825557671773	0.00264491341465668
153	29.1800213528179	0.13	5.5662717571819	3.34232080487459	7.79022270948921	0.156865461064404	28.6489012349568	18.2789143567828	39.0188881131309	4.04	3.11	5.87	4.0433478195391	6.33721839708549	8.63108897463188	4.34222779057743	6.80565884186532	9.26908989315322	4.42401975196658	6.9325135087421	9.44757271265328	5.5662717571819	4.6529756649898	-0.498902588308775	42.5175749610539	0.0911323615534941	0.137446098669747	0.0725878657932446	0.173000866941788	0.222788264450894	0.15306473283145	0.19916991427654	0.249554990485251	0.177889803910519	0.00231308134704285	0.00251825557671773	0.00264491341465668
153	29.1800213528179	0.13	5.56977325830499	3.29322126407614	7.84632525253384	0.153880501950238	27.4955201978829	17.4291834057184	37.5618569900475	4.02	2.92	5.41	3.86782364521731	6.10171002756385	8.3355964099104	4.15526622919811	6.55516692164777	8.95506761409742	4.23772200949085	6.69243750680292	9.13745634610422	5.56977325830499	4.38354649848088	1.85343218672078	43.1820804615145	0.0911323615534941	0.137446098669747	0.0725878657932446	0.173000866941788	0.222788264450894	0.15306473283145	0.19916991427654	0.249554990485251	0.177889803910519	0.00231308134704285	0.00251825557671773	0.00264491341465668
153	29.1800213528179	0.13	5.57130525533797	3.34284797295679	7.79976253771915	0.167278106507363	30.1561873398127	19.651277393511	40.6610972861143	4.28	3.18	5.6	4.12569345226218	6.33114998896405	8.53660652566592	4.40490099143773	6.75961245933996	9.11432392724219	4.50887511613006	6.91678859202269	9.3319667045042	5.57130525533797	4.60910745636009	-0.417601738656328	42.6590889020613	0.0911323615534941	0.137446098669747	0.0725878657932446	0.173000866941788	0.222788264450894	0.15306473283145	0.19916991427654	0.249554990485251	0.177889803910519	0.00231308134704285	0.00251825557671773	0.00264491341465668
153	29.1800213528179	0.13	5.58483607921089	3.3326918981408	7.83698026028098	0.137575685819871	27.5474554486613	16.7789209509678	38.3159899463548	4.04	3.11	5.35	3.70910529755928	6.08956995729897	8.47003461703866	3.98297817229678	6.53921155448362	9.09544493667046	4.08185640455006	6.6996645916126	9.32609567675976	5.58483607921089	4.51369567613324	-0.589265708609449	41.7822918191047	0.0911323615534941	0.137446098669747	0.0725878657932446	0.173000866941788	0.222788264450894	0.15306473283145	0.19916991427654	0.249554990485251	0.177889803910519	0.00231308134704285	0.00251825557671773	0.00264491341465668
153	29.1800213528179	0.13	5.58916891246852	3.34253142818817	7.83580639674888	0.201380305977956	32.686366871694	22.5235611803979	42.8491725629901	3.92	2.93	5.36	5.11252694957703	7.41933880601138	9.72615066244574	5.50693194991861	7.99170240490865	10.4764728598987	5.62301548779435	8.16070706294849	10.694639814621	5.58916891246852	4.34243187427957	-0.911857047343153	39.9605969807635	0.0911323615534941	0.137446098669747	0.0725878657932446	0.173000866941788	0.222788264450894	0.15306473283145	0.19916991427654	0.249554990485251	0.177889803910519	0.00231308134704285	0.00251825557671773	0.00264491341465668
153	29.1800213528179	0.13	5.62994009826911	3.35296316887999	7.90691702765823	0.181678031906425	32.2476855365672	21.5621840655488	42.9331870075856	4.03	3.07	5.59	4.78408802477505	7.15492297687497	9.5257579289749	5.13951075194662	7.68648138967466	10.2334520274027	5.25083793616497	7.84926533944852	10.4567085161996	5.62994009826911	4.56230340286969	1.65508011362923	44.4389618399531	0.0911323615534941	0.137446098669747	0.0725878657932446	0.173000866941788	0.222788264450894	0.15306473283145	0.19916991427654	0.249554990485251	0.177889803910519	0.00231308134704285	0.00251825557671773	0.00264491341465668
153	29.1800213528179	0.13	5.65318761854119	3.35909489628925	7.94728034079313	0.104925757520192	24.3061979019996	13.2223396186277	35.3900561853714	4.06	3.14	5.63	2.91219280713677	5.35338954683365	7.79458628653054	3.12591125757147	5.74626123984751	8.36661122212355	3.19471285123979	5.87499394427483	8.55264546939328	5.65318761854119	4.64628238670422	3.52948123040277	46.6957242636329	0.0911323615534941	0.137446098669747	0.0725878657932446	0.173000866941788	0.222788264450894	0.15306473283145	0.19916991427654	0.249554990485251	0.177889803910519	0.00231308134704285	0.00251825557671773	0.00264491341465668
153	29.1800213528179	0.13	5.67688762181383	3.35008225358554	8.00369299004211	0.145194917191348	27.1673318653841	16.8755566827593	37.4591070480088	4.31	2.95	5.6	3.51975496829704	5.66632278307305	7.81289059784907	3.75528447538362	6.04549298784909	8.33570150031455	3.82307203727629	6.15867829247416	8.48790354182375	5.67688762181383	4.51803166228389	-0.518812916464688	41.7058084980866	0.0911323615534941	0.137446098669747	0.0725878657932446	0.173000866941788	0.222788264450894	0.15306473283145	0.19916991427654	0.249554990485251	0.177889803910519	0.00231308134704285	0.00251825557671773	0.00264491341465668
153	29.1800213528179	0.13	5.68474335669791	3.41746984122591	7.95201687216991	0.170400272831195	29.1017109775646	19.0762779036801	39.1271440514491	3.97	2.96	5.23	4.28342094817656	6.53454930036599	8.78567765255541	4.60801837335169	7.02973711945755	9.45145586556342	4.71345885049067	7.18946550048441	9.67046423292634	5.68474335669791	4.34576445622751	1.12937901943286	42.0299855448735	0.0911323615534941	0.137446098669747	0.0725878657932446	0.173000866941788	0.222788264450894	0.15306473283145	0.19916991427654	0.249554990485251	0.177889803910519	0.00231308134704285	0.00251825557671773	0.00264491341465668
153	29.1800213528179	0.13	5.71909628119211	3.37328447384346	8.06490808854076	0.143498651487279	29.1958953612885	18.0594298710366	40.3323608515404	4.28	3.21	5.23	3.79556635896764	6.13612716705798	8.47668797514832	4.05290553726618	6.55215623196295	9.05140692665972	4.17005104718322	6.74221924769101	9.30375484369392	5.71909628119211	4.54977268351513	-2.5751501919549	40.1716511281463	0.0911323615534941	0.137446098669747	0.0725878657932446	0.173000866941788	0.222788264450894	0.15306473283145	0.19916991427654	0.249554990485251	0.177889803910519	0.00231308134704285	0.00251825557671773	0.00264491341465668
153	29.1800213528179	0.13	5.72761667536219	3.36332211081611	8.09191123990828	0.134039306891983	26.2487199583789	15.832105410535	36.6653345062228	3.99	2.85	5.32	3.54343177023245	5.87480602337091	8.20618027650938	3.8105123738041	6.31761029909295	8.82470822438181	3.88347585013798	6.44137312305618	8.99514199566525	5.72761667536219	4.33333563888492	-1.6293610310815	39.36811828489	0.0911323615534941	0.137446098669747	0.0725878657932446	0.173000866941788	0.222788264450894	0.15306473283145	0.19916991427654	0.249554990485251	0.177889803910519	0.00231308134704285	0.00251825557671773	0.00264491341465668
153	29.1800213528179	0.13	5.73460081158719	3.39615712558675	8.07304449758764	0.16951849338569	29.8086693115596	19.5075482372724	40.1097903858467	3.79	2.83	5.36	4.57186380520089	6.98607403909086	9.40028427298082	4.94346040523461	7.55389527592578	10.164330146617	5.0352366371063	7.69364035094715	10.3549111679431	5.73460081158719	4.30073696779451	-2.02942018978632	38.9120500311186	0.0911323615534941	0.137446098669747	0.0725878657932446	0.173000866941788	0.222788264450894	0.15306473283145	0.19916991427654	0.249554990485251	0.177889803910519	0.00231308134704285	0.00251825557671773	0.00264491341465668
153	29.1800213528179	0.13	5.73817855804729	3.46180942908204	8.01454768701254	0.15901055587584	28.7337287342639	18.4165787665958	39.0508787019321	3.99	3.06	5.41	4.11875836116524	6.42612761966209	8.73349687815894	4.42881512462791	6.90988125525697	9.39094738588603	4.53505850376116	7.07052891880337	9.60974678875744	5.73817855804729	4.47850705732931	2.49632342329868	44.6027933275396	0.0911323615534941	0.137446098669747	0.0725878657932446	0.173000866941788	0.222788264450894	0.15306473283145	0.19916991427654	0.249554990485251	0.177889803910519	0.00231308134704285	0.00251825557671773	0.00264491341465668
153	29.1800213528179	0.13	5.78463852560388	3.48089605265048	8.08838099855728	0.175377569145108	29.4231058099273	19.461840116629	39.3843715032255	3.73	2.89	5.12	4.62718971442749	6.99555087054066	9.36391202665383	5.01211320568498	7.57749196881936	10.1428707319537	5.13238022822598	7.75005099011432	10.3877862771099	5.78463852560388	4.21454579966908	0.722550219125394	41.0127132628836	0.0911323615534941	0.137446098669747	0.0725878657932446	0.173000866941788	0.222788264450894	0.15306473283145	0.19916991427654	0.249554990485251	0.177889803910519	0.00231308134704285	0.00251825557671773	0.00264491341465668
153	29.1800213528179	0.13	5.7861745797029	3.48475967454267	8.08758948486313	0.147794876790892	25.4889014791659	15.9328394385174	35.0449635198145	3.96	2.77	5.39	3.5912092374825	5.7451139703307	7.8990187031789	3.86506459242317	6.18321994563791	8.50137529885264	3.92898613158881	6.28373368256303	8.64057935180027	5.7861745797029	4.2631057340166	-1.51350720116662	38.6821333907616	0.0911323615534941	0.137446098669747	0.0725878657932446	0.173000866941788	0.222788264450894	0.15306473283145	0.19916991427654	0.249554990485251	0.177889803910519	0.00231308134704285	0.00251825557671773	0.00264491341465668
153	29.1800213528179	0.13	5.78654020190253	3.44249281239109	8.13058759141397	0.136574622156817	28.0020013372656	17.0093631356119	38.9946395389194	3.96	2.98	5.33	3.82685991802935	6.30004402209685	8.77322812616436	4.11780686421234	6.77902120137949	9.44023553854663	4.21248131856968	6.93289514709383	9.65022232261728	5.78654020190253	4.38313316143001	-1.49701078837106	39.9934615300694	0.0911323615534941	0.137446098669747	0.0725878657932446	0.173000866941788	0.222788264450894	0.15306473283145	0.19916991427654	0.249554990485251	0.177889803910519	0.00231308134704285	0.00251825557671773	0.00264491341465668
153	29.1800213528179	0.13	5.79286250148216	3.42599902919384	8.15972597377048	0.167613886059569	29.6960875291037	19.3639039997482	40.0282710584591	3.83	2.98	4.9	4.49257032715157	6.88971406114601	9.28685779514045	4.85178015015727	7.44059090630233	10.0294016624474	4.98378316779961	7.64784501235778	10.3122101796795	5.79286250148216	4.23513945115203	1.76176956296802	42.5389982893636	0.0911323615534941	0.137446098669747	0.0725878657932446	0.173000866941788	0.222788264450894	0.15306473283145	0.19916991427654	0.249554990485251	0.177889803910519	0.00231308134704285	0.00251825557671773	0.00264491341465668
153	29.1800213528179	0.13	5.81497738446004	3.46046386330019	8.16949090561989	0.137555569762962	27.3258353091352	16.6430283923459	38.0086422259245	3.81	2.97	5.27	3.87491191660391	6.3621356867492	8.84935945689448	4.18651299158272	6.87374688251789	9.56098077345306	4.28022626660644	7.03286919741758	9.77973196604029	5.81497738446004	4.31341257153551	3.56455758056491	44.4307701659713	0.0911323615534941	0.137446098669747	0.0725878657932446	0.173000866941788	0.222788264450894	0.15306473283145	0.19916991427654	0.249554990485251	0.177889803910519	0.00231308134704285	0.00251825557671773	0.00264491341465668
153	29.1800213528179	0.13	5.82512040278037	3.48308991923594	8.16715088632481	0.166821899578302	28.1821613010212	18.348796526707	38.0155260753355	3.98	2.87	5.21	4.11586925266462	6.3216184780117	8.52736770335879	4.42724373856345	6.7998627036671	9.17248166877075	4.521953508884	6.94518552929224	9.36669612976831	5.82512040278037	4.29799579426587	-1.09498676571254	39.7085592088522	0.0911323615534941	0.137446098669747	0.0725878657932446	0.173000866941788	0.222788264450894	0.15306473283145	0.19916991427654	0.249554990485251	0.177889803910519	0.00231308134704285	0.00251825557671773	0.00264491341465668
153	29.1800213528179	0.13	5.84799938434774	3.52281139063475	8.17318737806072	0.158997471842935	27.6519481081585	17.7227371934508	37.5811590228662	3.81	2.87	4.84	4.13250572738308	6.44775311414608	8.76300050090908	4.46563395439642	6.96751732134426	9.4694006882921	4.58469082098149	7.14976274054522	9.72148855907685	5.84799938434774	4.11587400744934	1.54421349433922	41.0714478185679	0.0911323615534941	0.137446098669747	0.0725878657932446	0.173000866941788	0.222788264450894	0.15306473283145	0.19916991427654	0.249554990485251	0.177889803910519	0.00231308134704285	0.00251825557671773	0.00264491341465668
153	29.1800213528179	0.13	5.84880399120354	3.48025975964597	8.2173482227611	0.134611758813548	25.7675206115885	15.5670058381852	35.9680353849917	3.79	2.86	4.95	3.64385441631487	6.03154484259943	8.41923526888398	3.93943315920215	6.52080600360013	9.10217884799812	4.03693587567581	6.68474181537936	9.33045884867375	5.84880399120354	4.14754088595463	-0.489260349995293	39.5329892886314	0.0911323615534941	0.137446098669747	0.0725878657932446	0.173000866941788	0.222788264450894	0.15306473283145	0.19916991427654	0.249554990485251	0.177889803910519	0.00231308134704285	0.00251825557671773	0.00264491341465668
153	29.1800213528179	0.13	5.86868384668926	3.51774721672096	8.21962047665756	0.153137326951687	29.5408081699165	18.6947033207326	40.3869130191004	4.05	3.07	5.12	4.12284632610634	6.51479781968423	8.90674931326211	4.42607137419017	6.99394492483374	9.56181847547731	4.54735897296579	7.18307369927708	9.81325087774206	5.86868384668926	4.40998648643686	0.801849371991665	42.6496795700376	0.0911323615534941	0.137446098669747	0.0725878657932446	0.173000866941788	0.222788264450894	0.15306473283145	0.19916991427654	0.249554990485251	0.177889803910519	0.00231308134704285	0.00251825557671773	0.00264491341465668
153	29.1800213528179	0.13	5.89437538786374	3.52583894768104	8.26291182804644	0.176857913330513	32.9193503806693	21.8311293800859	44.0075713812527	4.41	3.24	5.75	4.46510246241544	6.73296694306268	9.00083142370993	4.7539425550593	7.16851143772367	9.58308032038805	4.86410574935314	7.33311525552684	9.80365618837758	5.89437538786374	4.73029219218392	-3.46594924264499	40.0898806192018	0.0911323615534941	0.137446098669747	0.0725878657932446	0.173000866941788	0.222788264450894	0.15306473283145	0.19916991427654	0.249554990485251	0.177889803910519	0.00231308134704285	0.00251825557671773	0.00264491341465668
153	29.1800213528179	0.13	5.90363551704239	3.50921005471828	8.2980609793665	0.135968441837236	26.5668422405342	16.1107082335881	37.0229762474803	3.77	2.99	4.88	3.7872369052992	6.24522050376702	8.70320410223484	4.09657473283527	6.75532404136614	9.414073349897	4.21178771035986	6.94538905231043	9.68436256816486	5.90363551704239	4.17803216384863	-0.875085102395159	39.3965066070488	0.0911323615534941	0.137446098669747	0.0725878657932446	0.173000866941788	0.222788264450894	0.15306473283145	0.19916991427654	0.249554990485251	0.177889803910519	0.00231308134704285	0.00251825557671773	0.00264491341465668
153	29.1800213528179	0.13	5.97641417545288	3.57934847022224	8.37347988068353	0.120928801825212	23.6879060964413	13.7164338479399	33.6593783449427	4.18	2.88	5.36	2.94127016064896	5.07949312059574	7.21771608054252	3.14762706411512	5.43586584880257	7.72410463349002	3.21243406329246	5.54135674350653	7.88124544494533	5.97641417545288	4.33892020122664	-0.577320370576905	40.677894636283	0.0911323615534941	0.137446098669747	0.0725878657932446	0.173000866941788	0.222788264450894	0.15306473283145	0.19916991427654	0.249554990485251	0.177889803910519	0.00231308134704285	0.00251825557671773	0.00264491341465668
153	29.1800213528179	0.13	5.97891105300288	3.60497438686561	8.35284771914015	0.142558635591215	27.2599696455869	16.8219939865978	37.697945304576	4.01	2.83	5.25	3.7436605805545	6.06658603436676	8.38951148817902	4.02318787821767	6.5195588303077	9.01592978239774	4.10422664594152	6.64806083400784	9.19119174561028	5.97891105300288	4.29788003304696	-1.90530280552234	38.7863830446566	0.0911323615534941	0.137446098669747	0.0725878657932446	0.173000866941788	0.222788264450894	0.15306473283145	0.19916991427654	0.249554990485251	0.177889803910519	0.00231308134704285	0.00251825557671773	0.00264491341465668
153	29.1800213528179	0.13	5.99006665683471	3.54088318497344	8.43925012869598	0.149566427501898	29.1420503101026	18.2925758152733	39.9915248049319	3.92	3	5.21	4.15938601088557	6.62635145604579	9.09331690120601	4.48118040370602	7.13900470290305	9.79682900210009	4.58997012252078	7.31205853282902	10.0388795678366	5.99006665683471	4.27948231529917	-1.33391967243429	39.773635097297	0.0911323615534941	0.137446098669747	0.0725878657932446	0.173000866941788	0.222788264450894	0.15306473283145	0.19916991427654	0.249554990485251	0.177889803910519	0.00231308134704285	0.00251825557671773	0.00264491341465668
153	29.1800213528179	0.13	6.005341935251	3.52820613149374	8.48247773900826	0.130936305176929	27.7137782946418	16.5662915937327	38.8612649955509	3.92	3.07	5.41	3.76092405423056	6.29165645384165	8.82238885345273	4.05113757825317	6.77715516774284	9.50317275723251	4.14883907092328	6.9398402847372	9.72888127333356	6.005341935251	4.36263450324964	1.6317367225109	43.1195910109548	0.0911323615534941	0.137446098669747	0.0725878657932446	0.173000866941788	0.222788264450894	0.15306473283145	0.19916991427654	0.249554990485251	0.177889803910519	0.00231308134704285	0.00251825557671773	0.00264491341465668
153	29.1800213528179	0.13	6.00890345961394	3.6190748496663	8.39873206956158	0.150939509156146	27.9613034655712	17.6072423522049	38.3153645789374	3.94	2.79	5.23	3.9869179186116	6.33145268206421	8.67598744551681	4.29326377112338	6.81794734012338	9.34263090912338	4.3762646990304	6.94702362899129	9.52622219155385	6.00890345961394	4.24963737250951	1.72873396526804	42.3343256388844	0.0911323615534941	0.137446098669747	0.0725878657932446	0.173000866941788	0.222788264450894	0.15306473283145	0.19916991427654	0.249554990485251	0.177889803910519	0.00231308134704285	0.00251825557671773	0.00264491341465668
153	29.1800213528179	0.13	6.01238988569151	3.54360407627921	8.48117569510381	0.127688717731145	27.6733002588935	16.3803894340444	38.9662110837426	3.94	3.06	5.53	3.70245246690045	6.25498430445554	8.80751614201063	3.98609948525081	6.73418225868948	9.48226503212815	4.07433721547873	6.88244604857579	9.68432994950074	6.01238988569151	4.43124663182246	4.11922920570099	45.9730319716108	0.0911323615534941	0.137446098669747	0.0725878657932446	0.173000866941788	0.222788264450894	0.15306473283145	0.19916991427654	0.249554990485251	0.177889803910519	0.00231308134704285	0.00251825557671773	0.00264491341465668
153	29.1800213528179	0.13	6.01585383146287	3.56069096262241	8.47101670030332	0.162651642161955	29.598393307312	19.1131754452127	40.0836111694114	4.09	2.95	5.61	4.18288793292976	6.47756112290983	8.7722343128899	4.48660397075785	6.94789148570811	9.40917900065838	4.56977219900725	7.07731122810255	9.57635154796228	6.01585383146287	4.47779592538902	-4.81997647545475	36.9364966674456	0.0911323615534941	0.137446098669747	0.0725878657932446	0.173000866941788	0.222788264450894	0.15306473283145	0.19916991427654	0.249554990485251	0.177889803910519	0.00231308134704285	0.00251825557671773	0.00264491341465668
153	29.1800213528179	0.13	6.02346403175417	3.56492556819484	8.48200249531349	0.187267506678477	33.506978843268	22.6085641148149	44.4053935717211	3.93	2.89	5.15	5.12500993017795	7.59551108287697	10.066012235576	5.5195149981094	8.18018655795853	10.8408581178077	5.64731728839969	8.36878021799607	11.0905530983215	6.02346403175417	4.24750530136955	1.23826586498622	41.9242043233183	0.0911323615534941	0.137446098669747	0.0725878657932446	0.173000866941788	0.222788264450894	0.15306473283145	0.19916991427654	0.249554990485251	0.177889803910519	0.00231308134704285	0.00251825557671773	0.00264491341465668
153	29.1800213528179	0.13	6.02455799511814	3.64097772747447	8.40813826276181	0.150184110737072	28.5165368615412	17.9256415875171	39.1074321355653	3.94	2.95	5.24	4.05878776917338	6.45681609038781	8.85484441160224	4.37062718791464	6.95289765243407	9.5351681169535	4.46937595235158	7.11822875192029	9.74984970868823	6.02455799511814	4.28703150752916	-3.38267690603135	37.5937285030607	0.0911323615534941	0.137446098669747	0.0725878657932446	0.173000866941788	0.222788264450894	0.15306473283145	0.19916991427654	0.249554990485251	0.177889803910519	0.00231308134704285	0.00251825557671773	0.00264491341465668
153	29.1800213528179	0.13	6.03097280985024	3.59567471032518	8.46627090937531	0.169660159991807	29.4495542298377	19.2776517273133	39.6214567323621	4.05	3.05	5.29	4.25059884578371	6.49343825632225	8.7362776668608	4.56312059195245	6.97086290544379	9.37860521893514	4.67637367111854	7.14519450726375	9.59869430146639	6.03097280985024	4.35440111770084	-1.56058291401603	39.5335583445133	0.0911323615534941	0.137446098669747	0.0725878657932446	0.173000866941788	0.222788264450894	0.15306473283145	0.19916991427654	0.249554990485251	0.177889803910519	0.00231308134704285	0.00251825557671773	0.00264491341465668
153	29.1800213528179	0.13	6.04217819248965	3.6338288527531	8.4505275322262	0.103729712430797	21.8395114722484	11.8165446299275	31.8624783145694	4.16	3.12	5.11	2.54574739478042	4.70508775407509	6.86442811336976	2.72577343192279	5.03781452206078	7.34985561219876	2.80212289432952	5.1782558385151	7.5535866588419	6.04217819248965	4.36241486747927	-1.96502675612773	39.7485065077617	0.0911323615534941	0.137446098669747	0.0725878657932446	0.173000866941788	0.222788264450894	0.15306473283145	0.19916991427654	0.249554990485251	0.177889803910519	0.00231308134704285	0.00251825557671773	0.00264491341465668
153	29.1800213528179	0.13	6.04409512484537	3.55992485170704	8.52826539798369	0.117226760845958	25.1962080368711	14.4009794163422	35.9914366574	4.05	2.97	5.19	3.17807884845199	5.56042290653555	7.94276696461911	3.4120828079231	5.96984036862808	8.52759792933306	3.49316713822965	6.11354782711233	8.73119650223517	6.04409512484537	4.27956849848372	1.75751956943997	42.5166856284988	0.0911323615534941	0.137446098669747	0.0725878657932446	0.173000866941788	0.222788264450894	0.15306473283145	0.19916991427654	0.249554990485251	0.177889803910519	0.00231308134704285	0.00251825557671773	0.00264491341465668
153	29.1800213528179	0.13	6.0499500843846	3.59611198716527	8.50378818160393	0.139130704794709	27.5901665887334	16.8750500033241	38.3052831741428	3.98	3.02	5.07	3.78054884333867	6.18107634430778	8.58160384527688	4.06596317635934	6.64771964274548	9.22947610913163	4.17457502306293	6.82175090312851	9.4740369664113	6.0499500843846	4.22178407850182	5.62712747158912	46.3680722656756	0.0911323615534941	0.137446098669747	0.0725878657932446	0.173000866941788	0.222788264450894	0.15306473283145	0.19916991427654	0.249554990485251	0.177889803910519	0.00231308134704285	0.00251825557671773	0.00264491341465668
153	29.1800213528179	0.13	6.05876747817868	3.57745358860999	8.54008136774738	0.144900509157051	28.0951526512793	17.4392504528604	38.7510548496982	3.9	2.85	5.55	3.97889352304587	6.41011614663891	8.84133877023194	4.28845124594956	6.90882287161372	9.52919449727789	4.35956700705572	7.0232964725254	9.69220486644975	6.05876747817868	4.28920389324611	0.777678053287575	41.8351218849092	0.0911323615534941	0.137446098669747	0.0725878657932446	0.173000866941788	0.222788264450894	0.15306473283145	0.19916991427654	0.249554990485251	0.177889803910519	0.00231308134704285	0.00251825557671773	0.00264491341465668
153	29.1800213528179	0.13	6.1111276424601	3.61681712028931	8.6054381646309	0.139053166519138	28.5816304811285	17.4778674022679	39.6853935599892	3.95	2.95	5.3	3.9479262957887	6.45606056825456	8.96419484072042	4.25005261240071	6.95012901157667	9.65020541075264	4.3465671560474	7.10542371839679	9.86625883867885	6.1111276424601	4.29451281581111	-2.33156152846221	38.7451957355234	0.0911323615534941	0.137446098669747	0.0725878657932446	0.173000866941788	0.222788264450894	0.15306473283145	0.19916991427654	0.249554990485251	0.177889803910519	0.00231308134704285	0.00251825557671773	0.00264491341465668
153	29.1800213528179	0.13	6.14770596351522	3.64014207941235	8.65526984761809	0.131887162454061	27.7330767245594	16.6241950304891	38.8419584186297	3.89	2.95	4.9	3.80024842806572	6.33971034595304	8.87917226384036	4.09684319491995	6.83450034391598	9.572157492912	4.20905264686041	7.02283473348124	9.83596576337699	6.14770596351522	4.18144592956852	-0.602400790765837	39.7618826419461	0.0911323615534941	0.137446098669747	0.0725878657932446	0.173000866941788	0.222788264450894	0.15306473283145	0.19916991427654	0.249554990485251	0.177889803910519	0.00231308134704285	0.00251825557671773	0.00264491341465668
153	29.1800213528179	0.13	6.17779825262845	3.68015908013921	8.67543742511768	0.179139120896596	34.7819734887946	23.1573407449435	46.4066062326457	4	2.91	5.18	5.16335816403791	7.75528540831841	10.3472126525989	5.55010686876077	8.33617607891207	11.1222452890634	5.68302408581089	8.52672279452267	11.3797878381368	6.17779825262845	4.39969213847773	-0.681309679925395	41.1253005253835	0.0911323615534941	0.137446098669747	0.0725878657932446	0.173000866941788	0.222788264450894	0.15306473283145	0.19916991427654	0.249554990485251	0.177889803910519	0.00231308134704285	0.00251825557671773	0.00264491341465668
153	29.1800213528179	0.13	6.21904086967524	3.65814568234912	8.77993605700136	0.150747614533651	30.7370214988369	19.3465839856886	42.1274590119852	3.96	3.08	5.17	4.35717805908002	6.92249731401026	9.4878165689405	4.68900670796133	7.44969241585044	10.2103781237396	4.81402061476173	7.64814889455791	10.4754131300557	6.21904086967524	4.31700570622887	0.220746696681869	41.5686563420944	0.0911323615534941	0.137446098669747	0.0725878657932446	0.173000866941788	0.222788264450894	0.15306473283145	0.19916991427654	0.249554990485251	0.177889803910519	0.00231308134704285	0.00251825557671773	0.00264491341465668
153	29.1800213528179	0.13	6.249290835611	3.76372624976152	8.73485542146049	0.150635399507623	27.9378668645265	17.5801922995194	38.2955414295335	3.93	2.95	5.05	3.98333082975559	6.33017913018605	8.67702743061651	4.28972237619645	6.81708655912896	9.34445074206148	4.39868879668209	6.99069762128116	9.58135229037318	6.249290835611	4.18074491665296	1.80620890852111	42.3546663538517	0.0911323615534941	0.137446098669747	0.0725878657932446	0.173000866941788	0.222788264450894	0.15306473283145	0.19916991427654	0.249554990485251	0.177889803910519	0.00231308134704285	0.00251825557671773	0.00264491341465668
153	29.1800213528179	0.13	6.26185804228505	3.73066316932739	8.79305291524271	0.132470048236346	26.5215652197248	15.9249295101885	37.1182009292612	4.13	2.91	5.42	3.45101189347913	5.74735586417485	8.04369983487057	3.69747843345974	6.15782414350969	8.61816985355964	3.76946387861309	6.27898344422067	8.78434303898567	6.26185804228505	4.36557576725814	3.61071544386793	45.0203751781231	0.0911323615534941	0.137446098669747	0.0725878657932446	0.173000866941788	0.222788264450894	0.15306473283145	0.19916991427654	0.249554990485251	0.177889803910519	0.00231308134704285	0.00251825557671773	0.00264491341465668
153	29.1800213528179	0.13	6.26202086003996	3.77788580790356	8.74615591217636	0.185661120246168	32.2794884348996	21.7245863999866	42.8343904698126	4.15	3.05	5.52	4.69310099184941	6.97324664327384	9.25339229469828	5.02651058055579	7.46864346071286	9.91077634086993	5.1381395037032	7.63478381494831	10.1345371626392	6.26202086003996	4.38772915940954	-0.948781151871028	40.6399363538137	0.0911323615534941	0.137446098669747	0.0725878657932446	0.173000866941788	0.222788264450894	0.15306473283145	0.19916991427654	0.249554990485251	0.177889803910519	0.00231308134704285	0.00251825557671773	0.00264491341465668
153	29.1800213528179	0.13	6.26998616328325	3.73041284392333	8.80955948264317	0.149277603659707	32.4615871445542	20.3625219389792	44.5606523501291	4.02	3.02	5.23	4.52331238908828	7.21098789926173	9.89866340943518	4.8600293741366	7.74777640640012	10.6355234386636	4.98123321292018	7.94048687813086	10.9043986199986	6.26998616328325	4.41833286622542	-2.98864693917058	38.7588594827458	0.0911323615534941	0.137446098669747	0.0725878657932446	0.173000866941788	0.222788264450894	0.15306473283145	0.19916991427654	0.249554990485251	0.177889803910519	0.00231308134704285	0.00251825557671773	0.00264491341465668
153	29.1800213528179	0.13	6.27775721825583	3.69568957813022	8.85982485838145	0.151429670075765	29.2297346858846	18.4266254334324	40.0328439383369	4.13	2.85	5.15	3.99453610099683	6.33644130050437	8.67834650001191	4.27998815122806	6.78924736225143	9.2985065732748	4.37152934585037	6.94115381376473	9.50540794365839	6.27775721825583	4.22248994720992	3.32043343049357	43.7109827794048	0.0911323615534941	0.137446098669747	0.0725878657932446	0.173000866941788	0.222788264450894	0.15306473283145	0.19916991427654	0.249554990485251	0.177889803910519	0.00231308134704285	0.00251825557671773	0.00264491341465668
153	29.1800213528179	0.13	6.35712651135279	3.8375574623993	8.87669556030629	0.156997505681711	30.6964436042555	19.5908551015164	41.8020321069946	4.02	3	5.33	4.34743352153599	6.81188989584992	9.27634627016385	4.67050651066548	7.31810525702136	9.96570400337725	4.77795882834167	7.4815239306193	10.1921522202266	6.35712651135279	4.32137081825142	5.24571391421538	46.4768638249751	0.0911323615534941	0.137446098669747	0.0725878657932446	0.173000866941788	0.222788264450894	0.15306473283145	0.19916991427654	0.249554990485251	0.177889803910519	0.00231308134704285	0.00251825557671773	0.00264491341465668
153	29.1800213528179	0.13	6.37437598985994	3.81072748462281	8.93802449509708	0.133018311716571	26.3266631934677	15.83291773356	36.8204086533754	4.12	2.81	5.09	3.43952516981421	5.71917458392512	7.99882399803604	3.68619072686656	6.12932520500627	8.57245968314598	3.76617399786838	6.26413807331	8.76031866379823	6.37437598985994	4.21111883388645	1.29258500094143	41.504504040086	0.0911323615534941	0.137446098669747	0.0725878657932446	0.173000866941788	0.222788264450894	0.15306473283145	0.19916991427654	0.249554990485251	0.177889803910519	0.00231308134704285	0.00251825557671773	0.00264491341465668
153	29.1800213528179	0.13	6.38197335963314	3.80989091236189	8.95405580690439	0.14519282060845	28.8553590784305	17.9240177803204	39.7867003765406	4.02	3.02	5.23	3.98130791724954	6.40939274676283	8.83747757627612	4.27763862802157	6.88644700826226	9.49525538850295	4.38603085459709	7.05636699288011	9.73479096105046	6.38197335963314	4.2796180385544	-0.19590986675031	40.8913442980204	0.0911323615534941	0.137446098669747	0.0725878657932446	0.173000866941788	0.222788264450894	0.15306473283145	0.19916991427654	0.249554990485251	0.177889803910519	0.00231308134704285	0.00251825557671773	0.00264491341465668
153	29.1800213528179	0.13	6.40495497850813	3.7891481614724	9.02076179554387	0.145039462846787	30.2794766160805	18.8015414074439	41.7574118247172	3.99	2.92	5.26	4.20319651244244	6.7691572596757	9.33511800690895	4.51940320876401	7.27840131895938	10.0373994291547	4.616973334904	7.43519448967973	10.2621730502837	6.40495497850813	4.30335592180994	-4.49465806903477	36.5789793834639	0.0911323615534941	0.137446098669747	0.0725878657932446	0.173000866941788	0.222788264450894	0.15306473283145	0.19916991427654	0.249554990485251	0.177889803910519	0.00231308134704285	0.00251825557671773	0.00264491341465668
153	29.1800213528179	0.13	6.42620206089785	3.81013503439659	9.04226908739911	0.132014748345885	28.2290297137221	16.9277829135636	39.5302765138806	3.79	2.95	5.06	3.96753361496232	6.61631974363408	9.26510587230584	4.29004686028173	7.15414776468553	10.0182486690893	4.39651661500867	7.33014812265957	10.2754625940785	6.42620206089785	4.18779691397122	-4.03631321042926	36.2327016769767	0.0911323615534941	0.137446098669747	0.0725878657932446	0.173000866941788	0.222788264450894	0.15306473283145	0.19916991427654	0.249554990485251	0.177889803910519	0.00231308134704285	0.00251825557671773	0.00264491341465668
153	29.1800213528179	0.13	6.45244918973264	3.83345973410647	9.07143864535881	0.136850757156837	27.2765698111606	16.5812306635828	37.9719089587384	3.79	2.81	5.21	3.88470808732599	6.39044914637427	8.89619020542254	4.20027795768188	6.90957005927286	9.61886216086384	4.28517080032891	7.04656355390539	9.81592359374814	6.45244918973264	4.12498548279256	0.644096517354291	40.3861013174151	0.0911323615534941	0.137446098669747	0.0725878657932446	0.173000866941788	0.222788264450894	0.15306473283145	0.19916991427654	0.249554990485251	0.177889803910519	0.00231308134704285	0.00251825557671773	0.00264491341465668
153	29.1800213528179	0.13	6.5148573959379	3.85350725589128	9.17620753598452	0.127025212814405	26.6693867360925	15.7536167559088	37.5851567162763	3.81	2.95	5.02	3.67439088120974	6.22039706493427	8.7664032486588	3.9707252704034	6.72206322522379	9.47340118004418	4.0716384430626	6.89635995710604	9.71365676506017	6.5148573959379	4.14455256398929	-0.116745181072002	39.9970742396716	0.0911323615534941	0.137446098669747	0.0725878657932446	0.173000866941788	0.222788264450894	0.15306473283145	0.19916991427654	0.249554990485251	0.177889803910519	0.00231308134704285	0.00251825557671773	0.00264491341465668
153	29.1800213528179	0.13	6.68993463018842	4.02317771862317	9.35669154175367	0.137490656304255	28.176469202876	17.1580994069342	39.1948389988178	4.11	3.11	5.13	3.73954795458746	6.14096324284781	8.54237853110816	4.00919932209783	6.58377589196317	9.15835246182852	4.12187292491244	6.76110768835683	9.40313460352089	6.68993463018842	4.32399095412975	-0.635401638273633	40.6914205348275	0.0911323615534941	0.137446098669747	0.0725878657932446	0.173000866941788	0.222788264450894	0.15306473283145	0.19916991427654	0.249554990485251	0.177889803910519	0.00231308134704285	0.00251825557671773	0.00264491341465668
153	29.1800213528179	0.13	6.71865888115221	4.04892903576998	9.38838872653445	0.153222033398162	30.4935458311806	19.301291950868	41.6857997114932	3.92	3.04	5.41	4.38462164690359	6.92713531729303	9.46964898768246	4.7233174296749	7.46223086431935	10.2011442989638	4.83081442089152	7.63105978940829	10.4360274534337	6.71865888115221	4.31704189846127	-3.48652722337704	37.8664276310373	0.0911323615534941	0.137446098669747	0.0725878657932446	0.173000866941788	0.222788264450894	0.15306473283145	0.19916991427654	0.249554990485251	0.177889803910519	0.00231308134704285	0.00251825557671773	0.00264491341465668
153	29.1800213528179	0.13	6.74781959395204	4.01855473883531	9.47708444906876	0.157365235564546	32.0204260826296	20.4519046258612	43.5889475393981	4.16	2.94	5.17	4.40405488291933	6.89518733937595	9.38631979583256	4.71524436987037	7.382399662477	10.0495549550836	4.82903679415618	7.55798800420469	10.2829867876365	6.74781959395204	4.25772794064548	2.44300446066889	43.4099930284754	0.0911323615534941	0.137446098669747	0.0725878657932446	0.173000866941788	0.222788264450894	0.15306473283145	0.19916991427654	0.249554990485251	0.177889803910519	0.00231308134704285	0.00251825557671773	0.00264491341465668
153	29.1800213528179	0.13	6.74923768690916	4.06173768390737	9.43673768991095	0.135709436663546	29.0376317014855	17.5964333234018	40.4788300795692	3.93	2.97	5.09	3.98469686302148	6.57554618165732	9.16639550029316	4.29090071197309	7.0808437284965	9.87078674501991	4.39943290418672	7.25920433467645	10.114961202557	6.74923768690916	4.21441921260725	0.594134795018239	41.3859824328312	0.0911323615534941	0.137446098669747	0.0725878657932446	0.173000866941788	0.222788264450894	0.15306473283145	0.19916991427654	0.249554990485251	0.177889803910519	0.00231308134704285	0.00251825557671773	0.00264491341465668
153	29.1800213528179	0.13	6.80104506284729	4.06305505218132	9.53903507351326	0.142713662024497	32.726728963899	20.2034447332909	45.2500131945071	3.82	3.03	4.95	4.70200775988707	7.61658893200577	10.5311701041245	5.07987713083532	8.2286839806489	11.3774908304625	5.22312295673641	8.46959656463258	11.7087915956791	6.80104506284729	4.25134179127233	2.24580671413068	43.4089815572502	0.0911323615534941	0.137446098669747	0.0725878657932446	0.173000866941788	0.222788264450894	0.15306473283145	0.19916991427654	0.249554990485251	0.177889803910519	0.00231308134704285	0.00251825557671773	0.00264491341465668
153	29.1800213528179	0.13	6.81987237528633	4.10407937939659	9.53566537117608	0.145236175068972	30.8704030387715	19.1777402066442	42.5630658708987	4.07	3.02	5.46	4.21503066216399	6.78493367621602	9.35483669026805	4.52328187017667	7.28112555941	10.0389692486433	4.62133276391198	7.43902921067778	10.2581429879584	6.81987237528633	4.37282206610521	3.05294516344542	44.6707398368502	0.0911323615534941	0.137446098669747	0.0725878657932446	0.173000866941788	0.222788264450894	0.15306473283145	0.19916991427654	0.249554990485251	0.177889803910519	0.00231308134704285	0.00251825557671773	0.00264491341465668
153	29.1800213528179	0.13	6.83087913139015	4.10439995036606	9.55735831241425	0.133415165724561	27.6448454014208	16.6445950490918	38.6450957537498	3.71	2.83	5.16	3.96959406901068	6.5930600306305	9.21652599225033	4.30145581129496	7.14424595813648	9.98703610497799	4.39210333953732	7.29994449005617	10.2061235316359	6.83087913139015	4.05440357791807	1.67861029809972	40.9393466098551	0.0911323615534941	0.137446098669747	0.0725878657932446	0.173000866941788	0.222788264450894	0.15306473283145	0.19916991427654	0.249554990485251	0.177889803910519	0.00231308134704285	0.00251825557671773	0.00264491341465668
153	29.1800213528179	0.13	6.8771029682749	4.15610774067869	9.5980981958711	0.142720222284743	28.8886881657193	17.834373686397	39.9430026450416	3.97	2.87	4.94	4.00472839908174	6.48698698052486	8.96924556196798	4.30822741762234	6.97860438517243	9.64898135272252	4.41766218805601	7.15302926792377	9.89717141402465	6.8771029682749	4.10085153673384	-0.131107025582342	39.543331288612	0.0911323615534941	0.137446098669747	0.0725878657932446	0.173000866941788	0.222788264450894	0.15306473283145	0.19916991427654	0.249554990485251	0.177889803910519	0.00231308134704285	0.00251825557671773	0.00264491341465668
153	29.1800213528179	0.13	6.90744781750452	4.14052884800383	9.67436678700521	0.147670575805982	32.3786463174908	20.2335516046041	44.5237410303775	4.2	3.08	5.16	4.32077627008773	6.91430201677215	9.50782776345657	4.62179023616054	7.39599820805669	10.1702061799528	4.74347916416499	7.59687019070613	10.4452331139978	6.90744781750452	4.3614403231434	1.30649690867575	43.2300390132927	0.0911323615534941	0.137446098669747	0.0725878657932446	0.173000866941788	0.222788264450894	0.15306473283145	0.19916991427654	0.249554990485251	0.177889803910519	0.00231308134704285	0.00251825557671773	0.00264491341465668
153	29.1800213528179	0.13	7.08598670546224	4.2704168594132	9.90155655151128	0.147194913188794	30.4914943484567	19.0326014351989	41.9503872617146	3.92	2.9	5.22	4.32468991646322	6.92844110646865	9.53219229647408	4.65889667514117	7.46386257936297	10.2688284835848	4.76044343452901	7.62854267268513	10.5011871611154	7.08598670546224	4.17911153866565	0.491266024873473	40.8610352577002	0.0911323615534941	0.137446098669747	0.0725878657932446	0.173000866941788	0.222788264450894	0.15306473283145	0.19916991427654	0.249554990485251	0.177889803910519	0.00231308134704285	0.00251825557671773	0.00264491341465668
153	29.1800213528179	0.13	7.51418553777891	4.46449721959847	10.5638738559594	0.137371851198114	31.9101418724996	19.4254699553016	44.3948137896976	3.97	2.99	5.52	4.36638339335841	7.1726405524499	9.97889771154138	4.6978389740649	7.71712131039878	10.7364036467327	4.79486873144097	7.87246825557525	10.962782467244	7.51418553777891	4.29906374933697	1.91052191050016	43.3356674224285	0.0911323615534941	0.137446098669747	0.0725878657932446	0.173000866941788	0.222788264450894	0.15306473283145	0.19916991427654	0.249554990485251	0.177889803910519	0.00231308134704285	0.00251825557671773	0.00264491341465668
153	29.1800213528179	0.14	4.56655936669451	2.79394695282138	6.33917178056765	0.169736036166451	26.1089838740791	17.0933452002977	35.1246225478606	4.2	2.92	5.31	3.65026723827662	5.57554810620591	7.50082897413521	3.90457698553248	5.96398986598555	8.02340274643861	3.99064360361421	6.09058895645782	8.19550616327797	4.56655936669451	4.53115404989421	4.63211909226751	46.2574628689226	0.0911323615534941	0.137446098669747	0.0725878657932446	0.173000866941788	0.222788264450894	0.15306473283145	0.19916991427654	0.249554990485251	0.177889803910519	0.00231308134704285	0.00251825557671773	0.00264491341465668
153	29.1800213528179	0.14	4.58555192777462	2.8198045831058	6.35129927244343	0.187232272928875	27.044021034338	18.2467170872311	35.8413249814448	4.17	2.85	5.51	3.91869870489433	5.80802396922991	7.69734923356548	4.19434313464125	6.21656506297496	8.23878699130866	4.26727878968645	6.32314492533178	8.37755609437907	4.58555192777462	4.53795835435946	2.7133404266231	44.7354954600664	0.0911323615534941	0.137446098669747	0.0725878657932446	0.173000866941788	0.222788264450894	0.15306473283145	0.19916991427654	0.249554990485251	0.177889803910519	0.00231308134704285	0.00251825557671773	0.00264491341465668
153	29.1800213528179	0.14	4.66599522581463	2.83514202154461	6.49684843008465	0.141347992622692	23.7602620559856	14.6170148913676	32.9035092206036	4	2.93	5.29	3.26486517434077	5.30710632070375	7.34934746706673	3.51012551543882	5.70578211187856	7.90143870831831	3.58654657997122	5.82975399792191	8.07005849564517	4.66599522581463	4.33728959437411	-1.88149242700433	38.9675520607965	0.0911323615534941	0.137446098669747	0.0725878657932446	0.173000866941788	0.222788264450894	0.15306473283145	0.19916991427654	0.249554990485251	0.177889803910519	0.00231308134704285	0.00251825557671773	0.00264491341465668
153	29.1800213528179	0.14	4.7076843564901	2.85270498356218	6.56266372941802	0.122417577525946	20.4676673851675	11.9115668353124	29.0237679350227	3.69	2.82	5.43	2.85734637582801	4.90978357702578	6.96222077822355	3.09845914761411	5.32408809997097	7.54971705232783	3.15260366594988	5.41538848177605	7.68274159825546	4.7076843564901	4.30980881192272	0.907454449871832	41.2005823909237	0.0911323615534941	0.137446098669747	0.0725878657932446	0.173000866941788	0.222788264450894	0.15306473283145	0.19916991427654	0.249554990485251	0.177889803910519	0.00231308134704285	0.00251825557671773	0.00264491341465668
153	29.1800213528179	0.14	4.76889767662164	2.9276593944466	6.61013595879667	0.161322592451574	25.3333775811609	16.314999604322	34.3517555579998	4.31	3.11	5.92	3.40561047366443	5.2881163417768	7.17062220988917	3.63382120187484	5.64247421404389	7.65112722621295	3.70126200331705	5.74445120694931	7.79028557808776	4.76889767662164	4.79135374876493	-3.98000851903951	39.788041300564	0.0911323615534941	0.137446098669747	0.0725878657932446	0.173000866941788	0.222788264450894	0.15306473283145	0.19916991427654	0.249554990485251	0.177889803910519	0.00231308134704285	0.00251825557671773	0.00264491341465668
153	29.1800213528179	0.14	4.76988091073716	2.92355143647963	6.61621038499469	0.150836923106434	23.9069183704432	15.0506497880042	32.7631869528821	4.1	2.95	5.62	3.28800836066407	5.22277433778187	7.15754031489966	3.52604343285515	5.60087662042951	7.67570980800387	3.59106888578907	5.70462374885749	9.38347547976293	4.76988091073716	4.58494094098411	-1.66844824623618	40.4960457848277	0.0911323615534941	0.137446098669747	0.0725878657932446	0.173000866941788	0.222788264450894	0.15306473283145	0.19916991427654	0.249554990485251	0.177889803910519	0.00231308134704285	0.00251825557671773	0.00264491341465668
153	29.1800213528179	0.14	4.77896527804187	2.94218668548767	6.61574387059608	0.206906686082318	29.3591614366427	20.3847910333334	38.3335318399519	4	2.99	5.43	4.54403026117419	6.54453203825593	8.54503381533767	4.88424850470207	7.03453079856172	9.18481309242137	4.99033499712526	7.18608931443848	9.38407560955843	4.77896527804187	4.50310563401415	-1.34021808164858	40.5663483319132	0.0911323615534941	0.137446098669747	0.0725878657932446	0.173000866941788	0.222788264450894	0.15306473283145	0.19916991427654	0.249554990485251	0.177889803910519	0.00231308134704285	0.00251825557671773	0.00264491341465668
153	29.1800213528179	0.14	4.84067506623676	2.96300021797451	6.718349914499	0.17820856509159	27.0872477238495	18.005553826989	36.16894162071	3.95	2.8	5.51	4.06295826755022	6.11224504074025	8.16153181393028	4.37336316904436	6.57921287423538	8.7850625794264	4.44203492802007	6.68051458841479	8.92400073867837	4.84067506623676	4.57569554865205	-0.385938288414192	41.0303348187616	0.0911323615534941	0.137446098669747	0.0725878657932446	0.173000866941788	0.222788264450894	0.15306473283145	0.19916991427654	0.249554990485251	0.177889803910519	0.00231308134704285	0.00251825557671773	0.00264491341465668
153	29.1800213528179	0.14	4.84638897948977	2.95636347128128	6.73641448769827	0.148885182376471	25.8099968578218	16.1752180139787	35.4447757016649	4.06	2.81	5.27	3.56416573777215	5.68716331447008	7.81016089116801	3.82592792283487	6.1048443106784	8.38376069852194	3.90021790519573	6.22558933443458	8.54754362365405	4.84638897948977	4.34750537895359	-2.44308462746641	38.3391736479314	0.0911323615534941	0.137446098669747	0.0725878657932446	0.173000866941788	0.222788264450894	0.15306473283145	0.19916991427654	0.249554990485251	0.177889803910519	0.00231308134704285	0.00251825557671773	0.00264491341465668
153	29.1800213528179	0.14	4.87845097298385	2.97034792307808	6.78655402288961	0.174231658409484	29.1889712631945	19.2676427602058	39.1102997661831	4.39	3.06	5.76	3.95570740669836	5.99258722287472	8.02946703905108	4.21328137504185	6.38279163208523	8.55230188912861	4.29513749536851	6.50553809443295	8.72241932605604	4.87845097298385	4.80168237680485	2.42814620146678	46.4340865611	0.0911323615534941	0.137446098669747	0.0725878657932446	0.173000866941788	0.222788264450894	0.15306473283145	0.19916991427654	0.249554990485251	0.177889803910519	0.00231308134704285	0.00251825557671773	0.00264491341465668
153	29.1800213528179	0.14	4.92258528109813	3.04291336587757	6.80225719631869	0.145074000535375	23.8042007860993	14.782082116783	32.8263194554157	3.91	2.74	6.06	3.36278464395386	5.4152317807926	7.46767891763134	3.62315516662015	5.83451724757357	8.04587932852698	3.64434283037272	5.86995269192135	8.0975367763352	4.92258528109813	4.61602496025711	0.0472249028078386	42.2182861180758	0.0911323615534941	0.137446098669747	0.0725878657932446	0.173000866941788	0.222788264450894	0.15306473283145	0.19916991427654	0.249554990485251	0.177889803910519	0.00231308134704285	0.00251825557671773	0.00264491341465668
153	29.1800213528179	0.14	4.93752638802094	3.00638900336301	6.86866377267886	0.153743118085599	26.9133816844789	17.0549689503064	36.7717944186515	4.15	2.94	6.17	3.67861170429167	5.8049874587907	7.93136321328973	3.93926445030836	6.21630728359336	8.49335011687836	3.98269779400319	6.28438955503927	8.58650682339752	4.93752638802094	4.78067482226562	2.37370940590347	45.8854110674841	0.0911323615534941	0.137446098669747	0.0725878657932446	0.173000866941788	0.222788264450894	0.15306473283145	0.19916991427654	0.249554990485251	0.177889803910519	0.00231308134704285	0.00251825557671773	0.00264491341465668
153	29.1800213528179	0.14	4.93926891428841	3.03255917962719	6.84597864894963	0.165982893792671	26.4741010730984	17.2087368252483	35.7394653209485	3.75	2.88	5.74	4.07094936506962	6.2627911652524	8.45463296543519	4.40686481834503	6.77956701883983	9.15226921933462	4.47198425029217	6.88120374028114	9.28865304538127	4.93926891428841	4.52487326415492	-1.15641414812572	40.747804473228	0.0911323615534941	0.137446098669747	0.0725878657932446	0.173000866941788	0.222788264450894	0.15306473283145	0.19916991427654	0.249554990485251	0.177889803910519	0.00231308134704285	0.00251825557671773	0.00264491341465668
153	29.1800213528179	0.14	4.96655186682472	3.0817388118738	6.85136492177564	0.19131339331843	27.9282311429014	18.9633129776674	36.8931493081354	4.09	2.95	5.33	4.14893152678561	6.1103415216845	8.07175151658338	4.45004104171788	6.55380074962948	8.65756045754107	4.54762661662365	6.69796183753316	8.84506702564516	4.96655186682472	4.4517837086656	-3.38618287699236	37.7209258613254	0.0911323615534941	0.137446098669747	0.0725878657932446	0.173000866941788	0.222788264450894	0.15306473283145	0.19916991427654	0.249554990485251	0.177889803910519	0.00231308134704285	0.00251825557671773	0.00264491341465668
153	29.1800213528179	0.14	4.97422235277399	3.0812396169994	6.86720508854859	0.153782548226811	27.282930198619	17.2906653704849	37.275195026753	3.93	2.88	5.74	3.91685977723295	6.18041062100711	8.44396146478127	4.21802836980624	6.65562435703947	9.0932203442727	4.28002319936065	6.75043455447351	9.23103739055719	4.97422235277399	4.65741382428395	0.505602446674033	43.1391876125976	0.0911323615534941	0.137446098669747	0.0725878657932446	0.173000866941788	0.222788264450894	0.15306473283145	0.19916991427654	0.249554990485251	0.177889803910519	0.00231308134704285	0.00251825557671773	0.00264491341465668
153	29.1800213528179	0.14	4.99426481350248	3.08256595024532	6.90596367675963	0.133137327938335	23.4295415500669	14.0953977943232	32.7636853058107	4.07	2.98	5.64	3.09497048426976	5.14449755980875	7.19402463534775	3.32094080245095	5.52010816946747	7.719275536484	3.38352336556286	5.62486214949574	7.86911063529857	4.99426481350248	4.54307035918463	2.77652588477495	44.8666672094235	0.0911323615534941	0.137446098669747	0.0725878657932446	0.173000866941788	0.222788264450894	0.15306473283145	0.19916991427654	0.249554990485251	0.177889803910519	0.00231308134704285	0.00251825557671773	0.00264491341465668
153	29.1800213528179	0.14	5.01907415231826	3.11104882638018	6.92709947825633	0.168088631473931	27.8204364064985	18.1572855680625	37.4835872449344	3.91	2.95	5.44	4.13889477436161	6.34157889028578	8.54426300620996	4.46041306412244	6.83420644192547	9.2079998197285	4.55089156974938	6.97256786590911	9.40070084243852	5.01907415231826	4.49421705055727	0.118293591014228	41.7011762567136	0.0911323615534941	0.137446098669747	0.0725878657932446	0.173000866941788	0.222788264450894	0.15306473283145	0.19916991427654	0.249554990485251	0.177889803910519	0.00231308134704285	0.00251825557671773	0.00264491341465668
153	29.1800213528179	0.14	5.02491666534861	3.04627870320616	7.00355462749105	0.135136749271821	25.0946053076759	15.182798719388	35.0064118959638	3.95	3.12	5.36	3.42807422269161	5.66602845587426	7.9039826890569	3.69023596978541	6.09933760339583	8.50843923700624	3.78406328896949	6.24942609679364	8.71905396196796	5.02491666534861	4.53915549697605	1.3993648062819	43.5211036576588	0.0911323615534941	0.137446098669747	0.0725878657932446	0.173000866941788	0.222788264450894	0.15306473283145	0.19916991427654	0.249554990485251	0.177889803910519	0.00231308134704285	0.00251825557671773	0.00264491341465668
153	29.1800213528179	0.14	5.04627542604706	3.06041319430541	7.03213765778871	0.152794588783647	26.8239946997383	16.9623514042594	36.6856379952172	4.25	3.2	5.49	3.58581906157495	5.67055764908596	7.75529623659697	3.83137129274415	6.0588700705429	8.28636884834166	3.92938502724002	6.21183859978602	8.49074897089487	5.04627542604706	4.62801552709869	1.09653134219425	44.0766294456379	0.0911323615534941	0.137446098669747	0.0725878657932446	0.173000866941788	0.222788264450894	0.15306473283145	0.19916991427654	0.249554990485251	0.177889803910519	0.00231308134704285	0.00251825557671773	0.00264491341465668
153	29.1800213528179	0.14	5.05396308854356	3.07845206284275	7.02947411424438	0.155808844262115	25.8351999347457	16.4461503146881	35.2242495548034	4.18	3.07	5.61	3.52607978062679	5.53910637901677	7.55213297740675	3.77340290262738	5.92762540523923	8.08184790785108	3.85168572885393	6.05143067452738	8.25776114833164	5.05396308854356	4.51571701760359	0.658861800315355	42.6829060497366	0.0911323615534941	0.137446098669747	0.0725878657932446	0.173000866941788	0.222788264450894	0.15306473283145	0.19916991427654	0.249554990485251	0.177889803910519	0.00231308134704285	0.00251825557671773	0.00264491341465668
153	29.1800213528179	0.14	5.05437551936412	3.09097737113738	7.01777366759085	0.15182463309403	25.8421329247125	16.3057095159616	35.3785563334635	3.99	3.28	5.44	3.64396980113236	5.77515206451582	7.90633432789929	3.91794775190693	6.2093665104083	8.50078526890966	4.02655743065058	6.38044996423155	8.73690556082785	5.05437551936412	4.59981583080878	-1.6786019274733	41.3369426560821	0.0911323615534941	0.137446098669747	0.0725878657932446	0.173000866941788	0.222788264450894	0.15306473283145	0.19916991427654	0.249554990485251	0.177889803910519	0.00231308134704285	0.00251825557671773	0.00264491341465668
153	29.1800213528179	0.14	5.08586147117865	3.13210419669092	7.03961874566639	0.194075728128543	31.8051086079902	21.68596288419	41.9242543317905	4.2	3.04	5.42	4.63482376705996	6.79753415042988	8.9602445337998	4.95817711782945	7.27177126385217	9.58536540987489	5.07257842765372	7.44104247537163	9.80369376354165	5.08586147117865	4.67253493574381	1.87061336974057	44.8060991581762	0.0911323615534941	0.137446098669747	0.0725878657932446	0.173000866941788	0.222788264450894	0.15306473283145	0.19916991427654	0.249554990485251	0.177889803910519	0.00231308134704285	0.00251825557671773	0.00264491341465668
153	29.1800213528179	0.14	5.09931917963126	3.15335475977904	7.04528359948349	0.152021331650316	24.7779213732103	15.6411968807639	33.9146458656567	4.2	3.13	5.79	3.33805781795863	5.28796707714412	7.23787633632962	3.57036755955869	5.6559793562221	7.74159115288551	3.6438800912205	5.76821171773623	7.8976606441191	5.09931917963126	4.57579473355143	0.437474988255169	42.8805069850852	0.0911323615534941	0.137446098669747	0.0725878657932446	0.173000866941788	0.222788264450894	0.15306473283145	0.19916991427654	0.249554990485251	0.177889803910519	0.00231308134704285	0.00251825557671773	0.00264491341465668
153	29.1800213528179	0.14	5.13179246784092	3.13455171027612	7.12903322540572	0.141533568846391	26.6729270827093	16.4166895823636	36.929164583055	4.26	3.19	5.68	3.46284301276236	5.62623534512745	7.78962767749255	3.69908476978496	6.01006785455885	8.32105093933275	3.7816027609561	6.14552046635097	8.51350335985081	5.13179246784092	4.76056864103336	-1.17146959340345	42.1499826389854	0.0911323615534941	0.137446098669747	0.0725878657932446	0.173000866941788	0.222788264450894	0.15306473283145	0.19916991427654	0.249554990485251	0.177889803910519	0.00231308134704285	0.00251825557671773	0.00264491341465668
153	29.1800213528179	0.14	5.14301274989693	3.11788454473028	7.16814095506357	0.148349758124172	27.7929730559603	17.3959816808428	38.1899644310777	4.07	2.89	5.45	3.82498283717575	6.11104603830471	8.39710923943368	4.10490016733031	6.55826051332624	9.01162085932216	4.18217992479284	6.68664216464926	9.18359113960673	5.14301274989693	4.55844707955359	0.345708389818	42.3356672494094	0.0911323615534941	0.137446098669747	0.0725878657932446	0.173000866941788	0.222788264450894	0.15306473283145	0.19916991427654	0.249554990485251	0.177889803910519	0.00231308134704285	0.00251825557671773	0.00264491341465668
153	29.1800213528179	0.14	5.15861783648832	3.12398585267977	7.19324982029687	0.138632274617537	25.3731413095175	15.4984887752004	35.2477938438346	4.36	3.2	6	3.20005626437032	5.23892883828765	7.27780141220498	3.41049325573918	5.58344291293058	7.75639257012197	3.47779033696422	5.69152342218776	7.90475331583375	5.15861783648832	4.80519609459406	1.53749420192175	45.1621036164529	0.0911323615534941	0.137446098669747	0.0725878657932446	0.173000866941788	0.222788264450894	0.15306473283145	0.19916991427654	0.249554990485251	0.177889803910519	0.00231308134704285	0.00251825557671773	0.00264491341465668
153	29.1800213528179	0.14	5.16846784531099	3.19011440743676	7.14682128318521	0.17468614162384	28.4821365379696	18.8163239965982	38.147949079341	3.97	2.72	5.31	4.226738865467	6.39798472317646	8.56923058088592	4.54725256725489	6.88314404644615	9.2190355256374	4.62285735514195	6.99834611470899	9.37210663291429	5.16846784531099	4.39804193839168	3.26136384350185	44.1954568790134	0.0911323615534941	0.137446098669747	0.0725878657932446	0.173000866941788	0.222788264450894	0.15306473283145	0.19916991427654	0.249554990485251	0.177889803910519	0.00231308134704285	0.00251825557671773	0.00264491341465668
153	29.1800213528179	0.14	5.18860791905515	3.20338234836556	7.17383348974473	0.196136292937328	30.9678926261292	21.1795459274844	40.756239324774	4.22	3.23	5.47	4.5080290165054	6.59146135694305	8.6748936973807	4.82034868558865	7.04812279861481	9.27589691164097	4.94863731254417	7.22886759091189	9.51856880851207	5.18860791905515	4.68284595554864	0.883971523197407	44.1667865189371	0.0911323615534941	0.137446098669747	0.0725878657932446	0.173000866941788	0.222788264450894	0.15306473283145	0.19916991427654	0.249554990485251	0.177889803910519	0.00231308134704285	0.00251825557671773	0.00264491341465668
153	29.1800213528179	0.14	5.23081427131805	3.22367323354566	7.23795530909044	0.155191095265202	24.6987059831134	15.7015447321481	33.6958672340788	4.03	2.84	5.31	3.48003206707914	5.47412947597515	7.46822688487116	3.73811224501246	5.880092490671	8.02207273632954	3.81080185717483	5.99643635107906	8.18171974879562	5.23081427131805	4.42807902240789	-0.146238335158632	41.4707063585332	0.0911323615534941	0.137446098669747	0.0725878657932446	0.173000866941788	0.222788264450894	0.15306473283145	0.19916991427654	0.249554990485251	0.177889803910519	0.00231308134704285	0.00251825557671773	0.00264491341465668
153	29.1800213528179	0.14	5.27814769064525	3.20857744769065	7.34771793359985	0.158701763847454	25.6412981959937	16.4238738174382	34.8587225745492	4.06	3	5.74	3.61945373825406	5.65076751324267	7.68208128823127	3.88533741511844	6.06587071725584	8.24640401939324	3.95370142704536	6.17731146963265	8.38781627095177	5.27814769064525	4.50120367325158	-2.37644512809028	39.5957676444838	0.0911323615534941	0.137446098669747	0.0725878657932446	0.173000866941788	0.222788264450894	0.15306473283145	0.19916991427654	0.249554990485251	0.177889803910519	0.00231308134704285	0.00251825557671773	0.00264491341465668
153	29.1800213528179	0.14	5.27907199157825	3.19454311301229	7.36360087014422	0.131464222229622	27.7231100943711	16.5976628279477	38.8485573607944	4.1	3.24	6.05	3.61962523555951	6.0458674179603	8.47210960036109	3.88089847090663	6.48227263617237	9.08364680143811	3.95763039188215	6.6129735904095	9.26477341902762	5.27907199157825	4.80842467342497	1.05005040888819	45.0232055611505	0.0911323615534941	0.137446098669747	0.0725878657932446	0.173000866941788	0.222788264450894	0.15306473283145	0.19916991427654	0.249554990485251	0.177889803910519	0.00231308134704285	0.00251825557671773	0.00264491341465668
153	29.1800213528179	0.14	5.32262345036496	3.29210098718563	7.35314591354429	0.178568686886161	27.7346787448586	18.4473338057695	37.0220236839477	4.04	3.01	5.78	4.07951590869903	6.13335587427389	8.18719583984875	4.38093558624016	6.58652585601768	8.79211612579521	4.45820739171657	6.69970087363925	8.94539045816371	5.32262345036496	4.61770263617519	1.02457899578857	43.2092130842005	0.0911323615534941	0.137446098669747	0.0725878657932446	0.173000866941788	0.222788264450894	0.15306473283145	0.19916991427654	0.249554990485251	0.177889803910519	0.00231308134704285	0.00251825557671773	0.00264491341465668
153	29.1800213528179	0.14	5.34197276582933	3.31528173727244	7.36866379438621	0.139915546975201	24.5589747268863	15.0521988584333	34.0657505953394	3.95	2.83	5.51	3.39649859619512	5.54168357516259	7.68686855413006	3.65598249562902	5.96505417956174	8.27412586349445	3.71680164784828	6.06322001769495	8.41353772370092	5.34197276582933	4.45616059711704	1.75624203323742	43.0856924756459	0.0911323615534941	0.137446098669747	0.0725878657932446	0.173000866941788	0.222788264450894	0.15306473283145	0.19916991427654	0.249554990485251	0.177889803910519	0.00231308134704285	0.00251825557671773	0.00264491341465668
153	29.1800213528179	0.14	5.3683205706862	3.28352495809387	7.45311618327853	0.134521151477712	24.9792712792783	15.0869510357372	34.8715915228194	4	2.96	5.65	3.36488062776322	5.57118968731238	7.77749874686154	3.61703879249637	5.98868472572235	8.36033065894832	3.68174739240534	6.09801125786151	8.51415199004438	5.3683205706862	4.49310908222601	0.596548542724594	42.7893977225234	0.0911323615534941	0.137446098669747	0.0725878657932446	0.173000866941788	0.222788264450894	0.15306473283145	0.19916991427654	0.249554990485251	0.177889803910519	0.00231308134704285	0.00251825557671773	0.00264491341465668
153	29.1800213528179	0.14	5.37284573863863	3.25132944406549	7.49436203321177	0.167214430644387	29.9123500727046	19.4899986021744	40.3347015432349	3.86	2.97	5.75	4.48667730023417	6.88594518692728	9.28521307362038	4.84088085662719	7.42956045299727	10.0182400493673	4.92202696155475	7.55314511448336	10.1885739107684	5.37284573863863	4.48338736153662	5.92591696753202	47.9291556888713	0.0911323615534941	0.137446098669747	0.0725878657932446	0.173000866941788	0.222788264450894	0.15306473283145	0.19916991427654	0.249554990485251	0.177889803910519	0.00231308134704285	0.00251825557671773	0.00264491341465668
153	29.1800213528179	0.14	5.39993049729868	3.28141218041287	7.51844881418448	0.160969666513837	28.088287156802	18.0761330208752	38.1004412927288	4.04	3.04	5.67	3.9946974143232	6.20731258994751	8.4199277655718	4.28951436227954	6.66542512338186	9.04133588448418	4.37170519048747	6.79886245268587	9.22097658862052	5.39993049729868	4.51129599801449	1.32663599072311	43.3248037637675	0.0911323615534941	0.137446098669747	0.0725878657932446	0.173000866941788	0.222788264450894	0.15306473283145	0.19916991427654	0.249554990485251	0.177889803910519	0.00231308134704285	0.00251825557671773	0.00264491341465668
153	29.1800213528179	0.14	5.47138843917119	3.32628282544279	7.6164940528996	0.146356475126063	28.8152070882112	17.9499623999352	39.6804517764872	4.13	3.07	6.09	3.89172059852855	6.24740779270168	8.60309498687481	4.1698874661631	6.69395111782851	9.21801476949392	4.23125442854087	6.79188478028401	9.35811504095816	5.47138843917119	4.80572719058114	-1.54011582741416	42.0669803358202	0.0911323615534941	0.137446098669747	0.0725878657932446	0.173000866941788	0.222788264450894	0.15306473283145	0.19916991427654	0.249554990485251	0.177889803910519	0.00231308134704285	0.00251825557671773	0.00264491341465668
153	29.1800213528179	0.14	5.47899561441133	3.37891636413163	7.57907486469104	0.140660460762977	27.0453373036781	16.6083719148677	37.4823026924884	4.17	3.31	5.95	3.56731847811742	5.80907821699015	8.05083795586289	3.81830295209096	6.21778533117298	8.61726771025499	3.90429543017257	6.35671426013229	8.8051683282776	5.47899561441133	4.79417906099617	0.765338333761009	45.2071736941636	0.0911323615534941	0.137446098669747	0.0725878657932446	0.173000866941788	0.222788264450894	0.15306473283145	0.19916991427654	0.249554990485251	0.177889803910519	0.00231308134704285	0.00251825557671773	0.00264491341465668
153	29.1800213528179	0.14	5.47926167406656	3.32987487982912	7.628648468304	0.119882772783361	23.9244752259071	13.8035607887769	34.0453896630372	3.73	2.96	5.43	3.2804600525991	5.68572750603573	8.09099495947236	3.55316086538584	6.15837539301469	8.76358992064353	3.62864842144843	6.28617336210662	8.9423255409512	5.47926167406656	4.38418319707683	1.8184618608378	42.8274782404945	0.0911323615534941	0.137446098669747	0.0725878657932446	0.173000866941788	0.222788264450894	0.15306473283145	0.19916991427654	0.249554990485251	0.177889803910519	0.00231308134704285	0.00251825557671773	0.00264491341465668
153	29.1800213528179	0.14	5.49155440835162	3.39412028144833	7.58898853525491	0.149376839791713	26.2148194580193	16.4478618986448	35.9817770173939	3.92	3	5.23	3.74133741293149	5.96299296625377	8.18464851957604	4.03096774057113	6.42460960648502	8.81825147239891	4.12662360658103	6.57819346098864	9.02610098442379	5.49155440835162	4.40313196749863	2.9562332079699	44.1716718861817	0.0911323615534941	0.137446098669747	0.0725878657932446	0.173000866941788	0.222788264450894	0.15306473283145	0.19916991427654	0.249554990485251	0.177889803910519	0.00231308134704285	0.00251825557671773	0.00264491341465668
[truncated: 1,344 more rows]
