# Supplementary material for: Re-expressing coefficients from regression models for inclusion in a meta-analysis
Source: BMC Med Res Methodol. 2024 Jan 8;24:6. doi: 10.1186/s12874-023-02132-y (PMC10773134; doi:10.1186/s12874-023-02132-y)
Supplement: Supplementary file 2 — Additional file 2. [file 12874_2023_2132_MOESM2_ESM.zip › Supp_Files_R1/simdata/simdata_scenario_154.csv]

ex_no	errsd	rsquare	beta	b_low_ci	b_hi_ci	lrsquare	lbeta	lb_low_ci	lb_hi_ci	x_median	x_25	x_75	rbl	rb	rbu	altl	alt	altu	dzl	dz	dzu	observed_beta	xlog	error	ylog	RelBias_rb	RelBias_rbl	RelBias_rbu	RelBias_alt	RelBias_altl	RelBias_altu	RelBias_dz	RelBias_dzl	RelBias_dzu	MC_SE_RelBias_rb	MC_SE_RelBias_alt	MC_SE_RelBias_dz
154	29.1800213528179	0.14	5.51580743416035	5.22434573055002	5.80726913777068	0.157078646100709	27.9135867826744	26.5364795273567	29.2906940379921	4.05	2.97	5.49	5.85066773749775	6.15428740119336	6.45790706488896	6.28077724976368	6.60671739230472	6.93265753484575	6.40490567258976	6.74468688702019	7.07447600134811	5.51580743416035	4.48673978907342	0.276829264387305	42.2110131964359	0.0949531838697384	0.0983474316223131	0.0918766326320089	0.177050803043655	0.180699547790774	0.173743575273331	0.201612020735032	0.205637058368464	0.198981486275153	0.000345832810362126	0.000376772245374309	0.000385215698910366
154	29.1800213528179	0.14	5.61625004081675	5.32427919469977	5.90822088693374	0.158174842585819	27.7899206414832	26.4245620762703	29.1552792066962	4	2.95	5.44	5.89489180312136	6.1994811844388	6.50407056575623	6.33681303858674	6.66423651426876	6.99165998995077	6.46335645161297	6.80035432675143	7.13190893833014	5.61625004081675	4.45117667351046	-0.0646609065797454	41.6487364254305	0.0949531838697384	0.0983474316223131	0.0918766326320089	0.177050803043655	0.180699547790774	0.173743575273331	0.201612020735032	0.205637058368464	0.198981486275153	0.000345832810362126	0.000376772245374309	0.000385215698910366
154	29.1800213528179	0.14	5.63066926021747	5.33715980572942	5.92417871470553	0.159341821532379	28.0348953320709	26.6635054552273	29.4062852089145	3.99	2.94	5.44	5.96718956254504	6.27410132150421	6.58101308046338	6.41690082679192	6.7469426830418	7.07698453929167	6.55048228280269	6.88629546286687	7.21767717862032	5.63066926021747	4.42896060569817	-0.542787064905247	40.9989753543823	0.0949531838697384	0.0983474316223131	0.0918766326320089	0.177050803043655	0.180699547790774	0.173743575273331	0.201612020735032	0.205637058368464	0.198981486275153	0.000345832810362126	0.000376772245374309	0.000385215698910366
154	29.1800213528179	0.14	5.63483498450619	5.33980837791824	5.92986159109415	0.160256913284242	28.149776591004	26.7774516634735	29.5221015185346	3.97	2.94	5.37	6.01671235101747	6.32506448417976	6.63341661734206	6.47316711736354	6.80491222540707	7.13665733345059	6.60915846135159	6.94749238254537	7.28544005853131	5.63483498450619	4.40889280278134	-0.209884473407356	41.251945808693	0.0949531838697384	0.0983474316223131	0.0918766326320089	0.177050803043655	0.180699547790774	0.173743575273331	0.201612020735032	0.205637058368464	0.198981486275153	0.000345832810362126	0.000376772245374309	0.000385215698910366
154	29.1800213528179	0.14	5.64210848182394	5.34394645789379	5.94027050575408	0.161950706221619	28.6861222365679	27.296386031863	30.0758584412728	4.02	2.96	5.41	6.06700787048329	6.37589639814399	6.68478492580469	6.51906073394798	6.85096455125413	7.18286836856029	6.65454719263625	6.99511924547409	7.33347771846132	5.64210848182394	4.43976556824944	0.0938756617630689	41.7657677900642	0.0949531838697384	0.0983474316223131	0.0918766326320089	0.177050803043655	0.180699547790774	0.173743575273331	0.201612020735032	0.205637058368464	0.198981486275153	0.000345832810362126	0.000376772245374309	0.000385215698910366
154	29.1800213528179	0.14	5.67137662117784	5.37799274738285	5.96476049497283	0.163204575106914	28.4731721699349	27.1000900684915	29.8462542713782	4.02	2.97	5.43	6.0209064047846	6.32596807793702	6.63102975108944	6.46921827957267	6.79699460088975	7.12477092220682	6.59784944300072	6.9414415061701	7.2790372151388	5.67137662117784	4.4651057961423	-0.0632609010375021	41.7760131133162	0.0949531838697384	0.0983474316223131	0.0918766326320089	0.177050803043655	0.180699547790774	0.173743575273331	0.201612020735032	0.205637058368464	0.198981486275153	0.000345832810362126	0.000376772245374309	0.000385215698910366
154	29.1800213528179	0.14	5.67425157137374	5.37972475206358	5.9687783906839	0.162490138969531	28.43348150367	27.0587158702705	29.8082471370695	4.06	2.97	5.48	5.96385404313422	6.26685813321818	6.56986222330213	6.40204469495396	6.72731183151384	7.05257896807373	6.53172325907227	6.86466600027252	7.19862590726029	5.67425157137374	4.46309531512495	-0.438444558591335	41.3992750245549	0.0949531838697384	0.0983474316223131	0.0918766326320089	0.177050803043655	0.180699547790774	0.173743575273331	0.201612020735032	0.205637058368464	0.198981486275153	0.000345832810362126	0.000376772245374309	0.000385215698910366
154	29.1800213528179	0.14	5.67931325489029	5.38382593935751	5.97480057042306	0.164802206797725	28.723831946741	27.3467090388353	30.1009548546466	3.99	2.93	5.38	6.12172724952638	6.43000459358636	6.73828193764634	6.58328976896411	6.91481043338288	7.24633109780165	6.72196017518152	7.05880006395945	7.39206045151117	5.67931325489029	4.42468933907953	-0.398225169371849	41.1257472293103	0.0949531838697384	0.0983474316223131	0.0918766326320089	0.177050803043655	0.180699547790774	0.173743575273331	0.201612020735032	0.205637058368464	0.198981486275153	0.000345832810362126	0.000376772245374309	0.000385215698910366
154	29.1800213528179	0.14	5.69469784801467	5.39745501050675	5.9919406855226	0.167208521769878	28.8931815557006	27.5199256766859	30.2664374347153	4.04	2.95	5.39	6.08518742339779	6.3888408381004	6.692494252803	6.53471507172518	6.86080010536084	7.1868851389965	6.67075771725504	7.00324279112013	7.33580813192151	5.69469784801467	4.41985237462655	0.301220085292964	41.8849809845957	0.0949531838697384	0.0983474316223131	0.0918766326320089	0.177050803043655	0.180699547790774	0.173743575273331	0.201612020735032	0.205637058368464	0.198981486275153	0.000345832810362126	0.000376772245374309	0.000385215698910366
154	29.1800213528179	0.14	5.69549047756894	5.40015593120127	5.99082502393661	0.160246292882305	28.1611910029623	26.7882554381365	29.534126567788	3.99	2.93	5.43	5.99706360362146	6.30442150249428	6.61177940136709	6.44927045487013	6.77980458745368	7.11033872003724	6.58072109042427	6.91410104293958	7.25500463503943	5.69549047756894	4.42002697968197	0.111018187532439	41.6235413576318	0.0949531838697384	0.0983474316223131	0.0918766326320089	0.177050803043655	0.180699547790774	0.173743575273331	0.201612020735032	0.205637058368464	0.198981486275153	0.000345832810362126	0.000376772245374309	0.000385215698910366
154	29.1800213528179	0.14	5.70029899634733	5.40411066724183	5.99648732545283	0.16337115274053	28.629085141032	27.2493257177282	30.0088445643357	4.01	2.96	5.44	6.07001297570336	6.37736581406566	6.68471865242796	6.5239611310264	6.85429946457073	7.18463779811505	6.66158270189476	6.99791777543913	7.33242143993097	5.70029899634733	4.44848557223092	0.228717469076952	41.9151597199131	0.0949531838697384	0.0983474316223131	0.0918766326320089	0.177050803043655	0.180699547790774	0.173743575273331	0.201612020735032	0.205637058368464	0.198981486275153	0.000345832810362126	0.000376772245374309	0.000385215698910366
154	29.1800213528179	0.14	5.70560100383245	5.40785203256291	6.00334997510199	0.157691653490467	28.1452097220147	26.7598809456938	29.5305384983356	4	2.96	5.41	5.97415808582365	6.28343349431211	6.59270890280056	6.42257700357708	6.75506655236277	7.08755610114845	6.55626477343634	6.90093398635515	7.23947573218198	5.70560100383245	4.42229020862232	-0.0655210748523071	41.49758925984	0.0949531838697384	0.0983474316223131	0.0918766326320089	0.177050803043655	0.180699547790774	0.173743575273331	0.201612020735032	0.205637058368464	0.198981486275153	0.000345832810362126	0.000376772245374309	0.000385215698910366
154	29.1800213528179	0.14	5.72338532616507	5.42351214403744	6.0232585082927	0.157019521469575	27.8511816682741	26.4768462845953	29.2255170519529	4	2.96	5.41	5.90729439322935	6.21392470785055	6.52055502247176	6.35023730329235	6.6798594843808	7.00948166546925	6.48162445138064	6.82445932911735	7.1603665819191	5.72338532616507	4.42537280438441	-0.502008281791849	41.0681952612917	0.0949531838697384	0.0983474316223131	0.0918766326320089	0.177050803043655	0.180699547790774	0.173743575273331	0.201612020735032	0.205637058368464	0.198981486275153	0.000345832810362126	0.000376772245374309	0.000385215698910366
154	29.1800213528179	0.14	5.72560142349243	5.42717609733916	6.02402674964571	0.160506383123716	28.4613247894715	27.0750962871512	29.8475532917917	4.01	2.96	5.47	6.02978651745002	6.33850792862233	6.64722933979464	6.48055064444816	6.81235090542552	7.14415116640287	6.61134845418082	6.95006955089214	7.28654049897277	5.72560142349243	4.44588711868026	0.347133370733505	42.0146610543502	0.0949531838697384	0.0983474316223131	0.0918766326320089	0.177050803043655	0.180699547790774	0.173743575273331	0.201612020735032	0.205637058368464	0.198981486275153	0.000345832810362126	0.000376772245374309	0.000385215698910366
154	29.1800213528179	0.14	5.73945071112776	5.43796442438767	6.04093699786785	0.160619180052959	28.3751803906733	26.9937257890087	29.7566349923379	3.95	2.92	5.34	6.09281611963174	6.40462742464947	6.7164387296672	6.55851064988686	6.89415474689557	7.22979884390428	6.69414645281004	7.03386734839262	7.38375355282979	5.73945071112776	4.38245097690473	0.406908494513031	41.6754074566937	0.0949531838697384	0.0983474316223131	0.0918766326320089	0.177050803043655	0.180699547790774	0.173743575273331	0.201612020735032	0.205637058368464	0.198981486275153	0.000345832810362126	0.000376772245374309	0.000385215698910366
154	29.1800213528179	0.14	5.74109307167754	5.44118690588151	6.04099923747356	0.161828568662154	28.7818744765193	27.3868716960092	30.1768772570295	4.03	2.98	5.42	6.07237834972604	6.38168657507592	6.6909948004258	6.52301067786883	6.85527272422188	7.18753477057492	6.66440421706492	6.99994888457599	7.34426972915906	5.74109307167754	4.44570125781375	0.159261606635189	41.8683142607759	0.0949531838697384	0.0983474316223131	0.0918766326320089	0.177050803043655	0.180699547790774	0.173743575273331	0.201612020735032	0.205637058368464	0.198981486275153	0.000345832810362126	0.000376772245374309	0.000385215698910366
154	29.1800213528179	0.14	5.747350025821	5.44893350209179	6.0457665495502	0.164431738407423	28.8823568474171	27.4957672398381	30.2689464549961	3.97	2.94	5.41	6.17888805782445	6.49048445346749	6.80208084911052	6.64774339905357	6.98298379553264	7.31822419201171	6.78330710624592	7.12426156561088	7.46511549998315	5.747350025821	4.4248865098913	0.125515860379684	41.6972859167794	0.0949531838697384	0.0983474316223131	0.0918766326320089	0.177050803043655	0.180699547790774	0.173743575273331	0.201612020735032	0.205637058368464	0.198981486275153	0.000345832810362126	0.000376772245374309	0.000385215698910366
154	29.1800213528179	0.14	5.74837824275477	5.45023639587739	6.04652008963215	0.161018901538457	28.4303319176698	27.048240543738	29.8124232916016	4.07	2.99	5.49	5.94203955269449	6.2456615792755	6.54928360585652	6.37624360741596	6.70205227780423	7.0278609481925	6.50843276532329	6.83522827187559	7.1729410044415	5.74837824275477	4.47120944914003	-0.101448256130044	41.7663326002072	0.0949531838697384	0.0983474316223131	0.0918766326320089	0.177050803043655	0.180699547790774	0.173743575273331	0.201612020735032	0.205637058368464	0.198981486275153	0.000345832810362126	0.000376772245374309	0.000385215698910366
154	29.1800213528179	0.14	5.75497517531703	5.45268615337709	6.05726419725698	0.157791623977829	28.4883923507231	27.0866993168129	29.8900853846334	4.02	2.96	5.43	6.01754896706892	6.32894742760852	6.64034588814812	6.46556352488724	6.80014601672719	7.13472850856714	6.60526635604041	6.94688379466345	7.28503438576796	5.75497517531703	4.43229548334181	0.366638090681107	42.0479389140535	0.0949531838697384	0.0983474316223131	0.0918766326320089	0.177050803043655	0.180699547790774	0.173743575273331	0.201612020735032	0.205637058368464	0.198981486275153	0.000345832810362126	0.000376772245374309	0.000385215698910366
154	29.1800213528179	0.14	5.75550691257211	5.45523298541116	6.05578083973307	0.158767726518912	27.9243672485972	26.5554494858175	29.2932850113769	3.94	2.91	5.36	6.00439244414644	6.31391533419891	6.62343822425137	6.46465454323021	6.79790367310047	7.13115280297074	6.59530080887204	6.93266076610649	7.279235686168	5.75550691257211	4.36483117701829	-0.058219856825076	41.1188355384445	0.0949531838697384	0.0983474316223131	0.0918766326320089	0.177050803043655	0.180699547790774	0.173743575273331	0.201612020735032	0.205637058368464	0.198981486275153	0.000345832810362126	0.000376772245374309	0.000385215698910366
154	29.1800213528179	0.14	5.782906578953	5.48223729801008	6.08357585989592	0.163106859038715	28.4960700870475	27.1213919359935	29.8707482381015	3.99	2.93	5.41	6.06239535311366	6.36967465701682	6.67695396091997	6.51837578490925	6.84876696811332	7.1791581513174	6.65209065505574	6.98958005112555	7.32344273391055	5.782906578953	4.41235104406759	-0.161726333346085	41.2861589142356	0.0949531838697384	0.0983474316223131	0.0918766326320089	0.177050803043655	0.180699547790774	0.173743575273331	0.201612020735032	0.205637058368464	0.198981486275153	0.000345832810362126	0.000376772245374309	0.000385215698910366
154	29.1800213528179	0.14	5.78338282669358	5.48251000505266	6.0842556483345	0.157383022984798	28.1409829141288	26.7542507415523	29.5277150867054	4	2.95	5.45	5.96771072953672	6.27703041653606	6.5863501035354	6.41500028821768	6.7475039853944	7.08000768257112	6.54523829163772	6.8871815451567	7.22164104351865	5.78338282669358	4.42717331606301	-0.806580640343563	40.8293980758898	0.0949531838697384	0.0983474316223131	0.0918766326320089	0.177050803043655	0.180699547790774	0.173743575273331	0.201612020735032	0.205637058368464	0.198981486275153	0.000345832810362126	0.000376772245374309	0.000385215698910366
154	29.1800213528179	0.14	5.78509750139996	5.4847087735171	6.08548622928281	0.161383144955209	28.6117031257762	27.2226668615656	30.0007393899867	4.01	2.97	5.47	6.06221026151311	6.37153447053833	6.68085867956355	6.51534352117286	6.84778884957217	7.18023417797148	6.65136939748281	6.98953515628457	7.3297054307266	5.78509750139996	4.43814989419239	0.320640584380433	42.000786042647	0.0949531838697384	0.0983474316223131	0.0918766326320089	0.177050803043655	0.180699547790774	0.173743575273331	0.201612020735032	0.205637058368464	0.198981486275153	0.000345832810362126	0.000376772245374309	0.000385215698910366
154	29.1800213528179	0.14	5.78610765049956	5.48291327716219	6.08930202383693	0.161367297693793	28.687666440509	27.2948607767411	30.080472104277	4.04	2.97	5.44	6.03690156045839	6.3449533491739	6.65300513788941	6.48304449000319	6.81386211746771	7.14467974493223	6.62157819463841	6.95271667060997	7.29326675030952	5.78610765049956	4.4383365674457	-0.333667059880994	41.3698695851715	0.0949531838697384	0.0983474316223131	0.0918766326320089	0.177050803043655	0.180699547790774	0.173743575273331	0.201612020735032	0.205637058368464	0.198981486275153	0.000345832810362126	0.000376772245374309	0.000385215698910366
154	29.1800213528179	0.14	5.78656315232322	5.48492596305291	6.08820034159353	0.161192977538378	28.6094963376045	27.2195905921848	29.9994020830242	4.01	2.99	5.39	6.05803767235546	6.3673774230126	6.67671717366974	6.51042648847035	6.8428664328116	7.17530637715285	6.6597097025141	6.99299833486049	7.32941109448567	5.78656315232322	4.43424499370906	0.506134319352707	42.1946301790409	0.0949531838697384	0.0983474316223131	0.0918766326320089	0.177050803043655	0.180699547790774	0.173743575273331	0.201612020735032	0.205637058368464	0.198981486275153	0.000345832810362126	0.000376772245374309	0.000385215698910366
154	29.1800213528179	0.14	5.79466753689343	5.49295153645445	6.09638353733242	0.161731460858665	28.7284278279913	27.3355168652813	30.1213387907013	4.03	2.97	5.45	6.06355243514925	6.37252733770958	6.68150224026991	6.51384615832328	6.84576626680526	7.17768637528724	6.64785848875551	6.98689482415464	7.32865980770743	5.79466753689343	4.44370293437902	-0.066178843759933	41.6609708286498	0.0949531838697384	0.0983474316223131	0.0918766326320089	0.177050803043655	0.180699547790774	0.173743575273331	0.201612020735032	0.205637058368464	0.198981486275153	0.000345832810362126	0.000376772245374309	0.000385215698910366
154	29.1800213528179	0.14	5.80210022424008	5.50144951657114	6.10275093190903	0.159043370666793	28.7903952873385	27.3804774363766	30.2003131383004	4.03	2.99	5.4	6.07081199255124	6.38341962395653	6.69602725536182	6.52130973323112	6.85711509038383	7.19292044753655	6.66575014095883	7.0052441851828	7.34920488879022	5.80210022424008	4.44724226089854	-0.191549933713213	41.6025078850662	0.0949531838697384	0.0983474316223131	0.0918766326320089	0.177050803043655	0.180699547790774	0.173743575273331	0.201612020735032	0.205637058368464	0.198981486275153	0.000345832810362126	0.000376772245374309	0.000385215698910366
154	29.1800213528179	0.14	5.80452467369254	5.49986909074458	6.10918025664051	0.166739193269988	29.6446680865948	28.2333159355677	31.0560202376219	4.01	2.97	5.41	6.2925115867895	6.60706726220664	6.92162293762379	6.76351013214542	7.10161050247675	7.43971087280808	6.90461619816915	7.25077096962164	7.59890034282844	5.80452467369254	4.43243469023111	-0.096537833445828	41.602970283444	0.0949531838697384	0.0983474316223131	0.0918766326320089	0.177050803043655	0.180699547790774	0.173743575273331	0.201612020735032	0.205637058368464	0.198981486275153	0.000345832810362126	0.000376772245374309	0.000385215698910366
154	29.1800213528179	0.14	5.8048312561675	5.50384812799156	6.10581438434344	0.162762656210933	28.6602996223739	27.2759531275133	30.0446461172345	4.01	2.95	5.45	6.07753261896346	6.3859878703393	6.69444312171515	6.53224035893733	6.86377355970971	7.19530676048208	6.66268728445372	7.00419721877151	7.34472100846708	5.8048312561675	4.42268629395425	0.26768580667374	41.7864709731271	0.0949531838697384	0.0983474316223131	0.0918766326320089	0.177050803043655	0.180699547790774	0.173743575273331	0.201612020735032	0.205637058368464	0.198981486275153	0.000345832810362126	0.000376772245374309	0.000385215698910366
154	29.1800213528179	0.14	5.81186940433948	5.51065791642645	6.11308089225252	0.162785234299488	28.7369758192914	27.349040698107	30.1249109404758	4	2.96	5.4	6.10474984763269	6.41455949737887	6.72436914712505	6.56285416433643	6.89591212751845	7.22897009070048	6.6981144083606	7.04572253646978	7.38221148674041	5.81186940433948	4.42555667835018	0.186247984472008	41.7543860484962	0.0949531838697384	0.0983474316223131	0.0918766326320089	0.177050803043655	0.180699547790774	0.173743575273331	0.201612020735032	0.205637058368464	0.198981486275153	0.000345832810362126	0.000376772245374309	0.000385215698910366
154	29.1800213528179	0.14	5.81380685665795	5.51307485380523	6.11453885951068	0.160918230673474	28.3775107913046	26.9974729865258	29.7575485960834	3.96	2.9	5.41	6.08361107258105	6.39458881756937	6.70556656255769	6.54733738910848	6.88201956925627	7.21670174940406	6.67514148880745	7.01699850202353	7.35674431283508	5.81380685665795	4.40088147197384	0.0629147992789424	41.4504806561366	0.0949531838697384	0.0983474316223131	0.0918766326320089	0.177050803043655	0.180699547790774	0.173743575273331	0.201612020735032	0.205637058368464	0.198981486275153	0.000345832810362126	0.000376772245374309	0.000385215698910366
154	29.1800213528179	0.14	5.81445159201492	5.50694271559748	6.12196046843235	0.155629685036888	28.1137452937831	26.7191245110215	29.5083660765448	3.97	2.91	5.42	6.00171836427835	6.31498166598766	6.62824496769698	6.45679892509685	6.79381543053432	7.13083193597179	6.58761840204792	6.92550717568343	7.27612604433089	5.81445159201492	4.39085153259022	0.430279099079553	41.7818599342695	0.0949531838697384	0.0983474316223131	0.0918766326320089	0.177050803043655	0.180699547790774	0.173743575273331	0.201612020735032	0.205637058368464	0.198981486275153	0.000345832810362126	0.000376772245374309	0.000385215698910366
154	29.1800213528179	0.14	5.81519982293356	5.51189990838415	6.11849973748298	0.158740574349122	28.3750354269381	26.983883446862	29.7661874070143	3.97	2.96	5.43	6.06800179202496	6.38083714519806	6.69367249837117	6.52896326761807	6.86556345326138	7.20216363890469	6.66587603335384	7.00544491768252	7.35387360407622	5.81519982293356	4.40409941490181	0.514481720161282	41.9714351993458	0.0949531838697384	0.0983474316223131	0.0918766326320089	0.177050803043655	0.180699547790774	0.173743575273331	0.201612020735032	0.205637058368464	0.198981486275153	0.000345832810362126	0.000376772245374309	0.000385215698910366
154	29.1800213528179	0.14	5.8286283835707	5.52451318137214	6.13274358576927	0.161158678627634	28.7039635212641	27.3092914753335	30.0986355671947	3.94	2.94	5.31	6.17440874026865	6.4897327492412	6.80505675821376	6.64764859708491	6.9871407321298	7.32663286717469	6.79632615637382	7.14292482818733	7.48267297249084	5.8286283835707	4.36448086338737	0.0341144967854767	41.2577101032849	0.0949531838697384	0.0983474316223131	0.0918766326320089	0.177050803043655	0.180699547790774	0.173743575273331	0.201612020735032	0.205637058368464	0.198981486275153	0.000345832810362126	0.000376772245374309	0.000385215698910366
154	29.1800213528179	0.14	5.83078342611495	5.52226949326165	6.13929735896824	0.156276924259018	28.4794391069315	27.070146623291	29.8887315905719	3.99	2.95	5.44	6.05378446586364	6.3689491032794	6.68411374069515	6.50947188462326	6.84835995668029	7.18724802873732	6.64727560368619	6.99345689863729	7.33723865141792	5.83078342611495	4.41265489885106	-0.120949161829513	41.4397353542647	0.0949531838697384	0.0983474316223131	0.0918766326320089	0.177050803043655	0.180699547790774	0.173743575273331	0.201612020735032	0.205637058368464	0.198981486275153	0.000345832810362126	0.000376772245374309	0.000385215698910366
154	29.1800213528179	0.14	5.83553140040911	5.53293761102161	6.13812518979661	0.162064672444602	28.9201792236142	27.5196917768315	30.3206666703969	4.02	2.96	5.36	6.11435639182386	6.42551828423698	6.73668017665011	6.56965443287766	6.90398661354152	7.23831879420538	6.71061108579356	7.0536314722135	7.39459023955187	5.83553140040911	4.41075850752879	0.67259704214084	42.1810700568414	0.0949531838697384	0.0983474316223131	0.0918766326320089	0.177050803043655	0.180699547790774	0.173743575273331	0.201612020735032	0.205637058368464	0.198981486275153	0.000345832810362126	0.000376772245374309	0.000385215698910366
154	29.1800213528179	0.14	5.83755612245187	5.53233361911685	6.14277862578688	0.155167487286113	28.04364222479	26.6500473787993	29.4372370707808	4	2.96	5.4	5.94920958769091	6.26030801469485	6.57140644169879	6.39570259823534	6.73014921480988	7.06459583138442	6.52909014471937	6.87182479115148	7.21318327910775	5.83755612245187	4.40612829492932	-0.219702890840644	41.3126960064095	0.0949531838697384	0.0983474316223131	0.0918766326320089	0.177050803043655	0.180699547790774	0.173743575273331	0.201612020735032	0.205637058368464	0.198981486275153	0.000345832810362126	0.000376772245374309	0.000385215698910366
154	29.1800213528179	0.14	5.84004797152065	5.53772244390588	6.14237349913542	0.158880729061907	28.1298278695826	26.7514210212666	29.5082347178985	3.95	2.89	5.38	6.0357655948957	6.3467674151063	6.65776923531689	6.49680229302333	6.83155971640428	7.16631713978522	6.6296864246908	6.96898261181167	7.32623927138499	5.84004797152065	4.37668355835813	0.0250561210374382	41.2612974163764	0.0949531838697384	0.0983474316223131	0.0918766326320089	0.177050803043655	0.180699547790774	0.173743575273331	0.201612020735032	0.205637058368464	0.198981486275153	0.000345832810362126	0.000376772245374309	0.000385215698910366
154	29.1800213528179	0.14	5.84080071864111	5.53662923904903	6.14497219823318	0.165984066303843	29.3600745849226	27.9584610057709	30.7616881640743	4.02	2.94	5.4	6.21717099523626	6.52885021424022	6.84052943324417	6.68078514768041	7.01570627157385	7.35062739546729	6.81901141351829	7.15902201253716	7.50133752382942	5.84080071864111	4.42136022790522	0.38881496289051	41.9430906004074	0.0949531838697384	0.0983474316223131	0.0918766326320089	0.177050803043655	0.180699547790774	0.173743575273331	0.201612020735032	0.205637058368464	0.198981486275153	0.000345832810362126	0.000376772245374309	0.000385215698910366
154	29.1800213528179	0.14	5.8464356158038	5.54132513537176	6.15154609623584	0.161918049222278	28.8542497819004	27.4562002214669	30.2522993423338	4.05	2.97	5.44	6.05299258591649	6.36120652505549	6.66942046419449	6.49792049485084	6.82878983650341	7.15965917815597	6.6315705676727	6.97542371661831	7.31297239108843	5.8464356158038	4.43942751408343	-0.624400515463516	41.0989126889417	0.0949531838697384	0.0983474316223131	0.0918766326320089	0.177050803043655	0.180699547790774	0.173743575273331	0.201612020735032	0.205637058368464	0.198981486275153	0.000345832810362126	0.000376772245374309	0.000385215698910366
154	29.1800213528179	0.14	5.84730136729936	5.54304572214259	6.15155701245613	0.15952885526664	28.9232835617604	27.509423122816	30.3371440007048	3.98	2.97	5.38	6.16883632303687	6.48588672400406	6.80293712497126	6.6352872455914	6.97631112296211	7.31733500033281	6.77689607068525	7.12929393564316	7.4754574504506	5.84730136729936	4.4154559891309	-0.294544236613536	41.2353524013854	0.0949531838697384	0.0983474316223131	0.0918766326320089	0.177050803043655	0.180699547790774	0.173743575273331	0.201612020735032	0.205637058368464	0.198981486275153	0.000345832810362126	0.000376772245374309	0.000385215698910366
154	29.1800213528179	0.14	5.85880430804414	5.55262873451362	6.16497988157466	0.158499252946431	28.5988648779058	27.1954709057456	30.0022588500661	3.96	2.92	5.37	6.11897721115633	6.43474066175752	6.75050411235872	6.58423740122199	6.9240101197078	7.2637828381936	6.71817458123949	7.06724324275878	7.41756264695377	5.85880430804414	4.3813405385052	-0.184384396659641	41.1354609370435	0.0949531838697384	0.0983474316223131	0.0918766326320089	0.177050803043655	0.180699547790774	0.173743575273331	0.201612020735032	0.205637058368464	0.198981486275153	0.000345832810362126	0.000376772245374309	0.000385215698910366
154	29.1800213528179	0.14	5.86456336367243	5.55939014159036	6.16973658575451	0.157404658223376	28.6282211817057	27.2175939342502	30.0388484291612	4.03	2.95	5.42	6.02859992254235	6.34104882362045	6.65349772469855	6.47521310428403	6.81080897142972	7.14640483857542	6.61000779371669	6.94940270312634	7.29770292573898	5.86456336367243	4.42452710736723	0.0338720113674655	41.6736694774474	0.0949531838697384	0.0983474316223131	0.0918766326320089	0.177050803043655	0.180699547790774	0.173743575273331	0.201612020735032	0.205637058368464	0.198981486275153	0.000345832810362126	0.000376772245374309	0.000385215698910366
154	29.1800213528179	0.14	5.86566688218306	5.5597398002584	6.17159396410773	0.16144570235119	29.0870166335947	27.6752311977797	30.4988020694097	4.01	3	5.44	6.16595104826358	6.48049222863085	6.79503340899812	6.62720609947124	6.96527709821066	7.30334809695009	6.77272622106053	7.12168069427812	7.46201939802687	5.86566688218306	4.43686542599398	-0.595989337570784	41.171112811426	0.0949531838697384	0.0983474316223131	0.0918766326320089	0.177050803043655	0.180699547790774	0.173743575273331	0.201612020735032	0.205637058368464	0.198981486275153	0.000345832810362126	0.000376772245374309	0.000385215698910366
154	29.1800213528179	0.14	5.87414952773482	5.56865490761225	6.17964414785739	0.167541710187406	29.8857386921977	28.4670048388246	31.3044725455707	4.01	3	5.4	6.33370109740552	6.64935903946551	6.9650169815255	6.80643190197495	7.14564972326256	7.48486754455017	6.95659214784406	7.30804974966052	7.65143905156875	5.87414952773482	4.43394046891373	0.275118032855079	41.9769021433351	0.0949531838697384	0.0983474316223131	0.0918766326320089	0.177050803043655	0.180699547790774	0.173743575273331	0.201612020735032	0.205637058368464	0.198981486275153	0.000345832810362126	0.000376772245374309	0.000385215698910366
154	29.1800213528179	0.14	5.88349424579085	5.57915426653746	6.18783422504425	0.157163692958706	28.2561841291548	26.8626224832051	29.6497457751044	4	2.97	5.43	5.98869119142223	6.2993686153789	6.61004603933556	6.43715653126645	6.77109914824496	7.10504176522347	6.56641054690408	6.91771413643944	7.25903243349714	5.88349424579085	4.42783241351323	-0.325971013897146	41.2611649034353	0.0949531838697384	0.0983474316223131	0.0918766326320089	0.177050803043655	0.180699547790774	0.173743575273331	0.201612020735032	0.205637058368464	0.198981486275153	0.000345832810362126	0.000376772245374309	0.000385215698910366
154	29.1800213528179	0.14	5.88974133441418	5.58433209416795	6.19515057466042	0.16350819610937	29.0131712519128	27.6156016344158	30.4107408694098	3.98	2.96	5.39	6.19600822157005	6.50957563736867	6.82314305316728	6.66493456130634	7.00223338857067	7.339532215835	6.81116485918259	7.1515091324351	7.50311930796854	5.88974133441418	4.4017634759245	0.173485980833818	41.6613912612246	0.0949531838697384	0.0983474316223131	0.0918766326320089	0.177050803043655	0.180699547790774	0.173743575273331	0.201612020735032	0.205637058368464	0.198981486275153	0.000345832810362126	0.000376772245374309	0.000385215698910366
154	29.1800213528179	0.14	5.91121581596964	5.6028384709217	6.21959316101758	0.164141077593847	29.1954190070066	27.7923154305188	30.5985225834944	4.03	2.95	5.38	6.16523335129478	6.47648704970325	6.78774074811172	6.62312188502225	6.95749222662341	7.29186256822456	6.76391991901945	7.10248584352758	7.44893123118316	5.91121581596964	4.42054195059578	0.0191422262793312	41.6239379228049	0.0949531838697384	0.0983474316223131	0.0918766326320089	0.177050803043655	0.180699547790774	0.173743575273331	0.201612020735032	0.205637058368464	0.198981486275153	0.000345832810362126	0.000376772245374309	0.000385215698910366
154	29.1800213528179	0.14	5.92202418230187	5.61407416898845	6.2299741956153	0.156430248222763	28.8378183356508	27.4116207344688	30.2640159368327	3.97	2.98	5.38	6.15154640671794	6.47160485250655	6.79166329829515	6.61727113801919	6.96156074843053	7.30585035884188	6.75984117567198	7.11691469852246	7.46006390607701	5.92202418230187	4.40943159879095	-0.0720660767789729	41.4965382603276	0.0949531838697384	0.0983474316223131	0.0918766326320089	0.177050803043655	0.180699547790774	0.173743575273331	0.201612020735032	0.205637058368464	0.198981486275153	0.000345832810362126	0.000376772245374309	0.000385215698910366
154	29.1800213528179	0.14	5.93047101834824	5.62279965440484	6.23814238229164	0.162379551251995	28.7571284971197	27.3661492419701	30.1481077522693	4.01	2.96	5.37	6.09502745591954	6.40482832252262	6.7146291891257	6.55072109298442	6.88368416594165	7.21664723889888	6.68913958087295	7.0269187858122	7.36965840496083	5.93047101834824	4.39974035582455	0.239031121904083	41.7063794853257	0.0949531838697384	0.0983474316223131	0.0918766326320089	0.177050803043655	0.180699547790774	0.173743575273331	0.201612020735032	0.205637058368464	0.198981486275153	0.000345832810362126	0.000376772245374309	0.000385215698910366
154	29.1800213528179	0.14	5.93498499483564	5.62684750681869	6.24312248285258	0.160385835447148	28.5125305466956	27.1231865002113	29.9018745931799	3.98	2.92	5.39	6.0745392033715	6.38569825089986	6.69685729842821	6.53289973380026	6.86753760355659	7.20217547331292	6.66570828474893	7.01218600906511	7.35240468012021	5.93498499483564	4.38997457911423	0.175920645969024	41.5391919119421	0.0949531838697384	0.0983474316223131	0.0918766326320089	0.177050803043655	0.180699547790774	0.173743575273331	0.201612020735032	0.205637058368464	0.198981486275153	0.000345832810362126	0.000376772245374309	0.000385215698910366
154	29.1800213528179	0.14	5.9504208214071	5.63812478930569	6.26271685350851	0.159890257405345	29.2997857760944	27.869447954276	30.7301235979128	4.01	2.97	5.38	6.2026153739835	6.52095089961561	6.83928642524771	6.66579374503482	7.00790087688783	7.35000800874084	6.80838024272021	7.15562855585657	7.50972123876465	5.9504208214071	4.3963003682742	-0.0150504819304815	41.5219293212774	0.0949531838697384	0.0983474316223131	0.0918766326320089	0.177050803043655	0.180699547790774	0.173743575273331	0.201612020735032	0.205637058368464	0.198981486275153	0.000345832810362126	0.000376772245374309	0.000385215698910366
154	29.1800213528179	0.14	5.96301077714813	5.65342220950432	6.27259934479193	0.163977459641897	29.7893096636969	28.3568100178104	31.2218093095834	3.97	2.96	5.4	6.36903965165278	6.69078412995972	7.01252860826667	6.85190470464469	7.19804205425794	7.54417940387119	6.999407463106	7.34965838323513	7.70256268967041	5.96301077714813	4.40753562242259	0.767241197854607	42.2512334404259	0.0949531838697384	0.0983474316223131	0.0918766326320089	0.177050803043655	0.180699547790774	0.173743575273331	0.201612020735032	0.205637058368464	0.198981486275153	0.000345832810362126	0.000376772245374309	0.000385215698910366
154	29.1800213528179	0.14	5.9741598092271	5.66516014611704	6.28315947233717	0.164958775448948	29.5269549961667	28.1121321105675	30.9417778817659	3.97	2.95	5.37	6.31876989043864	6.63677993018469	6.95478996993074	6.79841152796148	7.14056089527559	7.48271026258971	6.94409300269327	7.29480822203149	7.64544845318953	5.9741598092271	4.39535919531359	-0.265760790608373	41.1895385829648	0.0949531838697384	0.0983474316223131	0.0918766326320089	0.177050803043655	0.180699547790774	0.173743575273331	0.201612020735032	0.205637058368464	0.198981486275153	0.000345832810362126	0.000376772245374309	0.000385215698910366
154	29.1800213528179	0.14	6.05848428544649	5.74436154577667	6.37260702511631	0.159562518086399	28.9043690067036	27.4916105142891	30.317127499118	4	2.96	5.4	6.13349077292766	6.4486829721295	6.76387517133133	6.5933683792195	6.93219309690992	7.27101781460035	6.73532545701475	7.08541436294108	7.4279093897662	6.05848428544649	4.40401417242416	0.0421427249750729	41.5685937259764	0.0949531838697384	0.0983474316223131	0.0918766326320089	0.177050803043655	0.180699547790774	0.173743575273331	0.201612020735032	0.205637058368464	0.198981486275153	0.000345832810362126	0.000376772245374309	0.000385215698910366
154	29.1800213528179	0.15	5.64896925522166	5.35763510335971	5.94030340708361	0.164550412666892	28.2113766446605	26.857584207691	29.5651690816301	4.03	2.98	5.42	5.95916416982265	6.25954380640424	6.55992344298584	6.40190678876197	6.72460345893859	7.04730012911521	6.53894018839568	6.87229665650074	7.19724251746363	5.64896925522166	4.45236974887772	0.272149986031202	42.0157781818517	0.0949531838697384	0.0983474316223131	0.0918766326320089	0.177050803043655	0.180699547790774	0.173743575273331	0.201612020735032	0.205637058368464	0.198981486275153	0.000345832810362126	0.000376772245374309	0.000385215698910366
154	29.1800213528179	0.15	5.71364666115525	5.41957780696847	6.00771551534202	0.163540619829271	28.497686389169	27.1251104585009	29.8702623198372	4	2.93	5.44	6.05497098456182	6.36136263767669	6.66775429079157	6.50936550011605	6.83875027526932	7.16813505042258	6.63366418904693	6.97327981086762	7.31471427827716	5.71364666115525	4.43978164694903	0.296135240656021	41.8765599103487	0.0949531838697384	0.0983474316223131	0.0918766326320089	0.177050803043655	0.180699547790774	0.173743575273331	0.201612020735032	0.205637058368464	0.198981486275153	0.000345832810362126	0.000376772245374309	0.000385215698910366
154	29.1800213528179	0.15	5.71677860078053	5.4288347823867	6.00472241917435	0.170313223889567	28.807009977989	27.4529177354121	30.1611022205658	3.96	2.93	5.37	6.18549981209855	6.49059442509188	6.79568903808521	6.65689941322789	6.98524541790188	7.31359142257588	6.7957557928165	7.13464782876145	7.47500846688828	5.71677860078053	4.40712648487738	0.208933066147513	41.5684919175338	0.0949531838697384	0.0983474316223131	0.0918766326320089	0.177050803043655	0.180699547790774	0.173743575273331	0.201612020735032	0.205637058368464	0.198981486275153	0.000345832810362126	0.000376772245374309	0.000385215698910366
154	29.1800213528179	0.15	5.71699967682072	5.42451839270002	6.00948096094141	0.166733245679239	28.728277440407	27.3605244299992	30.0960304508148	4.03	2.98	5.45	6.06471927689941	6.36789468091916	6.67107008493892	6.51455889456303	6.84022178755012	7.16588468053721	6.65522351612771	6.98563276986358	7.31701382990255	5.71699967682072	4.46031776438272	-0.149029066033108	41.6966640328766	0.0949531838697384	0.0983474316223131	0.0918766326320089	0.177050803043655	0.180699547790774	0.173743575273331	0.201612020735032	0.205637058368464	0.198981486275153	0.000345832810362126	0.000376772245374309	0.000385215698910366
154	29.1800213528179	0.15	5.72039985273434	5.42610670331	6.01469300215868	0.168365584900756	29.2175180563796	27.8345885150258	30.6004475977335	4.03	2.99	5.45	6.1725026489876	6.47917634932853	6.78585004966945	6.63067068055521	6.96010793299308	7.28954518543095	6.77859168148199	7.10941161409913	7.44165270181926	5.72039985273434	4.46366468613283	-0.267380425878912	41.608693428204	0.0949531838697384	0.0983474316223131	0.0918766326320089	0.177050803043655	0.180699547790774	0.173743575273331	0.201612020735032	0.205637058368464	0.198981486275153	0.000345832810362126	0.000376772245374309	0.000385215698910366
154	29.1800213528179	0.15	5.72333155834065	5.43250118285606	6.01416193382524	0.167512937470731	28.9017415803185	27.529578434366	30.2739047262711	4.03	2.95	5.45	6.09625467145587	6.40011170321014	6.7039687349644	6.5477012415845	6.87405982916078	7.20041841673706	6.68512808614657	7.01551557569056	7.3495178131464	5.72333155834065	4.46510655948408	-0.138748575197846	41.6480415273245	0.0949531838697384	0.0983474316223131	0.0918766326320089	0.177050803043655	0.180699547790774	0.173743575273331	0.201612020735032	0.205637058368464	0.198981486275153	0.000345832810362126	0.000376772245374309	0.000385215698910366
154	29.1800213528179	0.15	5.73458885112425	5.43937587903176	6.02980182321673	0.163635391868921	28.5003503891744	27.1281214620328	29.872579316316	3.99	2.95	5.4	6.06937445111081	6.37638322070529	6.68339199029977	6.52656288161625	6.85669773424497	7.18683258687369	6.6623522442136	6.99936637008014	7.33719743694726	5.73458885112425	4.4295614040275	-0.0682859797236394	41.4884726500646	0.0949531838697384	0.0983474316223131	0.0918766326320089	0.177050803043655	0.180699547790774	0.173743575273331	0.201612020735032	0.205637058368464	0.198981486275153	0.000345832810362126	0.000376772245374309	0.000385215698910366
154	29.1800213528179	0.15	5.74089661360496	5.45067541902614	6.03111780818378	0.171024734100198	29.1353948513938	27.7693045739597	30.5014851288279	4.02	2.96	5.49	6.17176316792642	6.47537846502091	6.7789937621154	6.63157707849206	6.95781257880337	7.28404807911467	6.76491171807655	7.0923559552174	7.42944828276744	5.74089661360496	4.47672395286124	-0.604903892596489	41.283333200793	0.0949531838697384	0.0983474316223131	0.0918766326320089	0.177050803043655	0.180699547790774	0.173743575273331	0.201612020735032	0.205637058368464	0.198981486275153	0.000345832810362126	0.000376772245374309	0.000385215698910366
154	29.1800213528179	0.15	5.75314729945714	5.45867094540837	6.0476236535059	0.162340390180522	28.3079360668046	26.9384870491362	29.6773850844731	4	2.97	5.45	6.00756275599816	6.31296412838322	6.61836550076827	6.45768475636526	6.78596859910247	7.11425244183968	6.59403555652927	6.92535586409371	7.26880721938179	5.75314729945714	4.44914155302796	-0.124164073160832	41.5754462212867	0.0949531838697384	0.0983474316223131	0.0918766326320089	0.177050803043655	0.180699547790774	0.173743575273331	0.201612020735032	0.205637058368464	0.198981486275153	0.000345832810362126	0.000376772245374309	0.000385215698910366
154	29.1800213528179	0.15	5.75558041499451	5.46144748967682	6.0497133403122	0.165570099054071	28.7261803663891	27.3527740966264	30.0995866361518	4	2.95	5.45	6.09938275710388	6.40563800166139	6.71189324621891	6.55631356313967	6.88551169574359	7.21470982834751	6.69034254153558	7.0235467040722	7.36081992638066	5.75558041499451	4.44476157251326	0.138832707827645	41.7911899929355	0.0949531838697384	0.0983474316223131	0.0918766326320089	0.177050803043655	0.180699547790774	0.173743575273331	0.201612020735032	0.205637058368464	0.198981486275153	0.000345832810362126	0.000376772245374309	0.000385215698910366
154	29.1800213528179	0.15	5.75573256601976	5.46787520620844	6.04358992583108	0.173036102857748	29.1524107063058	27.795139756053	30.5096816565586	4.03	2.93	5.48	6.16075756747319	6.46159495671712	6.76243234596106	6.61768382912414	6.94083349118949	7.26398315325484	6.74655830508872	7.07218169044801	7.4079317161524	5.75573256601976	4.46013471616076	-0.296202669273991	41.3948881205264	0.0949531838697384	0.0983474316223131	0.0918766326320089	0.177050803043655	0.180699547790774	0.173743575273331	0.201612020735032	0.205637058368464	0.198981486275153	0.000345832810362126	0.000376772245374309	0.000385215698910366
154	29.1800213528179	0.15	5.7591726751988	5.4637968749424	6.0545484754552	0.167267260619617	29.0856691779905	27.7035561027544	30.4677822532265	4	2.97	5.36	6.17627422216338	6.48440467758338	6.79253513300339	6.63880011084062	6.97000569336723	7.30121127589384	6.78308247246357	7.12310526178826	7.45697831866701	5.7591726751988	4.4213624956384	0.245223743918675	41.8327553243812	0.0949531838697384	0.0983474316223131	0.0918766326320089	0.177050803043655	0.180699547790774	0.173743575273331	0.201612020735032	0.205637058368464	0.198981486275153	0.000345832810362126	0.000376772245374309	0.000385215698910366
154	29.1800213528179	0.15	5.76053844166421	5.46751656892248	6.05356031440595	0.173194764361111	29.2211137171307	27.8613978622194	30.5808295720421	3.99	2.95	5.48	6.22993161071762	6.53397008100532	6.83800855129302	6.69877805942397	7.02569757656286	7.35261709370174	6.83564311868161	7.16580797268153	7.50108074398941	5.76053844166421	4.45167908720408	0.217669079767815	41.8590335383758	0.0949531838697384	0.0983474316223131	0.0918766326320089	0.177050803043655	0.180699547790774	0.173743575273331	0.201612020735032	0.205637058368464	0.198981486275153	0.000345832810362126	0.000376772245374309	0.000385215698910366
154	29.1800213528179	0.15	5.77767835857378	5.4809457568294	6.07441096031816	0.171643563034563	29.3115444474982	27.9401867918654	30.682902103131	3.98	2.93	5.41	6.2594028498882	6.56662627977533	6.87384970966246	6.73194830176335	7.06236516367335	7.39278202558335	6.86860193895735	7.20462294555478	7.53944193611711	5.77767835857378	4.41998440564108	-0.456120651474057	41.0300163819986	0.0949531838697384	0.0983474316223131	0.0918766326320089	0.177050803043655	0.180699547790774	0.173743575273331	0.201612020735032	0.205637058368464	0.198981486275153	0.000345832810362126	0.000376772245374309	0.000385215698910366
154	29.1800213528179	0.15	5.77769067619715	5.48348026912006	6.07190108327424	0.16570649889231	28.4530159392593	27.0933408697011	29.8126910088175	4	2.93	5.42	6.04500536457901	6.34837301233763	6.65174066009624	6.498294543943	6.82441043819678	7.15052633245057	6.63261223656136	6.96657882963598	7.29258459421512	5.77769067619715	4.41671689318754	-0.0879375978627027	41.4161935184014	0.0949531838697384	0.0983474316223131	0.0918766326320089	0.177050803043655	0.180699547790774	0.173743575273331	0.201612020735032	0.205637058368464	0.198981486275153	0.000345832810362126	0.000376772245374309	0.000385215698910366
154	29.1800213528179	0.15	5.77815257398982	5.48582904819764	6.07047609978201	0.172399801662118	29.3635160570917	27.9933691402147	30.7336629739688	4.02	3	5.47	6.2227401554412	6.52731472078913	6.83188928613706	6.68649793490592	7.01377131469554	7.34104469448515	6.82654114703292	7.16012850677945	7.50005506406394	5.77815257398982	4.464155622549	0.318415976145942	42.1852887959372	0.0949531838697384	0.0983474316223131	0.0918766326320089	0.177050803043655	0.180699547790774	0.173743575273331	0.201612020735032	0.205637058368464	0.198981486275153	0.000345832810362126	0.000376772245374309	0.000385215698910366
154	29.1800213528179	0.15	5.77846914724778	5.48375641268569	6.07318188180987	0.161438388510098	28.305372777872	26.9314885802188	29.6792569755252	4.02	2.95	5.46	5.98377864361246	6.2890354026745	6.59429216173653	6.4293669773765	6.75735500020042	7.08534302302433	6.5600651505285	6.88873464777648	7.22720034767438	5.77846914724778	4.45082905572084	-0.0741680831292356	41.6498870267697	0.0949531838697384	0.0983474316223131	0.0918766326320089	0.177050803043655	0.180699547790774	0.173743575273331	0.201612020735032	0.205637058368464	0.198981486275153	0.000345832810362126	0.000376772245374309	0.000385215698910366
154	29.1800213528179	0.15	5.78082031019027	5.48797414552762	6.07366647485292	0.165542839409487	28.887247917002	27.5060046964986	30.2684911375054	3.99	2.94	5.41	6.1498481514868	6.45866930381678	6.76749045614677	6.61259095350805	6.9446492267933	7.27670750007855	6.75221236063163	7.08750936132296	7.42533239139956	5.78082031019027	4.43328792320483	-0.0121342845488696	41.5636791707308	0.0949531838697384	0.0983474316223131	0.0918766326320089	0.177050803043655	0.180699547790774	0.173743575273331	0.201612020735032	0.205637058368464	0.198981486275153	0.000345832810362126	0.000376772245374309	0.000385215698910366
154	29.1800213528179	0.15	5.7812664334512	5.49186390407164	6.07066896283077	0.170826242084068	29.1592942179693	27.7911254992038	30.5274629367348	4.01	2.92	5.44	6.19161132915789	6.49642694159326	6.80124255402863	6.65476600317259	6.98238291370418	7.30999982423578	6.78781903462367	7.12156565642451	7.45727802888318	5.7812664334512	4.44719663772358	0.17163335739495	41.817856140269	0.0949531838697384	0.0983474316223131	0.0918766326320089	0.177050803043655	0.180699547790774	0.173743575273331	0.201612020735032	0.205637058368464	0.198981486275153	0.000345832810362126	0.000376772245374309	0.000385215698910366
154	29.1800213528179	0.15	5.78535985418615	5.48715504882341	6.08356465954889	0.163951364604863	28.7407469970934	27.3585387725872	30.1229552215997	3.98	2.95	5.35	6.13623645637103	6.44625142347188	6.75626639057273	6.60037692101471	6.93384119485265	7.26730546869058	6.73975565870681	7.08378978038232	7.42222497079434	5.78535985418615	4.41408889286235	0.0500534318373845	41.5477430897578	0.0949531838697384	0.0983474316223131	0.0918766326320089	0.177050803043655	0.180699547790774	0.173743575273331	0.201612020735032	0.205637058368464	0.198981486275153	0.000345832810362126	0.000376772245374309	0.000385215698910366
154	29.1800213528179	0.15	5.78561027243472	5.48808890758569	6.08313163728375	0.161506390519444	28.5082500034102	27.1248660000836	29.8916340067368	4.01	2.96	5.43	6.04358117840371	6.35180734715173	6.66003351589975	6.49571313882426	6.8269983015388	7.15828346425333	6.62893633764906	6.97198545600152	7.31188008588315	5.78561027243472	4.43822360119424	0.037548989001876	41.7614726606429	0.0949531838697384	0.0983474316223131	0.0918766326320089	0.177050803043655	0.180699547790774	0.173743575273331	0.201612020735032	0.205637058368464	0.198981486275153	0.000345832810362126	0.000376772245374309	0.000385215698910366
154	29.1800213528179	0.15	5.78592950735445	5.49403001882183	6.07782899588708	0.168603805182847	28.8989772660592	27.5322874083139	30.2656671238045	4	2.95	5.46	6.14922440306056	6.45446902367734	6.75971364429412	6.61111077281638	6.93928321659635	7.26745566037633	6.74637933343758	7.07715554632994	7.41567256514483	5.78592950735445	4.44905937151723	-0.0201453055263548	41.683424430059	0.0949531838697384	0.0983474316223131	0.0918766326320089	0.177050803043655	0.180699547790774	0.173743575273331	0.201612020735032	0.205637058368464	0.198981486275153	0.000345832810362126	0.000376772245374309	0.000385215698910366
154	29.1800213528179	0.15	5.78845164912623	5.49667498113275	6.0802283171197	0.167961470076265	28.7425600596601	27.3801447951135	30.1049753242067	4.02	2.97	5.42	6.0856550478295	6.38847263312611	6.69129021842272	6.5391011030338	6.86448182055202	7.18986253807023	6.67743644236002	7.01064387160604	7.34393807373671	5.78845164912623	4.45043807125608	-0.183776299328548	41.5514390513693	0.0949531838697384	0.0983474316223131	0.0918766326320089	0.177050803043655	0.180699547790774	0.173743575273331	0.201612020735032	0.205637058368464	0.198981486275153	0.000345832810362126	0.000376772245374309	0.000385215698910366
154	29.1800213528179	0.15	5.78897904178533	5.49211340913794	6.08584467443273	0.164862795728939	29.0359429463667	27.6441626373587	30.4277232553747	4.03	2.97	5.43	6.13256320440412	6.44131485022544	6.75006649604676	6.58804942938605	6.91973310491905	7.25141678045205	6.72534511559947	7.06935636590341	7.40230215372581	5.78897904178533	4.44126654627259	0.239312783433791	41.9202281482403	0.0949531838697384	0.0983474316223131	0.0918766326320089	0.177050803043655	0.180699547790774	0.173743575273331	0.201612020735032	0.205637058368464	0.198981486275153	0.000345832810362126	0.000376772245374309	0.000385215698910366
154	29.1800213528179	0.15	5.79040773812515	5.49452454525442	6.08629093099588	0.164855238524935	28.4169803371918	27.0548313893748	29.7791292850088	4.06	2.97	5.49	5.95506584372262	6.25488980331282	6.55471376290302	6.39163938302135	6.71344382286818	7.03524826271501	6.52332162748667	6.85243293754115	7.17642395746385	5.79040773812515	4.46683399690096	-0.101267474332191	41.737484702251	0.0949531838697384	0.0983474316223131	0.0918766326320089	0.177050803043655	0.180699547790774	0.173743575273331	0.201612020735032	0.205637058368464	0.198981486275153	0.000345832810362126	0.000376772245374309	0.000385215698910366
154	29.1800213528179	0.15	5.79459905150693	5.49753836852545	6.09165973448841	0.162619942579225	28.6849362808229	27.2986738212603	30.0711987403854	3.97	2.94	5.34	6.13455087189266	6.44607141078999	6.75759194968732	6.60003612019819	6.93519461050046	7.27035310080273	6.74429188814724	7.08909744627036	7.42768321695044	5.79459905150693	4.38938550420054	-0.273961630859759	41.0873353550136	0.0949531838697384	0.0983474316223131	0.0918766326320089	0.177050803043655	0.180699547790774	0.173743575273331	0.201612020735032	0.205637058368464	0.198981486275153	0.000345832810362126	0.000376772245374309	0.000385215698910366
154	29.1800213528179	0.15	5.79505720344732	5.49593398597748	6.09418042091716	0.167233157638643	29.0654998526674	27.6841760949665	30.4468236103682	4.01	2.96	5.46	6.15710392602265	6.46431747294106	6.77153101985946	6.61635364819434	6.94648182149632	7.2766099947983	6.75179150512445	7.09346015184487	7.42058591105363	5.79505720344732	4.45135604677165	-0.119522860295321	41.6245063967012	0.0949531838697384	0.0983474316223131	0.0918766326320089	0.177050803043655	0.180699547790774	0.173743575273331	0.201612020735032	0.205637058368464	0.198981486275153	0.000345832810362126	0.000376772245374309	0.000385215698910366
154	29.1800213528179	0.15	5.79679180036447	5.50481700186155	6.08876659886739	0.175000997808345	29.4450197334695	28.0834638637576	30.8065756031813	3.98	2.91	5.38	6.28858765235639	6.59347395383978	6.89836025532316	6.76297248474372	7.09085813759532	7.41874379044693	6.90100731269434	7.23656136254511	7.56904114840222	5.79679180036447	4.40391760634725	-0.185444146998285	41.1312602584259	0.0949531838697384	0.0983474316223131	0.0918766326320089	0.177050803043655	0.180699547790774	0.173743575273331	0.201612020735032	0.205637058368464	0.198981486275153	0.000345832810362126	0.000376772245374309	0.000385215698910366
154	29.1800213528179	0.15	5.7977032571859	5.50587698954672	6.08952952482509	0.166061660375856	28.5557224696717	27.1928895904361	29.9185553489072	4.02	2.97	5.42	6.03917071253821	6.3418373483509	6.64450398416359	6.48855138608128	6.81373974600721	7.13892810593314	6.63021274061565	6.96161016948434	7.29754135886363	5.7977032571859	4.44517413006402	-0.061473554145224	41.6529032759794	0.0949531838697384	0.0983474316223131	0.0918766326320089	0.177050803043655	0.180699547790774	0.173743575273331	0.201612020735032	0.205637058368464	0.198981486275153	0.000345832810362126	0.000376772245374309	0.000385215698910366
154	29.1800213528179	0.15	5.79967342951169	5.50151579889812	6.09783106012526	0.167615388805237	29.5129266982467	28.11226090056	30.9135924959335	3.99	2.97	5.41	6.28298642466626	6.59603005440096	6.90907368413567	6.75544684659138	7.09203035296895	7.42861385934652	6.89206959905044	7.24037975525878	7.58203225100101	5.79967342951169	4.44412069176023	0.182204227545439	41.8618162327714	0.0949531838697384	0.0983474316223131	0.0918766326320089	0.177050803043655	0.180699547790774	0.173743575273331	0.201612020735032	0.205637058368464	0.198981486275153	0.000345832810362126	0.000376772245374309	0.000385215698910366
154	29.1800213528179	0.15	5.80010916941212	5.50364673355098	6.09657160527326	0.165247686569949	28.7406376278805	27.3649346149494	30.1163406408116	4.03	2.95	5.47	6.06965872855453	6.37479550004071	6.67993227152688	6.52035413979835	6.84814848543505	7.17594283107175	6.64916549333371	6.98921381603998	7.31631298764581	5.80010916941212	4.45349628133966	0.298750430988998	42.0760920189202	0.0949531838697384	0.0983474316223131	0.0918766326320089	0.177050803043655	0.180699547790774	0.173743575273331	0.201612020735032	0.205637058368464	0.198981486275153	0.000345832810362126	0.000376772245374309	0.000385215698910366
154	29.1800213528179	0.15	5.80368252967815	5.50787944722448	6.09948561213182	0.165603247620751	28.8983580091225	27.5168856089876	30.2798304092573	3.93	2.92	5.3	6.24201678330817	6.5553943228253	6.86877186234243	6.72305863958732	7.06058666100136	7.39811468241541	6.86986493683866	7.21200002744015	7.55506631224204	5.80368252967815	4.37324358349277	-0.302832141876679	40.9066028661481	0.0949531838697384	0.0983474316223131	0.0918766326320089	0.177050803043655	0.180699547790774	0.173743575273331	0.201612020735032	0.205637058368464	0.198981486275153	0.000345832810362126	0.000376772245374309	0.000385215698910366
154	29.1800213528179	0.15	5.80455866387116	5.51217735195474	6.09693997578758	0.170101151732831	29.2177199088442	27.8432904875151	30.5921493301733	4.04	2.98	5.42	6.15892750964689	6.46295088565152	6.76697426165615	6.61417810597198	6.94067403470695	7.26716996344191	6.75545808491663	7.09307026449215	7.42063324849301	5.80455866387116	4.45390838261343	0.00922248753269237	41.7950373089735	0.0949531838697384	0.0983474316223131	0.0918766326320089	0.177050803043655	0.180699547790774	0.173743575273331	0.201612020735032	0.205637058368464	0.198981486275153	0.000345832810362126	0.000376772245374309	0.000385215698910366
154	29.1800213528179	0.15	5.80556274452803	5.5064507203704	6.10467476868566	0.160458903330058	28.4450005260868	27.0593229648928	29.8306780872809	3.98	2.93	5.4	6.06638500317842	6.37703777107563	6.68769053897283	6.52489920087249	6.85903196625736	7.19316473164223	6.66137604131703	7.00571264770356	7.33642348198516	5.80556274452803	4.41436452179728	-0.467844092054879	41.0330617690317	0.0949531838697384	0.0983474316223131	0.0918766326320089	0.177050803043655	0.180699547790774	0.173743575273331	0.201612020735032	0.205637058368464	0.198981486275153	0.000345832810362126	0.000376772245374309	0.000385215698910366
154	29.1800213528179	0.15	5.80608361433387	5.51170836449652	6.10045886417121	0.173237151084888	29.6044318079119	28.2270832518595	30.9817803639643	3.97	2.95	5.39	6.33590052257461	6.64506259072718	6.95422465887975	6.81575189814417	7.14832845065431	7.48090500316445	6.96079533669385	7.2995294598797	7.64072958148062	5.80608361433387	4.4179717520094	0.0893710390320161	41.5744443849527	0.0949531838697384	0.0983474316223131	0.0918766326320089	0.177050803043655	0.180699547790774	0.173743575273331	0.201612020735032	0.205637058368464	0.198981486275153	0.000345832810362126	0.000376772245374309	0.000385215698910366
154	29.1800213528179	0.15	5.80939923153574	5.51536472432934	6.10343373874215	0.170496554492722	28.8274693394857	27.4732937513381	30.1816449276334	4.03	2.95	5.51	6.08517469086246	6.38511670329694	6.68505871573142	6.53597144162665	6.85813350385298	7.18029556607932	6.66496314490602	6.992019476388	7.31691040197424	5.80939923153574	4.46434868404303	-0.0432422100918354	41.715001741961	0.0949531838697384	0.0983474316223131	0.0918766326320089	0.177050803043655	0.180699547790774	0.173743575273331	0.201612020735032	0.205637058368464	0.198981486275153	0.000345832810362126	0.000376772245374309	0.000385215698910366
154	29.1800213528179	0.15	5.81009871075822	5.51342599706047	6.10677142445596	0.168060568412483	29.0635897053812	27.6864456800182	30.4407337307442	4.03	2.96	5.46	6.13448532780951	6.43961910754805	6.74475288728659	6.58919401716393	6.91694533914904	7.24469666113415	6.7214247166954	7.06362549012276	7.39060397394458	5.81009871075822	4.45433446837147	0.691566320039	42.4478606399698	0.0949531838697384	0.0983474316223131	0.0918766326320089	0.177050803043655	0.180699547790774	0.173743575273331	0.201612020735032	0.205637058368464	0.198981486275153	0.000345832810362126	0.000376772245374309	0.000385215698910366
154	29.1800213528179	0.15	5.81190754888809	5.51612579839643	6.10768929937975	0.170194292805164	28.926484831303	27.5662041152457	30.2867655473604	4	2.93	5.41	6.15809178004865	6.461968710695	6.76584564134135	6.62080515644389	6.9475151213499	7.27422508625591	6.75876928917445	7.0909935767421	7.42379439648721	5.81190754888809	4.42482296335265	-0.254061947239709	41.3387211487347	0.0949531838697384	0.0983474316223131	0.0918766326320089	0.177050803043655	0.180699547790774	0.173743575273331	0.201612020735032	0.205637058368464	0.198981486275153	0.000345832810362126	0.000376772245374309	0.000385215698910366
154	29.1800213528179	0.15	5.81386295091783	5.51438987451135	6.1133360273243	0.164157958789211	28.8375512118025	27.4517316711536	30.2233707524514	3.98	2.96	5.41	6.15219479351974	6.46277016504346	6.77334553656719	6.61692423008193	6.95096009371659	7.28499595735126	6.75458658489728	7.09865781202876	7.43976505668452	5.81386295091783	4.42404895154383	0.266527161518229	41.8638712432231	0.0949531838697384	0.0983474316223131	0.0918766326320089	0.177050803043655	0.180699547790774	0.173743575273331	0.201612020735032	0.205637058368464	0.198981486275153	0.000345832810362126	0.000376772245374309	0.000385215698910366
154	29.1800213528179	0.15	5.81405692350625	5.52043321718531	6.10768062982718	0.163694241484303	28.617691544677	27.2401090708455	29.9952740185085	4.01	2.96	5.42	6.06893496512326	6.37585218124135	6.68276939735944	6.52292357673494	6.85279983288656	7.18267608903819	6.66223749540829	6.99685553421443	7.33400931842172	5.81405692350625	4.44457836464867	0.0299144022955971	41.6957518818084	0.0949531838697384	0.0983474316223131	0.0918766326320089	0.177050803043655	0.180699547790774	0.173743575273331	0.201612020735032	0.205637058368464	0.198981486275153	0.000345832810362126	0.000376772245374309	0.000385215698910366
154	29.1800213528179	0.15	5.81469842184571	5.51421576098708	6.11518108270433	0.162336133212383	28.5678906183044	27.1858441839112	29.9499370526976	4.01	2.95	5.39	6.05833189056851	6.366319236155	6.67430658174149	6.51171200655243	6.84274783165207	7.1737836567517	6.64984837656642	6.98527349936305	7.31980637682237	5.81469842184571	4.43031790787884	0.0102231250131138	41.6159257634164	0.0949531838697384	0.0983474316223131	0.0918766326320089	0.177050803043655	0.180699547790774	0.173743575273331	0.201612020735032	0.205637058368464	0.198981486275153	0.000345832810362126	0.000376772245374309	0.000385215698910366
154	29.1800213528179	0.15	5.81663860084973	5.52036338367341	6.11291381802605	0.16261215537255	28.246343535934	26.8812380004613	29.6114490714067	4	2.95	5.42	5.99214533553799	6.29644347711761	6.60074161869724	6.44078286837499	6.76786409678589	7.09494532519678	6.57466428592248	6.90571536366817	7.24366380839651	5.81663860084973	4.43030735504477	0.0585573307906131	41.6864266693486	0.0949531838697384	0.0983474316223131	0.0918766326320089	0.177050803043655	0.180699547790774	0.173743575273331	0.201612020735032	0.205637058368464	0.198981486275153	0.000345832810362126	0.000376772245374309	0.000385215698910366
154	29.1800213528179	0.15	5.81743031665487	5.52619997321999	6.10866066008976	0.166919459480986	28.8720492219699	27.4983717134034	30.2457267305365	4.03	2.95	5.45	6.09284330592826	6.39721048445812	6.70157766298797	6.54446899143376	6.87139707113027	7.19832515082678	6.67726281771593	7.00936837958828	7.34343252588099	5.81743031665487	4.45460814514833	0.0107893432988417	41.6961094900052	0.0949531838697384	0.0983474316223131	0.0918766326320089	0.177050803043655	0.180699547790774	0.173743575273331	0.201612020735032	0.205637058368464	0.198981486275153	0.000345832810362126	0.000376772245374309	0.000385215698910366
154	29.1800213528179	0.15	5.81826863574944	5.51818721661579	6.11835005488309	0.166672144638664	28.9745091382428	27.594729623455	30.3542886530306	3.98	2.97	5.4	6.17934277120174	6.48831954636497	6.7972963215282	6.6455109686446	6.97779688066309	7.31008279268159	6.78658674040734	7.12508865483962	7.46835200429122	5.81826863574944	4.4210386975418	-0.215088486378957	41.3368092484288	0.0949531838697384	0.0983474316223131	0.0918766326320089	0.177050803043655	0.180699547790774	0.173743575273331	0.201612020735032	0.205637058368464	0.198981486275153	0.000345832810362126	0.000376772245374309	0.000385215698910366
154	29.1800213528179	0.15	5.81996440389737	5.52533588203676	6.11459292575797	0.165995790160336	29.0740921434442	27.686189781658	30.4619945052304	4.02	2.98	5.48	6.14433537489356	6.45234950199714	6.76036362910072	6.60099867439354	6.9319052282599	7.26281178212627	6.73643437580798	7.07736460874792	7.41112314212415	5.81996440389737	4.47217718019006	-0.0203141938516002	41.8482138526563	0.0949531838697384	0.0983474316223131	0.0918766326320089	0.177050803043655	0.180699547790774	0.173743575273331	0.201612020735032	0.205637058368464	0.198981486275153	0.000345832810362126	0.000376772245374309	0.000385215698910366
154	29.1800213528179	0.15	5.82203071841272	5.5249919152806	6.11906952154484	0.165421001273116	29.2192883701935	27.821552193701	30.617024546686	4.02	2.97	5.46	6.177448858392	6.48779975785626	6.79815065732052	6.63695329280503	6.97038938775969	7.30382548271434	6.77297949409872	7.11676295342448	7.45443696770965	5.82203071841272	4.45732449680139	0.0333896390897406	41.8329817788866	0.0949531838697384	0.0983474316223131	0.0918766326320089	0.177050803043655	0.180699547790774	0.173743575273331	0.201612020735032	0.205637058368464	0.198981486275153	0.000345832810362126	0.000376772245374309	0.000385215698910366
154	29.1800213528179	0.15	5.82207116040009	5.52374376056636	6.12039856023381	0.164059998329027	28.6483225854551	27.2711049711209	30.0255401997894	4.01	2.97	5.39	6.07478526255078	6.3815678911147	6.68835051967862	6.5290804798542	6.8588054635607	7.18853044726721	6.66806245501708	7.00868566231549	7.34430600009238	5.82207116040009	4.41942349037277	-0.161114694561291	41.3958527005332	0.0949531838697384	0.0983474316223131	0.0918766326320089	0.177050803043655	0.180699547790774	0.173743575273331	0.201612020735032	0.205637058368464	0.198981486275153	0.000345832810362126	0.000376772245374309	0.000385215698910366
154	29.1800213528179	0.15	5.82287817259004	5.53180980688012	6.11394653829997	0.17083799981752	29.2133300999585	27.8426828779213	30.5839773219956	3.99	2.94	5.41	6.23214092459505	6.53893846573337	6.84573600687168	6.7019518132649	7.03187733356605	7.3618028538672	6.84355646098424	7.17520804988047	7.51707016314068	5.82287817259004	4.44190621010916	-0.696469062856811	40.8993426311114	0.0949531838697384	0.0983474316223131	0.0918766326320089	0.177050803043655	0.180699547790774	0.173743575273331	0.201612020735032	0.205637058368464	0.198981486275153	0.000345832810362126	0.000376772245374309	0.000385215698910366
154	29.1800213528179	0.15	5.82599778667425	5.5332290980112	6.11876647533731	0.17677841156823	29.6559442318734	28.293016946483	31.0188715172638	3.98	2.94	5.4	6.34734722237538	6.65311075178568	6.95887428119599	6.82764582785005	7.15654623501979	7.48544664218953	6.97028755409597	7.30657518844479	7.6380670935521	5.82599778667425	4.41888351627114	-0.413560108286705	41.1179446507884	0.0949531838697384	0.0983474316223131	0.0918766326320089	0.177050803043655	0.180699547790774	0.173743575273331	0.201612020735032	0.205637058368464	0.198981486275153	0.000345832810362126	0.000376772245374309	0.000385215698910366
154	29.1800213528179	0.15	5.82612032302013	5.52678042297743	6.12546022306282	0.163351094077975	28.8382296708219	27.4482886762604	30.2281706653834	4.04	2.96	5.44	6.07637733538164	6.38407615247315	6.69177496956466	6.52612065311577	6.85659381077626	7.18706696843674	6.66091720085806	6.99615034947989	7.33781699888236	5.82612032302013	4.44918410315625	-0.299972966419771	41.4653475787328	0.0949531838697384	0.0983474316223131	0.0918766326320089	0.177050803043655	0.180699547790774	0.173743575273331	0.201612020735032	0.205637058368464	0.198981486275153	0.000345832810362126	0.000376772245374309	0.000385215698910366
154	29.1800213528179	0.15	5.82644987691577	5.53121951315796	6.12168024067358	0.170125558727346	29.2047604064802	27.8310593637383	30.5784614492221	3.99	2.95	5.39	6.2296741093609	6.53716185922073	6.84464960908056	6.69931588100375	7.0299844729217	7.36065306483965	6.84355646098424	7.18184360013136	7.52047988125672	5.82644987691577	4.43005855876791	0.376742922663544	41.9580885256862	0.0949531838697384	0.0983474316223131	0.0918766326320089	0.177050803043655	0.180699547790774	0.173743575273331	0.201612020735032	0.205637058368464	0.198981486275153	0.000345832810362126	0.000376772245374309	0.000385215698910366
154	29.1800213528179	0.15	5.82652395007746	5.53474538259237	6.11830251756255	0.173035665144385	29.402492269888	28.0335759884434	30.7714085513327	4.03	2.98	5.49	6.21032702720982	6.51358544076889	6.81684385432796	6.67052511683831	6.996255606662	7.32198609648569	6.8090641173899	7.14074266179383	7.47228079136466	5.82652395007746	4.48515244390392	0.0123140616143184	41.9327097095167	0.0949531838697384	0.0983474316223131	0.0918766326320089	0.177050803043655	0.180699547790774	0.173743575273331	0.201612020735032	0.205637058368464	0.198981486275153	0.000345832810362126	0.000376772245374309	0.000385215698910366
154	29.1800213528179	0.15	5.82663857696357	5.53512576162663	6.11815139230051	0.171254752274479	29.1134039691487	27.7494510990358	30.4773568392616	3.99	2.94	5.46	6.20456797021578	6.50953754458982	6.81450711896387	6.6714642486368	6.99938290826391	7.32730156789102	6.79763858894244	7.13967517069815	7.47650385322245	5.82663857696357	4.45462867690779	0.465526300469129	42.1362284371275	0.0949531838697384	0.0983474316223131	0.0918766326320089	0.177050803043655	0.180699547790774	0.173743575273331	0.201612020735032	0.205637058368464	0.198981486275153	0.000345832810362126	0.000376772245374309	0.000385215698910366
154	29.1800213528179	0.15	5.82966728422125	5.53552471769019	6.12380985075232	0.171315795347048	29.087674339321	27.725219881545	30.450128797097	4.03	2.97	5.43	6.15164987412864	6.45395019237653	6.75625051062441	6.60869028885873	6.93345018553712	7.25821008221552	6.74686371661533	7.08325519468702	7.40720370698789	5.82966728422125	4.45366315541199	-0.229019921674535	41.5235536133948	0.0949531838697384	0.0983474316223131	0.0918766326320089	0.177050803043655	0.180699547790774	0.173743575273331	0.201612020735032	0.205637058368464	0.198981486275153	0.000345832810362126	0.000376772245374309	0.000385215698910366
154	29.1800213528179	0.15	5.8329525259148	5.54053925492578	6.12536579690383	0.17108082592112	29.3272670515494	27.9524522936559	30.7020818094429	4.02	2.97	5.43	6.2042446564475	6.5093945240032	6.81454439155889	6.6654617334806	6.99329612393383	7.32113051438705	6.80737783792197	7.13065285941655	7.47259857256411	5.8329525259148	4.46687167482107	-0.122347944160402	41.6998706100485	0.0949531838697384	0.0983474316223131	0.0918766326320089	0.177050803043655	0.180699547790774	0.173743575273331	0.201612020735032	0.205637058368464	0.198981486275153	0.000345832810362126	0.000376772245374309	0.000385215698910366
154	29.1800213528179	0.15	5.83614074613003	5.54356546513633	6.12871602712374	0.16949767647374	29.1114274909856	27.7390637946145	30.4837911873567	4.03	2.95	5.41	6.15498223945014	6.45949410905657	6.764005978663	6.61230245307042	6.93943980360282	7.26657715413522	6.74906703099504	7.08074081736992	7.41620776686712	5.83614074613003	4.44381655063486	-0.200189458654294	41.4434531275913	0.0949531838697384	0.0983474316223131	0.0918766326320089	0.177050803043655	0.180699547790774	0.173743575273331	0.201612020735032	0.205637058368464	0.198981486275153	0.000345832810362126	0.000376772245374309	0.000385215698910366
154	29.1800213528179	0.15	5.83685232654101	5.54658854813434	6.12711610494767	0.177622145247861	29.4256317785391	28.0771964823617	30.7740670747165	4.02	2.95	5.4	6.24141389889172	6.54116401121525	6.84091412353878	6.70656825318815	7.02865786617721	7.35074747916627	6.84608360355191	7.17422018358653	7.49670995466432	5.83685232654101	4.45178062223038	-0.394774062759357	41.285759675149	0.0949531838697384	0.0983474316223131	0.0918766326320089	0.177050803043655	0.180699547790774	0.173743575273331	0.201612020735032	0.205637058368464	0.198981486275153	0.000345832810362126	0.000376772245374309	0.000385215698910366
154	29.1800213528179	0.15	5.83685383072122	5.54135585794542	6.13235180349702	0.167813996381572	29.0947223761566	27.7148862889572	30.474558463356	4	2.97	5.44	6.18675279958805	6.49477155479597	6.80279031000389	6.65105301774614	6.98218780488107	7.313322592016	6.79299341407095	7.12927324655625	7.4631161970414	5.83685383072122	4.44611131503378	-0.1956959747027	41.4761192784658	0.0949531838697384	0.0983474316223131	0.0918766326320089	0.177050803043655	0.180699547790774	0.173743575273331	0.201612020735032	0.205637058368464	0.198981486275153	0.000345832810362126	0.000376772245374309	0.000385215698910366
154	29.1800213528179	0.15	5.83886206026083	5.53766665171345	6.14005746880821	0.164540574652782	28.6555929000708	27.2804344457904	30.0307513543512	4	2.93	5.38	6.08916585748917	6.39610993952281	6.70305402155644	6.54606714843169	6.87604281650035	7.20601848456901	6.68084291552611	7.0203536304373	7.35851343179547	5.83886206026083	4.39680113438767	-0.0728136905232613	41.3273316829265	0.0949531838697384	0.0983474316223131	0.0918766326320089	0.177050803043655	0.180699547790774	0.173743575273331	0.201612020735032	0.205637058368464	0.198981486275153	0.000345832810362126	0.000376772245374309	0.000385215698910366
154	29.1800213528179	0.15	5.83992147342303	5.54479893095421	6.13504401589184	0.16906699787448	28.8798374799825	27.5163049720301	30.2433699879349	4.01	2.92	5.44	6.12452624253309	6.42801868586769	6.73151112920228	6.58193612458811	6.90809488319559	7.23425364180306	6.71146578249419	7.04831562512907	7.38133923067782	5.83992147342303	4.43137154825877	-0.049094620221134	41.5365889190601	0.0949531838697384	0.0983474316223131	0.0918766326320089	0.177050803043655	0.180699547790774	0.173743575273331	0.201612020735032	0.205637058368464	0.198981486275153	0.000345832810362126	0.000376772245374309	0.000385215698910366
154	29.1800213528179	0.15	5.84074899096034	5.54162000598457	6.13987797593611	0.167339156009939	29.0609337565309	27.6803523616037	30.441515151458	4.01	2.97	5.41	6.15782582115196	6.4649526832246	6.77207954529724	6.61732428750847	6.94736903102142	7.27741377453437	6.75406761665821	7.09206290060569	7.43824442934238	5.84074899096034	4.42722663251282	0.148907108976565	41.7573651631199	0.0949531838697384	0.0983474316223131	0.0918766326320089	0.177050803043655	0.180699547790774	0.173743575273331	0.201612020735032	0.205637058368464	0.198981486275153	0.000345832810362126	0.000376772245374309	0.000385215698910366
154	29.1800213528179	0.15	5.84153609918664	5.54269446841135	6.14037772996192	0.165016436413031	28.8710420637134	27.4879375820217	30.2541465454052	3.99	2.98	5.37	6.15172359938295	6.4612585164733	6.77079343356364	6.61534574488101	6.94820863502632	7.28107152517163	6.76415087509455	7.09722282335209	7.44231231893823	5.84153609918664	4.42159606557547	0.211337782825758	41.7718000954804	0.0949531838697384	0.0983474316223131	0.0918766326320089	0.177050803043655	0.180699547790774	0.173743575273331	0.201612020735032	0.205637058368464	0.198981486275153	0.000345832810362126	0.000376772245374309	0.000385215698910366
154	29.1800213528179	0.15	5.84168029740101	5.5438108599414	6.13954973486062	0.166987865474286	29.0583141644921	27.6761144785827	30.4405138504016	3.98	2.94	5.38	6.20325819978848	6.51306113625191	6.82286407271534	6.67194206633201	7.00515199851475	7.33836193069749	6.80816700010256	7.1547748023524	7.49584385382131	5.84168029740101	4.41517473603974	0.20169082482862	41.7069743494621	0.0949531838697384	0.0983474316223131	0.0918766326320089	0.177050803043655	0.180699547790774	0.173743575273331	0.201612020735032	0.205637058368464	0.198981486275153	0.000345832810362126	0.000376772245374309	0.000385215698910366
154	29.1800213528179	0.15	5.84256404396501	5.54084456892178	6.14428351900824	0.163024468659262	28.6672609387429	27.2839068706322	30.0506150068536	4.03	2.93	5.45	6.04162109143649	6.34794456462712	6.65426803781776	6.48899337634659	6.81799960803016	7.14700583971373	6.61933383451399	6.95070369622451	7.2878754825831	5.84256404396501	4.43421115884857	-0.141554394469435	41.5177081633922	0.0949531838697384	0.0983474316223131	0.0918766326320089	0.177050803043655	0.180699547790774	0.173743575273331	0.201612020735032	0.205637058368464	0.198981486275153	0.000345832810362126	0.000376772245374309	0.000385215698910366
154	29.1800213528179	0.15	5.84312807097855	5.54977405511035	6.13648208684674	0.169326144178165	29.3877580011425	28.0015229230622	30.7739930792229	4.04	2.98	5.44	6.18798385568959	6.49432434677363	6.80066483785766	6.64465088850585	6.97359900209785	7.30254711568985	6.7866140585642	7.11733137174361	7.4574645706554	5.84312807097855	4.47051547465728	-0.512837666126137	41.3626758179276	0.0949531838697384	0.0983474316223131	0.0918766326320089	0.177050803043655	0.180699547790774	0.173743575273331	0.201612020735032	0.205637058368464	0.198981486275153	0.000345832810362126	0.000376772245374309	0.000385215698910366
154	29.1800213528179	0.15	5.84504242222792	5.54943206433279	6.14065278012304	0.166764557485714	28.8416909240413	27.4686930141959	30.2146888338866	4.03	2.96	5.46	6.09112496542907	6.3955843673314	6.70004376923374	6.54322316564046	6.87028028937886	7.19733741311726	6.67745850146252	7.01507265026468	7.34687452061936	5.84504242222792	4.46259197598539	-0.118885440352485	41.6828566750554	0.0949531838697384	0.0983474316223131	0.0918766326320089	0.177050803043655	0.180699547790774	0.173743575273331	0.201612020735032	0.205637058368464	0.198981486275153	0.000345832810362126	0.000376772245374309	0.000385215698910366
154	29.1800213528179	0.15	5.84818896732328	5.55296824609025	6.14340968855632	0.170690165240132	29.2252493830409	27.8533269673434	30.5971717987383	4.02	2.94	5.4	6.18450071634913	6.48911980808651	6.79373889982389	6.64452928214112	6.97180719312875	7.29908510411637	6.78044711216899	7.12020990421033	7.45347643960474	5.84818896732328	4.44661309769211	-0.380144154094595	41.3082892364785	0.0949531838697384	0.0983474316223131	0.0918766326320089	0.177050803043655	0.180699547790774	0.173743575273331	0.201612020735032	0.205637058368464	0.198981486275153	0.000345832810362126	0.000376772245374309	0.000385215698910366
154	29.1800213528179	0.15	5.84855526257608	5.54942696427033	6.14768356088183	0.164510063583028	28.8701384588048	27.4845303665637	30.2557465510459	4	2.94	5.43	6.12858010513221	6.43754700667147	6.74651390821074	6.58767547296908	6.91978725813201	7.25189904329494	6.72092217948631	7.05931170724956	7.40231152397921	5.84855526257608	4.43515745946178	0.503059588308666	42.1938734439829	0.0949531838697384	0.0983474316223131	0.0918766326320089	0.177050803043655	0.180699547790774	0.173743575273331	0.201612020735032	0.205637058368464	0.198981486275153	0.000345832810362126	0.000376772245374309	0.000385215698910366
154	29.1800213528179	0.15	5.84888222615717	5.54851620762687	6.14924824468748	0.162722589464187	28.6481874590266	27.2642225407814	30.0321523772719	4.01	2.95	5.38	6.06527264161697	6.37315321818705	6.68103379475713	6.51786723165365	6.84872205712672	7.17957688259979	6.65801671887736	6.98663950491561	7.33108453083143	5.84888222615717	4.41534771407717	-0.517670074098974	41.0399114584509	0.0949531838697384	0.0983474316223131	0.0918766326320089	0.177050803043655	0.180699547790774	0.173743575273331	0.201612020735032	0.205637058368464	0.198981486275153	0.000345832810362126	0.000376772245374309	0.000385215698910366
154	29.1800213528179	0.15	5.85045226913654	5.55689774401863	6.14400679425444	0.170832373341063	28.9500598682844	27.5917379284053	30.3083818081635	3.98	2.94	5.41	6.18333317573991	6.48773433872513	6.79213550171035	6.65038497126279	6.97777876713561	7.30517256300843	6.78860050164044	7.12486672199522	7.45904247679631	5.85045226913654	4.41618798179332	-0.112903889781635	41.3728426082082	0.0949531838697384	0.0983474316223131	0.0918766326320089	0.177050803043655	0.180699547790774	0.173743575273331	0.201612020735032	0.205637058368464	0.198981486275153	0.000345832810362126	0.000376772245374309	0.000385215698910366
154	29.1800213528179	0.15	5.85088061570292	5.5535700969392	6.14819113446665	0.164374081585563	28.9747547823347	27.5834373764594	30.36607218821	4.04	3.02	5.54	6.09806612414542	6.40565453036569	6.71324293658597	6.54840177726855	6.87870525790559	7.20900873854262	6.68209862823023	7.01689801039105	7.3616533288921	5.85088061570292	4.50468087278637	-0.442132425067635	41.6215157489885	0.0949531838697384	0.0983474316223131	0.0918766326320089	0.177050803043655	0.180699547790774	0.173743575273331	0.201612020735032	0.205637058368464	0.198981486275153	0.000345832810362126	0.000376772245374309	0.000385215698910366
154	29.1800213528179	0.15	5.8515947580711	5.55037725044071	6.1528122657015	0.158395858733525	28.1531144592123	26.7710584793038	29.5351704391207	4	2.94	5.43	5.97437701380845	6.28280424631943	6.59123147883041	6.42252913977466	6.75409222722687	7.08565531467907	6.55292838113169	6.89499841573298	7.22758697544633	5.8515947580711	4.43052190166775	0.197348573806264	41.7234401163907	0.0949531838697384	0.0983474316223131	0.0918766326320089	0.177050803043655	0.180699547790774	0.173743575273331	0.201612020735032	0.205637058368464	0.198981486275153	0.000345832810362126	0.000376772245374309	0.000385215698910366
154	29.1800213528179	0.15	5.85175176764568	5.55008750050274	6.15341603478861	0.163558788120068	29.116942445099	27.7146334973665	30.5192513928316	4.01	3	5.5	6.17042040648322	6.48263221141671	6.79484401635019	6.63147508900832	6.96701540401431	7.3025557190203	6.77367587496091	7.10919168030336	7.4540223444249	5.85175176764568	4.4647635460493	-0.425856043572409	41.4269437122423	0.0949531838697384	0.0983474316223131	0.0918766326320089	0.177050803043655	0.180699547790774	0.173743575273331	0.201612020735032	0.205637058368464	0.198981486275153	0.000345832810362126	0.000376772245374309	0.000385215698910366
154	29.1800213528179	0.15	5.85222294101587	5.56002067065548	6.14442521137625	0.169148915549768	29.2067641839857	27.8281980711968	30.5853302967745	4.02	2.97	5.51	6.1794277062293	6.48554704641947	6.79166638660964	6.63914158173899	6.9680344399534	7.29692729816782	6.776727315376	7.1082258490818	7.44042459797703	5.85222294101587	4.48221825726639	0.105785934499201	42.0413635923123	0.0949531838697384	0.0983474316223131	0.0918766326320089	0.177050803043655	0.180699547790774	0.173743575273331	0.201612020735032	0.205637058368464	0.198981486275153	0.000345832810362126	0.000376772245374309	0.000385215698910366
154	29.1800213528179	0.15	5.85253449920781	5.55695588209233	6.14811311632329	0.167678022007911	28.7945007414614	27.4282376672057	30.1607638157171	4.04	2.97	5.45	6.0624214178434	6.36440445533472	6.66638749282603	6.5099606570435	6.83423664474979	7.15851263245609	6.64582468529436	6.97842752483634	7.30662740279998	5.85253449920781	4.45313822841402	-0.153368357676312	41.6055661781879	0.0949531838697384	0.0983474316223131	0.0918766326320089	0.177050803043655	0.180699547790774	0.173743575273331	0.201612020735032	0.205637058368464	0.198981486275153	0.000345832810362126	0.000376772245374309	0.000385215698910366
154	29.1800213528179	0.15	5.85506825330967	5.5605260266419	6.14961047997744	0.171264658016703	29.1216434696215	27.7573521917581	30.4859347474848	3.98	2.95	5.37	6.21856239686567	6.5242086407971	6.82985488472854	6.68803961553202	7.01676095935617	7.34548230318031	6.83182291873883	7.16373870508495	7.50689952815773	5.85506825330967	4.40660369990044	0.0994282812430959	41.5232415212418	0.0949531838697384	0.0983474316223131	0.0918766326320089	0.177050803043655	0.180699547790774	0.173743575273331	0.201612020735032	0.205637058368464	0.198981486275153	0.000345832810362126	0.000376772245374309	0.000385215698910366
154	29.1800213528179	0.15	5.8556137722663	5.55703940065913	6.15418814387348	0.165372932237593	29.0202206963779	27.6317654115427	30.4086759812132	4.01	2.95	5.4	6.15840959718204	6.46786055784399	6.77731151850594	6.61936664945545	6.95198001924251	7.28459338902956	6.76091869211916	7.10016070481805	7.43617389929179	5.8556137722663	4.41329314721092	-0.0822567716526944	41.4203567729971	0.0949531838697384	0.0983474316223131	0.0918766326320089	0.177050803043655	0.180699547790774	0.173743575273331	0.201612020735032	0.205637058368464	0.198981486275153	0.000345832810362126	0.000376772245374309	0.000385215698910366
154	29.1800213528179	0.15	5.85593567705865	5.55392281994753	6.15794853416978	0.16303972934165	29.0905624756667	27.6868602609163	30.4942646904172	4	2.96	5.44	6.18381881331164	6.4973336027121	6.81084839211256	6.64831253663579	6.98537679542438	7.32244105421296	6.78852540744606	7.12923730833659	7.47686340016562	5.85593567705865	4.432925874309	0.180606272727969	41.8606515531279	0.0949531838697384	0.0983474316223131	0.0918766326320089	0.177050803043655	0.180699547790774	0.173743575273331	0.201612020735032	0.205637058368464	0.198981486275153	0.000345832810362126	0.000376772245374309	0.000385215698910366
154	29.1800213528179	0.15	5.85691139268013	5.56379814301022	6.15002464235004	0.168489387572022	29.2485335241584	27.8647476711061	30.6323193772107	4.01	2.97	5.45	6.20656413955286	6.51478712271954	6.82301010588621	6.67065739221407	7.00192762077875	7.33319784934344	6.80809667611248	7.14890288524484	7.48642201521172	5.85691139268013	4.45072471352374	0.15413546863283	41.8894698236483	0.0949531838697384	0.0983474316223131	0.0918766326320089	0.177050803043655	0.180699547790774	0.173743575273331	0.201612020735032	0.205637058368464	0.198981486275153	0.000345832810362126	0.000376772245374309	0.000385215698910366
154	29.1800213528179	0.15	5.85694032999483	5.56007148875466	6.153809171235	0.167272240772683	28.9955402535888	27.6177346183653	30.3733458888123	4	2.95	5.45	6.15776848257767	6.46496993240459	6.77217138223152	6.61898650041794	6.94919739663242	7.27940829284689	6.75569193636912	7.0943259966117	7.42516356749119	5.85694032999483	4.43949997461536	-0.19267062609256	41.4610913274936	0.0949531838697384	0.0983474316223131	0.0918766326320089	0.177050803043655	0.180699547790774	0.173743575273331	0.201612020735032	0.205637058368464	0.198981486275153	0.000345832810362126	0.000376772245374309	0.000385215698910366
154	29.1800213528179	0.15	5.85715837111951	5.56107717034489	6.15323957189414	0.164694681333165	28.8640750905192	27.4796876526383	30.2484625284001	4.02	2.99	5.48	6.102831781369	6.41028373498742	6.71773568860585	6.556945470526	6.88727502357661	7.21760457662722	6.70183218741111	7.03275713163799	7.36996154444973	5.85715837111951	4.4653272788886	0.170801197989508	42.0259647393835	0.0949531838697384	0.0983474316223131	0.0918766326320089	0.177050803043655	0.180699547790774	0.173743575273331	0.201612020735032	0.205637058368464	0.198981486275153	0.000345832810362126	0.000376772245374309	0.000385215698910366
154	29.1800213528179	0.15	5.85905173250259	5.55834798332685	6.15975548167832	0.162350555789627	28.8870080473974	27.4895975777069	30.2844185170879	4	2.96	5.39	6.12907364631127	6.44063992728895	6.75220620826664	6.58812689899879	6.92302876426932	7.25793062953985	6.73633765837164	7.06991911607148	7.41090209637827	5.85905173250259	4.41744015818217	0.115235763607411	41.7166780318256	0.0949531838697384	0.0983474316223131	0.0918766326320089	0.177050803043655	0.180699547790774	0.173743575273331	0.201612020735032	0.205637058368464	0.198981486275153	0.000345832810362126	0.000376772245374309	0.000385215698910366
154	29.1800213528179	0.15	5.85939371075666	5.55885597809262	6.15993144342069	0.161167005977082	28.3649250155251	26.9867686644356	29.7430813666146	4.03	2.95	5.47	5.98289740063909	6.28843112915374	6.5939648576684	6.426794536455	6.75499713891163	7.08319974136825	6.55815807841693	6.89221655091669	7.222653031055	5.85939371075666	4.44343049195242	0.324997625250853	42.0439195175304	0.0949531838697384	0.0983474316223131	0.0918766326320089	0.177050803043655	0.180699547790774	0.173743575273331	0.201612020735032	0.205637058368464	0.198981486275153	0.000345832810362126	0.000376772245374309	0.000385215698910366
154	29.1800213528179	0.15	5.8603745311631	5.56212532962434	6.15862373270185	0.169748868468401	29.3294649393534	27.9480549183757	30.710874960331	4.01	2.99	5.41	6.22428634947593	6.53193894146176	6.83959153344759	6.68960131266091	7.02025338546685	7.35090545827279	6.83446307128631	7.169864221448	7.51306596055874	5.8603745311631	4.43631463346184	0.272284210016006	41.9639372516758	0.0949531838697384	0.0983474316223131	0.0918766326320089	0.177050803043655	0.180699547790774	0.173743575273331	0.201612020735032	0.205637058368464	0.198981486275153	0.000345832810362126	0.000376772245374309	0.000385215698910366
154	29.1800213528179	0.15	5.8615862819673	5.56185266717444	6.16131989676016	0.166149236798884	29.0210811954919	27.6364766720915	30.4056857188923	4.02	2.97	5.4	6.14348830826797	6.45128086091544	6.75907341356291	6.60135001832384	6.93208172498711	7.26281343165038	6.74077610257787	7.08733260793906	7.41689098663314	5.8615862819673	4.43541460677818	-0.285899148729577	41.4274101274415	0.0949531838697384	0.0983474316223131	0.0918766326320089	0.177050803043655	0.180699547790774	0.173743575273331	0.201612020735032	0.205637058368464	0.198981486275153	0.000345832810362126	0.000376772245374309	0.000385215698910366
154	29.1800213528179	0.15	5.86229134792094	5.56241405133831	6.16216864450356	0.165279834002328	28.7533735238652	27.3772212474335	30.1295258002969	4.02	2.96	5.41	6.0845626619344	6.39041126076169	6.69625985958899	6.53787252064167	6.86650733974862	7.19514215885557	6.67811211915386	7.00760540750398	7.34869293785516	5.86229134792094	4.41976402662228	0.362698187185585	41.8932997237227	0.0949531838697384	0.0983474316223131	0.0918766326320089	0.177050803043655	0.180699547790774	0.173743575273331	0.201612020735032	0.205637058368464	0.198981486275153	0.000345832810362126	0.000376772245374309	0.000385215698910366
154	29.1800213528179	0.15	5.86253529789561	5.56114071182544	6.16392988396579	0.163638736736176	29.0883578208067	27.6878347490135	30.4888808925999	3.99	2.96	5.4	6.19780485096473	6.51130602456435	6.82480719816397	6.66506778652904	7.00220434107426	7.33934089561948	6.80713022499179	7.15190014554091	7.49683148338594	5.86253529789561	4.42145120701445	-0.0496152259927394	41.5400725261477	0.0949531838697384	0.0983474316223131	0.0918766326320089	0.177050803043655	0.180699547790774	0.173743575273331	0.201612020735032	0.205637058368464	0.198981486275153	0.000345832810362126	0.000376772245374309	0.000385215698910366
154	29.1800213528179	0.15	5.86337070198819	5.56235517806738	6.16438622590901	0.161112859877046	28.6320331694032	27.2406202823643	30.023446056442	3.98	2.94	5.39	6.10284915314901	6.41457417524196	6.72629919733491	6.56359693979007	6.89885631614374	7.23411569249742	6.71381232203273	7.04212958852354	7.38239117051489	5.86337070198819	4.40496839586758	0.157115290624399	41.6261754993196	0.0949531838697384	0.0983474316223131	0.0918766326320089	0.177050803043655	0.180699547790774	0.173743575273331	0.201612020735032	0.205637058368464	0.198981486275153	0.000345832810362126	0.000376772245374309	0.000385215698910366
154	29.1800213528179	0.15	5.86460953636659	5.56957872826215	6.15964034447102	0.170771900149256	29.1858060332804	27.8161306210119	30.5554814455489	3.98	2.94	5.41	6.23121479602316	6.53804186018103	6.84486892433889	6.70158275536321	7.03157089240373	7.36155902944426	6.84344927778926	7.17498107660772	7.51449303759493	5.86460953636659	4.42975879333556	0.285521560860764	41.7805390844691	0.0949531838697384	0.0983474316223131	0.0918766326320089	0.177050803043655	0.180699547790774	0.173743575273331	0.201612020735032	0.205637058368464	0.198981486275153	0.000345832810362126	0.000376772245374309	0.000385215698910366
154	29.1800213528179	0.15	5.8668059287573	5.56544435866802	6.16816749884658	0.161465430289095	28.6259929134595	27.2366852349482	30.0153005919709	3.98	2.94	5.43	6.11024758017007	6.42192331484587	6.73359904952166	6.57259018403708	6.90784941002668	7.24310863601628	6.70407394824364	7.05132043571374	7.38588880926242	5.8668059287573	4.42552936028349	-0.291696159164413	41.2664604678542	0.0949531838697384	0.0983474316223131	0.0918766326320089	0.177050803043655	0.180699547790774	0.173743575273331	0.201612020735032	0.205637058368464	0.198981486275153	0.000345832810362126	0.000376772245374309	0.000385215698910366
154	29.1800213528179	0.15	5.86699559959418	5.57172093810363	6.16227026108473	0.167059930654903	29.2249273656591	27.8351624708412	30.614692260477	3.98	2.98	5.47	6.23779394117129	6.54923696039666	6.86067997962204	6.70894801290428	7.04391499717318	7.37888198144209	6.85095952210853	7.18937727488219	7.53639302639963	5.86699559959418	4.46979327894743	-0.337899643508586	41.514522166903	0.0949531838697384	0.0983474316223131	0.0918766326320089	0.177050803043655	0.180699547790774	0.173743575273331	0.201612020735032	0.205637058368464	0.198981486275153	0.000345832810362126	0.000376772245374309	0.000385215698910366
154	29.1800213528179	0.15	5.87105291965981	5.57645654608944	6.16564929323019	0.170499952271653	29.2693064598971	27.8943920091232	30.6442209106711	4.01	2.95	5.46	6.21687855009732	6.5233084645561	6.82973837901488	6.68220408411674	7.0115698919561	7.34093569979547	6.82017951763489	7.15613734710681	7.48585966463361	5.87105291965981	4.45363379065198	0.309635911907802	42.0320332082023	0.0949531838697384	0.0983474316223131	0.0918766326320089	0.177050803043655	0.180699547790774	0.173743575273331	0.201612020735032	0.205637058368464	0.198981486275153	0.000345832810362126	0.000376772245374309	0.000385215698910366
154	29.1800213528179	0.15	5.87133012876669	5.57238729637877	6.17027296115462	0.165797590515995	29.1392537939427	27.7472442706304	30.531263317255	4.01	2.94	5.44	6.17914977544355	6.48914219305077	6.79913461065799	6.64103901270987	6.97420325274094	7.30736749277201	6.77936162508911	7.11276898714537	7.45806759083023	5.87133012876669	4.44295635427461	0.309961906508215	41.994073070173	0.0949531838697384	0.0983474316223131	0.0918766326320089	0.177050803043655	0.180699547790774	0.173743575273331	0.201612020735032	0.205637058368464	0.198981486275153	0.000345832810362126	0.000376772245374309	0.000385215698910366
154	29.1800213528179	0.15	5.8719478991671	5.57116862183149	6.1727271765027	0.161725934606852	28.8178021913563	27.4205293940055	30.2150749887071	4.02	2.98	5.42	6.08918156331208	6.39946907214501	6.70975658097793	6.5422161920733	6.87558906712693	7.20896194218055	6.67931006507578	7.01987873463986	7.36032442558476	5.8719478991671	4.43274436099722	-0.23313057601866	41.4715274394391	0.0949531838697384	0.0983474316223131	0.0918766326320089	0.177050803043655	0.180699547790774	0.173743575273331	0.201612020735032	0.205637058368464	0.198981486275153	0.000345832810362126	0.000376772245374309	0.000385215698910366
154	29.1800213528179	0.15	5.87327303690584	5.58075578204652	6.16579029176515	0.176085989689991	29.3992303303342	28.0448779627735	30.7535826978949	4	2.97	5.44	6.25193409410862	6.55385452868598	6.85577496326333	6.72007191638764	7.04459981493007	7.3691277134725	6.8629177327302	7.19457608524776	7.52328074521012	5.87327303690584	4.43655926787371	0.124874353538008	41.7532322437494	0.0949531838697384	0.0983474316223131	0.0918766326320089	0.177050803043655	0.180699547790774	0.173743575273331	0.201612020735032	0.205637058368464	0.198981486275153	0.000345832810362126	0.000376772245374309	0.000385215698910366
154	29.1800213528179	0.15	5.87450624501935	5.5774221829719	6.17159030706679	0.167144250885429	29.2491383352294	27.8586433824502	30.6396332880087	4.02	2.99	5.44	6.18478587244767	6.4934840894282	6.80218230640873	6.64472493026914	6.97637986232395	7.30803479437875	6.78703538938695	7.12539159539654	7.46305165670572	5.87450624501935	4.45202937676452	-0.169662534951673	41.6224436726589	0.0949531838697384	0.0983474316223131	0.0918766326320089	0.177050803043655	0.180699547790774	0.173743575273331	0.201612020735032	0.205637058368464	0.198981486275153	0.000345832810362126	0.000376772245374309	0.000385215698910366
154	29.1800213528179	0.15	5.87480913186775	5.58077758797755	6.16884067575794	0.172006978214876	28.8503306984185	27.5022736587771	30.1983877380598	3.99	2.93	5.4	6.1566623296829	6.4584385427043	6.76021475572569	6.62087272272107	6.94540276678836	7.26993281085565	6.76058353477393	7.0862244369306	7.42414086218784	5.87480913186775	4.40814749135956	0.176767901276875	41.6137640480836	0.0949531838697384	0.0983474316223131	0.0918766326320089	0.177050803043655	0.180699547790774	0.173743575273331	0.201612020735032	0.205637058368464	0.198981486275153	0.000345832810362126	0.000376772245374309	0.000385215698910366
154	29.1800213528179	0.15	5.87530484809916	5.58120112610273	6.16940857009559	0.17363698517627	29.4335664475695	28.066075771945	30.801057123194	3.99	2.95	5.42	6.27720380181333	6.58305410086209	6.88890439991084	6.74979556640765	7.07867241311882	7.40754925983	6.88802391580675	7.22479318025278	7.56295583875324	5.87530484809916	4.43428194924184	0.229185007731013	41.8475555903905	0.0949531838697384	0.0983474316223131	0.0918766326320089	0.177050803043655	0.180699547790774	0.173743575273331	0.201612020735032	0.205637058368464	0.198981486275153	0.000345832810362126	0.000376772245374309	0.000385215698910366
154	29.1800213528179	0.15	5.87540362600102	5.57597308270572	6.17483416929632	0.163205103565387	28.6976445101254	27.3137401963612	30.0815488238895	3.98	2.93	5.37	6.12284588418968	6.43307190123189	6.74329791827411	6.58555545773457	6.9192255644637	7.25289567119284	6.72482411034278	7.06455992596625	7.40373665446094	5.87540362600102	4.40733396736966	0.208668725195481	41.6638560628052	0.0949531838697384	0.0983474316223131	0.0918766326320089	0.177050803043655	0.180699547790774	0.173743575273331	0.201612020735032	0.205637058368464	0.198981486275153	0.000345832810362126	0.000376772245374309	0.000385215698910366
154	29.1800213528179	0.15	5.87541091185909	5.57475161931168	6.17607020440649	0.16518071887496	28.8223101695086	27.4423628253529	30.2022575136643	4.03	2.98	5.44	6.08635996204579	6.39241437575106	6.69846878945634	6.53823711590513	6.86701430615562	7.1957914964061	6.67948070757831	7.00834151373826	7.34707346033066	5.87541091185909	4.43429771260705	0.135653713326076	41.8029038403207	0.0949531838697384	0.0983474316223131	0.0918766326320089	0.177050803043655	0.180699547790774	0.173743575273331	0.201612020735032	0.205637058368464	0.198981486275153	0.000345832810362126	0.000376772245374309	0.000385215698910366
154	29.1800213528179	0.15	5.87620063026433	5.57606809047838	6.17633317005028	0.162414396125437	28.6948762685812	27.3070859113653	30.082666625797	3.99	2.94	5.41	6.10044212182738	6.41047647624019	6.720510830653	6.55885308817616	6.89218463075492	7.22551617333368	6.69033174634421	7.03364399788709	7.37386969380975	5.87620063026433	4.42441000113977	-0.138927826794599	41.4578179341537	0.0949531838697384	0.0983474316223131	0.0918766326320089	0.177050803043655	0.180699547790774	0.173743575273331	0.201612020735032	0.205637058368464	0.198981486275153	0.000345832810362126	0.000376772245374309	0.000385215698910366
154	29.1800213528179	0.15	5.87796826838812	5.58284244211526	6.17309409466098	0.170630620607673	29.0177744274681	27.6553049509115	30.3802439040247	4.02	2.95	5.44	6.14805502566671	6.45094582103238	6.75383661639804	6.60630430720088	6.93177126507325	7.25723822294562	6.73826411508468	7.07209828477333	7.40217208274133	5.87796826838812	4.43840434261448	-0.224960427993203	41.3362153321265	0.0949531838697384	0.0983474316223131	0.0918766326320089	0.177050803043655	0.180699547790774	0.173743575273331	0.201612020735032	0.205637058368464	0.198981486275153	0.000345832810362126	0.000376772245374309	0.000385215698910366
154	29.1800213528179	0.15	5.87868200636698	5.58382604016335	6.1735379725706	0.170193979340256	29.1231142433788	27.7535854225569	30.4926430642006	4.04	2.98	5.47	6.13846544022933	6.44137424311072	6.74428304599211	6.59212727477877	6.91742248099734	7.24271768721592	6.73150898412857	7.06443683134736	7.39800045216135	5.87868200636698	4.46424931526958	0.263205781717866	42.1107114477259	0.0949531838697384	0.0983474316223131	0.0918766326320089	0.177050803043655	0.180699547790774	0.173743575273331	0.201612020735032	0.205637058368464	0.198981486275153	0.000345832810362126	0.000376772245374309	0.000385215698910366
154	29.1800213528179	0.15	5.87960202343849	5.58715084138882	6.17205320548816	0.17075223805085	29.3582856236234	27.9804201717203	30.7361510755265	3.99	2.96	5.4	6.25976122686884	6.56801638096343	6.87627153505802	6.73125376109063	7.06272705378883	7.39420034648704	6.87288930108814	7.21267789536425	7.5543353299684	5.87960202343849	4.43797956886566	0.267026046676598	41.905318311289	0.0949531838697384	0.0983474316223131	0.0918766326320089	0.177050803043655	0.180699547790774	0.173743575273331	0.201612020735032	0.205637058368464	0.198981486275153	0.000345832810362126	0.000376772245374309	0.000385215698910366
154	29.1800213528179	0.15	5.87965517476046	5.58289572674129	6.17641462277962	0.171282838123446	29.2603233203879	27.8896229515107	30.6310236892651	3.96	2.95	5.4	6.27737832777965	6.5858946818526	6.89441103592555	6.75496118234742	7.08694945628331	7.4189377302192	6.89217581128444	7.23656633963731	7.57746185787597	5.87965517476046	4.4109048974078	0.581836367155184	42.0336449203769	0.0949531838697384	0.0983474316223131	0.0918766326320089	0.177050803043655	0.180699547790774	0.173743575273331	0.201612020735032	0.205637058368464	0.198981486275153	0.000345832810362126	0.000376772245374309	0.000385215698910366
154	29.1800213528179	0.15	5.88040546988136	5.58605232413846	6.17475861562425	0.171540372031902	29.123112459532	27.7600760526663	30.4861488663978	3.98	2.94	5.39	6.22039939592957	6.5258247422367	6.83125008854383	6.69016863954039	7.01865993785185	7.34715123616331	6.82793550145825	7.16601932220139	7.49729891810321	5.88040546988136	4.43230088228019	0.00407952585690256	41.6356676515173	0.0949531838697384	0.0983474316223131	0.0918766326320089	0.177050803043655	0.180699547790774	0.173743575273331	0.201612020735032	0.205637058368464	0.198981486275153	0.000345832810362126	0.000376772245374309	0.000385215698910366
154	29.1800213528179	0.15	5.88051530712196	5.58506291566018	6.17596769858374	0.17367295778514	29.4610821559764	28.0924846460179	30.8296796659349	4.02	2.92	5.45	6.24618294190851	6.55048177943596	6.85478061696342	6.71186250630223	7.03884811932494	7.36583373234764	6.84580265843847	7.17618161796354	7.51140635226664	5.88051530712196	4.43332325294127	0.0346263076120265	41.5741530747443	0.0949531838697384	0.0983474316223131	0.0918766326320089	0.177050803043655	0.180699547790774	0.173743575273331	0.201612020735032	0.205637058368464	0.198981486275153	0.000345832810362126	0.000376772245374309	0.000385215698910366
154	29.1800213528179	0.15	5.88259234991392	5.58214698251539	6.18303771731244	0.170954626136742	29.6743179210988	28.2826146933866	31.0660211488111	3.98	2.98	5.38	6.33370645345898	6.64536928273486	6.95703211201074	6.8115603084044	7.14673690256771	7.48191349673103	6.96081728574965	7.30618366094872	7.64337384301146	5.88259234991392	4.42297547827056	-0.009127600440363	41.5651376648957	0.0949531838697384	0.0983474316223131	0.0918766326320089	0.177050803043655	0.180699547790774	0.173743575273331	0.201612020735032	0.205637058368464	0.198981486275153	0.000345832810362126	0.000376772245374309	0.000385215698910366
154	29.1800213528179	0.15	5.8831718479766	5.58601176302557	6.18033193292764	0.168230008065057	29.2827731946162	27.8960835806149	30.6694628086175	4.03	2.95	5.43	6.18432039828902	6.49173748933627	6.79915458038352	6.64314101801537	6.97336567580314	7.30359033359092	6.78838229956625	7.12043305063221	7.45699595539438	5.8831718479766	4.44972220084431	-0.305628744288903	41.4175022174403	0.0949531838697384	0.0983474316223131	0.0918766326320089	0.177050803043655	0.180699547790774	0.173743575273331	0.201612020735032	0.205637058368464	0.198981486275153	0.000345832810362126	0.000376772245374309	0.000385215698910366
154	29.1800213528179	0.15	5.88347126189625	5.58845545517029	6.17848706862221	0.169318516145194	29.4786733150454	28.0881120098158	30.8692346202749	4.02	2.99	5.42	6.24260399105827	6.55165728559097	6.86071058012368	6.70769394479812	7.03977249972909	7.37185105466006	6.84963401886298	7.18700928965051	7.53199254022546	5.88347126189625	4.45937262151279	0.384056461930826	42.2344315560838	0.0949531838697384	0.0983474316223131	0.0918766326320089	0.177050803043655	0.180699547790774	0.173743575273331	0.201612020735032	0.205637058368464	0.198981486275153	0.000345832810362126	0.000376772245374309	0.000385215698910366
154	29.1800213528179	0.15	5.88348986700941	5.58661186012084	6.18036787389798	0.170382932339466	29.3388933536573	27.9601396524798	30.7176470548348	4.02	2.98	5.44	6.20783176246045	6.51394865333301	6.82006554420556	6.66954811598256	6.99843288781798	7.3273176596534	6.81194761536229	7.14617385773596	7.48140365970064	5.88348986700941	4.44033860278555	-0.394356264369274	41.3264058717075	0.0949531838697384	0.0983474316223131	0.0918766326320089	0.177050803043655	0.180699547790774	0.173743575273331	0.201612020735032	0.205637058368464	0.198981486275153	0.000345832810362126	0.000376772245374309	0.000385215698910366
154	29.1800213528179	0.15	5.88428692201024	5.5861061616992	6.18246768232128	0.167035950077498	29.4501956378903	28.0495976270705	30.85079364871	4	2.98	5.41	6.25772151833459	6.570187758577	6.88265399881942	6.7268815685056	7.06277433492361	7.39866710134163	6.87082283135672	7.22000669404991	7.55445540746737	5.88428692201024	4.43349771578468	-0.301974331599598	41.3940628678839	0.0949531838697384	0.0983474316223131	0.0918766326320089	0.177050803043655	0.180699547790774	0.173743575273331	0.201612020735032	0.205637058368464	0.198981486275153	0.000345832810362126	0.000376772245374309	0.000385215698910366
154	29.1800213528179	0.15	5.8844532871636	5.59108176928202	6.17782480504519	0.171629509243289	29.1962782389066	27.8302458675574	30.5623106102557	4.05	2.98	5.47	6.14262277732726	6.44413005105916	6.74563732479106	6.59501945859754	6.91873237557985	7.24244529256216	6.72967003274934	7.06375422952748	7.39261339687144	5.8844532871636	4.45550803169946	0.518372246268992	42.2459978848699	0.0949531838697384	0.0983474316223131	0.0918766326320089	0.177050803043655	0.180699547790774	0.173743575273331	0.201612020735032	0.205637058368464	0.198981486275153	0.000345832810362126	0.000376772245374309	0.000385215698910366
154	29.1800213528179	0.15	5.88459638088746	5.58757035363268	6.18162240814224	0.168274027592835	29.0496992072077	27.6742631833705	30.425135231045	3.97	2.92	5.4	6.21208482938779	6.52083108943663	6.82957734948546	6.68259296138472	7.01472390307689	7.34685484476906	6.81854164860018	7.16105863668154	7.49402252469136	5.88459638088746	4.41235393034014	-0.185687056184347	41.2799356771062	0.0949531838697384	0.0983474316223131	0.0918766326320089	0.177050803043655	0.180699547790774	0.173743575273331	0.201612020735032	0.205637058368464	0.198981486275153	0.000345832810362126	0.000376772245374309	0.000385215698910366
154	29.1800213528179	0.15	5.88497259273915	5.58564492353467	6.18430026194363	0.163196112653717	28.5430800885656	27.1665841203334	29.9195760567978	4	2.96	5.48	6.06219310392132	6.36935665194895	6.67652019997659	6.51687634368954	6.84707810821107	7.17727987273259	6.64888095834193	6.98349297774861	7.32222489495064	5.88497259273915	4.44700332041759	0.654576134138617	42.3574003608038	0.0949531838697384	0.0983474316223131	0.0918766326320089	0.177050803043655	0.180699547790774	0.173743575273331	0.201612020735032	0.205637058368464	0.198981486275153	0.000345832810362126	0.000376772245374309	0.000385215698910366
154	29.1800213528179	0.15	5.88538841337013	5.58817424519356	6.1826025815467	0.174904944531004	29.4583456556283	28.0957202863512	30.8209710249053	4	2.96	5.38	6.26701739390419	6.57096393108491	6.87491046826563	6.73675080374587	7.06347912600003	7.3902074482542	6.88462240366755	7.21380457204029	7.55262138825479	5.88538841337013	4.41547678821068	-0.303725467222469	41.2166332507371	0.0949531838697384	0.0983474316223131	0.0918766326320089	0.177050803043655	0.180699547790774	0.173743575273331	0.201612020735032	0.205637058368464	0.198981486275153	0.000345832810362126	0.000376772245374309	0.000385215698910366
154	29.1800213528179	0.15	5.88709155010192	5.59029025379062	6.18389284641323	0.17229191085629	29.4460876546584	28.0715680948795	30.8206072144373	3.99	2.93	5.41	6.27548345225048	6.58276143269791	6.89003941314534	6.74757809384674	7.07797210816687	7.408366122487	6.88666054626318	7.22579959760312	7.55906021393548	5.88709155010192	4.42940091362657	-0.110036797864584	41.4339962146188	0.0949531838697384	0.0983474316223131	0.0918766326320089	0.177050803043655	0.180699547790774	0.173743575273331	0.201612020735032	0.205637058368464	0.198981486275153	0.000345832810362126	0.000376772245374309	0.000385215698910366
154	29.1800213528179	0.15	5.88745141108908	5.58716617282292	6.18773664935523	0.16742568429412	29.0134914027484	27.6355916416624	30.3913911638343	3.99	2.95	5.4	6.17438720585744	6.48223973046116	6.79009225506487	6.63842401088501	6.96941322860075	7.3004024463165	6.77863788880543	7.11429192321579	7.45307499639665	5.88745141108908	4.41566593503844	-0.0593336098765516	41.4378671964166	0.0949531838697384	0.0983474316223131	0.0918766326320089	0.177050803043655	0.180699547790774	0.173743575273331	0.201612020735032	0.205637058368464	0.198981486275153	0.000345832810362126	0.000376772245374309	0.000385215698910366
154	29.1800213528179	0.15	5.88797600705746	5.59444221491928	6.18150979919563	0.172429845203059	29.582564326642	28.2023415933549	30.9627870599292	4.01	2.98	5.4	6.27219175523767	6.5791528499205	6.88611394460333	6.74000652688981	7.06986247874839	7.39971843060698	6.88206833033232	7.22693452267483	7.56071441554994	5.88797600705746	4.44247884190055	0.133544905902669	41.8310642669263	0.0949531838697384	0.0983474316223131	0.0918766326320089	0.177050803043655	0.180699547790774	0.173743575273331	0.201612020735032	0.205637058368464	0.198981486275153	0.000345832810362126	0.000376772245374309	0.000385215698910366
154	29.1800213528179	0.15	5.8884489909747	5.58617374046106	6.19072424148834	0.1609709604619	28.8980892592181	27.4930093481447	30.3031691702915	4.02	2.95	5.41	6.10567360326257	6.4177150831486	6.72975656303462	6.55998431210786	6.89524416151832	7.23050401092877	6.6977078125985	7.04220241331248	7.38164455052828	5.8884489909747	4.43032939054585	0.27983046713938	41.9390733755945	0.0949531838697384	0.0983474316223131	0.0918766326320089	0.177050803043655	0.180699547790774	0.173743575273331	0.201612020735032	0.205637058368464	0.198981486275153	0.000345832810362126	0.000376772245374309	0.000385215698910366
154	29.1800213528179	0.15	5.88899848773106	5.59064964828673	6.1873473271754	0.166537636520683	28.921752875359	27.5438183656875	30.2996873850305	3.97	2.95	5.41	6.18522169507006	6.49464976021527	6.80407782536048	6.65399817595403	6.9868777205476	7.31975726514117	6.79861258171837	7.13097841634361	7.4703034058297	5.88899848773106	4.42558029924307	0.290621957805244	41.8476659440885	0.0949531838697384	0.0983474316223131	0.0918766326320089	0.177050803043655	0.180699547790774	0.173743575273331	0.201612020735032	0.205637058368464	0.198981486275153	0.000345832810362126	0.000376772245374309	0.000385215698910366
154	29.1800213528179	0.15	5.88903049648459	5.59217319976129	6.18588779320789	0.170159716102026	29.8410840003626	28.437622047538	31.2445459531872	3.99	2.98	5.41	6.35417624840545	6.66776943813388	6.9813626278623	6.83179964270859	7.16896464377071	7.50612964483283	6.98146203709197	7.32405372038687	7.67269543842855	5.88903049648459	4.44247609766073	0.427416361303052	42.1540052943127	0.0949531838697384	0.0983474316223131	0.0918766326320089	0.177050803043655	0.180699547790774	0.173743575273331	0.201612020735032	0.205637058368464	0.198981486275153	0.000345832810362126	0.000376772245374309	0.000385215698910366
154	29.1800213528179	0.15	5.88936060134881	5.59192125159125	6.18679995110638	0.171179344224572	29.5363917423552	28.1522543183648	30.9205291663456	4	2.96	5.42	6.27593738852574	6.5845009483687	6.89306450821166	6.74588078977476	7.07754964844993	7.40921850712509	6.8838850226552	7.22919695035169	7.56711402982704	5.88936060134881	4.43865544975387	0.312662092373385	41.9565905174078	0.0949531838697384	0.0983474316223131	0.0918766326320089	0.177050803043655	0.180699547790774	0.173743575273331	0.201612020735032	0.205637058368464	0.198981486275153	0.000345832810362126	0.000376772245374309	0.000385215698910366
154	29.1800213528179	0.15	5.89055676202695	5.58984719530797	6.19126632874593	0.166044079698623	28.9026120145546	27.5231361347878	30.2820878943213	4	2.92	5.35	6.13568177421439	6.44320577772921	6.75072978124403	6.59512190146589	6.9256733161971	7.25622473092831	6.7362162743672	7.07067907164857	7.41367964266047	5.89055676202695	4.4038464943643	-0.0600095393597888	41.4124483509988	0.0949531838697384	0.0983474316223131	0.0918766326320089	0.177050803043655	0.180699547790774	0.173743575273331	0.201612020735032	0.205637058368464	0.198981486275153	0.000345832810362126	0.000376772245374309	0.000385215698910366
154	29.1800213528179	0.15	5.8911172955957	5.59485293332844	6.18738165786296	0.172193787322934	29.4247556673409	28.050759140962	30.7987521937199	4	3	5.41	6.25402314521043	6.56036088224745	6.86669861928447	6.7224140761013	7.05169477553008	7.38097547495886	6.86647732109149	7.2037995074102	7.54411967133441	5.8911172955957	4.44862437617997	0.0195629676977471	41.784141408264	0.0949531838697384	0.0983474316223131	0.0918766326320089	0.177050803043655	0.180699547790774	0.173743575273331	0.201612020735032	0.205637058368464	0.198981486275153	0.000345832810362126	0.000376772245374309	0.000385215698910366
154	29.1800213528179	0.15	5.89121934933591	5.59571056290603	6.18672813576579	0.171486369978761	29.0440225086025	27.684429390582	30.4036156266229	4.01	2.94	5.51	6.16584832586387	6.46865554042954	6.77146275499522	6.6268285643637	6.95227469811985	7.277720831876	6.75391692633574	7.08970972497953	7.42205858219469	5.89121934933591	4.44367886341362	-0.384643742924144	41.2555230884441	0.0949531838697384	0.0983474316223131	0.0918766326320089	0.177050803043655	0.180699547790774	0.173743575273331	0.201612020735032	0.205637058368464	0.198981486275153	0.000345832810362126	0.000376772245374309	0.000385215698910366
154	29.1800213528179	0.15	5.89138010236838	5.5951071494008	6.18765305533597	0.174663233545069	29.5552222551332	28.1869697702614	30.923474740005	4.02	2.97	5.42	6.26783056420399	6.57208372848968	6.87633689277538	6.73520327871035	7.06214365922385	7.38908403973736	6.87892535428372	7.20809370340209	7.54135351578302	5.89138010236838	4.43672408046504	-0.167692158487046	41.4581812895561	0.0949531838697384	0.0983474316223131	0.0918766326320089	0.177050803043655	0.180699547790774	0.173743575273331	0.201612020735032	0.205637058368464	0.198981486275153	0.000345832810362126	0.000376772245374309	0.000385215698910366
154	29.1800213528179	0.15	5.89202478092497	5.59717031596448	6.18687924588547	0.173188450671768	29.5194992352326	28.1458686335447	30.8931298369204	4.02	2.95	5.46	6.24586447618811	6.55068756373219	6.85551065127627	6.71001356333462	7.03748897680799	7.36496439028136	6.84900370915875	7.18080393829647	7.51494451247056	5.89202478092497	4.45172264355705	0.0877347270709967	41.778010231793	0.0949531838697384	0.0983474316223131	0.0918766326320089	0.177050803043655	0.180699547790774	0.173743575273331	0.201612020735032	0.205637058368464	0.198981486275153	0.000345832810362126	0.000376772245374309	0.000385215698910366
154	29.1800213528179	0.15	5.89410105330748	5.59581257657328	6.19238953004168	0.166903182148573	28.9352465415107	27.5584816447166	30.3120114383048	4.01	2.96	5.43	6.14146449574398	6.44827939366375	6.75509429158351	6.60107718573438	6.93085338558136	7.26062958542834	6.73980529747987	7.07465849608371	7.41302981550144	5.89410105330748	4.43739160971197	-0.786698511689417	40.8498438604466	0.0949531838697384	0.0983474316223131	0.0918766326320089	0.177050803043655	0.180699547790774	0.173743575273331	0.201612020735032	0.205637058368464	0.198981486275153	0.000345832810362126	0.000376772245374309	0.000385215698910366
154	29.1800213528179	0.15	5.89588255946254	5.59362365237406	6.19814146655103	0.171177766895991	29.317056117085	27.9431895846556	30.6909226495145	3.95	2.91	5.36	6.30000410184907	6.60975273535695	6.91950136886483	6.78063862852682	7.11401833995915	7.44739805139148	6.9182460032029	7.26035632963461	7.60037673886414	5.89588255946254	4.37895954029886	-0.121876419915053	41.1082737568564	0.0949531838697384	0.0983474316223131	0.0918766326320089	0.177050803043655	0.180699547790774	0.173743575273331	0.201612020735032	0.205637058368464	0.198981486275153	0.000345832810362126	0.000376772245374309	0.000385215698910366
154	29.1800213528179	0.15	5.89610487601469	5.60059047734646	6.19161927468293	0.168807614037967	29.1166738596871	27.7406888832038	30.4926588361704	4	2.97	5.43	6.18751808234005	6.49442941964911	6.80134075695818	6.65125468966306	6.98116814517504	7.31108160068702	6.79229495968326	7.13177776990682	7.47423884741948	5.89610487601469	4.43844341146708	-0.0562097197744248	41.5979228883553	0.0949531838697384	0.0983474316223131	0.0918766326320089	0.177050803043655	0.180699547790774	0.173743575273331	0.201612020735032	0.205637058368464	0.198981486275153	0.000345832810362126	0.000376772245374309	0.000385215698910366
154	29.1800213528179	0.15	5.89644008512634	5.59416644317641	6.19871372707628	0.165013109375642	29.2512064350535	27.8498727705396	30.6525400995673	4.02	2.97	5.44	6.18712606627405	6.49844626923141	6.80976647218876	6.64776975070114	6.98226835406455	7.31676695742797	6.78944092842958	7.12844328715433	7.46922415013749	5.89644008512634	4.4438786557454	0.30649476873207	42.0597095045905	0.0949531838697384	0.0983474316223131	0.0918766326320089	0.177050803043655	0.180699547790774	0.173743575273331	0.201612020735032	0.205637058368464	0.198981486275153	0.000345832810362126	0.000376772245374309	0.000385215698910366
154	29.1800213528179	0.15	5.8988670048658	5.59410122703257	6.20363278269903	0.165179948456093	29.2277642792132	27.828400795698	30.6271277627283	4.01	2.98	5.4	6.19378638794681	6.50524368510223	6.81670098225765	6.65634346655292	6.99106065167657	7.32577783680022	6.80179486876725	7.13931114639858	7.48067209686199	5.8988670048658	4.42715883065554	-0.616784786423813	41.0049443469407	0.0949531838697384	0.0983474316223131	0.0918766326320089	0.177050803043655	0.180699547790774	0.173743575273331	0.201612020735032	0.205637058368464	0.198981486275153	0.000345832810362126	0.000376772245374309	0.000385215698910366
154	29.1800213528179	0.15	5.89911521813833	5.60315258220196	6.1950778540747	0.170035643325082	29.0984174349945	27.7292824306394	30.4675524393496	4	2.94	5.49	6.18644929444582	6.49190560413866	6.7973619138315	6.65028929145224	6.97864772917201	7.30700616689179	6.78154218582294	7.1168052488196	7.44776424172291	5.89911521813833	4.45297498029732	-0.160361369441544	41.5866116628084	0.0949531838697384	0.0983474316223131	0.0918766326320089	0.177050803043655	0.180699547790774	0.173743575273331	0.201612020735032	0.205637058368464	0.198981486275153	0.000345832810362126	0.000376772245374309	0.000385215698910366
154	29.1800213528179	0.15	5.89930924024831	5.59561494954506	6.20300353095157	0.160305593534819	28.8742210776699	27.4668334231751	30.2816087321646	4.04	2.96	5.45	6.07926622639324	6.39076497485085	6.70226372330847	6.52907345328659	6.86362011295694	7.19816677262728	6.66415658371211	7.0055864520346	7.34527778444868	5.89930924024831	4.46079657509796	0.308714394656434	42.1274154815568	0.0949531838697384	0.0983474316223131	0.0918766326320089	0.177050803043655	0.180699547790774	0.173743575273331	0.201612020735032	0.205637058368464	0.198981486275153	0.000345832810362126	0.000376772245374309	0.000385215698910366
154	29.1800213528179	0.15	5.89977338418327	5.59616362987149	6.20338313849506	0.168326302450091	29.4424762512081	28.0487034254611	30.8362490769551	4.02	2.95	5.42	6.23622835594771	6.54611382501301	6.85599929407832	6.70113849614319	7.03412589295146	7.36711328975973	6.8430918101815	7.18229096865946	7.52429607661698	5.89977338418327	4.4293685328268	-0.0181130924426319	41.6285113658347	0.0949531838697384	0.0983474316223131	0.0918766326320089	0.177050803043655	0.180699547790774	0.173743575273331	0.201612020735032	0.205637058368464	0.198981486275153	0.000345832810362126	0.000376772245374309	0.000385215698910366
154	29.1800213528179	0.15	5.90077428547829	5.60588816184813	6.19566040910844	0.174722717734717	29.4777874325432	28.1134012654857	30.8421735996006	3.97	2.92	5.37	6.31541016438808	6.6219066351002	6.92840310581231	6.79433982263601	7.12407947885017	7.45381913506433	6.93864989903877	7.26971533837296	7.61314645566138	5.90077428547829	4.40180740054328	-0.173511129871147	41.1922353235413	0.0949531838697384	0.0983474316223131	0.0918766326320089	0.177050803043655	0.180699547790774	0.173743575273331	0.201612020735032	0.205637058368464	0.198981486275153	0.000345832810362126	0.000376772245374309	0.000385215698910366
154	29.1800213528179	0.15	5.90143502828755	5.60421859272184	6.19865146385325	0.174955822730974	30.0955080288873	28.7036554191242	31.4873606386505	4.02	3	5.4	6.37465932069802	6.68376929579732	6.99287927089663	6.8490000844382	7.18111104740085	7.5132220103635	6.99977478394462	7.343934643094	7.68184653144946	5.90143502828755	4.44900042315533	0.268005281490356	42.075480005526	0.0949531838697384	0.0983474316223131	0.0918766326320089	0.177050803043655	0.180699547790774	0.173743575273331	0.201612020735032	0.205637058368464	0.198981486275153	0.000345832810362126	0.000376772245374309	0.000385215698910366
154	29.1800213528179	0.15	5.90164403268852	5.60144886899604	6.20183919638101	0.157155431145557	28.0964602080345	26.7107327427512	29.4821876733178	4.07	2.97	5.47	5.87247049063918	6.17712868651563	6.48178688239207	6.30215043401454	6.62910001757214	6.95604960112975	6.43699603324623	6.76711529586976	7.10250510588361	5.90164403268852	4.46217211681226	0.114464737140048	42.045934336788	0.0949531838697384	0.0983474316223131	0.0918766326320089	0.177050803043655	0.180699547790774	0.173743575273331	0.201612020735032	0.205637058368464	0.198981486275153	0.000345832810362126	0.000376772245374309	0.000385215698910366
154	29.1800213528179	0.15	5.90199005067873	5.60004024856335	6.2039398527941	0.172382038024084	29.8166416713367	28.4252645998017	31.2080187428716	4	2.96	5.38	6.35001588640207	6.66084031082217	6.97166473524227	6.82715227862333	7.16133186421706	7.49551144981079	6.97294778609663	7.31809764282089	7.65837727827474	5.90199005067873	4.42129717904098	0.172363321316345	41.7802379792961	0.0949531838697384	0.0983474316223131	0.0918766326320089	0.177050803043655	0.180699547790774	0.173743575273331	0.201612020735032	0.205637058368464	0.198981486275153	0.000345832810362126	0.000376772245374309	0.000385215698910366
154	29.1800213528179	0.15	5.90244494145083	5.60633944386466	6.19855043903699	0.173526293920455	29.6227298892062	28.2459195417366	30.9995402366759	3.98	2.97	5.41	6.33279722909973	6.6414811344181	6.95016503973646	6.81149651816214	7.14351399325627	7.47553146835039	6.960569302835	7.29394746715179	7.63204830577367	5.90244494145083	4.43057407140818	0.14392728327383	41.7481815138803	0.0949531838697384	0.0983474316223131	0.0918766326320089	0.177050803043655	0.180699547790774	0.173743575273331	0.201612020735032	0.205637058368464	0.198981486275153	0.000345832810362126	0.000376772245374309	0.000385215698910366
154	29.1800213528179	0.15	5.90431948210268	5.60671414082203	6.20192482338333	0.166863801928802	29.0480952080424	27.6657651170911	30.4304252989937	3.98	2.97	5.45	6.20010934508734	6.50990008026596	6.81969081544458	6.66845164069957	7.00164327028144	7.3348348998633	6.81248788572104	7.14553674868896	7.48596105549125	5.90431948210268	4.43553216961398	-0.191318896954286	41.4323328521603	0.0949531838697384	0.0983474316223131	0.0918766326320089	0.177050803043655	0.180699547790774	0.173743575273331	0.201612020735032	0.205637058368464	0.198981486275153	0.000345832810362126	0.000376772245374309	0.000385215698910366
154	29.1800213528179	0.15	5.90649099207894	5.60252430096608	6.21045768319181	0.161120856220214	28.6791336772395	27.2854731035441	30.0727942509349	4.01	2.97	5.4	6.07389848149814	6.38413509752342	6.69437171354871	6.52762031357384	6.86103168733153	7.19444306108923	6.66951436319493	7.00615412855831	7.3487090656922	5.90649099207894	4.41443901087614	0.419252590263349	41.9587042280428	0.0949531838697384	0.0983474316223131	0.0918766326320089	0.177050803043655	0.180699547790774	0.173743575273331	0.201612020735032	0.205637058368464	0.198981486275153	0.000345832810362126	0.000376772245374309	0.000385215698910366
154	29.1800213528179	0.15	5.90651336971857	5.60606284721484	6.2069638922223	0.162349680021694	28.7287422419149	27.3389834136455	30.1185010701843	3.96	2.95	5.39	6.15424583273609	6.46709277909021	6.77993972544433	6.62256193603272	6.95921541641664	7.29586889680056	6.76573246712599	7.10808251842337	7.4526026021685	5.90651336971857	4.40472300729746	0.0145912283413667	41.5219133179809	0.0949531838697384	0.0983474316223131	0.0918766326320089	0.177050803043655	0.180699547790774	0.173743575273331	0.201612020735032	0.205637058368464	0.198981486275153	0.000345832810362126	0.000376772245374309	0.000385215698910366
154	29.1800213528179	0.15	5.9067266092681	5.60829730563304	6.20515591290317	0.166193158443142	28.7199279540273	27.3499087010723	30.0899472069823	3.99	2.92	5.44	6.12226135104269	6.42893937378219	6.73561739652168	6.58384139735694	6.91364101648427	7.2434406356116	6.71759040275292	7.05147375920965	7.38583059794404	5.9067266092681	4.40953975398881	-0.17719166999449	41.3242207865044	0.0949531838697384	0.0983474316223131	0.0918766326320089	0.177050803043655	0.180699547790774	0.173743575273331	0.201612020735032	0.205637058368464	0.198981486275153	0.000345832810362126	0.000376772245374309	0.000385215698910366
154	29.1800213528179	0.15	5.90726708469003	5.60524114013849	6.20929302924157	0.16715684903151	29.2665325646716	27.875273649161	30.6577914801822	4.02	2.96	5.41	6.19041635986547	6.49938093039426	6.80834550092305	6.65101394083069	6.98296700284644	7.31492006486219	6.79082857823634	7.13363930259176	7.47051268085766	5.90726708469003	4.43052422653284	0.554987140584154	42.2439886520153	0.0949531838697384	0.0983474316223131	0.0918766326320089	0.177050803043655	0.180699547790774	0.173743575273331	0.201612020735032	0.205637058368464	0.198981486275153	0.000345832810362126	0.000376772245374309	0.000385215698910366
154	29.1800213528179	0.15	5.90756218049832	5.61278562338502	6.20233873761161	0.171623566810206	29.1753039587716	27.8102244014381	30.540383516105	4.02	2.94	5.44	6.17997905128911	6.48332658800397	6.78667412471884	6.64029629324037	6.96623874496942	7.29218119669846	6.77232085721547	7.10950368563488	7.43801658425873	5.90756218049832	4.43993405982551	0.24093677176352	41.891732520145	0.0949531838697384	0.0983474316223131	0.0918766326320089	0.177050803043655	0.180699547790774	0.173743575273331	0.201612020735032	0.205637058368464	0.198981486275153	0.000345832810362126	0.000376772245374309	0.000385215698910366
154	29.1800213528179	0.15	5.90834763756133	5.60375710470196	6.21293817042069	0.164264775052985	29.4840107337585	28.0676761475017	30.9003453200154	4	2.98	5.41	6.26650760078505	6.58272442626752	6.89894125175	6.73691794320598	7.07687233905953	7.41682673491307	6.88010128316906	7.22814875073429	7.57948810422918	5.90834763756133	4.43776874236612	0.541544036124415	42.2804548746313	0.0949531838697384	0.0983474316223131	0.0918766326320089	0.177050803043655	0.180699547790774	0.173743575273331	0.201612020735032	0.205637058368464	0.198981486275153	0.000345832810362126	0.000376772245374309	0.000385215698910366
154	29.1800213528179	0.15	5.91085846261191	5.61028272153678	6.21143420368704	0.163848550137448	28.9892738328417	27.5945902886942	30.3839573769891	3.99	2.97	5.41	6.16879090942867	6.48057343921647	6.79235596900426	6.63285142210812	6.96808846068736	7.3033254992666	6.77659450475896	7.11564729418735	7.46236799449543	5.91085846261191	4.43005870553777	-0.048320756974425	41.5691431838614	0.0949531838697384	0.0983474316223131	0.0918766326320089	0.177050803043655	0.180699547790774	0.173743575273331	0.201612020735032	0.205637058368464	0.198981486275153	0.000345832810362126	0.000376772245374309	0.000385215698910366
154	29.1800213528179	0.15	5.91093964812646	5.61168416365564	6.21019513259728	0.168060810880199	28.8771639301606	27.5088546574111	30.2454732029101	4.02	2.95	5.45	6.11177041632778	6.41577406307083	6.71977770981387	6.56685384259934	6.89349365067288	7.22013345874641	6.70334731749278	7.03594444484125	7.36165561494837	5.91093964812646	4.43112286546543	0.0159484208033415	41.6415200485021	0.0949531838697384	0.0983474316223131	0.0918766326320089	0.177050803043655	0.180699547790774	0.173743575273331	0.201612020735032	0.205637058368464	0.198981486275153	0.000345832810362126	0.000376772245374309	0.000385215698910366
154	29.1800213528179	0.15	5.91120325650251	5.60664952676848	6.21575698623653	0.160173971062412	28.60746003499	27.2123927265664	30.0025273434135	4	2.95	5.44	6.06725878823049	6.37830215998599	6.68934553174148	6.52168109272683	6.85602082462203	7.19036055651723	6.65843466250956	7.00011698483932	7.33938630922741	5.91120325650251	4.41636243856791	0.110428549272193	41.6885662306686	0.0949531838697384	0.0983474316223131	0.0918766326320089	0.177050803043655	0.180699547790774	0.173743575273331	0.201612020735032	0.205637058368464	0.198981486275153	0.000345832810362126	0.000376772245374309	0.000385215698910366
154	29.1800213528179	0.15	5.91248793403243	5.61782640433448	6.20714946373039	0.168967349795405	28.9636057253825	27.595632988718	30.331578462047	4.02	2.96	5.46	6.13507637542017	6.43920483017822	6.74333328493627	6.59239383901959	6.91919246852813	7.24599109803666	6.72733803091659	7.05768797465221	7.39633864750978	5.91248793403243	4.45918142535667	-0.40582539960264	41.3333947988847	0.0949531838697384	0.0983474316223131	0.0918766326320089	0.177050803043655	0.180699547790774	0.173743575273331	0.201612020735032	0.205637058368464	0.198981486275153	0.000345832810362126	0.000376772245374309	0.000385215698910366
154	29.1800213528179	0.15	5.91256467192105	5.61083128221752	6.21429806162459	0.163951507773517	29.2204781525444	27.8151992940008	30.625757011088	3.99	2.97	5.42	6.21474245007768	6.52872352510349	6.8427046001293	6.68184044055866	7.01942022950893	7.35700001845921	6.82931978307705	7.17402329267934	7.51360022663274	5.91256467192105	4.44471018177991	-0.834166210993982	40.9004840650332	0.0949531838697384	0.0983474316223131	0.0918766326320089	0.177050803043655	0.180699547790774	0.173743575273331	0.201612020735032	0.205637058368464	0.198981486275153	0.000345832810362126	0.000376772245374309	0.000385215698910366
154	29.1800213528179	0.15	5.91263641287797	5.61152725614001	6.21374556961592	0.162693438393759	28.5499179526086	27.170552765841	29.9292831393761	3.99	2.92	5.36	6.08124065026028	6.38996648729478	6.69869232432929	6.53961914386686	6.87161544366643	7.20361174346601	6.67597850222652	7.01403801242922	7.35803493759659	5.91263641287797	4.39133040674653	0.715641061433001	42.0848764619392	0.0949531838697384	0.0983474316223131	0.0918766326320089	0.177050803043655	0.180699547790774	0.173743575273331	0.201612020735032	0.205637058368464	0.198981486275153	0.000345832810362126	0.000376772245374309	0.000385215698910366
154	29.1800213528179	0.15	5.91329046272819	5.6115072632435	6.21507366221287	0.16660277842143	29.3691356573746	27.9702145036965	30.7680568110528	3.97	2.95	5.44	6.27664955676752	6.5905741367176	6.90449871666768	6.75181398905152	7.08950376306937	7.42719353708723	6.89155992437333	7.23602879044575	7.57961221685428	5.91329046272819	4.41493784348451	0.190885121256925	41.7274616399997	0.0949531838697384	0.0983474316223131	0.0918766326320089	0.177050803043655	0.180699547790774	0.173743575273331	0.201612020735032	0.205637058368464	0.198981486275153	0.000345832810362126	0.000376772245374309	0.000385215698910366
154	29.1800213528179	0.15	5.91341359944986	5.61503391705239	6.21179328184733	0.171980113103187	29.5167578267159	28.1374312995801	30.8960843538517	3.96	2.95	5.37	6.3364414904315	6.64706052819442	6.95767956595734	6.81893103370925	7.15320221722147	7.48747340073369	6.96716373824435	7.30464647609807	7.64630709071311	5.91341359944986	4.41221789978045	-0.163994103869549	41.2948505967239	0.0949531838697384	0.0983474316223131	0.0918766326320089	0.177050803043655	0.180699547790774	0.173743575273331	0.201612020735032	0.205637058368464	0.198981486275153	0.000345832810362126	0.000376772245374309	0.000385215698910366
154	29.1800213528179	0.15	5.91452222933155	5.61710003578588	6.21194442287723	0.167623765701452	29.1794774631069	27.7946785379902	30.5642763882236	4	2.97	5.46	6.20167994485126	6.51066282118889	6.81964569752652	6.66674157559499	6.99889496083009	7.3310483460652	6.80229938721833	7.14620625880976	7.47996915199422	5.91452222933155	4.44157715881948	0.412995417444063	42.1234224507514	0.0949531838697384	0.0983474316223131	0.0918766326320089	0.177050803043655	0.180699547790774	0.173743575273331	0.201612020735032	0.205637058368464	0.198981486275153	0.000345832810362126	0.000376772245374309	0.000385215698910366
154	29.1800213528179	0.15	5.91488409208641	5.62055780992419	6.20921037424862	0.170061561914903	29.093712373449	27.7249244442372	30.4625003026608	3.98	2.94	5.45	6.21216919362615	6.51886587096279	6.82556254829943	6.68127269903595	7.01112915872104	7.34098561840613	6.80833390737767	7.15258162143976	7.4912225239243	5.91488409208641	4.42966186663979	-0.287486406718132	41.2268506487587	0.0949531838697384	0.0983474316223131	0.0918766326320089	0.177050803043655	0.180699547790774	0.173743575273331	0.201612020735032	0.205637058368464	0.198981486275153	0.000345832810362126	0.000376772245374309	0.000385215698910366
154	29.1800213528179	0.15	5.91583537268316	5.61183624813172	6.2198344972346	0.162564367815488	28.7387840609481	27.3496358139587	30.1279323079376	3.96	2.93	5.41	6.15312551188741	6.46565631034074	6.77818710879408	6.62091452986685	6.95720536295858	7.29349619605031	6.74951202082157	7.09982529937746	7.44536420931248	5.91583537268316	4.39641316059625	-0.123408276957232	41.254186063395	0.0949531838697384	0.0983474316223131	0.0918766326320089	0.177050803043655	0.180699547790774	0.173743575273331	0.201612020735032	0.205637058368464	0.198981486275153	0.000345832810362126	0.000376772245374309	0.000385215698910366
154	29.1800213528179	0.15	5.91601721795627	5.61987315272158	6.21216128319096	0.170424484962802	29.570177837668	28.180759354657	30.9595963206789	3.99	2.96	5.41	6.30139148668931	6.61207402331327	6.92275655993723	6.7756219362403	7.10968583542871	7.44374973461712	6.92465230806258	7.26302061831695	7.60204807235646	5.91601721795627	4.43931269965571	-0.0299251352263102	41.6165615033008	0.0949531838697384	0.0983474316223131	0.0918766326320089	0.177050803043655	0.180699547790774	0.173743575273331	0.201612020735032	0.205637058368464	0.198981486275153	0.000345832810362126	0.000376772245374309	0.000385215698910366
154	29.1800213528179	0.15	5.91605295046027	5.61345816470901	6.21864773621154	0.166294064055595	29.5265890451702	28.1186024481932	30.9345756421471	4.03	2.98	5.46	6.22605964107625	6.53781797055815	6.84957630004006	6.68704090456676	7.02188201142525	7.35672311828373	6.82604689069189	7.16546356456332	7.50065908114928	5.91605295046027	4.46095877984099	-0.0429127202030793	41.8448984058815	0.0949531838697384	0.0983474316223131	0.0918766326320089	0.177050803043655	0.180699547790774	0.173743575273331	0.201612020735032	0.205637058368464	0.198981486275153	0.000345832810362126	0.000376772245374309	0.000385215698910366
154	29.1800213528179	0.15	5.91690684380876	5.61377377410963	6.22003991350789	0.171170948087788	29.8355950745323	28.4373949810227	31.2337951680419	4.06	3	5.44	6.26657084881683	6.57468345732571	6.88279606583459	6.7268624501782	7.05760651844261	7.38835058670703	6.87377985719197	7.20715606229974	7.54838263616957	5.91690684380876	4.45887378700991	-0.259621951100452	41.5886867060419	0.0949531838697384	0.0983474316223131	0.0918766326320089	0.177050803043655	0.180699547790774	0.173743575273331	0.201612020735032	0.205637058368464	0.198981486275153	0.000345832810362126	0.000376772245374309	0.000385215698910366
154	29.1800213528179	0.15	5.91704399339914	5.62222432006887	6.21186366672941	0.172187788536949	29.3108781304798	27.942170344488	30.6795859164715	3.97	2.92	5.43	6.27875500362947	6.58631095772513	6.89386691182078	6.75513191520466	7.08602252011309	7.41691312502152	6.88882941673176	7.22512865977672	7.56358092969051	5.91704399339914	4.4178540498183	0.326576167675212	41.8077846357816	0.0949531838697384	0.0983474316223131	0.0918766326320089	0.177050803043655	0.180699547790774	0.173743575273331	0.201612020735032	0.205637058368464	0.198981486275153	0.000345832810362126	0.000376772245374309	0.000385215698910366
154	29.1800213528179	0.15	5.91724691896347	5.6132149966141	6.22127884131284	0.158600382051186	28.675268230121	27.268658240066	30.0818782201761	4.04	2.98	5.41	6.03632158708726	6.34769555249589	6.65906951790453	6.48306443514458	6.817482913691	7.15190139223742	6.62353770150918	6.96821860558372	7.30873943301555	5.91724691896347	4.44183952892777	0.181838677744748	41.9275919046325	0.0949531838697384	0.0983474316223131	0.0918766326320089	0.177050803043655	0.180699547790774	0.173743575273331	0.201612020735032	0.205637058368464	0.198981486275153	0.000345832810362126	0.000376772245374309	0.000385215698910366
154	29.1800213528179	0.15	5.91727495816671	5.62159458622387	6.21295533010956	0.171028171284358	29.4478586803348	28.0671344444138	30.8285829162557	4.02	2.96	5.45	6.23158338342144	6.53813759267613	6.84469180193082	6.69506582424538	7.02442041735246	7.35377501045954	6.83174723261496	7.16684038961917	7.50540913455567	5.91727495816671	4.45763866060981	-0.47485544536325	41.3239797499442	0.0949531838697384	0.0983474316223131	0.0918766326320089	0.177050803043655	0.180699547790774	0.173743575273331	0.201612020735032	0.205637058368464	0.198981486275153	0.000345832810362126	0.000376772245374309	0.000385215698910366
154	29.1800213528179	0.15	5.9190056543224	5.62021080182866	6.21780050681614	0.171466830520504	29.8737741586557	28.4752429859915	31.2723053313199	4.01	2.98	5.43	6.34297327009322	6.65450163351983	6.96602999694645	6.81731960019084	7.15214497743422	7.4869703546776	6.9481951725025	7.30784706041911	7.64856778829549	5.9190056543224	4.46456646820516	0.59950442148221	42.4210824420977	0.0949531838697384	0.0983474316223131	0.0918766326320089	0.177050803043655	0.180699547790774	0.173743575273331	0.201612020735032	0.205637058368464	0.198981486275153	0.000345832810362126	0.000376772245374309	0.000385215698910366
154	29.1800213528179	0.15	5.9194324462071	5.62397228835642	6.21489260405779	0.174028192510345	29.4026265126277	28.0384326152496	30.7668204100059	4	2.97	5.39	6.25137918417454	6.55553646180388	6.85969373943322	6.71958505753492	7.04652262405984	7.37346019058477	6.86408550454822	7.19546691631821	7.53302837912987	5.9194324462071	4.42192812889398	-0.0316458363895027	41.5089460874503	0.0949531838697384	0.0983474316223131	0.0918766326320089	0.177050803043655	0.180699547790774	0.173743575273331	0.201612020735032	0.205637058368464	0.198981486275153	0.000345832810362126	0.000376772245374309	0.000385215698910366
154	29.1800213528179	0.15	5.91976793727001	5.62010135502457	6.21943451951544	0.171413663679437	29.3933042795237	28.0170086100284	30.769599949019	4	2.94	5.45	6.24641475741501	6.55326099143532	6.86010722545563	6.71422547652607	7.04405224625659	7.37387901598712	6.84916432153121	7.19078132352892	7.51919467756616	5.91976793727001	4.43115065680318	0.2997462637779	41.9058142542416	0.0949531838697384	0.0983474316223131	0.0918766326320089	0.177050803043655	0.180699547790774	0.173743575273331	0.201612020735032	0.205637058368464	0.198981486275153	0.000345832810362126	0.000376772245374309	0.000385215698910366
154	29.1800213528179	0.15	5.91983918009497	5.62304298250114	6.21663537768879	0.169173909006799	29.0254540013083	27.6555675814274	30.3953404211892	4.02	2.96	5.43	6.14066899407623	6.44483990068304	6.74901080728985	6.59744687387833	6.92424374224132	7.25104061060431	6.73297093915543	7.0658074121296	7.4053106607614	5.91983918009497	4.43162431050318	-0.218618991785355	41.3850569557168	0.0949531838697384	0.0983474316223131	0.0918766326320089	0.177050803043655	0.180699547790774	0.173743575273331	0.201612020735032	0.205637058368464	0.198981486275153	0.000345832810362126	0.000376772245374309	0.000385215698910366
154	29.1800213528179	0.15	5.91987747630507	5.61819264808432	6.22156230452581	0.170503891157224	29.7105823279173	28.3149585467562	31.1062061090783	4.02	2.97	5.42	6.29343153583432	6.60363021410593	6.91382889237754	6.76235913349789	7.09567091313115	7.4289826927644	6.90592524011979	7.24667521539372	7.58394605502527	5.91987747630507	4.42548098923012	-0.0265084338886626	41.5798903711598	0.0949531838697384	0.0983474316223131	0.0918766326320089	0.177050803043655	0.180699547790774	0.173743575273331	0.201612020735032	0.205637058368464	0.198981486275153	0.000345832810362126	0.000376772245374309	0.000385215698910366
154	29.1800213528179	0.15	5.92024596822269	5.62532145341108	6.2151704830343	0.172453011874963	29.1776876953482	27.8164656352089	30.5389097554874	3.99	2.93	5.43	6.22068469111883	6.5250991103254	6.82951352953197	6.68893502707023	7.01626366892908	7.34359231078793	6.82900541150866	7.15509809806398	7.49623878026847	5.92024596822269	4.41889043696646	0.557790110232777	42.0307801243209	0.0949531838697384	0.0983474316223131	0.0918766326320089	0.177050803043655	0.180699547790774	0.173743575273331	0.201612020735032	0.205637058368464	0.198981486275153	0.000345832810362126	0.000376772245374309	0.000385215698910366
154	29.1800213528179	0.15	5.92047633949157	5.62396761117652	6.21698506780662	0.166653941111124	28.9135692441372	27.5366014802409	30.2905370080335	4.05	2.99	5.43	6.07407607534191	6.37781025100628	6.68154442667066	6.52096595792274	6.84704686227718	7.17312776663161	6.66416684649907	6.9977647538363	7.33175662974011	5.92047633949157	4.45218022997907	-0.10542248443569	41.7211245627283	0.0949531838697384	0.0983474316223131	0.0918766326320089	0.177050803043655	0.180699547790774	0.173743575273331	0.201612020735032	0.205637058368464	0.198981486275153	0.000345832810362126	0.000376772245374309	0.000385215698910366
154	29.1800213528179	0.15	5.9225829584363	5.61708333350726	6.22808258336535	0.163344391165088	29.3683283356544	27.9528030065057	30.7838536648031	4.04	2.98	5.41	6.1855095791493	6.49874276298922	6.81197594682913	6.64301554661522	6.97941675711185	7.31581796760848	6.78921644844917	7.12705766607241	7.46931841308839	5.9225829584363	4.4433091570829	-0.282450225242746	41.4671489931971	0.0949531838697384	0.0983474316223131	0.0918766326320089	0.177050803043655	0.180699547790774	0.173743575273331	0.201612020735032	0.205637058368464	0.198981486275153	0.000345832810362126	0.000376772245374309	0.000385215698910366
154	29.1800213528179	0.15	5.92301995043613	5.62235863958561	6.22368126128665	0.167486638955224	29.3064059397081	27.9148994015782	30.697912477838	4.01	2.98	5.34	6.22013585348743	6.53019821780656	6.84026058212569	6.68554209839658	7.01880411045082	7.35206612250506	6.83333690222882	7.17707576605475	7.51744325559219	5.92301995043613	4.40817876460945	0.385682282184472	41.9017580050406	0.0949531838697384	0.0983474316223131	0.0918766326320089	0.177050803043655	0.180699547790774	0.173743575273331	0.201612020735032	0.205637058368464	0.198981486275153	0.000345832810362126	0.000376772245374309	0.000385215698910366
154	29.1800213528179	0.15	5.92321843407162	5.62457396534395	6.22186290279929	0.169286702663354	29.2871131294927	27.9054317942993	30.6687944646861	3.99	2.97	5.41	6.24237868586149	6.5514575125588	6.86053633925612	6.71248632250155	7.04484158340227	7.37719684430299	6.85348188310264	7.19225168148064	7.5374831483238	5.92321843407162	4.4322948108073	0.015442477151642	41.6523093794653	0.0949531838697384	0.0983474316223131	0.0918766326320089	0.177050803043655	0.180699547790774	0.173743575273331	0.201612020735032	0.205637058368464	0.198981486275153	0.000345832810362126	0.000376772245374309	0.000385215698910366
154	29.1800213528179	0.15	5.92385008021733	5.62531213879581	6.22238802163884	0.166411538616127	28.9902083874276	27.6083846965488	30.3720320783063	4.02	2.95	5.43	6.13549984425604	6.44258695323984	6.74967406222365	6.59255029123051	6.92251317300935	7.25247605478819	6.73084227467726	7.0649895729308	7.40585306865931	5.92385008021733	4.45587002676246	-0.409099841650792	41.3336163697092	0.0949531838697384	0.0983474316223131	0.0918766326320089	0.177050803043655	0.180699547790774	0.173743575273331	0.201612020735032	0.205637058368464	0.198981486275153	0.000345832810362126	0.000376772245374309	0.000385215698910366
154	29.1800213528179	0.15	5.92400859991652	5.6292526337863	6.21876456604674	0.175860500622141	29.6716132172882	28.303649624355	31.0395768102214	3.97	2.96	5.44	6.35906919516428	6.66641384009101	6.97375848501773	6.84142527968754	7.17208301572495	7.50274075176236	6.98643121039897	7.32364307575653	7.66277006622388	5.92400859991652	4.43343684518666	0.0778023139168234	41.6785476921414	0.0949531838697384	0.0983474316223131	0.0918766326320089	0.177050803043655	0.180699547790774	0.173743575273331	0.201612020735032	0.205637058368464	0.198981486275153	0.000345832810362126	0.000376772245374309	0.000385215698910366
154	29.1800213528179	0.15	5.92409714010773	5.62912543614064	6.21906884407483	0.170556006511325	29.1968447723194	27.8256059113149	30.5680836333238	4.06	3.01	5.51	6.12004092725667	6.42163500492524	6.72322908259381	6.56813628394328	6.89181238809072	7.21548849223816	6.70266430218993	7.04089886602075	7.36350602352887	5.92409714010773	4.49962388049479	-0.409406893920481	41.6658861392984	0.0949531838697384	0.0983474316223131	0.0918766326320089	0.177050803043655	0.180699547790774	0.173743575273331	0.201612020735032	0.205637058368464	0.198981486275153	0.000345832810362126	0.000376772245374309	0.000385215698910366
154	29.1800213528179	0.15	5.92431538606372	5.6247068558347	6.22392391629275	0.162155357185006	28.4368961155897	27.060271733542	29.8135204976373	3.95	2.93	5.39	6.10032885463037	6.41066799395926	6.72100713328814	6.56565255304597	6.89966388440201	7.23367521575805	6.70009890010092	7.04239982238652	7.38735363481303	5.92431538606372	4.39800854575329	-0.0268242469906999	41.3543586812124	0.0949531838697384	0.0983474316223131	0.0918766326320089	0.177050803043655	0.180699547790774	0.173743575273331	0.201612020735032	0.205637058368464	0.198981486275153	0.000345832810362126	0.000376772245374309	0.000385215698910366
154	29.1800213528179	0.15	5.92434149221887	5.62463069542988	6.22405228900787	0.169127206314319	29.2058349331714	27.8272061995635	30.5844636667793	4.03	2.97	5.46	6.17072682058689	6.47643991449565	6.78215300840442	6.62874590088235	6.9571503947149	7.28555488854746	6.76870374482698	7.10315107259068	7.43399895204963	5.92434149221887	4.45840933346076	-0.105315316804414	41.7143327060217	0.0949531838697384	0.0983474316223131	0.0918766326320089	0.177050803043655	0.180699547790774	0.173743575273331	0.201612020735032	0.205637058368464	0.198981486275153	0.000345832810362126	0.000376772245374309	0.000385215698910366
154	29.1800213528179	0.15	5.92512421291625	5.624077552215	6.2261708736175	0.16639295315147	28.9221880935904	27.5435142446683	30.3008619425125	3.98	2.91	5.36	6.16967247134956	6.47849167347119	6.78731087559282	6.63533584732333	6.96746354643459	7.29959124554585	6.77226264431511	7.11172277308677	7.44783164630736	5.92512421291625	4.38717909773727	-0.448033809473797	40.8890386459273	0.0949531838697384	0.0983474316223131	0.0918766326320089	0.177050803043655	0.180699547790774	0.173743575273331	0.201612020735032	0.205637058368464	0.198981486275153	0.000345832810362126	0.000376772245374309	0.000385215698910366
154	29.1800213528179	0.15	5.92626077674138	5.62653160938957	6.2259899440932	0.164047872606995	28.9075076149139	27.5177686992196	30.2972465306081	4.04	2.99	5.43	6.08948603792414	6.39702535246603	6.70456466700792	6.53991959803389	6.87020730668656	7.20049501533923	6.68233157437999	7.01779204919428	7.3590925417093	5.92626077674138	4.45706438419188	0.0246032676480421	41.8286364852298	0.0949531838697384	0.0983474316223131	0.0918766326320089	0.177050803043655	0.180699547790774	0.173743575273331	0.201612020735032	0.205637058368464	0.198981486275153	0.000345832810362126	0.000376772245374309	0.000385215698910366
154	29.1800213528179	0.15	5.92664281071891	5.62455818288442	6.22872743855341	0.16377060869076	29.281421198283	27.8722814937995	30.6905609027664	3.98	2.99	5.43	6.24094686957649	6.55647059265055	6.87199431572461	6.71169394514394	7.05101724110546	7.39034053706699	6.85967651538144	7.2049478213603	7.5467256726045	5.92664281071891	4.43831662841696	-0.165182788361507	41.5620150294213	0.0949531838697384	0.0983474316223131	0.0918766326320089	0.177050803043655	0.180699547790774	0.173743575273331	0.201612020735032	0.205637058368464	0.198981486275153	0.000345832810362126	0.000376772245374309	0.000385215698910366
154	29.1800213528179	0.15	5.92754775101434	5.62670820089594	6.22838730113274	0.164369188721316	29.1719638177528	27.7711518265612	30.5727758089443	3.96	2.92	5.36	6.25769317217946	6.57333912332804	6.88898507447662	6.73465643855278	7.07436101957262	7.41406560059245	6.8757855661189	7.22636832933186	7.57195910247246	5.92754775101434	4.39008707883994	0.0439838238471023	41.4076064608826	0.0949531838697384	0.0983474316223131	0.0918766326320089	0.177050803043655	0.180699547790774	0.173743575273331	0.201612020735032	0.205637058368464	0.198981486275153	0.000345832810362126	0.000376772245374309	0.000385215698910366
154	29.1800213528179	0.15	5.92817597002652	5.62666183723044	6.22969010282259	0.164835657875816	28.7111565002487	27.3348085410778	30.0875044594196	4.02	2.99	5.39	6.07442603951416	6.38028235711213	6.68613867471011	6.52689274611084	6.85553143027565	7.18417011444047	6.67535773286814	7.00773420860365	7.34576718548245	5.92817597002652	4.41303166464278	-0.280119812704898	41.2777356574811	0.0949531838697384	0.0983474316223131	0.0918766326320089	0.177050803043655	0.180699547790774	0.173743575273331	0.201612020735032	0.205637058368464	0.198981486275153	0.000345832810362126	0.000376772245374309	0.000385215698910366
154	29.1800213528179	0.15	5.9291814234547	5.63173333973784	6.22662950717156	0.173791378797103	29.3738253149337	28.0098439953259	30.7378066345415	4.02	2.96	5.41	6.22134565296887	6.52430340078385	6.82726114859884	6.68437376761928	7.00987936321742	7.33538495881555	6.82305022569397	7.15896028317196	7.48843748240417	5.9291814234547	4.43083194764005	0.0582570458147065	41.6701022257739	0.0949531838697384	0.0983474316223131	0.0918766326320089	0.177050803043655	0.180699547790774	0.173743575273331	0.201612020735032	0.205637058368464	0.198981486275153	0.000345832810362126	0.000376772245374309	0.000385215698910366
154	29.1800213528179	0.15	5.92967147609858	5.63202130307406	6.22732164912309	0.168202737508592	29.1645549927725	27.7833290224148	30.5457809631302	4.03	2.97	5.46	6.15387693020423	6.45981199750755	6.76574706481088	6.60976707401634	6.93836635501974	7.26696563602314	6.74438325855001	7.0796055541764	7.42018454197425	5.92967147609858	4.46402574826983	0.190593774031721	42.010915283714	0.0949531838697384	0.0983474316223131	0.0918766326320089	0.177050803043655	0.180699547790774	0.173743575273331	0.201612020735032	0.205637058368464	0.198981486275153	0.000345832810362126	0.000376772245374309	0.000385215698910366
154	29.1800213528179	0.15	5.93022616478789	5.63326398411797	6.2271883454578	0.167309058387435	29.4555578652746	28.0560781343709	30.8550375961782	4.06	2.97	5.49	6.17696536570468	6.48508176694921	6.79319816819374	6.62999210111682	6.96070616304401	7.2914202249712	6.76572788424311	7.1035156367164	7.44336028707931	5.93022616478789	4.47786105393461	0.496475862755882	42.3996069815954	0.0949531838697384	0.0983474316223131	0.0918766326320089	0.177050803043655	0.180699547790774	0.173743575273331	0.201612020735032	0.205637058368464	0.198981486275153	0.000345832810362126	0.000376772245374309	0.000385215698910366
154	29.1800213528179	0.15	5.93029469648384	5.63310471615295	6.22748467681472	0.172679178037044	29.5182358322795	28.1422164317985	30.8942552327604	4.04	2.97	5.49	6.22136429681206	6.52555917039706	6.82975404398206	6.68077645789141	7.00743438260083	7.33409230731026	6.81785016244354	7.14635639193859	7.48169294006053	5.93029469648384	4.45609509124957	0.580474249012082	42.3315792959411	0.0949531838697384	0.0983474316223131	0.0918766326320089	0.177050803043655	0.180699547790774	0.173743575273331	0.201612020735032	0.205637058368464	0.198981486275153	0.000345832810362126	0.000376772245374309	0.000385215698910366
154	29.1800213528179	0.15	5.93077913739109	5.62646708695482	6.23509118782736	0.163525913927397	29.1153358876865	27.7129358150277	30.5177359603453	4.04	2.97	5.45	6.12869325294428	6.43883289028188	6.74897252761947	6.58153666932694	6.91459223460075	7.24764779987456	6.71966504992591	7.06079337345201	7.39768360498284	5.93077913739109	4.44802037514498	-0.0600010609614884	41.717972216107	0.0949531838697384	0.0983474316223131	0.0918766326320089	0.177050803043655	0.180699547790774	0.173743575273331	0.201612020735032	0.205637058368464	0.198981486275153	0.000345832810362126	0.000376772245374309	0.000385215698910366
154	29.1800213528179	0.15	5.9325055013172	5.63638135993675	6.22862964269766	0.170874287354129	29.6662884559494	28.2745673397564	31.0580095721423	4.08	2.98	5.49	6.19237554665143	6.4971745451335	6.80197354361558	6.64255051244155	6.96950786964732	7.29646522685309	6.77615084740677	7.11096961959876	7.44489807115117	5.9325055013172	4.50029329540269	0.00468330115740842	42.0651527567461	0.0949531838697384	0.0983474316223131	0.0918766326320089	0.177050803043655	0.180699547790774	0.173743575273331	0.201612020735032	0.205637058368464	0.198981486275153	0.000345832810362126	0.000376772245374309	0.000385215698910366
154	29.1800213528179	0.15	5.93334929659276	5.63494533458104	6.23175325860448	0.166974238555441	29.0985758701574	27.7143932796586	30.4827584606562	3.99	2.97	5.41	6.20445965426633	6.51433853020735	6.82421740614837	6.67231293292114	7.00555852509105	7.33880411726096	6.82207879379159	7.1523532666479	7.49838222405065	5.93334929659276	4.42810923190135	-0.409087661280683	41.2074815253289	0.0949531838697384	0.0983474316223131	0.0918766326320089	0.177050803043655	0.180699547790774	0.173743575273331	0.201612020735032	0.205637058368464	0.198981486275153	0.000345832810362126	0.000376772245374309	0.000385215698910366
154	29.1800213528179	0.15	5.93352471548295	5.62742514068958	6.23962429027633	0.166750926840969	29.6084757580822	28.19890620687	31.0180453092945	3.98	2.94	5.36	6.31900996753865	6.63487626315686	6.95074255877507	6.79626120018397	7.13598369791442	7.47570619564488	6.94136656156924	7.29368461637411	7.63416281906067	5.93352471548295	4.38663517637982	0.199981015548624	41.5418128868351	0.0949531838697384	0.0983474316223131	0.0918766326320089	0.177050803043655	0.180699547790774	0.173743575273331	0.201612020735032	0.205637058368464	0.198981486275153	0.000345832810362126	0.000376772245374309	0.000385215698910366
154	29.1800213528179	0.15	5.93379225190239	5.63843937680077	6.22914512700401	0.176393746068161	29.6756392598431	28.3100016238231	31.0412768958631	4.03	2.95	5.46	6.27147226116743	6.57399992142368	6.87652758167992	6.73619001225296	7.06113505204319	7.38608009183342	6.87498529690382	7.20177736631739	7.53659919624795	5.93379225190239	4.44961574733221	-0.142497527129026	41.5591105172179	0.0949531838697384	0.0983474316223131	0.0918766326320089	0.177050803043655	0.180699547790774	0.173743575273331	0.201612020735032	0.205637058368464	0.198981486275153	0.000345832810362126	0.000376772245374309	0.000385215698910366
154	29.1800213528179	0.15	5.93491210863066	5.6369873036416	6.23283691361972	0.170239535040119	29.3686247167335	27.9877733485747	30.7494760848924	4.02	2.96	5.43	6.22421755967558	6.53130591665037	6.83839427362515	6.68842264070433	7.01841379216946	7.3484049436346	6.82698725985175	7.16330465270575	7.50344762863985	5.93491210863066	4.42519842843201	-0.0726908620206992	41.5326902833083	0.0949531838697384	0.0983474316223131	0.0918766326320089	0.177050803043655	0.180699547790774	0.173743575273331	0.201612020735032	0.205637058368464	0.198981486275153	0.000345832810362126	0.000376772245374309	0.000385215698910366
154	29.1800213528179	0.15	5.93530938214557	5.63992942916947	6.23068933512167	0.174931781407748	29.703019004616	28.3292037612357	31.0768342479963	3.96	2.93	5.39	6.37612239046348	6.68533030917185	6.99453822788022	6.86119300406028	7.1939242596295	7.52665551519873	7.00197742158706	7.34574321986982	7.68059333707562	5.93530938214557	4.41664084531894	0.266639941897769	41.7352287955074	0.0949531838697384	0.0983474316223131	0.0918766326320089	0.177050803043655	0.180699547790774	0.173743575273331	0.201612020735032	0.205637058368464	0.198981486275153	0.000345832810362126	0.000376772245374309	0.000385215698910366
154	29.1800213528179	0.15	5.93568254873819	5.63279652033152	6.23856857714485	0.162105217718891	28.5616176578089	27.178700340245	29.9445349753727	4.01	2.94	5.45	6.05589302576817	6.364031355924	6.67216968607984	6.50898545588736	6.84017821323158	7.17137097057579	6.64308064643226	6.97961601179271	7.31968390769914	5.93568254873819	4.4221733570954	-0.127825155167652	41.4735324591912	0.0949531838697384	0.0983474316223131	0.0918766326320089	0.177050803043655	0.180699547790774	0.173743575273331	0.201612020735032	0.205637058368464	0.198981486275153	0.000345832810362126	0.000376772245374309	0.000385215698910366
154	29.1800213528179	0.15	5.93650355277084	5.63449576711385	6.23851133842783	0.16476874686658	28.9525697396619	27.5643115849781	30.3408278943457	4	2.95	5.44	6.15506258529907	6.46505820410086	6.77505382290265	6.61722385207202	6.95049591459701	7.283767977122	6.7565409238961	7.09240647258777	7.43312084955735	5.93650355277084	4.42558412375049	-0.251440233041646	41.3744127259727	0.0949531838697384	0.0983474316223131	0.0918766326320089	0.177050803043655	0.180699547790774	0.173743575273331	0.201612020735032	0.205637058368464	0.198981486275153	0.000345832810362126	0.000376772245374309	0.000385215698910366
154	29.1800213528179	0.15	5.93894086951693	5.63602230531592	6.24185943371794	0.166641520004832	29.2860889554916	27.8913180953887	30.6808598155945	3.99	2.99	5.39	6.23132157210879	6.54293344068323	6.85454530925767	6.69961231737201	7.0346421643767	7.36967201138139	6.85123924382911	7.19171452147255	7.53097953863195	5.93894086951693	4.41245318299833	-0.403870431337277	41.1365146123576	0.0949531838697384	0.0983474316223131	0.0918766326320089	0.177050803043655	0.180699547790774	0.173743575273331	0.201612020735032	0.205637058368464	0.198981486275153	0.000345832810362126	0.000376772245374309	0.000385215698910366
154	29.1800213528179	0.15	5.93908890925533	5.63632500896113	6.24185280954953	0.16759759487393	29.1595933453673	27.7756082815321	30.5435784092024	3.96	2.93	5.42	6.25922539759461	6.57110603666629	6.88298667573796	6.73637188663276	7.07202747267937	7.40768305872599	6.87107882473082	7.21529845845532	7.55541617900686	5.93908890925533	4.40412229504908	-0.0374870149908326	41.417065321441	0.0949531838697384	0.0983474316223131	0.0918766326320089	0.177050803043655	0.180699547790774	0.173743575273331	0.201612020735032	0.205637058368464	0.198981486275153	0.000345832810362126	0.000376772245374309	0.000385215698910366
154	29.1800213528179	0.15	5.93928893713517	5.64091259138197	6.23766528288836	0.171787516418775	29.4433131054125	28.0664875104218	30.8201387004032	3.97	2.93	5.4	6.30033324085577	6.60940148674012	6.91846973262446	6.77755107923775	7.11002965511178	7.44250823098581	6.92055241884273	7.25687626567367	7.59738378717688	5.93928893713517	4.41350833436159	-0.534123989130631	40.937633167481	0.0949531838697384	0.0983474316223131	0.0918766326320089	0.177050803043655	0.180699547790774	0.173743575273331	0.201612020735032	0.205637058368464	0.198981486275153	0.000345832810362126	0.000376772245374309	0.000385215698910366
154	29.1800213528179	0.15	5.9396954286098	5.64273903478441	6.23665182243519	0.172628703999829	29.6380543137518	28.2562053496414	31.0199032778622	3.98	2.96	5.44	6.32755158433054	6.63699584600573	6.94644010768092	6.80491101713906	7.13770019118208	7.47048936522509	6.94707471658497	7.29068789061246	7.62866210345617	5.9396954286098	4.44610866263557	-0.163939261222621	41.5328031508839	0.0949531838697384	0.0983474316223131	0.0918766326320089	0.177050803043655	0.180699547790774	0.173743575273331	0.201612020735032	0.205637058368464	0.198981486275153	0.000345832810362126	0.000376772245374309	0.000385215698910366
154	29.1800213528179	0.15	5.94029274169201	5.63837956437106	6.24220591901296	0.166112143353575	29.2879437740802	27.8904200671833	30.6854674809772	3.99	2.96	5.36	6.23400337117816	6.54637469721451	6.85874602325085	6.7028549012104	7.03871928065564	7.37458366010089	6.84779317777276	7.19464638796109	7.53171750376041	5.94029274169201	4.41296381858068	0.705122279442323	42.2668331960924	0.0949531838697384	0.0983474316223131	0.0918766326320089	0.177050803043655	0.180699547790774	0.173743575273331	0.201612020735032	0.205637058368464	0.198981486275153	0.000345832810362126	0.000376772245374309	0.000385215698910366
154	29.1800213528179	0.15	5.94039920815709	5.64463033623201	6.23616808008218	0.171906050155057	29.3036772327217	27.9339518150551	30.6734026503882	3.96	2.94	5.42	6.28881421658028	6.59718263994064	6.905551063301	6.76745039075416	7.09928846631129	7.43112654186842	6.90691166401909	7.24841661210071	7.58513988942641	5.94039920815709	4.41425412920257	0.340860777322435	41.8114055182101	0.0949531838697384	0.0983474316223131	0.0918766326320089	0.177050803043655	0.180699547790774	0.173743575273331	0.201612020735032	0.205637058368464	0.198981486275153	0.000345832810362126	0.000376772245374309	0.000385215698910366
154	29.1800213528179	0.15	5.94081582693963	5.64535719605972	6.23627445781954	0.175806422844168	29.8737635812796	28.4962231583175	31.2513040042417	3.99	2.95	5.42	6.36875886177463	6.67663203947439	6.98450521717415	6.84766389797539	7.1786878996444	7.50971190131341	6.99248497586568	7.32502913760892	7.66084496370768	5.94081582693963	4.43738555273457	-0.0610405547384822	41.5573575754662	0.0949531838697384	0.0983474316223131	0.0918766326320089	0.177050803043655	0.180699547790774	0.173743575273331	0.201612020735032	0.205637058368464	0.198981486275153	0.000345832810362126	0.000376772245374309	0.000385215698910366
154	29.1800213528179	0.15	5.94120714125337	5.6411911201156	6.24122316239114	0.168999087458338	29.2456386755621	27.8645013940096	30.6267759571147	4	2.97	5.46	6.21256460418152	6.52049778653279	6.82843096888405	6.67785901684987	7.0088550723223	7.33985112779472	6.81362936975648	7.15700859808323	7.49336862335103	5.94120714125337	4.44189475418635	0.134221410599299	41.8310671288196	0.0949531838697384	0.0983474316223131	0.0918766326320089	0.177050803043655	0.180699547790774	0.173743575273331	0.201612020735032	0.205637058368464	0.198981486275153	0.000345832810362126	0.000376772245374309	0.000385215698910366
154	29.1800213528179	0.15	5.94137351423403	5.64066759477831	6.24207943368974	0.166188833077859	29.2422163991001	27.8472607854334	30.6371720127668	4.08	3.02	5.48	6.10769187156275	6.41364509002938	6.71959830849601	6.55279576949392	6.88104562194075	7.20929547438759	6.69305544758416	7.02627736209831	7.37061885298926	5.94137351423403	4.48457480934064	-0.0840763080168448	41.9710919980237	0.0949531838697384	0.0983474316223131	0.0918766326320089	0.177050803043655	0.180699547790774	0.173743575273331	0.201612020735032	0.205637058368464	0.198981486275153	0.000345832810362126	0.000376772245374309	0.000385215698910366
154	29.1800213528179	0.15	5.94336750747456	5.63752966077146	6.24920535417765	0.165286414659883	29.3238596980672	27.9204371102006	30.7272822859337	4	2.97	5.38	6.22491992931494	6.53781593455942	6.8507119398039	6.69112530041854	7.02745514897317	7.36378499752781	6.83742405288784	7.18149949847096	7.53096204273422	5.94336750747456	4.40987814919022	-0.275378223232403	41.2866191949169	0.0949531838697384	0.0983474316223131	0.0918766326320089	0.177050803043655	0.180699547790774	0.173743575273331	0.201612020735032	0.205637058368464	0.198981486275153	0.000345832810362126	0.000376772245374309	0.000385215698910366
154	29.1800213528179	0.15	5.94348055053127	5.64441255643257	6.24254854462996	0.168609934494556	29.2088688505084	27.8275538054622	30.5901838955546	4.02	2.96	5.47	6.17686654744917	6.48347627509111	6.79008600273305	6.63609089692233	6.96549578318344	7.29490066944455	6.77037702618492	7.10706238529753	7.44759607896396	5.94348055053127	4.44924298497593	0.205004205354782	41.9614617227219	0.0949531838697384	0.0983474316223131	0.0918766326320089	0.177050803043655	0.180699547790774	0.173743575273331	0.201612020735032	0.205637058368464	0.198981486275153	0.000345832810362126	0.000376772245374309	0.000385215698910366
154	29.1800213528179	0.15	5.94443508189106	5.6413825111791	6.24748765260302	0.168871960412848	29.5932306717238	28.1950453394705	30.9914160039772	4.05	2.99	5.41	6.22732753914789	6.53613917323258	6.84495080731728	6.6864773487818	7.0180581084844	7.34963886818701	6.83048569317236	7.16900739303478	7.51289286992126	5.94443508189106	4.44378884646349	-0.165806853713611	41.6130867218971	0.0949531838697384	0.0983474316223131	0.0918766326320089	0.177050803043655	0.180699547790774	0.173743575273331	0.201612020735032	0.205637058368464	0.198981486275153	0.000345832810362126	0.000376772245374309	0.000385215698910366
154	29.1800213528179	0.15	5.94497496104377	5.64551608544116	6.24443383664638	0.168935330760463	29.4413441316416	28.0506488917803	30.8320393715028	4.04	3.01	5.48	6.20282014859309	6.51034360331401	6.81786705803492	6.66107202932515	6.9913146985516	7.32155736777804	6.80462816851358	7.1410228222617	7.47312486631348	5.94497496104377	4.4710955265226	-0.160319408670558	41.7745595652392	0.0949531838697384	0.0983474316223131	0.0918766326320089	0.177050803043655	0.180699547790774	0.173743575273331	0.201612020735032	0.205637058368464	0.198981486275153	0.000345832810362126	0.000376772245374309	0.000385215698910366
154	29.1800213528179	0.15	5.94566820587727	5.64505465384792	6.24628175790661	0.169871913799018	29.2935057952707	27.9143914295788	30.6726201609627	3.98	2.93	5.39	6.25099674498627	6.55982810291332	6.86865946084038	6.72257942850661	7.05470939407465	7.38683935964268	6.8652473228426	7.20249918045239	7.54408342823745	5.94566820587727	4.39511290108015	0.173784794217175	41.5980937277748	0.0949531838697384	0.0983474316223131	0.0918766326320089	0.177050803043655	0.180699547790774	0.173743575273331	0.201612020735032	0.205637058368464	0.198981486275153	0.000345832810362126	0.000376772245374309	0.000385215698910366
154	29.1800213528179	0.15	5.94651578983243	5.65006117611211	6.24297040355274	0.173559327649827	29.8983032617929	28.5088447864676	31.2877617371182	4	2.97	5.46	6.36370283007764	6.67385572816702	6.98400862625639	6.84124734224068	7.17467471092821	7.50810207961574	6.9827181741997	7.32716867778811	7.67079541746428	5.94651578983243	4.45308446006717	-0.995802580153136	40.7350260482166	0.0949531838697384	0.0983474316223131	0.0918766326320089	0.177050803043655	0.180699547790774	0.173743575273331	0.201612020735032	0.205637058368464	0.198981486275153	0.000345832810362126	0.000376772245374309	0.000385215698910366
154	29.1800213528179	0.15	5.94820291954304	5.64899026860378	6.2474155704823	0.168962466401799	29.2163763381995	27.8364410610959	30.5963116153032	4.05	2.99	5.45	6.13902792953338	6.44335782531618	6.74768772109898	6.59055081442497	6.91726404419483	7.24397727396469	6.72702519044657	7.06236965720719	7.39714008952098	5.94820291954304	4.45381701467734	0.0881976842216972	41.9323554010436	0.0949531838697384	0.0983474316223131	0.0918766326320089	0.177050803043655	0.180699547790774	0.173743575273331	0.201612020735032	0.205637058368464	0.198981486275153	0.000345832810362126	0.000376772245374309	0.000385215698910366
154	29.1800213528179	0.15	5.94845323089949	5.65165429763766	6.24525216416132	0.1751525230882	29.8102974758648	28.4325738562015	31.1880210955281	4.02	2.96	5.48	6.31077042022808	6.6165639621773	6.92235750412651	6.77990148992808	7.10842716153648	7.43695283314488	6.91443483850797	7.25636692532038	7.58349409369323	5.94845323089949	4.45816160070072	0.415203941176201	42.1811668028576	0.0949531838697384	0.0983474316223131	0.0918766326320089	0.177050803043655	0.180699547790774	0.173743575273331	0.201612020735032	0.205637058368464	0.198981486275153	0.000345832810362126	0.000376772245374309	0.000385215698910366
154	29.1800213528179	0.15	5.94851188733905	5.6432314668345	6.2537923078436	0.161820754995744	28.9748463190615	27.5704501089759	30.3792425291471	4.02	2.96	5.39	6.12611468722439	6.43816952184919	6.75022435647398	6.58234780735699	6.91764245352991	7.25293709970284	6.72098960120503	7.06820054009805	7.4071717897309	5.94851188733905	4.40440395095821	0.155635346035176	41.7034632676911	0.0949531838697384	0.0983474316223131	0.0918766326320089	0.177050803043655	0.180699547790774	0.173743575273331	0.201612020735032	0.205637058368464	0.198981486275153	0.000345832810362126	0.000376772245374309	0.000385215698910366
154	29.1800213528179	0.15	5.94929265930462	5.65337687523955	6.24520844336969	0.176067013824611	29.7541596261961	28.3833668651026	31.1249523872897	4.01	2.95	5.44	6.32470246840236	6.63015799807794	6.93561352775353	6.7979550534169	7.12626661778316	7.45457818214941	6.93648717009032	7.27503481368818	7.60438885129407	5.94929265930462	4.44913625968818	-0.312744764529847	41.3757777981387	0.0949531838697384	0.0983474316223131	0.0918766326320089	0.177050803043655	0.180699547790774	0.173743575273331	0.201612020735032	0.205637058368464	0.198981486275153	0.000345832810362126	0.000376772245374309	0.000385215698910366
154	29.1800213528179	0.15	5.94975374049645	5.64969885833849	6.24980862265441	0.169238710957012	29.6875165756286	28.2867063327418	31.0883268185154	4.03	2.97	5.45	6.27506490123787	6.58581777168638	6.89657064213488	6.74113029410872	7.07496358857368	7.40879688303863	6.88572826500788	7.22022659917245	7.56441464339789	5.94975374049645	4.46201055823158	-0.0934980952364566	41.720409941935	0.0949531838697384	0.0983474316223131	0.0918766326320089	0.177050803043655	0.180699547790774	0.173743575273331	0.201612020735032	0.205637058368464	0.198981486275153	0.000345832810362126	0.000376772245374309	0.000385215698910366
154	29.1800213528179	0.15	5.94987421366829	5.65075437659134	6.24899405074523	0.173331169014994	29.7767683489219	28.3918563478176	31.1616803500262	4.04	2.98	5.48	6.27467056808742	6.58073955020202	6.88680853231662	6.7377876406894	7.06644677625876	7.39510591182812	6.87436553014364	7.20963581959237	7.55104521166143	5.94987421366829	4.47786238043261	0.0878827467879963	41.9842694498903	0.0949531838697384	0.0983474316223131	0.0918766326320089	0.177050803043655	0.180699547790774	0.173743575273331	0.201612020735032	0.205637058368464	0.198981486275153	0.000345832810362126	0.000376772245374309	0.000385215698910366
154	29.1800213528179	0.15	5.94997833016107	5.64931171444137	6.25064494588076	0.163228135468951	28.4338035287962	27.0627381932727	29.8048688643197	4.01	2.95	5.45	6.02302349174766	6.32816477736345	6.63330606297925	6.47278459253435	6.80071188931249	7.12863918609063	6.60140253131418	6.93679271133432	7.27552119488405	5.94997833016107	4.42013887113506	-0.0779232156727082	41.4805140902713	0.0949531838697384	0.0983474316223131	0.0918766326320089	0.177050803043655	0.180699547790774	0.173743575273331	0.201612020735032	0.205637058368464	0.198981486275153	0.000345832810362126	0.000376772245374309	0.000385215698910366
154	29.1800213528179	0.15	5.95037070018129	5.65326340865261	6.24747799170997	0.173145283892498	29.7587509536074	28.3737784946997	31.1437234125151	3.97	2.93	5.35	6.37223308355521	6.68327263453053	6.99431218550585	6.85526282758201	7.18987988313379	7.52449693868558	7.00133746896557	7.34000588108877	7.68673452279321	5.95037070018129	4.40217629506491	-0.565587141912096	40.8216711553186	0.0949531838697384	0.0983474316223131	0.0918766326320089	0.177050803043655	0.180699547790774	0.173743575273331	0.201612020735032	0.205637058368464	0.198981486275153	0.000345832810362126	0.000376772245374309	0.000385215698910366
154	29.1800213528179	0.15	5.95059496784857	5.65120238912604	6.2499875465711	0.169384268735658	29.1963759095674	27.8194529115384	30.5732989075964	4.02	2.95	5.42	6.18452141276728	6.49062411694771	6.79672682112814	6.64548559772275	6.97440371058685	7.30332182345095	6.78852820838206	7.1172462064954	7.45236938773454	5.95059496784857	4.42471836986543	0.156187291807558	41.8018667992674	0.0949531838697384	0.0983474316223131	0.0918766326320089	0.177050803043655	0.180699547790774	0.173743575273331	0.201612020735032	0.205637058368464	0.198981486275153	0.000345832810362126	0.000376772245374309	0.000385215698910366
154	29.1800213528179	0.15	5.95177994498861	5.65122273627541	6.25233715370181	0.166644338332647	29.3310172616832	27.9341208335458	30.7279136898206	3.98	2.94	5.4	6.26603799078893	6.57938259683771	6.89272720288649	6.74008470945632	7.07713488232865	7.41418505520098	6.87964621208326	7.22103643112947	7.56596313532923	5.95177994498861	4.41631500425508	0.0765374085541939	41.5916072411797	0.0949531838697384	0.0983474316223131	0.0918766326320089	0.177050803043655	0.180699547790774	0.173743575273331	0.201612020735032	0.205637058368464	0.198981486275153	0.000345832810362126	0.000376772245374309	0.000385215698910366
154	29.1800213528179	0.15	5.95228477921021	5.65375221448381	6.25081734393661	0.169623268861009	29.1118311250847	27.7400602988046	30.4836019513647	4	2.98	5.41	6.19117490675578	6.49733405082407	6.80349319489236	6.65565799995499	6.98478624898152	7.31391449800804	6.80278415455567	7.13915682102191	7.4715613707436	5.95228477921021	4.42726087843655	0.0381711281382651	41.7031153804005	0.0949531838697384	0.0983474316223131	0.0918766326320089	0.177050803043655	0.180699547790774	0.173743575273331	0.201612020735032	0.205637058368464	0.198981486275153	0.000345832810362126	0.000376772245374309	0.000385215698910366
154	29.1800213528179	0.15	5.9524427062458	5.65228674570326	6.25259866678834	0.170975293783716	29.4354571363825	28.0550569473539	30.8158573254111	3.97	2.94	5.43	6.29627438168016	6.60607159089477	6.91586880010939	6.7729978326851	7.10625138857962	7.43950494447414	6.90859442031568	7.2532532663086	7.59302643477832	5.9524427062458	4.40412427225494	0.510767055604513	41.9227273211222	0.0949531838697384	0.0983474316223131	0.0918766326320089	0.177050803043655	0.180699547790774	0.173743575273331	0.201612020735032	0.205637058368464	0.198981486275153	0.000345832810362126	0.000376772245374309	0.000385215698910366
154	29.1800213528179	0.15	5.95262867806685	5.65165116697407	6.25360618915964	0.164529457774345	28.8972946379687	27.5104810392588	30.2841082366786	4	2.94	5.41	6.13616145485951	6.44548763993548	6.75481382501145	6.59604789721323	6.92855712918716	7.26106636116108	6.73348119650654	7.06912421884276	7.40943922414041	5.95262867806685	4.42570410792894	0.185334083340026	41.7838014231863	0.0949531838697384	0.0983474316223131	0.0918766326320089	0.177050803043655	0.180699547790774	0.173743575273331	0.201612020735032	0.205637058368464	0.198981486275153	0.000345832810362126	0.000376772245374309	0.000385215698910366
154	29.1800213528179	0.15	5.95369047146587	5.6489650852428	6.25841585768894	0.169758034672818	29.5089165793547	28.1190996295659	30.8987335291434	3.96	2.92	5.36	6.32828851176755	6.64107102446081	6.95385353715408	6.80965161495093	7.1462260202944	7.48280042563787	6.94912259243296	7.2925521504547	7.63471515793305	5.95369047146587	4.39028137313061	-0.378104201915526	40.9745362675541	0.0949531838697384	0.0983474316223131	0.0918766326320089	0.177050803043655	0.180699547790774	0.173743575273331	0.201612020735032	0.205637058368464	0.198981486275153	0.000345832810362126	0.000376772245374309	0.000385215698910366
154	29.1800213528179	0.15	5.95387415389019	5.65488914366085	6.25285916411954	0.168635037166827	29.2667917919015	27.8828614271558	30.6507221566472	4	2.95	5.4	6.22411252577655	6.53303843499573	6.8419643442149	6.69119943374118	7.02330860758318	7.35541778142518	6.82615017144864	7.17167881949577	7.51162852463676	5.95387415389019	4.41491361838986	0.0400236439100674	41.5857444997724	0.0949531838697384	0.0983474316223131	0.0918766326320089	0.177050803043655	0.180699547790774	0.173743575273331	0.201612020735032	0.205637058368464	0.198981486275153	0.000345832810362126	0.000376772245374309	0.000385215698910366
154	29.1800213528179	0.15	5.95538497556075	5.65725009711381	6.25351985400769	0.171816894052429	29.4549381793613	28.0777111580989	30.8321652006237	4.01	2.94	5.42	6.25684091320298	6.56374236698896	6.87064382077494	6.72504649993161	7.0549136926953	7.384780885459	6.86306785497431	7.20309540377261	7.54047930743299	5.95538497556075	4.42967221997012	-0.134189108676103	41.4559565558962	0.0949531838697384	0.0983474316223131	0.0918766326320089	0.177050803043655	0.180699547790774	0.173743575273331	0.201612020735032	0.205637058368464	0.198981486275153	0.000345832810362126	0.000376772245374309	0.000385215698910366
154	29.1800213528179	0.15	5.95642463821994	5.65334760027438	6.2595016761655	0.16571783489791	28.8722891476342	27.4926349687224	30.2519433265459	3.99	2.92	5.43	6.15472532709897	6.46358595567264	6.77244658424632	6.61881722967893	6.95096723497193	7.28311724026493	6.74882864474274	7.08633596320685	7.42523511101705	5.95642463821994	4.4009278918939	0.225875237825724	41.6566125826243	0.0949531838697384	0.0983474316223131	0.0918766326320089	0.177050803043655	0.180699547790774	0.173743575273331	0.201612020735032	0.205637058368464	0.198981486275153	0.000345832810362126	0.000376772245374309	0.000385215698910366
154	29.1800213528179	0.15	5.95734081362114	5.65710282440194	6.25757880284035	0.169078905152464	29.324532877095	27.9400631957772	30.7090025584127	4.04	2.98	5.45	6.17908619816715	6.48526866596144	6.79145113375573	6.63567328294663	6.96448028710396	7.29328729126129	6.77227407648826	7.10906667105559	7.44270061218265	5.95734081362114	4.46115743196571	0.418791173776131	42.1938577920529	0.0949531838697384	0.0983474316223131	0.0918766326320089	0.177050803043655	0.180699547790774	0.173743575273331	0.201612020735032	0.205637058368464	0.198981486275153	0.000345832810362126	0.000376772245374309	0.000385215698910366
154	29.1800213528179	0.15	5.95811632602507	5.66122119232342	6.25501145972672	0.170568171554128	29.0017533760933	27.6397356040784	30.3637711481082	3.98	2.94	5.4	6.19011605505368	6.49514965590237	6.80018325675107	6.65718380522904	6.98523334897916	7.31328289272927	6.79980093184511	7.12996212938583	7.46087493570601	5.95811632602507	4.40725351378709	0.440774164239804	41.897228275827	0.0949531838697384	0.0983474316223131	0.0918766326320089	0.177050803043655	0.180699547790774	0.173743575273331	0.201612020735032	0.205637058368464	0.198981486275153	0.000345832810362126	0.000376772245374309	0.000385215698910366
154	29.1800213528179	0.15	5.95840023574772	5.65656022432895	6.26024024716649	0.168325688740057	28.9674929822597	27.5962023101717	30.3387836543476	3.98	2.94	5.35	6.18092814528689	6.48806638899202	6.79520463269715	6.64737280450187	6.97768928132175	7.30800575814162	6.78986258168836	7.12297959926141	7.46365392565171	5.95840023574772	4.3948207807967	0.3413947518623	41.7539140455576	0.0949531838697384	0.0983474316223131	0.0918766326320089	0.177050803043655	0.180699547790774	0.173743575273331	0.201612020735032	0.205637058368464	0.198981486275153	0.000345832810362126	0.000376772245374309	0.000385215698910366
154	29.1800213528179	0.15	5.95984668555634	5.66339417830372	6.25629919280896	0.168942701649685	28.9631191798735	27.5950493494367	30.3311890103103	3.97	2.95	5.45	6.20213980342261	6.50962105637377	6.81710230932493	6.672877513608	7.0036963606036	7.3345152075992	6.80551067082567	7.146737475035	7.48661595722366	5.95984668555634	4.42057710142445	0.285098198691738	41.836386126474	0.0949531838697384	0.0983474316223131	0.0918766326320089	0.177050803043655	0.180699547790774	0.173743575273331	0.201612020735032	0.205637058368464	0.198981486275153	0.000345832810362126	0.000376772245374309	0.000385215698910366
154	29.1800213528179	0.15	5.9606125005806	5.66053552112929	6.26068948003191	0.165697336019192	29.1273349300734	27.7353902686862	30.5192795914606	3.98	2.93	5.42	6.21026977743156	6.52194204087289	6.83361430431422	6.67869973708743	7.01388090288277	7.3490620686781	6.81177250953262	7.1548035833864	7.49860913495739	5.9606125005806	4.42788198262033	-0.0958626667137077	41.4973557640049	0.0949531838697384	0.0983474316223131	0.0918766326320089	0.177050803043655	0.180699547790774	0.173743575273331	0.201612020735032	0.205637058368464	0.198981486275153	0.000345832810362126	0.000376772245374309	0.000385215698910366
154	29.1800213528179	0.15	5.96321473915509	5.66614809093239	6.26028138737779	0.174123179366286	29.7567167218719	28.3765500914765	31.1368833522672	4.04	2.99	5.42	6.27561279548747	6.5808433939109	6.88607399233434	6.73933187864704	7.06711664952594	7.39490142040485	6.88210136759339	7.2221909217622	7.55296617977738	5.96321473915509	4.43937307220591	-0.192804199186423	41.5247759662658	0.0949531838697384	0.0983474316223131	0.0918766326320089	0.177050803043655	0.180699547790774	0.173743575273331	0.201612020735032	0.205637058368464	0.198981486275153	0.000345832810362126	0.000376772245374309	0.000385215698910366
154	29.1800213528179	0.15	5.96435814486308	5.66652701038306	6.2621892793431	0.175043552532447	29.5670614883212	28.2000637894497	30.9340591871928	4.02	2.94	5.45	6.25863502930582	6.56202227505875	6.86540952081168	6.72382511890323	7.04976244776113	7.37569977661903	6.86308535893799	7.19345460189829	7.52286238274816	5.96435814486308	4.43096316713215	-0.29480075970808	41.3069085313108	0.0949531838697384	0.0983474316223131	0.0918766326320089	0.177050803043655	0.180699547790774	0.173743575273331	0.201612020735032	0.205637058368464	0.198981486275153	0.000345832810362126	0.000376772245374309	0.000385215698910366
154	29.1800213528179	0.15	5.96467239686913	5.66646134336136	6.26288345037689	0.168230138217308	28.8278936086877	27.4627455127802	30.1930417045953	3.99	2.92	5.38	6.13760240568205	6.44269703774115	6.74779166980025	6.59910303342005	6.92713844184558	7.2551738502711	6.73172636575841	7.0696122901147	7.40230432213957	5.96467239686913	4.40418404093647	0.221216601579033	41.6624989492016	0.0949531838697384	0.0983474316223131	0.0918766326320089	0.177050803043655	0.180699547790774	0.173743575273331	0.201612020735032	0.205637058368464	0.198981486275153	0.000345832810362126	0.000376772245374309	0.000385215698910366
154	29.1800213528179	0.15	5.96570794683853	5.66762177852629	6.26379411515076	0.17024271108515	29.0264604578498	27.6617122806566	30.3912086350431	3.98	2.93	5.39	6.19587664323198	6.50156311951271	6.80724959579344	6.66348384341239	6.99224069464365	7.32099754587492	6.79889330811901	7.13555799667181	7.47329012139298	5.96570794683853	4.40240847647336	-0.15495012593458	41.1920148226487	0.0949531838697384	0.0983474316223131	0.0918766326320089	0.177050803043655	0.180699547790774	0.173743575273331	0.201612020735032	0.205637058368464	0.198981486275153	0.000345832810362126	0.000376772245374309	0.000385215698910366
154	29.1800213528179	0.15	5.96602347950055	5.66814301450734	6.26390394449376	0.171556134480762	29.3037806737644	27.9323645846866	30.6751967628421	4	2.93	5.4	6.22665638489935	6.53237116681549	6.83808594873163	6.69287714356683	7.021482312996	7.35008748242517	6.83309174001863	7.16789082417261	7.49936710445606	5.96602347950055	4.40762666189953	-0.212511651244998	41.2607391389317	0.0949531838697384	0.0983474316223131	0.0918766326320089	0.177050803043655	0.180699547790774	0.173743575273331	0.201612020735032	0.205637058368464	0.198981486275153	0.000345832810362126	0.000376772245374309	0.000385215698910366
154	29.1800213528179	0.15	5.96642192997584	5.66774786108698	6.26509599886469	0.168592854975217	28.9554484759147	27.5860344950691	30.3248624567604	4.03	2.96	5.48	6.1165683044532	6.42020434001362	6.72384037557404	6.57048373226069	6.8966528409626	7.22282194966451	6.70232588185172	7.04032401684726	7.37093351306421	5.96642192997584	4.45649678058521	-0.126790120474996	41.6469708047189	0.0949531838697384	0.0983474316223131	0.0918766326320089	0.177050803043655	0.180699547790774	0.173743575273331	0.201612020735032	0.205637058368464	0.198981486275153	0.000345832810362126	0.000376772245374309	0.000385215698910366
154	29.1800213528179	0.15	5.96737744317898	5.6694732578085	6.26528162854945	0.170584432292999	29.3471841223637	27.9690229862712	30.7253452584562	4.01	2.95	5.47	6.22476537402899	6.53148791217385	6.83821045031872	6.68959637719284	7.01922325574766	7.34885013430247	6.82597143508574	7.16387657546579	7.49815308539382	5.96737744317898	4.45171404469585	0.146225551430669	41.8399815668334	0.0949531838697384	0.0983474316223131	0.0918766326320089	0.177050803043655	0.180699547790774	0.173743575273331	0.201612020735032	0.205637058368464	0.198981486275153	0.000345832810362126	0.000376772245374309	0.000385215698910366
154	29.1800213528179	0.15	5.96760100427608	5.66395761713738	6.27124439141478	0.165528669573716	29.0734149130913	27.6831988183633	30.4636310078194	3.99	2.93	5.43	6.18771851057707	6.49845810102297	6.80919769146887	6.65309309806014	6.98720322620442	7.32131335434871	6.78850152248356	7.12519010566388	7.47146905761203	5.96760100427608	4.41294113981183	-0.228255132412942	41.284028520565	0.0949531838697384	0.0983474316223131	0.0918766326320089	0.177050803043655	0.180699547790774	0.173743575273331	0.201612020735032	0.205637058368464	0.198981486275153	0.000345832810362126	0.000376772245374309	0.000385215698910366
154	29.1800213528179	0.15	5.96800948927346	5.66983589959618	6.26618307895073	0.165506351904227	29.0775513124468	27.6870250896239	30.4680775352697	4.04	2.97	5.48	6.129606453486	6.43745384704187	6.74530124059775	6.58333621383951	6.91397128963298	7.24460636542645	6.72023769823573	7.05279030459919	7.39482257031949	5.96800948927346	4.45803477809499	0.0489851879409441	41.8544037878547	0.0949531838697384	0.0983474316223131	0.0918766326320089	0.177050803043655	0.180699547790774	0.173743575273331	0.201612020735032	0.205637058368464	0.198981486275153	0.000345832810362126	0.000376772245374309	0.000385215698910366
154	29.1800213528179	0.15	5.96831093737601	5.66580698645484	6.27081488829717	0.161705092820261	28.9212327395139	27.5188371632852	30.3236283157425	3.99	2.95	5.45	6.15543719152295	6.46912624153347	6.78281529154398	6.61893981583875	6.95624955977808	7.29355930371741	6.75354318362685	7.10055389277577	7.43720084379914	5.96831093737601	4.4334858662093	-0.345859676316395	41.305265369606	0.0949531838697384	0.0983474316223131	0.0918766326320089	0.177050803043655	0.180699547790774	0.173743575273331	0.201612020735032	0.205637058368464	0.198981486275153	0.000345832810362126	0.000376772245374309	0.000385215698910366
154	29.1800213528179	0.15	5.96893123399219	5.66277614376708	6.27508632421731	0.162456313201912	29.0682252630368	27.662594921679	30.4738556043946	4.02	2.96	5.4	6.1408119860906	6.45284748647158	6.76488298685256	6.59742523298047	6.93266280228924	7.26790037159802	6.73753242940843	7.07899149047471	7.42306225536267	5.96893123399219	4.4079529393205	0.134438045541985	41.6596148234832	0.0949531838697384	0.0983474316223131	0.0918766326320089	0.177050803043655	0.180699547790774	0.173743575273331	0.201612020735032	0.205637058368464	0.198981486275153	0.000345832810362126	0.000376772245374309	0.000385215698910366
154	29.1800213528179	0.15	5.96893132814201	5.66595978150938	6.27190287477464	0.167991383955643	29.1740498369428	27.7913296724951	30.5567700013905	3.99	2.96	5.42	6.21704510753396	6.52636581060114	6.83568651366833	6.68526869923683	7.01788523626904	7.35050177330125	6.82268150857456	7.1687381566117	7.51240222232744	5.96893132814201	4.41287962021107	-0.617314982916869	40.9376418902106	0.0949531838697384	0.0983474316223131	0.0918766326320089	0.177050803043655	0.180699547790774	0.173743575273331	0.201612020735032	0.205637058368464	0.198981486275153	0.000345832810362126	0.000376772245374309	0.000385215698910366
154	29.1800213528179	0.15	5.97032613065648	5.66628421508664	6.27436804622632	0.166674713054174	29.1379298770475	27.7503810204884	30.5254787336067	3.97	2.94	5.41	6.22997441742543	6.54147982965416	6.85298524188288	6.70193814771794	7.03704225337799	7.37214635903803	6.84016650884502	7.18359272590144	7.52715266594177	5.97032613065648	4.40624192896077	0.106245692608629	41.5711897028992	0.0949531838697384	0.0983474316223131	0.0918766326320089	0.177050803043655	0.180699547790774	0.173743575273331	0.201612020735032	0.205637058368464	0.198981486275153	0.000345832810362126	0.000376772245374309	0.000385215698910366
154	29.1800213528179	0.15	5.97167946936254	5.66860928175836	6.27474965696672	0.17116084549179	29.4715674756863	28.0903778085044	30.8527571428682	4	2.95	5.4	6.26685016805412	6.57498802069891	6.88312587334371	6.73669845082259	7.06793850585593	7.39917856088928	6.88167350209024	7.21641773222751	7.55503799209722	5.97167946936254	4.41260564016619	0.306163775319747	41.8555321293614	0.0949531838697384	0.0983474316223131	0.0918766326320089	0.177050803043655	0.180699547790774	0.173743575273331	0.201612020735032	0.205637058368464	0.198981486275153	0.000345832810362126	0.000376772245374309	0.000385215698910366
154	29.1800213528179	0.15	5.97248759541179	5.6746662936483	6.27030889717527	0.17041613871981	29.3800793496056	27.9995523041275	30.7606063950837	4.02	2.98	5.43	6.21672147703757	6.52323895417558	6.82975643131358	6.67911622562327	7.00843222643679	7.33774822725032	6.82211606249586	7.15532132131922	7.49316363768783	5.97248759541179	4.44970087440634	-0.0967721173181969	41.6656945955476	0.0949531838697384	0.0983474316223131	0.0918766326320089	0.177050803043655	0.180699547790774	0.173743575273331	0.201612020735032	0.205637058368464	0.198981486275153	0.000345832810362126	0.000376772245374309	0.000385215698910366
154	29.1800213528179	0.15	5.97276986166696	5.67214831599383	6.2733914073401	0.167612103721842	29.5354585564198	28.1337069077353	30.9372102051043	4	2.97	5.4	6.27216786969468	6.5846763379532	6.89718480621173	6.74187439393081	7.07778581782917	7.41369724172753	6.88409357352427	7.2289082828251	7.57226822066319	5.97276986166696	4.43198977216464	0.315196274986736	41.9485569330971	0.0949531838697384	0.0983474316223131	0.0918766326320089	0.177050803043655	0.180699547790774	0.173743575273331	0.201612020735032	0.205637058368464	0.198981486275153	0.000345832810362126	0.000376772245374309	0.000385215698910366
154	29.1800213528179	0.15	5.97377444528647	5.67182072010762	6.27572817046531	0.165048537325633	29.0365695741822	27.6456973008735	30.4274418474909	4	2.95	5.39	6.16399979884999	6.47411447310094	6.78422914735189	6.62568412545922	6.95902642612572	7.29236872679222	6.76355549491866	7.10752525121472	7.44723689099597	5.97377444528647	4.41472359089047	-0.127289050683678	41.4383035821111	0.0949531838697384	0.0983474316223131	0.0918766326320089	0.177050803043655	0.180699547790774	0.173743575273331	0.201612020735032	0.205637058368464	0.198981486275153	0.000345832810362126	0.000376772245374309	0.000385215698910366
154	29.1800213528179	0.15	5.97405727072277	5.67491743788049	6.27319710356505	0.17176456716728	29.3088793332921	27.9382295739277	30.6795290926565	4	2.94	5.44	6.23892766555101	6.54500950516263	6.85109134477424	6.70743210361128	7.03649877458414	7.365565445557	6.84452910377735	7.17996421408246	7.51260949952265	5.97405727072277	4.41313615978083	0.657070387322794	42.1317548899839	0.0949531838697384	0.0983474316223131	0.0918766326320089	0.177050803043655	0.180699547790774	0.173743575273331	0.201612020735032	0.205637058368464	0.198981486275153	0.000345832810362126	0.000376772245374309	0.000385215698910366
154	29.1800213528179	0.15	5.97503966370903	5.67472794512249	6.27535138229558	0.164026217115942	28.7435488552303	27.3615832002034	30.1255145102571	3.99	2.96	5.42	6.11437775819737	6.42319980266248	6.73202184712759	6.57405530751739	6.90609452406275	7.23813374060811	6.71185164235646	7.05290691165724	7.39268146806369	5.97503966370903	4.42329362073745	0.0515910707522477	41.6713470253014	0.0949531838697384	0.0983474316223131	0.0918766326320089	0.177050803043655	0.180699547790774	0.173743575273331	0.201612020735032	0.205637058368464	0.198981486275153	0.000345832810362126	0.000376772245374309	0.000385215698910366
154	29.1800213528179	0.15	5.97663220309683	5.67769573665857	6.27556866953509	0.166509393943954	29.6628993400422	28.2495101983338	31.0762884817505	3.99	2.97	5.4	6.31884439708813	6.63499097790622	6.95113755872431	6.79464774815846	7.13459988472848	7.47455202129851	6.94219972504992	7.28306454924831	7.63321447982653	5.97663220309683	4.43859332085471	-0.348985698357779	41.3714789225448	0.0949531838697384	0.0983474316223131	0.0918766326320089	0.177050803043655	0.180699547790774	0.173743575273331	0.201612020735032	0.205637058368464	0.198981486275153	0.000345832810362126	0.000376772245374309	0.000385215698910366
154	29.1800213528179	0.15	5.97678152442296	5.67678849085972	6.27677455798621	0.175786747299261	29.8394121952795	28.4633623583075	31.2154620322515	4.02	2.97	5.37	6.32284662623289	6.62852211037636	6.93419759451983	6.79352415486155	7.12195435534466	7.45038455582778	6.93791603367142	7.27398666235185	7.61026922302997	5.97678152442296	4.41606963591272	0.370299448857845	41.8837638604909	0.0949531838697384	0.0983474316223131	0.0918766326320089	0.177050803043655	0.180699547790774	0.173743575273331	0.201612020735032	0.205637058368464	0.198981486275153	0.000345832810362126	0.000376772245374309	0.000385215698910366
154	29.1800213528179	0.15	5.97693362596156	5.67608740131533	6.27777985060778	0.17094480202763	29.8279277895612	28.4289718890275	31.2268836900949	4	2.95	5.37	6.34183529949705	6.65390947323348	6.9659836469699	6.81723661412251	7.1527047212313	7.4881728283401	6.96288490214096	7.31019638799178	7.64680644616805	5.97693362596156	4.41070335321857	0.248917516576018	41.7866380755314	0.0949531838697384	0.0983474316223131	0.0918766326320089	0.177050803043655	0.180699547790774	0.173743575273331	0.201612020735032	0.205637058368464	0.198981486275153	0.000345832810362126	0.000376772245374309	0.000385215698910366
154	29.1800213528179	0.15	5.97717704767518	5.67954175300905	6.27481234234131	0.169976446198119	29.253590406002	27.8768654656188	30.6303153463853	4.01	2.98	5.39	6.2053820514565	6.51184061816241	6.81829918486832	6.66890543851603	6.99825553899939	7.32760563948275	6.81489766113625	7.15111160076297	7.48985707144513	5.97717704767518	4.42891454343348	0.213748392120877	41.8646274124322	0.0949531838697384	0.0983474316223131	0.0918766326320089	0.177050803043655	0.180699547790774	0.173743575273331	0.201612020735032	0.205637058368464	0.198981486275153	0.000345832810362126	0.000376772245374309	0.000385215698910366
154	29.1800213528179	0.15	5.97750552725862	5.67477555868651	6.28023549583073	0.167372204771948	29.5194905421346	28.117291036486	30.9216900477832	4.01	2.95	5.44	6.25645672546949	6.56846404211251	6.88047135875554	6.72349219367823	7.05879040636785	7.39408861905747	6.85917193206353	7.20139586401318	7.54766812116747	5.97750552725862	4.43982125334809	-0.444977736947856	41.2551664925598	0.0949531838697384	0.0983474316223131	0.0918766326320089	0.177050803043655	0.180699547790774	0.173743575273331	0.201612020735032	0.205637058368464	0.198981486275153	0.000345832810362126	0.000376772245374309	0.000385215698910366
154	29.1800213528179	0.15	5.97751722994515	5.67996249853941	6.27507196135088	0.170840325530075	29.1780948648663	27.8091120674027	30.54707766233	4.02	2.94	5.42	6.18311553177982	6.48749701570568	6.79187849963155	6.64408555258288	6.97115959954694	7.298233646511	6.78377765832594	7.11605864446158	7.44644411832698	5.97751722994515	4.4281500484369	0.250061247879599	41.8171010291178	0.0949531838697384	0.0983474316223131	0.0918766326320089	0.177050803043655	0.180699547790774	0.173743575273331	0.201612020735032	0.205637058368464	0.198981486275153	0.000345832810362126	0.000376772245374309	0.000385215698910366
154	29.1800213528179	0.15	5.97799881040582	5.67724293039968	6.27875469041196	0.17090826517846	29.5975486037439	28.209218725503	30.9858784819848	3.98	2.95	5.4	6.31655718373889	6.62742949647946	6.93830180922004	6.7930281763948	7.12735023163467	7.46167228687454	6.93186327184796	7.27541632254499	7.61109755342362	5.97799881040582	4.41881628903545	0.317755722229252	41.8331316192555	0.0949531838697384	0.0983474316223131	0.0918766326320089	0.177050803043655	0.180699547790774	0.173743575273331	0.201612020735032	0.205637058368464	0.198981486275153	0.000345832810362126	0.000376772245374309	0.000385215698910366
154	29.1800213528179	0.15	5.97823253130992	5.67987877849082	6.27658628412902	0.174390833028587	29.6936428084992	28.31768196546	31.0696036515383	3.99	2.97	5.47	6.33127239073831	6.63890996174064	6.94654753274297	6.80765987636275	7.13844519396145	7.46923051156015	6.94948158042562	7.29105228142256	7.62248028817808	5.97823253130992	4.4545232141179	-0.331138884126432	41.4055995920783	0.0949531838697384	0.0983474316223131	0.0918766326320089	0.177050803043655	0.180699547790774	0.173743575273331	0.201612020735032	0.205637058368464	0.198981486275153	0.000345832810362126	0.000376772245374309	0.000385215698910366
154	29.1800213528179	0.15	5.97879372333258	5.67678798632932	6.28079946033584	0.166008436640733	29.3808524925382	27.9783704491468	30.7833345359295	4.04	3	5.45	6.18984920560498	6.50013004837028	6.81041089113558	6.64751379863154	6.98073616241153	7.31395852619152	6.78855478332395	7.13383374043332	7.46595015374002	5.97879372333258	4.45406723430743	-0.0303413551693848	41.8132821846007	0.0949531838697384	0.0983474316223131	0.0918766326320089	0.177050803043655	0.180699547790774	0.173743575273331	0.201612020735032	0.205637058368464	0.198981486275153	0.000345832810362126	0.000376772245374309	0.000385215698910366
154	29.1800213528179	0.15	5.97899342777838	5.67821817279418	6.27976868276259	0.168393123661539	29.2275303039391	27.8442628886739	30.6107977192044	4.01	2.94	5.44	6.20000392750575	6.50801220345562	6.81602047940549	6.66335877118084	6.99438592392855	7.32541307667626	6.7963640795139	7.13659020050947	7.4832083051362	5.97899342777838	4.4275450206089	0.0018240489301594	41.5820721879745	0.0949531838697384	0.0983474316223131	0.0918766326320089	0.177050803043655	0.180699547790774	0.173743575273331	0.201612020735032	0.205637058368464	0.198981486275153	0.000345832810362126	0.000376772245374309	0.000385215698910366
154	29.1800213528179	0.15	5.97932380234501	5.67932744120535	6.27932016348467	0.170422567554597	29.2867336127647	27.9106240355661	30.6628431899632	3.95	2.92	5.34	6.30391939430357	6.61472877790369	6.92553816150381	6.78627248732097	7.12086387988108	7.45545527244118	6.92861232550162	7.26993673159391	7.61588646220061	5.97932380234501	4.38203656165222	-0.161069256388002	41.0940744954468	0.0949531838697384	0.0983474316223131	0.0918766326320089	0.177050803043655	0.180699547790774	0.173743575273331	0.201612020735032	0.205637058368464	0.198981486275153	0.000345832810362126	0.000376772245374309	0.000385215698910366
154	29.1800213528179	0.15	5.98011222782096	5.6805401538824	6.27968430175952	0.17107737066524	29.5515370946288	28.1661920435105	30.9368821457472	3.96	2.96	5.45	6.33522877886978	6.64682495853625	6.95842113820271	6.81666054600515	7.15193579151842	7.48721103703169	6.95770147776883	7.29588554396812	7.63795736400561	5.98011222782096	4.4332665869065	0.033888463352573	41.6283034980863	0.0949531838697384	0.0983474316223131	0.0918766326320089	0.177050803043655	0.180699547790774	0.173743575273331	0.201612020735032	0.205637058368464	0.198981486275153	0.000345832810362126	0.000376772245374309	0.000385215698910366
154	29.1800213528179	0.15	5.98074268095871	5.67875983421191	6.28272552770552	0.170271849483569	29.3200293335559	27.9416204795471	30.6984381875646	4.01	2.97	5.46	6.21784892596431	6.52458625419878	6.83132358243326	6.68206204070741	7.01169981124004	7.34133758177268	6.81817515830747	7.1515435845446	7.49080598853742	5.98074268095871	4.43248155676755	0.250089556567892	41.9350548754524	0.0949531838697384	0.0983474316223131	0.0918766326320089	0.177050803043655	0.180699547790774	0.173743575273331	0.201612020735032	0.205637058368464	0.198981486275153	0.000345832810362126	0.000376772245374309	0.000385215698910366
154	29.1800213528179	0.15	5.98144474555775	5.68065861593886	6.28223087517663	0.171964788378889	29.7588549532624	28.368140326574	31.1495695799509	4.01	2.97	5.45	6.31262242526018	6.62209129556703	6.93156016587388	6.78389379884622	7.11646619250147	7.44903858615672	6.92224677126725	7.26764263575083	7.60426213518924	5.98144474555775	4.4365983764642	0.191965027295523	41.8971591568396	0.0949531838697384	0.0983474316223131	0.0918766326320089	0.177050803043655	0.180699547790774	0.173743575273331	0.201612020735032	0.205637058368464	0.198981486275153	0.000345832810362126	0.000376772245374309	0.000385215698910366
154	29.1800213528179	0.15	5.98361585265934	5.68501981819019	6.2822118871285	0.175552119226645	30.2405087725773	28.8448320793832	31.6361854657714	4.01	2.99	5.43	6.4208896155013	6.73156869871679	7.04224778193226	6.90051554327697	7.23440165113402	7.56828775899107	7.04756477635308	7.38813783299525	7.73233684819745	5.98361585265934	4.46842683236083	-0.122298447980955	41.765146699964	0.0949531838697384	0.0983474316223131	0.0918766326320089	0.177050803043655	0.180699547790774	0.173743575273331	0.201612020735032	0.205637058368464	0.198981486275153	0.000345832810362126	0.000376772245374309	0.000385215698910366
154	29.1800213528179	0.15	5.98389208603466	5.68207100534469	6.28571316672463	0.164040601319257	28.6998197301273	27.3200289047673	30.0796105554873	4.01	2.95	5.42	6.07688150457069	6.38379279577153	6.69070408697237	6.53024246172921	6.86005062801918	7.18985879430914	6.66668568776134	7.00378639748498	7.33774202585941	5.98389208603466	4.4173506718253	-0.294200416303258	41.2979781853295	0.0949531838697384	0.0983474316223131	0.0918766326320089	0.177050803043655	0.180699547790774	0.173743575273331	0.201612020735032	0.205637058368464	0.198981486275153	0.000345832810362126	0.000376772245374309	0.000385215698910366
154	29.1800213528179	0.15	5.98416079610104	5.68250560754296	6.28581598465913	0.17179497913639	29.6807876136441	28.2928936556604	31.0686815716279	4.02	2.97	5.47	6.2844261611342	6.59270559004614	6.90098501895807	6.75217526476048	7.08339989548443	7.41462452620838	6.89602588852758	7.22715673664225	7.57381530240639	5.98416079610104	4.44872690148498	-0.0368320757311302	41.6970696048647	0.0949531838697384	0.0983474316223131	0.0918766326320089	0.177050803043655	0.180699547790774	0.173743575273331	0.201612020735032	0.205637058368464	0.198981486275153	0.000345832810362126	0.000376772245374309	0.000385215698910366
154	29.1800213528179	0.15	5.98436787767729	5.68525451801956	6.28348123733502	0.169673885614033	29.1844444186113	27.809499046	30.5593897912226	4.01	2.96	5.38	6.19294595712331	6.4991349457309	6.80532393433849	6.65585806511775	6.98493415642935	7.31401024774094	6.79888430108146	7.13637567140685	7.47284031401182	5.98436787767729	4.4163293131732	-0.636074223027476	40.8815164357452	0.0949531838697384	0.0983474316223131	0.0918766326320089	0.177050803043655	0.180699547790774	0.173743575273331	0.201612020735032	0.205637058368464	0.198981486275153	0.000345832810362126	0.000376772245374309	0.000385215698910366
154	29.1800213528179	0.15	5.98565933344893	5.68754535083065	6.28377331606721	0.168610559750083	29.0646237720833	27.6901332786364	30.4391142655302	4	2.95	5.4	6.17569860561627	6.4822496409037	6.78880067619113	6.63848185371995	6.96800465186038	7.29752745000081	6.77677221228193	7.11794791276848	7.44885864356509	5.98565933344893	4.42968440225329	-0.214571926865396	41.392742631	0.0949531838697384	0.0983474316223131	0.0918766326320089	0.177050803043655	0.180699547790774	0.173743575273331	0.201612020735032	0.205637058368464	0.198981486275153	0.000345832810362126	0.000376772245374309	0.000385215698910366
154	29.1800213528179	0.15	5.98659084438326	5.68826670101138	6.28491498775514	0.169104541366315	29.3090419394213	27.9254298519883	30.6926540268542	4.05	2.98	5.44	6.16153793613232	6.46682162955423	6.77210532297614	6.61507060662494	6.94282533409235	7.27058006155976	6.75532802139772	7.08579508788225	7.42517535867609	5.98659084438326	4.46504196323276	0.0469215066021601	41.8894877844367	0.0949531838697384	0.0983474316223131	0.0918766326320089	0.177050803043655	0.180699547790774	0.173743575273331	0.201612020735032	0.205637058368464	0.198981486275153	0.000345832810362126	0.000376772245374309	0.000385215698910366
154	29.1800213528179	0.15	5.9867955439812	5.68084234454096	6.29274874342144	0.165615388908466	29.1673867794276	27.7731148400182	30.5616587188371	3.99	2.94	5.38	6.21746068203557	6.52959099270756	6.84172130337955	6.68627620476304	7.02194209406435	7.35760798336566	6.82511236222987	7.17128203164279	7.50167128228916	5.9867955439812	4.39949363983042	0.0182128303721238	41.4566179939253	0.0949531838697384	0.0983474316223131	0.0918766326320089	0.177050803043655	0.180699547790774	0.173743575273331	0.201612020735032	0.205637058368464	0.198981486275153	0.000345832810362126	0.000376772245374309	0.000385215698910366
154	29.1800213528179	0.15	5.98805985505908	5.68862701221809	6.28749269790007	0.174101161699345	29.6524877522532	28.2770501401353	31.0279253643711	4.04	2.98	5.46	6.25813798126988	6.56254308429881	6.86694818732775	6.7211239974064	7.04804942618795	7.3749748549695	6.86394449644778	7.19548757600476	7.52840908542502	5.98805985505908	4.44224280720286	-0.178283861141095	41.5015217677246	0.0949531838697384	0.0983474316223131	0.0918766326320089	0.177050803043655	0.180699547790774	0.173743575273331	0.201612020735032	0.205637058368464	0.198981486275153	0.000345832810362126	0.000376772245374309	0.000385215698910366
154	29.1800213528179	0.15	5.98834063703032	5.68311969685133	6.29356157720932	0.169662107001428	29.7307278539282	28.3299872749945	31.1314684328619	4	2.97	5.39	6.3200773230455	6.63256559501173	6.94505386697797	6.79388778905841	7.12980302341702	7.46571825777563	6.93750088518328	7.28156133673865	7.62503773199223	5.98834063703032	4.42016845153621	0.329610565155865	41.9362408212217	0.0949531838697384	0.0983474316223131	0.0918766326320089	0.177050803043655	0.180699547790774	0.173743575273331	0.201612020735032	0.205637058368464	0.198981486275153	0.000345832810362126	0.000376772245374309	0.000385215698910366
154	29.1800213528179	0.15	5.98859389741318	5.68880183280502	6.28838596202134	0.170432659776841	29.0949563349864	27.7279066799398	30.4620059900329	3.99	2.93	5.45	6.19837408258855	6.50396819934826	6.80956231610797	6.66463265356543	6.99321439164015	7.32179612971487	6.79493673656181	7.13291901295085	7.46913283107679	5.98859389741318	4.41633223921599	-0.0752907937442882	41.4149100140913	0.0949531838697384	0.0983474316223131	0.0918766326320089	0.177050803043655	0.180699547790774	0.173743575273331	0.201612020735032	0.205637058368464	0.198981486275153	0.000345832810362126	0.000376772245374309	0.000385215698910366
154	29.1800213528179	0.15	5.98895490664066	5.6895256170816	6.28838419619972	0.17125361343126	29.337455264072	27.9630001541286	30.7119103740153	4.04	2.96	5.44	6.18801947256791	6.49217692840672	6.79633438424553	6.64574230688928	6.97239804564134	7.2990537843934	6.78267407036521	7.11747153181521	7.45392202672869	5.98895490664066	4.43736736902312	0.0806591192981251	41.7245438268023	0.0949531838697384	0.0983474316223131	0.0918766326320089	0.177050803043655	0.180699547790774	0.173743575273331	0.201612020735032	0.205637058368464	0.198981486275153	0.000345832810362126	0.000376772245374309	0.000385215698910366
154	29.1800213528179	0.15	5.98945363058155	5.68536540079439	6.29354186036871	0.169998006105568	29.7345055302088	28.3352547984337	31.1337562619838	4	2.96	5.38	6.32409239010941	6.63638853735149	6.94868468459358	6.79855721097252	7.13428336625642	7.47000952154032	6.94769759216589	7.28604892654295	7.62989358831007	5.98945363058155	4.41161648503417	0.150492533583441	41.6544325027077	0.0949531838697384	0.0983474316223131	0.0918766326320089	0.177050803043655	0.180699547790774	0.173743575273331	0.201612020735032	0.205637058368464	0.198981486275153	0.000345832810362126	0.000376772245374309	0.000385215698910366
154	29.1800213528179	0.15	5.98957001866786	5.68681332851419	6.29232670882153	0.169743119696001	29.6765654302994	28.2787785599555	31.0743523006433	4.03	2.98	5.46	6.26331970960145	6.57290825976764	6.88249680993382	6.72728094315079	7.05980255314589	7.39232416314098	6.86988965201107	7.20796880850532	7.54306634793134	5.98957001866786	4.44401152658402	-0.102198038748592	41.5941523265388	0.0949531838697384	0.0983474316223131	0.0918766326320089	0.177050803043655	0.180699547790774	0.173743575273331	0.201612020735032	0.205637058368464	0.198981486275153	0.000345832810362126	0.000376772245374309	0.000385215698910366
154	29.1800213528179	0.15	5.98969804687986	5.68704211125744	6.29235398250227	0.16485819937387	28.9975048101769	27.6075437559411	30.3874658644127	4.02	2.93	5.4	6.13118763827913	6.43987544146647	6.74856324465382	6.58740645975646	6.91906357885502	7.25072069795358	6.72479069655982	7.0634606498305	7.40292834363267	5.98969804687986	4.41889170791498	0.209393658691452	41.7863197088951	0.0949531838697384	0.0983474316223131	0.0918766326320089	0.177050803043655	0.180699547790774	0.173743575273331	0.201612020735032	0.205637058368464	0.198981486275153	0.000345832810362126	0.000376772245374309	0.000385215698910366
154	29.1800213528179	0.15	5.99060528261496	5.68691539288005	6.29429517234987	0.168437137123733	29.6328807479505	28.2306494434454	31.0351120524556	3.97	2.95	5.4	6.33509913591704	6.64976686410098	6.96443459228492	6.81468925021711	7.15317847329616	7.49166769637521	6.96458641371669	7.31362972744614	7.64840658774644	5.99060528261496	4.4167780460041	-0.810654953009176	40.6998662107521	0.0949531838697384	0.0983474316223131	0.0918766326320089	0.177050803043655	0.180699547790774	0.173743575273331	0.201612020735032	0.205637058368464	0.198981486275153	0.000345832810362126	0.000376772245374309	0.000385215698910366
154	29.1800213528179	0.15	5.9908711868678	5.68845731647662	6.29328505725897	0.168607195414104	29.7848661403529	28.3762978769798	31.193434403726	4.01	2.95	5.41	6.31436888226241	6.62780721905125	6.9412455558401	6.78576210691109	7.12259988568098	7.45943766445087	6.92955533637064	7.26936772681985	7.61212181526902	5.9908711868678	4.44002614986637	0.101424840262413	41.7895668412885	0.0949531838697384	0.0983474316223131	0.0918766326320089	0.177050803043655	0.180699547790774	0.173743575273331	0.201612020735032	0.205637058368464	0.198981486275153	0.000345832810362126	0.000376772245374309	0.000385215698910366
154	29.1800213528179	0.15	5.99116270510994	5.68437610292344	6.29794930729644	0.164756996674861	29.2295013872205	27.8279046924453	30.6310980819957	3.99	2.96	5.38	6.22561389323412	6.53917684208497	6.85273979093583	6.69453108276452	7.03171179192586	7.3688925010872	6.84131853055585	7.18529156168198	7.52607254810869	5.99116270510994	4.39731556497943	-0.0952103178036219	41.3616125096481	0.0949531838697384	0.0983474316223131	0.0918766326320089	0.177050803043655	0.180699547790774	0.173743575273331	0.201612020735032	0.205637058368464	0.198981486275153	0.000345832810362126	0.000376772245374309	0.000385215698910366
154	29.1800213528179	0.15	5.99145162830643	5.69259406953519	6.29030918707768	0.173836950644841	29.6638739411676	28.2866426842679	31.0411051980672	4	2.96	5.41	6.31515576750862	6.62263057151002	6.93010537551143	6.78918822457695	7.11974290850424	7.45029759243153	6.9335029631757	7.27230979963457	7.60458057596018	5.99145162830643	4.42849820159808	-0.0249308343693499	41.5933656002991	0.0949531838697384	0.0983474316223131	0.0918766326320089	0.177050803043655	0.180699547790774	0.173743575273331	0.201612020735032	0.205637058368464	0.198981486275153	0.000345832810362126	0.000376772245374309	0.000385215698910366
154	29.1800213528179	0.15	5.99207384587645	5.69225909002238	6.29188860173052	0.167039014813459	29.0671892345728	27.6848215399295	30.449556929216	3.96	2.92	5.38	6.23675975047654	6.54817570762386	6.85959166477119	6.71194125479203	7.0470841324727	7.38222701015337	6.84798482045263	7.19037705935292	7.53299549148154	5.99207384587645	4.40739361123963	0.180491047308185	41.6015117898673	0.0949531838697384	0.0983474316223131	0.0918766326320089	0.177050803043655	0.180699547790774	0.173743575273331	0.201612020735032	0.205637058368464	0.198981486275153	0.000345832810362126	0.000376772245374309	0.000385215698910366
154	29.1800213528179	0.15	5.99283491257546	5.69248316540818	6.29318665974274	0.166574562361528	29.1108965308046	27.7241350055778	30.4976580560314	4.02	2.97	5.45	6.16033981979705	6.46848008252115	6.77662034524526	6.61913128336052	6.95022029992832	7.28130931649612	6.75672654712196	7.09298165523714	7.43232288023333	5.99283491257546	4.42484774639275	-0.263591196585332	41.3408053852512	0.0949531838697384	0.0983474316223131	0.0918766326320089	0.177050803043655	0.180699547790774	0.173743575273331	0.201612020735032	0.205637058368464	0.198981486275153	0.000345832810362126	0.000376772245374309	0.000385215698910366
154	29.1800213528179	0.15	5.99301486706235	5.69358828485356	6.29244144927113	0.169368541913882	29.5606736237173	28.1664921499485	30.9548550974861	4.02	2.98	5.46	6.25596426566884	6.56562119537534	6.87527812508184	6.72154724832374	7.05424954574816	7.38695184317258	6.86419077328699	7.20469858662732	7.54574072511958	5.99301486706235	4.46177719816494	0.219907323737071	42.0547724624439	0.0949531838697384	0.0983474316223131	0.0918766326320089	0.177050803043655	0.180699547790774	0.173743575273331	0.201612020735032	0.205637058368464	0.198981486275153	0.000345832810362126	0.000376772245374309	0.000385215698910366
154	29.1800213528179	0.15	5.99338550750606	5.6910882175896	6.29568279742252	0.161791246423788	28.5558129032908	27.1715764524103	29.9400493541713	4.01	2.98	5.42	6.04408510314481	6.35199667856077	6.65990825397673	6.4950271182022	6.8259116107608	7.1567961033194	6.63531941203874	6.98011995593612	7.30926463852874	5.99338550750606	4.42697935750902	-0.672964922659163	40.9536866154996	0.0949531838697384	0.0983474316223131	0.0918766326320089	0.177050803043655	0.180699547790774	0.173743575273331	0.201612020735032	0.205637058368464	0.198981486275153	0.000345832810362126	0.000376772245374309	0.000385215698910366
154	29.1800213528179	0.15	5.9935087745092	5.69212314070378	6.29489440831463	0.165952982336389	29.2514300488024	27.8548462270393	30.6480138705655	3.99	2.97	5.41	6.22950156994131	6.54183576986169	6.85416996978207	6.69844472661745	7.03429075714002	7.3701367876626	6.84410311900723	7.18533497724248	7.52686659871113	5.9935087745092	4.4333582599927	-0.16370023653808	41.4693982781213	0.0949531838697384	0.0983474316223131	0.0918766326320089	0.177050803043655	0.180699547790774	0.173743575273331	0.201612020735032	0.205637058368464	0.198981486275153	0.000345832810362126	0.000376772245374309	0.000385215698910366
154	29.1800213528179	0.15	5.99493264540664	5.69624211677621	6.29362317403707	0.17327776721886	29.5993736834683	28.2224556864628	30.9762916804739	4	2.97	5.43	6.29554580213143	6.60269307564404	6.90984034915664	6.76744969965725	7.09762023438352	7.42779076910978	6.9065390821828	7.24380961615178	7.58029734094793	5.99493264540664	4.42748315106501	-0.22778093914484	41.3606784501246	0.0949531838697384	0.0983474316223131	0.0918766326320089	0.177050803043655	0.180699547790774	0.173743575273331	0.201612020735032	0.205637058368464	0.198981486275153	0.000345832810362126	0.000376772245374309	0.000385215698910366
154	29.1800213528179	0.15	5.99652056615933	5.69179925001635	6.30124188230232	0.165219562106327	29.3142598061921	27.910956660516	30.7175629518681	3.99	2.95	5.34	6.2490974376543	6.56328867798186	6.87747991830942	6.72039570242781	7.05828281049479	7.39616991856177	6.86721648494784	7.20772227559636	7.55718639160578	5.99652056615933	4.39265721225545	-0.0298939609524022	41.3847540847815	0.0949531838697384	0.0983474316223131	0.0918766326320089	0.177050803043655	0.180699547790774	0.173743575273331	0.201612020735032	0.205637058368464	0.198981486275153	0.000345832810362126	0.000376772245374309	0.000385215698910366
154	29.1800213528179	0.15	5.99662924706097	5.69801878261114	6.29523971151079	0.172413158874302	29.8653418520955	28.4718441977906	31.2588395064005	4.01	2.98	5.39	6.33862794477196	6.64885945317692	6.95909096158187	6.81220412294512	7.14561387329445	7.47902362364378	6.95986898378864	7.29870039454577	7.63296114992017	5.99662924706097	4.44697545194512	-0.161670733397168	41.5837234758412	0.0949531838697384	0.0983474316223131	0.0918766326320089	0.177050803043655	0.180699547790774	0.173743575273331	0.201612020735032	0.205637058368464	0.198981486275153	0.000345832810362126	0.000376772245374309	0.000385215698910366
154	29.1800213528179	0.15	5.99734658815324	5.69655637188897	6.2981368044175	0.169876925238704	29.3398561990029	27.9585842380112	30.7211281599946	4	2.96	5.39	6.24539448917782	6.55394331338849	6.86249213759915	6.7146238463874	7.04635457955562	7.37808531272385	6.85725883116256	7.1967022083195	7.53982381764409	5.99734658815324	4.42135029555946	-0.101872404425403	41.4275873142587	0.0949531838697384	0.0983474316223131	0.0918766326320089	0.177050803043655	0.180699547790774	0.173743575273331	0.201612020735032	0.205637058368464	0.198981486275153	0.000345832810362126	0.000376772245374309	0.000385215698910366
154	29.1800213528179	0.15	5.99778889831384	5.69235582727486	6.30322196935282	0.167878934383499	29.8362999257941	28.4216229399718	31.2509769116165	3.98	2.96	5.39	6.37780928782897	6.6952626591059	7.01271603038282	6.86061452964958	7.20209937392438	7.54358421819919	7.00690956691301	7.35260665252708	7.70441101795443	5.99778889831384	4.41065004918034	-0.195712889283941	41.3439516906637	0.0949531838697384	0.0983474316223131	0.0918766326320089	0.177050803043655	0.180699547790774	0.173743575273331	0.201612020735032	0.205637058368464	0.198981486275153	0.000345832810362126	0.000376772245374309	0.000385215698910366
154	29.1800213528179	0.15	5.99781423003938	5.69540878299023	6.30021967708852	0.16988419809619	29.8591578190655	28.4534742436714	31.2648413944595	3.99	2.96	5.42	6.36372450075131	6.67811081900658	6.99249713726185	6.84281467131606	7.18086942380641	7.51892417629675	6.99091497244576	7.32676796990475	7.68072076115567	5.99781423003938	4.43577106733193	0.564776305215562	42.2452768050522	0.0949531838697384	0.0983474316223131	0.0918766326320089	0.177050803043655	0.180699547790774	0.173743575273331	0.201612020735032	0.205637058368464	0.198981486275153	0.000345832810362126	0.000376772245374309	0.000385215698910366
154	29.1800213528179	0.15	5.99794040064152	5.69668987673817	6.29919092454487	0.17237908798691	29.6346771675904	28.2517770711237	31.0175772640571	4.01	2.98	5.43	6.28574047701438	6.59342204657172	6.90110361612907	6.75488245126004	7.08552811542311	7.41617377958617	6.89955760447963	7.23500142809462	7.57192627970228	5.99794040064152	4.43460877032728	-0.226365541345473	41.4550777919452	0.0949531838697384	0.0983474316223131	0.0918766326320089	0.177050803043655	0.180699547790774	0.173743575273331	0.201612020735032	0.205637058368464	0.198981486275153	0.000345832810362126	0.000376772245374309	0.000385215698910366
154	29.1800213528179	0.15	5.99863162563074	5.69971319754351	6.29755005371797	0.177764072414585	29.7459773889626	28.383524040741	31.1084307371842	3.99	2.93	5.37	6.34387090509432	6.64838658619597	6.95290226729763	6.82094182009779	7.14835764793784	7.47577347577789	6.96660045201941	7.29378926958163	7.63032308062096	5.99863162563074	4.40257313605371	-0.203115820660599	41.1823657116719	0.0949531838697384	0.0983474316223131	0.0918766326320089	0.177050803043655	0.180699547790774	0.173743575273331	0.201612020735032	0.205637058368464	0.198981486275153	0.000345832810362126	0.000376772245374309	0.000385215698910366
154	29.1800213528179	0.15	5.9987350089849	5.70036250397795	6.29710751399184	0.169779109037825	29.3057846032106	27.9256379878341	30.6859312185871	4.03	2.97	5.5	6.18619024373266	6.49192540833954	6.79766057294643	6.64457198107018	6.97296138203193	7.30135078299368	6.77670813506998	7.1149486182052	7.44845235959817	5.9987350089849	4.46693261206991	0.0357468262837377	41.8978577979305	0.0949531838697384	0.0983474316223131	0.0918766326320089	0.177050803043655	0.180699547790774	0.173743575273331	0.201612020735032	0.205637058368464	0.198981486275153	0.000345832810362126	0.000376772245374309	0.000385215698910366
154	29.1800213528179	0.15	6.00040369878099	5.70030880442766	6.30049859313432	0.170983957022561	29.7941476058613	28.3969690268008	31.1913261849219	4.03	2.97	5.45	6.29140001527099	6.60094746469567	6.91049491412034	6.75767609183124	7.09016510750137	7.4226541231715	6.90174001475564	7.23936904938397	7.57346103710952	6.00040369878099	4.45206491371722	0.127012092069634	41.9282267306675	0.0949531838697384	0.0983474316223131	0.0918766326320089	0.177050803043655	0.180699547790774	0.173743575273331	0.201612020735032	0.205637058368464	0.198981486275153	0.000345832810362126	0.000376772245374309	0.000385215698910366
154	29.1800213528179	0.15	6.00051267980239	5.69459406727482	6.30643129232996	0.166891448765906	29.782918568788	28.3657608856149	31.2000762519611	4.02	3	5.42	6.29672336162733	6.61130860849343	6.92589385535952	6.76490695062722	7.10288272006602	7.44085848950481	6.9141189419827	7.26184806567328	7.60266602909943	6.00051267980239	4.43937472656549	-0.0765338949115163	41.674908364512	0.0949531838697384	0.0983474316223131	0.0918766326320089	0.177050803043655	0.180699547790774	0.173743575273331	0.201612020735032	0.205637058368464	0.198981486275153	0.000345832810362126	0.000376772245374309	0.000385215698910366
154	29.1800213528179	0.15	6.00110194346183	5.69487631681491	6.30732757010874	0.167081632024134	29.5069935590848	28.1039246692946	30.9100624488751	4.01	2.96	5.43	6.26286661150428	6.5755358705814	6.88820512965853	6.73154599533233	7.06761374662978	7.40368149792723	6.87014476361312	7.21720746251105	7.55935227196691	6.00110194346183	4.42887641285795	0.430058782806867	42.052089017538	0.0949531838697384	0.0983474316223131	0.0918766326320089	0.177050803043655	0.180699547790774	0.173743575273331	0.201612020735032	0.205637058368464	0.198981486275153	0.000345832810362126	0.000376772245374309	0.000385215698910366
154	29.1800213528179	0.15	6.0016580828299	5.69989645696223	6.30341970869757	0.165434720802607	29.1848967951112	27.7888751415875	30.5809184486348	4.05	3.01	5.44	6.13050400577731	6.43848035586249	6.74645670594766	6.58164135349633	6.91228135955607	7.2429213656158	6.73095372722844	7.06026046930958	7.40303769286273	6.0016580828299	4.45727673224777	-0.735664980766235	41.1615658454286	0.0949531838697384	0.0983474316223131	0.0918766326320089	0.177050803043655	0.180699547790774	0.173743575273331	0.201612020735032	0.205637058368464	0.198981486275153	0.000345832810362126	0.000376772245374309	0.000385215698910366
154	29.1800213528179	0.15	6.00184803426028	5.70124990976646	6.30244615875409	0.168755582333386	29.065112830963	27.6913097753222	30.4389158866039	4.02	2.95	5.47	6.15807806573816	6.46358858626707	6.76909910679598	6.61732456195822	6.94561891773792	7.27391327351762	6.74639450056711	7.08405557760948	7.41498606542691	6.00184803426028	4.43148876636141	-0.139237467128526	41.4942269002075	0.0949531838697384	0.0983474316223131	0.0918766326320089	0.177050803043655	0.180699547790774	0.173743575273331	0.201612020735032	0.205637058368464	0.198981486275153	0.000345832810362126	0.000376772245374309	0.000385215698910366
154	29.1800213528179	0.15	6.00232155791553	5.69800170687806	6.306641408953	0.162924114302724	28.9318851093647	27.5352478277827	30.3285223909468	3.96	2.9	5.38	6.19577694958433	6.51003789723504	6.82429884488574	6.66692061117098	7.00507881251151	7.34323701385205	6.79960462468602	7.14366525971331	7.49315091419052	6.00232155791553	4.37258312717986	0.049543454573273	41.2607598584124	0.0949531838697384	0.0983474316223131	0.0918766326320089	0.177050803043655	0.180699547790774	0.173743575273331	0.201612020735032	0.205637058368464	0.198981486275153	0.000345832810362126	0.000376772245374309	0.000385215698910366
154	29.1800213528179	0.15	6.00289141221905	5.7021409314698	6.3036418929683	0.169006025258787	29.2442087607216	27.8631731196342	30.6252444018089	4.03	2.97	5.44	6.17095460863935	6.47681741247263	6.7826802163059	6.62803498689177	6.95655293809458	7.28507088929739	6.76305945198141	7.10279636083497	7.43726269321991	6.00289141221905	4.45111227750912	0.158023895818501	41.9084174878691	0.0949531838697384	0.0983474316223131	0.0918766326320089	0.177050803043655	0.180699547790774	0.173743575273331	0.201612020735032	0.205637058368464	0.198981486275153	0.000345832810362126	0.000376772245374309	0.000385215698910366
154	29.1800213528179	0.15	6.00331822254513	5.69922523271631	6.30741121237395	0.172011030029309	29.9829853393445	28.5820239452344	31.3839467334545	3.97	2.96	5.37	6.41602597545752	6.73051051694576	7.044995058434	6.90200264738878	7.24030756482795	7.57861248226712	7.0505168853503	7.39449664488463	7.73880808470525	6.00331822254513	4.4167939063616	0.150975471510462	41.7278312173249	0.0949531838697384	0.0983474316223131	0.0918766326320089	0.177050803043655	0.180699547790774	0.173743575273331	0.201612020735032	0.205637058368464	0.198981486275153	0.000345832810362126	0.000376772245374309	0.000385215698910366
154	29.1800213528179	0.15	6.00406303617157	5.70006852623471	6.30805754610843	0.164110507409135	29.0834944496116	27.6856141204668	30.4813747787564	3.98	2.95	5.34	6.20040035466886	6.51346610971767	6.82653186476649	6.66824527832245	7.00493309257573	7.341620906829	6.81614537555728	7.15622363594741	7.50181369567115	6.00406303617157	4.40363742583022	-0.0144398322895055	41.4208461072972	0.0949531838697384	0.0983474316223131	0.0918766326320089	0.177050803043655	0.180699547790774	0.173743575273331	0.201612020735032	0.205637058368464	0.198981486275153	0.000345832810362126	0.000376772245374309	0.000385215698910366
154	29.1800213528179	0.15	6.00509144183252	5.701403426232	6.30877945743305	0.167447277027343	29.2785337203376	27.8881543377315	30.6689131029438	3.99	2.95	5.39	6.24098520492697	6.55213297939051	6.86328075385404	6.71129634994524	7.04589174706334	7.38048714418144	6.85279247540363	7.1944149409588	7.53797649805322	6.00509144183252	4.40302987186851	0.191793697912456	41.6338991447024	0.0949531838697384	0.0983474316223131	0.0918766326320089	0.177050803043655	0.180699547790774	0.173743575273331	0.201612020735032	0.205637058368464	0.198981486275153	0.000345832810362126	0.000376772245374309	0.000385215698910366
154	29.1800213528179	0.15	6.0051476970219	5.70204325564058	6.30825213840322	0.16745267822546	29.2375401657672	27.8491343814549	30.6259459500796	3.98	2.92	5.39	6.24080202904293	6.55193434350515	6.86306665796737	6.7121679343052	7.04679997915148	7.38143202399777	6.84942429246188	7.19607691223034	7.53167958812798	6.0051476970219	4.39701864503703	0.00117272520905729	41.3809413978482	0.0949531838697384	0.0983474316223131	0.0918766326320089	0.177050803043655	0.180699547790774	0.173743575273331	0.201612020735032	0.205637058368464	0.198981486275153	0.000345832810362126	0.000376772245374309	0.000385215698910366
154	29.1800213528179	0.15	6.00532928926392	5.70453725822399	6.30612132030385	0.167997744316111	29.2169205741198	27.8322000337663	30.6016411144732	3.97	2.95	5.42	6.2481625774951	6.5590240634728	6.86988554945051	6.72148160809374	7.05589188227414	7.39030215645454	6.86191156867945	7.20392515322297	7.54222181721462	6.00532928926392	4.41527747300284	0.0749232034083059	41.6047587847188	0.0949531838697384	0.0983474316223131	0.0918766326320089	0.177050803043655	0.180699547790774	0.173743575273331	0.201612020735032	0.205637058368464	0.198981486275153	0.000345832810362126	0.000376772245374309	0.000385215698910366
154	29.1800213528179	0.15	6.00633858004834	5.70619910772549	6.30647805237118	0.174521693520946	29.7480184368269	28.3701640198262	31.1258728538275	3.98	2.93	5.41	6.35400249134447	6.66259747839545	6.97119246544642	6.83347379510533	7.16535527613816	7.497236757171	6.96967541917645	7.3141506988057	7.65184232684238	6.00633858004834	4.40601008465071	-0.298420314933292	41.114092435598	0.0949531838697384	0.0983474316223131	0.0918766326320089	0.177050803043655	0.180699547790774	0.173743575273331	0.201612020735032	0.205637058368464	0.198981486275153	0.000345832810362126	0.000376772245374309	0.000385215698910366
154	29.1800213528179	0.15	6.00659012176655	5.70422466589635	6.30895557763675	0.16752971377389	29.2859739599364	27.8956523055695	30.6762956143033	3.96	2.93	5.39	6.27552711105406	6.58829990946333	6.9010727078726	6.75256625349246	7.08911472283596	7.42566319217945	6.89210382100775	7.23741947187947	7.57812813375013	6.00659012176655	4.40964491622442	0.416073918273888	41.8789420110129	0.0949531838697384	0.0983474316223131	0.0918766326320089	0.177050803043655	0.180699547790774	0.173743575273331	0.201612020735032	0.205637058368464	0.198981486275153	0.000345832810362126	0.000376772245374309	0.000385215698910366
154	29.1800213528179	0.15	6.00668621864911	5.69688833114901	6.3164841061492	0.16097776478807	28.9629650254064	27.5547662040984	30.3711638467145	4.02	2.97	5.41	6.12219233660166	6.43506975201378	6.74794716742591	6.57807920270697	6.91425492312899	7.250430643551	8.34047988689077	7.05777468806111	7.40664152439984	6.00668621864911	4.4217706056387	0.203107508049877	41.8406110868289	0.0949531838697384	0.0983474316223131	0.0918766326320089	0.177050803043655	0.180699547790774	0.173743575273331	0.201612020735032	0.205637058368464	0.198981486275153	0.000345832810362126	0.000376772245374309	0.000385215698910366
154	29.1800213528179	0.15	6.00730667813814	5.70266780769401	6.31194554858227	0.168624533630688	29.5338949096723	28.1372817993965	30.9305080199481	4.04	2.98	5.43	6.22021910022831	6.52896390387005	6.83770870751179	6.67954001219781	7.01108352155867	7.34262703091953	6.81971502627382	7.16490296794525	7.50080861151651	6.00730667813814	4.43914275340432	-0.226355915269809	41.5326615885873	0.0949531838697384	0.0983474316223131	0.0918766326320089	0.177050803043655	0.180699547790774	0.173743575273331	0.201612020735032	0.205637058368464	0.198981486275153	0.000345832810362126	0.000376772245374309	0.000385215698910366
154	29.1800213528179	0.15	6.00734110269075	5.70757991937298	6.30710228600851	0.17090925381334	29.366656195502	27.9891615746504	30.7441508163535	4.05	2.96	5.47	6.17956540399915	6.48369448912753	6.78782357425592	6.63491230262321	6.96145141606928	7.28799052951535	6.7688019169406	7.10269058814219	7.43375286947729	6.00734110269075	4.45527915916167	0.274350411951458	42.0450353993364	0.0949531838697384	0.0983474316223131	0.0918766326320089	0.177050803043655	0.180699547790774	0.173743575273331	0.201612020735032	0.205637058368464	0.198981486275153	0.000345832810362126	0.000376772245374309	0.000385215698910366
154	29.1800213528179	0.15	6.00814735542324	5.70935345454587	6.30694125630061	0.17179359358607	29.2335572265882	27.8665694118902	30.6005450412863	4	2.95	5.43	6.22396071796108	6.52927560386814	6.83459048977519	6.69147019049408	7.0197186403703	7.34796709024651	6.83252632061374	7.16180451072187	7.49840576246949	6.00814735542324	4.41768031713511	0.0883668085023668	41.5970340897102	0.0949531838697384	0.0983474316223131	0.0918766326320089	0.177050803043655	0.180699547790774	0.173743575273331	0.201612020735032	0.205637058368464	0.198981486275153	0.000345832810362126	0.000376772245374309	0.000385215698910366
154	29.1800213528179	0.15	6.00828925592473	5.70838578204352	6.30819272980595	0.169570929778957	29.5469095393927	28.1543787653785	30.939440313407	4.02	2.97	5.46	6.26084639992756	6.57051124303879	6.88017608615003	6.7277309104527	7.06048811352097	7.39324531658924	6.86502952618039	7.20730273619714	7.54101801008774	6.00828925592473	4.45451750195697	-0.0997386368912017	41.6967322055905	0.0949531838697384	0.0983474316223131	0.0918766326320089	0.177050803043655	0.180699547790774	0.173743575273331	0.201612020735032	0.205637058368464	0.198981486275153	0.000345832810362126	0.000376772245374309	0.000385215698910366
154	29.1800213528179	0.15	6.00854183910755	5.70805693277666	6.30902674543845	0.175904762877093	29.940191424079	28.5600561901971	31.3203266579609	4.03	2.98	5.43	6.33262718212883	6.63864485376402	6.94466252539921	6.80258787100469	7.13131590780644	7.46004394460819	6.94455912276775	7.2832666826305	7.61702555139383	6.00854183910755	4.44055500966238	0.531627111643042	42.2188448267092	0.0949531838697384	0.0983474316223131	0.0918766326320089	0.177050803043655	0.180699547790774	0.173743575273331	0.201612020735032	0.205637058368464	0.198981486275153	0.000345832810362126	0.000376772245374309	0.000385215698910366
154	29.1800213528179	0.15	6.00870308325956	5.70952896912155	6.30787719739756	0.170105027616174	29.5340872783457	28.1447947063182	30.9233798503731	3.99	2.95	5.43	6.28875956601672	6.59918737490645	6.90961518379618	6.76146746660423	7.09522923766628	7.42899100872833	6.89451989329828	7.24360684554194	7.57973819187444	6.00870308325956	4.44594741438985	0.0741742033444559	41.7774613542443	0.0949531838697384	0.0983474316223131	0.0918766326320089	0.177050803043655	0.180699547790774	0.173743575273331	0.201612020735032	0.205637058368464	0.198981486275153	0.000345832810362126	0.000376772245374309	0.000385215698910366
154	29.1800213528179	0.15	6.00909527556383	5.705672079307	6.31251847182066	0.171315995069478	29.5913837718194	28.2053367505986	30.9774307930403	3.97	2.94	5.38	6.33043118618395	6.6415168281048	6.95260247002566	6.80979469421481	7.14443688390048	7.47907907358615	6.95499987053562	7.29360008114784	7.64117036737203	6.00909527556383	4.38935014110271	-0.568871760664814	40.814735412664	0.0949531838697384	0.0983474316223131	0.0918766326320089	0.177050803043655	0.180699547790774	0.173743575273331	0.201612020735032	0.205637058368464	0.198981486275153	0.000345832810362126	0.000376772245374309	0.000385215698910366
154	29.1800213528179	0.15	6.01027733452494	5.70364129427391	6.31691337477596	0.168851468725709	29.5225183102896	28.1275720784148	30.9174645421645	3.98	2.94	5.4	6.31097641227552	6.62396015439206	6.93694389650859	6.78861620827639	7.12528780485002	7.46195940142364	6.93019824037282	7.27006357286994	7.61367715432453	6.01027733452494	4.40135591463218	0.289948737781123	41.716286451632	0.0949531838697384	0.0983474316223131	0.0918766326320089	0.177050803043655	0.180699547790774	0.173743575273331	0.201612020735032	0.205637058368464	0.198981486275153	0.000345832810362126	0.000376772245374309	0.000385215698910366
154	29.1800213528179	0.15	6.01080238506659	5.70732858911826	6.31427618101491	0.171125268592229	29.9597275864061	28.5554841367126	31.3639710360995	3.98	2.98	5.43	6.39659629994648	6.71115508702672	7.02571387410696	6.87941767459065	7.21771966803608	7.55602166148152	7.02017595640322	7.37021190723307	7.71948172566694	6.01080238506659	4.4297610225651	0.397205170687997	42.099625772896	0.0949531838697384	0.0983474316223131	0.0918766326320089	0.177050803043655	0.180699547790774	0.173743575273331	0.201612020735032	0.205637058368464	0.198981486275153	0.000345832810362126	0.000376772245374309	0.000385215698910366
154	29.1800213528179	0.15	6.0113750634402	5.70846735786911	6.31428276901128	0.167730076015916	29.4460831630967	28.049163821416	30.8430025047774	4.03	2.98	5.37	6.2228164950001	6.53272850438978	6.84264051377946	6.68505656444162	7.0179892990698	7.35092203369799	6.83455178417003	7.17176395122208	7.51212927532823	6.0113750634402	4.42020920988967	0.105180907214324	41.7078078465904	0.0949531838697384	0.0983474316223131	0.0918766326320089	0.177050803043655	0.180699547790774	0.173743575273331	0.201612020735032	0.205637058368464	0.198981486275153	0.000345832810362126	0.000376772245374309	0.000385215698910366
154	29.1800213528179	0.15	6.01180906683553	5.7079073913385	6.31571074233257	0.167713348358851	29.5437032828323	28.1420688734252	30.9453376922393	4.02	2.95	5.43	6.24637889631963	6.55748394103591	6.86858898575219	6.71073406125759	7.04496662301217	7.37919918476674	6.85202581228216	7.19239658717429	7.53349472197883	6.01180906683553	4.4244368560324	0.0457749591154493	41.6725439627732	0.0949531838697384	0.0983474316223131	0.0918766326320089	0.177050803043655	0.180699547790774	0.173743575273331	0.201612020735032	0.205637058368464	0.198981486275153	0.000345832810362126	0.000376772245374309	0.000385215698910366
154	29.1800213528179	0.15	6.01207761303971	5.70702556096575	6.31712966511367	0.168345429128529	29.6481797000342	28.2447649812413	31.0515944188271	4	2.96	5.43	6.30478782279894	6.6180576282039	6.93132743360886	6.77791528416384	7.11469365986795	7.45147203557206	6.92068224389487	7.26720858857393	7.61340944869621	6.01207761303971	4.42487962420531	0.198842155006974	41.8368990051526	0.0949531838697384	0.0983474316223131	0.0918766326320089	0.177050803043655	0.180699547790774	0.173743575273331	0.201612020735032	0.205637058368464	0.198981486275153	0.000345832810362126	0.000376772245374309	0.000385215698910366
154	29.1800213528179	0.15	6.01234519691775	5.70556676034194	6.31912363349356	0.162044354479118	28.874607631346	27.4762224200972	30.2729928425949	3.99	2.97	5.36	6.14321360068797	6.45586862718322	6.76852365367846	6.60546020971724	6.94164098921206	7.27782176870688	6.75433610681076	7.09774220361295	7.44126837232398	6.01234519691775	4.40520090859864	-0.0382505205499627	41.4674287380199	0.0949531838697384	0.0983474316223131	0.0918766326320089	0.177050803043655	0.180699547790774	0.173743575273331	0.201612020735032	0.205637058368464	0.198981486275153	0.000345832810362126	0.000376772245374309	0.000385215698910366
154	29.1800213528179	0.15	6.01362142096115	5.71140132953858	6.31584151238372	0.172689989004721	29.6851453358255	28.3013976541183	31.0688930175328	3.99	2.95	5.4	6.32431741968816	6.63353393524073	6.9427504507933	6.79976862670872	7.13223150321915	7.46469437972957	6.93990141540014	7.27808695958854	7.61987605320905	6.01362142096115	4.40841855016997	-0.448904597157313	41.0281529751648	0.0949531838697384	0.0983474316223131	0.0918766326320089	0.177050803043655	0.180699547790774	0.173743575273331	0.201612020735032	0.205637058368464	0.198981486275153	0.000345832810362126	0.000376772245374309	0.000385215698910366
154	29.1800213528179	0.15	6.01414692989489	5.71329201411091	6.31500184567887	0.173529532979845	30.0404514267811	28.6442419124941	31.436660941068	3.99	2.96	5.45	6.40159991949632	6.71363382640033	7.02566773330434	6.88294451683181	7.21844065773397	7.55393679863613	7.02617358335838	7.36612533537233	7.71397799423706	6.01414692989489	4.44876868103745	-0.281847854776748	41.4240225759039	0.0949531838697384	0.0983474316223131	0.0918766326320089	0.177050803043655	0.180699547790774	0.173743575273331	0.201612020735032	0.205637058368464	0.198981486275153	0.000345832810362126	0.000376772245374309	0.000385215698910366
154	29.1800213528179	0.15	6.0157501960882	5.71269767210462	6.31880272007178	0.171332696223058	29.6837951573592	28.2935014058549	31.0740889088636	4.02	2.95	5.44	6.28358191088105	6.59234626430802	6.90111061773499	6.75114702554014	7.08288672047777	7.4146264154154	6.89255322200361	7.23173962903951	7.5695852774409	6.0157501960882	4.42810510850221	-0.00852530114743789	41.6177893613582	0.0949531838697384	0.0983474316223131	0.0918766326320089	0.177050803043655	0.180699547790774	0.173743575273331	0.201612020735032	0.205637058368464	0.198981486275153	0.000345832810362126	0.000376772245374309	0.000385215698910366
154	29.1800213528179	0.15	6.01593063326945	5.716685278755	6.3151759877839	0.170899439196916	29.2154907827597	27.8450393797394	30.5859421857801	4	2.94	5.44	6.21652261791703	6.52248168040738	6.82844074289773	6.68314609627543	7.01207100168945	7.34099590710347	6.8145662970231	7.14967801693389	7.48663034635277	6.01593063326945	4.42337949731973	-0.108200672071472	41.4108474050858	0.0949531838697384	0.0983474316223131	0.0918766326320089	0.177050803043655	0.180699547790774	0.173743575273331	0.201612020735032	0.205637058368464	0.198981486275153	0.000345832810362126	0.000376772245374309	0.000385215698910366
154	29.1800213528179	0.15	6.01599351381599	5.7146665436894	6.31732048394258	0.172536420298035	29.7361329033703	28.3492630459046	31.1230027608361	3.99	2.95	5.39	6.33642618334706	6.64640949626463	6.95639280918219	6.81296376285047	7.14625969606059	7.47955562927071	6.95864620439883	7.29900868493649	7.64180339026115	6.01599351381599	4.41363710824809	-0.392072765453007	41.0871403117837	0.0949531838697384	0.0983474316223131	0.0918766326320089	0.177050803043655	0.180699547790774	0.173743575273331	0.201612020735032	0.205637058368464	0.198981486275153	0.000345832810362126	0.000376772245374309	0.000385215698910366
154	29.1800213528179	0.15	6.01637903908981	5.71466994165236	6.31808813652726	0.172476869253158	29.5519048525556	28.1733397245469	30.9304699805642	4	2.98	5.39	6.28894130626639	6.59666894032315	6.9043965743799	6.76089167669855	7.09171257300925	7.42253346931995	6.90696871253055	7.2462602587073	7.58245232590831	6.01637903908981	4.41284351366585	-0.258113805626086	41.2808674037258	0.0949531838697384	0.0983474316223131	0.0918766326320089	0.177050803043655	0.180699547790774	0.173743575273331	0.201612020735032	0.205637058368464	0.198981486275153	0.000345832810362126	0.000376772245374309	0.000385215698910366
154	29.1800213528179	0.15	6.01656308434691	5.71497619876261	6.3181499699312	0.165494660921974	29.2186045664949	27.8212738535059	30.615935279484	3.97	2.95	5.4	6.24363707142567	6.55722536672081	6.87081366201594	6.71635374447243	7.05368435758048	7.39101497068854	6.85707683527865	7.20201288810681	7.54326785885498	6.01656308434691	4.4045567182395	0.578289931628757	42.0365037011524	0.0949531838697384	0.0983474316223131	0.0918766326320089	0.177050803043655	0.180699547790774	0.173743575273331	0.201612020735032	0.205637058368464	0.198981486275153	0.000345832810362126	0.000376772245374309	0.000385215698910366
154	29.1800213528179	0.15	6.01704277771681	5.71632372940928	6.31776182602433	0.170699194677474	29.4114946714106	28.030873366313	30.7921159765083	3.98	2.93	5.43	6.27881111826983	6.58806514283352	6.8973191673972	6.75270830587723	7.0853034709429	7.41789863600857	6.89145002845589	7.2324573953806	7.56464224295461	6.01704277771681	4.41821874578551	0.183017410102751	41.7057856363624	0.0949531838697384	0.0983474316223131	0.0918766326320089	0.177050803043655	0.180699547790774	0.173743575273331	0.201612020735032	0.205637058368464	0.198981486275153	0.000345832810362126	0.000376772245374309	0.000385215698910366
154	29.1800213528179	0.15	6.02043456204855	5.7191109385374	6.3217581855597	0.168021146045865	29.1752601095647	27.7926297867268	30.5578904324025	4	2.95	5.39	6.19780381981408	6.50613273874091	6.81446165766775	6.66214976321872	6.9935790071801	7.32500825114147	6.79974497635613	7.14512267522177	7.47817134368737	6.02043456204855	4.41407159815116	-0.165882728807277	41.3615486657379	0.0949531838697384	0.0983474316223131	0.0918766326320089	0.177050803043655	0.180699547790774	0.173743575273331	0.201612020735032	0.205637058368464	0.198981486275153	0.000345832810362126	0.000376772245374309	0.000385215698910366
154	29.1800213528179	0.15	6.02071272179311	5.71565612507853	6.32576931850769	0.162037575657077	29.3569339801773	27.9351544151178	30.7787135452369	4.01	2.96	5.43	6.22618543919283	6.54307157821932	6.85995771724581	6.69223517182532	7.03284124367594	7.37344731552656	6.83068870501848	7.17873197506425	7.52996818793989	6.02071272179311	4.43759571466627	-0.206489135779113	41.517852874491	0.0949531838697384	0.0983474316223131	0.0918766326320089	0.177050803043655	0.180699547790774	0.173743575273331	0.201612020735032	0.205637058368464	0.198981486275153	0.000345832810362126	0.000376772245374309	0.000385215698910366
154	29.1800213528179	0.15	6.02090038016889	5.72054156527842	6.32125919505936	0.171346003963592	29.4371720487138	28.0584939446055	30.8158501528221	3.97	2.91	5.4	6.3076154672717	6.61754554944329	6.92747563161487	6.78652354686391	7.1199851872338	7.45344682760369	6.92370143773542	7.26576437970021	7.60268849051363	6.02090038016889	4.39612778022547	0.0208697090486171	41.3811072583996	0.0949531838697384	0.0983474316223131	0.0918766326320089	0.177050803043655	0.180699547790774	0.173743575273331	0.201612020735032	0.205637058368464	0.198981486275153	0.000345832810362126	0.000376772245374309	0.000385215698910366
154	29.1800213528179	0.15	6.02119627224329	5.72024206236425	6.32215048212234	0.17056696752977	29.6015993601522	28.211404931217	30.9917937890873	4.01	2.95	5.47	6.27713927717162	6.58646254816965	6.89578581916768	6.74568655641546	7.07809878093727	7.41051100545908	6.88195683020435	7.22919259887871	7.55874365542812	6.02119627224329	4.44989122869354	0.323412733605641	42.0760386075573	0.0949531838697384	0.0983474316223131	0.0918766326320089	0.177050803043655	0.180699547790774	0.173743575273331	0.201612020735032	0.205637058368464	0.198981486275153	0.000345832810362126	0.000376772245374309	0.000385215698910366
154	29.1800213528179	0.15	6.02208182113503	5.71906322274467	6.32510041952539	0.165564272384312	29.0735157986754	27.6834740179906	30.4635575793601	4.04	2.98	5.45	6.11681546248413	6.42395282003058	6.73109017757703	6.56812166129976	6.89791999238689	7.22771832347401	6.70459857371695	7.0466106673401	7.379064760608	6.02208182113503	4.44653306432281	-0.153706697400764	41.6245149592263	0.0949531838697384	0.0983474316223131	0.0918766326320089	0.177050803043655	0.180699547790774	0.173743575273331	0.201612020735032	0.205637058368464	0.198981486275153	0.000345832810362126	0.000376772245374309	0.000385215698910366
154	29.1800213528179	0.15	6.02347573774859	5.72349865772507	6.32345281777211	0.175050580316555	29.9860110353742	28.5996774403841	31.3723446303642	4.01	2.99	5.46	6.3605144049966	6.66883238583556	6.97715036667453	6.83491122756269	7.16622500105879	7.49753877455489	6.97512180277485	7.31424708920274	7.65354801093607	6.02347573774859	4.43463461385432	0.546881009268121	42.2710421333685	0.0949531838697384	0.0983474316223131	0.0918766326320089	0.177050803043655	0.180699547790774	0.173743575273331	0.201612020735032	0.205637058368464	0.198981486275153	0.000345832810362126	0.000376772245374309	0.000385215698910366
154	29.1800213528179	0.15	6.02449316827935	5.72383353206982	6.32515280448888	0.171558578339184	29.5830014550272	28.1985297445553	30.9674731654992	4.01	2.97	5.43	6.27604869106205	6.58418574448405	6.89232279790605	6.74473460669718	7.07588287372399	7.4070311407508	6.89008184402332	7.23291633110062	7.56325232341872	6.02449316827935	4.43135720834092	-0.350534156325091	41.330555864733	0.0949531838697384	0.0983474316223131	0.0918766326320089	0.177050803043655	0.180699547790774	0.173743575273331	0.201612020735032	0.205637058368464	0.198981486275153	0.000345832810362126	0.000376772245374309	0.000385215698910366
154	29.1800213528179	0.15	6.02828816668221	5.72803973584037	6.32853659752404	0.173448850901258	29.6393367295705	28.2613824684722	31.0172909906688	4.06	2.98	5.45	6.22762961136203	6.5312732412903	6.83491687121857	6.68504196564104	7.01098787690183	7.33693378816262	6.82517594794589	7.15700924658377	7.49411370308733	6.02828816668221	4.44543281907992	-0.348590480467648	41.4565498432008	0.0949531838697384	0.0983474316223131	0.0918766326320089	0.177050803043655	0.180699547790774	0.173743575273331	0.201612020735032	0.205637058368464	0.198981486275153	0.000345832810362126	0.000376772245374309	0.000385215698910366
154	29.1800213528179	0.15	6.02836240608969	5.71874631037048	6.3379785018089	0.158085924755122	28.6027967975449	27.1970310679115	30.0085625271783	4.01	2.96	5.39	6.05309293995574	6.36596645148087	6.678839963006	6.50512194909906	6.8413600289209	7.17759810874273	6.64427557027424	6.98797256232419	7.33337672263695	6.02836240608969	4.40296351819223	-0.588872547876949	40.9195876298047	0.0949531838697384	0.0983474316223131	0.0918766326320089	0.177050803043655	0.180699547790774	0.173743575273331	0.201612020735032	0.205637058368464	0.198981486275153	0.000345832810362126	0.000376772245374309	0.000385215698910366
154	29.1800213528179	0.15	6.02848652990826	5.72750657772722	6.32946648208929	0.170484234428532	29.8566659799523	28.4540826018887	31.2592493580159	3.97	2.97	5.36	6.38900765427063	6.70394017427415	7.01887269427767	6.87315104489114	7.21194838182743	7.55074571876371	7.02203825288887	7.36369595604084	7.71214217051005	6.02848652990826	4.41106348805366	0.92884749162292	42.4371692244302	0.0949531838697384	0.0983474316223131	0.0918766326320089	0.177050803043655	0.180699547790774	0.173743575273331	0.201612020735032	0.205637058368464	0.198981486275153	0.000345832810362126	0.000376772245374309	0.000385215698910366
154	29.1800213528179	0.15	6.02979799511066	5.7279056419644	6.33169034825692	0.168970530809786	29.335441222955	27.9499221116887	30.7209603342212	3.97	2.95	5.37	6.27456517721385	6.58560468326958	6.8966441893253	6.74988112269866	7.08448274544749	7.41908436819632	6.89827130567826	7.2368058238564	7.58009868158484	6.02979799511066	4.39623726701042	-0.102746579994747	41.3067077819929	0.0949531838697384	0.0983474316223131	0.0918766326320089	0.177050803043655	0.180699547790774	0.173743575273331	0.201612020735032	0.205637058368464	0.198981486275153	0.000345832810362126	0.000376772245374309	0.000385215698910366
154	29.1800213528179	0.15	6.02989643410593	5.72993443303206	6.3298584351798	0.171444999901281	29.4835862129569	28.1032155051708	30.8639569207431	4	2.95	5.41	6.27620967715282	6.58448386708215	6.89275805701147	6.74756839241236	7.07899472887397	7.41042106533557	6.88662134218165	7.22365073838694	7.56583850792761	6.02989643410593	4.41835950187703	0.168669988770551	41.7182708813723	0.0949531838697384	0.0983474316223131	0.0918766326320089	0.177050803043655	0.180699547790774	0.173743575273331	0.201612020735032	0.205637058368464	0.198981486275153	0.000345832810362126	0.000376772245374309	0.000385215698910366
154	29.1800213528179	0.15	6.03009627422957	5.72213368632544	6.3380588621337	0.162759471851467	29.0123240701423	27.6109577574164	30.4136903828681	4.02	2.95	5.41	6.1397007544981	6.45131507382609	6.76292939315407	6.59751375180923	6.93236390806821	7.26721406432719	6.73923758128853	7.08215587209462	7.41225686746518	6.03009627422957	4.41147903625847	0.449496081401042	42.026029719746	0.0949531838697384	0.0983474316223131	0.0918766326320089	0.177050803043655	0.180699547790774	0.173743575273331	0.201612020735032	0.205637058368464	0.198981486275153	0.000345832810362126	0.000376772245374309	0.000385215698910366
154	29.1800213528179	0.15	6.03025789323183	5.72867612008546	6.33183966637821	0.17291007760411	29.963308618742	28.5676694575198	31.3589477799641	4	2.95	5.42	6.37093268658249	6.68217694695613	6.99342120732978	6.84828613595815	7.18285092545944	7.51741571496074	6.98812608340727	7.33127496269157	7.67249082510584	6.03025789323183	4.42488417049087	-0.188233165405359	41.4230006763966	0.0949531838697384	0.0983474316223131	0.0918766326320089	0.177050803043655	0.180699547790774	0.173743575273331	0.201612020735032	0.205637058368464	0.198981486275153	0.000345832810362126	0.000376772245374309	0.000385215698910366
154	29.1800213528179	0.15	6.03055565103198	5.72639267867059	6.33471862339337	0.169426264777412	29.8605233731563	28.45248882199	31.2685579243226	4.01	2.98	5.4	6.34138712502623	6.65520473972492	6.96902235442361	6.81604742643417	7.15335465951496	7.49066189259575	6.96744969983703	7.30995895263367	7.65629744011487	6.03055565103198	4.43591558234854	0.337580184436169	42.0393789099759	0.0949531838697384	0.0983474316223131	0.0918766326320089	0.177050803043655	0.180699547790774	0.173743575273331	0.201612020735032	0.205637058368464	0.198981486275153	0.000345832810362126	0.000376772245374309	0.000385215698910366
154	29.1800213528179	0.15	6.03148379948245	5.72820362350781	6.3347639754571	0.166133912098754	29.4702733416125	28.0641599578727	30.8763867253523	4.02	2.99	5.42	6.232167815565	6.54442140121776	6.85667498687053	6.69584771746861	7.03133330140019	7.36681888533178	6.84232955759472	7.18468945403819	7.52282839167622	6.03148379948245	4.43642154189197	0.0598569079086067	41.7741014004909	0.0949531838697384	0.0983474316223131	0.0918766326320089	0.177050803043655	0.180699547790774	0.173743575273331	0.201612020735032	0.205637058368464	0.198981486275153	0.000345832810362126	0.000376772245374309	0.000385215698910366
154	29.1800213528179	0.15	6.0343429905335	5.73417075091198	6.33451523015502	0.168918822104195	29.244467336873	27.862990573338	30.625944100408	3.98	2.94	5.46	6.23997811985807	6.54936288438508	6.8587476489121	6.71079097872458	7.04351914649417	7.37624731426376	6.84517852697232	7.18406033514091	7.52192300383599	6.0343429905335	4.42003701983414	0.607901717272556	42.1378753872398	0.0949531838697384	0.0983474316223131	0.0918766326320089	0.177050803043655	0.180699547790774	0.173743575273331	0.201612020735032	0.205637058368464	0.198981486275153	0.000345832810362126	0.000376772245374309	0.000385215698910366
154	29.1800213528179	0.15	6.03457469203815	5.7264011040716	6.34274828000469	0.167210528935154	29.3695457348954	27.9736589373657	30.7654325324251	3.97	2.96	5.4	6.28158724272529	6.59503871931918	6.90849019591308	6.75764730136937	7.09485419559313	7.43206108981689	6.90329381846306	7.24754587407314	7.59955030782761	6.03457469203815	4.40254103319034	-0.0159279482396795	41.4490366941836	0.0949531838697384	0.0983474316223131	0.0918766326320089	0.177050803043655	0.180699547790774	0.173743575273331	0.201612020735032	0.205637058368464	0.198981486275153	0.000345832810362126	0.000376772245374309	0.000385215698910366
154	29.1800213528179	0.15	6.03482475562643	5.72978353623631	6.33986597501656	0.171274969533921	29.9472682439285	28.5443490429061	31.3501874449509	4.03	2.99	5.41	6.32150104726525	6.63219494976627	6.94288885226729	6.78969337940228	7.1233983518541	7.45710332430592	6.93375472532966	7.27631095989564	7.62329050568428	6.03482475562643	4.43852145541348	0.752054901998046	42.4612269969474	0.0949531838697384	0.0983474316223131	0.0918766326320089	0.177050803043655	0.180699547790774	0.173743575273331	0.201612020735032	0.205637058368464	0.198981486275153	0.000345832810362126	0.000376772245374309	0.000385215698910366
154	29.1800213528179	0.15	6.03486842871886	5.73139135636532	6.33834550107239	0.168804915735406	29.5672987397335	28.1700048642141	30.9645926152529	4	2.97	5.49	6.28140816227503	6.59297975046224	6.90455133864945	6.75194935161466	7.08686081230857	7.42177227300248	6.8886833933959	7.23224927345534	7.58056212129874	6.03486842871886	4.4436337584497	-0.141510972306757	41.5938506494308	0.0949531838697384	0.0983474316223131	0.0918766326320089	0.177050803043655	0.180699547790774	0.173743575273331	0.201612020735032	0.205637058368464	0.198981486275153	0.000345832810362126	0.000376772245374309	0.000385215698910366
154	29.1800213528179	0.15	6.03503019920346	5.73238110944803	6.33767928895889	0.168826102555885	29.5639470474167	28.1669170411158	30.9609770537176	4	2.92	5.38	6.28969869426114	6.60165679012403	6.91361488598691	6.7619786795061	7.09736103972136	7.43274339993662	6.89671879705928	7.24625697976002	7.58684779599153	6.03503019920346	4.39398898366556	-0.19271782410395	41.2012568046891	0.0949531838697384	0.0983474316223131	0.0918766326320089	0.177050803043655	0.180699547790774	0.173743575273331	0.201612020735032	0.205637058368464	0.198981486275153	0.000345832810362126	0.000376772245374309	0.000385215698910366
154	29.1800213528179	0.15	6.03590476633627	5.73274821506808	6.33906131760445	0.171136669647511	29.6300316793367	28.2412972302598	31.0187661284137	3.97	2.95	5.38	6.34345188465231	6.65538409111058	6.96731629756885	6.82442173964604	7.16000510494278	7.49558847023952	6.97183740108572	7.31532056774061	7.65409505534647	6.03590476633627	4.40037954767937	0.627132353072322	42.0118694457609	0.0949531838697384	0.0983474316223131	0.0918766326320089	0.177050803043655	0.180699547790774	0.173743575273331	0.201612020735032	0.205637058368464	0.198981486275153	0.000345832810362126	0.000376772245374309	0.000385215698910366
154	29.1800213528179	0.15	6.03599614230111	5.73580103887106	6.33619124573115	0.166853643340091	29.0019631068237	27.621777906124	30.3821483075234	4.05	2.97	5.49	6.093511650177	6.39798787283177	6.70246409548654	6.54191092793566	6.86879244431446	7.19567396069327	6.67162709528238	7.00986314624545	7.34541126998322	6.03599614230111	4.4597088031717	-0.0366942676166732	41.7841489899522	0.0949531838697384	0.0983474316223131	0.0918766326320089	0.177050803043655	0.180699547790774	0.173743575273331	0.201612020735032	0.205637058368464	0.198981486275153	0.000345832810362126	0.000376772245374309	0.000385215698910366
154	29.1800213528179	0.15	6.03677736069335	5.7360314927641	6.33752322862261	0.174059256241261	29.832539281281	28.4485482603395	31.2165303022226	3.96	2.95	5.4	6.39966865989727	6.71100559987908	7.02234253986089	6.88611434424266	7.22111633922653	7.5561183342104	7.02718751363227	7.36669392167708	7.71115562388664	6.03677736069335	4.4199582890222	-0.0513453510140646	41.444343484195	0.0949531838697384	0.0983474316223131	0.0918766326320089	0.177050803043655	0.180699547790774	0.173743575273331	0.201612020735032	0.205637058368464	0.198981486275153	0.000345832810362126	0.000376772245374309	0.000385215698910366
154	29.1800213528179	0.15	6.03926539639295	5.73683527770903	6.34169551507687	0.171569824984331	29.8601203452304	28.4627348783822	31.2575058120786	3.95	2.93	5.36	6.4248160919118	6.74024413044611	7.05567216898041	6.91594027093767	7.25548018041906	7.59502008990044	7.06337175542267	7.4054807047245	7.75535527978167	6.03926539639295	4.38869484939217	0.161130340749525	41.4693751586792	0.0949531838697384	0.0983474316223131	0.0918766326320089	0.177050803043655	0.180699547790774	0.173743575273331	0.201612020735032	0.205637058368464	0.198981486275153	0.000345832810362126	0.000376772245374309	0.000385215698910366
154	29.1800213528179	0.15	6.03929710967365	5.73587948088989	6.34271473845741	0.166193924713091	29.5542644389012	28.1444489475657	30.9640799302367	4.02	2.98	5.41	6.25567066945032	6.56903055917192	6.88239044889352	6.72180170752579	7.0585110953916	7.39522048325742	6.86826606785703	7.21053910663947	7.55112546347728	6.03929710967365	4.43109317447021	-0.73057830876523	40.9428627324512	0.0949531838697384	0.0983474316223131	0.0918766326320089	0.177050803043655	0.180699547790774	0.173743575273331	0.201612020735032	0.205637058368464	0.198981486275153	0.000345832810362126	0.000376772245374309	0.000385215698910366
154	29.1800213528179	0.15	6.03933302074779	5.73553441086947	6.34313163062611	0.166414838963874	29.2697513333876	27.8746197720495	30.6648828947257	3.95	2.96	5.38	6.28385593775681	6.5983644697963	6.9128730018358	6.76317183141503	7.10167024157886	7.44016865174268	6.90676858110486	7.25372702581816	7.60151166944765	6.03933302074779	4.4035665733809	-0.245392705847477	41.2703372813236	0.0949531838697384	0.0983474316223131	0.0918766326320089	0.177050803043655	0.180699547790774	0.173743575273331	0.201612020735032	0.205637058368464	0.198981486275153	0.000345832810362126	0.000376772245374309	0.000385215698910366
154	29.1800213528179	0.15	6.04036455191198	5.73586504943046	6.3448640543935	0.164881661086809	29.2492890904851	27.8473785013076	30.6511996796626	3.99	2.92	5.41	6.22953542318545	6.54314669093942	6.85675795869339	6.69869370096316	7.03592363564429	7.37315357032542	6.83290590792427	7.17395120031639	7.51910199024352	6.04036455191198	4.40703160632631	0.0614933950260222	41.5339188536522	0.0949531838697384	0.0983474316223131	0.0918766326320089	0.177050803043655	0.180699547790774	0.173743575273331	0.201612020735032	0.205637058368464	0.198981486275153	0.000345832810362126	0.000376772245374309	0.000385215698910366
154	29.1800213528179	0.15	6.04053565699173	5.73488124303879	6.34619007094467	0.17073874770377	29.6392365488508	28.2481190249865	31.0303540727151	3.94	2.93	5.38	6.39483731693353	6.70975988738783	7.02468245784212	6.88600489564841	7.22511568993807	7.56422648422772	7.03037347824477	7.37730827952445	7.72685390915407	6.04053565699173	4.38187758632102	-0.494391210927134	40.8697792531645	0.0949531838697384	0.0983474316223131	0.0918766326320089	0.177050803043655	0.180699547790774	0.173743575273331	0.201612020735032	0.205637058368464	0.198981486275153	0.000345832810362126	0.000376772245374309	0.000385215698910366
154	29.1800213528179	0.15	6.04119137997097	5.73726975389551	6.34511300604644	0.172131433861951	29.7462626625173	28.3569494063084	31.1355759187262	3.99	2.97	5.36	6.34861964284472	6.65966231891164	6.97070499497857	6.82738216187475	7.16188120853831	7.49638025520187	6.97828881021933	7.3173683259311	7.66301655183431	6.04119137997097	4.40070037281726	-0.409032566526265	41.0553788683112	0.0949531838697384	0.0983474316223131	0.0918766326320089	0.177050803043655	0.180699547790774	0.173743575273331	0.201612020735032	0.205637058368464	0.198981486275153	0.000345832810362126	0.000376772245374309	0.000385215698910366
154	29.1800213528179	0.15	6.04150438671934	5.74020850815969	6.34280026527899	0.169298227284191	29.3428934784086	27.9586373076034	30.7271496492138	4.02	2.95	5.45	6.21270817847101	6.52030470182237	6.82790122517372	6.67543216656952	7.00593855240301	7.3364449382365	6.81121209378043	7.15152411136629	7.48522368579847	6.04150438671934	4.43144879216003	0.144470202342049	41.7777698084342	0.0949531838697384	0.0983474316223131	0.0918766326320089	0.177050803043655	0.180699547790774	0.173743575273331	0.201612020735032	0.205637058368464	0.198981486275153	0.000345832810362126	0.000376772245374309	0.000385215698910366
154	29.1800213528179	0.15	6.0419308027101	5.73800522584096	6.34585637957924	0.167247782149473	29.0667760047894	27.6854641245431	30.4480878850357	4.03	2.94	5.46	6.13916507298288	6.44546666185842	6.75176825073396	6.5948254163119	6.92386128346308	7.25289715061426	6.72596283062146	7.06382460658959	7.39586062806766	6.0419308027101	4.42927929254005	-0.289530313170547	41.3397317339139	0.0949531838697384	0.0983474316223131	0.0918766326320089	0.177050803043655	0.180699547790774	0.173743575273331	0.201612020735032	0.205637058368464	0.198981486275153	0.000345832810362126	0.000376772245374309	0.000385215698910366
154	29.1800213528179	0.15	6.04206525419763	5.73664070959786	6.3474897987974	0.168737701543227	29.7919974668864	28.383747442072	31.2002474917008	4.02	2.94	5.41	6.30158391128889	6.61423486471052	6.92688581813216	6.77023622508703	7.10613920447467	7.44204218386231	6.9088188950738	7.25364326672013	7.59241120668799	6.04206525419763	4.40836285651832	-0.254343552768447	41.240994747117	0.0949531838697384	0.0983474316223131	0.0918766326320089	0.177050803043655	0.180699547790774	0.173743575273331	0.201612020735032	0.205637058368464	0.198981486275153	0.000345832810362126	0.000376772245374309	0.000385215698910366
154	29.1800213528179	0.15	6.04218404596123	5.74010914213863	6.34425894978382	0.170803628388099	29.4530579532956	28.0709953674654	30.8351205391259	3.95	2.94	5.39	6.33095109387459	6.64265256811964	6.95435404236469	6.81421511081251	7.14970986734573	7.48520462387895	6.95446870457545	7.30142485973362	7.64459960551732	6.04218404596123	4.39183205509455	-0.262864227231092	41.120666869225	0.0949531838697384	0.0983474316223131	0.0918766326320089	0.177050803043655	0.180699547790774	0.173743575273331	0.201612020735032	0.205637058368464	0.198981486275153	0.000345832810362126	0.000376772245374309	0.000385215698910366
154	29.1800213528179	0.15	6.04294481222855	5.74220581259487	6.34368381186222	0.167986185240861	29.2564631789782	27.8698112006453	30.6431151573112	4.01	2.97	5.43	6.21110749167034	6.52013880978576	6.82917012790118	6.67596471308969	7.00812482748877	7.34028494188784	6.81882902033284	7.15841621296542	7.49690149613862	6.04294481222855	4.43041608249528	0.134856559349728	41.7980898388499	0.0949531838697384	0.0983474316223131	0.0918766326320089	0.177050803043655	0.180699547790774	0.173743575273331	0.201612020735032	0.205637058368464	0.198981486275153	0.000345832810362126	0.000376772245374309	0.000385215698910366
154	29.1800213528179	0.15	6.04298924121567	5.73941332031422	6.34656516211712	0.1693007835847	29.626078117584	28.2284753633858	31.0236808717821	4.01	2.96	5.38	6.28143283136117	6.59242900499115	6.90342517862113	6.75036201439438	7.08457505359341	7.41878809279244	6.89362821429061	7.23568155630822	7.58028857863863	6.04298924121567	4.42574473935772	0.270908216529888	41.867673632786	0.0949531838697384	0.0983474316223131	0.0918766326320089	0.177050803043655	0.180699547790774	0.173743575273331	0.201612020735032	0.205637058368464	0.198981486275153	0.000345832810362126	0.000376772245374309	0.000385215698910366
154	29.1800213528179	0.15	6.04330050039317	5.74184273117289	6.34475826961345	0.168933977769796	29.2179797037988	27.837828685477	30.5981307221206	4	2.95	5.41	6.21111712139312	6.51905348082904	6.82698984026495	6.67686272456164	7.00788993909817	7.33891715363469	6.81756893605329	7.15120420165358	7.4919805238739	6.04330050039317	4.42475125254378	0.00775049181342357	41.6076260124291	0.0949531838697384	0.0983474316223131	0.0918766326320089	0.177050803043655	0.180699547790774	0.173743575273331	0.201612020735032	0.205637058368464	0.198981486275153	0.000345832810362126	0.000376772245374309	0.000385215698910366
154	29.1800213528179	0.15	6.04423919796777	5.73887661921805	6.34960177671748	0.166947343465878	29.2679590290539	27.8755844786522	30.6603335794555	3.98	2.95	5.37	6.24705715048952	6.55909521368808	6.87113327688663	6.71893648694037	7.05454473857524	7.39015299021012	6.86422811066494	7.21030798898508	7.54557247271987	6.04423919796777	4.38930648406893	-0.3390246578648	41.0894815007456	0.0949531838697384	0.0983474316223131	0.0918766326320089	0.177050803043655	0.180699547790774	0.173743575273331	0.201612020735032	0.205637058368464	0.198981486275153	0.000345832810362126	0.000376772245374309	0.000385215698910366
154	29.1800213528179	0.15	6.04428304880661	5.73909179618368	6.34947430142954	0.16912913843886	29.7698476096927	28.3646049499512	31.1750902694342	3.98	2.93	5.33	6.3577447467209	6.67272089934505	6.9876970519692	6.83812201067256	7.17689707131132	7.51567213195008	6.98441852260244	7.33247307581627	7.67638682319149	6.04428304880661	4.38774375549032	-0.129850366814857	41.2673963574175	0.0949531838697384	0.0983474316223131	0.0918766326320089	0.177050803043655	0.180699547790774	0.173743575273331	0.201612020735032	0.205637058368464	0.198981486275153	0.000345832810362126	0.000376772245374309	0.000385215698910366
154	29.1800213528179	0.15	6.04657118544907	5.74449620376716	6.34864616713099	0.176207232683755	30.1233848277567	28.7362519681037	31.5105176874097	4.02	2.98	5.45	6.38087435526972	6.68888670501304	6.99689905475636	6.85555089478857	7.18647644234223	7.51740198989589	7.00389493836109	7.33806769454825	7.67823941310667	6.04657118544907	4.44729844609309	0.223810534671924	41.9581914769966	0.0949531838697384	0.0983474316223131	0.0918766326320089	0.177050803043655	0.180699547790774	0.173743575273331	0.201612020735032	0.205637058368464	0.198981486275153	0.000345832810362126	0.000376772245374309	0.000385215698910366
154	29.1800213528179	0.15	6.04707024239177	5.74471659520567	6.34942388957788	0.176169123901434	29.9369975974105	28.5582665819782	31.3157286128429	3.98	2.92	5.37	6.39456679004399	6.70328257075775	7.0119983514715	6.87690365536982	7.20890561118115	7.54090756699248	7.01780225208172	7.35611700427698	7.69993367206196	6.04707024239177	4.39987978427115	-0.0270061959896125	41.3815344542395	0.0949531838697384	0.0983474316223131	0.0918766326320089	0.177050803043655	0.180699547790774	0.173743575273331	0.201612020735032	0.205637058368464	0.198981486275153	0.000345832810362126	0.000376772245374309	0.000385215698910366
154	29.1800213528179	0.15	6.04740807301102	5.74508855559912	6.34972759042291	0.168165585022008	29.4248541575747	28.0311154305493	30.8185928846	4.01	2.97	5.42	6.23674545176484	6.5468434815154	6.85694151126595	6.70224303597973	7.03548613150779	7.36872922703586	6.8468651659406	7.18213363206931	7.52802265892034	6.04740807301102	4.41473588632769	-0.274273296702736	41.3495556138126	0.0949531838697384	0.0983474316223131	0.0918766326320089	0.177050803043655	0.180699547790774	0.173743575273331	0.201612020735032	0.205637058368464	0.198981486275153	0.000345832810362126	0.000376772245374309	0.000385215698910366
154	29.1800213528179	0.15	6.04852321686292	5.74300710756406	6.35403932616178	0.16549875419713	29.1710190796936	27.7759847361149	30.5660534232723	4	2.95	5.39	6.20116796799852	6.51261839425145	6.82406882050438	6.6666466268325	7.00147547590088	7.33630432496927	6.81385788559504	7.15153815218471	7.49501855061034	6.04852321686292	4.39369530841364	-0.373825853009536	41.0529924720323	0.0949531838697384	0.0983474316223131	0.0918766326320089	0.177050803043655	0.180699547790774	0.173743575273331	0.201612020735032	0.205637058368464	0.198981486275153	0.000345832810362126	0.000376772245374309	0.000385215698910366
154	29.1800213528179	0.15	6.04878474823508	5.74548951783509	6.35207997863507	0.17056053644283	29.4656105126156	28.0817711413841	30.8494498838472	3.97	2.96	5.4	6.31394502450091	6.6250894202267	6.9362338159525	6.79347130974449	7.12824624322089	7.4630211766973	6.93751131487524	7.28385838490068	7.61895818191169	6.04878474823508	4.40772733383559	-0.448001591050873	41.0353171985759	0.0949531838697384	0.0983474316223131	0.0918766326320089	0.177050803043655	0.180699547790774	0.173743575273331	0.201612020735032	0.205637058368464	0.198981486275153	0.000345832810362126	0.000376772245374309	0.000385215698910366
154	29.1800213528179	0.15	6.0499015075791	5.74583034077517	6.35397267438304	0.170303478444821	29.7144509698438	28.3176557067579	31.1112462329298	4.02	2.98	5.4	6.29261618644034	6.60300545639464	6.91339472634894	6.76130787090128	7.09481580334241	7.42832373578354	6.90561123876657	7.24889995470696	7.58952447289524	6.0499015075791	4.42621593652824	-0.397181936398612	41.2466942039762	0.0949531838697384	0.0983474316223131	0.0918766326320089	0.177050803043655	0.180699547790774	0.173743575273331	0.201612020735032	0.205637058368464	0.198981486275153	0.000345832810362126	0.000376772245374309	0.000385215698910366
154	29.1800213528179	0.15	6.05073793928853	5.74803383803169	6.35344204054538	0.169629257047565	29.6365749226574	28.2401074687093	31.0330423766054	4.02	2.97	5.42	6.27655014450706	6.5869242466449	6.89729834878274	6.74418961096634	7.07768838767617	7.411187164386	6.89075464803912	7.23013030752957	7.56466091512054	6.05073793928853	4.44280398964775	0.142238975638571	41.8619974536124	0.0949531838697384	0.0983474316223131	0.0918766326320089	0.177050803043655	0.180699547790774	0.173743575273331	0.201612020735032	0.205637058368464	0.198981486275153	0.000345832810362126	0.000376772245374309	0.000385215698910366
154	29.1800213528179	0.15	6.05143224925913	5.74875217287687	6.35411232564138	0.171099350485266	29.5747900570205	28.1884623670107	30.9611177470302	3.97	2.92	5.41	6.3338048135648	6.64530562839598	6.95680644322716	6.81432164132937	7.14945459952375	7.48458755771814	6.95230676181346	7.29234640393216	7.6376995122229	6.05143224925913	4.40098632430034	0.156982870280195	41.5499690483994	0.0949531838697384	0.0983474316223131	0.0918766326320089	0.177050803043655	0.180699547790774	0.173743575273331	0.201612020735032	0.205637058368464	0.198981486275153	0.000345832810362126	0.000376772245374309	0.000385215698910366
154	29.1800213528179	0.15	6.05402882464926	5.75216682025274	6.35589082904579	0.167445673185206	29.4227115894813	28.0254774490646	30.8199457298981	3.99	2.96	5.41	6.26899239767353	6.58153837373984	6.89408434980615	6.74107432156432	7.07715634558317	7.41323836960201	6.88642308719755	7.22794084196806	7.56945530646099	6.05402882464926	4.42535629671106	0.19932816013183	41.8030749030299	0.0949531838697384	0.0983474316223131	0.0918766326320089	0.177050803043655	0.180699547790774	0.173743575273331	0.201612020735032	0.205637058368464	0.198981486275153	0.000345832810362126	0.000376772245374309	0.000385215698910366
154	29.1800213528179	0.15	6.05527135365829	5.75271487428584	6.35782783303074	0.171722047257371	29.6224451171551	28.2369241787979	31.0079660555123	3.98	2.96	5.39	6.33593614082598	6.64682595770625	6.95771577458652	6.81551812352326	7.1499399254908	7.48436172745834	6.96304297049893	7.3037782841478	7.64307148071371	6.05527135365829	4.39243883430282	-0.257394271929674	41.1544983223601	0.0949531838697384	0.0983474316223131	0.0918766326320089	0.177050803043655	0.180699547790774	0.173743575273331	0.201612020735032	0.205637058368464	0.198981486275153	0.000345832810362126	0.000376772245374309	0.000385215698910366
154	29.1800213528179	0.15	6.05605191135017	5.75410748131538	6.35799634138495	0.172915917770229	29.9465719772842	28.5517408600731	31.3414030944953	4.03	2.97	5.41	6.33237826139445	6.64173236656902	6.95108647174359	6.80251747751147	7.13483917724621	7.46716087698096	6.94773903857449	7.29087111565226	7.62972972028449	6.05605191135017	4.43954842651575	-0.535644603312304	41.2030792813116	0.0949531838697384	0.0983474316223131	0.0918766326320089	0.177050803043655	0.180699547790774	0.173743575273331	0.201612020735032	0.205637058368464	0.198981486275153	0.000345832810362126	0.000376772245374309	0.000385215698910366
154	29.1800213528179	0.15	6.05638620531761	5.75512843845841	6.35764397217682	0.170335165692207	29.4382653078193	28.0546079222474	30.8219226933911	3.99	2.97	5.41	6.26897388919409	6.57816060268446	6.88734731617483	6.74024015198719	7.07266978681483	7.40509942164246	6.88403914878447	7.22234301788818	7.56640464503643	6.05638620531761	4.42621927780574	-0.0202288189076324	41.561409738214	0.0949531838697384	0.0983474316223131	0.0918766326320089	0.177050803043655	0.180699547790774	0.173743575273331	0.201612020735032	0.205637058368464	0.198981486275153	0.000345832810362126	0.000376772245374309	0.000385215698910366
154	29.1800213528179	0.15	6.05655729908722	5.74928806220873	6.36382653596571	0.171495884509696	29.8686771847809	28.4705275912034	31.2668267783584	4.03	2.96	5.42	6.3149748501223	6.62509483268555	6.9352148152488	6.78389715328299	7.11704528400694	7.4501934147309	6.91963807639525	7.26016851382566	7.6114213221941	6.05655729908722	4.42420884241165	-0.0993535867247905	41.5045581388836	0.0949531838697384	0.0983474316223131	0.0918766326320089	0.177050803043655	0.180699547790774	0.173743575273331	0.201612020735032	0.205637058368464	0.198981486275153	0.000345832810362126	0.000376772245374309	0.000385215698910366
154	29.1800213528179	0.15	6.05704103137473	5.75424650677383	6.35983555597564	0.169565990307891	29.4216798306777	28.0350267488417	30.8083329125138	3.99	2.94	5.38	6.2681109771784	6.57814083667028	6.88817069616216	6.73975029817647	7.07310812249736	7.40646594681824	6.87793939830414	7.21827657033432	7.56179920694692	6.05704103137473	4.42149177898813	-0.00170977574223223	41.5714914153441	0.0949531838697384	0.0983474316223131	0.0918766326320089	0.177050803043655	0.180699547790774	0.173743575273331	0.201612020735032	0.205637058368464	0.198981486275153	0.000345832810362126	0.000376772245374309	0.000385215698910366
154	29.1800213528179	0.15	6.05723037035257	5.75427772310019	6.36018301760494	0.170641496093464	29.8637676207376	28.4616301633788	31.2659050780963	3.99	2.97	5.37	6.36845559490002	6.68219202123531	6.99592844757061	6.84826469420521	7.18563849853521	7.52301230286521	6.9982097063213	7.34319746165981	7.6827298200748	6.05723037035257	4.42526156072736	0.539176170456916	42.1527599575726	0.0949531838697384	0.0983474316223131	0.0918766326320089	0.177050803043655	0.180699547790774	0.173743575273331	0.201612020735032	0.205637058368464	0.198981486275153	0.000345832810362126	0.000376772245374309	0.000385215698910366
154	29.1800213528179	0.15	6.05780957660751	5.75496875835074	6.36065039486429	0.169430627282348	29.4033671636677	28.0169107160092	30.7898236113263	4.01	2.96	5.43	6.23304337245578	6.5414943383697	6.84994530428361	6.69819749764373	7.02966727325293	7.36113704886214	6.83354344867456	7.17732712829692	7.51743788145108	6.05780957660751	4.41951196471714	-0.185686383987716	41.4244780747397	0.0949531838697384	0.0983474316223131	0.0918766326320089	0.177050803043655	0.180699547790774	0.173743575273331	0.201612020735032	0.205637058368464	0.198981486275153	0.000345832810362126	0.000376772245374309	0.000385215698910366
154	29.1800213528179	0.15	6.0580526249265	5.75309558109941	6.36300966875358	0.166251275327069	29.7071093421044	28.2902959242846	31.1239227599242	3.95	2.95	5.3	6.38415834409901	6.70388498208166	7.02361162006431	6.87195610749321	7.21611226781839	7.56026842814358	7.02479635910252	7.37820338519212	7.72901650327258	6.0580526249265	4.38031804652275	0.526782630047487	41.8470218004416	0.0949531838697384	0.0983474316223131	0.0918766326320089	0.177050803043655	0.180699547790774	0.173743575273331	0.201612020735032	0.205637058368464	0.198981486275153	0.000345832810362126	0.000376772245374309	0.000385215698910366
154	29.1800213528179	0.15	6.05811328557672	5.75671811887361	6.35950845227982	0.170644041544956	29.3026092474394	27.92683117891	30.6783873159687	4.01	2.94	5.42	6.21356018420319	6.51966293442748	6.82576568465177	6.6773294157206	7.00627913821657	7.33522886071254	6.81499910782007	7.15236687376178	7.48397271726784	6.05811328557672	4.4290665883737	-0.00480605120820433	41.6028551206906	0.0949531838697384	0.0983474316223131	0.0918766326320089	0.177050803043655	0.180699547790774	0.173743575273331	0.201612020735032	0.205637058368464	0.198981486275153	0.000345832810362126	0.000376772245374309	0.000385215698910366
154	29.1800213528179	0.15	6.0583651931969	5.75578693947902	6.36094344691478	0.168546433935693	29.2923046749489	27.9067300328344	30.6778793170633	4.01	2.97	5.46	6.20687885196709	6.51505160935728	6.82322436674746	6.66987564071315	7.00103627984771	7.33219691898227	6.80641798012356	7.14292737650979	7.48863076807085	6.0583651931969	4.44110449832816	0.538700882562384	42.3005035270183	0.0949531838697384	0.0983474316223131	0.0918766326320089	0.177050803043655	0.180699547790774	0.173743575273331	0.201612020735032	0.205637058368464	0.198981486275153	0.000345832810362126	0.000376772245374309	0.000385215698910366
154	29.1800213528179	0.15	6.05864940152355	5.7545830681762	6.3627157348709	0.16756887926221	29.4931203847762	28.0931612362666	30.8930795332857	4.03	2.98	5.45	6.23035855343045	6.54083437998534	6.85131020654022	6.69288477003494	7.02640954444284	7.35993431885074	6.83645456613747	7.17189407718029	7.5196798214115	6.05864940152355	4.43364695757448	-0.198071912531498	41.4657764359379	0.0949531838697384	0.0983474316223131	0.0918766326320089	0.177050803043655	0.180699547790774	0.173743575273331	0.201612020735032	0.205637058368464	0.198981486275153	0.000345832810362126	0.000376772245374309	0.000385215698910366
154	29.1800213528179	0.15	6.05884137123075	5.7546509170483	6.36303182541319	0.171932128722803	29.6204472363264	28.2360420213615	31.0048524512914	3.99	2.92	5.4	6.31141891007293	6.62086600773354	6.93031310539416	6.78611306958918	7.11883428865288	7.45155550771658	6.92281015076845	7.26250272464227	7.60772660958304	6.05884137123075	4.38840104202749	-0.2903922411746	41.06101796155	0.0949531838697384	0.0983474316223131	0.0918766326320089	0.177050803043655	0.180699547790774	0.173743575273331	0.201612020735032	0.205637058368464	0.198981486275153	0.000345832810362126	0.000376772245374309	0.000385215698910366
154	29.1800213528179	0.15	6.06039599864078	5.75400534173683	6.36678665554474	0.168115161375722	29.5534852457922	28.1534014275093	30.953569064075	4	2.98	5.41	6.27769739825468	6.58989067145486	6.90208394465504	6.74795955797708	7.0835392216947	7.41911888541233	6.89909092833769	7.23728439847471	7.57940054489594	6.06039599864078	4.42261530875575	-0.00195091440637958	41.6909612578527	0.0949531838697384	0.0983474316223131	0.0918766326320089	0.177050803043655	0.180699547790774	0.173743575273331	0.201612020735032	0.205637058368464	0.198981486275153	0.000345832810362126	0.000376772245374309	0.000385215698910366
154	29.1800213528179	0.15	6.06147189686125	5.75784599310123	6.36509780062126	0.171284964999577	29.8556661259595	28.4570873907163	31.2542448612027	4.01	2.97	5.41	6.33380624553978	6.64509343408925	6.95638062263872	6.80683161385958	7.14136655128368	7.47590148870778	6.95123422648493	7.29774381204691	7.6367008033515	6.06147189686125	4.4285155689793	-0.6231931632668	41.0551542463139	0.0949531838697384	0.0983474316223131	0.0918766326320089	0.177050803043655	0.180699547790774	0.173743575273331	0.201612020735032	0.205637058368464	0.198981486275153	0.000345832810362126	0.000376772245374309	0.000385215698910366
154	29.1800213528179	0.15	6.06192865008058	5.75777085299085	6.3660864471703	0.174620038762469	30.1400675871329	28.7445307333396	31.5356044409262	4.02	3	5.44	6.378902553342	6.68859602799037	6.99828950263875	6.85296142229211	7.18567028823787	7.51837915418363	6.99623621971603	7.34473349836552	7.68567429102841	6.06192865008058	4.45629471738365	0.437804293544499	42.2725402134028	0.0949531838697384	0.0983474316223131	0.0918766326320089	0.177050803043655	0.180699547790774	0.173743575273331	0.201612020735032	0.205637058368464	0.198981486275153	0.000345832810362126	0.000376772245374309	0.000385215698910366
154	29.1800213528179	0.15	6.06217479893174	5.7594780067668	6.36487159109667	0.170910729866855	29.4274247237218	28.0470868376013	30.8077626098423	4.04	2.94	5.46	6.20749413121501	6.51299606718433	6.81849800315365	6.66676431171547	6.9948692379269	7.32297416413834	6.81001916154986	7.1396734592963	7.46911506251867	6.06217479893174	4.43051350420306	-0.220959977021244	41.400980146947	0.0949531838697384	0.0983474316223131	0.0918766326320089	0.177050803043655	0.180699547790774	0.173743575273331	0.201612020735032	0.205637058368464	0.198981486275153	0.000345832810362126	0.000376772245374309	0.000385215698910366
154	29.1800213528179	0.15	6.0626554043399	5.75471514333552	6.37059566534428	0.166767831356295	29.5524940105874	28.1456751584981	30.9593128626766	3.97	2.96	5.38	6.32310813866065	6.6391591014879	6.95521006431516	6.80267773191174	7.14269925294644	7.48272077398113	6.94749238254537	7.29170773485935	7.6438768020845	6.0626554043399	4.40527609691573	-0.306910966544558	41.2289876002614	0.0949531838697384	0.0983474316223131	0.0918766326320089	0.177050803043655	0.180699547790774	0.173743575273331	0.201612020735032	0.205637058368464	0.198981486275153	0.000345832810362126	0.000376772245374309	0.000385215698910366
154	29.1800213528179	0.15	6.06271746106234	5.76116876510097	6.3642661570237	0.171099655004961	29.6118082600617	28.2237468202062	30.9998696999172	3.95	2.94	5.37	6.3635091900535	6.67647053374567	6.98943187743784	6.84902023255845	7.18585931158527	7.52269839061209	6.99399600174664	7.336662779353	7.68465260391184	6.06271746106234	4.39647153172541	-0.209902481419801	41.1639235480846	0.0949531838697384	0.0983474316223131	0.0918766326320089	0.177050803043655	0.180699547790774	0.173743575273331	0.201612020735032	0.205637058368464	0.198981486275153	0.000345832810362126	0.000376772245374309	0.000385215698910366
154	29.1800213528179	0.15	6.06507648945199	5.76316544420418	6.36698753469981	0.171136730654868	29.9203280639981	28.5179879712002	31.322668156796	4.03	2.98	5.44	6.31826386135727	6.62895740462566	6.93965094789405	6.78653730546681	7.12025767046366	7.45397803546052	6.93210394185143	7.26938088835648	7.61358517052614	6.06507648945199	4.45635729928845	-0.0583363228599869	41.7444046836005	0.0949531838697384	0.0983474316223131	0.0918766326320089	0.177050803043655	0.180699547790774	0.173743575273331	0.201612020735032	0.205637058368464	0.198981486275153	0.000345832810362126	0.000376772245374309	0.000385215698910366
154	29.1800213528179	0.15	6.06533518189599	5.76027788277669	6.3703924810153	0.167295140794024	29.1990801164707	27.8117167468537	30.5864434860878	4.05	2.96	5.45	6.13991268549507	6.44619690484181	6.75248112418855	6.59227928633006	6.92112942123496	7.24997955613985	6.72705582133347	7.06898682357457	7.3972849514799	6.06533518189599	4.42943832048657	-0.345406858590939	41.309367966725	0.0949531838697384	0.0983474316223131	0.0918766326320089	0.177050803043655	0.180699547790774	0.173743575273331	0.201612020735032	0.205637058368464	0.198981486275153	0.000345832810362126	0.000376772245374309	0.000385215698910366
154	29.1800213528179	0.15	6.06691294787098	5.75989808163876	6.37392781410321	0.167241047262737	29.4247706466401	28.0264123283025	30.8231289649776	3.97	2.92	5.36	6.29699886586785	6.61118323743496	6.92536760900207	6.77467397729788	7.1126916157743	7.45070925425073	6.91374826455983	7.26027543150346	7.60768363284885	6.06691294787098	4.38199200035443	-0.079235179170287	41.2368383090209	0.0949531838697384	0.0983474316223131	0.0918766326320089	0.177050803043655	0.180699547790774	0.173743575273331	0.201612020735032	0.205637058368464	0.198981486275153	0.000345832810362126	0.000376772245374309	0.000385215698910366
154	29.1800213528179	0.15	6.0669791399414	5.76038528663979	6.373572993243	0.16779207113021	29.61276050352	28.2082458671012	31.0172751399387	3.97	2.95	5.37	6.33399418958522	6.64936961520285	6.96474504082047	6.813992111023	7.15326707684196	7.49254204266092	6.95948719726077	7.30520171185079	7.65119684332993	6.0669791399414	4.40097193633029	-1.10053949509687	40.3258520543005	0.0949531838697384	0.0983474316223131	0.0918766326320089	0.177050803043655	0.180699547790774	0.173743575273331	0.201612020735032	0.205637058368464	0.198981486275153	0.000345832810362126	0.000376772245374309	0.000385215698910366
154	29.1800213528179	0.15	6.06844638743797	5.76616491288943	6.37072786198651	0.167631164514736	29.2864764875465	27.8966364555443	30.6763165195488	3.98	2.96	5.41	6.25843457421384	6.57023642612422	6.88203827803461	6.73200681364496	7.06740253707656	7.40279826050817	6.87417079337831	7.21476419292834	7.55719140238476	6.06844638743797	4.40755126943325	0.4252316254377	41.9599803525266	0.0949531838697384	0.0983474316223131	0.0918766326320089	0.177050803043655	0.180699547790774	0.173743575273331	0.201612020735032	0.205637058368464	0.198981486275153	0.000345832810362126	0.000376772245374309	0.000385215698910366
154	29.1800213528179	0.15	6.0685529563528	5.76498000462401	6.37212590808159	0.166967275741282	29.3270024295251	27.931918957447	30.7220859016032	3.98	2.95	5.34	6.26443692316293	6.57731955849831	6.89020219383369	6.73822398277769	7.0747703161626	7.41131664954751	6.88075260397247	7.227688213814	7.56973246073386	6.0685529563528	4.39825920217799	-0.337655208329195	41.136481835219	0.0949531838697384	0.0983474316223131	0.0918766326320089	0.177050803043655	0.180699547790774	0.173743575273331	0.201612020735032	0.205637058368464	0.198981486275153	0.000345832810362126	0.000376772245374309	0.000385215698910366
154	29.1800213528179	0.15	6.06859681680835	5.76588800247768	6.37130563113903	0.169887432614522	29.8482951177547	28.4431390415168	31.2534511939926	3.98	2.96	5.41	6.36917762311126	6.68382955462593	6.9984814861406	6.84964803838882	7.18803630654673	7.52642457470463	7.00387150096227	7.33809047788344	7.68420128940103	6.06859681680835	4.42490788599576	-0.523588177088976	41.071322469015	0.0949531838697384	0.0983474316223131	0.0918766326320089	0.177050803043655	0.180699547790774	0.173743575273331	0.201612020735032	0.205637058368464	0.198981486275153	0.000345832810362126	0.000376772245374309	0.000385215698910366
154	29.1800213528179	0.15	6.07025623806491	5.76500990308419	6.37550257304564	0.166646261277986	29.2061644494687	27.8152237951162	30.5971051038212	3.95	2.94	5.36	6.27223302340199	6.58588514319381	6.89953726298563	6.75088481514435	7.08847261279795	7.42606041045155	6.89260244309406	7.23674924967806	7.58862085602282	6.07025623806491	4.37999860176822	-0.402099120556358	40.9066692675992	0.0949531838697384	0.0983474316223131	0.0918766326320089	0.177050803043655	0.180699547790774	0.173743575273331	0.201612020735032	0.205637058368464	0.198981486275153	0.000345832810362126	0.000376772245374309	0.000385215698910366
154	29.1800213528179	0.15	6.0704776977724	5.7662595596451	6.37469583589969	0.164838032053313	29.3056512299657	27.9008166508503	30.710485809081	4.04	2.97	5.42	6.16768219994266	6.47823129016829	6.78878038039392	6.62309133974088	6.95657074470388	7.29005014966688	6.76379102235924	7.10425440357337	7.443160575929	6.0704776977724	4.44110897035248	-0.289319686809541	41.4614068157989	0.0949531838697384	0.0983474316223131	0.0918766326320089	0.177050803043655	0.180699547790774	0.173743575273331	0.201612020735032	0.205637058368464	0.198981486275153	0.000345832810362126	0.000376772245374309	0.000385215698910366
154	29.1800213528179	0.15	6.07148456915508	5.76842780022552	6.37454133808464	0.170198293544514	29.8248564208901	28.422349249532	31.2273635922482	3.96	2.92	5.37	6.39532066330432	6.7108991897193	7.02647771613428	6.88162997304602	7.22120554095897	7.56078110887192	7.02262347261683	7.37262569107088	7.71982966925932	6.07148456915508	4.38337725385917	-0.0387826708903259	41.2570146279229	0.0949531838697384	0.0983474316223131	0.0918766326320089	0.177050803043655	0.180699547790774	0.173743575273331	0.201612020735032	0.205637058368464	0.198981486275153	0.000345832810362126	0.000376772245374309	0.000385215698910366
154	29.1800213528179	0.15	6.07151125306158	5.76875497873274	6.37426752739043	0.176361421905132	30.0102315432024	28.6290427103018	31.391420376103	4	2.94	5.42	6.39418411167613	6.70266720627083	7.01115030086553	6.87447060946257	7.20612480181448	7.53777899416638	7.0109632874823	7.35233360699416	7.69124281069064	6.07151125306158	4.41061006856245	-0.42403400850729	41.0186762032874	0.0949531838697384	0.0983474316223131	0.0918766326320089	0.177050803043655	0.180699547790774	0.173743575273331	0.201612020735032	0.205637058368464	0.198981486275153	0.000345832810362126	0.000376772245374309	0.000385215698910366
154	29.1800213528179	0.15	6.0716436011807	5.76907002847298	6.37421717388841	0.171352676481775	29.6285533281552	28.2409445633908	31.0161620929196	3.96	2.9	5.42	6.36511730512114	6.67786507959853	6.99061285407591	6.85046545551288	7.18706063870331	7.52365582189375	6.9857604080381	7.32611771032783	7.66881699171545	6.0716436011807	4.39169969319174	-0.67806657350661	40.6392926300213	0.0949531838697384	0.0983474316223131	0.0918766326320089	0.177050803043655	0.180699547790774	0.173743575273331	0.201612020735032	0.205637058368464	0.198981486275153	0.000345832810362126	0.000376772245374309	0.000385215698910366
154	29.1800213528179	0.15	6.07394592030003	5.768764998886	6.37912684171405	0.175160198403808	30.0726531627434	28.6828413339711	31.4624649915156	3.98	2.94	5.41	6.42881452060488	6.74031931058318	7.05182410056148	6.91452904275025	7.24956887168874	7.58460870062723	7.05876520402658	7.39683060320522	7.741562305012	6.07394592030003	4.41720744353583	0.146558799060856	41.6932999290963	0.0949531838697384	0.0983474316223131	0.0918766326320089	0.177050803043655	0.180699547790774	0.173743575273331	0.201612020735032	0.205637058368464	0.198981486275153	0.000345832810362126	0.000376772245374309	0.000385215698910366
154	29.1800213528179	0.15	6.07412736821419	5.77076935137277	6.37748538505562	0.163542754383597	28.9274606766358	27.5341957659096	30.3207255873619	4.02	2.97	5.45	6.12267574844257	6.4324908362913	6.74230592414002	6.5792247286419	6.91214176867936	7.24505880871683	6.71170533930403	7.05784579696591	7.39748735383291	6.07412736821419	4.4402011669464	-0.130541302703377	41.5370434947135	0.0949531838697384	0.0983474316223131	0.0918766326320089	0.177050803043655	0.180699547790774	0.173743575273331	0.201612020735032	0.205637058368464	0.198981486275153	0.000345832810362126	0.000376772245374309	0.000385215698910366
154	29.1800213528179	0.15	6.07490505299425	5.77133506329197	6.37847504269653	0.171624297208009	30.0572591278329	28.6509174957036	31.4636007599623	4.03	2.97	5.41	6.35538978385314	6.66734660836958	6.97930343288601	6.82736292608896	7.16248673921135	7.49761055233374	6.97648386263044	7.31799867962972	7.65283671761875	6.07490505299425	4.44184690792487	-0.196364784561399	41.5371087881907	0.0949531838697384	0.0983474316223131	0.0918766326320089	0.177050803043655	0.180699547790774	0.173743575273331	0.201612020735032	0.205637058368464	0.198981486275153	0.000345832810362126	0.000376772245374309	0.000385215698910366
154	29.1800213528179	0.15	6.07576988056279	5.772992866784	6.37854689434158	0.173445349550292	29.9403851049106	28.5484178886389	31.3323523211823	4.02	2.97	5.42	6.33961844551318	6.64872632932826	6.95783421314335	6.81128192267851	7.14338723142578	7.47549254017306	6.95209368789419	7.29112310387819	7.63722549595847	6.07576988056279	4.42172773950443	0.107164257115919	41.6949665840407	0.0949531838697384	0.0983474316223131	0.0918766326320089	0.177050803043655	0.180699547790774	0.173743575273331	0.201612020735032	0.205637058368464	0.198981486275153	0.000345832810362126	0.000376772245374309	0.000385215698910366
154	29.1800213528179	0.15	6.07617155363696	5.77374670060223	6.37859640667168	0.173648238800926	29.8596780249581	28.472444501199	31.2469115487173	3.99	2.93	5.41	6.36076834605302	6.67067749649985	6.98058664694668	6.83873917610782	7.17193600593894	7.50513283577007	6.97645677695453	7.32046396600352	7.65620513496904	6.07617155363696	4.40794549068002	-0.0548783529792396	41.4112648644874	0.0949531838697384	0.0983474316223131	0.0918766326320089	0.177050803043655	0.180699547790774	0.173743575273331	0.201612020735032	0.205637058368464	0.198981486275153	0.000345832810362126	0.000376772245374309	0.000385215698910366
154	29.1800213528179	0.15	6.07700400165688	5.77294450374555	6.38106349956821	0.168327018475542	29.3015514470308	27.9144533860955	30.688649507966	3.99	2.94	5.44	6.23843243812681	6.54842659844633	6.85842075876586	6.70749958343646	7.04080217536696	7.37410476729746	6.84159644935616	7.18362999305873	7.52147761726741	6.07700400165688	4.40208306250675	-0.304273573522242	41.1181736848545	0.0949531838697384	0.0983474316223131	0.0918766326320089	0.177050803043655	0.180699547790774	0.173743575273331	0.201612020735032	0.205637058368464	0.198981486275153	0.000345832810362126	0.000376772245374309	0.000385215698910366
154	29.1800213528179	0.15	6.0781591772531	5.77512654548517	6.38119180902103	0.172432241340585	29.3121365211188	27.9445425197619	30.6797305224758	3.97	2.92	5.37	6.27665574569851	6.58383260287303	6.89100946004754	6.75254344227672	7.08301004050531	7.41347663873391	6.89475532214898	7.23576278570751	7.56559269507259	6.0781591772531	4.38138967855537	-0.165008343510411	41.1090678032351	0.0949531838697384	0.0983474316223131	0.0918766326320089	0.177050803043655	0.180699547790774	0.173743575273331	0.201612020735032	0.205637058368464	0.198981486275153	0.000345832810362126	0.000376772245374309	0.000385215698910366
154	29.1800213528179	0.15	6.07918278995803	5.77524608394512	6.38311949597093	0.174928977349243	29.9688061848133	28.5826843666239	31.3549280030026	4.02	2.94	5.42	6.352236988022	6.66028972969129	6.96834247136059	6.8254594583602	7.15646119889117	7.48746293942213	6.96361532416692	7.3067993784081	7.63686741223887	6.07918278995803	4.41886315554882	0.183519128136956	41.7583128001259	0.0949531838697384	0.0983474316223131	0.0918766326320089	0.177050803043655	0.180699547790774	0.173743575273331	0.201612020735032	0.205637058368464	0.198981486275153	0.000345832810362126	0.000376772245374309	0.000385215698910366
154	29.1800213528179	0.15	6.08004164947519	5.77097054277467	6.38911275617572	0.166725576824701	29.4396224812947	28.0379636557471	30.8412813068423	4.01	2.98	5.44	6.24556589398542	6.55779087092483	6.87001584786423	6.71262760443382	7.04820167963739	7.38377575484097	6.85710263449803	7.20355438481366	7.54055100241517	6.08004164947519	4.41540796738541	-0.147566266488082	41.4659969827729	0.0949531838697384	0.0983474316223131	0.0918766326320089	0.177050803043655	0.180699547790774	0.173743575273331	0.201612020735032	0.205637058368464	0.198981486275153	0.000345832810362126	0.000376772245374309	0.000385215698910366
154	29.1800213528179	0.15	6.08015068563969	5.77294574904321	6.38735562223617	0.168010057347417	29.797397628356	28.3852278842448	31.2095673724671	4.03	2.97	5.44	6.2963784779724	6.60962434023304	6.92287020249369	6.76395989282579	7.10046800718662	7.43697612154746	6.90511386651626	7.24716253793671	7.59186895752996	6.08015068563969	4.43835380317423	-0.146945841408936	41.5816723839042	0.0949531838697384	0.0983474316223131	0.0918766326320089	0.177050803043655	0.180699547790774	0.173743575273331	0.201612020735032	0.205637058368464	0.198981486275153	0.000345832810362126	0.000376772245374309	0.000385215698910366
154	29.1800213528179	0.15	6.08190304463368	5.77716654311965	6.38663954614771	0.169717140710786	29.5376995987015	28.14632516133	30.929074036073	4.02	2.95	5.38	6.24706573430928	6.5558807402284	6.86469574614752	6.71144007641242	7.04321078206393	7.37498148771543	6.85680998288952	7.19589451152646	7.53601479684409	6.08190304463368	4.40836698326773	-0.761423362141534	40.7246603078815	0.0949531838697384	0.0983474316223131	0.0918766326320089	0.177050803043655	0.180699547790774	0.173743575273331	0.201612020735032	0.205637058368464	0.198981486275153	0.000345832810362126	0.000376772245374309	0.000385215698910366
154	29.1800213528179	0.15	6.08269447419772	5.7740393982545	6.39134955014093	0.166001535549533	29.2639244204175	27.8669890713943	30.6608597694408	3.98	2.94	5.43	6.25036146250202	6.56368382570288	6.87700618890374	6.72314488085628	7.06016725225821	7.39718962366014	6.86432998219123	7.19951696986922	7.54459947654668	6.08269447419772	4.39992930938515	-0.169131478569897	41.3301474414998	0.0949531838697384	0.0983474316223131	0.0918766326320089	0.177050803043655	0.180699547790774	0.173743575273331	0.201612020735032	0.205637058368464	0.198981486275153	0.000345832810362126	0.000376772245374309	0.000385215698910366
154	29.1800213528179	0.15	6.08275047255844	5.78025296450257	6.3852479806143	0.175537972108621	30.0585656266056	28.671218269881	31.4459129833302	3.98	2.93	5.4	6.42611807264758	6.73706607067712	7.04801406870666	6.91161745314762	7.24605787050473	7.58049828786184	7.05503569942238	7.39264650134838	7.73427115056766	6.08275047255844	4.40238584937292	0.116596993963585	41.5492645497123	0.0949531838697384	0.0983474316223131	0.0918766326320089	0.177050803043655	0.180699547790774	0.173743575273331	0.201612020735032	0.205637058368464	0.198981486275153	0.000345832810362126	0.000376772245374309	0.000385215698910366
154	29.1800213528179	0.15	6.08424169412764	5.77973686421845	6.38874652403683	0.170240734719333	29.6520240782013	28.2578537844472	31.0461943719553	4.03	2.96	5.44	6.26501928915399	6.57411933084017	6.88321937252635	6.72988847385528	7.06192397315745	7.39395947245962	6.86990591892182	7.20515633071654	7.54753727340977	6.08424169412764	4.43471048961744	-0.143018780908467	41.5597888352716	0.0949531838697384	0.0983474316223131	0.0918766326320089	0.177050803043655	0.180699547790774	0.173743575273331	0.201612020735032	0.205637058368464	0.198981486275153	0.000345832810362126	0.000376772245374309	0.000385215698910366
154	29.1800213528179	0.15	6.08474382332899	5.78105002707422	6.38843761958375	0.170511158202583	29.4706214693384	28.0863051647371	30.8549377739397	3.96	2.91	5.38	6.31961106174481	6.63109171326517	6.94257236478554	6.80015121951519	7.13531670859305	7.47048219767092	6.94077538998964	7.28379431336097	7.62265661480468	6.08474382332899	4.37279895859137	-0.00574404096014588	41.2325612997013	0.0949531838697384	0.0983474316223131	0.0918766326320089	0.177050803043655	0.180699547790774	0.173743575273331	0.201612020735032	0.205637058368464	0.198981486275153	0.000345832810362126	0.000376772245374309	0.000385215698910366
154	29.1800213528179	0.15	6.08535346614196	5.78222228728948	6.38848464499443	0.172156744534088	29.8261601206784	28.4332389167648	31.219081324592	3.96	2.92	5.35	6.40409235194199	6.71782361748492	7.03155488302786	6.89186346268656	7.22949023745381	7.56711701222105	7.03726944345016	7.38407627286955	7.7250318611119	6.08535346614196	4.39530466655619	-0.304332105465051	41.0682731314634	0.0949531838697384	0.0983474316223131	0.0918766326320089	0.177050803043655	0.180699547790774	0.173743575273331	0.201612020735032	0.205637058368464	0.198981486275153	0.000345832810362126	0.000376772245374309	0.000385215698910366
154	29.1800213528179	0.15	6.08552722973037	5.78017754002244	6.3908769194383	0.174620835221698	30.0336979325827	28.6430900186294	31.424305846536	3.95	2.93	5.34	6.45745303776129	6.77095920251	7.08446536725871	6.95005560216647	7.28747737881494	7.62489915546341	7.09611283202913	7.44475979961654	7.78554239680227	6.08552722973037	4.36803373188996	-0.262390728997031	40.9323342452474	0.0949531838697384	0.0983474316223131	0.0918766326320089	0.177050803043655	0.180699547790774	0.173743575273331	0.201612020735032	0.205637058368464	0.198981486275153	0.000345832810362126	0.000376772245374309	0.000385215698910366
154	29.1800213528179	0.15	6.08568785683539	5.78171527943807	6.38966043423271	0.172868688533585	29.9520812463084	28.5567631231028	31.3473993695141	4	2.96	5.4	6.37784702518539	6.68947637557472	7.00110572596405	6.85688227189944	7.19191786614466	7.52695346038989	7.00303865806239	7.34752706716209	7.68799799868949	6.08568785683539	4.41222468996557	0.108258324654802	41.6203035038799	0.0949531838697384	0.0983474316223131	0.0918766326320089	0.177050803043655	0.180699547790774	0.173743575273331	0.201612020735032	0.205637058368464	0.198981486275153	0.000345832810362126	0.000376772245374309	0.000385215698910366
154	29.1800213528179	0.15	6.08615376088637	5.78336072139707	6.38894680037568	0.175914674401758	30.2941932701174	28.8977875613198	31.690598978915	3.92	2.93	5.32	6.56858112785194	6.88598965492929	7.20339818200663	7.07648159284553	7.41843300602837	7.7603844192112	7.22764273344854	7.58081399221372	7.92078266929296	6.08615376088637	4.38902286785905	-0.498793167526257	40.8224124302337	0.0949531838697384	0.0983474316223131	0.0918766326320089	0.177050803043655	0.180699547790774	0.173743575273331	0.201612020735032	0.205637058368464	0.198981486275153	0.000345832810362126	0.000376772245374309	0.000385215698910366
154	29.1800213528179	0.15	6.08648211369719	5.77488924464932	6.39807498274507	0.171692453090868	30.3921190628814	28.9704505129395	31.8137876128233	3.96	2.94	5.4	6.51650541156609	6.83629024870598	7.15607508584587	7.01176064090399	7.35584916581117	7.69993769071834	7.1572499741678	7.51185982666431	7.8617560582342	6.08648211369719	4.39597095555108	0.278683914027387	41.7257752545706	0.0949531838697384	0.0983474316223131	0.0918766326320089	0.177050803043655	0.180699547790774	0.173743575273331	0.201612020735032	0.205637058368464	0.198981486275153	0.000345832810362126	0.000376772245374309	0.000385215698910366
154	29.1800213528179	0.15	6.0871822160352	5.78324645367484	6.39111797839557	0.173952552141256	29.6414724620378	28.2658348675381	31.0171100565376	4.01	2.94	5.42	6.29869598945825	6.6052400218574	6.91178405425655	6.7700253814681	7.09950800507038	7.42899062867265	6.90794811863199	7.24905311565409	7.5891168921459	6.0871822160352	4.41707550217306	0.974115743797956	42.5054352996072	0.0949531838697384	0.0983474316223131	0.0918766326320089	0.177050803043655	0.180699547790774	0.173743575273331	0.201612020735032	0.205637058368464	0.198981486275153	0.000345832810362126	0.000376772245374309	0.000385215698910366
154	29.1800213528179	0.15	6.08801781334005	5.78225049101109	6.39378513566902	0.170378660691308	29.742705662553	28.3449540617435	31.1404572633624	4.04	2.97	5.36	6.27504537227622	6.5844815666389	6.89391776100158	6.73951386249329	7.0718540126822	7.4041941628711	6.88905570078447	7.2238862569929	7.56685641242313	6.08801781334005	4.41671515048137	-0.299554419232992	41.3033296946678	0.0949531838697384	0.0983474316223131	0.0918766326320089	0.177050803043655	0.180699547790774	0.173743575273331	0.201612020735032	0.205637058368464	0.198981486275153	0.000345832810362126	0.000376772245374309	0.000385215698910366
154	29.1800213528179	0.15	6.08909841305375	5.78472810066305	6.39346872544446	0.168852819894981	29.3793621206131	27.9911867363362	30.7675375048901	4.04	2.96	5.47	6.19557160445763	6.50283045967683	6.81008931489604	6.65401507730555	6.9840096582403	7.31400423917504	6.78331671030088	7.12272586445274	7.46484192977457	6.08909841305375	4.44597570425658	-0.341251852944209	41.3647817688746	0.0949531838697384	0.0983474316223131	0.0918766326320089	0.177050803043655	0.180699547790774	0.173743575273331	0.201612020735032	0.205637058368464	0.198981486275153	0.000345832810362126	0.000376772245374309	0.000385215698910366
154	29.1800213528179	0.15	6.08914398051974	5.78487887515324	6.39340908588624	0.170836989235089	29.7906256357802	28.392887555747	31.1883637158134	3.97	2.96	5.3	6.37176476261009	6.68543691829442	6.99910907397875	6.85416297625689	7.19158285226837	7.52900272827985	7.00657831096584	7.35709902620708	7.69772474735302	6.08914398051974	4.38868280477305	0.405000027536222	41.8147145250843	0.0949531838697384	0.0983474316223131	0.0918766326320089	0.177050803043655	0.180699547790774	0.173743575273331	0.201612020735032	0.205637058368464	0.198981486275153	0.000345832810362126	0.000376772245374309	0.000385215698910366
154	29.1800213528179	0.15	6.09069844580994	5.78484240980951	6.39655448181037	0.166782519732438	29.4518648373247	28.0499104390955	30.8538192355539	3.98	2.93	5.42	6.28830457031805	6.6025984882578	6.91689240619754	6.76357222827621	7.10162036050685	7.43966849273749	6.90336939623887	7.24986044440606	7.59437166027887	6.09069844580994	4.39960959358202	0.113468588165641	41.5242960239693	0.0949531838697384	0.0983474316223131	0.0918766326320089	0.177050803043655	0.180699547790774	0.173743575273331	0.201612020735032	0.205637058368464	0.198981486275153	0.000345832810362126	0.000376772245374309	0.000385215698910366
154	29.1800213528179	0.15	6.09099538106503	5.78491263685455	6.39707812527551	0.168851618126919	29.7883286322785	28.3808235466755	31.1958337178816	3.98	2.95	5.39	6.36458201068022	6.68022406853092	6.99586612638162	6.8458764711181	7.18538761788458	7.52489876465107	6.98765431829142	7.33513896591808	7.68099147526752	6.09099538106503	4.40037645249699	0.475019054367233	41.9169559058036	0.0949531838697384	0.0983474316223131	0.0918766326320089	0.177050803043655	0.180699547790774	0.173743575273331	0.201612020735032	0.205637058368464	0.198981486275153	0.000345832810362126	0.000376772245374309	0.000385215698910366
154	29.1800213528179	0.15	6.09108498021975	5.78713870430655	6.39503125613295	0.167991634675049	29.445472075467	28.0498889561896	30.8410551947444	3.98	2.95	5.4	6.28137134377932	6.59389221781854	6.90641309185776	6.75524952299681	7.09134754518599	7.42744556737516	6.89680596443101	7.24498679220308	7.58994266135556	6.09108498021975	4.41317212419383	0.176071610915964	41.7016095079501	0.0949531838697384	0.0983474316223131	0.0918766326320089	0.177050803043655	0.180699547790774	0.173743575273331	0.201612020735032	0.205637058368464	0.198981486275153	0.000345832810362126	0.000376772245374309	0.000385215698910366
154	29.1800213528179	0.15	6.09144393791679	5.78342510645785	6.39946276937573	0.165975520769541	29.736383251399	28.3167613457335	31.1560051570645	3.94	2.93	5.36	6.39958204761609	6.72041629666655	7.04125054571701	6.88975124022905	7.23515944796143	7.5805676556938	7.03853681747992	7.3847062389183	7.74039660250273	6.09144393791679	4.38222366448293	0.0830352334424538	41.4295564500378	0.0949531838697384	0.0983474316223131	0.0918766326320089	0.177050803043655	0.180699547790774	0.173743575273331	0.201612020735032	0.205637058368464	0.198981486275153	0.000345832810362126	0.000376772245374309	0.000385215698910366
154	29.1800213528179	0.15	6.09313034592478	5.79011631201682	6.39614437983274	0.167341296183392	29.21944720506	27.8313460615141	30.607548348606	3.99	2.92	5.38	6.2293598439483	6.54005202189155	6.8507441998348	6.69893068129295	7.03304292001419	7.36715515873543	6.83459962188546	7.17520804988047	7.5210992286471	6.09313034592478	4.40233360991424	0.0585053885587622	41.5030329515155	0.0949531838697384	0.0983474316223131	0.0918766326320089	0.177050803043655	0.180699547790774	0.173743575273331	0.201612020735032	0.205637058368464	0.198981486275153	0.000345832810362126	0.000376772245374309	0.000385215698910366
154	29.1800213528179	0.15	6.0931776713096	5.78732462897494	6.39903071364425	0.170066764852103	30.0241086755087	28.6115739138338	31.4366434371837	4.01	2.96	5.39	6.37308091806682	6.6877157704817	7.00235062289658	6.8496464352551	7.18780901673765	7.52597159822019	6.99765937362231	7.34257065185646	7.68858043527425	6.0931776713096	4.41729815150185	-0.317792304376882	41.2567584274954	0.0949531838697384	0.0983474316223131	0.0918766326320089	0.177050803043655	0.180699547790774	0.173743575273331	0.201612020735032	0.205637058368464	0.198981486275153	0.000345832810362126	0.000376772245374309	0.000385215698910366
154	29.1800213528179	0.15	6.09364625224242	5.78780716115128	6.39948534333356	0.169804353739731	29.6574578223215	28.2608743297386	31.0540413149044	4.03	2.97	5.44	6.26698782666136	6.57668708241734	6.88638633817332	6.73216349228677	7.06485059506347	7.39753769784016	6.86630750612957	7.21361822461164	7.55234468959721	6.09364625224242	4.43031932647539	-0.567340137839171	41.0444187549812	0.0949531838697384	0.0983474316223131	0.0918766326320089	0.177050803043655	0.180699547790774	0.173743575273331	0.201612020735032	0.205637058368464	0.198981486275153	0.000345832810362126	0.000376772245374309	0.000385215698910366
154	29.1800213528179	0.15	6.09634017891531	5.79077214935697	6.40190820847365	0.173328776195939	30.2365822931052	28.8302726880089	31.6428918982015	4	2.95	5.39	6.42679683230033	6.74028904977163	7.05378126724294	6.90800057018843	7.24496538696268	7.58193020373693	7.0534599242585	7.39606121270186	7.73652117812381	6.09634017891531	4.41035293851177	-0.242910714667053	41.2896763549708	0.0949531838697384	0.0983474316223131	0.0918766326320089	0.177050803043655	0.180699547790774	0.173743575273331	0.201612020735032	0.205637058368464	0.198981486275153	0.000345832810362126	0.000376772245374309	0.000385215698910366
154	29.1800213528179	0.15	6.09743677923865	5.78512580269473	6.40974775578256	0.163006257574461	29.2845144064474	27.8712801304734	30.6977486824214	3.99	2.96	5.39	6.22646602101831	6.54218367581916	6.85790133062001	6.69434468430357	7.03378647954061	7.37322827477764	6.83771858636505	7.18518677428148	7.53511807073287	6.09743677923865	4.39164282348047	0.0326729280852163	41.5114086501477	0.0949531838697384	0.0983474316223131	0.0918766326320089	0.177050803043655	0.180699547790774	0.173743575273331	0.201612020735032	0.205637058368464	0.198981486275153	0.000345832810362126	0.000376772245374309	0.000385215698910366
154	29.1800213528179	0.15	6.09808015846953	5.79271740552474	6.40344291141432	0.166749988104349	29.4924214597371	28.0883721579805	30.8964707614937	4	3	5.41	6.27280619275407	6.58636402748564	6.89992186221721	6.74389827083531	7.08100451554852	7.41811076026173	6.89218664533637	7.23711689770148	7.57908476233456	6.09808015846953	4.41599141051763	0.180686179482076	41.8205852256677	0.0949531838697384	0.0983474316223131	0.0918766326320089	0.177050803043655	0.180699547790774	0.173743575273331	0.201612020735032	0.205637058368464	0.198981486275153	0.000345832810362126	0.000376772245374309	0.000385215698910366
154	29.1800213528179	0.15	6.0981899951349	5.79376766511066	6.40261232515914	0.169318771577145	29.6233243684662	28.2259408853695	31.0207078515629	4.02	2.97	5.43	6.26627921052043	6.57650430114946	6.88672939177849	6.73227257019042	7.06556762425061	7.39886267831081	6.87680049236151	7.21253822947281	7.55230626922435	6.0981899951349	4.42877667760678	0.425378938665938	42.1133025613829	0.0949531838697384	0.0983474316223131	0.0918766326320089	0.177050803043655	0.180699547790774	0.173743575273331	0.201612020735032	0.205637058368464	0.198981486275153	0.000345832810362126	0.000376772245374309	0.000385215698910366
154	29.1800213528179	0.15	6.09916488668566	5.79420575994708	6.40412401342424	0.173004974267977	30.1141936784346	28.7119917480701	31.5163956087991	3.97	2.95	5.41	6.45314044603247	6.76829120498141	7.08344196393035	6.94292410663007	7.28199433450255	7.62106456237504	7.08998608334469	7.42819762599365	7.78139721828363	6.09916488668566	4.41471768301588	-0.035378732494703	41.4881919578555	0.0949531838697384	0.0983474316223131	0.0918766326320089	0.177050803043655	0.180699547790774	0.173743575273331	0.201612020735032	0.205637058368464	0.198981486275153	0.000345832810362126	0.000376772245374309	0.000385215698910366
154	29.1800213528179	0.15	6.1005369079004	5.79099982675848	6.41007398904232	0.167978912603656	29.8456657635039	28.4310508804797	31.260280646528	4.04	2.98	5.41	6.28627192937045	6.59905156834362	6.91183120731679	6.75060705132714	7.08649014071415	7.42237323010117	6.89775113806933	7.23626574108925	7.5885003266947	6.1005369079004	4.42972347239412	0.0606103662006887	41.7277921460026	0.0949531838697384	0.0983474316223131	0.0918766326320089	0.177050803043655	0.180699547790774	0.173743575273331	0.201612020735032	0.205637058368464	0.198981486275153	0.000345832810362126	0.000376772245374309	0.000385215698910366
154	29.1800213528179	0.15	6.10092255505928	5.79523295789325	6.40661215222532	0.168018048272339	29.4363332151697	28.041315048941	30.8313513813983	3.96	2.95	5.37	6.30675565059892	6.62050836466369	6.93426107872846	6.78597528489904	7.12356853904887	7.46116179319871	6.93543595423634	7.27961587004926	7.62068284773075	6.10092255505928	4.38825833697016	0.0903713688650697	41.4793362298965	0.0949531838697384	0.0983474316223131	0.0918766326320089	0.177050803043655	0.180699547790774	0.173743575273331	0.201612020735032	0.205637058368464	0.198981486275153	0.000345832810362126	0.000376772245374309	0.000385215698910366
154	29.1800213528179	0.15	6.10489252338921	5.80066884287059	6.40911620390783	0.169026986368612	29.5926912264947	28.1953030433231	30.9900794096662	3.98	2.94	5.36	6.31435292600202	6.62729874359484	6.94024456118765	6.7907715326575	7.12732914580933	7.46388675896117	6.94047216093196	7.27882390583136	7.62220440262234	6.10489252338921	4.38701649053442	-0.218321306998912	41.1589296545767	0.0949531838697384	0.0983474316223131	0.0918766326320089	0.177050803043655	0.180699547790774	0.173743575273331	0.201612020735032	0.205637058368464	0.198981486275153	0.000345832810362126	0.000376772245374309	0.000385215698910366
154	29.1800213528179	0.15	6.10522972761842	5.80043763481495	6.41002182042188	0.168155930797235	29.7626736081234	28.3528850640043	31.1724621522426	3.99	2.91	5.41	6.3441383050284	6.65958745542514	6.97503660582188	6.8221171821593	7.1613328432229	7.5005485042865	6.95575984028398	7.30794799477202	7.64626501987959	6.10522972761842	4.41558918650575	0.205298776519795	41.69778013543	0.0949531838697384	0.0983474316223131	0.0918766326320089	0.177050803043655	0.180699547790774	0.173743575273331	0.201612020735032	0.205637058368464	0.198981486275153	0.000345832810362126	0.000376772245374309	0.000385215698910366
154	29.1800213528179	0.15	6.10661176484085	5.80257662149573	6.41064690818597	0.171070116614057	29.8748988970123	28.4743591626038	31.2754386314208	4	2.93	5.42	6.3514328852601	6.66383444188295	6.9762359985058	6.82748810185075	7.16330490876248	7.4991217156742	6.96479839113062	7.30636604247721	7.64998141991807	6.10661176484085	4.42033598667819	0.214686570263912	41.7757173720128	0.0949531838697384	0.0983474316223131	0.0918766326320089	0.177050803043655	0.180699547790774	0.173743575273331	0.201612020735032	0.205637058368464	0.198981486275153	0.000345832810362126	0.000376772245374309	0.000385215698910366
154	29.1800213528179	0.15	6.10776174737796	5.8022304979246	6.41329299683131	0.174428144092757	29.8777043627563	28.4933937348271	31.2620149906855	3.97	2.93	5.38	6.39525563993976	6.70595995382681	7.01666426771386	6.87954951973572	7.21378255649383	7.54801559325193	7.02003371442929	7.3664990493142	7.70904401323289	6.10776174737796	4.39668635968835	0.267645930256867	41.6715691047783	0.0949531838697384	0.0983474316223131	0.0918766326320089	0.177050803043655	0.180699547790774	0.173743575273331	0.201612020735032	0.205637058368464	0.198981486275153	0.000345832810362126	0.000376772245374309	0.000385215698910366
154	29.1800213528179	0.15	6.10781694565714	5.80353589622304	6.41209799509124	0.17302321079061	29.9937038340978	28.5972012508644	31.3902064173311	4.06	2.97	5.47	6.29482786393334	6.60222659487477	6.9096253258162	6.7563427915133	7.08627893032595	7.41621506913861	6.89587483324997	7.23395111006772	7.57622766644876	6.10781694565714	4.45513645998874	0.133650444978509	41.9443167503847	0.0949531838697384	0.0983474316223131	0.0918766326320089	0.177050803043655	0.180699547790774	0.173743575273331	0.201612020735032	0.205637058368464	0.198981486275153	0.000345832810362126	0.000376772245374309	0.000385215698910366
154	29.1800213528179	0.15	6.10922989601573	5.80220223616404	6.41625755586743	0.167826129837498	29.2438597059819	27.8570109306622	30.6307084813016	3.99	2.94	5.46	6.23195869450505	6.54221395860462	6.8524692227042	6.70133296825145	7.03495581971824	7.36857867118503	6.83361329569973	7.17841155033893	7.51718801136505	6.10922989601573	4.40941302420973	-0.474888738154908	40.996394535882	0.0949531838697384	0.0983474316223131	0.0918766326320089	0.177050803043655	0.180699547790774	0.173743575273331	0.201612020735032	0.205637058368464	0.198981486275153	0.000345832810362126	0.000376772245374309	0.000385215698910366
154	29.1800213528179	0.15	6.10976823922073	5.80526921890917	6.41426725953229	0.172209863765985	29.8793527266631	28.4842073474735	31.2744981058527	3.96	2.95	5.33	6.41334753314843	6.72747079685241	7.04159406055638	6.9015439578789	7.23957889227783	7.57761382667676	7.05364790698505	7.39571818495436	7.73719253734773	6.10976823922073	4.38098148962649	-0.477876227926829	40.8606387170812	0.0949531838697384	0.0983474316223131	0.0918766326320089	0.177050803043655	0.180699547790774	0.173743575273331	0.201612020735032	0.205637058368464	0.198981486275153	0.000345832810362126	0.000376772245374309	0.000385215698910366
154	29.1800213528179	0.15	6.11008152819332	5.80331595788004	6.4168470985066	0.166479956654805	29.4326357611003	28.0300695553865	30.8352019668142	4	2.95	5.4	6.25190301540527	6.56473519990918	6.87756738441309	6.72044507227854	7.05672212386091	7.39299917544328	6.86125146385239	7.20204461538169	7.55266528905761	6.11008152819332	4.39714012956506	0.344029939936948	41.8196283591398	0.0949531838697384	0.0983474316223131	0.0918766326320089	0.177050803043655	0.180699547790774	0.173743575273331	0.201612020735032	0.205637058368464	0.198981486275153	0.000345832810362126	0.000376772245374309	0.000385215698910366
154	29.1800213528179	0.15	6.11038066665167	5.80604574111706	6.41471559218628	0.175297128714023	30.441099772005	29.0349264365172	31.8472731074928	4.05	3.01	5.49	6.40703102552756	6.71732615258559	7.02762127964363	6.87871857242784	7.21185771986192	7.544996867296	7.02322998089101	7.36241545910851	7.70655157642282	6.11038066665167	4.47618550952187	-0.318073418125596	41.6474872169123	0.0949531838697384	0.0983474316223131	0.0918766326320089	0.177050803043655	0.180699547790774	0.173743575273331	0.201612020735032	0.205637058368464	0.198981486275153	0.000345832810362126	0.000376772245374309	0.000385215698910366
154	29.1800213528179	0.15	6.11057232630855	5.8062048601099	6.41493979250719	0.171754768511249	29.7548668607775	28.3633122662379	31.1464214553171	3.98	2.93	5.43	6.35780283404168	6.66972795977598	6.98165308551029	6.83822798232264	7.17372362112494	7.50921925992723	6.9780943557647	7.31394601225741	7.65896285705025	6.11057232630855	4.40306889678979	0.342327611318774	41.7517303241338	0.0949531838697384	0.0983474316223131	0.0918766326320089	0.177050803043655	0.180699547790774	0.173743575273331	0.201612020735032	0.205637058368464	0.198981486275153	0.000345832810362126	0.000376772245374309	0.000385215698910366
154	29.1800213528179	0.15	6.11238620958733	5.80781324892821	6.41695917024645	0.168665242049613	29.6218958649971	28.2213246668993	31.0224670630949	4	2.95	5.39	6.29932824944913	6.61195204785963	6.92457584627014	6.77201773332682	7.10810022067476	7.44418270802269	6.91393711526031	7.26258285814832	7.59905731756317	6.11238620958733	4.41409572381702	-0.0911177896742442	41.513501126903	0.0949531838697384	0.0983474316223131	0.0918766326320089	0.177050803043655	0.180699547790774	0.173743575273331	0.201612020735032	0.205637058368464	0.198981486275153	0.000345832810362126	0.000376772245374309	0.000385215698910366
154	29.1800213528179	0.15	6.113386535291	5.80789529292134	6.41887777766065	0.172112562680755	29.8246251932325	28.4315597370954	31.2176906493696	3.99	2.97	5.44	6.35694124243577	6.66841325921634	6.97988527599691	6.83528608249614	7.17019563414892	7.50510518580171	6.98241310810085	7.32455010751263	7.65647986951	6.113386535291	4.41653087131321	0.680459080373706	42.2614352872046	0.0949531838697384	0.0983474316223131	0.0918766326320089	0.177050803043655	0.180699547790774	0.173743575273331	0.201612020735032	0.205637058368464	0.198981486275153	0.000345832810362126	0.000376772245374309	0.000385215698910366
154	29.1800213528179	0.15	6.11349119203561	5.80451568804792	6.42246669602331	0.168488050412935	29.5219725975142	28.1252433237657	30.9187018712627	4.01	2.96	5.37	6.25632841297117	6.56702428642509	6.877720159879	6.72311906806537	7.05699625821678	7.39087344836819	6.86628773022606	7.20769728066508	7.55158819558854	6.11349119203561	4.39686785273489	0.0190663998636824	41.529618983622	0.0949531838697384	0.0983474316223131	0.0918766326320089	0.177050803043655	0.180699547790774	0.173743575273331	0.201612020735032	0.205637058368464	0.198981486275153	0.000345832810362126	0.000376772245374309	0.000385215698910366
154	29.1800213528179	0.15	6.11456204207215	5.80588101711072	6.42324306703359	0.163113715495508	29.1627112933525	27.7559090530084	30.5695135336966	4.01	2.96	5.43	6.17640410133248	6.48945380582715	6.80250351032182	6.63750833293704	6.97392900556734	7.31034967819764	6.77626650179106	7.12150705416986	7.46634841208671	6.11456204207215	4.42339649718708	-0.199051967012189	41.4328967021437	0.0949531838697384	0.0983474316223131	0.0918766326320089	0.177050803043655	0.180699547790774	0.173743575273331	0.201612020735032	0.205637058368464	0.198981486275153	0.000345832810362126	0.000376772245374309	0.000385215698910366
154	29.1800213528179	0.15	6.11491404153859	5.80799638574493	6.42183169733225	0.170039851935175	29.7059492233805	28.3082495524244	31.1036488943367	3.97	2.94	5.35	6.35685073257316	6.67071571248938	6.9845806924056	6.83863103713544	7.17628357664318	7.51393611615091	6.98317829523127	7.33276976405713	7.67478683103935	6.11491404153859	4.38726232763786	0.0779555755018197	41.4534768489396	0.0949531838697384	0.0983474316223131	0.0918766326320089	0.177050803043655	0.180699547790774	0.173743575273331	0.201612020735032	0.205637058368464	0.198981486275153	0.000345832810362126	0.000376772245374309	0.000385215698910366
154	29.1800213528179	0.15	6.11530211710001	5.80751464586054	6.42308958833948	0.170127269116376	29.7524707582022	28.3530156020063	31.1519259143981	4	2.95	5.41	6.32226374536786	6.63431960289927	6.94637546043068	6.79587133079733	7.13130362866039	7.46673592652346	6.94057591157152	7.27662957322054	7.61835047571398	6.11530211710001	4.40626449444039	-0.236619614469644	41.2667968763429	0.0949531838697384	0.0983474316223131	0.0918766326320089	0.177050803043655	0.180699547790774	0.173743575273331	0.201612020735032	0.205637058368464	0.198981486275153	0.000345832810362126	0.000376772245374309	0.000385215698910366
154	29.1800213528179	0.15	6.11724946813665	5.81188964028568	6.42260929598762	0.171681196428819	29.8352033208456	28.4395306829175	31.2308759587737	4.01	2.97	5.47	6.3358548471262	6.64678751850568	6.95772018988515	6.80977272048815	7.14396295599029	7.47815319149243	6.94651055476237	7.29091147043086	7.62891183446481	6.11724946813665	4.42970395846017	0.0421244489260984	41.6608696664562	0.0949531838697384	0.0983474316223131	0.0918766326320089	0.177050803043655	0.180699547790774	0.173743575273331	0.201612020735032	0.205637058368464	0.198981486275153	0.000345832810362126	0.000376772245374309	0.000385215698910366
154	29.1800213528179	0.15	6.11924959829989	5.81025282930872	6.42824636729107	0.164454754956489	29.605962537021	28.1847529721451	31.027172101897	3.98	2.93	5.37	6.31088846054592	6.62911353251506	6.9473386044842	6.78690807110304	7.12913632040217	7.47136456970131	6.93046464977425	7.27927154927177	7.62447689236716	6.11924959829989	4.38473449332862	-0.138822765495799	41.2368014522711	0.0949531838697384	0.0983474316223131	0.0918766326320089	0.177050803043655	0.180699547790774	0.173743575273331	0.201612020735032	0.205637058368464	0.198981486275153	0.000345832810362126	0.000376772245374309	0.000385215698910366
154	29.1800213528179	0.15	6.12061086558601	5.81376244626742	6.42745928490461	0.172656785496604	30.2944239276872	28.8821111267084	31.706736728666	4.03	2.99	5.47	6.39686580305201	6.70966757229109	7.02246934153016	6.87070936335585	7.20668171465323	7.5426540659506	7.0125685229983	7.35669760087141	7.70287344443943	6.12061086558601	4.44358677792709	0.264126937027845	42.0353136884802	0.0949531838697384	0.0983474316223131	0.0918766326320089	0.177050803043655	0.180699547790774	0.173743575273331	0.201612020735032	0.205637058368464	0.198981486275153	0.000345832810362126	0.000376772245374309	0.000385215698910366
154	29.1800213528179	0.15	6.12122276452918	5.81611446597873	6.42633106307963	0.171821104695698	30.0759646796	28.66972107591	31.4822082832899	4.01	2.98	5.42	6.37978113770231	6.69270801948401	7.00563490126571	6.85607240202801	7.19236126707344	7.52865013211888	7.00650448665218	7.34814276421215	7.68850899630282	6.12122276452918	4.43188721111776	0.0370291716980666	41.727494165626	0.0949531838697384	0.0983474316223131	0.0918766326320089	0.177050803043655	0.180699547790774	0.173743575273331	0.201612020735032	0.205637058368464	0.198981486275153	0.000345832810362126	0.000376772245374309	0.000385215698910366
154	29.1800213528179	0.15	6.12226687990471	5.81685145026361	6.42768230954581	0.170940373503574	29.6560997435533	28.2651809970165	31.0470184900901	3.99	2.99	5.41	6.32196098964373	6.63306227204124	6.94416355443875	6.79795054020214	7.13247508633524	7.46699963246833	6.94947097609378	7.28971837280014	7.62628601087859	6.12226687990471	4.42872999953553	0.0523804442619878	41.7220308612367	0.0949531838697384	0.0983474316223131	0.0918766326320089	0.177050803043655	0.180699547790774	0.173743575273331	0.201612020735032	0.205637058368464	0.198981486275153	0.000345832810362126	0.000376772245374309	0.000385215698910366
154	29.1800213528179	0.15	6.12364556798629	5.81820789614636	6.42908323982621	0.168997609255425	29.8507872886717	28.4410641965436	31.2605103807999	4.02	2.97	5.4	6.31953613168888	6.63277321574506	6.94601029980123	6.79017058428477	7.12673535577171	7.46330012725866	6.93504700094991	7.27783530537546	7.62989763832934	6.12364556798629	4.4279065799581	-0.120834479411418	41.5211780888415	0.0949531838697384	0.0983474316223131	0.0918766326320089	0.177050803043655	0.180699547790774	0.173743575273331	0.201612020735032	0.205637058368464	0.198981486275153	0.000345832810362126	0.000376772245374309	0.000385215698910366
154	29.1800213528179	0.15	6.1244632975702	5.81978807716048	6.42913851797992	0.172840865569038	29.9156583001544	28.5219013352558	31.309415265053	3.97	2.93	5.37	6.40130079398745	6.7141080455504	7.02691529711335	6.88600821418203	7.2225012759893	7.55899433779658	7.02683650473782	7.36974108033092	7.71650985192666	6.1244632975702	4.39156726651892	-0.763010307388229	40.5907205877423	0.0949531838697384	0.0983474316223131	0.0918766326320089	0.177050803043655	0.180699547790774	0.173743575273331	0.201612020735032	0.205637058368464	0.198981486275153	0.000345832810362126	0.000376772245374309	0.000385215698910366
154	29.1800213528179	0.15	6.12452145639601	5.81878042656018	6.43026248623183	0.174066957279515	29.9684499921261	28.5781910384898	31.3587089457623	4.02	2.99	5.39	6.34514478229862	6.65382052506442	6.96249626783022	6.81708518880926	7.14871967570448	7.48035416259969	6.97005857865964	7.30722779322176	7.65242546275259	6.12452145639601	4.40151807472907	0.0876151042923353	41.606010511518	0.0949531838697384	0.0983474316223131	0.0918766326320089	0.177050803043655	0.180699547790774	0.173743575273331	0.201612020735032	0.205637058368464	0.198981486275153	0.000345832810362126	0.000376772245374309	0.000385215698910366
154	29.1800213528179	0.15	6.13024016305027	5.8180018867602	6.44247843934033	0.167075945286289	29.8172386724126	28.3993885391639	31.2350888056614	3.99	2.95	5.44	6.35224270910386	6.66938081083133	6.98651891255879	6.83054515099552	7.17156268167738	7.51258021235925	6.96871142946293	7.31479762036162	7.664831811059	6.13024016305027	4.41655372390332	-0.187994950668889	41.3564234988422	0.0949531838697384	0.0983474316223131	0.0918766326320089	0.177050803043655	0.180699547790774	0.173743575273331	0.201612020735032	0.205637058368464	0.198981486275153	0.000345832810362126	0.000376772245374309	0.000385215698910366
154	29.1800213528179	0.15	6.13048503627086	5.82453977418035	6.43643029836137	0.173919221139221	30.1177892106643	28.7198839960332	31.5156944252953	4	2.94	5.4	6.41522017437713	6.72747316732122	7.0397261602653	6.89717978979707	7.23289157734249	7.56860336488791	7.03870831498753	7.38194259530558	7.73168618350651	6.13048503627086	4.41210500896785	-0.40500803778816	41.1387145176316	0.0949531838697384	0.0983474316223131	0.0918766326320089	0.177050803043655	0.180699547790774	0.173743575273331	0.201612020735032	0.205637058368464	0.198981486275153	0.000345832810362126	0.000376772245374309	0.000385215698910366
154	29.1800213528179	0.15	6.13048778823731	5.82343306525555	6.43754251121906	0.16794868212898	29.9007691343242	28.4833891880299	31.3181490806184	4.03	2.98	5.36	6.30974197313914	6.6237250346344	6.93770809612966	6.77727817888645	7.11452660525168	7.4517750316169	6.9240917639729	7.26686453461451	7.61929479408383	6.13048778823731	4.41891250782325	0.24570771490024	41.8511618055246	0.0949531838697384	0.0983474316223131	0.0918766326320089	0.177050803043655	0.180699547790774	0.173743575273331	0.201612020735032	0.205637058368464	0.198981486275153	0.000345832810362126	0.000376772245374309	0.000385215698910366
154	29.1800213528179	0.15	6.13604918659674	5.82948459865424	6.44261377453924	0.166581144779464	29.4790572605457	28.0747908810264	30.883323640065	3.98	2.95	5.4	6.29020282652627	6.60483100620108	6.91945918587588	6.76515406905888	7.10353872352368	7.44192337798847	6.90374337396398	7.24937011660768	7.59394542790593	6.13604918659674	4.39666739530072	-0.20338929884838	41.2780429134661	0.0949531838697384	0.0983474316223131	0.0918766326320089	0.177050803043655	0.180699547790774	0.173743575273331	0.201612020735032	0.205637058368464	0.198981486275153	0.000345832810362126	0.000376772245374309	0.000385215698910366
154	29.1800213528179	0.15	6.14234569186331	5.83614372262333	6.44854766110328	0.170647713252076	29.8235989173966	28.42337818182	31.2238196529732	4.01	3	5.44	6.33186626035278	6.64379295590351	6.95571965145423	6.80543735899022	7.14069358517732	7.47594981136441	6.95403225197097	7.29760988540962	7.63606228621525	6.14234569186331	4.43260027541671	0.98543829931905	42.6766307452273	0.0949531838697384	0.0983474316223131	0.0918766326320089	0.177050803043655	0.180699547790774	0.173743575273331	0.201612020735032	0.205637058368464	0.198981486275153	0.000345832810362126	0.000376772245374309	0.000385215698910366
154	29.1800213528179	0.15	6.14304992449443	5.83744795323996	6.44865189574889	0.173625509546574	29.8498892917857	28.4630006955658	31.2367778880056	3.97	2.92	5.37	6.40122693994523	6.7131332192508	7.02503949855637	6.88757857098463	7.22318282711478	7.55878708324494	7.03010371494328	7.37447519174177	7.71788522317191	6.14304992449443	4.37585319479505	0.746074919904105	42.0674358694228	0.0949531838697384	0.0983474316223131	0.0918766326320089	0.177050803043655	0.180699547790774	0.173743575273331	0.201612020735032	0.205637058368464	0.198981486275153	0.000345832810362126	0.000376772245374309	0.000385215698910366
154	29.1800213528179	0.15	6.14410464214225	5.83763664882048	6.45057263546402	0.172939124122528	29.9408332838532	28.5463825927882	31.3352839749182	4.01	2.95	5.42	6.3622867749184	6.67307554688281	6.98386431884721	6.83850807924495	7.17255959298616	7.50661110672738	6.98666886312868	7.31950178661613	7.66487499687094	6.14410464214225	4.40785884399881	-0.151026444378947	41.37104243492	0.0949531838697384	0.0983474316223131	0.0918766326320089	0.177050803043655	0.180699547790774	0.173743575273331	0.201612020735032	0.205637058368464	0.198981486275153	0.000345832810362126	0.000376772245374309	0.000385215698910366
154	29.1800213528179	0.15	6.14854658698336	5.84139066618553	6.4557025077812	0.170273268612153	29.7293431287878	28.3316984159239	31.1269878416518	4	2.94	5.4	6.32423922355665	6.63622332644837	6.94820742934008	6.79883211066709	7.13422858473736	7.46962505880764	6.93874197849258	7.28059894534396	7.62936861104007	6.14854658698336	4.40107856860731	-0.180655045367706	41.2632126070092	0.0949531838697384	0.0983474316223131	0.0918766326320089	0.177050803043655	0.180699547790774	0.173743575273331	0.201612020735032	0.205637058368464	0.198981486275153	0.000345832810362126	0.000376772245374309	0.000385215698910366
154	29.1800213528179	0.15	6.15316352747166	5.84460120402899	6.46172585091433	0.171331926823754	30.1023449125855	28.6924438128497	31.5122460123214	4.01	2.98	5.43	6.38447884552421	6.69820199173853	7.01192513795286	6.86107634598007	7.19821873610429	7.53536112622851	7.00603455451421	7.35271378166764	7.69191278249593	6.15316352747166	4.43258759798817	0.140784439326313	41.8622051755023	0.0949531838697384	0.0983474316223131	0.0918766326320089	0.177050803043655	0.180699547790774	0.173743575273331	0.201612020735032	0.205637058368464	0.198981486275153	0.000345832810362126	0.000376772245374309	0.000385215698910366
154	29.1800213528179	0.15	6.15389111790972	5.84535715016374	6.4624250856557	0.17013332880655	29.9598349799356	28.5506563563969	31.3690136034743	3.97	2.94	5.33	6.41393085196132	6.73050410816299	7.04707736436465	6.90036887501213	7.24095131878563	7.58153376255913	7.05124761955712	7.39604241229121	7.74862866056649	6.15389111790972	4.37973388017	-0.465126254866975	40.892772418167	0.0949531838697384	0.0983474316223131	0.0918766326320089	0.177050803043655	0.180699547790774	0.173743575273331	0.201612020735032	0.205637058368464	0.198981486275153	0.000345832810362126	0.000376772245374309	0.000385215698910366
154	29.1800213528179	0.15	6.15479664371899	5.84512509483461	6.46446819260338	0.16633401886336	29.2981983355891	27.9013039170961	30.695092754082	4	2.94	5.34	6.22761252852873	6.53940144016838	6.85119035180803	6.69488534243305	7.03006852939388	7.36525171635471	6.83757535160628	7.17895635153633	7.52044842777562	6.15479664371899	4.36637020371275	-0.0838029985309852	41.2403418051907	0.0949531838697384	0.0983474316223131	0.0918766326320089	0.177050803043655	0.180699547790774	0.173743575273331	0.201612020735032	0.205637058368464	0.198981486275153	0.000345832810362126	0.000376772245374309	0.000385215698910366
154	29.1800213528179	0.15	6.15687053779738	5.8492519702763	6.46448910531845	0.165481489875702	29.0375059886782	27.6487697894402	30.4262421879161	4.01	2.95	5.38	6.16261945868757	6.47215412477156	6.78168879085556	6.62394379984721	6.95664976132832	7.28935572280944	6.76319701946738	7.10538766181555	7.449758521178	6.15687053779738	4.38229550389502	0.245610411295547	41.6037056978168	0.0949531838697384	0.0983474316223131	0.0918766326320089	0.177050803043655	0.180699547790774	0.173743575273331	0.201612020735032	0.205637058368464	0.198981486275153	0.000345832810362126	0.000376772245374309	0.000385215698910366
154	29.1800213528179	0.15	6.15833487881602	5.85145257454075	6.46521718309128	0.174049793765373	30.3222869731972	28.9155292829312	31.7290446634633	4	2.94	5.4	6.45809872037308	6.7722890625414	7.08647940470971	6.94317719126808	7.28096688943079	7.61875658759349	7.08899809967407	7.4287833285291	7.77793569074359	6.15833487881602	4.40811899668881	0.22633136264137	41.6800587823485	0.0949531838697384	0.0983474316223131	0.0918766326320089	0.177050803043655	0.180699547790774	0.173743575273331	0.201612020735032	0.205637058368464	0.198981486275153	0.000345832810362126	0.000376772245374309	0.000385215698910366
154	29.1800213528179	0.15	6.16348055711181	5.85591272242775	6.47104839179587	0.169977368595697	29.9502328305035	28.5407272912965	31.3597383697105	3.99	2.94	5.39	6.37614539138435	6.69103618432802	7.00592697727169	6.8552869805658	7.19384054555879	7.53239411055178	6.9964559595172	7.34393130058977	7.68625715100334	6.16348055711181	4.39303193718203	0.0254969341669488	41.4874194706963	0.0949531838697384	0.0983474316223131	0.0918766326320089	0.177050803043655	0.180699547790774	0.173743575273331	0.201612020735032	0.205637058368464	0.198981486275153	0.000345832810362126	0.000376772245374309	0.000385215698910366
154	29.1800213528179	0.15	6.1653722981236	5.85791621414281	6.47282838210438	0.17131352627348	30.0172003593148	28.6111960566941	31.4232046619355	4.01	2.96	5.43	6.36946036822989	6.68246681037085	6.99547325251182	6.84531640104643	7.18170724236603	7.51809808368563	6.98608222545427	7.32943468594561	7.67897877255753	6.1653722981236	4.42044173904548	0.0732308463144621	41.7013628771062	0.0949531838697384	0.0983474316223131	0.0918766326320089	0.177050803043655	0.180699547790774	0.173743575273331	0.201612020735032	0.205637058368464	0.198981486275153	0.000345832810362126	0.000376772245374309	0.000385215698910366
154	29.1800213528179	0.15	6.16574015002848	5.85901751946418	6.47246278059279	0.17471038095091	30.2832215570674	28.8814957227	31.6849473914348	4.02	2.96	5.38	6.4220742627615	6.73376128516399	7.04544830756649	6.90092423987128	7.23585162316594	7.57077900646059	7.04542273560915	7.38946528733333	7.73214385121206	6.16574015002848	4.41490767806354	-0.657190689041827	40.9069419711333	0.0949531838697384	0.0983474316223131	0.0918766326320089	0.177050803043655	0.180699547790774	0.173743575273331	0.201612020735032	0.205637058368464	0.198981486275153	0.000345832810362126	0.000376772245374309	0.000385215698910366
154	29.1800213528179	0.15	6.16828752048767	5.86054257065113	6.47603247032421	0.167045132060688	29.668265531983	28.2573430671311	31.0791879968349	4.04	2.97	5.43	6.25395783555142	6.56622532593271	6.878492816314	6.71665694309324	7.05202754560176	7.38739814811029	6.85809313935032	7.19783718980266	7.54505017768027	6.16828752048767	4.42993247972533	0.0301752837195302	41.7019072890664	0.0949531838697384	0.0983474316223131	0.0918766326320089	0.177050803043655	0.180699547790774	0.173743575273331	0.201612020735032	0.205637058368464	0.198981486275153	0.000345832810362126	0.000376772245374309	0.000385215698910366
154	29.1800213528179	0.15	6.17032259363939	5.86240025714567	6.47824493013311	0.170561529584866	29.8290202087402	28.4281183790777	31.2299220384026	3.95	2.94	5.33	6.4100323047071	6.72591061448888	7.04178892427067	6.89914880171446	7.23913015575822	7.57911150980199	7.05410121756249	7.39730987382639	7.74292909315777	6.17032259363939	4.36884669376626	-0.440317924565356	40.8675133005881	0.0949531838697384	0.0983474316223131	0.0918766326320089	0.177050803043655	0.180699547790774	0.173743575273331	0.201612020735032	0.205637058368464	0.198981486275153	0.000345832810362126	0.000376772245374309	0.000385215698910366
154	29.1800213528179	0.15	6.17228779341376	5.86469160046076	6.47988398636676	0.172968581478951	30.3502510327041	28.9368778466546	31.7636242187536	4.04	2.99	5.43	6.39517220310971	6.70753364583148	7.01989508855324	6.86718940411786	7.20260573405982	7.53802206400177	7.01848697330601	7.35770016526613	7.70027329349956	6.17228779341376	4.45141046622127	0.530935966776707	42.4260080734324	0.0949531838697384	0.0983474316223131	0.0918766326320089	0.177050803043655	0.180699547790774	0.173743575273331	0.201612020735032	0.205637058368464	0.198981486275153	0.000345832810362126	0.000376772245374309	0.000385215698910366
154	29.1800213528179	0.15	6.17824657946783	5.87090318454686	6.48558997438881	0.168072341312436	29.4775948038242	28.0808924362925	30.874297171356	3.99	2.92	5.4	6.27717298058255	6.5893903498587	6.90160771913486	6.74934549099182	7.08504802779491	7.420750564598	6.88691680181898	7.23168202903543	7.57526368892358	6.17824657946783	4.38850471824144	-0.00782555212626641	41.3437504651824	0.0949531838697384	0.0983474316223131	0.0918766326320089	0.177050803043655	0.180699547790774	0.173743575273331	0.201612020735032	0.205637058368464	0.198981486275153	0.000345832810362126	0.000376772245374309	0.000385215698910366
154	29.1800213528179	0.15	6.17939036091112	5.87210055474607	6.48668016707617	0.170546974449816	30.0709569311855	28.6586200356406	31.4832938267305	4.05	2.99	5.44	6.32077792899132	6.6322747095955	6.94377149019969	6.78572088948482	7.12013070974731	7.45454053000981	6.93461636454245	7.2750770288048	7.61059143307217	6.17939036091112	4.44714475981306	0.169083241524083	41.9915128327941	0.0949531838697384	0.0983474316223131	0.0918766326320089	0.177050803043655	0.180699547790774	0.173743575273331	0.201612020735032	0.205637058368464	0.198981486275153	0.000345832810362126	0.000376772245374309	0.000385215698910366
154	29.1800213528179	0.15	6.17979758861339	5.86991039641742	6.48968478080935	0.168235887356175	29.9631226866896	28.5442448400533	31.382000533326	3.98	2.99	5.38	6.40345198130812	6.72175488997462	7.04005779864112	6.88796388152698	7.23035091662612	7.57273795172527	7.04045324622354	7.39354580363722	7.74109222618304	6.17979758861339	4.40569821214552	0.135141959001881	41.646701587465	0.0949531838697384	0.0983474316223131	0.0918766326320089	0.177050803043655	0.180699547790774	0.173743575273331	0.201612020735032	0.205637058368464	0.198981486275153	0.000345832810362126	0.000376772245374309	0.000385215698910366
154	29.1800213528179	0.15	6.18097993000039	5.87052693407862	6.49143292592216	0.170192704007756	30.0766627805902	28.6622864830554	31.4910390781249	3.99	2.96	5.38	6.40424240875833	6.7202677430236	7.03629307728887	6.88561249305577	7.22539163488888	7.56517077672199	7.03593368678186	7.37834618396234	7.72933510585754	6.18097993000039	4.38820248934495	-0.0305604792521629	41.4297811153193	0.0949531838697384	0.0983474316223131	0.0918766326320089	0.177050803043655	0.180699547790774	0.173743575273331	0.201612020735032	0.205637058368464	0.198981486275153	0.000345832810362126	0.000376772245374309	0.000385215698910366
154	29.1800213528179	0.15	6.18284127303137	5.87522930016881	6.49045324589392	0.173794799324019	30.0724419572443	28.6760368221693	31.4688470923192	4.02	2.93	5.4	6.3680945384618	6.67819456969331	6.98829460092482	6.84189348368446	7.17506557624037	7.50823766879629	6.98913802458579	7.31843022304105	7.66284706681518	6.18284127303137	4.42279470149902	0.105549944770761	41.725254423034	0.0949531838697384	0.0983474316223131	0.0918766326320089	0.177050803043655	0.180699547790774	0.173743575273331	0.201612020735032	0.205637058368464	0.198981486275153	0.000345832810362126	0.000376772245374309	0.000385215698910366
154	29.1800213528179	0.15	6.18496636277809	5.87730189634484	6.49263082921133	0.170179300957973	29.7634624919091	28.3637482391435	31.1631767446747	3.96	2.93	5.36	6.38007578766967	6.69492426744153	7.00977274721339	6.86496733649138	7.20374458640352	7.54252183631566	7.00735002599284	7.35123918699888	7.70347428713125	6.18496636277809	4.37597126150801	0.380833194466213	41.6234344599814	0.0949531838697384	0.0983474316223131	0.0918766326320089	0.177050803043655	0.180699547790774	0.173743575273331	0.201612020735032	0.205637058368464	0.198981486275153	0.000345832810362126	0.000376772245374309	0.000385215698910366
154	29.1800213528179	0.15	6.18579137252392	5.87786058574659	6.49372215930124	0.170077696020066	29.8411992121713	28.4373240968115	31.245074327531	4.01	2.95	5.46	6.33539390794932	6.64815546818238	6.96091702841543	6.80928110923908	7.14543722119273	7.48159333314637	6.94521946536528	7.28842617732893	7.63149797306755	6.18579137252392	4.42411891275789	-0.318709228462467	41.2965890125886	0.0949531838697384	0.0983474316223131	0.0918766326320089	0.177050803043655	0.180699547790774	0.173743575273331	0.201612020735032	0.205637058368464	0.198981486275153	0.000345832810362126	0.000376772245374309	0.000385215698910366
154	29.1800213528179	0.15	6.19385827894522	5.88551587537488	6.50220068251556	0.17132380756517	30.4839556773312	29.0561402785611	31.9117710761012	3.95	2.95	5.34	6.55348650398594	6.87552407870563	7.19756165342532	7.05378179482786	7.40040382272502	7.74702585062218	7.21469356936164	7.56015900035988	7.91639939352082	6.19385827894522	4.37677645259684	-0.263558814226499	41.0780599350047	0.0949531838697384	0.0983474316223131	0.0918766326320089	0.177050803043655	0.180699547790774	0.173743575273331	0.201612020735032	0.205637058368464	0.198981486275153	0.000345832810362126	0.000376772245374309	0.000385215698910366
154	29.1800213528179	0.15	6.2088145646932	5.89911632636985	6.51851280301655	0.173651604095005	30.3115211856418	28.9033122545509	31.7197301167326	4.01	2.99	5.38	6.43700048695445	6.75061996057509	7.06423943419573	6.91821375604933	7.255278598745	7.59234344144067	7.07475948240166	7.41892511182576	7.76299805002475	6.2088145646932	4.41635713100461	-0.099945595826769	41.5209445479176	0.0949531838697384	0.0983474316223131	0.0918766326320089	0.177050803043655	0.180699547790774	0.173743575273331	0.201612020735032	0.205637058368464	0.198981486275153	0.000345832810362126	0.000376772245374309	0.000385215698910366
154	29.1800213528179	0.15	6.21611075900257	5.9057183190121	6.52650319899303	0.16917969474363	30.0618809030251	28.6431084409843	31.4806533650659	4.03	2.98	5.44	6.35116146043697	6.66575207132017	6.98034268220336	6.82251233236704	7.16045025691317	7.4983881814593	6.96611247378728	7.31322619267893	7.65467006933561	6.21611075900257	4.43342367593334	-0.236891442954449	41.4961707631045	0.0949531838697384	0.0983474316223131	0.0918766326320089	0.177050803043655	0.180699547790774	0.173743575273331	0.201612020735032	0.205637058368464	0.198981486275153	0.000345832810362126	0.000376772245374309	0.000385215698910366
154	29.1800213528179	0.15	6.21976413371453	5.90995233163803	6.52957593579103	0.169748211157962	30.0076521465674	28.5942963920598	31.421007901075	4	2.97	5.39	6.38179839790397	6.69723723109343	7.01267606428289	6.86057904800652	7.19968299880165	7.53878694959677	7.00893876470721	7.35439010322342	7.69989478712368	6.21976413371453	4.41144097186372	-0.0805680665743425	41.4939720537476	0.0949531838697384	0.0983474316223131	0.0918766326320089	0.177050803043655	0.180699547790774	0.173743575273331	0.201612020735032	0.205637058368464	0.198981486275153	0.000345832810362126	0.000376772245374309	0.000385215698910366
154	29.1800213528179	0.15	6.22015418889142	5.90836678217332	6.53194159560951	0.169045157204696	30.1416201191598	28.7184031779855	31.5648370603342	3.96	2.92	5.33	6.46217637882753	6.78242673683679	7.10267709484604	6.95359970463838	7.29820385412579	7.6428080036132	7.10307756810123	7.45034952153901	7.80797185576539	6.22015418889142	4.37703350876147	0.136235272939732	41.4524425793746	0.0949531838697384	0.0983474316223131	0.0918766326320089	0.177050803043655	0.180699547790774	0.173743575273331	0.201612020735032	0.205637058368464	0.198981486275153	0.000345832810362126	0.000376772245374309	0.000385215698910366
154	29.1800213528179	0.16	5.80528354195592	5.51891982663687	6.09164725727497	0.17301779304811	28.8848963294003	27.5399942044127	30.229798454388	4.06	2.98	5.47	6.06729750537039	6.36359100664489	6.6598845079194	6.51276592723661	6.83081366065568	7.14886139407475	6.64494589464698	6.97418327597588	7.29981858242475	5.80528354195592	4.4810887108118	0.168665037283113	42.0839440717446	0.0949531838697384	0.0983474316223131	0.0918766326320089	0.177050803043655	0.180699547790774	0.173743575273331	0.201612020735032	0.205637058368464	0.198981486275153	0.000345832810362126	0.000376772245374309	0.000385215698910366
154	29.1800213528179	0.16	5.81233169840808	5.5244827464826	6.10018065033355	0.175439604991993	29.3390682589705	27.9844687915243	30.6936677264167	4.01	2.97	5.41	6.2284319506312	6.52992170433005	6.8314114580289	6.69356515172625	7.01756986510465	7.34157457848306	6.83720268845195	7.16922766808922	7.50254296982901	5.81233169840808	4.44334718531883	-0.634345489609113	41.0304630666555	0.0949531838697384	0.0983474316223131	0.0918766326320089	0.177050803043655	0.180699547790774	0.173743575273331	0.201612020735032	0.205637058368464	0.198981486275153	0.000345832810362126	0.000376772245374309	0.000385215698910366
154	29.1800213528179	0.16	5.82920249669951	5.5397968200711	6.11860817332792	0.173299093469585	29.2532113511384	27.8924975858261	30.6139251164506	4.02	2.97	5.46	6.19457686682368	6.49677447343942	6.79897208005517	6.65552551670365	6.98021014410567	7.3048947715077	6.7901995210546	7.12663971454028	7.46051330688143	5.82920249669951	4.46685986574527	0.219313342447811	42.0406938972237	0.0949531838697384	0.0983474316223131	0.0918766326320089	0.177050803043655	0.180699547790774	0.173743575273331	0.201612020735032	0.205637058368464	0.198981486275153	0.000345832810362126	0.000376772245374309	0.000385215698910366
154	29.1800213528179	0.16	5.83195381015096	5.54217390261742	6.12173371768451	0.172914869585834	29.334918716621	27.9685717630318	30.7012656702102	3.97	2.94	5.4	6.27620274154366	6.58281369646383	6.889424651384	6.75132356025653	7.08114556394728	7.41096756763803	6.89423766396918	7.22886708064295	7.56278187784507	5.83195381015096	4.43840386265719	0.167169260842968	41.7836282060279	0.0949531838697384	0.0983474316223131	0.0918766326320089	0.177050803043655	0.180699547790774	0.173743575273331	0.201612020735032	0.205637058368464	0.198981486275153	0.000345832810362126	0.000376772245374309	0.000385215698910366
154	29.1800213528179	0.16	5.83230063644258	5.54375975487742	6.12084151800774	0.17592159090105	29.5475579581335	28.1856007671811	30.909515149086	3.98	2.93	5.43	6.3146813366235	6.61981322740802	6.92494511819253	6.79143729728236	7.11960652597258	7.44777575466281	6.92399657796998	7.25788267293791	7.59384478075557	5.83230063644258	4.43908054801471	-0.216958525064019	41.3932833762159	0.0949531838697384	0.0983474316223131	0.0918766326320089	0.177050803043655	0.180699547790774	0.173743575273331	0.201612020735032	0.205637058368464	0.198981486275153	0.000345832810362126	0.000376772245374309	0.000385215698910366
154	29.1800213528179	0.16	5.84199159821841	5.55497949561511	6.1290037008217	0.17547223373201	29.0274132446303	27.6873541703802	30.3674723188805	4	2.94	5.42	6.17219791951154	6.47093032200877	6.76966272450601	6.63436086162362	6.95546180249937	7.27656274337511	6.77310577049417	7.0995007445418	7.42746907419059	5.84199159821841	4.44065677656049	0.331764742166365	41.9277690249406	0.0949531838697384	0.0983474316223131	0.0918766326320089	0.177050803043655	0.180699547790774	0.173743575273331	0.201612020735032	0.205637058368464	0.198981486275153	0.000345832810362126	0.000376772245374309	0.000385215698910366
154	29.1800213528179	0.16	5.84317628032115	5.55462772443983	6.13172483620247	0.172789960650786	29.2829388059769	27.9184170225369	30.6474605894169	4.02	2.97	5.44	6.20611138357652	6.5094371117691	6.81276283996168	6.66863391814079	6.99456558682187	7.32049725550296	6.80840451884105	7.1383291195623	7.46929229289439	5.84317628032115	4.46472834664699	0.414000193246315	42.1766705792325	0.0949531838697384	0.0983474316223131	0.0918766326320089	0.177050803043655	0.180699547790774	0.173743575273331	0.201612020735032	0.205637058368464	0.198981486275153	0.000345832810362126	0.000376772245374309	0.000385215698910366
154	29.1800213528179	0.16	5.8436894820003	5.55581199892868	6.13156696507192	0.175779091211558	29.4274587260108	28.0703703411139	30.7845471109078	4.03	2.98	5.41	6.21886764091957	6.51952463048348	6.82018162004739	6.67974666040624	7.00268527848403	7.32562389656183	6.8204103966096	7.15593095329558	7.48410902415649	5.8436894820003	4.44775968832682	-0.12755651775107	41.5824053508761	0.0949531838697384	0.0983474316223131	0.0918766326320089	0.177050803043655	0.180699547790774	0.173743575273331	0.201612020735032	0.205637058368464	0.198981486275153	0.000345832810362126	0.000376772245374309	0.000385215698910366
154	29.1800213528179	0.16	5.86245119260754	5.5719371688104	6.15296521640468	0.17088642483389	29.0870668857519	27.7225769758908	30.451556795613	4.01	2.94	5.44	6.17126937648384	6.47501584285925	6.77876230923465	6.63227341674761	6.95871024707771	7.28514707740782	6.76645320299231	7.10359495903216	7.43191541878879	5.86245119260754	4.45195846663995	0.441269425522138	42.1355144055501	0.0949531838697384	0.0983474316223131	0.0918766326320089	0.177050803043655	0.180699547790774	0.173743575273331	0.201612020735032	0.205637058368464	0.198981486275153	0.000345832810362126	0.000376772245374309	0.000385215698910366
154	29.1800213528179	0.16	5.86360012937547	5.57263556620985	6.1545646925411	0.173390270160979	29.5254427003028	28.1525029449573	30.8983824556482	4.01	2.96	5.45	6.26473565986695	6.57025395289327	6.87577224591959	6.73244417465485	7.06077165147281	7.38909912829076	6.87417193249465	7.20416389991965	7.53951449255601	5.86360012937547	4.45954631140017	0.107418338892156	41.8615617880431	0.0949531838697384	0.0983474316223131	0.0918766326320089	0.177050803043655	0.180699547790774	0.173743575273331	0.201612020735032	0.205637058368464	0.198981486275153	0.000345832810362126	0.000376772245374309	0.000385215698910366
154	29.1800213528179	0.16	5.86991873583625	5.57983301853415	6.16000445313835	0.1773379863091	29.397123180859	28.0486825321333	30.7455638295847	3.97	2.94	5.36	6.29671010880404	6.59942450026346	6.90213889172288	6.77370032532465	7.09934602545655	7.42499172558845	6.91716560268461	7.24953398142553	7.5857322069736	5.86991873583625	4.42139206910576	-0.0186878983031974	41.4798154055952	0.0949531838697384	0.0983474316223131	0.0918766326320089	0.177050803043655	0.180699547790774	0.173743575273331	0.201612020735032	0.205637058368464	0.198981486275153	0.000345832810362126	0.000376772245374309	0.000385215698910366
154	29.1800213528179	0.16	5.87344109599306	5.58375071551899	6.16313147646714	0.178272046311118	29.9540537003469	28.5844491895801	31.3236582111138	4	2.96	5.43	6.38471029365838	6.69062936035573	6.99654842705308	6.86434570542687	7.1932461778223	7.52214665021772	7.00483794480444	7.34253844239157	7.68151022689725	5.87344109599306	4.45562219368234	-0.211067959864211	41.5131208792862	0.0949531838697384	0.0983474316223131	0.0918766326320089	0.177050803043655	0.180699547790774	0.173743575273331	0.201612020735032	0.205637058368464	0.198981486275153	0.000345832810362126	0.000376772245374309	0.000385215698910366
154	29.1800213528179	0.16	5.87967986634148	5.5889308866634	6.17042884601955	0.179330922151662	29.7376036699663	28.382789965617	31.0924173743157	4.01	2.95	5.47	6.31639317629203	6.61789757553064	6.91940197476926	6.78800940624066	7.11202576192549	7.43604211761032	6.92194514371101	7.2559898485647	7.58467627880165	5.87967986634148	4.45935142530911	0.582474636118293	42.3554425569008	0.0949531838697384	0.0983474316223131	0.0918766326320089	0.177050803043655	0.180699547790774	0.173743575273331	0.201612020735032	0.205637058368464	0.198981486275153	0.000345832810362126	0.000376772245374309	0.000385215698910366
154	29.1800213528179	0.16	5.88051798999069	5.59501315817254	6.16602282180884	0.177750755383454	29.669576770606	28.31056088515	31.028592656062	3.99	2.93	5.43	6.3260564438069	6.62973150112215	6.9334065584374	6.80159993510581	7.12810291029673	7.45460588548765	6.93613701302454	7.26863700283875	7.60462096363413	5.88051798999069	4.4632290297665	-0.0566495092760273	41.6410377414247	0.0949531838697384	0.0983474316223131	0.0918766326320089	0.177050803043655	0.180699547790774	0.173743575273331	0.201612020735032	0.205637058368464	0.198981486275153	0.000345832810362126	0.000376772245374309	0.000385215698910366
154	29.1800213528179	0.16	5.88234574715821	5.59290263915907	6.17178885515735	0.177784978598699	29.4735401290117	28.1236617466116	30.8234185114117	4	2.94	5.45	6.27652217033537	6.57778242836031	6.87904268638525	6.74737509257075	7.07123533016955	7.39509556776834	6.88543700905829	7.20989200760399	7.54479490310447	5.88234574715821	4.44241751470564	0.344293416553826	41.9300176414487	0.0949531838697384	0.0983474316223131	0.0918766326320089	0.177050803043655	0.180699547790774	0.173743575273331	0.201612020735032	0.205637058368464	0.198981486275153	0.000345832810362126	0.000376772245374309	0.000385215698910366
154	29.1800213528179	0.16	5.88427485318415	5.5925500124315	6.17599969393679	0.172083275579348	28.826839325436	27.4802406248068	30.1734380260652	4	2.94	5.4	6.13169823107931	6.4321663741118	6.73263451714429	6.59153399605979	6.91453521120325	7.23753642634671	6.73064135353404	7.06132438299763	7.39689620487795	5.88427485318415	4.42838850642034	0.0975110705021995	41.6541619268101	0.0949531838697384	0.0983474316223131	0.0918766326320089	0.177050803043655	0.180699547790774	0.173743575273331	0.201612020735032	0.205637058368464	0.198981486275153	0.000345832810362126	0.000376772245374309	0.000385215698910366
154	29.1800213528179	0.16	5.88524678400484	5.59632843217013	6.17416513583954	0.176912451607979	29.3927245168002	28.0425160482861	30.7429329853143	4.07	2.97	5.49	6.16684566857562	6.46377078155024	6.76069589452487	6.61825749059571	6.93691746016556	7.25557742973542	6.76116587473013	7.07554696686827	7.39896243406119	5.88524678400484	4.48363419099899	0.30820800852938	42.1755126952581	0.0949531838697384	0.0983474316223131	0.0918766326320089	0.177050803043655	0.180699547790774	0.173743575273331	0.201612020735032	0.205637058368464	0.198981486275153	0.000345832810362126	0.000376772245374309	0.000385215698910366
154	29.1800213528179	0.16	5.89391063555117	5.60250610945955	6.18531516164278	0.178990873235049	29.6528512096983	28.3003359448573	31.0053664745393	3.97	2.92	5.43	6.36330068298816	6.66741231351029	6.97152394403242	6.84660215098466	7.17381147950793	7.50102080803121	6.98521354592768	7.31867028617702	7.65074569348684	5.89391063555117	4.42011096470466	0.099483583672732	41.5628159722965	0.0949531838697384	0.0983474316223131	0.0918766326320089	0.177050803043655	0.180699547790774	0.173743575273331	0.201612020735032	0.205637058368464	0.198981486275153	0.000345832810362126	0.000376772245374309	0.000385215698910366
154	29.1800213528179	0.16	5.89697431571733	5.61000844609262	6.18394018534204	0.178459496976239	29.1975738536271	27.8634117791082	30.531735928146	3.98	2.92	5.43	6.24930552931326	6.54853616536703	6.84776680142081	6.72197734646776	7.04384055950604	7.36570377254431	6.86532509175187	7.18481520902636	7.51334890963731	5.89697431571733	4.42908262984704	-0.246535264596279	41.2309851686253	0.0949531838697384	0.0983474316223131	0.0918766326320089	0.177050803043655	0.180699547790774	0.173743575273331	0.201612020735032	0.205637058368464	0.198981486275153	0.000345832810362126	0.000376772245374309	0.000385215698910366
154	29.1800213528179	0.16	5.8973620897965	5.60601923487642	6.18870494471658	0.17453098216678	29.4332289679455	28.0699987657576	30.7964591701334	4.01	2.95	5.44	6.25319852937748	6.55688750231478	6.86057647525208	6.72089269821289	7.04729541694206	7.37369813567123	6.85777724381517	7.19413659972436	7.52606541515377	5.8973620897965	4.44478406123209	0.179008450526694	41.8879321404851	0.0949531838697384	0.0983474316223131	0.0918766326320089	0.177050803043655	0.180699547790774	0.173743575273331	0.201612020735032	0.205637058368464	0.198981486275153	0.000345832810362126	0.000376772245374309	0.000385215698910366
154	29.1800213528179	0.16	5.89755268549981	5.61087576856795	6.18422960243167	0.180323113169682	29.8059042239104	28.452538678909	31.1592697689118	3.99	2.97	5.41	6.36267105667994	6.6653160993408	6.96796114200166	6.8415766418586	7.16700117444842	7.49242570703824	6.99035599100702	7.32146238726492	7.65579625524645	5.89755268549981	4.46298096812494	-0.00562032153560605	41.6986069670937	0.0949531838697384	0.0983474316223131	0.0918766326320089	0.177050803043655	0.180699547790774	0.173743575273331	0.201612020735032	0.205637058368464	0.198981486275153	0.000345832810362126	0.000376772245374309	0.000385215698910366
154	29.1800213528179	0.16	5.90480489715845	5.6120369106359	6.19757288368101	0.177314035507579	29.9858315023724	28.6102739961364	31.3613890086083	4	2.96	5.42	6.3772936888262	6.68390851552519	6.99052334222419	6.85473357426341	7.18430330234777	7.51387303043214	6.99537784487395	7.33369973638642	7.6688126904788	5.90480489715845	4.44782568671297	-0.216001980722084	41.4702593279886	0.0949531838697384	0.0983474316223131	0.0918766326320089	0.177050803043655	0.180699547790774	0.173743575273331	0.201612020735032	0.205637058368464	0.198981486275153	0.000345832810362126	0.000376772245374309	0.000385215698910366
154	29.1800213528179	0.16	5.90616801139038	5.61278891554461	6.19954710723615	0.174097387744256	29.2701918962314	27.91246934959	30.6279144428729	4	2.94	5.45	6.23479862883867	6.53807264469596	6.84134666055325	6.70319519379564	7.02925302605579	7.35531085831594	6.83978761594714	7.168602976019	7.50624108217081	5.90616801139038	4.43461224577978	-0.463715612343149	41.1477487568103	0.0949531838697384	0.0983474316223131	0.0918766326320089	0.177050803043655	0.180699547790774	0.173743575273331	0.201612020735032	0.205637058368464	0.198981486275153	0.000345832810362126	0.000376772245374309	0.000385215698910366
154	29.1800213528179	0.16	5.90843443139285	5.61617438508954	6.20069447769617	0.172556717228475	29.3787637885748	28.0086587368428	30.7488688403067	4.07	2.96	5.48	6.15044397855574	6.45130645271374	6.75216892687174	6.59956135087642	6.922393387605	7.24522542433358	6.73427560236062	7.06093984408106	7.39330615139713	5.90843443139285	4.47056574344194	-0.385229456797329	41.4626868716803	0.0949531838697384	0.0983474316223131	0.0918766326320089	0.177050803043655	0.180699547790774	0.173743575273331	0.201612020735032	0.205637058368464	0.198981486275153	0.000345832810362126	0.000376772245374309	0.000385215698910366
154	29.1800213528179	0.16	5.9095334427835	5.62100569803176	6.19806118753525	0.180046917511361	29.9105050150494	28.5511197131161	31.2698903169827	4.04	2.97	5.44	6.3134711341134	6.61407019818272	6.91466926225204	6.77989549920387	7.10270211354577	7.42550872788767	6.92760274752194	7.25571572236931	7.58838110410271	5.9095334427835	4.47877633412252	0.515604945177745	42.3770291128275	0.0949531838697384	0.0983474316223131	0.0918766326320089	0.177050803043655	0.180699547790774	0.173743575273331	0.201612020735032	0.205637058368464	0.198981486275153	0.000345832810362126	0.000376772245374309	0.000385215698910366
154	29.1800213528179	0.16	5.91295481364039	5.6213224549644	6.20458717231638	0.176462385325569	29.817739461533	28.4458866082307	31.1895923148353	4.03	2.99	5.48	6.31081830782199	6.61516860709349	6.91951890636499	6.77959371525255	7.1065515320572	7.43350934886184	6.91774643246725	7.25523509432164	7.58585127791457	5.91295481364039	4.47784230277332	-0.519378627738493	41.3586894549655	0.0949531838697384	0.0983474316223131	0.0918766326320089	0.177050803043655	0.180699547790774	0.173743575273331	0.201612020735032	0.205637058368464	0.198981486275153	0.000345832810362126	0.000376772245374309	0.000385215698910366
154	29.1800213528179	0.16	5.91608005177534	5.62334447023525	6.20881563331543	0.173984174723012	29.5163617829378	28.1466811878946	30.8860423779811	3.98	2.95	5.42	6.31465320577459	6.62193838453651	6.92922356329844	6.79249483241917	7.12303285577581	7.45357087913244	6.92623653802009	7.26746547740985	7.60850225357139	5.91608005177534	4.43812086996202	0.571400860897472	42.1429549895789	0.0949531838697384	0.0983474316223131	0.0918766326320089	0.177050803043655	0.180699547790774	0.173743575273331	0.201612020735032	0.205637058368464	0.198981486275153	0.000345832810362126	0.000376772245374309	0.000385215698910366
154	29.1800213528179	0.16	5.91729639464836	5.62548529232345	6.20910749697327	0.176557950921549	29.706625146675	28.340333653679	31.072916639671	4	2.94	5.37	6.33105214982716	6.63627306923225	6.94149398863733	6.8067647734278	7.13491986568628	7.46307495794476	6.94938158412949	7.28855209415391	7.61990287481275	5.91729639464836	4.43431436444574	-0.323248157584201	41.2524159863403	0.0949531838697384	0.0983474316223131	0.0918766326320089	0.177050803043655	0.180699547790774	0.173743575273331	0.201612020735032	0.205637058368464	0.198981486275153	0.000345832810362126	0.000376772245374309	0.000385215698910366
154	29.1800213528179	0.16	5.91798291790168	5.62515064520835	6.21081519059501	0.175251366106077	29.5069068599946	28.1436711620296	30.8701425579596	3.99	2.93	5.41	6.29176905487178	6.59653257095936	6.90129608704695	6.7651096234208	7.09280102111367	7.42049241880653	6.90344142616826	7.23671712633235	7.5766616759076	5.91798291790168	4.42698316721183	-0.192483374086414	41.3206026925253	0.0949531838697384	0.0983474316223131	0.0918766326320089	0.177050803043655	0.180699547790774	0.173743575273331	0.201612020735032	0.205637058368464	0.198981486275153	0.000345832810362126	0.000376772245374309	0.000385215698910366
154	29.1800213528179	0.16	5.91860340144996	5.63041819788511	6.2067886050148	0.176836794267989	29.5677384377964	28.2091374256048	30.926339449988	4.01	2.97	5.45	6.2779638883385	6.58032152389871	6.88267915945891	6.74673755156497	7.07167214024995	7.39660672893493	6.88340381518532	7.22263939090614	7.54634787473485	5.91860340144996	4.46074512663062	-0.596060924227882	41.1278748903882	0.0949531838697384	0.0983474316223131	0.0918766326320089	0.177050803043655	0.180699547790774	0.173743575273331	0.201612020735032	0.205637058368464	0.198981486275153	0.000345832810362126	0.000376772245374309	0.000385215698910366
154	29.1800213528179	0.16	5.9199263535313	5.62563420964965	6.21421849741295	0.179169581370012	29.9955684283199	28.6282525853765	31.3628842712633	3.99	2.94	5.41	6.39864270716066	6.70424869972844	7.00985469229621	6.87984174288002	7.20843031404514	7.53701888521026	7.01790877290845	7.3586522257734	7.69716611669667	5.9199263535313	4.4334095978825	0.0338716024352858	41.6293983131244	0.0949531838697384	0.0983474316223131	0.0918766326320089	0.177050803043655	0.180699547790774	0.173743575273331	0.201612020735032	0.205637058368464	0.198981486275153	0.000345832810362126	0.000376772245374309	0.000385215698910366
154	29.1800213528179	0.16	5.92003770372505	5.62881992190516	6.21125548554494	0.17560885183699	29.8609253074139	28.4830374044389	31.2388132103889	4.01	2.94	5.41	6.33582472141447	6.64232490659648	6.9488250917785	6.80853510725561	7.13790300535084	7.46727090344608	6.94702125883648	7.28665766290223	7.62456520897231	5.92003770372505	4.4445549423912	0.212792061129442	41.882275021567	0.0949531838697384	0.0983474316223131	0.0918766326320089	0.177050803043655	0.180699547790774	0.173743575273331	0.201612020735032	0.205637058368464	0.198981486275153	0.000345832810362126	0.000376772245374309	0.000385215698910366
154	29.1800213528179	0.16	5.92122522787439	5.62986332912492	6.21258712662385	0.176348065146628	29.1311202074551	27.7903298896797	30.4719105252306	4.01	2.97	5.44	6.19389611408036	6.49273085163236	6.79156558918436	6.65752754115939	6.9787309418727	7.29993434258602	6.79819979191032	7.12767855135752	7.45032558430548	5.92122522787439	4.44858575044551	0.28625713840958	41.9735863829669	0.0949531838697384	0.0983474316223131	0.0918766326320089	0.177050803043655	0.180699547790774	0.173743575273331	0.201612020735032	0.205637058368464	0.198981486275153	0.000345832810362126	0.000376772245374309	0.000385215698910366
154	29.1800213528179	0.16	5.92659155090123	5.63423098726156	6.21895211454089	0.17398648545083	29.4300756330686	28.06441004934	30.7957412167973	4.01	2.95	5.47	6.24840341541847	6.55246216750652	6.85652091959457	6.71529843973434	7.04207715867012	7.36885587760591	6.85973316289548	7.18273373589733	7.51799489804246	5.92659155090123	4.45713822219269	0.229074393534542	41.9132282894816	0.0949531838697384	0.0983474316223131	0.0918766326320089	0.177050803043655	0.180699547790774	0.173743575273331	0.201612020735032	0.205637058368464	0.198981486275153	0.000345832810362126	0.000376772245374309	0.000385215698910366
154	29.1800213528179	0.16	5.92659748873917	5.63381915888836	6.21937581858998	0.171108980283999	29.0856873505073	27.7223327906981	30.4490419103166	4.06	2.96	5.52	6.10673868006351	6.40706153124224	6.70738438242097	6.55501350040766	6.87738202591611	7.19975055142456	6.68459232106648	7.01818032675122	7.33346365891615	5.92659748873917	4.47733966767823	0.201282603971013	42.0835425543155	0.0949531838697384	0.0983474316223131	0.0918766326320089	0.177050803043655	0.180699547790774	0.173743575273331	0.201612020735032	0.205637058368464	0.198981486275153	0.000345832810362126	0.000376772245374309	0.000385215698910366
154	29.1800213528179	0.16	5.92954253147235	5.63579431047828	6.22329075246642	0.172325919886119	29.2115367332586	27.848128390689	30.5749450758283	4.01	2.94	5.49	6.20595857405045	6.50979427800861	6.81362998196677	6.67039110435684	6.99696482422389	7.32353854409095	6.80009302904936	7.13072624249025	7.46536876177238	5.92954253147235	4.44819252804806	0.513003931817706	42.1614870734216	0.0949531838697384	0.0983474316223131	0.0918766326320089	0.177050803043655	0.180699547790774	0.173743575273331	0.201612020735032	0.205637058368464	0.198981486275153	0.000345832810362126	0.000376772245374309	0.000385215698910366
154	29.1800213528179	0.16	5.93060256510888	5.63980961882699	6.22139551139077	0.179904356794213	29.9370936044156	28.5758425943289	31.2983446145023	3.97	2.95	5.38	6.42243543355112	6.72837730358623	7.03431917362134	6.90987546983702	7.23903724107226	7.5681990123075	7.05996947784566	7.39054795803963	7.73256291812419	5.93060256510888	4.4329503415676	-0.38263731601512	41.1664098126294	0.0949531838697384	0.0983474316223131	0.0918766326320089	0.177050803043655	0.180699547790774	0.173743575273331	0.201612020735032	0.205637058368464	0.198981486275153	0.000345832810362126	0.000376772245374309	0.000385215698910366
154	29.1800213528179	0.16	5.93311292140675	5.64265745811928	6.22356838469421	0.178851236679248	29.5107120157457	28.1640400983401	30.8573839331513	3.98	2.95	5.43	6.30645214755383	6.60799702449332	6.90954190143281	6.78216230523324	7.1064534042323	7.43074450323135	6.92473614504122	7.24459329308457	7.58604397101649	5.93311292140675	4.44056176893639	0.387146132180968	42.0413021290369	0.0949531838697384	0.0983474316223131	0.0918766326320089	0.177050803043655	0.180699547790774	0.173743575273331	0.201612020735032	0.205637058368464	0.198981486275153	0.000345832810362126	0.000376772245374309	0.000385215698910366
154	29.1800213528179	0.16	5.93315396995658	5.64624935820357	6.22005858170959	0.181622667066134	29.635365311187	28.2956293201765	30.9751013021974	4.03	2.95	5.48	6.27023388898689	6.56711571190288	6.86399753481887	6.73509995549175	7.05399216712357	7.37288437875539	6.87143261749766	7.19866993215335	7.52268907485093	5.93315396995658	4.46631540854228	-0.0318253929341326	41.6811169020282	0.0949531838697384	0.0983474316223131	0.0918766326320089	0.177050803043655	0.180699547790774	0.173743575273331	0.201612020735032	0.205637058368464	0.198981486275153	0.000345832810362126	0.000376772245374309	0.000385215698910366
154	29.1800213528179	0.16	5.93322834207735	5.64041887713104	6.22603780702366	0.175511490804742	29.8566537820591	28.4784995406543	31.234808023464	4	2.95	5.42	6.34930651189115	6.65656721173423	6.96382791157732	6.8248233156598	7.15509560356206	7.48536789146433	6.96259012677862	7.30575796528192	7.63458454271487	5.93322834207735	4.44306427502124	0.270065869117537	41.9412301706299	0.0949531838697384	0.0983474316223131	0.0918766326320089	0.177050803043655	0.180699547790774	0.173743575273331	0.201612020735032	0.205637058368464	0.198981486275153	0.000345832810362126	0.000376772245374309	0.000385215698910366
154	29.1800213528179	0.16	5.93924116964615	5.64776135368017	6.23072098561212	0.176513656201066	29.6718149274492	28.3069165272488	31.0367133276495	4.02	2.94	5.45	6.29357591567589	6.59703855847474	6.90050120127359	6.76275357611696	7.08883895274588	7.41492432937479	6.90127033875647	7.2325893653699	7.56688724688751	5.93924116964615	4.44500844543135	-0.354642588288742	41.3059100375942	0.0949531838697384	0.0983474316223131	0.0918766326320089	0.177050803043655	0.180699547790774	0.173743575273331	0.201612020735032	0.205637058368464	0.198981486275153	0.000345832810362126	0.000376772245374309	0.000385215698910366
154	29.1800213528179	0.16	5.94067044955256	5.65063726223905	6.23070363686608	0.176208609179982	29.5347012503963	28.1746827600132	30.8947197407793	4.02	2.97	5.48	6.25796424667884	6.56004207875717	6.86211991083549	6.72371844281928	7.04827866890076	7.37283889498224	6.85564174468024	7.18909290508913	7.51971385072094	5.94067044955256	4.46569967824839	0.570320505278769	42.3648937556003	0.0949531838697384	0.0983474316223131	0.0918766326320089	0.177050803043655	0.180699547790774	0.173743575273331	0.201612020735032	0.205637058368464	0.198981486275153	0.000345832810362126	0.000376772245374309	0.000385215698910366
154	29.1800213528179	0.16	5.94150218418855	5.64809402091326	6.23491034746383	0.176317319439715	29.6174220236495	28.2541048629661	30.9807391843329	4.01	2.95	5.42	6.29489488109612	6.59863616958214	6.90237745806815	6.76579241412861	7.09225545192575	7.4187184897229	6.90642805439497	7.24099836688626	7.56870733179629	5.94150218418855	4.44775359511387	0.464501555673809	42.1402884640364	0.0949531838697384	0.0983474316223131	0.0918766326320089	0.177050803043655	0.180699547790774	0.173743575273331	0.201612020735032	0.205637058368464	0.198981486275153	0.000345832810362126	0.000376772245374309	0.000385215698910366
154	29.1800213528179	0.16	5.94227313020735	5.64809827228288	6.23644798813181	0.17395836698929	29.4184956697164	28.0532338780988	30.783757461334	4	2.94	5.42	6.26667150792875	6.57165050634195	6.87662950475515	6.73751616147098	7.06540967369966	7.39330318592833	6.87629857480413	7.21311073490826	7.54331189679947	5.94227313020735	4.42553314165442	0.0241801894434362	41.5386348888162	0.0949531838697384	0.0983474316223131	0.0918766326320089	0.177050803043655	0.180699547790774	0.173743575273331	0.201612020735032	0.205637058368464	0.198981486275153	0.000345832810362126	0.000376772245374309	0.000385215698910366
154	29.1800213528179	0.16	5.94341769638362	5.65299950482995	6.23383588793729	0.179323143284778	30.0368309446486	28.6683485965292	31.4053132927679	4.01	2.95	5.45	6.38867393992114	6.69363700695078	6.99860007398042	6.86677146401808	7.19455649514527	7.52234152627247	7.00593387548267	7.33870001820866	7.67338698180116	5.94341769638362	4.46569611651679	0.0195996899016669	41.7536887562786	0.0949531838697384	0.0983474316223131	0.0918766326320089	0.177050803043655	0.180699547790774	0.173743575273331	0.201612020735032	0.205637058368464	0.198981486275153	0.000345832810362126	0.000376772245374309	0.000385215698910366
154	29.1800213528179	0.16	5.94352953784082	5.65154534458577	6.23551373109587	0.178865354568749	29.8556804607158	28.4933319664747	31.2180289549568	4	2.95	5.43	6.36378253840432	6.66805336110325	6.97232418380218	6.84177413638967	7.16889911789815	7.49602409940664	6.98063808186274	7.32001608018374	7.65259713467857	5.94352953784082	4.4412406768093	0.24848031430085	41.9259080910755	0.0949531838697384	0.0983474316223131	0.0918766326320089	0.177050803043655	0.180699547790774	0.173743575273331	0.201612020735032	0.205637058368464	0.198981486275153	0.000345832810362126	0.000376772245374309	0.000385215698910366
154	29.1800213528179	0.16	5.94513610625545	5.65015468019091	6.24011753231999	0.175244073657851	29.4257749295376	28.0662532760395	30.7852965830358	4	2.94	5.4	6.2639280773058	6.56735104485674	6.87077401240767	6.7338633496561	7.06004985362279	7.38623635758947	6.87524440768711	7.20546713487864	7.54284325816391	5.94513610625545	4.41700759237662	-0.758163312892444	40.7256557234255	0.0949531838697384	0.0983474316223131	0.0918766326320089	0.177050803043655	0.180699547790774	0.173743575273331	0.201612020735032	0.205637058368464	0.198981486275153	0.000345832810362126	0.000376772245374309	0.000385215698910366
154	29.1800213528179	0.16	5.94593475740756	5.65142276601415	6.24044674880097	0.175743712960496	29.5552963506417	28.1921461190869	30.9184465821965	3.97	2.95	5.44	6.33265617532767	6.63885357141418	6.94505096750069	6.81283812191561	7.14225333650074	7.47166855108587	6.9530204387136	7.29321403721551	7.62957038923863	5.94593475740756	4.44142682646598	-0.33725263125053	41.3024888767302	0.0949531838697384	0.0983474316223131	0.0918766326320089	0.177050803043655	0.180699547790774	0.173743575273331	0.201612020735032	0.205637058368464	0.198981486275153	0.000345832810362126	0.000376772245374309	0.000385215698910366
154	29.1800213528179	0.16	5.94629560809475	5.65214149926566	6.24044971692384	0.173579373833402	29.3419941128626	27.9784841713382	30.7055040543871	4.01	2.94	5.43	6.22797563099646	6.53149124093557	6.83500685087468	6.69318337668617	7.0193705288803	7.34555768107444	6.83120069359558	7.16623482012846	7.49587470598797	5.94629560809475	4.4447618118722	-0.131105345896836	41.5030975112032	0.0949531838697384	0.0983474316223131	0.0918766326320089	0.177050803043655	0.180699547790774	0.173743575273331	0.201612020735032	0.205637058368464	0.198981486275153	0.000345832810362126	0.000376772245374309	0.000385215698910366
154	29.1800213528179	0.16	5.94676804458116	5.65277967025858	6.24075641890375	0.174444876014045	29.7580269170148	28.3793413469849	31.1367124870447	4	2.97	5.43	6.3319797917761	6.63959120043799	6.94720260909989	6.80679354325594	7.13747169119177	7.4681498391276	6.95314764870096	7.29082580964938	7.62828383775945	5.94676804458116	4.44792544949019	-0.108337690815959	41.6253007693605	0.0949531838697384	0.0983474316223131	0.0918766326320089	0.177050803043655	0.180699547790774	0.173743575273331	0.201612020735032	0.205637058368464	0.198981486275153	0.000345832810362126	0.000376772245374309	0.000385215698910366
154	29.1800213528179	0.16	5.94802403268258	5.65374079050424	6.24230727486092	0.173149893879886	29.4662916755259	28.0949523519941	30.8376309990578	4.03	2.96	5.47	6.23140726236967	6.53556772908863	6.83972819580759	6.69409181212622	7.02083631848057	7.34758082483492	6.82785268254881	7.1618172179027	7.50248477013768	5.94802403268258	4.45937488434795	0.105706870399288	41.92138031372	0.0949531838697384	0.0983474316223131	0.0918766326320089	0.177050803043655	0.180699547790774	0.173743575273331	0.201612020735032	0.205637058368464	0.198981486275153	0.000345832810362126	0.000376772245374309	0.000385215698910366
154	29.1800213528179	0.16	5.94963243476763	5.66234636491525	6.23691850462001	0.174220125724515	28.8772581892128	27.5383336246683	30.2161827537573	4.03	2.97	5.44	6.10738464912094	6.40432808234686	6.70127151557279	6.56079060112772	6.87977880928907	7.19876701745043	6.69915401403533	7.02392774549164	7.34889764119926	5.94963243476763	4.45446396466965	-0.358002391684796	41.4098014062073	0.0949531838697384	0.0983474316223131	0.0918766326320089	0.177050803043655	0.180699547790774	0.173743575273331	0.201612020735032	0.205637058368464	0.198981486275153	0.000345832810362126	0.000376772245374309	0.000385215698910366
154	29.1800213528179	0.16	5.94965322649502	5.65931084861353	6.2399956043765	0.180130476071275	30.349976046362	28.971007711275	31.728944381449	4.01	2.95	5.44	6.44954326111026	6.75653002599879	7.06351679088732	6.93137987103359	7.26130119982793	7.59122252862227	7.07362475967545	7.40755173606519	7.74394629970349	5.94965322649502	4.46034327121295	-0.249445265579651	41.5147749407551	0.0949531838697384	0.0983474316223131	0.0918766326320089	0.177050803043655	0.180699547790774	0.173743575273331	0.201612020735032	0.205637058368464	0.198981486275153	0.000345832810362126	0.000376772245374309	0.000385215698910366
154	29.1800213528179	0.16	5.95090403106192	5.65998641978659	6.24182164233725	0.179395135955925	30.0646405526153	28.6952261367786	31.4340549684521	4.02	2.96	5.47	6.38134595173278	6.68588117641059	6.99041640108839	6.85724465638844	7.18449106457555	7.51173747276266	7.00000792624595	7.32907649121153	7.66063605832194	5.95090403106192	4.46313311001729	0.643822143053882	42.3959430495967	0.0949531838697384	0.0983474316223131	0.0918766326320089	0.177050803043655	0.180699547790774	0.173743575273331	0.201612020735032	0.205637058368464	0.198981486275153	0.000345832810362126	0.000376772245374309	0.000385215698910366
154	29.1800213528179	0.16	5.95263527833929	5.66201988544873	6.24325067122984	0.182549518190967	30.0880065598848	28.7320338017544	31.4439793180152	4.01	2.96	5.44	6.39608489459372	6.69794020130817	6.99979550802262	6.87389571484702	7.19830071157902	7.52270570831103	7.0137347008632	7.348951931505	7.68018060111603	5.95263527833929	4.44789175240692	0.484604796362576	42.177523145794	0.0949531838697384	0.0983474316223131	0.0918766326320089	0.177050803043655	0.180699547790774	0.173743575273331	0.201612020735032	0.205637058368464	0.198981486275153	0.000345832810362126	0.000376772245374309	0.000385215698910366
154	29.1800213528179	0.16	5.95331825045232	5.65999096134142	6.24664553956323	0.176080850168905	29.634307027745	28.2691010562311	30.9995129992588	4.02	2.95	5.45	6.27584926721674	6.57893024877617	6.8820112303356	6.74255286139195	7.06817246320773	7.39379206502351	6.87590237581853	7.21372822728339	7.54623905784582	5.95331825045232	4.45123157829112	-0.500161146335266	41.2062866384128	0.0949531838697384	0.0983474316223131	0.0918766326320089	0.177050803043655	0.180699547790774	0.173743575273331	0.201612020735032	0.205637058368464	0.198981486275153	0.000345832810362126	0.000376772245374309	0.000385215698910366
154	29.1800213528179	0.16	5.95337351235937	5.66348301750114	6.2432640072176	0.180965451263538	30.2802559955033	28.9083322086561	31.6521797823505	4	2.96	5.4	6.44520825422772	6.75108319890928	7.05695814359085	6.92791612033263	7.25669928396047	7.58548244758831	7.07503653682151	7.40846778141801	7.74247767649197	5.95337351235937	4.44157259759056	-0.387622256657829	41.2274038414005	0.0949531838697384	0.0983474316223131	0.0918766326320089	0.177050803043655	0.180699547790774	0.173743575273331	0.201612020735032	0.205637058368464	0.198981486275153	0.000345832810362126	0.000376772245374309	0.000385215698910366
154	29.1800213528179	0.16	5.9534654820517	5.66189141286459	6.2450395512388	0.180324230153522	29.8819900650461	28.5251748965317	31.2388052335605	4	2.95	5.42	6.36243701833167	6.66506973089183	6.96770244345198	6.83927590106204	7.16458970957946	7.48990351809688	6.98467247856569	7.3124570021376	7.64738409622475	5.9534654820517	4.44721036165243	0.736328037660128	42.4076813505301	0.0949531838697384	0.0983474316223131	0.0918766326320089	0.177050803043655	0.180699547790774	0.173743575273331	0.201612020735032	0.205637058368464	0.198981486275153	0.000345832810362126	0.000376772245374309	0.000385215698910366
154	29.1800213528179	0.16	5.95376027818289	5.65806388993965	6.24945666642614	0.167066639054913	28.8952763281824	27.5212208103964	30.2693318459683	4.05	2.94	5.46	6.07873916524688	6.38223315443918	6.68572714363148	6.52696242489899	6.85283491420828	7.17870740351756	6.65318424284997	6.98758241765734	7.31858495571308	5.95376027818289	4.45556185476271	-0.435574707140916	41.3189935152563	0.0949531838697384	0.0983474316223131	0.0918766326320089	0.177050803043655	0.180699547790774	0.173743575273331	0.201612020735032	0.205637058368464	0.198981486275153	0.000345832810362126	0.000376772245374309	0.000385215698910366
154	29.1800213528179	0.16	5.95378354567358	5.6673880548587	6.24017903648846	0.181755499752966	29.9776124688879	28.6230096475335	31.3322152902423	4.01	2.99	5.51	6.37122479316499	6.67274721119793	6.97426962923087	6.84710528101485	7.17114905719311	7.49519283337136	6.98746643006881	7.31698047921311	7.65172609903373	5.95378354567358	4.48867270230922	0.144598273037959	42.0455663320633	0.0949531838697384	0.0983474316223131	0.0918766326320089	0.177050803043655	0.180699547790774	0.173743575273331	0.201612020735032	0.205637058368464	0.198981486275153	0.000345832810362126	0.000376772245374309	0.000385215698910366
154	29.1800213528179	0.16	5.95578553032379	5.66186569249427	6.24970536815332	0.175402163332694	29.7982221195439	28.422245216985	31.1741990221029	4.01	2.98	5.49	6.32787211420812	6.63421687356914	6.94056163293016	6.80068021523547	7.12991454652825	7.45914887782104	6.93600353678783	7.27898339211701	7.61416843123905	5.95578553032379	4.47606548946052	-0.0620462790697732	41.8071740531039	0.0949531838697384	0.0983474316223131	0.0918766326320089	0.177050803043655	0.180699547790774	0.173743575273331	0.201612020735032	0.205637058368464	0.198981486275153	0.000345832810362126	0.000376772245374309	0.000385215698910366
154	29.1800213528179	0.16	5.95829356641232	5.66558828148186	6.25099885134277	0.173618551822269	29.3361827533676	27.9731289934195	30.6992365133156	4.01	2.96	5.46	6.23418341128593	6.53795804947381	6.8417326876617	6.70077395708746	7.02728427128644	7.35379458548542	6.83635076531929	7.167049091311	7.50312236334015	5.95829356641232	4.45671532069723	0.043185229773998	41.7773499965173	0.0949531838697384	0.0983474316223131	0.0918766326320089	0.177050803043655	0.180699547790774	0.173743575273331	0.201612020735032	0.205637058368464	0.198981486275153	0.000345832810362126	0.000376772245374309	0.000385215698910366
154	29.1800213528179	0.16	5.95910297147127	5.6683417321565	6.24986421078603	0.18087292336338	29.7277003542789	28.3803909391719	31.0750097693859	3.99	2.95	5.43	6.3441061120118	6.64528145217788	6.94645679234396	6.82131132039624	7.14514114307358	7.46897096575093	6.96333303846013	7.29490107896776	7.62069226417838	5.95910297147127	4.43088409154246	-0.135961678989659	41.4172756631606	0.0949531838697384	0.0983474316223131	0.0918766326320089	0.177050803043655	0.180699547790774	0.173743575273331	0.201612020735032	0.205637058368464	0.198981486275153	0.000345832810362126	0.000376772245374309	0.000385215698910366
154	29.1800213528179	0.16	5.96080057144861	5.6659907174716	6.25561042542561	0.173641709113122	29.5170284055665	28.1456826409317	30.8883741702013	4.04	2.99	5.47	6.22038128974243	6.5234577382666	6.82653418679076	6.67950564897472	7.00495207350928	7.33039849804384	6.81751746705117	7.15089401731192	7.4818216287458	5.96080057144861	4.4790328202575	0.290375894570439	42.2387470402646	0.0949531838697384	0.0983474316223131	0.0918766326320089	0.177050803043655	0.180699547790774	0.173743575273331	0.201612020735032	0.205637058368464	0.198981486275153	0.000345832810362126	0.000376772245374309	0.000385215698910366
154	29.1800213528179	0.16	5.96112628419016	5.66941774853701	6.2528348198433	0.179054138689993	29.8448907528507	28.4839092010961	31.2058723046052	4	2.95	5.45	6.34903245703399	6.65239376831009	6.9557550795862	6.82434484043825	7.1504169173107	7.47648899418315	6.96241350239118	7.29932485628313	7.62822696476046	5.96112628419016	4.45218556870416	-0.0350957137180955	41.6862086543694	0.0949531838697384	0.0983474316223131	0.0918766326320089	0.177050803043655	0.180699547790774	0.173743575273331	0.201612020735032	0.205637058368464	0.198981486275153	0.000345832810362126	0.000376772245374309	0.000385215698910366
154	29.1800213528179	0.16	5.96178759690346	5.66590650822747	6.25766868557945	0.171465606451046	29.5020199532399	28.1208863846099	30.88315352187	3.98	2.97	5.4	6.31023939920311	6.62016147424485	6.9300835492866	6.78791895002221	7.12130185249524	7.45468475496828	6.93029806063378	7.26529939232125	7.61861730670863	5.96178759690346	4.42422063434903	-0.19419529778399	41.3930899454083	0.0949531838697384	0.0983474316223131	0.0918766326320089	0.177050803043655	0.180699547790774	0.173743575273331	0.201612020735032	0.205637058368464	0.198981486275153	0.000345832810362126	0.000376772245374309	0.000385215698910366
154	29.1800213528179	0.16	5.96232306546516	5.66795222409212	6.2566939068382	0.178529206246257	29.7704854607699	28.410467915516	31.1305030060237	4.02	2.97	5.49	6.31039178248092	6.61247211312246	6.91455244376399	6.78005494258759	7.10461818832943	7.42918143407126	6.91880132645326	7.24905400492776	7.58629805789302	5.96232306546516	4.46304903937995	-0.0481087065307854	41.7470780590522	0.0949531838697384	0.0983474316223131	0.0918766326320089	0.177050803043655	0.180699547790774	0.173743575273331	0.201612020735032	0.205637058368464	0.198981486275153	0.000345832810362126	0.000376772245374309	0.000385215698910366
154	29.1800213528179	0.16	5.96277694350584	5.67054835296163	6.25500553405004	0.178906084584454	29.8361279998413	28.4748604530206	31.197395546662	3.97	2.95	5.43	6.39377197525725	6.69943227185639	7.00509256845553	6.87828878795368	7.20711186753119	7.5359349471087	7.01655459956282	7.35638132421456	7.69219675479815	5.96277694350584	4.43865229601576	0.0210228889827153	41.6181426840211	0.0949531838697384	0.0983474316223131	0.0918766326320089	0.177050803043655	0.180699547790774	0.173743575273331	0.201612020735032	0.205637058368464	0.198981486275153	0.000345832810362126	0.000376772245374309	0.000385215698910366
154	29.1800213528179	0.16	5.96420189833561	5.6679277458059	6.26047605086531	0.172117681785715	29.4834468714048	28.1063421021613	30.8605516406483	3.98	2.93	5.35	6.29305801136998	6.60139412174263	6.90973023211529	6.76769856327042	7.09929027073652	7.43088197820262	6.91190930155654	7.24941000383837	7.59032925425051	5.96420189833561	4.41793147882362	0.0942320553787216	41.6058250775358	0.0949531838697384	0.0983474316223131	0.0918766326320089	0.177050803043655	0.180699547790774	0.173743575273331	0.201612020735032	0.205637058368464	0.198981486275153	0.000345832810362126	0.000376772245374309	0.000385215698910366
154	29.1800213528179	0.16	5.96447324687186	5.66819808765215	6.26074840609157	0.177441316786635	29.8023679870446	28.4358227570893	31.1689132169999	3.98	2.95	5.45	6.37309877510329	6.67937188017742	6.98564498525156	6.85456001646107	7.18397078730301	7.51338155814494	6.9946263102534	7.33217167363152	7.66614658197402	5.96447324687186	4.43890848237533	0.629828143136828	42.1983119965145	0.0949531838697384	0.0983474316223131	0.0918766326320089	0.177050803043655	0.180699547790774	0.173743575273331	0.201612020735032	0.205637058368464	0.198981486275153	0.000345832810362126	0.000376772245374309	0.000385215698910366
154	29.1800213528179	0.16	5.96448092387002	5.67454944314481	6.25441240459522	0.182270956046311	30.2188713620136	28.8557284689726	31.5820142550546	4.04	2.98	5.48	6.38332300168688	6.68487079983347	6.98641859798006	6.85521502771026	7.17905497704091	7.50289492637155	6.99480409374957	7.33276509283788	7.66204992861379	5.96448092387002	4.48493165406354	0.274590680957593	42.2107925505027	0.0949531838697384	0.0983474316223131	0.0918766326320089	0.177050803043655	0.180699547790774	0.173743575273331	0.201612020735032	0.205637058368464	0.198981486275153	0.000345832810362126	0.000376772245374309	0.000385215698910366
154	29.1800213528179	0.16	5.96649854508859	5.67084239749072	6.26215469268645	0.174135803927706	29.735984134637	28.3568396536082	31.1151286156657	4.02	2.96	5.45	6.30394289257995	6.61053728586297	6.91713167914599	6.77380265558387	7.10324883725093	7.432695018918	6.91573667987082	7.24724669071151	7.58334255441096	5.96649854508859	4.45017006010856	-0.348971788382882	41.3665701238996	0.0949531838697384	0.0983474316223131	0.0918766326320089	0.177050803043655	0.180699547790774	0.173743575273331	0.201612020735032	0.205637058368464	0.198981486275153	0.000345832810362126	0.000376772245374309	0.000385215698910366
154	29.1800213528179	0.16	5.9677788832055	5.67457246606442	6.26098530034657	0.181178911121537	29.9329095814389	28.577698984922	31.2881201779559	3.99	2.94	5.41	6.3869795308153	6.68986264062988	6.99274575044445	6.86725608902296	7.19291485622287	7.51857362342277	7.01109624011851	7.34284323776062	7.67713654368119	5.9677788832055	4.42510014230262	0.290569738815646	41.8505130109299	0.0949531838697384	0.0983474316223131	0.0918766326320089	0.177050803043655	0.180699547790774	0.173743575273331	0.201612020735032	0.205637058368464	0.198981486275153	0.000345832810362126	0.000376772245374309	0.000385215698910366
154	29.1800213528179	0.16	5.96914449855699	5.67307356164899	6.26521543546498	0.1708480012434	29.3378759240122	27.961433783802	30.7143180642224	3.98	2.96	5.44	6.26495231835476	6.57335368446735	6.88175505057993	6.73801539758297	7.06970398001865	7.40139256245433	6.88013182823439	7.21956418427809	7.55537122591504	5.96914449855699	4.45023158472975	0.0409597696009417	41.7226916884461	0.0949531838697384	0.0983474316223131	0.0918766326320089	0.177050803043655	0.180699547790774	0.173743575273331	0.201612020735032	0.205637058368464	0.198981486275153	0.000345832810362126	0.000376772245374309	0.000385215698910366
154	29.1800213528179	0.16	5.96946466842822	5.67695215661634	6.2619771802401	0.182347232726547	30.3335686064797	28.9656018581402	31.7015353548192	3.99	2.94	5.4	6.47727386663025	6.78317792872548	7.08908199082072	6.96478911096857	7.29371719468882	7.62264527840906	7.10829641946127	7.44567777785254	7.78206126263327	5.96946466842822	4.43204256146387	-0.0045025637815517	41.5806836382635	0.0949531838697384	0.0983474316223131	0.0918766326320089	0.177050803043655	0.180699547790774	0.173743575273331	0.201612020735032	0.205637058368464	0.198981486275153	0.000345832810362126	0.000376772245374309	0.000385215698910366
154	29.1800213528179	0.16	5.97061500495626	5.6828848289355	6.25834518097701	0.184867778692656	30.105761427813	28.7594355220089	31.4520873336171	4	2.95	5.43	6.41358635220902	6.7138279007082	7.01406944920739	6.89412172273193	7.21685874815017	7.5395957735684	7.03895236807651	7.36818322454671	7.68058488200025	5.97061500495626	4.44861246209449	0.0206877224290346	41.6825221702932	0.0949531838697384	0.0983474316223131	0.0918766326320089	0.177050803043655	0.180699547790774	0.173743575273331	0.201612020735032	0.205637058368464	0.198981486275153	0.000345832810362126	0.000376772245374309	0.000385215698910366
154	29.1800213528179	0.16	5.97090230190142	5.67616267088833	6.26564193291451	0.17910285260151	30.473199345931	29.0837959938504	31.8626026980116	4	2.97	5.4	6.49403441005502	6.80427015712755	7.11450590420008	6.98160720681052	7.31513548689142	7.64866376697232	7.12954173295911	7.47086341056535	7.80908661406619	5.97090230190142	4.44238022566775	-0.518163403399755	41.1756163563139	0.0949531838697384	0.0983474316223131	0.0918766326320089	0.177050803043655	0.180699547790774	0.173743575273331	0.201612020735032	0.205637058368464	0.198981486275153	0.000345832810362126	0.000376772245374309	0.000385215698910366
154	29.1800213528179	0.16	5.97291668004946	5.67956723684418	6.26626612325473	0.176535026757755	30.0105022382106	28.6301257512531	31.3908787251682	4.01	2.97	5.38	6.38103490982407	6.68869093021689	6.99634695060972	6.85866993986984	7.18935471572642	7.52003949158301	7.0106202116818	7.34752219820673	7.6871398729507	5.97291668004946	4.44509738618983	0.135306750276546	41.7898606907536	0.0949531838697384	0.0983474316223131	0.0918766326320089	0.177050803043655	0.180699547790774	0.173743575273331	0.201612020735032	0.205637058368464	0.198981486275153	0.000345832810362126	0.000376772245374309	0.000385215698910366
154	29.1800213528179	0.16	5.9731471509219	5.68010834125955	6.26618596058426	0.174943777332291	29.4848325401536	28.1211654622329	30.8484996180743	3.99	2.95	5.44	6.29255095663662	6.59769281098929	6.90283466534195	6.76667576927777	7.09480914575253	7.42294252222728	6.90683918268369	7.23817605749115	7.57637889216615	5.9731471509219	4.43778096260803	-0.0939852909779674	41.5123046076669	0.0949531838697384	0.0983474316223131	0.0918766326320089	0.177050803043655	0.180699547790774	0.173743575273331	0.201612020735032	0.205637058368464	0.198981486275153	0.000345832810362126	0.000376772245374309	0.000385215698910366
154	29.1800213528179	0.16	5.97344791773814	5.68507363670261	6.26182219877367	0.180737945240004	29.4547419500696	28.1191950610529	30.7902888390863	4	2.93	5.45	6.26773301134748	6.56542472358595	6.86311643582443	6.7369583847148	7.05693638524452	7.37691438577424	6.87462066588763	7.20227419643773	7.52758434639193	5.97344791773814	4.44089649585775	0.106708780461979	41.6777720764157	0.0949531838697384	0.0983474316223131	0.0918766326320089	0.177050803043655	0.180699547790774	0.173743575273331	0.201612020735032	0.205637058368464	0.198981486275153	0.000345832810362126	0.000376772245374309	0.000385215698910366
154	29.1800213528179	0.16	5.97440794493351	5.67951384844086	6.26930204142616	0.172044535525598	29.3237930228155	27.9537936757795	30.6937923698515	4	2.97	5.44	6.24130464836356	6.54718739873671	6.85307014910986	6.70985082084467	7.03869674958998	7.36754267833528	6.8523928934656	7.18465734711721	7.52914165774331	5.97440794493351	4.46032354506105	-0.53498631390181	41.2332834879607	0.0949531838697384	0.0983474316223131	0.0918766326320089	0.177050803043655	0.180699547790774	0.173743575273331	0.201612020735032	0.205637058368464	0.198981486275153	0.000345832810362126	0.000376772245374309	0.000385215698910366
154	29.1800213528179	0.16	5.97452235403513	5.68653916050022	6.26250554757003	0.17998046381409	29.8424687994044	28.4858702991922	31.1990672996165	3.99	2.95	5.41	6.3701177817573	6.67348545626194	6.97685313076657	6.84958299095499	7.17578450472343	7.50198601849188	6.98956631682186	7.33078876102123	7.66249374903217	5.97452235403513	4.44490437528184	0.31473900299776	41.9696498149339	0.0949531838697384	0.0983474316223131	0.0918766326320089	0.177050803043655	0.180699547790774	0.173743575273331	0.201612020735032	0.205637058368464	0.198981486275153	0.000345832810362126	0.000376772245374309	0.000385215698910366
154	29.1800213528179	0.16	5.97459416793165	5.67753876810868	6.27164956775462	0.172886122413285	29.3065583959449	27.9413951887276	30.6717216031622	4	2.94	5.41	6.23418208783603	6.53877231877911	6.84336254972221	6.70165194102349	7.02908185623231	7.35651177144114	6.84038163910054	7.17625844426572	7.51090956211579	5.97459416793165	4.42095441398711	-0.00103858802108788	41.5035141293024	0.0949531838697384	0.0983474316223131	0.0918766326320089	0.177050803043655	0.180699547790774	0.173743575273331	0.201612020735032	0.205637058368464	0.198981486275153	0.000345832810362126	0.000376772245374309	0.000385215698910366
154	29.1800213528179	0.16	5.97529673150424	5.67992629095127	6.27066717205722	0.175822088857558	29.729207239038	28.3584067080004	31.1000077700757	4	2.95	5.44	6.33136475070768	6.6374129096127	6.94346106851773	6.80663720507232	7.13565928277112	7.46468136046993	6.94990250952453	7.27877073421057	7.61851503030761	5.97529673150424	4.43504307543187	-0.0082684961936673	41.6199228451656	0.0949531838697384	0.0983474316223131	0.0918766326320089	0.177050803043655	0.180699547790774	0.173743575273331	0.201612020735032	0.205637058368464	0.198981486275153	0.000345832810362126	0.000376772245374309	0.000385215698910366
154	29.1800213528179	0.16	5.97545679053297	5.68658902717261	6.26432455389332	0.181829739754262	30.1613893344196	28.7988222400617	31.5239564287775	4.02	2.98	5.51	6.40144991006165	6.70432358075978	7.00719725145791	6.87848451498814	7.20392826338336	7.52937201177858	7.01536917712431	7.35210410545787	7.68443477285017	5.97545679053297	4.49131864678983	0.469261022755457	42.4694387892534	0.0949531838697384	0.0983474316223131	0.0918766326320089	0.177050803043655	0.180699547790774	0.173743575273331	0.201612020735032	0.205637058368464	0.198981486275153	0.000345832810362126	0.000376772245374309	0.000385215698910366
154	29.1800213528179	0.16	5.97694507567582	5.6869228187332	6.26696733261844	0.178898429619171	29.4729582882152	28.1282252514836	30.8176913249469	4.03	2.92	5.44	6.22997769001546	6.52781577766455	6.82565386531364	6.69146948332404	7.01137022352565	7.33127096372726	6.82277888210672	7.14828491826737	7.48299111902846	5.97694507567582	4.45392691677014	0.756965435209976	42.4546864709844	0.0949531838697384	0.0983474316223131	0.0918766326320089	0.177050803043655	0.180699547790774	0.173743575273331	0.201612020735032	0.205637058368464	0.198981486275153	0.000345832810362126	0.000376772245374309	0.000385215698910366
154	29.1800213528179	0.16	5.97735615011364	5.68090111129676	6.27381118893053	0.174075698783888	29.7597810061074	28.3792443339976	31.1403176782172	3.95	2.94	5.34	6.40282188400046	6.7142935465937	7.02576520918694	6.89186815268239	7.22712995923887	7.56239176579535	7.04190362823514	7.38324014223337	7.72537290869226	5.97735615011364	4.40411409678934	-0.407317989141105	40.9799032512614	0.0949531838697384	0.0983474316223131	0.0918766326320089	0.177050803043655	0.180699547790774	0.173743575273331	0.201612020735032	0.205637058368464	0.198981486275153	0.000345832810362126	0.000376772245374309	0.000385215698910366
[truncated: 1,351 more rows]
