# Supplementary material for: Re-expressing coefficients from regression models for inclusion in a meta-analysis
Source: BMC Med Res Methodol. 2024 Jan 8;24:6. doi: 10.1186/s12874-023-02132-y (PMC10773134; doi:10.1186/s12874-023-02132-y)
Supplement: Supplementary file 2 — Additional file 2. [file 12874_2023_2132_MOESM2_ESM.zip › Supp_Files_R1/simdata/simdata_scenario_155.csv]

ex_no	errsd	rsquare	beta	b_low_ci	b_hi_ci	lrsquare	lbeta	lb_low_ci	lb_hi_ci	x_median	x_25	x_75	rbl	rb	rbu	altl	alt	altu	dzl	dz	dzu	observed_beta	xlog	error	ylog	RelBias_rb	RelBias_rbl	RelBias_rbu	RelBias_alt	RelBias_altl	RelBias_altu	RelBias_dz	RelBias_dzl	RelBias_dzu	MC_SE_RelBias_rb	MC_SE_RelBias_alt	MC_SE_RelBias_dz
155	29.6045667991337	0.02	1.3222614171285	-0.0648188574466533	2.70934169170365	0.0292347192246779	13.125653110089	1.31662821737197	24.9346780028061	8	6.17	10.3	0.155117953948059	1.546392844848	2.93766773574795	0.157960739192739	1.57473297343998	2.99150520768722	0.16210245979633	1.61684426889	3.07370607593336	1.3222614171285	8.49595131266127	-0.0685537952611814	61.6249298273346	0.151444281832673	0.205116252559833	0.132034639051782	0.172623513456894	0.227269319066225	0.152855162939352	0.206122018043324	0.257295434614391	0.190077375657084	0.00249133285450009	0.00255866748508991	0.00344029378057202
155	29.6045667991337	0.03	1.21786552928469	0.110329683748202	2.32540137482118	0.0549966419473204	17.5320689301143	6.18543037817175	28.8787074820569	8.01	5.82	10.77	0.727583913481773	2.06227385059908	3.39696378771639	0.740847846907942	2.0998693259168	3.45889080492566	0.755676429881053	2.142038407222	3.53235291178189	1.21786552928469	8.85533508736726	1.7745167917761	63.9873844203166	0.151444281832673	0.205116252559833	0.132034639051782	0.172623513456894	0.227269319066225	0.152855162939352	0.206122018043324	0.257295434614391	0.190077375657084	0.00249133285450009	0.00255866748508991	0.00344029378057202
155	29.6045667991337	0.04	1.30360170948462	0.28081049272553	2.32639292624372	0.0535904375318147	14.9291140185536	5.13386672237324	24.724361314734	7.75	5.82	10.62	0.623179802887515	1.81218618138702	3.00119255988653	0.635757448873682	1.84876155842091	3.06176566796813	0.64873154314775	1.88670598635979	3.12472401831684	1.30360170948462	8.69306889070521	-1.04596271742675	60.435583102671	0.151444281832673	0.205116252559833	0.132034639051782	0.172623513456894	0.227269319066225	0.152855162939352	0.206122018043324	0.257295434614391	0.190077375657084	0.00249133285450009	0.00255866748508991	0.00344029378057202
155	29.6045667991337	0.04	1.42856458062738	0.344377935267464	2.5127512259873	0.041413112062338	14.4579163997598	3.59771250364617	25.3181202958734	7.75	6.18	10.45	0.436512674321111	1.75418790311181	3.0718631319025	0.445310222813724	1.7895420956717	3.13377396852967	0.456747201798131	1.83547623238317	3.21409094728641	1.42856458062738	8.94614398533388	3.54500198554019	66.2644385367302	0.151444281832673	0.205116252559833	0.132034639051782	0.172623513456894	0.227269319066225	0.152855162939352	0.206122018043324	0.257295434614391	0.190077375657084	0.00249133285450009	0.00255866748508991	0.00344029378057202
155	29.6045667991337	0.04	1.44369009297523	0.375736931845995	2.51164325410446	0.0416143398938169	13.0482711489322	3.27168834465992	22.8248539532045	7.92	5.61	11.2	0.389151860549196	1.55203016291124	2.71490846527329	0.3965122220742	1.58138503501854	2.76625784796288	0.401825516177151	1.60547116475684	2.8052495667601	1.44369009297523	8.82603139086833	1.06690979753777	62.9719267106515	0.151444281832673	0.205116252559833	0.132034639051782	0.172623513456894	0.227269319066225	0.152855162939352	0.206122018043324	0.257295434614391	0.190077375657084	0.00249133285450009	0.00255866748508991	0.00344029378057202
155	29.6045667991337	0.04	1.4855014305905	0.39879731865525	2.57220554252575	0.0744297798308114	19.4408484197781	8.73719607037076	30.1445007691854	8.43	6.44	11.03	0.979920592798524	2.18038917229046	3.3808577517824	0.995005502051865	2.21395410912584	3.43290271619982	1.01944821073258	2.27112956580733	3.5177779932965	1.4855014305905	9.30543438519524	1.6450221941172	65.7374578979218	0.151444281832673	0.205116252559833	0.132034639051782	0.172623513456894	0.227269319066225	0.152855162939352	0.206122018043324	0.257295434614391	0.190077375657084	0.00249133285450009	0.00255866748508991	0.00344029378057202
155	29.6045667991337	0.04	1.52540268190833	0.342529414740465	2.70827594907619	0.0497868212184721	16.6094718500342	5.28039272547309	27.9385509745954	8.31	5.94	10.8	0.60019672946488	1.88791841834764	3.1756401072304	0.609905165955269	1.91845629895206	3.22700743194886	0.622760188330936	1.95912687762975	3.29702323773944	1.52540268190833	8.94382761726303	-0.893077078153201	61.940212514269	0.151444281832673	0.205116252559833	0.132034639051782	0.172623513456894	0.227269319066225	0.152855162939352	0.206122018043324	0.257295434614391	0.190077375657084	0.00249133285450009	0.00255866748508991	0.00344029378057202
155	29.6045667991337	0.04	1.56828816385486	0.345839483896771	2.79073684381296	0.0468953557554123	15.7715397385735	4.67046742872324	26.8726120484238	7.79	5.32	10.35	0.563786749518625	1.9038319525429	3.24387715556717	0.574968275544549	1.94159046060383	3.30821264566311	0.583774564480038	1.97347627588859	3.36259036899745	1.56828816385486	8.39362223402379	-2.42750893150838	58.5212597632453	0.151444281832673	0.205116252559833	0.132034639051782	0.172623513456894	0.227269319066225	0.152855162939352	0.206122018043324	0.257295434614391	0.190077375657084	0.00249133285450009	0.00255866748508991	0.00344029378057202
155	29.6045667991337	0.04	1.70393380177948	0.361309245788677	3.04655835777029	0.0356183041542314	14.7478609694524	2.76660472290323	26.7291172160015	7.98	6.19	10.86	0.326801818592891	1.74207314303812	3.15734446748336	0.332843457587413	1.77427913588604	3.21571481418466	0.340792978649877	1.81733622268271	3.29157478417933	1.70393380177948	8.71976040148549	-1.36346407629871	61.403630875716	0.151444281832673	0.205116252559833	0.132034639051782	0.172623513456894	0.227269319066225	0.152855162939352	0.206122018043324	0.257295434614391	0.190077375657084	0.00249133285450009	0.00255866748508991	0.00344029378057202
155	29.6045667991337	0.04	1.70936643548651	0.320512922507312	3.09821994846571	0.0541166107196969	19.1596946974679	6.65343188759887	31.6659575073368	7.69	6.26	10.63	0.813379464754613	2.34226523712295	3.8711510094913	0.830161556020491	2.39059213825778	3.95102272049507	0.851893980628164	2.45250105572969	4.0548543104963	1.70936643548651	8.67435029322074	4.71742190663134	67.3785600829055	0.151444281832673	0.205116252559833	0.132034639051782	0.172623513456894	0.227269319066225	0.152855162939352	0.206122018043324	0.257295434614391	0.190077375657084	0.00249133285450009	0.00255866748508991	0.00344029378057202
155	29.6045667991337	0.04	1.78834995967823	0.496551180698366	3.08014873865809	0.0639455150244672	19.6621549461658	7.9169095453858	31.4074003469458	7.83	6.19	10.16	0.95188119341124	2.36405827398916	3.77623535456707	0.970522525467055	2.41035522321955	3.85018792097205	0.996783704877453	2.4775858062148	3.96540010598819	1.78834995967823	8.64788004948932	5.32897736532144	67.5402053065147	0.151444281832673	0.205116252559833	0.132034639051782	0.172623513456894	0.227269319066225	0.152855162939352	0.206122018043324	0.257295434614391	0.190077375657084	0.00249133285450009	0.00255866748508991	0.00344029378057202
155	29.6045667991337	0.05	1.42645132436363	0.460224483859348	2.39267816486791	0.0553007051473568	14.7012936682418	5.21443401885091	24.1881533176328	8.35	6.26	11.38	0.590054074237787	1.66356659114921	2.73707910806063	0.599443497032455	1.69003862270253	2.78063374837259	0.611662595866974	1.72749503095073	2.84192141083889	1.42645132436363	9.26604243869438	0.13479823954691	63.6220945233579	0.151444281832673	0.205116252559833	0.132034639051782	0.172623513456894	0.227269319066225	0.152855162939352	0.206122018043324	0.257295434614391	0.190077375657084	0.00249133285450009	0.00255866748508991	0.00344029378057202
155	29.6045667991337	0.05	1.50904954774199	0.447408912016541	2.57069018346744	0.0880322245699836	18.9377925942664	9.42115074161471	28.4544344469181	7.89	6.42	11.03	1.12485139842233	2.26110409088323	3.39735678334413	1.14639035719333	2.30440032348673	3.46241028978014	1.17551659397975	2.36478433191285	3.55336208507211	1.50904954774199	8.90262625223406	0.221018984450184	63.0317710966072	0.151444281832673	0.205116252559833	0.132034639051782	0.172623513456894	0.227269319066225	0.152855162939352	0.206122018043324	0.257295434614391	0.190077375657084	0.00249133285450009	0.00255866748508991	0.00344029378057202
155	29.6045667991337	0.05	1.64758443804603	0.498625431038743	2.79654344505332	0.0644037930760048	17.5633765756465	7.11179588412459	28.0149572671683	7.38	5.98	11.03	0.90384644257548	2.23215003582258	3.56045362906968	0.924777462089865	2.28384153313678	3.64290560418369	0.944164772691118	2.32832245809972	3.71977801435277	1.64758443804603	8.77727366055455	-3.69404132888838	58.3242695765689	0.151444281832673	0.205116252559833	0.132034639051782	0.172623513456894	0.227269319066225	0.152855162939352	0.206122018043324	0.257295434614391	0.190077375657084	0.00249133285450009	0.00255866748508991	0.00344029378057202
155	29.6045667991337	0.05	1.76187910236678	0.609946079998118	2.91381212473544	0.092051151677611	21.8911995677838	11.1569645517055	32.6254345838621	8.1	6.09	10.91	1.29815352652477	2.54712092944957	3.79608833237437	1.32096018736849	2.59187012280685	3.86278005824521	1.35145797364678	2.65014036912689	3.94749444152998	1.76187910236678	8.83785466198574	-4.30628386139621	58.0762826536042	0.151444281832673	0.205116252559833	0.132034639051782	0.172623513456894	0.227269319066225	0.152855162939352	0.206122018043324	0.257295434614391	0.190077375657084	0.00249133285450009	0.00255866748508991	0.00344029378057202
155	29.6045667991337	0.05	1.7829309833024	0.554745623293317	3.01111634331149	0.0571103065955341	17.8821412540451	6.53782876304686	29.2264537450433	8.57	6.41	11.07	0.721291623887846	1.9728627303036	3.22443383671934	0.731713257412617	2.00136777831605	3.27102229921948	0.74984679502211	2.05128397960837	3.35128100805961	1.7829309833024	9.3236882091432	-4.35309840427277	59.6519150330309	0.151444281832673	0.205116252559833	0.132034639051782	0.172623513456894	0.227269319066225	0.152855162939352	0.206122018043324	0.257295434614391	0.190077375657084	0.00249133285450009	0.00255866748508991	0.00344029378057202
155	29.6045667991337	0.05	1.81769536189631	0.560440197752167	3.07495052604045	0.0555248654311354	16.6608302562217	5.93246358623757	27.3891969262057	7.43	5.68	10.01	0.748743031601955	2.10278249056402	3.45682194952608	0.765738089988936	2.1505116976403	3.53528530529167	0.784251962656396	2.20177434891494	3.61960805816903	1.81769536189631	8.28281419184421	-5.75552735505051	54.7574730113181	0.151444281832673	0.205116252559833	0.132034639051782	0.172623513456894	0.227269319066225	0.152855162939352	0.206122018043324	0.257295434614391	0.190077375657084	0.00249133285450009	0.00255866748508991	0.00344029378057202
155	29.6045667991337	0.05	1.86848144136554	0.549832738220714	3.18713014451037	0.046482424448487	15.7001725996992	4.59795197060672	26.8023932287917	7.45	5.8	10.17	0.579010151819197	1.97708879489228	3.37516743796537	0.592066956389793	2.02167257625176	3.45127819611372	0.605911954666118	2.06916515771841	3.53073380192574	1.86848144136554	8.27159625561024	1.65204563023994	62.4503187383362	0.151444281832673	0.205116252559833	0.132034639051782	0.172623513456894	0.227269319066225	0.152855162939352	0.206122018043324	0.257295434614391	0.190077375657084	0.00249133285450009	0.00255866748508991	0.00344029378057202
155	29.6045667991337	0.05	1.89581080969898	0.65915600132382	3.13246561807414	0.0707913065075239	20.8910666105341	9.07391673453842	32.7082164865297	7.99	6.11	10.35	1.06950472783184	2.46234290693573	3.85518108603963	1.08913359329586	2.50753485082222	3.92593610834859	1.11799031385659	2.57184490631994	4.0266713949249	1.89581080969898	8.80261098289397	-0.437173883604192	61.9688738080727	0.151444281832673	0.205116252559833	0.132034639051782	0.172623513456894	0.227269319066225	0.152855162939352	0.206122018043324	0.257295434614391	0.190077375657084	0.00249133285450009	0.00255866748508991	0.00344029378057202
155	29.6045667991337	0.05	2.17865344901386	0.709559488065296	3.64774740996243	0.0614959749392378	20.2220769313962	7.88802013261598	32.5561337301763	8.01	5.89	10.63	0.927707814141439	2.3783127416035	3.82891766906557	0.94461090349432	2.42164624830423	3.89868159311415	0.965904225330167	2.4767010472348	3.98536144126051	2.17865344901386	8.57264767333701	2.93070139226093	65.0953149112029	0.151444281832673	0.205116252559833	0.132034639051782	0.172623513456894	0.227269319066225	0.152855162939352	0.206122018043324	0.257295434614391	0.190077375657084	0.00249133285450009	0.00255866748508991	0.00344029378057202
155	29.6045667991337	0.06	1.52568614824386	0.580864958148341	2.47050733833938	0.0903277491278333	20.7448691112911	10.4664093521183	31.023328870464	8.75	6.63	12.24	1.13244868443699	2.24456152473575	3.35667436503451	1.14756734268357	2.27452734930006	3.40148735591654	1.17118396515241	2.32243490172301	3.47178139660069	1.52568614824386	10.0104194025894	-0.137094049122069	65.4223607976345	0.151444281832673	0.205116252559833	0.132034639051782	0.172623513456894	0.227269319066225	0.152855162939352	0.206122018043324	0.257295434614391	0.190077375657084	0.00249133285450009	0.00255866748508991	0.00344029378057202
155	29.6045667991337	0.06	1.65629745540358	0.659424386008054	2.65317052479911	0.0657528821091135	16.4659271254558	6.77545052909419	26.1564037218175	8.08	6.21	11.1	0.79042550231838	1.92091856672684	3.05141163113531	0.804437813802848	1.95497175607148	3.10550569834011	0.8230694014432	1.99852364691689	3.17678322033504	1.65629745540358	9.13370890622848	-0.145463094069381	63.2592329018663	0.151444281832673	0.205116252559833	0.132034639051782	0.172623513456894	0.227269319066225	0.152855162939352	0.206122018043324	0.257295434614391	0.190077375657084	0.00249133285450009	0.00255866748508991	0.00344029378057202
155	29.6045667991337	0.06	1.65725803683473	0.586905138795	2.72761093487445	0.0815305345677559	19.0718838873574	9.07760942158849	29.0661583531263	8.02	6.16	11.48	1.0665203249669	2.24073881752405	3.4149573100812	1.08588585328858	2.28142542237952	3.47696499147046	1.10766766203734	2.32594416515944	3.54393912613519	1.65725803683473	9.10886961429221	-2.45127475797437	60.7853694000097	0.151444281832673	0.205116252559833	0.132034639051782	0.172623513456894	0.227269319066225	0.152855162939352	0.206122018043324	0.257295434614391	0.190077375657084	0.00249133285450009	0.00255866748508991	0.00344029378057202
155	29.6045667991337	0.06	1.65840608439776	0.64001734447199	2.67679482432354	0.108735581901845	22.0453474834688	12.1911819595895	31.899513007348	7.91	5.7	10.92	1.45100110848181	2.62384924951583	3.79669739054985	1.47850187866769	2.67357896701332	3.86865605535894	1.50466833755324	2.72151162930635	3.93468271012588	1.65840608439776	8.98410498710385	1.61434738156039	63.6818746473158	0.151444281832673	0.205116252559833	0.132034639051782	0.172623513456894	0.227269319066225	0.152855162939352	0.206122018043324	0.257295434614391	0.190077375657084	0.00249133285450009	0.00255866748508991	0.00344029378057202
155	29.6045667991337	0.06	1.73011129434567	0.658721244173487	2.80150134451786	0.0866677214711503	18.9434846498616	9.34216241028722	28.544806889436	7.74	5.67	10.63	1.13461584471561	2.30070693420958	3.46679802370355	1.15755421784556	2.34722001118217	3.53688580451878	1.17980374943892	2.39323720538422	3.60397578515018	1.73011129434567	8.59893913805813	-1.12357318396331	60.365671350315	0.151444281832673	0.205116252559833	0.132034639051782	0.172623513456894	0.227269319066225	0.152855162939352	0.206122018043324	0.257295434614391	0.190077375657084	0.00249133285450009	0.00255866748508991	0.00344029378057202
155	29.6045667991337	0.06	1.74444598651962	0.624861929867432	2.86403004317181	0.0578340670281842	17.1687049629987	6.34951289950557	27.9878970264919	8.19	6.12	10.56	0.731489684850973	1.97790457023266	3.22431945561434	0.743904922106781	2.01147463282867	3.27904434355056	0.762127993612346	2.06350126371019	3.36212474835346	1.74444598651962	9.03048426119431	-2.14428540125474	61.2343175673211	0.151444281832673	0.205116252559833	0.132034639051782	0.172623513456894	0.227269319066225	0.152855162939352	0.206122018043324	0.257295434614391	0.190077375657084	0.00249133285450009	0.00255866748508991	0.00344029378057202
155	29.6045667991337	0.06	1.7446768184356	0.695343537638804	2.7940100992324	0.0954996908848415	21.4735693506437	11.1556274619985	31.7915112392889	7.64	5.8	10.44	1.372919015819	2.64274437268859	3.91256972955817	1.4018322270802	2.69839967753649	3.99496712799278	1.43209007303641	2.75650186815089	4.08111325007088	1.7446768184356	8.85268083488755	-2.6682898695671	59.3618978622839	0.151444281832673	0.205116252559833	0.132034639051782	0.172623513456894	0.227269319066225	0.152855162939352	0.206122018043324	0.257295434614391	0.190077375657084	0.00249133285450009	0.00255866748508991	0.00344029378057202
155	29.6045667991337	0.06	1.75732458287932	0.623710292377238	2.89093887338139	0.0803752361576717	18.7468226864589	8.84631806067674	28.6473273122411	7.68	5.87	10.98	1.08334575006277	2.29579024236462	3.50823473466647	1.10581825970856	2.34341323655947	3.58100821341038	1.12810612866383	2.38884488247646	3.6522065797829	1.75732458287932	8.78383376803156	-0.663484331888737	61.6249072195234	0.151444281832673	0.205116252559833	0.132034639051782	0.172623513456894	0.227269319066225	0.152855162939352	0.206122018043324	0.257295434614391	0.190077375657084	0.00249133285450009	0.00255866748508991	0.00344029378057202
155	29.6045667991337	0.06	1.82434731431114	0.651267889737958	2.99742673888431	0.0603855240773105	17.3452004105155	6.66269274151933	28.0277080795117	8.34	6.26	11	0.754435435770499	1.96404582019639	3.17365620462229	0.766469903716901	1.99537553424181	3.22428116476672	0.784765584697219	2.04326957696569	3.30351064212051	1.82434731431114	9.02117875620724	-1.07292692503638	62.0832650873779	0.151444281832673	0.205116252559833	0.132034639051782	0.172623513456894	0.227269319066225	0.152855162939352	0.206122018043324	0.257295434614391	0.190077375657084	0.00249133285450009	0.00255866748508991	0.00344029378057202
155	29.6045667991337	0.06	1.87120408827211	0.740983791694745	3.00142438484947	0.0921199120202188	20.7981495411969	10.6040787225512	30.9922203598426	7.95	5.98	11.03	1.25642517764943	2.46427053361133	3.67211588957323	1.27988866588132	2.5102902916472	3.74069191741307	1.30586435973004	2.56347285668245	3.81487396961607	1.87120408827211	8.94930542815878	1.5592843452995	64.3339887079862	0.151444281832673	0.205116252559833	0.132034639051782	0.172623513456894	0.227269319066225	0.152855162939352	0.206122018043324	0.257295434614391	0.190077375657084	0.00249133285450009	0.00255866748508991	0.00344029378057202
155	29.6045667991337	0.06	1.90044856121436	0.744054123445837	3.05684299898288	0.0853148621846047	20.3578377286462	9.95047780365293	30.7651976536394	7.85	5.91	10.24	1.19339190287319	2.44157910652831	3.68976631018343	1.21657624732558	2.48901231843231	3.76144838953904	1.24709342265688	2.54925440445107	3.85529262740584	1.90044856121436	8.65874357744081	0.396788402766896	62.1335550279401	0.151444281832673	0.205116252559833	0.132034639051782	0.172623513456894	0.227269319066225	0.152855162939352	0.206122018043324	0.257295434614391	0.190077375657084	0.00249133285450009	0.00255866748508991	0.00344029378057202
155	29.6045667991337	0.06	1.9314007213345	0.787438475871331	3.07536296679767	0.0864321449681379	22.2963866095386	10.9788291701784	33.6139440488989	7.7	5.89	10.26	1.34025985854063	2.72187056561898	4.10348127269732	1.36779220865938	2.77778471757464	4.1877772264899	1.40039353233431	2.84435232820975	4.29187675905938	1.9314007213345	8.70511289827907	-3.97501102769678	58.1656020606962	0.151444281832673	0.205116252559833	0.132034639051782	0.172623513456894	0.227269319066225	0.152855162939352	0.206122018043324	0.257295434614391	0.190077375657084	0.00249133285450009	0.00255866748508991	0.00344029378057202
155	29.6045667991337	0.06	1.95328787905138	0.701315922601432	3.20525983550132	0.0803958050474893	20.4778240304719	9.66465365512055	31.2909944058233	7.84	6.01	10.7	1.15965807476463	2.45712622903607	3.7545943833075	1.18222112184296	2.50493364398843	3.82764616613391	1.21018676267774	2.56325552856944	3.91409241537686	1.95328787905138	8.70611643314222	4.04400453642928	66.184755016651	0.151444281832673	0.205116252559833	0.132034639051782	0.172623513456894	0.227269319066225	0.152855162939352	0.206122018043324	0.257295434614391	0.190077375657084	0.00249133285450009	0.00255866748508991	0.00344029378057202
155	29.6045667991337	0.06	1.97454761411584	0.775809710756833	3.17328551747484	0.0755467577031432	20.8174693336686	9.44779683676409	32.1871418305732	8.45	6.39	10.69	1.05673279139444	2.32842670718037	3.60012062296631	1.07283326210381	2.36390281457778	3.65497236705175	1.1010828394981	2.42518743479466	3.75116642220866	1.97454761411584	9.03774987188055	-0.495359650314929	63.2346053459273	0.151444281832673	0.205116252559833	0.132034639051782	0.172623513456894	0.227269319066225	0.152855162939352	0.206122018043324	0.257295434614391	0.190077375657084	0.00249133285450009	0.00255866748508991	0.00344029378057202
155	29.6045667991337	0.06	2.0453186212663	0.766508934404189	3.3241283081284	0.0662027621679236	19.5208068996725	8.07433979473866	30.9672740046063	8.05	6.06	10.61	0.945454694830984	2.28576440914842	3.62607412346586	0.962427956484635	2.32679956144836	3.69117116641209	0.984803277145482	2.38584475884509	3.78244330139726	2.0453186212663	8.8683543818574	3.13832627423866	65.9432391924598	0.151444281832673	0.205116252559833	0.132034639051782	0.172623513456894	0.227269319066225	0.152855162939352	0.206122018043324	0.257295434614391	0.190077375657084	0.00249133285450009	0.00255866748508991	0.00344029378057202
155	29.6045667991337	0.06	2.08302873674784	0.777738365265095	3.38831910823059	0.0655208859482993	19.5496851476351	8.02258283441423	31.0767874608559	8.27	5.84	10.8	0.9154167930122	2.23071677184534	3.54601675067847	0.930432522691541	2.26730757976244	3.60418263683334	0.948928619133348	2.31381418364254	3.6756849217757	2.08302873674784	8.76090521065616	-4.30147722868986	58.3004139841385	0.151444281832673	0.205116252559833	0.132034639051782	0.172623513456894	0.227269319066225	0.152855162939352	0.206122018043324	0.257295434614391	0.190077375657084	0.00249133285450009	0.00255866748508991	0.00344029378057202
155	29.6045667991337	0.06	2.09295511743093	0.827993839635656	3.3579163952262	0.094719380676498	23.4625850476733	12.1377076783927	34.7874624169539	7.44	5.85	10.37	1.53032656218124	2.9581711858005	4.38601580941976	1.56495760479924	3.0251141213402	4.48527063788117	1.60075069697077	3.0938460383176	4.58271081638972	2.09295511743093	8.46639540330806	-4.00027148845536	57.174338857066	0.151444281832673	0.205116252559833	0.132034639051782	0.172623513456894	0.227269319066225	0.152855162939352	0.206122018043324	0.257295434614391	0.190077375657084	0.00249133285450009	0.00255866748508991	0.00344029378057202
155	29.6045667991337	0.06	2.12721762563147	0.823464282453116	3.43097096880982	0.0796120707062947	21.2966588439556	9.99107662850227	32.602241059409	8.02	6.11	10.68	1.17449974996299	2.50352603801644	3.8325523260699	1.19586602013662	2.54906969497905	3.90227336982148	1.22458496643946	2.61354186072775	3.99496518275056	2.12721762563147	8.6903892700941	-2.8412899663541	59.357941764955	0.151444281832673	0.205116252559833	0.132034639051782	0.172623513456894	0.227269319066225	0.152855162939352	0.206122018043324	0.257295434614391	0.190077375657084	0.00249133285450009	0.00255866748508991	0.00344029378057202
155	29.6045667991337	0.06	2.15482006949708	0.87742170235454	3.43221843663963	0.0476356151774168	18.3510338081343	5.54007364466037	31.1619939716082	8.36	6.62	11.22	0.625650940853334	2.0724167771229	3.51918261339247	0.63553365227529	2.1051524378835	3.57477122349171	0.651430502291324	2.16075939153094	3.67025542735875	2.15482006949708	9.21574489775429	-0.353935145521497	63.7857846669313	0.151444281832673	0.205116252559833	0.132034639051782	0.172623513456894	0.227269319066225	0.152855162939352	0.206122018043324	0.257295434614391	0.190077375657084	0.00249133285450009	0.00255866748508991	0.00344029378057202
155	29.6045667991337	0.06	2.15561877716381	0.827002829411695	3.48423472491592	0.0728963578369417	20.7200050880292	9.18317363426115	32.2568365417973	8.06	6.09	10.57	1.07339969221966	2.42191294317934	3.77042619413902	1.09255510452545	2.46513332169407	3.8377115388627	1.11921343418345	2.52384702924741	3.93367358184023	2.15561877716381	8.76443031480409	-1.05575193547194	61.2631806294204	0.151444281832673	0.205116252559833	0.132034639051782	0.172623513456894	0.227269319066225	0.152855162939352	0.206122018043324	0.257295434614391	0.190077375657084	0.00249133285450009	0.00255866748508991	0.00344029378057202
155	29.6045667991337	0.06	2.17552415849111	0.874537340397121	3.47651097658511	0.064235094230226	18.3304975718699	7.40712090739374	29.253874236346	7.61	5.57	9.92	0.914289153190564	2.26260315068133	3.61091714817209	0.933717267251444	2.31068215493566	3.68764704261988	0.954283432913089	2.36441392338672	3.77042373170817	2.17552415849111	8.1501120672968	-4.61429523584165	55.6569687949936	0.151444281832673	0.205116252559833	0.132034639051782	0.172623513456894	0.227269319066225	0.152855162939352	0.206122018043324	0.257295434614391	0.190077375657084	0.00249133285450009	0.00255866748508991	0.00344029378057202
155	29.6045667991337	0.06	2.30045808756867	0.891873603792248	3.70904257134509	0.0972318956700371	25.6016077345813	13.4219123291324	37.7813031400302	8.29	6.32	10.59	1.52855488782388	2.91563986406797	4.30272484031207	1.55345391107795	2.96313347084272	4.37281303060748	1.59462266000135	3.03955125920712	4.48867072393992	2.30045808756867	8.81337114337265	1.66794423124854	64.6095990073164	0.151444281832673	0.205116252559833	0.132034639051782	0.172623513456894	0.227269319066225	0.152855162939352	0.206122018043324	0.257295434614391	0.190077375657084	0.00249133285450009	0.00255866748508991	0.00344029378057202
155	29.6045667991337	0.06	2.30422737031839	0.937609402639483	3.67084533799729	0.0830620865509516	22.2299129514192	10.6982545093672	33.7615713934711	7.82	5.87	10.6	1.28771695128412	2.67574824547767	4.06377953967122	1.31302429756483	2.72833440374852	4.14364450993222	1.34208752404608	2.78393649914685	4.23221193422229	2.30422737031839	8.573565153195	-0.131611611690468	61.5877993703948	0.151444281832673	0.205116252559833	0.132034639051782	0.172623513456894	0.227269319066225	0.152855162939352	0.206122018043324	0.257295434614391	0.190077375657084	0.00249133285450009	0.00255866748508991	0.00344029378057202
155	29.6045667991337	0.06	2.46201412496231	0.961164841909307	3.96286340801532	0.0774910473949526	24.2560510269209	11.1893760542755	37.3227259995663	8.54	5.99	10.97	1.23946227328975	2.6868754791177	4.13428868494564	1.25765599182243	2.72631536950635	4.19497474719027	1.28395280719485	2.78170473829814	4.28168696238597	2.46201412496231	8.80129497573282	-0.604855131319229	62.3354749421068	0.151444281832673	0.205116252559833	0.132034639051782	0.172623513456894	0.227269319066225	0.152855162939352	0.206122018043324	0.257295434614391	0.190077375657084	0.00249133285450009	0.00255866748508991	0.00344029378057202
155	29.6045667991337	0.07	1.57566578832318	0.688324900158086	2.46300667648828	0.0776346811849275	17.3246155439133	8.00125105482733	26.6479800329993	7.95	6.09	10.79	0.947878014175509	2.05238181699238	3.15688561980925	0.965570160866829	2.09068953130772	3.21580890174861	0.98747997778797	2.14122316772449	3.28878193173796	1.57566578832318	9.26134562199745	-4.66452549491532	58.5393259642152	0.151444281832673	0.205116252559833	0.132034639051782	0.172623513456894	0.227269319066225	0.152855162939352	0.206122018043324	0.257295434614391	0.190077375657084	0.00249133285450009	0.00255866748508991	0.00344029378057202
155	29.6045667991337	0.07	1.62070876872708	0.728808812559898	2.51260872489427	0.0957431930124424	18.5445975558783	9.64654811866379	27.4426469930929	7.68	5.81	11.58	1.18017153099027	2.2687707374595	3.35736994392873	1.20457784289404	2.31568961730242	3.42680139171081	1.22246723192253	2.350651016692	3.47569186432201	1.62070876872708	9.30382384261114	2.30803040566034	65.3859461543076	0.151444281832673	0.205116252559833	0.132034639051782	0.172623513456894	0.227269319066225	0.152855162939352	0.206122018043324	0.257295434614391	0.190077375657084	0.00249133285450009	0.00255866748508991	0.00344029378057202
155	29.6045667991337	0.07	1.73731315818239	0.769995400555257	2.70463091580952	0.102446340056095	20.2759381346472	10.9057479392257	29.6461283300686	8.73	5.92	12.78	1.18223408070533	2.19800652047296	3.21377896024059	1.19814319623597	2.22758470658857	3.25702621694116	1.20861753939242	2.24506183762583	3.28189449979031	1.73731315818239	9.70633352951727	-1.68740580919497	62.4993131002833	0.151444281832673	0.205116252559833	0.132034639051782	0.172623513456894	0.227269319066225	0.152855162939352	0.206122018043324	0.257295434614391	0.190077375657084	0.00249133285450009	0.00255866748508991	0.00344029378057202
155	29.6045667991337	0.07	1.74278843068541	0.743349673124608	2.74222718824621	0.105801110221288	21.0331780757952	11.4862794507912	30.5800767007991	8.06	6.04	11.4	1.34315438498409	2.45952620983024	3.57589803467639	1.36715709083042	2.50347892650665	3.63980076218289	1.39165283085568	2.55065949337699	3.70457892682772	1.74278843068541	9.25358541362566	-2.263949418276	60.914356622026	0.151444281832673	0.205116252559833	0.132034639051782	0.172623513456894	0.227269319066225	0.152855162939352	0.206122018043324	0.257295434614391	0.190077375657084	0.00249133285450009	0.00255866748508991	0.00344029378057202
155	29.6045667991337	0.07	1.80543015928764	0.798503982655453	2.81235633591982	0.0958144700079058	19.6950864591426	10.2488985917783	29.1412743265069	8.29	5.88	10.83	1.16731102563159	2.24319631701375	3.31908160839592	1.18633243109532	2.27974933993889	3.37316624878246	1.21164603864079	2.32818043876237	3.44427655264634	1.80543015928764	8.82843419479918	0.483120168228717	62.8390393489663	0.151444281832673	0.205116252559833	0.132034639051782	0.172623513456894	0.227269319066225	0.152855162939352	0.206122018043324	0.257295434614391	0.190077375657084	0.00249133285450009	0.00255866748508991	0.00344029378057202
155	29.6045667991337	0.07	1.8174666881003	0.7998877377733	2.8350456384273	0.0926069354116224	20.174967932758	10.315027616071	30.034908249445	7.9	6.1	10.33	1.22903794977659	2.40385214153504	3.57866633329349	1.25241468178283	2.44957425069003	3.64673381959722	1.28583388669409	2.51185009410473	3.74161533218333	1.8174666881003	8.96949519243663	0.598129435972671	62.9467428380122	0.151444281832673	0.205116252559833	0.132034639051782	0.172623513456894	0.227269319066225	0.152855162939352	0.206122018043324	0.257295434614391	0.190077375657084	0.00249133285450009	0.00255866748508991	0.00344029378057202
155	29.6045667991337	0.07	1.86957996867479	0.825057371788336	2.91410256556124	0.11253789251638	22.9760849827351	12.9024314274273	33.0497385380429	7.73	5.61	10.82	1.57027805494688	2.79628240924334	4.02228676353981	1.60223088354187	2.85318260742434	4.10413433130681	1.63081464571376	2.90152469732732	4.17343388992164	1.86957996867479	9.00632558740644	-0.558698634054281	61.9790997813561	0.151444281832673	0.205116252559833	0.132034639051782	0.172623513456894	0.227269319066225	0.152855162939352	0.206122018043324	0.257295434614391	0.190077375657084	0.00249133285450009	0.00255866748508991	0.00344029378057202
155	29.6045667991337	0.07	1.92495558688111	0.868975844196328	2.9809353295659	0.0907922405226086	21.4989081126721	10.8768404138141	32.1209758115302	8.6	6.05	11.18	1.19703366203734	2.36602871135552	3.5350237606737	1.21416065281606	2.39988152035056	3.58560238788505	1.2386071789677	2.45009125984567	3.65973072651685	1.92495558688111	9.25517220786517	-0.641345256755007	62.7649403687161	0.151444281832673	0.205116252559833	0.132034639051782	0.172623513456894	0.227269319066225	0.152855162939352	0.206122018043324	0.257295434614391	0.190077375657084	0.00249133285450009	0.00255866748508991	0.00344029378057202
155	29.6045667991337	0.07	1.93687882020719	0.821796501082481	3.0519611393319	0.0665529785566498	17.1393966876721	7.11768093251785	27.1611124428264	7.8	5.87	10.62	0.858838154084956	2.0680848092137	3.27733146434244	0.875848847416488	2.10904660894955	3.3422443704826	0.895683779120595	2.1548375315219	3.41722297658004	1.93687882020719	8.73692174206453	4.29183644723322	66.3319067252057	0.151444281832673	0.205116252559833	0.132034639051782	0.172623513456894	0.227269319066225	0.152855162939352	0.206122018043324	0.257295434614391	0.190077375657084	0.00249133285450009	0.00255866748508991	0.00344029378057202
155	29.6045667991337	0.07	1.95457815216052	0.835427752631916	3.07372855168912	0.0900453762795577	21.3385023560904	10.7477074921152	31.9292972200657	8.24	6.69	10.91	1.2307955133432	2.44362185895056	3.65644820455793	1.25124710933537	2.48422646505702	3.71720582077867	1.28716625066404	2.55671082338399	3.81346089947057	1.95457815216052	9.18126824163813	0.926085644685322	64.8653633606838	0.151444281832673	0.205116252559833	0.132034639051782	0.172623513456894	0.227269319066225	0.152855162939352	0.206122018043324	0.257295434614391	0.190077375657084	0.00249133285450009	0.00255866748508991	0.00344029378057202
155	29.6045667991337	0.07	1.96782013023024	0.827257296707244	3.10838296375324	0.0552169158165054	16.5572768643041	5.86415898711762	27.2503947414905	7.65	5.95	10.34	0.72029035352131	2.03371819081627	3.34714602811122	0.735369229312321	2.07629294396035	3.41721665860839	0.753258200564688	2.12661585188623	3.50163531819687	1.96782013023024	8.74209006455305	0.473702368942946	62.4040033973694	0.151444281832673	0.205116252559833	0.132034639051782	0.172623513456894	0.227269319066225	0.152855162939352	0.206122018043324	0.257295434614391	0.190077375657084	0.00249133285450009	0.00255866748508991	0.00344029378057202
155	29.6045667991337	0.07	1.98948765719238	0.873453601714868	3.10552171266989	0.0760612150391842	18.9078487777507	8.61898182073042	29.1967157347709	8.2	6.33	10.74	0.992154107427303	2.17653317034956	3.36091223327182	1.00894649640187	2.21337139068142	3.41779628496097	1.03407266635374	2.27153693262379	3.50865864480778	1.98948765719238	9.03719654470261	2.53533938207241	65.8012815780318	0.151444281832673	0.205116252559833	0.132034639051782	0.172623513456894	0.227269319066225	0.152855162939352	0.206122018043324	0.257295434614391	0.190077375657084	0.00249133285450009	0.00255866748508991	0.00344029378057202
155	29.6045667991337	0.07	2.0391779111843	0.886539976902809	3.1918158454658	0.0894899138933311	20.103396246611	10.0916408668411	30.1151516263809	8.11	6.22	10.75	1.17298135825223	2.3366773893346	3.50037342041696	1.19351551174165	2.37758314783645	3.56165078393125	1.22346355848686	2.43808378721567	3.65116323100345	2.0391779111843	8.7891561071574	3.17287892211948	65.6963656300274	0.151444281832673	0.205116252559833	0.132034639051782	0.172623513456894	0.227269319066225	0.152855162939352	0.206122018043324	0.257295434614391	0.190077375657084	0.00249133285450009	0.00255866748508991	0.00344029378057202
155	29.6045667991337	0.07	2.04877660646506	0.889873173260756	3.20768003966936	0.079377936838219	19.9059416179368	9.32171881048648	30.4901644253872	7.63	5.3	10.26	1.14759508555198	2.45061680559711	3.75363852564224	1.17178707426319	2.50227726915511	3.83276746404704	1.19244251567918	2.54661264359533	3.89861574841595	2.04877660646506	8.41243562661327	1.73875658103806	62.5024392868854	0.151444281832673	0.205116252559833	0.132034639051782	0.172623513456894	0.227269319066225	0.152855162939352	0.206122018043324	0.257295434614391	0.190077375657084	0.00249133285450009	0.00255866748508991	0.00344029378057202
155	29.6045667991337	0.07	2.08357368056571	0.898076705525342	3.26907065560608	0.0858693541279762	20.2139484646304	9.91668909760471	30.511207831656	8.8	6.49	10.73	1.06761614658024	2.17620392800181	3.28479170942339	1.08157201986029	2.20465125558114	3.32773049130198	1.11155353247854	2.26358034552883	3.4193958218988	2.08357368056571	8.89951984422478	-1.30696601335264	61.7328983174925	0.151444281832673	0.205116252559833	0.132034639051782	0.172623513456894	0.227269319066225	0.152855162939352	0.206122018043324	0.257295434614391	0.190077375657084	0.00249133285450009	0.00255866748508991	0.00344029378057202
155	29.6045667991337	0.07	2.18429954938382	0.963369236394961	3.40522986237267	0.0898827351077246	22.4428915683709	11.2928930537662	33.5928900829755	8.07	5.87	10.83	1.31901087628414	2.62133165815062	3.92365244001711	1.34248942554155	2.66799167101518	3.99349391648881	1.37009482231804	2.72164660611792	4.07250684608747	2.18429954938382	8.84404995476307	1.46436390962112	63.8892358921942	0.151444281832673	0.205116252559833	0.132034639051782	0.172623513456894	0.227269319066225	0.152855162939352	0.206122018043324	0.257295434614391	0.190077375657084	0.00249133285450009	0.00255866748508991	0.00344029378057202
155	29.6045667991337	0.07	2.19808386133373	0.926769350159681	3.46939837250779	0.0861457017009891	22.04185319355	10.8331533335813	33.2505530535187	7.53	5.69	10.9	1.35025376503204	2.74731597960641	4.14437819418078	1.3797955785538	2.80742371524598	4.23505185193817	1.40632992608697	2.85318824222442	4.30756142237777	2.19808386133373	8.66544117625991	-2.55903330788415	59.4738866489899	0.151444281832673	0.205116252559833	0.132034639051782	0.172623513456894	0.227269319066225	0.152855162939352	0.206122018043324	0.257295434614391	0.190077375657084	0.00249133285450009	0.00255866748508991	0.00344029378057202
155	29.6045667991337	0.07	2.21153182208769	0.964896403971494	3.45816724020389	0.0873448635096969	22.379628096439	11.0849725010708	33.6742836918071	8.27	6.22	10.79	1.26494886524736	2.55382547521104	3.84270208517472	1.28570382375134	2.59572799255433	3.90575216135732	1.316454475728	2.65997801642334	3.99967403139069	2.21153182208769	8.86465161565376	-2.10805018881339	60.7548557583277	0.151444281832673	0.205116252559833	0.132034639051782	0.172623513456894	0.227269319066225	0.152855162939352	0.206122018043324	0.257295434614391	0.190077375657084	0.00249133285450009	0.00255866748508991	0.00344029378057202
155	29.6045667991337	0.07	2.24695095374488	0.964964089067432	3.52893781842233	0.0795014733887889	21.0909803860746	9.88612670991857	32.2958340622307	7.9	6.03	10.53	1.17855208740789	2.51431320767401	3.85007432794013	1.20100683049936	2.56221796957044	3.92342910864153	1.23055316023049	2.62252400374041	4.01858438493466	2.24695095374488	8.53005332079621	2.37674563547756	64.2791693103346	0.151444281832673	0.205116252559833	0.132034639051782	0.172623513456894	0.227269319066225	0.152855162939352	0.206122018043324	0.257295434614391	0.190077375657084	0.00249133285450009	0.00255866748508991	0.00344029378057202
155	29.6045667991337	0.07	2.29784937030075	0.977356629652224	3.61834211094927	0.0817211431683043	21.5170174509627	10.2557412732545	32.778293628671	7.53	5.93	10.49	1.27832114561612	2.68197662804614	4.08563211047615	1.30629154068409	2.7406598048885	4.17502806909291	1.3382379520446	2.80499684835424	4.26962201700954	2.29784937030075	8.37882720925342	0.702800617012688	62.1104222966349	0.151444281832673	0.205116252559833	0.132034639051782	0.172623513456894	0.227269319066225	0.152855162939352	0.206122018043324	0.257295434614391	0.190077375657084	0.00249133285450009	0.00255866748508991	0.00344029378057202
155	29.6045667991337	0.07	2.30413485869778	0.954458986677986	3.65381073071757	0.0883989425268167	24.2540971446579	12.0936526576291	36.4145416316867	8.06	6.27	10.74	1.41360349216212	2.83501415110505	4.25642481004797	1.43883031560119	2.88560712277903	4.33238392995686	1.47421183117968	2.9606674993496	4.44403537658075	2.30413485869778	8.77431869716705	-3.62691330360282	59.1121145853105	0.151444281832673	0.205116252559833	0.132034639051782	0.172623513456894	0.227269319066225	0.152855162939352	0.206122018043324	0.257295434614391	0.190077375657084	0.00249133285450009	0.00255866748508991	0.00344029378057202
155	29.6045667991337	0.07	2.37928071271958	1.06973197302701	3.68882945241214	0.0733766464481498	21.4629903985913	9.55472832354723	33.3712524736353	7.58	5.81	10.31	1.18422695291976	2.66015430890175	4.13608166488374	1.2097044279081	2.71738490537067	4.22506538283325	1.23868154768259	2.77887568427067	4.32291863948209	2.37928071271958	8.49508768311481	1.88355464477153	63.4975146033094	0.151444281832673	0.205116252559833	0.132034639051782	0.172623513456894	0.227269319066225	0.152855162939352	0.206122018043324	0.257295434614391	0.190077375657084	0.00249133285450009	0.00255866748508991	0.00344029378057202
155	29.6045667991337	0.07	2.40354188218529	1.08464569855089	3.72243806581969	0.0820347917398904	21.2217237331175	10.1381404539602	32.3053070122749	8.23	6.14	11.06	1.16225965132656	2.4329070344421	3.70355441755765	1.18164783610431	2.47349146932032	3.76533510253634	1.20708693558604	2.52663368471393	3.85216714446436	2.40354188218529	8.87712136177522	-0.747926909525948	62.014897709976	0.151444281832673	0.205116252559833	0.132034639051782	0.172623513456894	0.227269319066225	0.152855162939352	0.206122018043324	0.257295434614391	0.190077375657084	0.00249133285450009	0.00255866748508991	0.00344029378057202
155	29.6045667991337	0.07	2.41196869227251	1.0690499701336	3.75488741441143	0.0758662199717081	22.9434516216365	10.4412236095468	35.4456796337263	8.38	6.08	10.71	1.17651935972587	2.58527314625349	3.99402693278112	1.19495032780282	2.62577319109756	4.0565960543923	1.22481663237955	2.68851840978949	4.15115579015258	2.41196869227251	8.93744246377073	-3.16439752760539	60.1593750486781	0.151444281832673	0.205116252559833	0.132034639051782	0.172623513456894	0.227269319066225	0.152855162939352	0.206122018043324	0.257295434614391	0.190077375657084	0.00249133285450009	0.00255866748508991	0.00344029378057202
155	29.6045667991337	0.07	2.44997240102804	1.01258156657558	3.88736323548049	0.0758665471163715	22.7517103641756	10.3539939395586	35.1494267887926	7.97	6.22	10.02	1.22378906735904	2.68913566783335	4.15448226830766	1.24645863768568	2.73894944029285	4.23144024290001	1.28239604196343	2.81926498329459	4.35488674400484	2.44997240102804	8.52413135095069	-1.21994123895366	60.7409676063166	0.151444281832673	0.205116252559833	0.132034639051782	0.172623513456894	0.227269319066225	0.152855162939352	0.206122018043324	0.257295434614391	0.190077375657084	0.00249133285450009	0.00255866748508991	0.00344029378057202
155	29.6045667991337	0.07	2.48557879004713	1.10332999876394	3.86782758133032	0.0852344545751992	23.398117191164	11.4303349212655	35.3658994610624	8.35	5.65	10.28	1.29319190761217	2.64718890683426	4.00118590605635	1.31375617806599	2.68928436714611	4.06481255622624	1.34258007148159	2.74533194224176	4.1554357992913	2.48557879004713	8.65706582990841	-0.454915948481892	61.5910543262239	0.151444281832673	0.205116252559833	0.132034639051782	0.172623513456894	0.227269319066225	0.152855162939352	0.206122018043324	0.257295434614391	0.190077375657084	0.00249133285450009	0.00255866748508991	0.00344029378057202
155	29.6045667991337	0.07	2.55083553529735	1.13509349040407	3.96657758019063	0.085346511521993	23.2189540136823	11.3513369781006	35.0865710492641	8.19	6.11	10.38	1.30819836497278	2.675896040764	4.04359371655523	1.33043037562005	2.72137121552506	4.11231205543007	1.36422887246749	2.79262113050123	4.22060034971232	2.55083553529735	8.48228090726214	0.0482759160639238	61.9526916130638	0.151444281832673	0.205116252559833	0.132034639051782	0.172623513456894	0.227269319066225	0.152855162939352	0.206122018043324	0.257295434614391	0.190077375657084	0.00249133285450009	0.00255866748508991	0.00344029378057202
155	29.6045667991337	0.07	2.56083146963082	1.15467323383359	3.96698970542806	0.089890098579047	25.2329904232596	12.6973889814908	37.7685918650284	8.24	6.66	10.62	1.45406959737979	2.88961173662723	4.32515387587468	1.47823138185738	2.93762744105439	4.3970235002514	1.52394666882007	3.02432879690155	4.52293807361102	2.56083146963082	8.84783772366148	1.22280855370211	64.4265449608737	0.151444281832673	0.205116252559833	0.132034639051782	0.172623513456894	0.227269319066225	0.152855162939352	0.206122018043324	0.257295434614391	0.190077375657084	0.00249133285450009	0.00255866748508991	0.00344029378057202
155	29.6045667991337	0.08	1.78357226065254	0.834488288483589	2.73265623282149	0.0882965107131619	19.2222760740758	9.5785401476218	28.8660120005298	7.84	5.95	10.59	1.14950857891592	2.30684122140747	3.46417386389902	1.17188558366965	2.35174753870196	3.53160949373427	1.19830801460301	2.40393871026124	3.61548796467883	1.78357226065254	9.1362642608019	-3.28737336485168	59.4344167859634	0.151444281832673	0.205116252559833	0.132034639051782	0.172623513456894	0.227269319066225	0.152855162939352	0.206122018043324	0.257295434614391	0.190077375657084	0.00249133285450009	0.00255866748508991	0.00344029378057202
155	29.6045667991337	0.08	1.83432169625432	0.868954828310115	2.79968856419853	0.0902683876738486	18.2325587610249	9.19560866744024	27.2695088546095	7.92	5.85	10.57	1.09290015374685	2.16694370038578	3.24098724702471	1.1135171394796	2.20782195189061	3.30212676430163	1.13997099574302	2.25498270917795	3.37594296403321	1.83432169625432	8.94481867720243	1.33771744876779	63.6473302304553	0.151444281832673	0.205116252559833	0.132034639051782	0.172623513456894	0.227269319066225	0.152855162939352	0.206122018043324	0.257295434614391	0.190077375657084	0.00249133285450009	0.00255866748508991	0.00344029378057202
155	29.6045667991337	0.08	1.85576080055321	0.854659024846405	2.85686257626001	0.114481838348502	22.0450484378436	12.4725135463226	31.6175833293646	8.37	5.93	10.52	1.40771938212696	2.48813054807464	3.56854171402232	1.42990737430813	2.52734761210554	3.62478784990295	1.46324694364745	2.58519186074261	3.70984810986665	1.85576080055321	8.94795365054355	-0.77869711148203	61.7773057079358	0.151444281832673	0.205116252559833	0.132034639051782	0.172623513456894	0.227269319066225	0.152855162939352	0.206122018043324	0.257295434614391	0.190077375657084	0.00249133285450009	0.00255866748508991	0.00344029378057202
155	29.6045667991337	0.08	1.89760345207273	0.920551243005501	2.87465566113995	0.085733663508618	18.3722728410588	9.00508948150936	27.7394562006083	8.63	6.22	11.84	0.987009532432485	2.01370663376641	3.04040373510033	1.00090335258447	2.04205294339066	3.08320253419684	1.01954276848455	2.08070005215914	6.118948751688	1.89760345207273	9.4547864058103	-3.41978915537616	60.7078127031763	0.151444281832673	0.205116252559833	0.132034639051782	0.172623513456894	0.227269319066225	0.152855162939352	0.206122018043324	0.257295434614391	0.190077375657084	0.00249133285450009	0.00255866748508991	0.00344029378057202
155	29.6045667991337	0.08	1.91236588643406	0.880954860945479	2.94377691192265	0.0907900942466906	21.9005645044779	11.0799078541311	32.7212211548248	8.01	6.11	11.1	1.30396423411926	2.57741789885136	3.85087156358345	1.32777532067567	2.62448293259672	3.92119054451777	1.35689696657495	2.68018421788678	4.00229259318863	1.91236588643406	8.95762709031888	2.76881203862718	65.4793836110771	0.151444281832673	0.205116252559833	0.132034639051782	0.172623513456894	0.227269319066225	0.152855162939352	0.206122018043324	0.257295434614391	0.190077375657084	0.00249133285450009	0.00255866748508991	0.00344029378057202
155	29.6045667991337	0.08	1.93912362372795	0.881815594031455	2.99643165342445	0.0764513956006384	19.1550672653309	8.76050243528616	29.5496320953756	8.43	6.16	12.06	0.98209002991359	2.14736548760415	3.31264094529471	0.997182565048713	2.1803657096637	3.36354885427869	1.0140011699786	2.21679790647634	3.41991269778284	1.93912362372795	9.55237912196446	-1.94550414898189	62.5634489897314	0.151444281832673	0.205116252559833	0.132034639051782	0.172623513456894	0.227269319066225	0.152855162939352	0.206122018043324	0.257295434614391	0.190077375657084	0.00249133285450009	0.00255866748508991	0.00344029378057202
155	29.6045667991337	0.08	1.94717904001546	0.919933459638659	2.97442462039226	0.0834207364912039	18.9362495637617	9.13621891141725	28.7362802161062	8.98	6.26	11.24	0.965032763962442	2.00018207015191	3.03533137634137	0.976637558288621	2.02423483022993	3.07183210217125	0.998339159031277	2.06861618452896	3.14243020685532	1.94717904001546	9.21959721969317	0.965218887457789	64.8540634545801	0.151444281832673	0.205116252559833	0.132034639051782	0.172623513456894	0.227269319066225	0.152855162939352	0.206122018043324	0.257295434614391	0.190077375657084	0.00249133285450009	0.00255866748508991	0.00344029378057202
155	29.6045667991337	0.08	1.95762595755489	0.940155658443494	2.97509625666629	0.0789038699283157	18.3909914204614	8.5804284419007	28.201554399022	8.17	6.22	10.89	0.990404734978384	2.12279900789394	3.2551932808095	1.00732835318971	2.15907250162857	3.31081665006743	1.03121507550155	2.21200543448783	3.38908785894327	1.95762595755489	9.17185603832201	0.648993246418065	64.1269245084142	0.151444281832673	0.205116252559833	0.132034639051782	0.172623513456894	0.227269319066225	0.152855162939352	0.206122018043324	0.257295434614391	0.190077375657084	0.00249133285450009	0.00255866748508991	0.00344029378057202
155	29.6045667991337	0.08	1.96008083579751	0.92311094146162	2.99705073013339	0.0922135347670906	20.6372579365059	10.5277045389438	30.746811334068	7.84	6.29	10.47	1.26424568598569	2.47827664808488	3.69230761018406	1.28890799655913	2.52662170400199	3.76433541144486	1.3243878261874	2.59790837603297	3.86518768386468	1.96008083579751	8.97725860872849	3.20647177516099	66.2547391141706	0.151444281832673	0.205116252559833	0.132034639051782	0.172623513456894	0.227269319066225	0.152855162939352	0.206122018043324	0.257295434614391	0.190077375657084	0.00249133285450009	0.00255866748508991	0.00344029378057202
155	29.6045667991337	0.08	1.99144805509792	0.905769305598248	3.07712680459759	0.0937525870087655	20.3090303678535	10.4506309415418	30.1674297941652	8.33	6.11	11.15	1.18452942611034	2.30193222027051	3.41933501443068	1.2034935275278	2.33878573789452	3.47407794826125	1.22948601883319	2.3884664554923	3.54926120002208	1.99144805509792	9.15831729778056	-2.4670750731581	60.9961749789749	0.151444281832673	0.205116252559833	0.132034639051782	0.172623513456894	0.227269319066225	0.152855162939352	0.206122018043324	0.257295434614391	0.190077375657084	0.00249133285450009	0.00255866748508991	0.00344029378057202
155	29.6045667991337	0.08	1.99300950320483	0.971313277184892	3.01470572922476	0.0915959029504358	19.9939513401848	10.1632249177494	29.8246777626202	8.17	6.08	11.58	1.17392346099176	2.30944102350618	3.4449585860206	1.19403223361281	2.34900069325174	3.50396915289068	1.2173412159372	2.39009282061551	3.56928723270223	1.99300950320483	9.23073032056395	3.13009285855834	67.1049848963273	0.151444281832673	0.205116252559833	0.132034639051782	0.172623513456894	0.227269319066225	0.152855162939352	0.206122018043324	0.257295434614391	0.190077375657084	0.00249133285450009	0.00255866748508991	0.00344029378057202
155	29.6045667991337	0.08	2.00455851187822	0.926994582221164	3.08212244153527	0.102462694813046	22.7980470425225	12.2632426924961	33.3328513925489	8.09	6.17	11.04	1.42984294321053	2.6581571856748	3.88647142813907	1.45514280705954	2.70519103313767	3.9552392592158	1.4876157456797	2.76545117050194	4.04324233732088	2.00455851187822	8.98031799718677	1.30307024940726	64.2444667624135	0.151444281832673	0.205116252559833	0.132034639051782	0.172623513456894	0.227269319066225	0.152855162939352	0.206122018043324	0.257295434614391	0.190077375657084	0.00249133285450009	0.00255866748508991	0.00344029378057202
155	29.6045667991337	0.08	2.04444029577653	0.968165468004853	3.12071512354821	0.103703371315964	19.9472924969943	10.7914384419633	29.1031465520253	7.67	5.88	11.47	1.32182342729654	2.44330713421247	3.56479084112839	1.34926021579759	2.49402230516506	3.63878439453253	1.37158038351156	2.53670292020566	3.69568447646234	2.04444029577653	8.93314120387832	-0.335599314133484	61.8460009494185	0.151444281832673	0.205116252559833	0.132034639051782	0.172623513456894	0.227269319066225	0.152855162939352	0.206122018043324	0.257295434614391	0.190077375657084	0.00249133285450009	0.00255866748508991	0.00344029378057202
155	29.6045667991337	0.08	2.06008531955211	0.995851976754561	3.12431866234966	0.102021712843789	21.9632687909012	11.7898001519334	32.1367374298691	7.86	5.76	11.05	1.41246455939373	2.63128622841831	3.85010789744288	1.43981002822219	2.68222821847351	3.92464640872483	1.46509070529437	2.73124759772032	3.99537170335253	2.06008531955211	8.9773562184856	0.856261922453201	63.5464547664748	0.151444281832673	0.205116252559833	0.132034639051782	0.172623513456894	0.227269319066225	0.152855162939352	0.206122018043324	0.257295434614391	0.190077375657084	0.00249133285450009	0.00255866748508991	0.00344029378057202
155	29.6045667991337	0.08	2.08486917593131	1.01480067699726	3.15493767486535	0.0778909751325626	19.2229686389534	8.89646066338114	29.5494766145256	7.81	5.8	10.72	1.07192199975231	2.31614838353162	3.56037476731092	1.09305612957367	2.36181381500369	3.6305715004337	1.11545506796969	2.40979532674243	3.70759025153733	2.08486917593131	8.67105644526786	-1.01456135383068	60.9109298538773	0.151444281832673	0.205116252559833	0.132034639051782	0.172623513456894	0.227269319066225	0.152855162939352	0.206122018043324	0.257295434614391	0.190077375657084	0.00249133285450009	0.00255866748508991	0.00344029378057202
155	29.6045667991337	0.08	2.08916985557837	0.971493660819583	3.20684605033715	0.0804918377205195	20.5003002011014	9.68228580035607	31.3183146018468	8.21	6.47	11.09	1.11340528727756	2.35741260951461	3.60141993175165	1.13218143071768	2.39716733118655	3.66215323165542	1.15948540322172	2.45756186038854	3.75251843503614	2.08916985557837	9.23310563223413	-0.49065704094581	63.2292500870172	0.151444281832673	0.205116252559833	0.132034639051782	0.172623513456894	0.227269319066225	0.152855162939352	0.206122018043324	0.257295434614391	0.190077375657084	0.00249133285450009	0.00255866748508991	0.00344029378057202
155	29.6045667991337	0.08	2.10879265376462	1.02247815474824	3.19510715278099	0.106565491584349	22.2980573471608	12.2177086662425	32.378406028079	8.56	6.16	11.07	1.34990200262776	2.46365280838688	3.57740361414599	1.36951875074657	2.499454560292	3.62939036983743	1.39958527778657	2.55424677985532	3.70823053418834	2.10879265376462	9.12865096639231	2.6974709330352	66.1274444575303	0.151444281832673	0.205116252559833	0.132034639051782	0.172623513456894	0.227269319066225	0.152855162939352	0.206122018043324	0.257295434614391	0.190077375657084	0.00249133285450009	0.00255866748508991	0.00344029378057202
155	29.6045667991337	0.08	2.1094361092193	1.00581370580711	3.21305851263148	0.0878983425311858	18.5691395960627	9.22996440692627	27.9083147851991	7.75	5.62	10.38	1.12077142798638	2.25480404734175	3.38883666669712	1.14341614380954	2.30036141578815	3.45730668776675	1.1664068441837	2.34873053890973	3.52772992330925	2.1094361092193	8.2921353031791	4.10630431124287	64.6580443630984	0.151444281832673	0.205116252559833	0.132034639051782	0.172623513456894	0.227269319066225	0.152855162939352	0.206122018043324	0.257295434614391	0.190077375657084	0.00249133285450009	0.00255866748508991	0.00344029378057202
155	29.6045667991337	0.08	2.12524318172909	0.985433189224583	3.26505317423359	0.107127303561608	21.2921889394677	11.694858293128	30.8895195858073	7.52	5.42	10.96	1.45962120795882	2.65745251126087	3.85528381456293	1.49168367791389	2.71582689691296	3.93997011591202	1.51142658634781	2.75378115775323	3.99455155057531	2.12524318172909	8.62473859956994	1.62680491820944	62.8396437353603	0.151444281832673	0.205116252559833	0.132034639051782	0.172623513456894	0.227269319066225	0.152855162939352	0.206122018043324	0.257295434614391	0.190077375657084	0.00249133285450009	0.00255866748508991	0.00344029378057202
155	29.6045667991337	0.08	2.13390299832609	1.03769865753329	3.23010733911889	0.0941188623730833	21.1330039241379	10.8966812126981	31.3693266355777	7.3	5.34	10.05	1.39948464283284	2.71415799650013	4.02883135016742	1.43287438682329	2.77891400587606	4.12495362492883	1.46021905205267	2.83361876883221	4.20133434487063	2.13390299832609	8.29335166937518	-0.85572482417374	59.2194950358467	0.151444281832673	0.205116252559833	0.132034639051782	0.172623513456894	0.227269319066225	0.152855162939352	0.206122018043324	0.257295434614391	0.190077375657084	0.00249133285450009	0.00255866748508991	0.00344029378057202
155	29.6045667991337	0.08	2.13698113247107	0.99831330367848	3.27564896126366	0.125948558385492	25.4592208014235	14.9878758768407	35.9305657260064	8.53	6.15	11.16	1.66116211718752	2.82174028367734	3.98231845016716	1.68559939025695	2.86325076427992	4.04090213830289	1.72177205714907	2.92628869783661	4.12678289415736	2.13698113247107	9.13742326228532	0.613960607713928	64.0679689070563	0.151444281832673	0.205116252559833	0.132034639051782	0.172623513456894	0.227269319066225	0.152855162939352	0.206122018043324	0.257295434614391	0.190077375657084	0.00249133285450009	0.00255866748508991	0.00344029378057202
155	29.6045667991337	0.08	2.14781706539737	0.993866113497814	3.30176801729694	0.0761797446144332	18.9245758527055	8.63528129748572	29.2138704079252	7.94	5.88	11.58	1.02484744944879	2.24599554159195	3.46714363373511	1.04409078557448	2.28816810802309	3.53224543047171	1.06051115058516	2.32535798301879	3.58726571335168	2.14781706539737	8.96977436661073	0.339313799207602	63.1953688849902	0.151444281832673	0.205116252559833	0.132034639051782	0.172623513456894	0.227269319066225	0.152855162939352	0.206122018043324	0.257295434614391	0.190077375657084	0.00249133285450009	0.00255866748508991	0.00344029378057202
155	29.6045667991337	0.08	2.16812404784389	1.02366874033976	3.31257935534802	0.107813851228057	21.958998349272	12.0964658806596	31.8215308178844	8.13	5.98	10.93	1.40246335586441	2.54592463783825	3.6893859198121	1.42680169428733	2.59010659466147	3.75341149503562	1.45681288032989	2.64260791995524	3.83376234041956	2.16812404784389	8.75168247284071	-2.19885950477666	60.0798221559642	0.151444281832673	0.205116252559833	0.132034639051782	0.172623513456894	0.227269319066225	0.152855162939352	0.206122018043324	0.257295434614391	0.190077375657084	0.00249133285450009	0.00255866748508991	0.00344029378057202
155	29.6045667991337	0.08	2.18294577688894	1.01839136510903	3.34750018866885	0.0785934960951133	20.2942322320101	9.44521447409298	31.1432499899273	8.15	6.23	11.49	1.0936430653037	2.34982979021574	3.60601651512779	1.11253602670855	2.39042369598169	3.66831136525483	1.13461769886957	2.43826266838551	3.74349807763702	2.18294577688894	8.93556644898706	3.99921333757256	66.7743165911736	0.151444281832673	0.205116252559833	0.132034639051782	0.172623513456894	0.227269319066225	0.152855162939352	0.206122018043324	0.257295434614391	0.190077375657084	0.00249133285450009	0.00255866748508991	0.00344029378057202
155	29.6045667991337	0.08	2.18987935251253	1.04878159291304	3.33097711211202	0.10630431448834	22.5790744489123	12.3576603745772	32.8004885232473	7.62	5.57	9.49	1.5242437988157	2.78499434104491	4.04574488327412	1.55656179383183	2.84404357798704	4.13152536214225	1.59807390307244	2.9164531239678	4.23280368764266	2.18987935251253	8.30021791281367	-1.90592768493108	58.4956676192377	0.151444281832673	0.205116252559833	0.132034639051782	0.172623513456894	0.227269319066225	0.152855162939352	0.206122018043324	0.257295434614391	0.190077375657084	0.00249133285450009	0.00255866748508991	0.00344029378057202
155	29.6045667991337	0.08	2.23095089832596	1.08205639669564	3.37984539995628	0.0854319602672837	21.743383624801	10.6360347149519	32.8507325346501	8.23	5.96	10.45	1.21946413708859	2.49296634131229	3.76646854553599	1.23981398563323	2.53456780045295	3.82932161527266	1.2690222618685	2.59389190713387	3.91874346138681	2.23095089832596	8.79132329345632	2.01515346249522	64.5374786444147	0.151444281832673	0.205116252559833	0.132034639051782	0.172623513456894	0.227269319066225	0.152855162939352	0.206122018043324	0.257295434614391	0.190077375657084	0.00249133285450009	0.00255866748508991	0.00344029378057202
155	29.6045667991337	0.08	2.24458537077402	1.05061963220067	3.43855110934737	0.0857928376440252	20.8888234168684	10.2425838762313	31.5350629575056	8.07	6.11	10.57	1.19635393304763	2.43985564126062	3.68335734947361	1.21765034126735	2.48328773965404	3.74892513804073	1.2470182102298	2.54582459496354	3.84542027879586	2.24458537077402	8.69903807769718	-0.294379901779773	62.1963919487082	0.151444281832673	0.205116252559833	0.132034639051782	0.172623513456894	0.227269319066225	0.152855162939352	0.206122018043324	0.257295434614391	0.190077375657084	0.00249133285450009	0.00255866748508991	0.00344029378057202
155	29.6045667991337	0.08	2.25208288387644	1.05407264760254	3.45009312015034	0.124523450913914	28.0560137637819	16.4413106741396	39.6707168534242	7.71	6.4	10.21	2.00541831664691	3.4221142711258	4.83881022560468	2.04650780210053	3.49223077170665	4.93795374131278	2.10506368414796	3.59455478101866	5.08110561697513	2.25208288387644	8.86763408644662	-4.50708265138774	58.0732029502978	0.151444281832673	0.205116252559833	0.132034639051782	0.172623513456894	0.227269319066225	0.152855162939352	0.206122018043324	0.257295434614391	0.190077375657084	0.00249133285450009	0.00255866748508991	0.00344029378057202
155	29.6045667991337	0.08	2.27046085877166	1.04387913602945	3.49704258151387	0.100980817738021	23.2009380546136	12.3926715787771	34.0092045304501	7.67	5.72	10.16	1.51933885874076	2.84442999409255	4.16952112944433	1.55096375837138	2.90363654472605	4.25630933108073	1.58591822230913	2.96917546124271	4.35561921952485	2.27046085877166	8.37738878430662	0.845715735520898	62.0196716847401	0.151444281832673	0.205116252559833	0.132034639051782	0.172623513456894	0.227269319066225	0.152855162939352	0.206122018043324	0.257295434614391	0.190077375657084	0.00249133285450009	0.00255866748508991	0.00344029378057202
155	29.6045667991337	0.08	2.29284727110488	1.08994017899011	3.49575436321965	0.130253953341048	26.4145877930618	15.757707822791	37.0714677633326	7.85	5.77	10.58	1.89029063472754	3.16868725368772	4.4470838726479	1.92703997998345	3.23029004627128	4.53354011255912	1.9669341059033	3.29875054005342	4.62959950786645	2.29284727110488	8.60713462308265	-0.680999406738637	60.9836692404846	0.151444281832673	0.205116252559833	0.132034639051782	0.172623513456894	0.227269319066225	0.152855162939352	0.206122018043324	0.257295434614391	0.190077375657084	0.00249133285450009	0.00255866748508991	0.00344029378057202
155	29.6045667991337	0.08	2.31588306140949	1.07683442334538	3.55493169947359	0.0801364309818358	20.7878063034979	9.79165177467156	31.7839608323243	7.97	5.97	10.06	1.15676518991297	2.45582780718798	3.75489042446298	1.17815897815954	2.50124710276771	3.82433522737588	1.20994496161351	2.56518177914364	3.92986524759017	2.31588306140949	8.50655305917349	-2.14208532564311	59.2945707510369	0.151444281832673	0.205116252559833	0.132034639051782	0.172623513456894	0.227269319066225	0.152855162939352	0.206122018043324	0.257295434614391	0.190077375657084	0.00249133285450009	0.00255866748508991	0.00344029378057202
155	29.6045667991337	0.08	2.32009820288992	1.08720322898562	3.55299317679422	0.0832988097756524	20.9919648901903	10.119373859415	31.8645559209657	8.12	6.27	11.47	1.17512182094717	2.43771169538009	3.70030156981302	1.19562822387483	2.48025085800636	3.76487349213789	1.22127979515972	2.53439230119502	3.84321000396382	2.32009820288992	8.96650807265874	0.721617935418445	63.8513898466531	0.151444281832673	0.205116252559833	0.132034639051782	0.172623513456894	0.227269319066225	0.152855162939352	0.206122018043324	0.257295434614391	0.190077375657084	0.00249133285450009	0.00255866748508991	0.00344029378057202
155	29.6045667991337	0.08	2.33485639190529	1.11491117934284	3.55480160446773	0.0923289019146648	20.7566373245806	10.5956039729189	30.9176706762422	7.95	5.87	10.81	1.25578566215768	2.46006623250893	3.66434680286018	1.27925965293483	2.50605144622277	3.73284323951071	1.30546128320497	2.55944707167916	3.80777851596871	2.33485639190529	8.56192357596002	-1.25087664043337	60.3075214669068	0.151444281832673	0.205116252559833	0.132034639051782	0.172623513456894	0.227269319066225	0.152855162939352	0.206122018043324	0.257295434614391	0.190077375657084	0.00249133285450009	0.00255866748508991	0.00344029378057202
155	29.6045667991337	0.08	2.34911558854019	1.1412401638589	3.55699101322149	0.080469987526508	20.5184211593171	9.68924574134987	31.3475965772844	7.8	5.86	10.41	1.16890724856312	2.47533521828658	3.78176318801005	1.19204539261029	2.52433368494521	3.85662197728013	1.21864540438602	2.58172618877677	3.94778031399492	2.34911558854019	8.50899348099188	-2.6562170345026	58.586526418328	0.151444281832673	0.205116252559833	0.132034639051782	0.172623513456894	0.227269319066225	0.152855162939352	0.206122018043324	0.257295434614391	0.190077375657084	0.00249133285450009	0.00255866748508991	0.00344029378057202
155	29.6045667991337	0.08	2.36552589322566	1.1340310914634	3.59702069498791	0.0900390827081588	22.7544352388484	11.4604462138722	34.0484242638246	8.19	6	10.84	1.319933084914	2.62069480889271	3.92145653287142	1.34231439927041	2.66513236032651	3.98795032138261	1.37316875875577	2.72208892510977	4.07559155813322	2.36552589322566	8.82055484007248	-1.07047947639751	61.6617583006944	0.151444281832673	0.205116252559833	0.132034639051782	0.172623513456894	0.227269319066225	0.152855162939352	0.206122018043324	0.257295434614391	0.190077375657084	0.00249133285450009	0.00255866748508991	0.00344029378057202
155	29.6045667991337	0.08	2.37692799548685	1.11053288074628	3.64332311022742	0.0930031583105976	23.3593163097212	11.9699482493444	34.748684370098	8.2	5.9	11.07	1.37675192365813	2.68672704299359	3.99670216232905	1.39998570009251	2.73206768453144	4.06414966897036	1.42732607875748	2.78567369218377	4.13853222777838	2.37692799548685	8.89810608251733	2.93928880765443	65.7038121046448	0.151444281832673	0.205116252559833	0.132034639051782	0.172623513456894	0.227269319066225	0.152855162939352	0.206122018043324	0.257295434614391	0.190077375657084	0.00249133285450009	0.00255866748508991	0.00344029378057202
155	29.6045667991337	0.08	2.38723091252849	1.11249469132088	3.66196713373609	0.112152560839787	23.5031968497758	13.1785079267268	33.8278857728247	7.45	5.83	10.14	1.66047060055311	2.96136464044745	4.26225868034178	1.69797571469749	3.028253098952	4.3585304832065	1.73978843758375	3.10307278262872	4.46582831006532	2.38723091252849	8.25808774631816	0.464716573882368	61.3101535263952	0.151444281832673	0.205116252559833	0.132034639051782	0.172623513456894	0.227269319066225	0.152855162939352	0.206122018043324	0.257295434614391	0.190077375657084	0.00249133285450009	0.00255866748508991	0.00344029378057202
155	29.6045667991337	0.08	2.41028284228424	1.15728621106049	3.663279473508	0.100870921615764	24.8051405550019	13.2425490956284	36.3677320143754	8.62	6.39	11.18	1.45275795481039	2.72121817342288	3.98967839203537	1.47328151768002	2.75966166779805	4.04604181791609	1.50898513477917	2.82394585687927	4.14206184330305	2.41028284228424	9.13280647378128	1.69189012708901	65.7930500257564	0.151444281832673	0.205116252559833	0.132034639051782	0.172623513456894	0.227269319066225	0.152855162939352	0.206122018043324	0.257295434614391	0.190077375657084	0.00249133285450009	0.00255866748508991	0.00344029378057202
155	29.6045667991337	0.08	2.42113614966498	1.15453121765157	3.68774108167838	0.0939988310998446	22.2693299648354	11.4749981440996	33.0636617855711	8.09	5.96	10.47	1.33661966060189	2.59395460335956	3.85128954611723	1.36019042822825	2.63969798346335	3.91920553869846	1.39447280707682	2.70414026906383	4.01270377272477	2.42113614966498	8.65650159021103	-2.10579403568374	60.14347984629	0.151444281832673	0.205116252559833	0.132034639051782	0.172623513456894	0.227269319066225	0.152855162939352	0.206122018043324	0.257295434614391	0.190077375657084	0.00249133285450009	0.00255866748508991	0.00344029378057202
155	29.6045667991337	0.08	2.44372556918405	1.15948611214879	3.72796502621932	0.101871780388047	22.3820010859814	12.0060815056365	32.7579206663263	7.47	5.85	9.75	1.50749381442018	2.8103031097717	4.11311240512322	1.54119937482534	2.87313775646619	4.20507613810705	1.58356250838049	2.95189261085185	4.31636533809805	2.44372556918405	8.20106726522396	1.15432754160083	61.529402824788	0.151444281832673	0.205116252559833	0.132034639051782	0.172623513456894	0.227269319066225	0.152855162939352	0.206122018043324	0.257295434614391	0.190077375657084	0.00249133285450009	0.00255866748508991	0.00344029378057202
155	29.6045667991337	0.08	2.47196797088632	1.17399549187975	3.76994044989288	0.113788731017129	25.2626140586245	14.2552645666982	36.2699635505508	8.15	5.93	10.48	1.64927989977568	2.92278837672463	4.19629685367358	1.67769308116925	2.97314108904119	4.26858909691314	1.71734253627303	3.0437975272136	4.37065941217686	2.47196797088632	8.68391990833369	5.56234599821707	67.7781993822704	0.151444281832673	0.205116252559833	0.132034639051782	0.172623513456894	0.227269319066225	0.152855162939352	0.206122018043324	0.257295434614391	0.190077375657084	0.00249133285450009	0.00255866748508991	0.00344029378057202
155	29.6045667991337	0.08	2.47751391758355	1.20187137421598	3.75315646095113	0.125257971213565	28.6013112206575	16.8005855245846	40.4020369167304	7.67	5.81	9.94	2.06007552342735	3.50707188730921	4.95406825119107	2.10297671456972	3.58010686087036	5.05723700717099	2.1557140676938	3.67100106618002	5.18722224769272	2.47751391758355	8.53228548564231	-0.311941256306155	61.0933663774014	0.151444281832673	0.205116252559833	0.132034639051782	0.172623513456894	0.227269319066225	0.152855162939352	0.206122018043324	0.257295434614391	0.190077375657084	0.00249133285450009	0.00255866748508991	0.00344029378057202
155	29.6045667991337	0.08	2.53929460858899	1.21326666617791	3.86532255100007	0.0941884013031534	24.1164335842728	12.439769922236	35.7930972463096	7.67	5.95	10.59	1.52517711863744	2.9567936477768	4.38841017691617	1.55692762879973	3.01834696221771	4.47976629563568	1.59379518533154	3.08532781257259	4.58061460765365	2.53929460858899	8.55188322154727	-1.54493122405285	60.1359397865605	0.151444281832673	0.205116252559833	0.132034639051782	0.172623513456894	0.227269319066225	0.152855162939352	0.206122018043324	0.257295434614391	0.190077375657084	0.00249133285450009	0.00255866748508991	0.00344029378057202
155	29.6045667991337	0.08	2.53951912650095	1.23516758218827	3.84387067081363	0.100041007896578	23.9361807115573	12.7272896681897	35.1450717549248	7.56	5.8	9.89	1.58161367725109	2.97453674596355	4.36745981467601	1.61591102181248	3.03903967304	4.46216832426751	1.658181889864	3.10646053468994	4.5777559332968	2.53951912650095	8.20482571046896	-5.37967825405111	55.08587870507	0.151444281832673	0.205116252559833	0.132034639051782	0.172623513456894	0.227269319066225	0.152855162939352	0.206122018043324	0.257295434614391	0.190077375657084	0.00249133285450009	0.00255866748508991	0.00344029378057202
155	29.6045667991337	0.08	2.56937527617925	1.2308522612197	3.9078982911388	0.0870470989267687	23.5649816912268	11.6498292271448	35.4801341553089	7.8	5.99	10.23	1.40578142578098	2.8435793276014	4.28137722942181	1.43363039058365	2.89991151349863	4.36619263641361	1.47050169881263	2.97518460310981	4.47961364961059	2.56937527617925	8.43203536669038	-0.189726336407867	61.2769546396232	0.151444281832673	0.205116252559833	0.132034639051782	0.172623513456894	0.227269319066225	0.152855162939352	0.206122018043324	0.257295434614391	0.190077375657084	0.00249133285450009	0.00255866748508991	0.00344029378057202
155	29.6045667991337	0.08	2.83979305386468	1.36175171730563	4.31783439042372	0.0900307978335235	24.0830142629927	12.1289908533795	36.037037672606	7.5	6.15	10.05	1.51860570779798	3.01530468304136	4.51200365828473	1.55227742971945	3.08216239355472	4.61204735738998	1.59522873691594	3.16522560062398	4.74283688746217	2.83979305386468	8.41132076638061	-1.24693984447855	60.140997942095	0.151444281832673	0.205116252559833	0.132034639051782	0.172623513456894	0.227269319066225	0.152855162939352	0.206122018043324	0.257295434614391	0.190077375657084	0.00249133285450009	0.00255866748508991	0.00344029378057202
155	29.6045667991337	0.09	1.72690886418775	0.888606327710103	2.56521140066539	0.0892418353541979	18.5739926716965	9.30979055858884	27.8381947848042	8.19	6.1	11.47	1.07225070395266	2.1392507803588	3.20625085676493	1.0904331069227	2.17552655019422	3.26061999346574	1.10991308252184	2.21822163914398	3.3238799233784	1.72690886418775	9.24083685019495	-0.539826079741626	62.6676358833667	0.151444281832673	0.205116252559833	0.132034639051782	0.172623513456894	0.227269319066225	0.152855162939352	0.206122018043324	0.257295434614391	0.190077375657084	0.00249133285450009	0.00255866748508991	0.00344029378057202
155	29.6045667991337	0.09	1.89284908774153	0.925761115745278	2.85993705973778	0.0978134432101792	20.5397333671712	10.8004014849252	30.2790652494172	8.43	6.05	11.34	1.21029862856549	2.30169324354152	3.39308785851755	1.22887081725157	2.3370130234765	3.44515522970143	1.25295811053277	2.38290626977869	3.5140903751373	1.89284908774153	9.40566160194655	0.818288638836822	64.5339565814594	0.151444281832673	0.205116252559833	0.132034639051782	0.172623513456894	0.227269319066225	0.152855162939352	0.206122018043324	0.257295434614391	0.190077375657084	0.00249133285450009	0.00255866748508991	0.00344029378057202
155	29.6045667991337	0.09	1.94335534872431	0.998802837769861	2.88790785967876	0.109622453469662	21.2105116565697	11.7726426031475	30.6483807099918	7.94	5.9	10.53	1.396405817783	2.5158736975052	3.6353415772274	1.42257726409085	2.56302621760578	3.70347517112072	1.45548215325121	2.6204557704049	3.78700382207944	1.94335534872431	8.97705125428708	-2.00251905336256	60.5725440357531	0.151444281832673	0.205116252559833	0.132034639051782	0.172623513456894	0.227269319066225	0.152855162939352	0.206122018043324	0.257295434614391	0.190077375657084	0.00249133285450009	0.00255866748508991	0.00344029378057202
155	29.6045667991337	0.09	1.97283170839471	0.988658499264915	2.95700491752451	0.119106168467117	21.4680740578532	12.3527271028298	30.5834210128766	8.02	5.8	10.63	1.45171699790465	2.5229706576228	3.59422431734094	1.47810156686055	2.56882497591338	3.6595483849662	1.50700612232272	2.62477079149984	3.73620425706262	1.97283170839471	8.82035321864762	1.96717551695211	63.9229100430475	0.151444281832673	0.205116252559833	0.132034639051782	0.172623513456894	0.227269319066225	0.152855162939352	0.206122018043324	0.257295434614391	0.190077375657084	0.00249133285450009	0.00255866748508991	0.00344029378057202
155	29.6045667991337	0.09	1.99126218864955	0.979614399355486	3.00290997794361	0.0841492088085757	19.1664314815234	9.29422872383876	29.0386342392081	8.01	6.13	11.01	1.09379824533424	2.25561579628853	3.41743334724282	1.11377071660398	2.2968027536448	3.47983479068562	1.13880922548083	2.35267078641458	3.55657792308996	1.99126218864955	9.13522070487391	-1.7263031641022	61.4765634660251	0.151444281832673	0.205116252559833	0.132034639051782	0.172623513456894	0.227269319066225	0.152855162939352	0.206122018043324	0.257295434614391	0.190077375657084	0.00249133285450009	0.00255866748508991	0.00344029378057202
155	29.6045667991337	0.09	2.05905554709897	1.0357793404214	3.08233175377655	0.0982675563261034	20.114721842347	10.6013764969076	29.6280671877863	7.88	5.88	10.8	1.26623687553527	2.40251844138768	3.53880000724008	1.2905123457513	2.44857796310451	3.60664358045772	1.31714390752929	2.49984642653525	3.68033609916567	2.05905554709897	8.99073374736621	4.67899510767943	67.1563375117024	0.151444281832673	0.205116252559833	0.132034639051782	0.172623513456894	0.227269319066225	0.152855162939352	0.206122018043324	0.257295434614391	0.190077375657084	0.00249133285450009	0.00255866748508991	0.00344029378057202
155	29.6045667991337	0.09	2.06504459870879	1.06817779884168	3.0619113985759	0.101677881737927	21.4899102260373	11.5169780787656	31.4628423733089	8.09	6	11.43	1.34188511132173	2.50386780097534	3.66585049062894	1.36557143174958	2.54806488949096	3.73055834723234	1.3900774609256	2.59583092222124	3.8017025325608	2.06504459870879	9.26259779145717	1.44761486943568	64.9737566279077	0.151444281832673	0.205116252559833	0.132034639051782	0.172623513456894	0.227269319066225	0.152855162939352	0.206122018043324	0.257295434614391	0.190077375657084	0.00249133285450009	0.00255866748508991	0.00344029378057202
155	29.6045667991337	0.09	2.08943881536672	1.04358278572421	3.13529484500922	0.128485012961585	23.7327545315857	14.0823659161047	33.3831431470666	7.95	6	10.32	1.66752868684649	2.81025569389919	3.9529827009519	1.6986066181604	2.86263076493602	4.02665491171163	1.74143640927938	2.93166447547289	4.12990925370829	2.08943881536672	8.82955261316618	-3.79088514442056	58.3999100724927	0.151444281832673	0.205116252559833	0.132034639051782	0.172623513456894	0.227269319066225	0.152855162939352	0.206122018043324	0.257295434614391	0.190077375657084	0.00249133285450009	0.00255866748508991	0.00344029378057202
155	29.6045667991337	0.09	2.09185294122784	1.02847619841595	3.15522968403973	0.113874874030839	24.1482671244651	13.6309491671766	34.6655850817536	7.66	5.86	10.81	1.67195865362423	2.96200240303162	4.25204615243901	1.70681189126767	3.02374757443854	4.34068325760941	1.74095863215076	3.08679919337097	4.42925477686612	2.09185294122784	9.04469855939967	0.535855772205479	63.4652107391856	0.151444281832673	0.205116252559833	0.132034639051782	0.172623513456894	0.227269319066225	0.152855162939352	0.206122018043324	0.257295434614391	0.190077375657084	0.00249133285450009	0.00255866748508991	0.00344029378057202
155	29.6045667991337	0.09	2.10813400077524	1.0654882380057	3.15077976354478	0.0890626667414899	19.6337710741154	9.83017097140265	29.4373711768281	7.3	5.78	10.49	1.26154468971266	2.51967943483794	3.77781417996323	1.29157857915237	2.57966603236918	3.86775348558598	1.3184363630753	2.63913047353363	3.97966879511278	2.10813400077524	8.48241614182126	-3.38129310647249	57.3236236543605	0.151444281832673	0.205116252559833	0.132034639051782	0.172623513456894	0.227269319066225	0.152855162939352	0.206122018043324	0.257295434614391	0.190077375657084	0.00249133285450009	0.00255866748508991	0.00344029378057202
155	29.6045667991337	0.09	2.11401345113469	1.05771010476852	3.17031679750087	0.0948070289185879	19.5236241772156	10.1048102202759	28.9424381341552	8.67	5.96	11.48	1.10306887049406	2.13125250248625	3.15943613447845	1.11834416771064	2.16076608617072	3.20318800463081	1.13732136087261	2.19996622120029	3.25803407669699	2.11401345113469	9.02190911094178	-1.26446007396704	61.4176008911415	0.151444281832673	0.205116252559833	0.132034639051782	0.172623513456894	0.227269319066225	0.152855162939352	0.206122018043324	0.257295434614391	0.190077375657084	0.00249133285450009	0.00255866748508991	0.00344029378057202
155	29.6045667991337	0.09	2.1183937859534	1.05956021760388	3.17722735430293	0.0912538644898544	19.5816232581221	9.93378957751739	29.2294569387268	8.14	6.03	11.03	1.15142911234392	2.26971297412839	3.38799683591286	1.17139335240387	2.30906675995584	3.44674016750782	1.19607031839552	2.35915533112327	6.90592871530821	2.1183937859534	8.87350208568509	0.130698082405705	62.738073526889	0.151444281832673	0.205116252559833	0.132034639051782	0.172623513456894	0.227269319066225	0.152855162939352	0.206122018043324	0.257295434614391	0.190077375657084	0.00249133285450009	0.00255866748508991	0.00344029378057202
155	29.6045667991337	0.09	2.12120055742681	1.03768931246081	3.20471180239282	0.113553829841311	20.8322334783956	11.7446882217586	29.9197787350327	7.31	5.52	9.96	1.50567095815436	2.6706957519571	3.83572054575983	1.54141150041096	2.73409082101942	3.92677014162788	1.5745328745865	2.79354338484552	4.0103525323556	2.12120055742681	8.19795262071594	0.325211145891394	60.0202215830704	0.151444281832673	0.205116252559833	0.132034639051782	0.172623513456894	0.227269319066225	0.152855162939352	0.206122018043324	0.257295434614391	0.190077375657084	0.00249133285450009	0.00255866748508991	0.00344029378057202
155	29.6045667991337	0.09	2.12515710253703	1.05324263172442	3.19707157334965	0.108768883766419	22.6405610259011	12.5220762981198	32.7590457536824	7.59	5.67	10.83	1.55044652557845	2.80328743764531	4.05612834971216	1.58370230340894	2.86341560245676	4.14312890150459	1.61246111701904	2.91458039511113	4.21663564760954	2.12515710253703	8.7903334618602	-2.34025808251046	59.2889515853694	0.151444281832673	0.205116252559833	0.132034639051782	0.172623513456894	0.227269319066225	0.152855162939352	0.206122018043324	0.257295434614391	0.190077375657084	0.00249133285450009	0.00255866748508991	0.00344029378057202
155	29.6045667991337	0.09	2.12866350531429	1.04366486497563	3.21366214565294	0.0968426098063042	22.300068600301	11.667452387025	32.932684813577	7.6	5.74	10.64	1.44207891768914	2.75625369830332	4.0704284789175	1.47284598572283	2.81505897172739	4.15727195773195	1.50351935247904	2.87088627852286	4.23704661748531	2.12866350531429	8.77158620312941	-0.746117337339626	61.408277920711	0.151444281832673	0.205116252559833	0.132034639051782	0.172623513456894	0.227269319066225	0.152855162939352	0.206122018043324	0.257295434614391	0.190077375657084	0.00249133285450009	0.00255866748508991	0.00344029378057202
155	29.6045667991337	0.09	2.14971911577315	1.05197357628044	3.24746465526586	0.0937012571785032	23.2319198364217	11.9512849767614	34.5125546960819	7.94	6	10.62	1.41714863013039	2.75477351895642	4.09239840778245	1.44368132125185	2.80635001088818	4.16901870052452	1.47575185431488	2.87326801737099	4.2681900779883	2.14971911577315	8.87482306163282	-1.01715038036978	61.58919206585	0.151444281832673	0.205116252559833	0.132034639051782	0.172623513456894	0.227269319066225	0.152855162939352	0.206122018043324	0.257295434614391	0.190077375657084	0.00249133285450009	0.00255866748508991	0.00344029378057202
155	29.6045667991337	0.09	2.1636154944953	1.06909829386866	3.25813269512193	0.123875770721259	23.4326571057984	13.7030196111091	33.1622946004877	8	5.68	11.62	1.61345085426548	2.75905907588498	3.90466729750449	1.64296099257943	2.80952247533125	3.97608395808307	1.6641560269343	2.84300033992782	4.02803920214206	2.1636154944953	9.01930628817896	-4.97647441785928	57.4168019603495	0.151444281832673	0.205116252559833	0.132034639051782	0.172623513456894	0.227269319066225	0.152855162939352	0.206122018043324	0.257295434614391	0.190077375657084	0.00249133285450009	0.00255866748508991	0.00344029378057202
155	29.6045667991337	0.09	2.17549550274762	1.06862766618047	3.28236333931476	0.0916061041303398	20.8697864169762	10.6090539823987	31.1305188515537	8.33	6.08	10.99	1.20336515507255	2.36722084831143	3.53107654155031	1.2226824343764	2.40522117274161	3.58775991110683	1.24793504423461	2.45763830869187	3.66092222747218	2.17549550274762	9.02793203637824	-1.15145467959258	61.780871287039	0.151444281832673	0.205116252559833	0.132034639051782	0.172623513456894	0.227269319066225	0.152855162939352	0.206122018043324	0.257295434614391	0.190077375657084	0.00249133285450009	0.00255866748508991	0.00344029378057202
155	29.6045667991337	0.09	2.17850181180045	1.08099732464404	3.27600629895685	0.0941317319790315	21.2449445414521	10.9551770404743	31.5347120424298	7.73	5.72	10.39	1.33207548920162	2.58324167547096	3.83440786174031	1.35910442608108	2.63565783112935	3.91221123617761	1.38839884533897	2.69332870316132	3.99827586141293	2.17850181180045	8.7611998266545	-2.16738108615095	59.7573150856052	0.151444281832673	0.205116252559833	0.132034639051782	0.172623513456894	0.227269319066225	0.152855162939352	0.206122018043324	0.257295434614391	0.190077375657084	0.00249133285450009	0.00255866748508991	0.00344029378057202
155	29.6045667991337	0.09	2.18160484565801	1.10867738286575	3.25453230845027	0.117647570146824	21.969207430409	12.5756647481729	31.362750112645	7.35	5.65	10.29	1.60393722869583	2.80201726017653	4.00009729165723	1.64145935538225	2.86756698664516	4.09367461790807	1.67744515287569	2.93006472676704	4.17897763484937	2.18160484565801	8.4055958779714	3.78029045491464	64.2125948382425	0.151444281832673	0.205116252559833	0.132034639051782	0.172623513456894	0.227269319066225	0.152855162939352	0.206122018043324	0.257295434614391	0.190077375657084	0.00249133285450009	0.00255866748508991	0.00344029378057202
155	29.6045667991337	0.09	2.1855028927562	1.11905947764809	3.2519463078643	0.0878123084726951	20.5561938700451	10.2120971358681	30.9002906042221	7.38	5.66	10.51	1.29808636376661	2.61295154155229	3.92781671933797	1.32816162338698	2.67349080779926	4.01881999221154	1.35482939612022	2.72959135089331	4.09847612153687	2.1855028927562	8.45936265638788	-1.93873346017564	59.0245677666767	0.151444281832673	0.205116252559833	0.132034639051782	0.172623513456894	0.227269319066225	0.152855162939352	0.206122018043324	0.257295434614391	0.190077375657084	0.00249133285450009	0.00255866748508991	0.00344029378057202
155	29.6045667991337	0.09	2.18631976174332	1.0973580406098	3.27528148287684	0.096878796517962	22.8912004388974	11.9789912850425	33.8034095927522	8.65	6.35	11.93	1.31056354300369	2.50441560870561	3.69826767440753	1.32887622063542	2.53941013906847	3.74994405750152	1.35488768134551	2.58681004675511	3.81957702725086	2.18631976174332	9.60645933681077	3.16078540530331	68.2751470660463	0.151444281832673	0.205116252559833	0.132034639051782	0.172623513456894	0.227269319066225	0.152855162939352	0.206122018043324	0.257295434614391	0.190077375657084	0.00249133285450009	0.00255866748508991	0.00344029378057202
155	29.6045667991337	0.09	2.1879418542938	1.11933687157033	3.25654683701727	0.151486992627348	26.0376662259298	16.4164694462547	35.6588630056049	8.08	5.9	11.56	1.91607084470727	3.03902207981177	4.16197331491626	1.95009392272575	3.09298505597569	4.23587618922562	1.98175060687112	3.14412641383614	4.30088489006971	2.1879418542938	9.2237192201471	-0.0936636130184595	62.930670100544	0.151444281832673	0.205116252559833	0.132034639051782	0.172623513456894	0.227269319066225	0.152855162939352	0.206122018043324	0.257295434614391	0.190077375657084	0.00249133285450009	0.00255866748508991	0.00344029378057202
155	29.6045667991337	0.09	2.19075768257199	1.08932244407418	3.29219292106979	0.134368492678716	26.5135630877452	16.006741397477	37.0203847780134	7.34	5.57	9.63	2.04418085965243	3.38598074644342	4.72778063323441	2.09217773666499	3.46548276344281	4.83878779022064	2.14246422397242	3.55100937125201	4.9558035336051	2.19075768257199	8.30493781284377	-0.358779853588575	59.9862879559408	0.151444281832673	0.205116252559833	0.132034639051782	0.172623513456894	0.227269319066225	0.152855162939352	0.206122018043324	0.257295434614391	0.190077375657084	0.00249133285450009	0.00255866748508991	0.00344029378057202
155	29.6045667991337	0.09	2.19304703292758	1.13546309174726	3.2506309741079	0.12559281575132	24.2374979467837	14.25250627948	34.2224896140875	8.52	6.23	10.94	1.58186493685487	2.69008463545177	3.79830433404868	1.60526222789727	2.72987355274676	3.85448487759626	1.64278828383752	2.79189579938267	3.94609987792201	2.19304703292758	9.04350167877395	-2.7601342929308	60.57147170725	0.151444281832673	0.205116252559833	0.132034639051782	0.172623513456894	0.227269319066225	0.152855162939352	0.206122018043324	0.257295434614391	0.190077375657084	0.00249133285450009	0.00255866748508991	0.00344029378057202
155	29.6045667991337	0.09	2.19617489644451	1.08833887392595	3.30401091896306	0.093984701429294	22.1320187497642	11.4033540284575	32.8606834710708	7.82	6.26	11.35	1.37274608772852	2.66427246549168	3.95579884325484	1.39973441875651	2.71665233959238	4.03357026042825	1.42945220159236	2.77447094673779	4.12371185495799	2.19617489644451	9.11407370459677	3.47447044369918	66.6713639870996	0.151444281832673	0.205116252559833	0.132034639051782	0.172623513456894	0.227269319066225	0.152855162939352	0.206122018043324	0.257295434614391	0.190077375657084	0.00249133285450009	0.00255866748508991	0.00344029378057202
155	29.6045667991337	0.09	2.1987375842553	1.10821582511997	3.28925934339063	0.10264185080277	22.3019898430106	12.0064353039122	32.597544382109	7.77	6.16	10.44	1.45281136504731	2.69860149885936	3.94439163267142	1.48184369636591	2.75252914197717	4.02321458758843	1.5207235498821	2.82315045217991	4.12815945777017	2.1987375842553	8.78127570564916	0.690380945162426	63.0132503560806	0.151444281832673	0.205116252559833	0.132034639051782	0.172623513456894	0.227269319066225	0.152855162939352	0.206122018043324	0.257295434614391	0.190077375657084	0.00249133285450009	0.00255866748508991	0.00344029378057202
155	29.6045667991337	0.09	2.21647436070182	1.09578774549227	3.33716097591137	0.101370459571139	24.0042767422153	12.8457020617269	35.1628514227037	8.1	6.19	10.86	1.49471658297903	2.79312024649151	4.09152391000399	1.52098093201698	2.8421994404298	4.16341794884262	1.55670705322205	2.91068458706025	4.26485146317531	2.21647436070182	9.12187451705687	-3.78206258190615	59.6380653311691	0.151444281832673	0.205116252559833	0.132034639051782	0.172623513456894	0.227269319066225	0.152855162939352	0.206122018043324	0.257295434614391	0.190077375657084	0.00249133285450009	0.00255866748508991	0.00344029378057202
155	29.6045667991337	0.09	2.22389232652851	1.14069294705346	3.30709170600357	0.109326167968355	23.746419353108	13.1640996436936	34.3287390625224	8.32	6	11.16	1.49357435485311	2.69422474193901	3.8948751290249	1.51757348702902	2.73751622955948	3.95745897208994	1.54724669070277	2.79111224592621	4.03850200006274	2.22389232652851	9.2582653084991	0.0467188622925638	63.6206125682298	0.151444281832673	0.205116252559833	0.132034639051782	0.172623513456894	0.227269319066225	0.152855162939352	0.206122018043324	0.257295434614391	0.190077375657084	0.00249133285450009	0.00255866748508991	0.00344029378057202
155	29.6045667991337	0.09	2.22520690733831	1.11728166078733	3.33313215388929	0.116681728759684	24.2994576955811	13.8609306146243	34.7379847765379	7.7	5.7	10.69	1.69282533280649	2.96767502155584	4.2425247103052	1.72764655960441	3.02871976313992	4.32979296667542	1.76214862496778	3.08853726295729	4.41023697422983	2.22520690733831	8.60934451749418	-0.581237484737426	60.6863001436842	0.151444281832673	0.205116252559833	0.132034639051782	0.172623513456894	0.227269319066225	0.152855162939352	0.206122018043324	0.257295434614391	0.190077375657084	0.00249133285450009	0.00255866748508991	0.00344029378057202
155	29.6045667991337	0.09	2.22596297015312	1.11541666627136	3.33650927403487	0.104206769952828	20.7281471262556	11.2395531156545	30.2167411368567	7.85	5.63	10.8	1.34690638592563	2.48398432263949	3.62106225935334	1.37300529240743	2.53211630509666	3.6912273177859	1.39666111010726	2.57754099078747	3.75689333787024	2.22596297015312	8.63194028482281	-3.26575208600176	58.174534950976	0.151444281832673	0.205116252559833	0.132034639051782	0.172623513456894	0.227269319066225	0.152855162939352	0.206122018043324	0.257295434614391	0.190077375657084	0.00249133285450009	0.00255866748508991	0.00344029378057202
155	29.6045667991337	0.09	2.22925857045719	1.14327659564201	3.31524054527237	0.126756614331603	24.9775646329488	14.7418565853889	35.2132726805086	7.87	5.9	11.11	1.76380054391663	2.98845954918409	4.21311855445154	1.79780287580072	3.04607070808978	4.29433854037885	1.8305769364995	3.10440351509395	4.37782660572567	2.22925857045719	8.9735345924961	1.69565328290402	64.3722534780973	0.151444281832673	0.205116252559833	0.132034639051782	0.172623513456894	0.227269319066225	0.152855162939352	0.206122018043324	0.257295434614391	0.190077375657084	0.00249133285450009	0.00255866748508991	0.00344029378057202
155	29.6045667991337	0.09	2.23534258211648	1.11012750447169	3.36055765976127	0.0823692681346066	21.7817149921847	10.4308514167832	33.1325785675862	8.09	6.22	10.95	1.21532941158286	2.53785216632692	3.86037492107098	1.23678140032123	2.5826482319638	3.92851506360637	1.26319403784614	2.64509634564673	4.01920648667263	2.23534258211648	9.13021009969554	0.0580994572722441	63.426067342062	0.151444281832673	0.205116252559833	0.132034639051782	0.172623513456894	0.227269319066225	0.152855162939352	0.206122018043324	0.257295434614391	0.190077375657084	0.00249133285450009	0.00255866748508991	0.00344029378057202
155	29.6045667991337	0.09	2.24076272304873	1.13963069513216	3.34189475096531	0.0906268817513695	22.3708704030744	11.3069031722406	33.4348376339083	7.6	6.03	10.19	1.39763618015215	2.76524326604239	4.13285035193263	1.42746282106349	2.82425570368534	4.22104858630719	1.46598163896786	2.89880391641664	4.33762919222212	2.24076272304873	8.73921666803082	3.24988087895409	65.6786315498105	0.151444281832673	0.205116252559833	0.132034639051782	0.172623513456894	0.227269319066225	0.152855162939352	0.206122018043324	0.257295434614391	0.190077375657084	0.00249133285450009	0.00255866748508991	0.00344029378057202
155	29.6045667991337	0.09	2.24380302955801	1.12710770150509	3.36049835761093	0.0949899881271984	20.8469342104366	10.800419313825	30.8934491070482	7.89	5.46	10.96	1.28956852347671	2.48912096721622	3.68867341095573	1.31426385329154	2.5367878124558	3.75931177162006	1.33338620231805	2.57180231744434	3.81193448817631	2.24380302955801	8.68770592012879	-1.30565225452195	60.2035727744566	0.151444281832673	0.205116252559833	0.132034639051782	0.172623513456894	0.227269319066225	0.152855162939352	0.206122018043324	0.257295434614391	0.190077375657084	0.00249133285450009	0.00255866748508991	0.00344029378057202
155	29.6045667991337	0.09	2.25704599018972	1.12418806601459	3.38990391436484	0.115112574585436	24.3779101886946	13.8251866062627	34.9306337711265	8.08	6.29	10.62	1.61271728342612	2.84369956187847	4.07468184033083	1.64129883402077	2.89409732454841	4.14689581507605	1.68327173644503	2.9669477089321	4.25287973469845	2.25704599018972	8.83370116322148	-0.176096461224748	62.3849921580132	0.151444281832673	0.205116252559833	0.132034639051782	0.172623513456894	0.227269319066225	0.152855162939352	0.206122018043324	0.257295434614391	0.190077375657084	0.00249133285450009	0.00255866748508991	0.00344029378057202
155	29.6045667991337	0.09	2.26621895322999	1.13001687056684	3.40242103589314	0.107491357396679	23.3694751930318	12.8558167820398	33.8831336040238	7.63	6.19	9.97	1.58397261383294	2.87936654146507	4.1747604690972	1.61744685978722	2.94021647217713	4.26298608456703	1.66524006961969	3.02524827827141	4.38257904290843	2.26621895322999	8.64016273112778	-3.28267884611601	58.5545115083317	0.151444281832673	0.205116252559833	0.132034639051782	0.172623513456894	0.227269319066225	0.152855162939352	0.206122018043324	0.257295434614391	0.190077375657084	0.00249133285450009	0.00255866748508991	0.00344029378057202
155	29.6045667991337	0.09	2.26916052524184	1.12171156850143	3.41660948198224	0.0817836775118588	20.7469200162662	9.8932083324393	31.6006317000932	7.56	5.62	10.39	1.22879641483222	2.57689316530473	3.92498991577725	1.25540227066331	2.63268796354849	4.00997365643368	1.28100240476524	2.68658924888907	4.08910573800043	2.26916052524184	8.44799996096081	-4.26741115907827	56.6451097155014	0.151444281832673	0.205116252559833	0.132034639051782	0.172623513456894	0.227269319066225	0.152855162939352	0.206122018043324	0.257295434614391	0.190077375657084	0.00249133285450009	0.00255866748508991	0.00344029378057202
155	29.6045667991337	0.09	2.27509979911666	1.16945071405384	3.38074888417948	0.136788964716707	27.5244559963287	16.7290950853995	38.3198169072578	7.92	5.88	10.26	1.98956015269037	3.27343234019687	4.55730452770337	2.02717269347108	3.33531642408448	4.64346015469788	2.07510502863228	3.41322547705822	4.75016060977005	2.27509979911666	8.85858061669847	2.16632676343612	64.4150897770011	0.151444281832673	0.205116252559833	0.132034639051782	0.172623513456894	0.227269319066225	0.152855162939352	0.206122018043324	0.257295434614391	0.190077375657084	0.00249133285450009	0.00255866748508991	0.00344029378057202
155	29.6045667991337	0.09	2.27807293741138	1.16199541047502	3.39415046434773	0.126780995666104	23.9540038735643	14.1388279673	33.7691797798286	8.46	5.89	11.05	1.58016508567266	2.67711585929299	3.77406663291332	1.60416792423972	2.71778147099303	3.83139501774634	1.63439286075274	2.77104524129544	3.90311332248533	2.27807293741138	9.00405863425561	-1.2818167666868	61.5897865051313	0.151444281832673	0.205116252559833	0.132034639051782	0.172623513456894	0.227269319066225	0.152855162939352	0.206122018043324	0.257295434614391	0.190077375657084	0.00249133285450009	0.00255866748508991	0.00344029378057202
155	29.6045667991337	0.09	2.27886513562387	1.17570981280759	3.38202045844014	0.121511887434296	25.0404283221033	14.5284180640027	35.5524385802039	8.28	6.54	11.16	1.65579432902489	2.85384128054682	4.05188823206875	1.68283828000827	2.90045283268984	4.11806738537141	1.72498894702691	2.97626470105614	4.22472110261093	2.27886513562387	9.27729272748983	-2.26981128891277	61.3864751379451	0.151444281832673	0.205116252559833	0.132034639051782	0.172623513456894	0.227269319066225	0.152855162939352	0.206122018043324	0.257295434614391	0.190077375657084	0.00249133285450009	0.00255866748508991	0.00344029378057202
155	29.6045667991337	0.09	2.28469780094668	1.12742606509358	3.44196953679978	0.10786871529415	23.2158659082987	12.7918040562022	33.6399277603951	8.07	6.15	10.82	1.49448716943644	2.71234718534378	3.93020720125113	1.52111366641984	2.76067165786216	4.00022964930447	1.55715296660036	2.82550826611617	4.09587151019585	2.28469780094668	8.99526684646992	0.221934191198486	63.1392790338608	0.151444281832673	0.205116252559833	0.132034639051782	0.172623513456894	0.227269319066225	0.152855162939352	0.206122018043324	0.257295434614391	0.190077375657084	0.00249133285450009	0.00255866748508991	0.00344029378057202
155	29.6045667991337	0.09	2.28589959191095	1.17079536498097	3.40100381884094	0.101375033637672	21.199430261071	11.344957681613	31.053902840529	7.42	5.72	10.19	1.43346960405001	2.67861192216476	3.9237542402795	1.46611284927669	2.73960978748069	4.01310672568469	1.50047583365868	2.80167925277166	4.10405021591525	2.28589959191095	8.51040252131086	2.16529124895515	63.4362271272662	0.151444281832673	0.205116252559833	0.132034639051782	0.172623513456894	0.227269319066225	0.152855162939352	0.206122018043324	0.257295434614391	0.190077375657084	0.00249133285450009	0.00255866748508991	0.00344029378057202
155	29.6045667991337	0.09	2.30539862652311	1.14312819493519	3.46766905811104	0.11452873349257	22.5365302778054	12.7528439184372	32.3202166371735	7.73	5.53	10.56	1.55120943255907	2.74126136630148	3.93131330004389	1.582719590304	2.79694538694964	4.01117118359528	1.61005801717181	2.84794139738126	4.08044833484287	2.30539862652311	8.48298002199036	-2.30835424881926	58.7395576502381	0.151444281832673	0.205116252559833	0.132034639051782	0.172623513456894	0.227269319066225	0.152855162939352	0.206122018043324	0.257295434614391	0.190077375657084	0.00249133285450009	0.00255866748508991	0.00344029378057202
155	29.6045667991337	0.09	2.30924782458937	1.17762141568236	3.44087423349637	0.105807503374369	23.0787872089291	12.6037464474741	33.553827970384	7.92	5.88	10.17	1.49780564372495	2.74263988695114	3.98747413017732	1.52605154619248	2.79436110931062	4.06267067242875	1.56284514840489	2.86310685656201	4.16356085888923	2.30924782458937	8.793983660348	-3.04904531757701	59.3569500189608	0.151444281832673	0.205116252559833	0.132034639051782	0.172623513456894	0.227269319066225	0.152855162939352	0.206122018043324	0.257295434614391	0.190077375657084	0.00249133285450009	0.00255866748508991	0.00344029378057202
155	29.6045667991337	0.09	2.3097106489947	1.16842389125975	3.45099740672965	0.123015899374657	25.4548047200081	14.843458905434	36.0661505345822	7.95	5.61	10.17	1.75876137656348	3.01607109735903	4.27338081815459	1.79160791569281	3.07239908968157	4.35319026367034	1.82851975527979	3.13808485275193	4.44779679816409	2.3097106489947	8.64988617498692	2.27254355454334	63.8682025489747	0.151444281832673	0.205116252559833	0.132034639051782	0.172623513456894	0.227269319066225	0.152855162939352	0.206122018043324	0.257295434614391	0.190077375657084	0.00249133285450009	0.00255866748508991	0.00344029378057202
155	29.6045667991337	0.09	2.31133196522262	1.16309447254377	3.45956945790147	0.100609224655919	22.1011073931677	11.7840746274831	32.4181401588522	8.08	5.66	11.36	1.37511125457682	2.57902995998312	3.78294866538941	1.39951153342165	2.62479283914166	3.85007414486167	1.41919560887304	2.66249026229175	3.90530222050634	2.31133196522262	9.00926826645981	-0.874657318191211	61.9662898479846	0.151444281832673	0.205116252559833	0.132034639051782	0.172623513456894	0.227269319066225	0.152855162939352	0.206122018043324	0.257295434614391	0.190077375657084	0.00249133285450009	0.00255866748508991	0.00344029378057202
155	29.6045667991337	0.09	2.31622323316548	1.1837353331834	3.44871113314756	0.123578644364872	25.134646099538	14.6840034298065	35.5852887692695	8.41	6.18	11.15	1.65036384572996	2.82493200142501	3.99950015712007	1.67597179763691	2.86876519797743	4.06155859831796	1.71254096230113	2.9292217125153	4.14851922108634	2.31622323316548	9.15568366533141	-1.50329024913447	62.1572278215059	0.151444281832673	0.205116252559833	0.132034639051782	0.172623513456894	0.227269319066225	0.152855162939352	0.206122018043324	0.257295434614391	0.190077375657084	0.00249133285450009	0.00255866748508991	0.00344029378057202
155	29.6045667991337	0.09	2.31780270755052	1.18528745192671	3.45031796317433	0.0961395606312559	20.6991677639958	10.7899820314657	30.608353496526	7.96	5.77	10.82	1.27662515029528	2.44903819863996	3.62145124698464	1.30035361428995	2.49455814997772	3.6887626856655	1.3244217229279	2.54085460756936	6.60812674650096	2.31780270755052	8.68413157152176	0.833629150896248	62.7610359641436	0.151444281832673	0.205116252559833	0.132034639051782	0.172623513456894	0.227269319066225	0.152855162939352	0.206122018043324	0.257295434614391	0.190077375657084	0.00249133285450009	0.00255866748508991	0.00344029378057202
155	29.6045667991337	0.09	2.32452806823099	1.14660483394568	3.50245130251631	0.101995246767147	24.8515579412531	13.3385598532465	36.3645560292597	8.68	6.58	11.48	1.4551594648494	2.71116073641684	3.96716200798427	1.47525902476933	2.74860896047097	4.02195889617261	1.51124574162737	2.81732072201532	4.12108407861152	2.32452806823099	9.40517556169888	0.904493391411256	65.44939950229	0.151444281832673	0.205116252559833	0.132034639051782	0.172623513456894	0.227269319066225	0.152855162939352	0.206122018043324	0.257295434614391	0.190077375657084	0.00249133285450009	0.00255866748508991	0.00344029378057202
155	29.6045667991337	0.09	2.33666888317464	1.13984961868405	3.53348814766523	0.105517121221041	24.0048828530577	13.092751087391	34.9170146187244	7.61	5.83	9.74	1.61552901430163	2.96198900255379	4.30844899080595	1.649822115486	3.02486363227096	4.39990514905593	1.6935346352889	3.10456071514425	4.51774199029322	2.33666888317464	8.3666980554849	2.93274973580966	63.5889830896575	0.151444281832673	0.205116252559833	0.132034639051782	0.172623513456894	0.227269319066225	0.152855162939352	0.206122018043324	0.257295434614391	0.190077375657084	0.00249133285450009	0.00255866748508991	0.00344029378057202
155	29.6045667991337	0.09	2.34279202435443	1.15608686597085	3.52949718273801	0.09020654541407	20.4519366436238	10.311135216523	30.5927380707245	8.1	5.84	10.43	1.19991373317877	2.38000560883552	3.56009748449227	1.22100505896726	2.42183984431961	3.62267462967195	1.24819816402421	2.47625234330382	3.70775084737414	2.34279202435443	8.7089645781236	0.420038182034171	62.2009878670905	0.151444281832673	0.205116252559833	0.132034639051782	0.172623513456894	0.227269319066225	0.152855162939352	0.206122018043324	0.257295434614391	0.190077375657084	0.00249133285450009	0.00255866748508991	0.00344029378057202
155	29.6045667991337	0.09	2.35632137056011	1.19735008362175	3.51529265749846	0.0935317215190166	22.0484654344479	11.3317753623114	32.7651555065844	7.98	5.94	10.41	1.33709046034578	2.60160406071186	3.86611766107795	1.36171991458169	2.64952608996387	3.93733226534605	1.39492448329095	2.71064955129962	4.03235131402595	2.35632137056011	8.69219627580361	-2.21942876080831	59.8998958762044	0.151444281832673	0.205116252559833	0.132034639051782	0.172623513456894	0.227269319066225	0.152855162939352	0.206122018043324	0.257295434614391	0.190077375657084	0.00249133285450009	0.00255866748508991	0.00344029378057202
155	29.6045667991337	0.09	2.3620025983043	1.19118703742419	3.53281815918442	0.143023939257668	28.6106102812587	17.676270619455	39.5449499430625	8.08	6.17	10.25	2.06278957252799	3.33880770567554	4.61482583882309	2.09939847447303	3.39806245736629	4.69672644025956	2.15402801183407	3.49196007728448	4.82119251266739	2.3620025983043	8.76092706858079	-0.341055927553914	62.1677092729841	0.151444281832673	0.205116252559833	0.132034639051782	0.172623513456894	0.227269319066225	0.152855162939352	0.206122018043324	0.257295434614391	0.190077375657084	0.00249133285450009	0.00255866748508991	0.00344029378057202
155	29.6045667991337	0.09	2.38189901334592	1.19475181603776	3.56904621065408	0.115774349716985	24.3090897999272	13.8201996064133	34.7979799934411	8.16	5.74	10.92	1.59785879963316	2.81055948206865	4.02326016450414	1.62532104170893	2.85886429153155	4.09240754135418	1.65511486513395	2.91380682991397	4.16852923212818	2.38189901334592	8.78191166071038	-0.584956181088231	61.6875385067647	0.151444281832673	0.205116252559833	0.132034639051782	0.172623513456894	0.227269319066225	0.152855162939352	0.206122018043324	0.257295434614391	0.190077375657084	0.00249133285450009	0.00255866748508991	0.00344029378057202
155	29.6045667991337	0.09	2.38672944915703	1.17548025915758	3.59797863915648	0.102256286725846	23.9823844865479	12.8878521541583	35.0769168189375	7.95	5.74	10.62	1.52786615159364	2.84313266890467	4.15839918621571	1.55645095471483	2.89632475481044	4.23619855490604	1.58869784411484	2.95272886852869	4.32471125880967	2.38672944915703	8.74627013190996	-2.74877281299152	59.3784115236055	0.151444281832673	0.205116252559833	0.132034639051782	0.172623513456894	0.227269319066225	0.152855162939352	0.206122018043324	0.257295434614391	0.190077375657084	0.00249133285450009	0.00255866748508991	0.00344029378057202
155	29.6045667991337	0.09	2.39176639026426	1.22495254463639	3.55858023589214	0.100506085171884	23.7680368199019	12.6665356402214	34.8695379995825	8.48	6.23	11.18	1.41274274478495	2.65093175662601	3.88912076846707	1.43403647113546	2.69088822825388	3.94773998537229	1.46488888756996	2.74955539404727	4.03598991407443	2.39176639026426	9.34651094205485	-1.6270497603397	62.4699305660759	0.151444281832673	0.205116252559833	0.132034639051782	0.172623513456894	0.227269319066225	0.152855162939352	0.206122018043324	0.257295434614391	0.190077375657084	0.00249133285450009	0.00255866748508991	0.00344029378057202
155	29.6045667991337	0.09	2.3940051979225	1.18464989592974	3.60336049991525	0.0980357470486373	23.1676804365871	12.1960682745786	34.1392925985955	8.32	6.56	11.01	1.38375042915759	2.62857562166451	3.87340081417143	1.40598530074847	2.6708130368682	3.93564077298793	1.44438131797115	2.74211559429326	4.0410424179905	2.3940051979225	8.95166337954509	0.113830052979518	63.409731441002	0.151444281832673	0.205116252559833	0.132034639051782	0.172623513456894	0.227269319066225	0.152855162939352	0.206122018043324	0.257295434614391	0.190077375657084	0.00249133285450009	0.00255866748508991	0.00344029378057202
155	29.6045667991337	0.09	2.39514961557202	1.22482405567872	3.56547517546532	0.0943927930987323	20.3389691346906	10.5030507773467	30.1748874920346	8.03	6.05	11.04	1.23269260853125	2.38708709011993	3.54148157170861	1.25499615384338	2.43027750491598	3.60555885598859	1.28079798192486	2.48030102463563	3.68603846499467	2.39514961557202	8.83803191382855	0.959998313084403	63.3800014669178	0.151444281832673	0.205116252559833	0.132034639051782	0.172623513456894	0.227269319066225	0.152855162939352	0.206122018043324	0.257295434614391	0.190077375657084	0.00249133285450009	0.00255866748508991	0.00344029378057202
155	29.6045667991337	0.09	2.42018420783365	1.2197601831675	3.6206082324998	0.0899339334463185	21.7511678487938	10.9482093518946	32.5541263456931	8.26	5.93	11.27	1.25133898061914	2.48607633708387	3.7208136935486	1.27198882316835	2.52710205890763	3.78221529464691	1.295825762384	2.57281289638181	3.8493571579226	2.42018420783365	8.98698321238209	0.451013547070393	63.327098107016	0.151444281832673	0.205116252559833	0.132034639051782	0.172623513456894	0.227269319066225	0.152855162939352	0.206122018043324	0.257295434614391	0.190077375657084	0.00249133285450009	0.00255866748508991	0.00344029378057202
155	29.6045667991337	0.09	2.42202783988482	1.24013738123837	3.60391829853126	0.103015354053629	23.174006240498	12.4975258697477	33.8504866112483	7.8	6.05	10.55	1.50710907751046	2.79461355242176	4.08211802733307	1.53690492897663	2.84986362791786	4.1628223268591	1.57459547409824	2.91590621440425	4.26633664238886	2.42202783988482	8.5696222561119	-0.78914383508003	61.1074467725615	0.151444281832673	0.205116252559833	0.132034639051782	0.172623513456894	0.227269319066225	0.152855162939352	0.206122018043324	0.257295434614391	0.190077375657084	0.00249133285450009	0.00255866748508991	0.00344029378057202
155	29.6045667991337	0.09	2.44101235411975	1.21207166364093	3.66995304459856	0.105036181303682	23.0377985563373	12.538513790169	33.5370833225056	7.59	5.53	10.28	1.55160864393796	2.85086797171618	4.1501272994944	1.58483302895968	2.91191322014815	4.23899341133662	1.61624838668662	2.97229816704462	4.32207570976982	2.44101235411975	8.39334371488961	-0.20534318859792	60.7769857023905	0.151444281832673	0.205116252559833	0.132034639051782	0.172623513456894	0.227269319066225	0.152855162939352	0.206122018043324	0.257295434614391	0.190077375657084	0.00249133285450009	0.00255866748508991	0.00344029378057202
155	29.6045667991337	0.09	2.46157601466434	1.26647015455368	3.656681874775	0.093143325146147	22.6505736141202	11.6159347503753	33.6852124778651	7.69	6.08	9.67	1.41921809120167	2.76741429252742	4.11561049385318	1.44844766545193	2.82441070628943	4.20037374712694	1.49096302202669	2.91205919867522	4.32306942093779	2.46157601466434	8.56724290407005	-1.03300936558739	60.5203376534946	0.151444281832673	0.205116252559833	0.132034639051782	0.172623513456894	0.227269319066225	0.152855162939352	0.206122018043324	0.257295434614391	0.190077375657084	0.00249133285450009	0.00255866748508991	0.00344029378057202
155	29.6045667991337	0.09	2.47463265229891	1.28095121452563	3.66831409007218	0.110030228514064	23.8069107198006	13.2358120815105	34.3780093580907	7.99	5.62	10.5	1.56069387331112	2.80717945178151	4.05366503025189	1.58937706472	2.85877116166865	4.1281652586173	1.62030993645398	2.91375151400301	4.20486743076139	2.47463265229891	8.61270627450756	-4.40052002988625	57.5311203104174	0.151444281832673	0.205116252559833	0.132034639051782	0.172623513456894	0.227269319066225	0.152855162939352	0.206122018043324	0.257295434614391	0.190077375657084	0.00249133285450009	0.00255866748508991	0.00344029378057202
155	29.6045667991337	0.09	2.48883833161819	1.23502651060975	3.74265015262664	0.0948413554538929	22.0853964316267	11.4328328173038	32.7379600459497	7.97	6.01	10.45	1.35180408934566	2.61135010790211	3.87089612645856	1.3768758311844	2.65978249264773	3.94268915411105	1.41039996386651	2.72310337111533	4.03699770256654	2.48883833161819	8.56794287926224	3.96180310737924	65.7934097487458	0.151444281832673	0.205116252559833	0.132034639051782	0.172623513456894	0.227269319066225	0.152855162939352	0.206122018043324	0.257295434614391	0.190077375657084	0.00249133285450009	0.00255866748508991	0.00344029378057202
155	29.6045667991337	0.09	2.49057462652974	1.21503015446572	3.76611909859376	0.107399412110165	24.0769041363698	13.2397877547795	34.9140205179602	8	5.81	10.35	1.55930811084447	2.8356430328963	4.11197795494812	1.58785243774139	2.8875516461659	4.1872508545904	1.6243049098303	2.95366505071659	4.28495392457139	2.49057462652974	8.51351568822311	3.30889461553827	64.6532147862151	0.151444281832673	0.205116252559833	0.132034639051782	0.172623513456894	0.227269319066225	0.152855162939352	0.206122018043324	0.257295434614391	0.190077375657084	0.00249133285450009	0.00255866748508991	0.00344029378057202
155	29.6045667991337	0.09	2.50805279828203	1.25437850134953	3.76172709521453	0.107066465740531	24.5950131048471	13.5054265990885	35.6845996106057	7.96	5.66	10.73	1.59824909745723	2.91060465275666	4.22296020805609	1.62797668562499	2.9647421814898	4.30150767735461	1.65821266596433	3.01893759607691	4.38047030939715	2.50805279828203	8.7843963344026	-0.767743114003663	61.196703328057	0.151444281832673	0.205116252559833	0.132034639051782	0.172623513456894	0.227269319066225	0.152855162939352	0.206122018043324	0.257295434614391	0.190077375657084	0.00249133285450009	0.00255866748508991	0.00344029378057202
155	29.6045667991337	0.09	2.51667005012108	1.25618965271596	3.7771504475262	0.106412240164362	25.789640234519	14.1214484721247	37.4578319969133	8.14	5.98	10.64	1.63706711463406	2.9897338087884	4.34240050294274	1.66546639178776	3.04159868243504	4.41773097308233	1.70399907298993	3.11119544380413	4.51967736956045	2.51667005012108	8.73785162970253	4.54999163106708	66.7218661036724	0.151444281832673	0.205116252559833	0.132034639051782	0.172623513456894	0.227269319066225	0.152855162939352	0.206122018043324	0.257295434614391	0.190077375657084	0.00249133285450009	0.00255866748508991	0.00344029378057202
155	29.6045667991337	0.09	2.54605660821311	1.29693086413423	3.79518235229199	0.109722090503096	25.9719373264876	14.4213100583369	37.5225645946383	7.78	5.88	10.13	1.74422077664194	3.14123977026026	4.53825876387858	1.77902635149892	3.20392257821189	4.62881880492487	1.82372429188041	3.28511921943612	4.74559081977459	2.54605660821311	8.57111784622496	-0.717090027560118	60.9211617410992	0.151444281832673	0.205116252559833	0.132034639051782	0.172623513456894	0.227269319066225	0.152855162939352	0.206122018043324	0.257295434614391	0.190077375657084	0.00249133285450009	0.00255866748508991	0.00344029378057202
155	29.6045667991337	0.09	2.57404368212237	1.32843008501922	3.81965727922553	0.11264179091771	24.7951010680089	13.9295675287759	35.6606346072419	7.81	6.3	10.33	1.67928047624405	2.98917601310947	4.29907154997489	1.71244744594322	3.04821434033045	4.38398123471767	1.75808301569826	3.13465298664094	4.50473183546544	2.57404368212237	8.65206508266984	1.79852249971926	64.0442928699096	0.151444281832673	0.205116252559833	0.132034639051782	0.172623513456894	0.227269319066225	0.152855162939352	0.206122018043324	0.257295434614391	0.190077375657084	0.00249133285450009	0.00255866748508991	0.00344029378057202
155	29.6045667991337	0.09	2.58753289166078	1.31429577582082	3.86077000750073	0.0844185222732689	22.493248267044	10.927672325297	34.0588242087911	8.37	5.82	11.22	1.23320974906619	2.53840820124802	3.84360665342985	1.25263842125508	2.57839969568843	3.90416097012178	1.27351047570978	2.62326349428179	3.96844808306607	2.58753289166078	8.95231332583132	-0.0709240946333998	62.9448085069156	0.151444281832673	0.205116252559833	0.132034639051782	0.172623513456894	0.227269319066225	0.152855162939352	0.206122018043324	0.257295434614391	0.190077375657084	0.00249133285450009	0.00255866748508991	0.00344029378057202
155	29.6045667991337	0.09	2.60224001359534	1.33795878338606	3.86652124380462	0.10051050927456	25.0578976977222	13.3542186532842	36.7615767421601	8.33	6.33	11.09	1.51454267721364	2.84189262208314	4.16924256695264	1.53884337924541	2.8874905354695	4.2361376916936	1.57471712342793	2.95757526838523	4.33623490175932	2.60224001359534	9.10750960149599	1.19801751498417	65.0486488386235	0.151444281832673	0.205116252559833	0.132034639051782	0.172623513456894	0.227269319066225	0.152855162939352	0.206122018043324	0.257295434614391	0.190077375657084	0.00249133285450009	0.00255866748508991	0.00344029378057202
155	29.6045667991337	0.09	2.62089085861281	1.34629919127375	3.89548252595187	0.0918513824256659	22.0722135710036	11.2362642350804	32.9081629069269	8.32	6.28	11.07	1.27574147299445	2.50603204625676	3.73632261951908	1.29629305726332	2.546403022563	3.79651298786268	1.32706047089659	2.60920194976551	3.88552776520799	2.62089085861281	8.70229476174086	2.87185257927619	65.2752540148493	0.151444281832673	0.205116252559833	0.132034639051782	0.172623513456894	0.227269319066225	0.152855162939352	0.206122018043324	0.257295434614391	0.190077375657084	0.00249133285450009	0.00255866748508991	0.00344029378057202
155	29.6045667991337	0.09	2.63611260193565	1.29217063999815	3.98005456387316	0.110961577715712	25.3031880635295	14.120797448823	36.485578678236	7.83	5.57	10.15	1.69686074750988	3.04062052922107	4.38438031093226	1.73003288589839	3.10006199201068	4.47009109812298	1.7677511574251	3.16529699384958	4.56880821709978	2.63611260193565	8.39004730326631	-0.16160222689525	60.8840914829396	0.151444281832673	0.205116252559833	0.132034639051782	0.172623513456894	0.227269319066225	0.152855162939352	0.206122018043324	0.257295434614391	0.190077375657084	0.00249133285450009	0.00255866748508991	0.00344029378057202
155	29.6045667991337	0.09	2.63985228897681	1.34552341960889	3.93418115834473	0.13419513622824	28.296318838741	17.074660939692	39.5179767377899	7.83	5.79	10.37	2.05272709392864	3.40180226968388	4.75087744543912	2.09291286905364	3.46839858510914	4.84388430116464	2.13973140946501	3.54608953237869	4.9503801548779	2.63985228897681	8.49622859721308	0.883967856475842	62.4384499201372	0.151444281832673	0.205116252559833	0.132034639051782	0.172623513456894	0.227269319066225	0.152855162939352	0.206122018043324	0.257295434614391	0.190077375657084	0.00249133285450009	0.00255866748508991	0.00344029378057202
155	29.6045667991337	0.09	2.64426237343832	1.32841156094513	3.96011318593151	0.0983129605240874	22.7624938161308	11.9996304031596	33.5253572291021	7.85	5.8	10.24	1.4387655759292	2.72924177034044	4.01971796475168	1.46669269901131	2.78221764918847	4.09774259936562	1.50012797200271	2.84655973840793	4.19614620681574	2.64426237343832	8.33089426039859	2.54524828608227	63.4386241211409	0.151444281832673	0.205116252559833	0.132034639051782	0.172623513456894	0.227269319066225	0.152855162939352	0.206122018043324	0.257295434614391	0.190077375657084	0.00249133285450009	0.00255866748508991	0.00344029378057202
155	29.6045667991337	0.09	2.65485667691985	1.32921447481284	3.98049887902687	0.124788491265577	27.0845087895772	15.8856010186219	38.2834165605325	7.86	5.99	10.62	1.90238495230024	3.24351353790988	4.58464212351952	1.93916722942483	3.30622629941721	4.6732853694096	1.98289202415647	3.38131886980361	4.78529613633759	2.65485667691985	8.56328903720001	-1.85885074732433	59.6887029743337	0.151444281832673	0.205116252559833	0.132034639051782	0.172623513456894	0.227269319066225	0.152855162939352	0.206122018043324	0.257295434614391	0.190077375657084	0.00249133285450009	0.00255866748508991	0.00344029378057202
155	29.6045667991337	0.09	2.65594157611066	1.34640795552861	3.96547519669272	0.108986200631995	27.1155511021682	15.0106748031264	39.22042740121	8	6.62	11.11	1.76703761261202	3.1920083082644	4.61697900391677	1.79933351774903	3.25034820821019	4.70136289867136	1.84749705383268	3.33181749822648	4.82634926126075	2.65594157611066	9.02219832938546	-1.62493399821149	62.2396791159519	0.151444281832673	0.205116252559833	0.132034639051782	0.172623513456894	0.227269319066225	0.152855162939352	0.206122018043324	0.257295434614391	0.190077375657084	0.00249133285450009	0.00255866748508991	0.00344029378057202
155	29.6045667991337	0.09	2.66900017692256	1.35908172686104	3.97891862698407	0.119418828553896	25.9964600379499	14.9747756776011	37.0181443982987	7.9	6.04	11.03	1.78423707439861	3.09746528438564	4.41069349437268	1.81817321043388	3.15637898187783	4.49458475332178	1.85476089631847	3.22142379256089	4.59510159830981	2.66900017692256	8.69500433395145	1.50812039052996	63.7415604158035	0.151444281832673	0.205116252559833	0.132034639051782	0.172623513456894	0.227269319066225	0.152855162939352	0.206122018043324	0.257295434614391	0.190077375657084	0.00249133285450009	0.00255866748508991	0.00344029378057202
155	29.6045667991337	0.09	2.68640080729698	1.33206220307936	4.0407394115146	0.102514972811367	25.6969402307017	13.8259531738798	37.5679272875235	7.75	5.71	10.63	1.6779083186293	3.11856327257578	4.55921822652226	1.71175022614024	3.18146189979264	4.65117357344504	1.74595092238879	3.24575219395129	4.74406936119124	2.68640080729698	8.56533268825831	-0.435556238837473	61.1224874447943	0.151444281832673	0.205116252559833	0.132034639051782	0.172623513456894	0.227269319066225	0.152855162939352	0.206122018043324	0.257295434614391	0.190077375657084	0.00249133285450009	0.00255866748508991	0.00344029378057202
155	29.6045667991337	0.09	2.69672878690377	1.39156537092234	4.00189220288521	0.103908413484321	25.8287500782512	13.9863509415805	37.6711492149218	8.14	5.93	10.67	1.6209574087805	2.99344010269414	4.36592279660779	1.64905028986018	3.04531953911155	4.44158878836292	1.68373489591168	3.11114259745243	4.54402079797786	2.69672878690377	8.85590040658281	1.24038585548109	63.9372258875955	0.151444281832673	0.205116252559833	0.132034639051782	0.172623513456894	0.227269319066225	0.152855162939352	0.206122018043324	0.257295434614391	0.190077375657084	0.00249133285450009	0.00255866748508991	0.00344029378057202
155	29.6045667991337	0.09	2.70125857979295	1.3643409815948	4.0381761779911	0.0931301343669869	23.2908267829578	11.9433908938222	34.6382626720935	7.92	6.19	10.68	1.42051198889522	2.77014283218234	4.11977367546946	1.44737329633622	2.82252511325595	4.19767693017568	1.48312726491267	2.89129064614959	4.29985767529599	2.70125857979295	8.61791219094919	-1.16218115444514	61.0147946876782	0.151444281832673	0.205116252559833	0.132034639051782	0.172623513456894	0.227269319066225	0.152855162939352	0.206122018043324	0.257295434614391	0.190077375657084	0.00249133285450009	0.00255866748508991	0.00344029378057202
155	29.6045667991337	0.09	2.84461715910143	1.46011826853593	4.22911604966692	0.0995898976685091	24.9319526001826	13.2274142071963	36.6364909931688	8.06	5.79	10.43	1.54719116297571	2.91625378433717	4.28531640569864	1.57486656245423	2.96841830698546	4.3619700515167	1.60726562298589	3.03170694016947	4.45826064243548	2.84461715910143	8.45691944554708	-0.518634593766748	61.0071840243717	0.151444281832673	0.205116252559833	0.132034639051782	0.172623513456894	0.227269319066225	0.152855162939352	0.206122018043324	0.257295434614391	0.190077375657084	0.00249133285450009	0.00255866748508991	0.00344029378057202
155	29.6045667991337	0.09	2.85387806085257	1.44005863074076	4.26769749096438	0.0933804368926567	25.6105909754023	13.1514054176055	38.0697765331991	7.49	5.79	10	1.64750350572086	3.20829121114881	4.76907891657675	1.68409121218344	3.27954084228607	4.87499047238871	1.72819154846407	3.36324913347692	5.00004412490876	2.85387806085257	8.40790197488743	0.18222534236138	61.5181598966878	0.151444281832673	0.205116252559833	0.132034639051782	0.172623513456894	0.227269319066225	0.152855162939352	0.206122018043324	0.257295434614391	0.190077375657084	0.00249133285450009	0.00255866748508991	0.00344029378057202
155	29.6045667991337	0.09	2.92290842645809	1.47903155925222	4.36678529366396	0.0817514658561978	23.3408395209585	11.1275041772711	35.5541748646458	7.78	5.96	10.01	1.34621777765783	2.82380061224822	4.30138344683861	1.37310485097426	2.88019842198788	4.3872919930015	1.40926885004568	2.95638327034516	4.50635320793539	2.92290842645809	8.32670609951461	0.246571743436887	61.3382081588517	0.151444281832673	0.205116252559833	0.132034639051782	0.172623513456894	0.227269319066225	0.152855162939352	0.206122018043324	0.257295434614391	0.190077375657084	0.00249133285450009	0.00255866748508991	0.00344029378057202
155	29.6045667991337	0.09	3.05070618883362	1.57190248524034	4.52950989242689	0.105532797059439	27.9954715779704	15.2703560131827	40.720587142758	8.07	6.23	10.63	1.7830177713965	3.26884476688392	4.75467176237135	1.81472170745125	3.32696827362892	4.83921483980659	1.8624523369546	3.40968702186673	4.95720803754496	3.05070618883362	8.69271039489579	0.124097802857067	62.71258380887	0.151444281832673	0.205116252559833	0.132034639051782	0.172623513456894	0.227269319066225	0.152855162939352	0.206122018043324	0.257295434614391	0.190077375657084	0.00249133285450009	0.00255866748508991	0.00344029378057202
155	29.6045667991337	0.1	1.81150517835323	0.941895991219868	2.68111436548659	0.134654564531773	23.8295491582596	14.3979463936643	33.261151922855	7.72	5.46	10.87	1.75331541821615	2.90185244520021	4.05038947218427	1.78905789444143	2.96100859642905	4.13295929841667	1.8156131362264	3.003735159191	4.19412859986467	1.81150517835323	8.91826673907463	-0.311808757755471	61.5253116065921	0.151444281832673	0.205116252559833	0.132034639051782	0.172623513456894	0.227269319066225	0.152855162939352	0.206122018043324	0.257295434614391	0.190077375657084	0.00249133285450009	0.00255866748508991	0.00344029378057202
155	29.6045667991337	0.1	1.89969405769212	1.00443379244595	2.7949543229383	0.120903687250628	20.7454272964634	12.0115657639668	29.47928882896	8.37	6.02	12.04	1.35617326637183	2.3422753079639	3.32837734955597	1.37757679579562	2.3792417927898	3.38090678978398	1.39713110134716	2.41220861798223	3.4304470593174	1.89969405769212	9.47229737586384	1.5348289246706	64.9659003768374	0.151444281832673	0.205116252559833	0.132034639051782	0.172623513456894	0.227269319066225	0.152855162939352	0.206122018043324	0.257295434614391	0.190077375657084	0.00249133285450009	0.00255866748508991	0.00344029378057202
155	29.6045667991337	0.1	1.96320958108156	1.0456707826277	2.88074837953541	0.115999311592398	22.8752944083777	13.0158884391994	32.734700377556	8.13	5.98	10.74	1.5099905852535	2.65379342738719	3.79759626952088	1.53625086012184	2.69994559914745	3.86364033817306	1.56907316551008	2.75879718901707	3.94907016903868	1.96320958108156	9.06891987313751	3.72362716072794	66.7077871396938	0.151444281832673	0.205116252559833	0.132034639051782	0.172623513456894	0.227269319066225	0.152855162939352	0.206122018043324	0.257295434614391	0.190077375657084	0.00249133285450009	0.00255866748508991	0.00344029378057202
155	29.6045667991337	0.1	1.96996731947341	1.05744664575463	2.88248799319219	0.124739149669291	22.091268485086	12.9549027271707	31.2276342430013	8.57	6.23	10.88	1.42989646678162	2.4383221872672	3.44674790775278	1.45059266652795	2.47361425505388	3.49663584357981	1.48627017122889	2.53168097372574	3.58296724283919	1.96996731947341	9.38942665708086	-0.29955324993245	63.6221416816217	0.151444281832673	0.205116252559833	0.132034639051782	0.172623513456894	0.227269319066225	0.152855162939352	0.206122018043324	0.257295434614391	0.190077375657084	0.00249133285450009	0.00255866748508991	0.00344029378057202
155	29.6045667991337	0.1	2.02754199555475	1.08304537449322	2.97203861661628	0.12003429381533	21.3372406342754	12.3172950121368	30.357186256414	8.12	5.95	11.75	1.4299751788873	2.47714489771454	3.52431461654178	1.45490587141389	2.52033231711911	3.58575876282433	1.47795132564435	2.55892449528412	3.64902670763422	2.02754199555475	9.28120903030176	0.333731027718019	63.7047593508805	0.151444281832673	0.205116252559833	0.132034639051782	0.172623513456894	0.227269319066225	0.152855162939352	0.206122018043324	0.257295434614391	0.190077375657084	0.00249133285450009	0.00255866748508991	0.00344029378057202
155	29.6045667991337	0.1	2.14673813916404	1.11962497107314	3.17385130725495	0.103116120107971	22.2652604468371	12.0130368717578	32.5174840219164	8.48	5.99	10.48	1.33886531200163	2.48148617149714	3.62410703099264	1.3589884477751	2.518782890369	3.67857733296291	1.39223246024037	2.57836993544853	3.76688437167281	2.14673813916404	8.9481770164595	-4.25210143763014	58.711418118043	0.151444281832673	0.205116252559833	0.132034639051782	0.172623513456894	0.227269319066225	0.152855162939352	0.206122018043324	0.257295434614391	0.190077375657084	0.00249133285450009	0.00255866748508991	0.00344029378057202
155	29.6045667991337	0.1	2.14734858732105	1.16503803725361	3.12965913738849	0.098078237673636	18.5277169979396	9.75557857337752	27.2998554225016	8.02	5.81	10.79	1.14569531785108	2.1758954074684	3.20609549708572	1.16646928182508	2.2153491541161	3.26422902640711	1.18904190821053	2.26098845842765	3.32806406858504	2.14734858732105	8.83457719750028	0.40702475057858	62.5711354962221	0.151444281832673	0.205116252559833	0.132034639051782	0.172623513456894	0.227269319066225	0.152855162939352	0.206122018043324	0.257295434614391	0.190077375657084	0.00249133285450009	0.00255866748508991	0.00344029378057202
155	29.6045667991337	0.1	2.18635967352635	1.14208721624341	3.23063213080929	0.111657788109172	21.8330197077978	12.2181166962445	31.4479227193512	8.46	6.17	11.47	1.36577178131323	2.44054979659275	3.51532781187227	1.38653338244557	2.47764949517618	3.56876560790679	1.41575108004431	2.52532589606608	3.63947007393664	2.18635967352635	9.20544923117346	-1.69704237905919	61.8448226728499	0.151444281832673	0.205116252559833	0.132034639051782	0.172623513456894	0.227269319066225	0.152855162939352	0.206122018043324	0.257295434614391	0.190077375657084	0.00249133285450009	0.00255866748508991	0.00344029378057202
155	29.6045667991337	0.1	2.18684545482251	1.18424695958482	3.18944395006019	0.125473753958082	23.6121189140372	13.879484698429	33.3447531296455	8	5.65	12.12	1.63494245919266	2.78140410849943	3.92786575780621	1.6648893355687	2.83235046720504	3.99981159884138	1.67913746446338	2.85585731587402	4.03361497459418	2.18684545482251	9.17536481127217	-0.017711521064543	63.0731175348244	0.151444281832673	0.205116252559833	0.132034639051782	0.172623513456894	0.227269319066225	0.152855162939352	0.206122018043324	0.257295434614391	0.190077375657084	0.00249133285450009	0.00255866748508991	0.00344029378057202
155	29.6045667991337	0.1	2.19698864650226	1.1524616989472	3.24151559405733	0.0941760959046313	22.0729055794401	11.3849038761484	32.7609072827318	8.13	6.38	11.72	1.32025621754432	2.55969581715812	3.79913541677193	1.34318544998373	2.60415071885514	3.86511598772655	1.37163916041366	2.6579434743329	3.95056155624831	2.19698864650226	9.34682635510996	0.0751870771554711	63.8938922562149	0.151444281832673	0.205116252559833	0.132034639051782	0.172623513456894	0.227269319066225	0.152855162939352	0.206122018043324	0.257295434614391	0.190077375657084	0.00249133285450009	0.00255866748508991	0.00344029378057202
155	29.6045667991337	0.1	2.20790218324286	1.16964458480128	3.24615978168444	0.148274592794134	25.7059361525898	16.0868167133578	35.3250555918217	7.85	5.93	10.47	1.92903731984866	3.08250607087584	4.23597482190302	1.96649423746698	3.14236036958055	4.31822650169413	2.00977276930911	3.21484014177482	4.42030183103971	2.20790218324286	8.64222338538437	0.523405571540859	62.1763210897201	0.151444281832673	0.205116252559833	0.132034639051782	0.172623513456894	0.227269319066225	0.152855162939352	0.206122018043324	0.257295434614391	0.190077375657084	0.00249133285450009	0.00255866748508991	0.00344029378057202
155	29.6045667991337	0.1	2.22768693884453	1.20542733851297	3.24994653917609	0.140551939683602	27.9628324333643	17.1669531960109	38.7587116707177	7.85	6.04	11.06	2.05893812675725	3.35375422602984	4.64857032530243	2.09894089819498	3.41891376726069	4.73888663632639	2.14254110514652	3.4868973521517	4.84178736783605	2.22768693884453	9.31140228897287	3.05511248895595	66.6531670683123	0.151444281832673	0.205116252559833	0.132034639051782	0.172623513456894	0.227269319066225	0.152855162939352	0.206122018043324	0.257295434614391	0.190077375657084	0.00249133285450009	0.00255866748508991	0.00344029378057202
155	29.6045667991337	0.1	2.24139023724321	1.18011898973207	3.30266148475434	0.118961205931063	23.0066149663469	13.2312490592265	32.7819808734674	7.53	5.68	11.31	1.64890580228723	2.86713225177664	4.08535870126605	1.68496557161227	2.92983330327397	4.17470103493567	1.70792257348726	2.97545129325721	4.23489263593457	2.24139023724321	8.80319790366856	1.56120241986593	63.4886554512631	0.151444281832673	0.205116252559833	0.132034639051782	0.172623513456894	0.227269319066225	0.152855162939352	0.206122018043324	0.257295434614391	0.190077375657084	0.00249133285450009	0.00255866748508991	0.00344029378057202
155	29.6045667991337	0.1	2.2504253174125	1.18063116271958	3.32021947210541	0.125324018060417	23.2810585719749	13.6783305091508	32.8837866347991	7.9	5.47	10.52	1.63069342966053	2.77550460002873	3.92031577039693	1.66176660700987	2.82839237470295	3.99501814239603	1.69050114476087	2.87745330532495	4.06691786673671	2.2504253174125	8.69087934714396	5.38157763954662	66.8905513431638	0.151444281832673	0.205116252559833	0.132034639051782	0.172623513456894	0.227269319066225	0.152855162939352	0.206122018043324	0.257295434614391	0.190077375657084	0.00249133285450009	0.00255866748508991	0.00344029378057202
155	29.6045667991337	0.1	2.25853294323	1.17964488369921	3.33742100276079	0.116919132726316	24.3047377931535	13.8759496070108	34.7335259792963	7.71	5.92	10.59	1.69292454557518	2.96528081674565	4.23763708791612	1.72763760103891	3.02608326522232	4.32452892940573	1.76603963659025	3.09431166537197	4.42483214118124	2.25853294323	9.01331022663955	-2.47620340130844	59.9167394283173	0.151444281832673	0.205116252559833	0.132034639051782	0.172623513456894	0.227269319066225	0.152855162939352	0.206122018043324	0.257295434614391	0.190077375657084	0.00249133285450009	0.00255866748508991	0.00344029378057202
155	29.6045667991337	0.1	2.26824447055176	1.18259873620479	3.35389020489873	0.125974209574937	23.205741383561	13.662361485196	32.7491212819259	7.77	5.97	10.43	1.65473052263511	2.81058648677704	3.96644245091897	1.68789543817699	2.86691763084071	4.04593982350444	1.72713910834505	2.93594615880893	4.13982606600609	2.26824447055176	8.6210525567239	-0.666618885802194	61.1472308863421	0.151444281832673	0.205116252559833	0.132034639051782	0.172623513456894	0.227269319066225	0.152855162939352	0.206122018043324	0.257295434614391	0.190077375657084	0.00249133285450009	0.00255866748508991	0.00344029378057202
155	29.6045667991337	0.1	2.27084141492154	1.18227020281057	3.35941262703251	0.119444016743764	24.4397428856342	14.0792985774189	34.8001871938496	7.73	5.6	10.87	1.71356518366007	2.97451554678971	4.23546590991935	1.74843734430295	3.03504886350945	4.32166038271594	1.77931788601863	3.08338459609978	4.39130880763767	2.27084141492154	8.81613626510586	-0.565341725517447	61.3090987026822	0.151444281832673	0.205116252559833	0.132034639051782	0.172623513456894	0.227269319066225	0.152855162939352	0.206122018043324	0.257295434614391	0.190077375657084	0.00249133285450009	0.00255866748508991	0.00344029378057202
155	29.6045667991337	0.1	2.27670333660576	1.20902369046483	3.34438298274669	0.109683133491353	23.969642548289	13.3073794454591	34.6319056511188	8.11	6.28	11.13	1.54819628771904	2.78865660690816	4.02911692609727	1.57538582679358	2.83763120294644	4.09987657909929	1.61242341815301	2.90557185979553	4.19713950210408	2.27670333660576	9.39756091877877	-4.62585600712066	59.4922526142666	0.151444281832673	0.205116252559833	0.132034639051782	0.172623513456894	0.227269319066225	0.152855162939352	0.206122018043324	0.257295434614391	0.190077375657084	0.00249133285450009	0.00255866748508991	0.00344029378057202
155	29.6045667991337	0.1	2.28160237605287	1.23427613942328	3.32892861268247	0.142719894739832	27.784044621639	17.1524099795318	38.4156792637462	8.13	6.23	11.21	1.99020065637883	3.2237932692158	4.45738588205276	2.02483192902515	3.27989015738823	4.5349483857513	2.07015519793529	3.35388487107361	4.63193651013788	2.28160237605287	9.2928371878493	0.211408159192364	63.9572511448389	0.151444281832673	0.205116252559833	0.132034639051782	0.172623513456894	0.227269319066225	0.152855162939352	0.206122018043324	0.257295434614391	0.190077375657084	0.00249133285450009	0.00255866748508991	0.00344029378057202
155	29.6045667991337	0.1	2.2876419127507	1.1911638554688	3.3841199700326	0.123657516433457	24.4544527374351	14.2903257365186	34.6185797383516	8.01	5.6	9.82	1.68176998772875	2.87794452263962	4.07411905755048	1.71247881268892	2.93049528477456	4.14851175686019	1.75227798296139	2.99985890031325	4.24450803311346	2.2876419127507	8.57834701074729	3.5204057596922	64.921768545985	0.151444281832673	0.205116252559833	0.132034639051782	0.172623513456894	0.227269319066225	0.152855162939352	0.206122018043324	0.257295434614391	0.190077375657084	0.00249133285450009	0.00255866748508991	0.00344029378057202
155	29.6045667991337	0.1	2.30771018331231	1.23416992549771	3.38125044112691	0.0826318233262366	20.0471446647288	9.61830109481577	30.4759882346418	8.06	5.64	10.78	1.12473683352158	2.34425620378108	3.56377557404057	1.14483727215162	2.38615096222838	3.62746465230515	1.16582363811804	2.42842838792464	3.69107968387943	2.30771018331231	8.84654119755914	2.55754917443665	64.7677773407696	0.151444281832673	0.205116252559833	0.132034639051782	0.172623513456894	0.227269319066225	0.152855162939352	0.206122018043324	0.257295434614391	0.190077375657084	0.00249133285450009	0.00255866748508991	0.00344029378057202
155	29.6045667991337	0.1	2.30905955507329	1.22048865930491	3.39763045084168	0.146038695919018	25.8526694450053	16.0920815287214	35.6132573612892	8.07	6.07	10.91	1.88043784639602	3.02100992764586	4.16158200889571	1.91396329433925	3.07487010242345	4.23577691050764	1.95607200912875	3.13523632853672	4.32944260967584	2.30905955507329	8.86165089341964	-0.944086880800948	61.198432475242	0.151444281832673	0.205116252559833	0.132034639051782	0.172623513456894	0.227269319066225	0.152855162939352	0.206122018043324	0.257295434614391	0.190077375657084	0.00249133285450009	0.00255866748508991	0.00344029378057202
155	29.6045667991337	0.1	2.31311087599117	1.21523762260335	3.41098412937898	0.119650295908604	24.5449255469942	14.1500832861449	34.9397678078435	7.8	5.76	11.29	1.70664362020482	2.96036706965508	4.21409051910534	1.74039989013103	3.0189211513045	4.29744241247797	1.76839416149196	3.06888484924045	4.36881923232611	2.31311087599117	9.06720716759313	1.15572424821835	64.021785042087	0.151444281832673	0.205116252559833	0.132034639051782	0.172623513456894	0.227269319066225	0.152855162939352	0.206122018043324	0.257295434614391	0.190077375657084	0.00249133285450009	0.00255866748508991	0.00344029378057202
155	29.6045667991337	0.1	2.31928278023497	1.25239587409931	3.38616968637062	0.131717219073545	26.2925692067542	15.7528799894572	36.8322584240513	7.87	5.94	10.75	1.884826208667	3.14589608803267	4.40696596739833	1.92116545285165	3.20654862225406	4.49193179165646	1.96199286589713	3.27772849845291	4.58507547999224	2.31928278023497	8.86283619543273	-1.41651659865689	60.7899126592912	0.151444281832673	0.205116252559833	0.132034639051782	0.172623513456894	0.227269319066225	0.152855162939352	0.206122018043324	0.257295434614391	0.190077375657084	0.00249133285450009	0.00255866748508991	0.00344029378057202
155	29.6045667991337	0.1	2.32409300237278	1.21196939211379	3.43621661263177	0.10033058141758	22.7503357335808	12.1138518539375	33.3868196132241	8.48	5.92	10.39	1.34987643852581	2.53512611393958	3.72037578935336	1.3701521217703	2.57320472069504	3.77625731961977	1.40362390336914	2.63184402880412	3.86465316170499	2.32409300237278	8.87083039002261	-0.714675434055346	61.835911855991	0.151444281832673	0.205116252559833	0.132034639051782	0.172623513456894	0.227269319066225	0.152855162939352	0.206122018043324	0.257295434614391	0.190077375657084	0.00249133285450009	0.00255866748508991	0.00344029378057202
155	29.6045667991337	0.1	2.33478170729067	1.26479420671823	3.40476920786312	0.109140510298198	20.4457913671681	11.3256619387011	29.5659207956351	8.28	5.51	11.18	1.29069043085326	2.33003487227985	3.36937931370644	1.311765984834	2.36808177690846	3.42439756898292	1.32855211774848	2.40140958764869	3.4703811051626	2.33478170729067	8.84239971825855	0.580085705051821	62.7083535377664	0.151444281832673	0.205116252559833	0.132034639051782	0.172623513456894	0.227269319066225	0.152855162939352	0.206122018043324	0.257295434614391	0.190077375657084	0.00249133285450009	0.00255866748508991	0.00344029378057202
155	29.6045667991337	0.1	2.33528429363937	1.25309347330667	3.41747511397208	0.121832157989788	26.786361611808	15.558243168273	38.014480055343	8.19	6.38	10.94	1.79298874477291	3.08695810728354	4.38092746979416	1.82345710224539	3.13941495810843	4.45537281397147	1.87083885890591	3.21732556340078	4.57038875011306	2.33528429363937	9.41402383306916	-1.13481058221855	63.2675498124629	0.151444281832673	0.205116252559833	0.132034639051782	0.172623513456894	0.227269319066225	0.152855162939352	0.206122018043324	0.257295434614391	0.190077375657084	0.00249133285450009	0.00255866748508991	0.00344029378057202
155	29.6045667991337	0.1	2.34252707483664	1.26403977883241	3.42101437084086	0.127646891274886	24.4802807882227	14.4885001307299	34.4720614457156	8.42	6.06	10.76	1.62566425355639	2.74677965526802	3.86789505697965	1.65073071322546	2.78913282954615	3.92753494586685	1.68960461356496	2.84900956725153	4.02038858986539	2.34252707483664	8.99517993665712	1.20594910476713	64.2309211892509	0.151444281832673	0.205116252559833	0.132034639051782	0.172623513456894	0.227269319066225	0.152855162939352	0.206122018043324	0.257295434614391	0.190077375657084	0.00249133285450009	0.00255866748508991	0.00344029378057202
155	29.6045667991337	0.1	2.35637852907094	1.25006663881867	3.46269041932321	0.118976289990853	24.7439088054571	14.2311341590123	35.2566834519019	8.4	6.17	10.32	1.60114882021775	2.78394398849395	3.96673915677015	1.6260911244672	2.82731158624479	4.02853204802238	1.67097926134361	2.9053763028108	4.13413056989913	2.35637852907094	9.13138506738498	-4.75193462485599	58.7479660255934	0.151444281832673	0.205116252559833	0.132034639051782	0.172623513456894	0.227269319066225	0.152855162939352	0.206122018043324	0.257295434614391	0.190077375657084	0.00249133285450009	0.00255866748508991	0.00344029378057202
155	29.6045667991337	0.1	2.37350042144572	1.26554481325968	3.48145602963175	0.112457299227863	23.4926453734077	13.1883526355966	33.7969381112189	7.86	5.78	11.22	1.57975197606198	2.81404008347441	4.04832819088685	1.61031966562853	2.86849084853305	4.12666203143758	1.63717308789127	2.91667506836693	4.19023437641974	2.37350042144572	8.99196329455134	-1.78003517917745	60.8049151424464	0.151444281832673	0.205116252559833	0.132034639051782	0.172623513456894	0.227269319066225	0.152855162939352	0.206122018043324	0.257295434614391	0.190077375657084	0.00249133285450009	0.00255866748508991	0.00344029378057202
155	29.6045667991337	0.1	2.37448340082639	1.23236426254946	3.51660253910332	0.137238243501622	26.4738042123038	16.1102271347574	36.8373812898503	8.66	6.37	10.63	1.75978463120311	2.89183966138999	4.02389469157686	1.78421885084881	2.93199221427269	4.07976557769656	1.83399874656848	3.0120446846168	4.18653657677556	2.37448340082639	9.26556444236385	-3.519212113653	60.5909493660886	0.151444281832673	0.205116252559833	0.132034639051782	0.172623513456894	0.227269319066225	0.152855162939352	0.206122018043324	0.257295434614391	0.190077375657084	0.00249133285450009	0.00255866748508991	0.00344029378057202
155	29.6045667991337	0.1	2.38280138434444	1.26168806556067	3.50391470312822	0.127814805033324	27.0390057633217	16.0111785171608	38.0668330094827	8.01	5.96	11.36	1.8844817511863	3.18243362764258	4.48038550409887	1.91890376625306	3.24056408086174	4.56222439547042	1.95370714610161	3.29597838569012	4.64873780243799	2.38280138434444	9.01329112593075	-3.91158176116791	59.2230808590865	0.151444281832673	0.205116252559833	0.132034639051782	0.172623513456894	0.227269319066225	0.152855162939352	0.206122018043324	0.257295434614391	0.190077375657084	0.00249133285450009	0.00255866748508991	0.00344029378057202
155	29.6045667991337	0.1	2.38902108179634	1.28363073581204	3.49441142778064	0.147660286674427	26.5722814238393	16.6047224624856	36.539840385193	8.15	5.65	10.78	1.92085273824824	3.07391103041923	4.22696932259023	1.95392945255242	3.12684318650028	4.29975692044813	1.98916415687188	3.18505987551361	4.37638129385198	2.38902108179634	8.7595270974461	-2.36786136199326	59.8293828856457	0.151444281832673	0.205116252559833	0.132034639051782	0.172623513456894	0.227269319066225	0.152855162939352	0.206122018043324	0.257295434614391	0.190077375657084	0.00249133285450009	0.00255866748508991	0.00344029378057202
155	29.6045667991337	0.1	2.4051097024186	1.26069516468215	3.54952424015506	0.117454847731027	23.824950810702	13.6284662027556	34.0214354186483	7.79	5.84	9.98	1.6468452074963	2.87897445521097	4.11110370292564	1.67961443664369	2.93626081898267	4.19290720132165	1.72369976343381	3.0095104049995	4.3031384492715	2.4051097024186	8.44720212629692	-1.14429159646568	59.7335494319623	0.151444281832673	0.205116252559833	0.132034639051782	0.172623513456894	0.227269319066225	0.152855162939352	0.206122018043324	0.257295434614391	0.190077375657084	0.00249133285450009	0.00255866748508991	0.00344029378057202
155	29.6045667991337	0.1	2.40649743654061	1.29065181676428	3.52234305631694	0.10866812711528	23.2486601095074	12.8530013064673	33.6443189125475	7.75	5.96	10.81	1.55948498188265	2.82081479844151	4.08214461500037	1.59091651495785	2.8776685255798	4.16442053620176	1.62623063110388	2.93817523753503	4.2567870980223	2.40649743654061	8.75702305285309	-2.95259024722601	59.3042448529298	0.151444281832673	0.205116252559833	0.132034639051782	0.172623513456894	0.227269319066225	0.152855162939352	0.206122018043324	0.257295434614391	0.190077375657084	0.00249133285450009	0.00255866748508991	0.00344029378057202
155	29.6045667991337	0.1	2.41150112802173	1.25149570425293	3.57150655179053	0.118530520172563	22.7146220526355	13.0434408314879	32.3858032737832	7.49	5.84	9.71	1.63554539612153	2.84823583000766	4.06092626389379	1.67197005344379	2.91166789024092	4.15136572703805	1.7190191432038	2.98908544629337	4.26598465564709	2.41150112802173	8.10593291599096	-0.599721529897164	59.2809467436381	0.151444281832673	0.205116252559833	0.132034639051782	0.172623513456894	0.227269319066225	0.152855162939352	0.206122018043324	0.257295434614391	0.190077375657084	0.00249133285450009	0.00255866748508991	0.00344029378057202
155	29.6045667991337	0.1	2.41421546713264	1.27911115997126	3.54931977429402	0.0987684670870105	23.0556097593173	12.1820659943436	33.9291535242911	8.07	6.1	10.82	1.42270345814011	2.69258890481631	3.96247435149251	1.44801787798897	2.74049862600727	4.03297937402557	1.48015636026945	2.80405400424819	4.12398029965639	2.41421546713264	8.9439934017619	0.756758114145115	63.5748089666681	0.151444281832673	0.205116252559833	0.132034639051782	0.172623513456894	0.227269319066225	0.152855162939352	0.206122018043324	0.257295434614391	0.190077375657084	0.00249133285450009	0.00255866748508991	0.00344029378057202
155	29.6045667991337	0.1	2.41438724992715	1.28686060821263	3.54191389164167	0.146957303630583	25.7459635557276	16.0613028826081	35.4306242288471	7.78	5.43	11.08	1.94136464597988	3.11197066571099	4.28257668544211	1.98002815606221	3.17394753824691	4.36786692043161	2.00559757215558	3.21561968668649	4.42509425922458	2.41438724992715	8.65333323229944	-0.117625022352627	61.4080988431672	0.151444281832673	0.205116252559833	0.132034639051782	0.172623513456894	0.227269319066225	0.152855162939352	0.206122018043324	0.257295434614391	0.190077375657084	0.00249133285450009	0.00255866748508991	0.00344029378057202
155	29.6045667991337	0.1	2.41587032718607	1.26329120077303	3.56844945359911	0.10960570265156	22.4630886129662	12.4670127945525	32.4591644313798	7.92	5.74	10.48	1.48304294274473	2.67214974338242	3.86125654402012	1.51110231545495	2.72270717730832	3.9343120391617	1.54446223110531	2.78218712584452	4.01554859027133	2.41587032718607	8.6463160819836	2.2512965753316	63.8837220049295	0.151444281832673	0.205116252559833	0.132034639051782	0.172623513456894	0.227269319066225	0.152855162939352	0.206122018043324	0.257295434614391	0.190077375657084	0.00249133285450009	0.00255866748508991	0.00344029378057202
155	29.6045667991337	0.1	2.41760966585146	1.30442973187243	3.53078959983049	0.0910320967603347	20.6658325189595	10.4701719654529	30.861493072466	8.46	5.93	11.13	1.16952667174957	2.30839019689274	3.44725372203591	1.1872556725638	2.34338337205397	3.49951107154415	1.21025254715605	2.38989024974036	3.5647361155801	2.41760966585146	8.95758910414557	2.3817118063526	65.5119356473036	0.151444281832673	0.205116252559833	0.132034639051782	0.172623513456894	0.227269319066225	0.152855162939352	0.206122018043324	0.257295434614391	0.190077375657084	0.00249133285450009	0.00255866748508991	0.00344029378057202
155	29.6045667991337	0.1	2.42003087748367	1.29363525469363	3.54642650027371	0.124688705896038	24.488610818305	14.3584271820089	34.618794454601	8.09	5.98	10.8	1.67262990526842	2.85270679538633	4.03278368550424	1.70213487114771	2.90302815840656	4.1039214456654	1.73914676500209	2.96486610832715	4.1942017552131	2.42003087748367	8.87085942729769	1.25399054074086	63.8740633750723	0.151444281832673	0.205116252559833	0.132034639051782	0.172623513456894	0.227269319066225	0.152855162939352	0.206122018043324	0.257295434614391	0.190077375657084	0.00249133285450009	0.00255866748508991	0.00344029378057202
155	29.6045667991337	0.1	2.44283002138129	1.28729399890663	3.59836604385595	0.110742568056659	25.7429645256186	14.3535742149624	37.1323548362747	7.6	5.92	9.92	1.77429978647842	3.18218555023831	4.5900713139982	1.81216905865668	3.25010363918927	4.68803821972186	1.86078371128089	3.33788755822591	4.81077887724329	2.44283002138129	8.62777503276996	0.763825894100776	62.4678855392256	0.151444281832673	0.205116252559833	0.132034639051782	0.172623513456894	0.227269319066225	0.152855162939352	0.206122018043324	0.257295434614391	0.190077375657084	0.00249133285450009	0.00255866748508991	0.00344029378057202
155	29.6045667991337	0.1	2.44561763468802	1.30126170219458	3.58997356718146	0.0929345067706659	23.0889853578432	11.8268398656999	34.3511308499865	7.46	5.63	9.68	1.48808642974026	2.90512141684813	4.322156403956	1.52156153358333	2.97047329370295	4.41938505382256	1.560131589198	3.04617360833754	4.53245330447933	2.44561763468802	8.28622604094339	-1.66265597441469	59.1144153297078	0.151444281832673	0.205116252559833	0.132034639051782	0.172623513456894	0.227269319066225	0.152855162939352	0.206122018043324	0.257295434614391	0.190077375657084	0.00249133285450009	0.00255866748508991	0.00344029378057202
155	29.6045667991337	0.1	2.4482681367158	1.27153022656571	3.62500604686589	0.123441978579437	26.5697670524106	15.5154451927709	37.6240889120504	7.96	6.09	10.92	1.83504360911722	3.14246098771157	4.44987836630591	1.86910965478591	3.2007981405659	4.53248662634589	1.91049933470217	3.27522051753343	4.63717481900418	2.4482681367158	8.83027444037204	0.864197066762733	63.6194909515387	0.151444281832673	0.205116252559833	0.132034639051782	0.172623513456894	0.227269319066225	0.152855162939352	0.206122018043324	0.257295434614391	0.190077375657084	0.00249133285450009	0.00255866748508991	0.00344029378057202
155	29.6045667991337	0.1	2.4767077896394	1.30935568464567	3.64405989463313	0.135400555654673	26.7000157629948	16.165993495986	37.2340380300036	8	5.72	10.96	1.90484830235657	3.14607819876105	4.38730809516553	1.939773554361	3.20376130863464	4.46774906290829	1.97335119114065	3.26179993816949	4.54797124118091	2.4767077896394	8.91379422004149	-2.04636559796599	60.2183739164041	0.151444281832673	0.205116252559833	0.132034639051782	0.172623513456894	0.227269319066225	0.152855162939352	0.206122018043324	0.257295434614391	0.190077375657084	0.00249133285450009	0.00255866748508991	0.00344029378057202
155	29.6045667991337	0.1	2.47743658758782	1.28982049140177	3.66505268377386	0.129289821224103	26.5335729302368	15.7828952949671	37.2842505655066	7.82	5.96	10.84	1.90015180537013	3.19445929051984	4.48876677566955	1.93752104499055	3.25728296300103	4.57704488101152	1.97915400016851	3.3252995776461	4.6758430548827	2.47743658758782	8.62189306040704	-4.51507690491408	57.3115925968019	0.151444281832673	0.205116252559833	0.132034639051782	0.172623513456894	0.227269319066225	0.152855162939352	0.206122018043324	0.257295434614391	0.190077375657084	0.00249133285450009	0.00255866748508991	0.00344029378057202
155	29.6045667991337	0.1	2.47858972532199	1.31953494563155	3.63764450501243	0.105424437849681	23.0199594465509	12.5504126172008	33.489506275901	8.23	6.06	10.5	1.43966632358682	2.6406351246263	3.84160392566578	1.4637330603437	2.68477831904168	3.90582357773966	1.49881304668719	2.74958560668149	3.99888403686701	2.47858972532199	8.74860558871974	-0.461585085612662	61.7226802034484	0.151444281832673	0.205116252559833	0.132034639051782	0.172623513456894	0.227269319066225	0.152855162939352	0.206122018043324	0.257295434614391	0.190077375657084	0.00249133285450009	0.00255866748508991	0.00344029378057202
155	29.6045667991337	0.1	2.49289062945744	1.3432633177847	3.64251794113019	0.0903230814190537	22.5988313226589	11.4014709108174	33.7961917345005	7.7	5.69	10.1	1.3928851815672	2.76083476564443	4.12878434972166	1.42156414395141	2.81767927619042	4.21379440842942	1.45514971224415	2.88178625111769	4.30906447578349	2.49289062945744	8.65210739646631	-2.15617801456763	59.677640482046	0.151444281832673	0.205116252559833	0.132034639051782	0.172623513456894	0.227269319066225	0.152855162939352	0.206122018043324	0.257295434614391	0.190077375657084	0.00249133285450009	0.00255866748508991	0.00344029378057202
155	29.6045667991337	0.1	2.5012819159954	1.31333677383101	3.68922705815979	0.1185392063735	26.1467157888908	15.0147182881568	37.2787132896247	7.6	6.21	11.1	1.85501177459633	3.23032805042192	4.60564432624751	1.89453837474626	3.29915989664022	4.70378141853417	1.93595443039267	3.37354119211053	4.80821855127972	2.5012819159954	8.82630486861901	0.241753833564675	63.0006731077664	0.151444281832673	0.205116252559833	0.132034639051782	0.172623513456894	0.227269319066225	0.152855162939352	0.206122018043324	0.257295434614391	0.190077375657084	0.00249133285450009	0.00255866748508991	0.00344029378057202
155	29.6045667991337	0.1	2.50513514087714	1.3514266804928	3.65884360126149	0.115627382430399	23.8511487139429	13.5524569909559	34.1498404369299	7.58	5.75	10.37	1.67962731694238	2.95599838074587	4.23236944454936	1.71575741815644	3.01958422482428	4.32341103149213	1.75277063279941	3.08836606208869	4.41859325396227	2.50513514087714	8.47594440980193	-1.13856621476048	60.2687237600641	0.151444281832673	0.205116252559833	0.132034639051782	0.172623513456894	0.227269319066225	0.152855162939352	0.206122018043324	0.257295434614391	0.190077375657084	0.00249133285450009	0.00255866748508991	0.00344029378057202
155	29.6045667991337	0.1	2.51093222624373	1.36373579846494	3.65812865402251	0.112582321041664	25.7335635208786	14.4534276415066	37.0136994002506	8.54	6.29	11.4	1.60077656953285	2.85009802218194	4.09941947483103	1.62425966397886	2.89190842989851	4.15955719581815	1.65959549353808	2.95453702356355	4.24541695806981	2.51093222624373	9.45554435556927	0.748044368292847	65.1218501372641	0.151444281832673	0.205116252559833	0.132034639051782	0.172623513456894	0.227269319066225	0.152855162939352	0.206122018043324	0.257295434614391	0.190077375657084	0.00249133285450009	0.00255866748508991	0.00344029378057202
155	29.6045667991337	0.1	2.51574665195519	1.3236905145709	3.70780278933948	0.105236654446744	25.3473957525577	13.8078322102964	36.886959294819	8.32	6.57	11.36	1.56644844338855	2.87557003994729	4.18469163650603	1.59160898548306	2.92175789971452	4.25190681394597	1.63058793101977	2.99030178467184	4.35533937920307	2.51574665195519	9.17483814430308	-0.950490031525292	63.3036619727166	0.151444281832673	0.205116252559833	0.132034639051782	0.172623513456894	0.227269319066225	0.152855162939352	0.206122018043324	0.257295434614391	0.190077375657084	0.00249133285450009	0.00255866748508991	0.00344029378057202
155	29.6045667991337	0.1	2.52006392502054	1.32006956154665	3.72005828849443	0.0889674111682121	21.8358118191307	10.9262757115469	32.7453479267145	7.77	5.78	10.2	1.32304943511934	2.64407189195696	3.96509434879458	1.34954790360137	2.69702823193447	4.04450856026758	1.38013605855615	2.75790102194218	4.13836191172061	2.52006392502054	8.41786659228991	-1.59172774030856	59.2642387684471	0.151444281832673	0.205116252559833	0.132034639051782	0.172623513456894	0.227269319066225	0.152855162939352	0.206122018043324	0.257295434614391	0.190077375657084	0.00249133285450009	0.00255866748508991	0.00344029378057202
155	29.6045667991337	0.1	2.52250521762498	1.37174057016989	3.67326986508006	0.116212565873458	25.7478357795151	14.6618693742041	36.8338021848262	8.23	5.88	11.19	1.68122506584479	2.95241389750317	4.22360272916154	1.70929142441598	3.0017014728441	4.29411152127221	1.74170215531419	3.05631371857821	4.37321595191676	2.52250521762498	9.10497875773371	-2.68124969307667	60.5920366454272	0.151444281832673	0.205116252559833	0.132034639051782	0.172623513456894	0.227269319066225	0.152855162939352	0.206122018043324	0.257295434614391	0.190077375657084	0.00249133285450009	0.00255866748508991	0.00344029378057202
155	29.6045667991337	0.1	2.52868018478565	1.34660776669764	3.71075260287367	0.111471124163343	25.2731740773284	14.1327984893569	36.4135496652998	8.38	6.36	11.25	1.59384595993449	2.85021727495839	4.10658858998229	1.61889393413299	2.89500966428453	4.17112539443607	1.65652603045572	2.96133995651967	4.26803612861532	2.52868018478565	9.26661032823679	5.56595613593192	69.3812897569478	0.151444281832673	0.205116252559833	0.132034639051782	0.172623513456894	0.227269319066225	0.152855162939352	0.206122018043324	0.257295434614391	0.190077375657084	0.00249133285450009	0.00255866748508991	0.00344029378057202
155	29.6045667991337	0.1	2.53068661428331	1.37574643396102	3.68562679460559	0.11152754281638	24.1005246654583	13.4800756996115	34.7209736313051	8.04	5.56	10.79	1.58036904021962	2.82548287436081	4.070596708502	1.60885840429624	2.87641794601264	4.14397748772905	1.63774286908269	2.92522669757681	4.21475323444603	2.53068661428331	8.78899004567029	-1.02996790013234	61.0730378317566	0.151444281832673	0.205116252559833	0.132034639051782	0.172623513456894	0.227269319066225	0.152855162939352	0.206122018043324	0.257295434614391	0.190077375657084	0.00249133285450009	0.00255866748508991	0.00344029378057202
155	29.6045667991337	0.1	2.54095628369484	1.33281828995289	3.74909427743679	0.120368395453553	27.0859860425102	15.6539314776771	38.5180406073432	8.52	6.11	10.83	1.73805433125534	3.00735412216665	4.27665391307795	1.76379895082953	3.05190001834938	4.34000108586923	1.80352925914395	3.12690440554761	4.44037897433157	2.54095628369484	9.11237932562651	-2.3005403718848	61.1612867301846	0.151444281832673	0.205116252559833	0.132034639051782	0.172623513456894	0.227269319066225	0.152855162939352	0.206122018043324	0.257295434614391	0.190077375657084	0.00249133285450009	0.00255866748508991	0.00344029378057202
155	29.6045667991337	0.1	2.55628956031899	1.33830343912613	3.77427568151185	0.118288990855202	27.1783078973366	15.5932330422318	38.7633827524414	8.06	6.12	10	1.82373926712856	3.17869598897427	4.53365271081997	1.85635060746591	3.23553609687446	4.614721586283	1.90727960263597	3.32925600020516	4.75076239040187	2.55628956031899	8.79166043276842	-0.563789251131009	62.0067368904923	0.151444281832673	0.205116252559833	0.132034639051782	0.172623513456894	0.227269319066225	0.152855162939352	0.206122018043324	0.257295434614391	0.190077375657084	0.00249133285450009	0.00255866748508991	0.00344029378057202
155	29.6045667991337	0.1	2.56682662714429	1.38659894620103	3.74705430808754	0.123507782863163	26.1484159643992	15.2727035307376	37.0241283980608	8.25	5.96	12.17	1.74783794597376	2.99247566468514	4.23711338339652	1.77681303760015	3.04208395747551	4.30735487735087	1.79974127687166	3.07872492533627	4.35818719251055	2.56682662714429	9.371119558964	-0.922443982564654	63.0311156066795	0.151444281832673	0.205116252559833	0.132034639051782	0.172623513456894	0.227269319066225	0.152855162939352	0.206122018043324	0.257295434614391	0.190077375657084	0.00249133285450009	0.00255866748508991	0.00344029378057202
155	29.6045667991337	0.1	2.57673741685461	1.34805949681494	3.80541533689428	0.0936929509708869	20.6684226293264	10.6320445083653	30.7048007502875	8	5.96	10.28	1.25281940647213	2.43544888763537	3.6180783687986	1.27579217315143	2.48010735857376	3.68442254399609	1.30712827130774	2.54287194885285	3.77375231947652	2.57673741685461	8.32074414467717	1.96439329792845	62.9784569164651	0.151444281832673	0.205116252559833	0.132034639051782	0.172623513456894	0.227269319066225	0.152855162939352	0.206122018043324	0.257295434614391	0.190077375657084	0.00249133285450009	0.00255866748508991	0.00344029378057202
155	29.6045667991337	0.1	2.58331370414632	1.39509506364786	3.77153234464478	0.11239091001296	24.8802183403549	13.9636804737691	35.7967562069407	8.61	6.05	11.55	1.53459540123199	2.73431268485984	3.93402996848769	1.55642983652175	2.77321686333686	3.99000389015198	1.58558042703218	5.76906649799263	4.06047155902225	2.58331370414632	9.24908230155198	1.88240292798344	66.0617596773368	0.151444281832673	0.205116252559833	0.132034639051782	0.172623513456894	0.227269319066225	0.152855162939352	0.206122018043324	0.257295434614391	0.190077375657084	0.00249133285450009	0.00255866748508991	0.00344029378057202
155	29.6045667991337	0.1	2.58421875333222	1.35639277555121	3.81204473111324	0.0888185317296326	22.1392587325307	11.0679443886121	33.2105730764492	8.4	6.2	10.66	1.24437250902439	2.48912390319608	3.73387529736776	1.26370557033564	2.52779591232742	3.7918862543192	1.29695302755469	2.58753317798557	3.88916066980786	2.58421875333222	8.81387309374799	-2.66410869900097	59.8116494726367	0.151444281832673	0.205116252559833	0.132034639051782	0.172623513456894	0.227269319066225	0.152855162939352	0.206122018043324	0.257295434614391	0.190077375657084	0.00249133285450009	0.00255866748508991	0.00344029378057202
155	29.6045667991337	0.1	2.59646357405722	1.3856770793112	3.80725006880324	0.135727957517676	27.8116205966047	16.854351357443	38.7688898357664	7.79	5.95	10.06	2.03479780483442	3.35765069439281	4.68050358395121	2.07516983928984	3.4242692002715	4.77336856125316	2.12798502262675	3.5162608730008	4.90186124140009	2.59646357405722	8.63108034078547	1.12963891231505	62.9840110656414	0.151444281832673	0.205116252559833	0.132034639051782	0.172623513456894	0.227269319066225	0.152855162939352	0.206122018043324	0.257295434614391	0.190077375657084	0.00249133285450009	0.00255866748508991	0.00344029378057202
155	29.6045667991337	0.1	2.60734510707308	1.37970168688179	3.83498852726436	0.113379521892078	24.7101020119637	13.9215895350326	35.4986144888949	8.55	5.96	11.29	1.53949521792879	2.73252445679592	3.92555369566305	1.56194345428364	2.77236891628966	3.98279437829568	1.5902211077378	2.82457536586587	4.05693433602309	2.60734510707308	8.98758360917147	-2.14203901934895	60.8172057298335	0.151444281832673	0.205116252559833	0.132034639051782	0.172623513456894	0.227269319066225	0.152855162939352	0.206122018043324	0.257295434614391	0.190077375657084	0.00249133285450009	0.00255866748508991	0.00344029378057202
155	29.6045667991337	0.1	2.60787316725787	1.41559362455806	3.80015270995768	0.142332927763229	28.1372220790858	17.3533840329109	38.9210601252607	7.58	5.59	10.19	2.14916835725527	3.48471671224186	4.82026506722844	2.19530001654858	3.5595157681465	4.92373151974443	2.24316132134009	3.63260119079963	5.02816507186894	2.60787316725787	8.50721903363895	-1.00109082375227	59.8662592165389	0.151444281832673	0.205116252559833	0.132034639051782	0.172623513456894	0.227269319066225	0.152855162939352	0.206122018043324	0.257295434614391	0.190077375657084	0.00249133285450009	0.00255866748508991	0.00344029378057202
155	29.6045667991337	0.1	2.62589765381198	1.42102814340152	3.83076716422244	0.109976686754402	25.1522135340248	13.9806991649341	36.3237279031156	8.08	5.81	11.03	1.63075253293393	2.93383295396152	4.23691337498912	1.65964733782399	2.9858166419048	4.31198594598561	1.6910350250449	3.04064911072642	4.39319514705959	2.62589765381198	8.80596247444333	-3.72094991995437	58.8862831301042	0.151444281832673	0.205116252559833	0.132034639051782	0.172623513456894	0.227269319066225	0.152855162939352	0.206122018043324	0.257295434614391	0.190077375657084	0.00249133285450009	0.00255866748508991	0.00344029378057202
155	29.6045667991337	0.1	2.63709696338979	1.42445048885562	3.84974343792395	0.1134340836216	25.298534392042	14.2561069131705	36.3409618709134	7.78	5.93	10.67	1.72377363069624	3.05896600985615	4.39415838901607	1.758141857307	3.11995501395114	4.48176817059528	1.79837422348545	3.18747022411663	4.57954497849556	2.63709696338979	8.70560767274137	3.73548164869067	65.815611176069	0.151444281832673	0.205116252559833	0.132034639051782	0.172623513456894	0.227269319066225	0.152855162939352	0.206122018043324	0.257295434614391	0.190077375657084	0.00249133285450009	0.00255866748508991	0.00344029378057202
155	29.6045667991337	0.1	2.64538759162706	1.4192458281342	3.87152935511991	0.128809850186024	25.4391276336906	15.1098579496577	35.7683973177234	7.64	5.73	10.21	1.85885090344895	3.12958239199794	4.40031388054693	1.8979519250238	3.19541331388777	4.49287470275174	1.94150652443928	3.26967769922932	4.5988797259454	2.64538759162706	8.3523348965226	1.32622010318377	62.3015712996489	0.151444281832673	0.205116252559833	0.132034639051782	0.172623513456894	0.227269319066225	0.152855162939352	0.206122018043324	0.257295434614391	0.190077375657084	0.00249133285450009	0.00255866748508991	0.00344029378057202
155	29.6045667991337	0.1	2.66086991031548	1.41548502903868	3.90625479159228	0.084849448704154	21.3475867118161	10.40157248635	32.2936009372821	7.7	5.88	10.93	1.27082749177089	2.60817295768888	3.94551842360686	1.2969995077409	2.66188689191143	4.02677427608196	1.32278623397458	2.71663435317261	4.1086486751176	2.66086991031548	8.68009418976592	-0.469813937479245	61.671137066607	0.151444281832673	0.205116252559833	0.132034639051782	0.172623513456894	0.227269319066225	0.152855162939352	0.206122018043324	0.257295434614391	0.190077375657084	0.00249133285450009	0.00255866748508991	0.00344029378057202
155	29.6045667991337	0.1	2.6950307278362	1.45409089836837	3.93597055730404	0.124737823625968	27.3306219217155	16.0273291824827	38.6339146609482	8.09	6.11	10.38	1.86852374725578	3.18630231566031	4.50408088406484	1.90157384566522	3.24266103480929	4.58374822395337	1.95004507427533	3.32438222240581	4.70167897621604	2.6950307278362	8.79632024317973	-1.17212226111961	61.4876822318368	0.151444281832673	0.205116252559833	0.132034639051782	0.172623513456894	0.227269319066225	0.152855162939352	0.206122018043324	0.257295434614391	0.190077375657084	0.00249133285450009	0.00255866748508991	0.00344029378057202
155	29.6045667991337	0.1	2.69816407079977	1.45995943576921	3.93636870583034	0.101342526425146	22.1672045200608	11.8610269342402	32.4733821058814	7.66	6.07	10.64	1.4558863193312	2.72092205653866	3.98595779374612	1.48630087131858	2.77776414938848	4.06922742745838	1.52269075064075	2.8431231405229	4.16535500204908	2.69816407079977	8.52420145059928	3.17788895964011	65.0531455612387	0.151444281832673	0.205116252559833	0.132034639051782	0.172623513456894	0.227269319066225	0.152855162939352	0.206122018043324	0.257295434614391	0.190077375657084	0.00249133285450009	0.00255866748508991	0.00344029378057202
155	29.6045667991337	0.1	2.71309348800554	1.41330244808179	4.01288452792929	0.111054375568329	24.999918892885	13.9567472537148	36.0430905320551	8.43	6.51	11.03	1.56366591395548	2.80090484651078	4.03814377906608	1.58764119027614	2.84385038049196	4.10005957070777	1.62916665436983	2.91644735486967	4.20560161377524	2.71309348800554	8.99392457637452	0.974960813779939	64.4842992220771	0.151444281832673	0.205116252559833	0.132034639051782	0.172623513456894	0.227269319066225	0.152855162939352	0.206122018043324	0.257295434614391	0.190077375657084	0.00249133285450009	0.00255866748508991	0.00344029378057202
155	29.6045667991337	0.1	2.72275581402657	1.47270733500544	3.9728042930477	0.109335398205114	24.2588958641838	13.4487092201343	35.0690825082334	8.1	6.15	10.6	1.5654659507754	2.82380077204218	4.08213559330896	1.59300872074404	2.87348265433614	4.15395658792824	1.63176224131507	2.94465620778612	4.25725578548287	2.72275581402657	8.66455137541098	-2.01942220773421	60.2818922942332	0.151444281832673	0.205116252559833	0.132034639051782	0.172623513456894	0.227269319066225	0.152855162939352	0.206122018043324	0.257295434614391	0.190077375657084	0.00249133285450009	0.00255866748508991	0.00344029378057202
155	29.6045667991337	0.1	2.7248128006982	1.44197434616106	4.00765125523533	0.113009828416565	26.5727441831844	14.9496123389093	38.1958760274595	7.84	5.73	10.39	1.79559925637317	3.19165464718675	4.58771003800033	1.83064805468171	3.25395343663139	4.67725881858108	1.86989273212766	3.32570407415088	4.78100695687428	2.7248128006982	8.59856651979317	-1.15471228901656	60.535144437396	0.151444281832673	0.205116252559833	0.132034639051782	0.172623513456894	0.227269319066225	0.152855162939352	0.206122018043324	0.257295434614391	0.190077375657084	0.00249133285450009	0.00255866748508991	0.00344029378057202
155	29.6045667991337	0.1	2.72797025977633	1.41771391291542	4.03822660663723	0.0849475373049484	23.5222629810962	11.4687909822895	35.5757349799029	7.49	5.95	10.35	1.4378224164398	2.94894527695549	4.46006813747117	1.46982571613342	3.01458341028782	4.55934110444221	1.50550650547462	3.0899805896282	4.67230849028834	2.72797025977633	8.53814730293256	2.16052156311553	63.9859892447042	0.151444281832673	0.205116252559833	0.132034639051782	0.172623513456894	0.227269319066225	0.152855162939352	0.206122018043324	0.257295434614391	0.190077375657084	0.00249133285450009	0.00255866748508991	0.00344029378057202
155	29.6045667991337	0.1	2.72965621025438	1.43443118219103	4.02488123831772	0.105358309407399	26.3792313158059	14.3776694727658	38.3807931588459	9.07	6.38	11.62	1.5031247679755	2.75783749418153	4.01255022038756	1.52036361480664	2.78946623130321	4.05856884779977	1.55173376406545	2.85067582830805	4.1472908798305	2.72965621025438	9.36741317522882	5.82091195870697	70.3348864283772	0.151444281832673	0.205116252559833	0.132034639051782	0.172623513456894	0.227269319066225	0.152855162939352	0.206122018043324	0.257295434614391	0.190077375657084	0.00249133285450009	0.00255866748508991	0.00344029378057202
155	29.6045667991337	0.1	2.75571072383546	1.44944280515478	4.06197864251614	0.103248425831809	25.9175501484011	13.9921279486993	37.842972348103	7.95	5.97	10.75	1.65847397293093	3.07198322662932	4.4854924803277	1.68948353399774	3.1294220848913	4.56936063578486	1.72797704287968	3.19795490212105	4.67071859264189	2.75571072383546	8.77982779095144	-0.140831715108696	62.394234226758	0.151444281832673	0.205116252559833	0.132034639051782	0.172623513456894	0.227269319066225	0.152855162939352	0.206122018043324	0.257295434614391	0.190077375657084	0.00249133285450009	0.00255866748508991	0.00344029378057202
155	29.6045667991337	0.1	2.77231466340007	1.48674107180002	4.05788825500013	0.102056605763217	24.2953866207355	13.0438148218773	35.5469584195936	8.47	6.45	11.03	1.45528581950951	2.71061281622585	3.9659398129422	1.47724753339868	2.75151866601578	4.02578979863288	1.51283531899757	2.82320551180593	4.12991155626055	2.77231466340007	8.94077105755991	-0.896865601039515	62.4981248465143	0.151444281832673	0.205116252559833	0.132034639051782	0.172623513456894	0.227269319066225	0.152855162939352	0.206122018043324	0.257295434614391	0.190077375657084	0.00249133285450009	0.00255866748508991	0.00344029378057202
155	29.6045667991337	0.1	2.77754700529657	1.50025075694989	4.05484325364325	0.134275754374344	28.8938805393978	17.4392173383804	40.3485437404152	7.89	6.16	10.9	2.08094958098134	3.44778710160675	4.81462462223217	2.12071988755956	3.51367988022115	4.90663987288274	2.16765373206798	3.59507723649376	5.0210229452368	2.77754700529657	8.80776025572256	0.520865604490823	63.0266323274533	0.151444281832673	0.205116252559833	0.132034639051782	0.172623513456894	0.227269319066225	0.152855162939352	0.206122018043324	0.257295434614391	0.190077375657084	0.00249133285450009	0.00255866748508991	0.00344029378057202
155	29.6045667991337	0.1	2.78024003754332	1.44173392206162	4.11874615302503	0.124474709113887	27.5607616009302	16.1485329628718	38.9729902389886	8.21	6.35	10.68	1.85501172236517	3.1659554440384	4.47689916571162	1.88617663429393	3.2191447157795	4.55211279726507	1.93657562391374	3.30448148093443	4.676428100577	2.78024003754332	8.831753433131	2.01963095977637	64.7287656065265	0.151444281832673	0.205116252559833	0.132034639051782	0.172623513456894	0.227269319066225	0.152855162939352	0.206122018043324	0.257295434614391	0.190077375657084	0.00249133285450009	0.00255866748508991	0.00344029378057202
155	29.6045667991337	0.1	2.79961177092809	1.51909931025242	4.08012423160376	0.114251329202984	26.9478342751294	15.2330592315966	38.6626093186622	8.46	6.05	10.4	1.70229992435467	3.01143030763801	4.32056069092135	1.72814891844298	3.05715811570861	4.38616731297424	1.77237041874646	3.13384888279889	4.4973327710349	2.79961177092809	8.83628348413175	-1.01417039328869	61.8332207927173	0.151444281832673	0.205116252559833	0.132034639051782	0.172623513456894	0.227269319066225	0.152855162939352	0.206122018043324	0.257295434614391	0.190077375657084	0.00249133285450009	0.00255866748508991	0.00344029378057202
155	29.6045667991337	0.1	2.80286519438174	1.47845005491044	4.12728033385305	0.101678369269679	23.8985625200167	12.8078644273396	34.9892606126938	8.08	5.93	10.32	1.49508228718188	2.78971703014875	4.08435177311562	1.5216417949524	2.83927517940585	4.1569085638593	1.56148561680595	2.90697982611658	4.25823045680357	2.80286519438174	8.52241106471488	-2.83643082335023	59.1401900085592	0.151444281832673	0.205116252559833	0.132034639051782	0.172623513456894	0.227269319066225	0.152855162939352	0.206122018043324	0.257295434614391	0.190077375657084	0.00249133285450009	0.00255866748508991	0.00344029378057202
155	29.6045667991337	0.1	2.81007179436661	1.46011713229256	4.16002645644067	0.0993826160512185	25.1360915989578	13.3220590679485	36.9501241299671	7.96	5.68	11.51	1.57625559356783	2.9740826685429	4.37190974351798	1.60555606178011	3.02936685915636	4.45317765653261	1.62725115093157	3.0681853980343	4.51698077643468	2.81007179436661	8.77847098509235	-1.41104166579189	60.4777397007015	0.151444281832673	0.205116252559833	0.132034639051782	0.172623513456894	0.227269319066225	0.152855162939352	0.206122018043324	0.257295434614391	0.190077375657084	0.00249133285450009	0.00255866748508991	0.00344029378057202
155	29.6045667991337	0.1	2.81080108844092	1.48189084961125	4.13971132727058	0.125221940141523	26.678224843935	15.6691425817259	37.6873071061442	7.61	5.69	10.23	1.93547120007731	3.29532618554651	4.65518117101572	1.97668698070171	3.36550002287558	4.75431306504945	2.02129138283673	3.44178284568262	4.85624480804402	2.81080108844092	8.34087120885989	-0.996808175335625	60.0667271917152	0.151444281832673	0.205116252559833	0.132034639051782	0.172623513456894	0.227269319066225	0.152855162939352	0.206122018043324	0.257295434614391	0.190077375657084	0.00249133285450009	0.00255866748508991	0.00344029378057202
155	29.6045667991337	0.1	2.81883851935572	1.48625898153271	4.15141805717873	0.114657031266627	27.0085571292628	15.290859957235	38.7262543012906	7.6	5.95	10.86	1.88959900476869	3.33763717766217	4.78567535055565	1.9298929224876	3.40880914455721	4.88772536662683	1.96897570021632	3.48105977286777	4.99548964003532	2.81883851935572	8.64704889042588	-1.92566361683517	60.332369643525	0.151444281832673	0.205116252559833	0.132034639051782	0.172623513456894	0.227269319066225	0.152855162939352	0.206122018043324	0.257295434614391	0.190077375657084	0.00249133285450009	0.00255866748508991	0.00344029378057202
155	29.6045667991337	0.1	2.89360340911809	1.53517138617093	4.25203543206524	0.0899444828888041	22.4982727733539	11.324976409441	33.6715691372667	8.77	6.33	10.7	1.2230015266899	2.42962289323266	3.63624425977541	1.23919861421554	2.46180013405957	3.6844016539036	1.27264433621545	2.52689011482273	3.78299182304864	2.89360340911809	8.88516736099088	-1.24808368984639	61.7515152762237	0.151444281832673	0.205116252559833	0.132034639051782	0.172623513456894	0.227269319066225	0.152855162939352	0.206122018043324	0.257295434614391	0.190077375657084	0.00249133285450009	0.00255866748508991	0.00344029378057202
155	29.6045667991337	0.1	2.9428718503474	1.5694032012924	4.31634049940241	0.102571634230368	24.6948923038408	13.2903238371537	36.0994607705279	8.14	6.19	10.72	1.54019485678635	2.86185247111436	4.18351008544236	1.56688226857745	2.9114406352648	4.25599900195216	1.60680312578207	2.98482866363573	4.36372650182657	2.9428718503474	8.65592490256789	-1.76635219228043	60.4712088333842	0.151444281832673	0.205116252559833	0.132034639051782	0.172623513456894	0.227269319066225	0.152855162939352	0.206122018043324	0.257295434614391	0.190077375657084	0.00249133285450009	0.00255866748508991	0.00344029378057202
155	29.6045667991337	0.1	2.99960783205485	1.61826891273033	4.38094675137937	0.140910702621406	31.5524580582205	19.3887546028576	43.7161615135833	8.32	6.3	11.04	2.20134620601214	3.58237985159623	4.96341349718032	2.23680815559348	3.64008916298557	5.04337017037767	2.28929168010039	3.73011081131601	5.15797669971898	2.99960783205485	8.92009120443439	2.13458373277492	65.0766752034903	0.151444281832673	0.205116252559833	0.132034639051782	0.172623513456894	0.227269319066225	0.152855162939352	0.206122018043324	0.257295434614391	0.190077375657084	0.00249133285450009	0.00255866748508991	0.00344029378057202
155	29.6045667991337	0.1	3.08837854989161	1.65347223455021	4.52328486523302	0.109220564299833	28.1853252760878	15.6180422474001	40.7526083047754	7.87	6.07	10.43	1.86891847656852	3.37277069316053	4.87662290975254	1.90496505122559	3.43782266418894	4.97068027715229	1.95200178740884	3.52138888742335	5.10152303009096	3.08837854989161	8.43354356351871	-1.53660957036863	60.1167515329108	0.151444281832673	0.205116252559833	0.132034639051782	0.172623513456894	0.227269319066225	0.152855162939352	0.206122018043324	0.257295434614391	0.190077375657084	0.00249133285450009	0.00255866748508991	0.00344029378057202
155	29.6045667991337	0.11	1.90267606038776	1.03914169875656	2.76621042201897	0.147161953792625	24.8431753818808	15.5057299337371	34.1806208300244	8.55	6.14	11.52	1.71510374337283	2.7479275904338	3.78075143749477	1.74013714477111	2.78803593644524	3.83593472811938	1.77466149164453	2.84051277782332	3.90643275322886	1.90267606038776	9.70349702509108	1.85781627117448	66.689577341197	0.151444281832673	0.205116252559833	0.132034639051782	0.172623513456894	0.227269319066225	0.152855162939352	0.206122018043324	0.257295434614391	0.190077375657084	0.00249133285450009	0.00255866748508991	0.00344029378057202
155	29.6045667991337	0.11	2.07583000148945	1.17489789040998	2.97676211256891	0.120589620758119	21.1383269417957	12.2258811541688	30.0507727294225	7.59	5.68	10.47	1.5127828048557	2.61557405292319	3.71836530099068	1.54516689390876	2.67156555598817	3.79796421806758	1.57744283385202	2.7246315446179	3.87617700895395	2.07583000148945	8.77942953994192	0.475166734073437	62.1714053115557	0.151444281832673	0.205116252559833	0.132034639051782	0.172623513456894	0.227269319066225	0.152855162939352	0.206122018043324	0.257295434614391	0.190077375657084	0.00249133285450009	0.00255866748508991	0.00344029378057202
155	29.6045667991337	0.11	2.08446959995015	1.14620968736719	3.02272951253311	0.126756603395939	24.1462343843362	14.251201724151	34.0412670445215	7.79	5.88	10.93	1.72089854423055	2.91576951929851	4.11064049436648	1.75506609780233	2.97366062019322	4.19225514258411	1.79027750065732	3.03240196430744	4.27481212413072	2.08446959995015	9.020195751327	2.60068451529108	65.2443595654787	0.151444281832673	0.205116252559833	0.132034639051782	0.172623513456894	0.227269319066225	0.152855162939352	0.206122018043324	0.257295434614391	0.190077375657084	0.00249133285450009	0.00255866748508991	0.00344029378057202
155	29.6045667991337	0.11	2.15152198480394	1.19242735681674	3.11061661279115	0.138164715480803	22.4292857748488	13.6831851887286	31.175386360969	8.01	5.6	10.22	1.60921994964256	2.63781083331772	3.66640171699288	1.63853698257751	2.68586690364776	3.73319682471802	1.67301821856643	2.74129713269423	3.81486635548535	2.15152198480394	8.72764269421972	-1.23646902310927	60.6181289454286	0.151444281832673	0.205116252559833	0.132034639051782	0.172623513456894	0.227269319066225	0.152855162939352	0.206122018043324	0.257295434614391	0.190077375657084	0.00249133285450009	0.00255866748508991	0.00344029378057202
155	29.6045667991337	0.11	2.15253173150793	1.20319070447965	3.10187275853622	0.114897342673259	21.4262485200469	12.1414297855701	30.7110672545237	8.42	6.16	11.78	1.3631810320079	2.40563558703179	3.44809014205568	1.38425054912086	2.44281742787202	3.50138430662317	1.40926697430466	2.48666369020738	3.56492462040353	2.15253173150793	9.36487340320281	0.738182496184092	64.4753075663657	0.151444281832673	0.205116252559833	0.132034639051782	0.172623513456894	0.227269319066225	0.152855162939352	0.206122018043324	0.257295434614391	0.190077375657084	0.00249133285450009	0.00255866748508991	0.00344029378057202
155	29.6045667991337	0.11	2.16015643568925	1.18899859109185	3.13131428028665	0.132063393641229	23.0704707038515	13.8363681552815	32.3045732524215	8.07	5.56	11.22	1.61682610917136	2.69586201857616	3.77489792798096	1.64565049289972	2.7439231927874	3.84219589267508	1.66797858420926	2.78085708191212	3.89489715791248	2.16015643568925	9.08622518624956	-5.51742713377144	57.2040991852789	0.151444281832673	0.205116252559833	0.132034639051782	0.172623513456894	0.227269319066225	0.152855162939352	0.206122018043324	0.257295434614391	0.190077375657084	0.00249133285450009	0.00255866748508991	0.00344029378057202
155	29.6045667991337	0.11	2.16315180139206	1.22054503699899	3.10575856578513	0.159423046031907	27.0555161423517	17.3559016659936	36.7551306187098	7.78	5.9	10.6	2.09926782451764	3.272476164384	4.44568450425035	2.14116556971298	3.33778911344741	4.53441265718184	2.19034949505195	3.41115560178451	4.63766060230042	2.16315180139206	8.92100332566018	-1.97548542202889	60.3611075145997	0.151444281832673	0.205116252559833	0.132034639051782	0.172623513456894	0.227269319066225	0.152855162939352	0.206122018043324	0.257295434614391	0.190077375657084	0.00249133285450009	0.00255866748508991	0.00344029378057202
155	29.6045667991337	0.11	2.1990631699758	1.22731370979439	3.17081263015721	0.142061210619282	25.2115220083491	15.538216094212	34.8848279224861	7.99	5.92	10.58	1.83187603537564	2.97230922149704	4.11274240761845	1.86552449965405	3.02690551444076	4.18828652922747	1.90919260374079	3.09538778019143	4.27930551927154	2.1990631699758	9.01768096945598	3.64496896373735	66.2182848699989	0.151444281832673	0.205116252559833	0.132034639051782	0.172623513456894	0.227269319066225	0.152855162939352	0.206122018043324	0.257295434614391	0.190077375657084	0.00249133285450009	0.00255866748508991	0.00344029378057202
155	29.6045667991337	0.11	2.22614943271597	1.23577888545909	3.21651997997285	0.131484556630169	25.1962564208342	15.085750671161	35.3067621705074	8.08	5.74	11.05	1.75974857313924	2.93913622540344	4.11852387766764	1.79093503258044	2.99122392366035	4.19151281474026	1.82308014947374	3.04134794698909	4.26230239616068	2.22614943271597	9.25176783578763	-2.33176893542444	60.7822037407899	0.151444281832673	0.205116252559833	0.132034639051782	0.172623513456894	0.227269319066225	0.152855162939352	0.206122018043324	0.257295434614391	0.190077375657084	0.00249133285450009	0.00255866748508991	0.00344029378057202
155	29.6045667991337	0.11	2.22933307202865	1.25265085553548	3.20601528852181	0.106250721999815	19.9331252552874	10.9069707275929	28.9592797829818	8.01	5.92	10.31	1.28342669598651	2.34553715472606	3.40764761346562	1.3068514532257	2.38834726504773	3.46984307686976	1.33715771356898	2.44531657929922	3.55541231304922	2.22933307202865	8.79394972662313	-0.552197101672742	61.4230411038409	0.151444281832673	0.205116252559833	0.132034639051782	0.172623513456894	0.227269319066225	0.152855162939352	0.206122018043324	0.257295434614391	0.190077375657084	0.00249133285450009	0.00255866748508991	0.00344029378057202
155	29.6045667991337	0.11	2.2563213865634	1.26843876640167	3.24420400672512	0.117500538152684	22.8619686418354	13.079772129101	32.6441651545699	8.15	6.02	11.45	1.51394313330007	2.64620209720789	3.77846106111571	1.5400645817222	2.69185944726045	3.8436543127987	1.56793847288961	2.74009035722222	3.91337841882199	2.2563213865634	9.25036959217961	-3.46769627942471	60.1070496046443	0.151444281832673	0.205116252559833	0.132034639051782	0.172623513456894	0.227269319066225	0.152855162939352	0.206122018043324	0.257295434614391	0.190077375657084	0.00249133285450009	0.00255866748508991	0.00344029378057202
155	29.6045667991337	0.11	2.26614843940493	1.2347668419941	3.29753003681575	0.132303688476434	23.9362928424589	14.365668926272	33.5069167586458	8.28	5.93	10.97	1.63836287918527	2.72986478107355	3.82136668296184	1.66518808831817	2.77456134652142	3.88393460472466	1.69906157022958	2.82988343357645	3.96001312438129	2.26614843940493	9.11867569640746	1.26508478955878	64.3600657088063	0.151444281832673	0.205116252559833	0.132034639051782	0.172623513456894	0.227269319066225	0.152855162939352	0.206122018043324	0.257295434614391	0.190077375657084	0.00249133285450009	0.00255866748508991	0.00344029378057202
155	29.6045667991337	0.11	2.27291194074005	1.27420808112383	3.27161580035628	0.11644670312212	20.9625646238289	11.9472133484093	29.9779158992484	7.96	5.64	10.01	1.41336390259563	2.47988642046747	3.54640893833931	1.43962285466613	2.52596034278552	3.61229783090491	1.47298939223986	2.58721353597279	3.69674121377788	2.27291194074005	8.54758188412322	0.513821252764423	61.9535276253189	0.151444281832673	0.205116252559833	0.132034639051782	0.172623513456894	0.227269319066225	0.152855162939352	0.206122018043324	0.257295434614391	0.190077375657084	0.00249133285450009	0.00255866748508991	0.00344029378057202
155	29.6045667991337	0.11	2.29236990381404	1.25984246378052	3.32489734384756	0.123216832230603	25.1970233550537	14.7029092455463	35.6911374645611	8.47	6.31	12.09	1.64149382434655	2.8131002877383	3.98470675113005	1.66632935043212	2.85566202299507	4.04499469555802	1.69882922046937	2.90508718580141	4.11566206755654	2.29236990381404	9.60299138513727	-3.75500097400209	60.9864719414146	0.151444281832673	0.205116252559833	0.132034639051782	0.172623513456894	0.227269319066225	0.152855162939352	0.206122018043324	0.257295434614391	0.190077375657084	0.00249133285450009	0.00255866748508991	0.00344029378057202
155	29.6045667991337	0.11	2.2950925978186	1.27787445303301	3.31231074260418	0.119016043703055	22.2263548588514	12.7849863199677	31.6677233977351	8.43	6.05	10.75	1.43255482375375	2.4904580318386	3.54836123992345	1.45452959957333	2.52866058857868	3.60279157758403	1.48757499379768	2.58561471403395	3.68494286731371	2.2950925978186	9.14843539899202	-3.00423456382889	60.5306492980047	0.151444281832673	0.205116252559833	0.132034639051782	0.172623513456894	0.227269319066225	0.152855162939352	0.206122018043324	0.257295434614391	0.190077375657084	0.00249133285450009	0.00255866748508991	0.00344029378057202
155	29.6045667991337	0.11	2.29682247521173	1.27101047072394	3.32263447969952	0.126737259422774	24.1920086673087	14.2773515276224	34.1066658069949	7.85	5.57	10.52	1.71149966394521	2.90002068129744	4.08854169864966	1.7446978412318	2.95627275235572	4.16784766347964	1.7778655023686	3.01032013295347	4.2489140606899	2.29682247521173	8.90534942312749	-1.23519047617115	61.0817689387057	0.151444281832673	0.205116252559833	0.132034639051782	0.172623513456894	0.227269319066225	0.152855162939352	0.206122018043324	0.257295434614391	0.190077375657084	0.00249133285450009	0.00255866748508991	0.00344029378057202
155	29.6045667991337	0.11	2.3007850470956	1.2712612782779	3.33030881591329	0.121663323391096	23.5029784921833	13.6433844015699	33.3625725827967	8.08	6.22	11.47	1.59126673807535	2.74121924733046	3.89117175658557	1.61945341498586	2.78977544436304	3.96009747374022	1.64990743271229	2.84787237699479	4.04509458070558	2.3007850470956	9.1408929641434	0.553347594541773	63.8001503440509	0.151444281832673	0.205116252559833	0.132034639051782	0.172623513456894	0.227269319066225	0.152855162939352	0.206122018043324	0.257295434614391	0.190077375657084	0.00249133285450009	0.00255866748508991	0.00344029378057202
155	29.6045667991337	0.11	2.31467756176957	1.29928324817975	3.33007187535939	0.0975138990300046	20.2836833565977	10.6494029134237	29.9179637997718	8.35	6.21	10.95	1.20517031812656	2.29546138148607	3.38575244484558	1.22435423559507	2.33200056688771	3.43964689818035	1.25391866593004	2.38772724461761	3.52255914694488	2.31467756176957	9.13383598752344	-2.7955546733321	60.5055874208591	0.151444281832673	0.205116252559833	0.132034639051782	0.172623513456894	0.227269319066225	0.152855162939352	0.206122018043324	0.257295434614391	0.190077375657084	0.00249133285450009	0.00255866748508991	0.00344029378057202
155	29.6045667991337	0.11	2.3463784537018	1.2806285267376	3.41212838066599	0.112209569836879	22.4834092989266	12.6095278372753	32.3572907605779	8.27	6.07	10.43	1.43944266388039	2.56659717889589	3.69375169391138	1.46309146809644	2.6087641617902	3.75443685548396	1.50087454132011	2.67406591363571	3.84952329902005	2.3463784537018	8.90831472641372	-2.65692723817695	59.7668832355889	0.151444281832673	0.205116252559833	0.132034639051782	0.172623513456894	0.227269319066225	0.152855162939352	0.206122018043324	0.257295434614391	0.190077375657084	0.00249133285450009	0.00255866748508991	0.00344029378057202
155	29.6045667991337	0.11	2.34908646154996	1.29567490379499	3.40249801930492	0.151602682048023	29.0920739263216	18.3470757730173	39.8370720796259	7.57	6.04	10.46	2.27617251115128	3.6092170644905	4.94226161782971	2.32528500179923	3.6870923742299	5.04889974666056	2.38159187443387	3.77492416454518	5.17010112425221	2.34908646154996	8.82306815183192	-0.301409306259068	62.0298722533161	0.151444281832673	0.205116252559833	0.132034639051782	0.172623513456894	0.227269319066225	0.152855162939352	0.206122018043324	0.257295434614391	0.190077375657084	0.00249133285450009	0.00255866748508991	0.00344029378057202
155	29.6045667991337	0.11	2.35062338008818	1.32631904423252	3.37492771594383	0.141764350543108	26.3736154668817	16.2420888391268	36.5051420946366	7.89	6.06	10.83	1.93745782932162	3.1460096222805	4.35456141523939	1.9744458941288	3.20607018516443	4.43769447620006	2.01938228706504	3.27890571361127	4.53893514353737	2.35062338008818	9.06845082514846	3.15876318091283	66.1355197834912	0.151444281832673	0.205116252559833	0.132034639051782	0.172623513456894	0.227269319066225	0.152855162939352	0.206122018043324	0.257295434614391	0.190077375657084	0.00249133285450009	0.00255866748508991	0.00344029378057202
155	29.6045667991337	0.11	2.3636100141803	1.32185216338814	3.40536786497245	0.161177640727251	26.9410976663908	17.3452498931498	36.5369454396319	8.05	5.86	11.05	2.0302747200036	3.15347601551842	4.27667731103324	2.06667791331379	3.21001841141238	4.35335890951098	2.10485750518476	3.27295469614338	4.43094012855211	2.3636100141803	8.94720285434468	-0.0296839011028778	62.4704039217932	0.151444281832673	0.205116252559833	0.132034639051782	0.172623513456894	0.227269319066225	0.152855162939352	0.206122018043324	0.257295434614391	0.190077375657084	0.00249133285450009	0.00255866748508991	0.00344029378057202
155	29.6045667991337	0.11	2.36609934908911	1.30597431302438	3.42622438515384	0.119404786485458	23.1744779771646	13.3485695199111	33.0003864344181	8.64	6.55	11.91	1.46229148120865	2.53868713624462	3.61508279128059	1.48283110382008	2.57434601573413	3.66586092764818	1.51489768936451	2.62838539664381	3.74324221183587	2.36609934908911	9.52075742130507	0.391566432822455	65.1467634423441	0.151444281832673	0.205116252559833	0.132034639051782	0.172623513456894	0.227269319066225	0.152855162939352	0.206122018043324	0.257295434614391	0.190077375657084	0.00249133285450009	0.00255866748508991	0.00344029378057202
155	29.6045667991337	0.11	2.36616438195117	1.28769072528182	3.44463803862053	0.109762162182354	21.4751580102109	11.9263639419125	31.0239520785093	7.7	5.98	10.67	1.45699963995274	2.62354038843694	3.79008113692115	1.4869980435367	2.67755689004274	3.86811573654878	1.52160525362187	2.73954519232737	3.9592796975605	2.36616438195117	8.71136071747474	0.762309488764538	62.368741945723	0.151444281832673	0.205116252559833	0.132034639051782	0.172623513456894	0.227269319066225	0.152855162939352	0.206122018043324	0.257295434614391	0.190077375657084	0.00249133285450009	0.00255866748508991	0.00344029378057202
155	29.6045667991337	0.11	2.37055328654731	1.32718306148345	3.41392351161117	0.0971523845897001	22.4705984373271	11.7756031993142	33.16559367534	7.86	5.81	10.5	1.41009831683247	2.69079659855883	3.9714948802852	1.43735655426995	2.74281167559561	4.04826679692127	1.46773331958814	2.80101209763557	4.13467745607116	2.37055328654731	8.85344058718574	-1.15476708002262	60.9010094682913	0.151444281832673	0.205116252559833	0.132034639051782	0.172623513456894	0.227269319066225	0.152855162939352	0.206122018043324	0.257295434614391	0.190077375657084	0.00249133285450009	0.00255866748508991	0.00344029378057202
155	29.6045667991337	0.11	2.3797926977032	1.29894813460956	3.46063726079684	0.139417554496441	26.5150645957785	16.2297954176642	36.8003337738928	7.91	5.91	10.79	1.93321327018729	3.15834386184822	4.38347445350915	1.96994834348326	3.21835896470731	4.46676958593137	2.01300555406958	3.29048712883131	4.56036867838183	2.3797926977032	8.86231025573595	-0.926181855067434	61.6113182796227	0.151444281832673	0.205116252559833	0.132034639051782	0.172623513456894	0.227269319066225	0.152855162939352	0.206122018043324	0.257295434614391	0.190077375657084	0.00249133285450009	0.00255866748508991	0.00344029378057202
155	29.6045667991337	0.11	2.3854658347719	1.30300918465385	3.46792248488995	0.133360848818407	25.8770750102908	15.577824465797	36.1763255547846	8.03	6.14	10.07	1.82860589297383	3.03758538046427	4.24656486795471	1.86171048539785	3.09257701445157	4.32344354350529	1.9167096188749	3.17606861104447	4.44599252267783	2.3854658347719	8.70826967698791	2.71457162539551	64.6523648505303	0.151444281832673	0.205116252559833	0.132034639051782	0.172623513456894	0.227269319066225	0.152855162939352	0.206122018043324	0.257295434614391	0.190077375657084	0.00249133285450009	0.00255866748508991	0.00344029378057202
155	29.6045667991337	0.11	2.39141955640642	1.325629486131	3.45720962668183	0.127138289402693	25.4943989183379	15.0648679467278	35.9239298899481	7.7	5.62	10.48	1.83894903247296	3.11206844893324	4.38518786539352	1.87671802590054	3.17598522461237	4.47525242332421	1.91409753846471	3.240543428299	4.56086803744894	2.39141955640642	8.76379949740226	0.374617096806584	62.2983295013762	0.151444281832673	0.205116252559833	0.132034639051782	0.172623513456894	0.227269319066225	0.152855162939352	0.206122018043324	0.257295434614391	0.190077375657084	0.00249133285450009	0.00255866748508991	0.00344029378057202
155	29.6045667991337	0.11	2.40200806528612	1.34576500763712	3.45825112293512	0.121623058449655	24.7775812769711	14.3813274585342	35.1738350954081	7.66	5.97	10.63	1.7636436957522	3.03858076670011	4.31351783764801	1.80038546275753	3.10188313714253	4.40338081152753	1.83991046598914	3.17275853214365	4.50556751970566	2.40200806528612	8.8882355590422	1.59893306803854	63.9159582633695	0.151444281832673	0.205116252559833	0.132034639051782	0.172623513456894	0.227269319066225	0.152855162939352	0.206122018043324	0.257295434614391	0.190077375657084	0.00249133285450009	0.00255866748508991	0.00344029378057202
155	29.6045667991337	0.11	2.40353825703509	1.32185881838732	3.48521769568285	0.0991597296194476	21.3935606814538	11.3259882228213	31.4611331400864	7.46	5.94	10.12	1.42427206090294	2.69029511265344	3.95631816440393	1.45625940093601	2.75071572113127	4.04517204132653	1.49476751978722	2.82061919690275	4.14663370306886	2.40353825703509	8.47349434445084	0.0780084440360246	61.1416063475592	0.151444281832673	0.205116252559833	0.132034639051782	0.172623513456894	0.227269319066225	0.152855162939352	0.206122018043324	0.257295434614391	0.190077375657084	0.00249133285450009	0.00255866748508991	0.00344029378057202
155	29.6045667991337	0.11	2.42396799603188	1.33565613821236	3.51227985385139	0.114451184542018	23.1764968327777	13.1111357090629	33.2418579564925	8.3	5.94	11.14	1.49226857274665	2.6378765819661	3.78348459118554	1.51652386288389	2.68075255148682	3.84498124008975	1.54542660870876	2.73110311455352	3.91463429045884	2.42396799603188	9.23507622687533	-0.637872838025729	63.0330594330556	0.151444281832673	0.205116252559833	0.132034639051782	0.172623513456894	0.227269319066225	0.152855162939352	0.206122018043324	0.257295434614391	0.190077375657084	0.00249133285450009	0.00255866748508991	0.00344029378057202
155	29.6045667991337	0.11	2.42546081090844	1.36250960818939	3.48841201362749	0.120838590203502	24.4184265026397	14.1350764429171	34.7017765623622	7.93	6.38	10.83	1.67910366029902	2.90066130769811	4.1222189550972	1.71072640418234	2.95528978108806	4.19985315799378	1.7540991784252	3.02940578544509	4.30562619392829	2.42546081090844	9.07702352460397	5.49206332420614	68.9488991451428	0.151444281832673	0.205116252559833	0.132034639051782	0.172623513456894	0.227269319066225	0.152855162939352	0.206122018043324	0.257295434614391	0.190077375657084	0.00249133285450009	0.00255866748508991	0.00344029378057202
155	29.6045667991337	0.11	2.42944274948205	1.36124617065592	3.49763932830818	0.120413461425074	23.1334584777172	13.3717059554631	32.8952109999712	8.28	6.1	10.9	1.52475863657435	2.63787887089472	3.7509991052151	1.54970927785163	2.68104424006325	3.81237920227486	1.58551550539569	2.74856461161991	3.89685081219519	2.42944274948205	9.06899795014324	0.241888875563204	63.2768136328559	0.151444281832673	0.205116252559833	0.132034639051782	0.172623513456894	0.227269319066225	0.152855162939352	0.206122018043324	0.257295434614391	0.190077375657084	0.00249133285450009	0.00255866748508991	0.00344029378057202
155	29.6045667991337	0.11	2.43066534941636	1.32381590801533	3.5375147908174	0.122646414857953	23.831602554079	13.8798720268711	33.7833330812869	8.62	6.45	11.21	1.52361465192437	2.61603124005303	3.7084478281817	1.54519250566624	2.6530802008324	3.76096789599857	1.58313532766571	2.71460699539989	3.85069961293208	2.43066534941636	9.14867374521308	4.34673879158877	68.0717429592448	0.151444281832673	0.205116252559833	0.132034639051782	0.172623513456894	0.227269319066225	0.152855162939352	0.206122018043324	0.257295434614391	0.190077375657084	0.00249133285450009	0.00255866748508991	0.00344029378057202
155	29.6045667991337	0.11	2.43307471398732	1.35969714104942	3.50645228692521	0.122221523989682	24.8133566990268	14.4311517792561	35.1955616187975	8.43	6.37	11.82	1.61770310922114	2.78152741348951	3.94535171775789	1.64255831838449	2.82426420818428	4.00597009798408	1.67587480123709	2.88190062116638	4.08489829878907	2.43307471398732	9.44875031544101	0.582599884517016	65.131656072434	0.151444281832673	0.205116252559833	0.132034639051782	0.172623513456894	0.227269319066225	0.152855162939352	0.206122018043324	0.257295434614391	0.190077375657084	0.00249133285450009	0.00255866748508991	0.00344029378057202
155	29.6045667991337	0.11	2.43957307794635	1.32764412275158	3.55150203314113	0.111260804363396	23.2014162032468	12.9633949748419	33.4394374316518	8.39	5.85	11.35	1.45997069052558	2.61300282072436	3.76603495092313	1.48279856119299	2.65385931930488	3.82492007741677	1.50654367492317	2.69633197948	3.89102474408225	2.43957307794635	9.10166202866848	0.638844097341329	64.1399042421611	0.151444281832673	0.205116252559833	0.132034639051782	0.172623513456894	0.227269319066225	0.152855162939352	0.206122018043324	0.257295434614391	0.190077375657084	0.00249133285450009	0.00255866748508991	0.00344029378057202
155	29.6045667991337	0.11	2.44466760747382	1.3702858288727	3.51904938607493	0.128438943641562	24.34530490718	14.4437995800321	34.2468102343279	7.66	5.65	10.29	1.7716285661307	2.98611437978885	4.200600193447	1.80855735736336	3.04835857512203	4.28815979288069	1.84610708097449	3.11354827759375	4.37973242255813	2.44466760747382	8.53679963356998	2.54987224667248	63.6744558011304	0.151444281832673	0.205116252559833	0.132034639051782	0.172623513456894	0.227269319066225	0.152855162939352	0.206122018043324	0.257295434614391	0.190077375657084	0.00249133285450009	0.00255866748508991	0.00344029378057202
155	29.6045667991337	0.11	2.45369821432417	1.37133183241455	3.53606459623379	0.11110126122374	22.9349223831052	12.806323165401	33.0635216008094	7.86	5.84	10.56	1.534009274006	2.74726657916487	3.96052388432375	1.56369299464158	2.80042733577128	4.03716167690099	1.59667066068664	2.86276527289556	4.12621924773675	2.45369821432417	8.7687500141394	0.314160866669883	62.3247510694606	0.151444281832673	0.205116252559833	0.132034639051782	0.172623513456894	0.227269319066225	0.152855162939352	0.206122018043324	0.257295434614391	0.190077375657084	0.00249133285450009	0.00255866748508991	0.00344029378057202
155	29.6045667991337	0.11	2.46322716148118	1.37187443217943	3.55457989078293	0.114599430755963	24.4308075958794	13.8284620790177	35.033153112741	7.59	5.55	10.21	1.71100647799026	3.02284301900132	4.33467956001238	1.74762919839605	3.08754454768606	4.42745989697608	1.78297249793454	3.15209167455648	4.52440535923865	2.46322716148118	8.60560584947199	0.547656786352451	62.1214177162748	0.151444281832673	0.205116252559833	0.132034639051782	0.172623513456894	0.227269319066225	0.152855162939352	0.206122018043324	0.257295434614391	0.190077375657084	0.00249133285450009	0.00255866748508991	0.00344029378057202
155	29.6045667991337	0.11	2.46654049658857	1.3728226174469	3.56025837573024	0.139595332472699	25.6950265546006	15.7352301101793	35.6548229990219	8.02	5.97	10.76	1.8499184579863	3.02084580708188	4.19177315617747	1.88358191129763	3.07581693370014	4.26805195610266	1.92640188602984	3.14638046690268	4.36069869312419	2.46654049658857	8.81129973575551	1.95849894681987	64.1311144855868	0.151444281832673	0.205116252559833	0.132034639051782	0.172623513456894	0.227269319066225	0.152855162939352	0.206122018043324	0.257295434614391	0.190077375657084	0.00249133285450009	0.00255866748508991	0.00344029378057202
155	29.6045667991337	0.11	2.46761030611539	1.35268663893944	3.58253397329134	0.116281365392369	22.9682220119435	13.0823545407969	32.8540894830901	7.87	5.67	10.99	1.5652236220047	2.74800713712749	3.93079065225029	1.59539628548475	2.80098020335502	4.00656412122529	1.62352625527464	2.84834414200756	4.07739806631827	2.46761030611539	8.74909421864205	2.19504290965565	64.0951676735367	0.151444281832673	0.205116252559833	0.132034639051782	0.172623513456894	0.227269319066225	0.152855162939352	0.206122018043324	0.257295434614391	0.190077375657084	0.00249133285450009	0.00255866748508991	0.00344029378057202
155	29.6045667991337	0.11	2.46938367289464	1.39128101174281	3.54748633404647	0.126010054931152	24.8963014152668	14.6593436268487	35.1332592036848	8.86	6.26	12.46	1.5668925979338	2.66108984116203	3.75528708439025	1.58675179861419	2.69481717975171	3.80288256088923	1.61136522586303	2.73433867930272	3.85776669452772	2.46938367289464	9.69314303356478	-2.69287660560292	62.2308753706778	0.151444281832673	0.205116252559833	0.132034639051782	0.172623513456894	0.227269319066225	0.152855162939352	0.206122018043324	0.257295434614391	0.190077375657084	0.00249133285450009	0.00255866748508991	0.00344029378057202
155	29.6045667991337	0.11	2.4694403573442	1.3751542280818	3.56372648660661	0.133136982359135	28.8059712237793	17.3298832940584	40.2820591535001	7.56	6.17	10.08	2.15390458335178	3.58024992978863	5.00659527622547	2.20063339562217	3.65792320656388	5.11521301750558	2.26429987695988	3.76213002606912	9.05753657817834	2.4694403573442	8.78605359283437	1.41720491420073	63.6513626609283	0.151444281832673	0.205116252559833	0.132034639051782	0.172623513456894	0.227269319066225	0.152855162939352	0.206122018043324	0.257295434614391	0.190077375657084	0.00249133285450009	0.00255866748508991	0.00344029378057202
155	29.6045667991337	0.11	2.46944846669468	1.34548698989167	3.5934099434977	0.13382954730385	24.5006715746262	14.7689622580929	34.2323808911596	8.37	5.76	11.71	1.66629239504517	2.76426210622403	3.86223181740288	1.69251988689859	2.80777167398495	3.9230234610713	1.71544165275069	2.84401987347497	3.97702926506842	2.46944846669468	9.07747826602082	1.98963381959233	64.9266808847066	0.151444281832673	0.205116252559833	0.132034639051782	0.172623513456894	0.227269319066225	0.152855162939352	0.206122018043324	0.257295434614391	0.190077375657084	0.00249133285450009	0.00255866748508991	0.00344029378057202
155	29.6045667991337	0.11	2.47375691661273	1.38826646149866	3.55924737172679	0.11778204302148	23.2045234432944	13.2892083440597	33.1198385425292	8.02	5.79	10.46	1.5618565261596	2.72718550556348	3.89251448496736	1.59024787804426	2.77676015089507	3.96327242374588	1.62440682754457	2.83622899704871	4.0464055523349	2.47375691661273	8.80723715275572	2.90771288353978	65.0076305057593	0.151444281832673	0.205116252559833	0.132034639051782	0.172623513456894	0.227269319066225	0.152855162939352	0.206122018043324	0.257295434614391	0.190077375657084	0.00249133285450009	0.00255866748508991	0.00344029378057202
155	29.6045667991337	0.11	2.48399402138919	1.40739966965748	3.5605883731209	0.111640111685562	22.5203562958737	12.6018777550352	32.4388348367122	8.91	6.38	11.92	1.34025284764025	2.39511700098485	3.44998115432946	1.35687111054797	2.42481489275745	3.49275867496693	1.38392203306562	2.47340173501287	3.5622715575897	2.48399402138919	9.46258493163956	1.44041972554248	65.9585814644229	0.151444281832673	0.205116252559833	0.132034639051782	0.172623513456894	0.227269319066225	0.152855162939352	0.206122018043324	0.257295434614391	0.190077375657084	0.00249133285450009	0.00255866748508991	0.00344029378057202
155	29.6045667991337	0.11	2.50147416635424	1.36168378515803	3.64126454755045	0.107902050531732	22.7998616509087	12.5643608914237	33.0353624103938	8	6.09	10.38	1.47951409607421	2.68479367892775	3.89007326178128	1.50658269307897	2.73391358817948	3.96124448327998	1.54656642485745	2.80695121902164	4.05834196373852	2.50147416635424	8.74524477398012	1.88083376256327	64.1093989191371	0.151444281832673	0.205116252559833	0.132034639051782	0.172623513456894	0.227269319066225	0.152855162939352	0.206122018043324	0.257295434614391	0.190077375657084	0.00249133285450009	0.00255866748508991	0.00344029378057202
155	29.6045667991337	0.11	2.50272217778636	1.38133909393729	3.62410526163543	0.152061477623396	27.4342612397139	17.319600716188	37.5489217632397	8.16	6.02	11.37	2.00211576196987	3.17135295126592	4.34059014056196	2.03650582278039	3.22582683480317	4.41514784682596	2.07820615706839	3.28612388907504	4.49440180506218	2.50272217778636	9.02398833415056	5.49413483581296	68.336402601408	0.151444281832673	0.205116252559833	0.132034639051782	0.172623513456894	0.227269319066225	0.152855162939352	0.206122018043324	0.257295434614391	0.190077375657084	0.00249133285450009	0.00255866748508991	0.00344029378057202
155	29.6045667991337	0.11	2.51695991023887	1.38622333105174	3.647696489426	0.128402958447633	23.100115685153	13.7035322350419	32.4966991352642	7.86	5.26	11.2	1.64114111193626	2.76648012287266	3.89181913380907	1.67287667250472	2.81997692266783	3.96707717283094	1.68866186430322	2.84509548671479	4.00326969915504	2.51695991023887	8.53237959456411	-2.86451846628901	58.1497336965389	0.151444281832673	0.205116252559833	0.132034639051782	0.172623513456894	0.227269319066225	0.152855162939352	0.206122018043324	0.257295434614391	0.190077375657084	0.00249133285450009	0.00255866748508991	0.00344029378057202
155	29.6045667991337	0.11	2.52215886686857	1.41371880115072	3.63059893258641	0.14279715993363	26.524457032715	16.3780103012953	36.6709037641348	8.1	5.92	10.6	1.90652803723311	3.08765351071105	4.268778984189	1.94007649014418	3.14198578193227	4.34389507372035	1.98183328106875	3.21450104176842	4.44340086795602	2.52215886686857	8.8498129485219	-1.34181658152144	60.7544667159848	0.151444281832673	0.205116252559833	0.132034639051782	0.172623513456894	0.227269319066225	0.152855162939352	0.206122018043324	0.257295434614391	0.190077375657084	0.00249133285450009	0.00255866748508991	0.00344029378057202
155	29.6045667991337	0.11	2.53471239943447	1.42704199462963	3.64238280423931	0.13671492535423	25.7318565380731	15.6364053253937	35.8273077507526	8.31	5.92	10.6	1.77635064395032	2.9232294111238	4.07010817829727	1.80502717297957	2.97042058554239	4.13581399810521	1.84644174766431	3.0392576709886	4.22585235470755	2.53471239943447	8.72750170406626	-4.66243023549934	57.5193733776245	0.151444281832673	0.205116252559833	0.132034639051782	0.172623513456894	0.227269319066225	0.152855162939352	0.206122018043324	0.257295434614391	0.190077375657084	0.00249133285450009	0.00255866748508991	0.00344029378057202
155	29.6045667991337	0.11	2.54159260486591	1.4230488722678	3.66013633746402	0.135550770678053	24.2552204833665	14.6918839580042	33.8185570087289	7.36	5.76	11.4	1.87105998813603	3.08898250759188	4.30690502704773	1.91464571780875	3.16093934349952	4.40723296919029	1.94332234285164	3.21343978974551	4.47178821099853	2.54159260486591	8.7980821650153	-0.658348869242117	61.180698201025	0.151444281832673	0.205116252559833	0.132034639051782	0.172623513456894	0.227269319066225	0.152855162939352	0.206122018043324	0.257295434614391	0.190077375657084	0.00249133285450009	0.00255866748508991	0.00344029378057202
155	29.6045667991337	0.11	2.54359504930707	1.40889196937131	3.67829812924282	0.109008113431322	22.2087182887805	12.2954600485886	32.1219765289724	8.01	5.81	11.31	1.44658859877226	2.61290578334909	3.77922296792592	1.47297777999154	2.66057133545162	3.84816489091169	1.4976474901826	2.70612245631919	3.91347772673918	2.54359504930707	8.68751141268886	-0.747975450546632	61.1127330836514	0.151444281832673	0.205116252559833	0.132034639051782	0.172623513456894	0.227269319066225	0.152855162939352	0.206122018043324	0.257295434614391	0.190077375657084	0.00249133285450009	0.00255866748508991	0.00344029378057202
155	29.6045667991337	0.11	2.54786743585254	1.42501859679309	3.67071627491199	0.1293655626006	25.1763224684822	14.9789957532051	35.3736491837592	7.87	5.77	10.71	1.79117945268014	3.01056974997441	4.22996004726868	1.82564782219018	3.06850332576583	4.31135882934147	1.86191394590228	3.1288915987377	4.39706222418808	2.54786743585254	8.74560002016364	4.11094683286033	65.9451105349189	0.151444281832673	0.205116252559833	0.132034639051782	0.172623513456894	0.227269319066225	0.152855162939352	0.206122018043324	0.257295434614391	0.190077375657084	0.00249133285450009	0.00255866748508991	0.00344029378057202
155	29.6045667991337	0.11	2.5508061831166	1.42293184123334	3.67868052499986	0.158213476824501	28.7451461046504	18.3930277416044	39.0972644676964	8.35	5.88	11.07	2.08053630436762	3.25152122234879	4.42250614032995	2.113597900131	3.3031908231357	4.49278374614041	2.1548735620324	3.36638229414564	4.58148147432326	2.5508061831166	9.13317070096046	-1.06737621998393	62.074090898246	0.151444281832673	0.205116252559833	0.132034639051782	0.172623513456894	0.227269319066225	0.152855162939352	0.206122018043324	0.257295434614391	0.190077375657084	0.00249133285450009	0.00255866748508991	0.00344029378057202
155	29.6045667991337	0.11	2.551964034185	1.39908958624289	3.70483848212712	0.115677075462803	24.1116434456462	13.7030015772156	34.5202853140768	8.11	5.71	10.97	1.59340356288665	2.80373452172893	4.01406548057121	1.62133759111974	2.85288691545533	4.08443623979092	1.650384916951	2.90160147744458	4.15454309949925	2.551964034185	8.8918314338893	-2.51114486391595	59.9909137172815	0.151444281832673	0.205116252559833	0.132034639051782	0.172623513456894	0.227269319066225	0.152855162939352	0.206122018043324	0.257295434614391	0.190077375657084	0.00249133285450009	0.00255866748508991	0.00344029378057202
155	29.6045667991337	0.11	2.55234909588644	1.39912240722572	3.70557578454717	0.106681568032687	23.6324125120238	12.9553453989046	34.309479625143	8.57	6.02	11.12	1.43043887231192	2.60932614784378	3.78821342337564	1.45117107283667	2.64714466213243	3.84311825142818	1.48025349730512	2.70218886348016	3.92509078494204	2.55234909588644	9.08312930813753	-1.5281655433773	61.7752421710522	0.151444281832673	0.205116252559833	0.132034639051782	0.172623513456894	0.227269319066225	0.152855162939352	0.206122018043324	0.257295434614391	0.190077375657084	0.00249133285450009	0.00255866748508991	0.00344029378057202
155	29.6045667991337	0.11	2.56040133636031	1.39689553637552	3.7239071363451	0.119448698239557	26.9343437375303	15.5166475951075	38.3520398799531	8.45	6.04	10.58	1.73525053332557	3.01210902992089	4.28896752651621	1.76167270305108	3.05797356330777	4.35427442356446	1.8033374241912	3.12891971484674	4.45309715390333	2.56040133636031	8.99043973082004	0.632149983108192	63.8998403104752	0.151444281832673	0.205116252559833	0.132034639051782	0.172623513456894	0.227269319066225	0.152855162939352	0.206122018043324	0.257295434614391	0.190077375657084	0.00249133285450009	0.00255866748508991	0.00344029378057202
155	29.6045667991337	0.11	2.56374132711744	1.41670152717258	3.71078112706231	0.131857567623052	27.3774925291846	16.4096276216933	38.3453574366758	8.15	6.29	10.57	1.89950330961487	3.16909309991863	4.43868289022239	1.93228556548085	3.22378635596023	4.51528714643961	1.98325546474377	3.30724300985429	4.63466468215015	2.56374132711744	9.04250842322793	3.38041151122322	66.7818955285538	0.151444281832673	0.205116252559833	0.132034639051782	0.172623513456894	0.227269319066225	0.152855162939352	0.206122018043324	0.257295434614391	0.190077375657084	0.00249133285450009	0.00255866748508991	0.00344029378057202
155	29.6045667991337	0.11	2.58159450599247	1.45552111652383	3.70766789546112	0.125058153625914	25.7923210688388	15.1408528512416	36.4437892864361	7.72	5.93	10.93	1.84513607561866	3.14317446616961	4.44121285672056	1.88283620352478	3.20739633087197	4.53195645821916	1.92049687237985	3.27472642643727	4.6284770715339	2.58159450599247	8.85769371244724	-1.57471017295118	60.9666406620513	0.151444281832673	0.205116252559833	0.132034639051782	0.172623513456894	0.227269319066225	0.152855162939352	0.206122018043324	0.257295434614391	0.190077375657084	0.00249133285450009	0.00255866748508991	0.00344029378057202
155	29.6045667991337	0.11	2.59161662386955	1.43410285284081	3.74913039489829	0.136544469773467	26.2434168168203	15.9398220504597	36.5470115831809	8.18	6.56	10.01	1.83828733644403	3.02656708755364	4.21484683866324	1.86960459513138	3.0781280065332	4.28665141793502	1.92995936182452	3.17632412114726	4.42698072945795	2.59161662386955	8.83185190346921	1.61274966742226	64.2271003109364	0.151444281832673	0.205116252559833	0.132034639051782	0.172623513456894	0.227269319066225	0.152855162939352	0.206122018043324	0.257295434614391	0.190077375657084	0.00249133285450009	0.00255866748508991	0.00344029378057202
155	29.6045667991337	0.11	2.60945680761317	1.46824329097922	3.75067032424712	0.13469745049767	27.2240820020296	16.4509244902662	37.9972395137929	7.96	6	11.04	1.94602984513676	3.22041938212937	4.49480891912198	1.98217746211492	3.28023885849823	4.57830025488154	2.02248203434188	3.34568202066644	4.66931937286441	2.60945680761317	8.91601528929891	-0.997878745384425	61.5542287155439	0.151444281832673	0.205116252559833	0.132034639051782	0.172623513456894	0.227269319066225	0.152855162939352	0.206122018043324	0.257295434614391	0.190077375657084	0.00249133285450009	0.00255866748508991	0.00344029378057202
155	29.6045667991337	0.11	2.61916077017236	1.4537116746948	3.78460986564993	0.116605163207265	23.6320447598448	13.4764514740222	33.7876380456674	7.15	5.13	9.74	1.76383896363588	3.09303390570964	4.4222288477834	1.80818393888573	3.17079639697071	4.53340885505568	1.84178965968505	3.23058087065376	4.61412535276402	2.61916077017236	8.0032882197512	-4.59599198276297	54.7808334335122	0.151444281832673	0.205116252559833	0.132034639051782	0.172623513456894	0.227269319066225	0.152855162939352	0.206122018043324	0.257295434614391	0.190077375657084	0.00249133285450009	0.00255866748508991	0.00344029378057202
155	29.6045667991337	0.11	2.6230018472147	1.47443075090555	3.77157294352386	0.118026815003311	22.6939518704884	13.0082089495781	32.3796947913988	8.3	6.11	10.91	1.47980094182472	2.58164144517088	3.68348194851704	1.50380924250977	2.62352601378065	3.74324278505152	1.53796689623853	2.68223759562517	3.82959110935451	2.6230018472147	8.70315357725249	1.18714034557376	63.3236571692427	0.151444281832673	0.205116252559833	0.132034639051782	0.172623513456894	0.227269319066225	0.152855162939352	0.206122018043324	0.257295434614391	0.190077375657084	0.00249133285450009	0.00255866748508991	0.00344029378057202
155	29.6045667991337	0.11	2.62712798238738	1.47069602810989	3.78355993666487	0.149317978308434	28.5391580413237	17.9037490730184	39.174567009629	8.13	6.15	10.82	2.07590475173453	3.30905965822378	4.54221456471303	2.11193872926133	3.36649898980181	4.62105925034229	2.16318365981185	3.4535312984683	4.73064551207806	2.62712798238738	8.97230344175624	1.59106413277861	64.1688833804991	0.151444281832673	0.205116252559833	0.132034639051782	0.172623513456894	0.227269319066225	0.152855162939352	0.206122018043324	0.257295434614391	0.190077375657084	0.00249133285450009	0.00255866748508991	0.00344029378057202
155	29.6045667991337	0.11	2.63835675029856	1.4697944725622	3.80691902803491	0.125884756357428	24.7747272276878	14.5819597211092	34.9674947342664	7.71	6.01	10.43	1.77872829518968	3.02205664864793	4.26538500210619	1.8151796242499	3.08398740088054	4.35279517751117	1.85891638547146	3.15342000778584	4.45861266257827	2.63835675029856	8.52899602149648	-1.58307806155627	60.112456333856	0.151444281832673	0.205116252559833	0.132034639051782	0.172623513456894	0.227269319066225	0.152855162939352	0.206122018043324	0.257295434614391	0.190077375657084	0.00249133285450009	0.00255866748508991	0.00344029378057202
155	29.6045667991337	0.11	2.64940706419161	1.48727588737124	3.81153824101197	0.0932763024586938	21.7563804638398	11.1656984473294	32.3470624803502	8.21	5.53	11.7	1.28322565030494	2.5003671378632	3.71750862542145	1.30482014220791	2.54244403829002	3.78006793437213	1.31744405543305	2.57007144122169	3.81562722798524	2.64940706419161	8.9435880617562	-2.46459138248181	60.1574791381164	0.151444281832673	0.205116252559833	0.132034639051782	0.172623513456894	0.227269319066225	0.152855162939352	0.206122018043324	0.257295434614391	0.190077375657084	0.00249133285450009	0.00255866748508991	0.00344029378057202
155	29.6045667991337	0.11	2.66569943134489	1.47929935102678	3.852099511663	0.104857595671375	23.5830038881646	12.8250246480125	34.3409831283168	8.03	5.56	10.91	1.50468756056293	2.76686038156875	4.02903320257457	1.53188050255277	2.81686350236404	4.10184650217531	1.55601256998342	2.862913867116	4.17345444040506	2.66569943134489	8.62741574140813	3.07153534080813	64.7634452945829	0.151444281832673	0.205116252559833	0.132034639051782	0.172623513456894	0.227269319066225	0.152855162939352	0.206122018043324	0.257295434614391	0.190077375657084	0.00249133285450009	0.00255866748508991	0.00344029378057202
155	29.6045667991337	0.11	2.67056320595292	1.48639416305458	3.85473224885125	0.127517560961316	26.0255271342887	15.3968712915117	36.6541829770658	8.31	6.25	11.61	1.74913960013132	2.95659288585293	4.16404617157454	1.77737689835404	3.00432274974414	4.23126860113424	1.81190014419585	3.0620258060036	4.31645913081905	2.67056320595292	9.10280568403668	1.73659092532385	65.2249548841405	0.151444281832673	0.205116252559833	0.132034639051782	0.172623513456894	0.227269319066225	0.152855162939352	0.206122018043324	0.257295434614391	0.190077375657084	0.00249133285450009	0.00255866748508991	0.00344029378057202
155	29.6045667991337	0.11	2.68177187376034	1.47741038684357	3.88613336067711	0.117163392969667	24.9408415168045	14.2517508533798	35.6299321802292	7.9	5.85	10.2	1.69784237917406	2.97125722552554	4.24467207187701	1.73012002229741	3.02774372953179	4.32536743676616	1.77142682527183	3.10448931649784	4.4270043639606	2.68177187376034	8.72689280395527	1.01028876325512	63.1277382171728	0.151444281832673	0.205116252559833	0.132034639051782	0.172623513456894	0.227269319066225	0.152855162939352	0.206122018043324	0.257295434614391	0.190077375657084	0.00249133285450009	0.00255866748508991	0.00344029378057202
155	29.6045667991337	0.11	2.70259542797858	1.52639467349837	3.87879618245879	0.109448490223936	24.5464764345106	13.6144856855496	35.4784671834717	7.8	6.36	10.32	1.64208691988609	2.96062949518427	4.27917207048245	1.67456892408039	3.01919349597845	4.36381806787652	1.72310715938256	3.10669062231375	4.48955201212669	2.70259542797858	8.85501333830888	0.5687497262107	63.6202745738952	0.151444281832673	0.205116252559833	0.132034639051782	0.172623513456894	0.227269319066225	0.152855162939352	0.206122018043324	0.257295434614391	0.190077375657084	0.00249133285450009	0.00255866748508991	0.00344029378057202
155	29.6045667991337	0.11	2.70437317049398	1.47431424316175	3.93443209782622	0.132869213231973	28.5072611482297	17.1369833118153	39.8775389846441	7.85	5.88	10.58	2.05577645897201	3.41977087285208	4.78376528673215	2.09574479627753	3.48625794403009	4.87677109178265	2.14345874945006	3.56614118599781	4.98643669939599	2.70437317049398	8.84102505805358	0.531020089436125	62.9117909173251	0.151444281832673	0.205116252559833	0.132034639051782	0.172623513456894	0.227269319066225	0.152855162939352	0.206122018043324	0.257295434614391	0.190077375657084	0.00249133285450009	0.00255866748508991	0.00344029378057202
155	29.6045667991337	0.11	2.71958964108005	1.514187266006	3.9249920161541	0.152664780540028	29.2883740604858	18.515317887934	40.0614302330375	8.64	6.05	12.26	2.02694653103091	3.20631644353915	4.38568635604739	2.05534138422726	3.25123271701827	4.44712404980928	2.0827554637639	3.2981734518043	4.50748542086821	2.71958964108005	9.39050760473147	-1.53598874016059	62.555249012616	0.151444281832673	0.205116252559833	0.132034639051782	0.172623513456894	0.227269319066225	0.152855162939352	0.206122018043324	0.257295434614391	0.190077375657084	0.00249133285450009	0.00255866748508991	0.00344029378057202
155	29.6045667991337	0.11	2.72534599727257	1.51824438168847	3.93244761285666	0.0935255824766073	20.8799598482079	10.7308562444354	31.0290634519804	8.04	5.99	11.21	1.25803997965827	2.44787775219022	3.63771552472217	1.28071762937909	2.49200362666254	3.70328962394599	1.30631663535787	2.54106951805611	3.775518061438	2.72534599727257	8.69532641383273	0.68022662287838	62.6923630648042	0.151444281832673	0.205116252559833	0.132034639051782	0.172623513456894	0.227269319066225	0.152855162939352	0.206122018043324	0.257295434614391	0.190077375657084	0.00249133285450009	0.00255866748508991	0.00344029378057202
155	29.6045667991337	0.11	2.72719152423861	1.52921093677394	3.92517211170329	0.130730155058415	25.8039173842331	15.4152336951093	36.1926010733569	7.59	5.75	10.37	1.90724471284631	3.19258118139432	4.47791764994233	1.94806167618195	3.26090564345696	4.57374961073197	1.99170289009527	3.33176479607932	4.67394708265982	2.72719152423861	8.45877853502012	-0.188981217444208	60.9931508086899	0.151444281832673	0.205116252559833	0.132034639051782	0.172623513456894	0.227269319066225	0.152855162939352	0.206122018043324	0.257295434614391	0.190077375657084	0.00249133285450009	0.00255866748508991	0.00344029378057202
155	29.6045667991337	0.11	2.73845424521841	1.53604610058956	3.94086238984725	0.114098540977741	24.5604528041738	13.8754536072325	35.245452001115	7.84	5.64	10.42	1.66535550103693	2.94778724668639	4.23021899233584	1.69778549873589	3.00519044592375	4.31259539311161	1.73347962122134	3.06716167003527	4.39855681826171	2.73845424521841	8.61517083593635	-0.138872311874286	61.632869373944	0.151444281832673	0.205116252559833	0.132034639051782	0.172623513456894	0.227269319066225	0.152855162939352	0.206122018043324	0.257295434614391	0.190077375657084	0.00249133285450009	0.00255866748508991	0.00344029378057202
155	29.6045667991337	0.11	2.73888495026483	1.51864256195804	3.95912733857162	0.125891338158388	27.0890121544841	15.9444395841593	38.2335847248089	8.08	6.4	11.46	1.85999708795259	3.16006614449531	4.46013520103803	1.89296516696393	3.21607768935608	4.53919021174824	1.93680316179002	3.28957930456975	4.6420451472401	2.73888495026483	9.22103977752879	0.976920310368984	64.9523383974243	0.151444281832673	0.205116252559833	0.132034639051782	0.172623513456894	0.227269319066225	0.152855162939352	0.206122018043324	0.257295434614391	0.190077375657084	0.00249133285450009	0.00255866748508991	0.00344029378057202
155	29.6045667991337	0.11	2.7498347588038	1.53640173064395	3.96326778696365	0.163100618571318	28.4372856247412	18.3799620953027	38.4946091541797	8.12	5.88	11.01	2.13391152597877	3.30156565326617	4.46921978055357	2.17112040798622	3.35913484736661	4.547149286747	2.2104713775002	3.4255388315805	4.63956326662429	2.7498347588038	8.68615353246022	-2.06154811528834	59.7387844678467	0.151444281832673	0.205116252559833	0.132034639051782	0.172623513456894	0.227269319066225	0.152855162939352	0.206122018043324	0.257295434614391	0.190077375657084	0.00249133285450009	0.00255866748508991	0.00344029378057202
155	29.6045667991337	0.11	2.75671529467504	1.52639364896071	3.98703694038937	0.184250960274757	33.577206367038	22.546497382792	44.607915351284	7.73	6.06	10.71	2.74351000402567	4.08575221291405	5.42799442180242	2.79930533561906	4.1688450025133	5.53838466940754	2.86616965910043	4.26659795311025	5.66675361706836	2.75671529467504	8.75925069754391	2.62231920312455	64.6631488310914	0.151444281832673	0.205116252559833	0.132034639051782	0.172623513456894	0.227269319066225	0.152855162939352	0.206122018043324	0.257295434614391	0.190077375657084	0.00249133285450009	0.00255866748508991	0.00344029378057202
155	29.6045667991337	0.11	2.75838603624323	1.53501142080535	3.9817606516811	0.144718671441321	28.821076438366	17.8818182946369	39.7603345820951	8.73	6.65	11.01	1.93997538439979	3.12676137969168	4.31354737498356	1.96616539283584	3.168973207517	4.37178102219815	2.020788099578	3.25646522778364	4.48788458267477	2.75838603624323	9.12955747041117	2.76193965969204	66.4763967338514	0.151444281832673	0.205116252559833	0.132034639051782	0.172623513456894	0.227269319066225	0.152855162939352	0.206122018043324	0.257295434614391	0.190077375657084	0.00249133285450009	0.00255866748508991	0.00344029378057202
155	29.6045667991337	0.11	2.76881585491133	1.51700563367466	4.02062607614801	0.121463522698849	27.4854924563408	15.9444258593265	39.026559053355	8.26	6.3	10.59	1.82146187269961	3.13989208537812	4.45832229805662	1.85146522030019	3.19161278021005	4.53176034011992	1.90118299103865	3.27642502211106	4.6572848031251	2.76881585491133	9.02812759163604	-3.07932076788866	60.2446851801666	0.151444281832673	0.205116252559833	0.132034639051782	0.172623513456894	0.227269319066225	0.152855162939352	0.206122018043324	0.257295434614391	0.190077375657084	0.00249133285450009	0.00255866748508991	0.00344029378057202
155	29.6045667991337	0.11	2.76906657995777	1.55453250856041	3.98360065135513	0.121900203442315	26.4609051072729	15.3727350008749	37.5490752136709	8.32	6.34	11.11	1.74558994833617	3.00466312445404	4.26373630057192	1.77372246449018	3.05308728842601	4.33245211236185	1.81425995106613	3.12424452316707	4.43518482518945	2.76906657995777	9.08857572314671	2.80197486364633	66.535858746209	0.151444281832673	0.205116252559833	0.132034639051782	0.172623513456894	0.227269319066225	0.152855162939352	0.206122018043324	0.257295434614391	0.190077375657084	0.00249133285450009	0.00255866748508991	0.00344029378057202
155	29.6045667991337	0.11	2.76941336171214	1.51970146422683	4.01912525919745	0.0819471179162756	20.8876702923961	9.97219948929525	31.803141095497	7.72	6.1	10.28	1.21425504187826	2.54336658556208	3.8724781292459	1.23900123640531	2.59519971954896	3.9513982026926	1.27225692596265	2.66320462849383	4.05783662436365	2.76941336171214	8.45293449273427	-0.153326996146573	61.4838840625351	0.151444281832673	0.205116252559833	0.132034639051782	0.172623513456894	0.227269319066225	0.152855162939352	0.206122018043324	0.257295434614391	0.190077375657084	0.00249133285450009	0.00255866748508991	0.00344029378057202
155	29.6045667991337	0.11	2.76973344775462	1.53612618676162	4.00334070874762	0.114721539408408	26.2490522934883	14.864484294221	37.6336202927557	8.13	6.1	10.5	1.72481706994864	3.04583815823231	4.36685924651599	1.75483556317125	3.09884753163375	4.44285950009624	1.79954995357262	3.17611443872897	4.55277377276281	2.76973344775462	8.77919566163213	-0.0998960763149349	62.55203715752	0.151444281832673	0.205116252559833	0.132034639051782	0.172623513456894	0.227269319066225	0.152855162939352	0.206122018043324	0.257295434614391	0.190077375657084	0.00249133285450009	0.00255866748508991	0.00344029378057202
155	29.6045667991337	0.11	2.77907711134994	1.51543598616116	4.04271823653873	0.120184626552356	26.4839706689668	15.2962948427529	37.6716464951807	8.41	6.51	11.36	1.71866198925891	2.97568752311061	4.23271305696231	1.74529955908685	3.02180775191556	4.29831594474427	1.78634459984911	3.09485167006667	4.40050636739188	2.77907711134994	9.07082954015181	0.901610001260669	64.476904159892	0.151444281832673	0.205116252559833	0.132034639051782	0.172623513456894	0.227269319066225	0.152855162939352	0.206122018043324	0.257295434614391	0.190077375657084	0.00249133285450009	0.00255866748508991	0.00344029378057202
155	29.6045667991337	0.11	2.78105506001439	1.56987597636835	3.99223414366043	0.124655684346032	25.8953781808186	15.1816374163079	36.6091189453293	8.12	5.97	11	1.76358910623994	3.00816082016281	4.25273253408568	1.7944011032185	3.06071696363973	4.32703282406095	1.83014326911741	3.12563194667028	4.42065420239977	2.78105506001439	8.91407156664806	-0.83569746606039	61.7664858666331	0.151444281832673	0.205116252559833	0.132034639051782	0.172623513456894	0.227269319066225	0.152855162939352	0.206122018043324	0.257295434614391	0.190077375657084	0.00249133285450009	0.00255866748508991	0.00344029378057202
155	29.6045667991337	0.11	2.79686056071202	1.54231960681677	4.05140151460727	0.1107824141504	26.6776055751536	14.8770917548958	38.4781193954114	8.56	6.44	10.86	1.64326604016435	2.94670517576949	4.25014431137463	1.66711946626299	2.98947914688964	4.31183882751628	1.71059457947374	3.06689332137853	4.42167757807195	2.79686056071202	9.13012352777949	0.996648804000337	64.9756128429748	0.151444281832673	0.205116252559833	0.132034639051782	0.172623513456894	0.227269319066225	0.152855162939352	0.206122018043324	0.257295434614391	0.190077375657084	0.00249133285450009	0.00255866748508991	0.00344029378057202
155	29.6045667991337	0.11	2.80120824342745	1.53205684493865	4.07035964191625	0.114168115399202	26.5578937185807	15.0078845715844	38.107902865577	7.59	5.85	10.52	1.85831558877778	3.28846798274194	4.7186203767061	1.89818029703344	3.35901241423234	4.81984453143125	1.93957457189424	3.43478589955843	4.921443556998	2.80120824342745	8.58131848929865	-2.82676550372303	58.5274060563843	0.151444281832673	0.205116252559833	0.132034639051782	0.172623513456894	0.227269319066225	0.152855162939352	0.206122018043324	0.257295434614391	0.190077375657084	0.00249133285450009	0.00255866748508991	0.00344029378057202
155	29.6045667991337	0.11	2.81361027268938	1.54310568241444	4.08411486296433	0.1277244794726	26.3242506780698	15.5835837059521	37.0649176501875	7.89	5.74	11.4	1.85887920992797	3.14007376132012	4.42126831271228	1.8943653914835	3.20001806915726	4.50567074683102	1.92332663622152	3.24810566788383	4.5764171889433	2.81361027268938	8.73340805421437	0.0435469091963221	61.8590878258579	0.151444281832673	0.205116252559833	0.132034639051782	0.172623513456894	0.227269319066225	0.152855162939352	0.206122018043324	0.257295434614391	0.190077375657084	0.00249133285450009	0.00255866748508991	0.00344029378057202
155	29.6045667991337	0.11	2.8202060805849	1.54086126795949	4.09955089321031	0.0940124993744546	22.6130880336513	11.6530101928268	33.5731658744758	8.64	6.01	11.51	1.27575741764973	2.47565344211707	3.67554946658441	1.2936322305582	2.51034016350457	3.72704809645094	1.31676508917461	2.55177711151712	3.79604356454037	2.8202060805849	8.95481602579451	2.79116612230539	65.7225155668502	0.151444281832673	0.205116252559833	0.132034639051782	0.172623513456894	0.227269319066225	0.152855162939352	0.206122018043324	0.257295434614391	0.190077375657084	0.00249133285450009	0.00255866748508991	0.00344029378057202
155	29.6045667991337	0.11	2.82358118882458	1.59285946106172	4.05430291658744	0.144727922613887	27.2421294643359	16.9025590151915	37.5816999134803	7.67	5.98	10.82	2.0708911622822	3.33768899127856	4.60448682027492	2.11390985918863	3.40702292523843	4.70013599128822	2.16158769165849	3.4804022798236	4.79597652849391	2.82358118882458	8.44293181331368	3.84188523701679	65.3171461412204	0.151444281832673	0.205116252559833	0.132034639051782	0.172623513456894	0.227269319066225	0.152855162939352	0.206122018043324	0.257295434614391	0.190077375657084	0.00249133285450009	0.00255866748508991	0.00344029378057202
155	29.6045667991337	0.11	2.82868086281018	1.57430608710887	4.08305563851149	0.123626489121867	27.0230519926844	15.7897169685654	38.2563870168035	8.1	6	11.61	1.83820190387513	3.14596048303851	4.45371906220188	1.87055745492572	3.20133485992142	4.53211226491713	1.90295932560963	3.25594849069303	4.60935420288442	2.82868086281018	9.08582523070173	3.01345485105978	66.4140969984114	0.151444281832673	0.205116252559833	0.132034639051782	0.172623513456894	0.227269319066225	0.152855162939352	0.206122018043324	0.257295434614391	0.190077375657084	0.00249133285450009	0.00255866748508991	0.00344029378057202
155	29.6045667991337	0.11	2.8295199836625	1.54555795727728	4.11348201004773	0.151990342816598	29.9236864782522	18.8881624905775	40.9592104659269	7.89	5.74	10.11	2.25346071351761	3.57005886178702	4.88665701005643	2.29650408548137	3.63825058600862	4.97999708653588	2.34844298464327	3.72670671146897	5.10104710981913	2.8295199836625	8.47585347437453	1.7954340523648	63.4495330315172	0.151444281832673	0.205116252559833	0.132034639051782	0.172623513456894	0.227269319066225	0.152855162939352	0.206122018043324	0.257295434614391	0.190077375657084	0.00249133285450009	0.00255866748508991	0.00344029378057202
155	29.6045667991337	0.11	2.84397152864651	1.57831049762222	4.10963255967081	0.131346308372563	29.6925297487923	17.7705861984284	41.6144732991561	8.42	6.4	12.06	1.99346899076313	3.3308488898787	4.66822878899427	2.02418015573596	3.38216358312481	4.74014701051365	2.06278174812952	3.44696543744722	4.83048638271334	2.84397152864651	9.37860179751335	0.422673833465909	64.92198431997	0.151444281832673	0.205116252559833	0.132034639051782	0.172623513456894	0.227269319066225	0.152855162939352	0.206122018043324	0.257295434614391	0.190077375657084	0.00249133285450009	0.00255866748508991	0.00344029378057202
155	29.6045667991337	0.11	2.85136709617313	1.57628754401636	4.12644664832991	0.119283993995324	25.9213158525887	14.9244389401247	36.9181927650526	7.97	6.07	10.7	1.76479778563235	3.06516586659323	4.36553394755412	1.79753851086681	3.12203116541285	4.44652381995889	1.83892398809548	3.1965326050046	4.54522683420489	2.85136709617313	8.71673721990207	-3.11608735995536	59.2674229408463	0.151444281832673	0.205116252559833	0.132034639051782	0.172623513456894	0.227269319066225	0.152855162939352	0.206122018043324	0.257295434614391	0.190077375657084	0.00249133285450009	0.00255866748508991	0.00344029378057202
155	29.6045667991337	0.11	2.85689862590542	1.56103580807533	4.15276144373552	0.122970172084952	27.8088192807678	16.213697802727	39.4039407588087	8.34	5.79	11.17	1.83709511875348	3.15088185191189	4.46466858507031	1.86646852427932	3.20126145907291	4.53605439386651	1.8977192016984	3.25635207036665	4.61134378902822	2.85689862590542	8.8233501271031	0.458993278834301	63.3259761423268	0.151444281832673	0.205116252559833	0.132034639051782	0.172623513456894	0.227269319066225	0.152855162939352	0.206122018043324	0.257295434614391	0.190077375657084	0.00249133285450009	0.00255866748508991	0.00344029378057202
155	29.6045667991337	0.11	2.88288719775958	1.6011747395479	4.16459965597127	0.121310939932871	27.01917805193	15.6657968341611	38.3725592696989	8.4	6.07	10.99	1.76276630925184	3.04028561571534	4.31780492217884	1.79023807915074	3.08766684056828	4.38509560198583	1.82957054961425	3.15373608014262	4.47622236031999	2.88288719775958	8.95829333122918	2.41434989135306	65.3349206249006	0.151444281832673	0.205116252559833	0.132034639051782	0.172623513456894	0.227269319066225	0.152855162939352	0.206122018043324	0.257295434614391	0.190077375657084	0.00249133285450009	0.00255866748508991	0.00344029378057202
155	29.6045667991337	0.11	2.88536345449393	1.61643237601058	4.15429453297728	0.153189688698023	30.4021655529894	19.2420604898698	41.562270616109	8.03	5.68	10.62	2.25952412485901	3.57001406118134	4.88050399750367	2.3004781656455	3.63472082835475	4.96896349106401	2.35219064413166	3.70172475101985	5.06323504739105	2.88536345449393	8.58882631729455	-2.67409865968187	58.9174461852461	0.151444281832673	0.205116252559833	0.132034639051782	0.172623513456894	0.227269319066225	0.152855162939352	0.206122018043324	0.257295434614391	0.190077375657084	0.00249133285450009	0.00255866748508991	0.00344029378057202
155	29.6045667991337	0.11	2.90160835878181	1.62059381565675	4.18262290190687	0.106728983822122	24.6290083674512	13.5044488995766	35.7535678353257	8.15	6.06	10.79	1.56249192029952	2.84962584295744	4.13675976561536	1.5894146615092	2.89872672989172	4.20803879827424	1.62517223485187	2.96297429861023	4.30254030522583	2.90160835878181	8.68525310132265	2.13031956061074	64.3489584944176	0.151444281832673	0.205116252559833	0.132034639051782	0.172623513456894	0.227269319066225	0.152855162939352	0.206122018043324	0.257295434614391	0.190077375657084	0.00249133285450009	0.00255866748508991	0.00344029378057202
155	29.6045667991337	0.11	2.91775106754606	1.61432507300339	4.22117706208873	0.112809177161885	25.618440963373	14.4014992545202	36.8353826722259	8.23	6.12	11.7	1.65114389812719	2.93717561822103	4.22320733831488	1.67869469171355	2.98618498637864	4.29367528104372	1.71013948926393	3.03989942869325	4.37409025141793	2.91775106754606	9.05373277595835	-0.811187977566148	62.5498720185331	0.151444281832673	0.205116252559833	0.132034639051782	0.172623513456894	0.227269319066225	0.152855162939352	0.206122018043324	0.257295434614391	0.190077375657084	0.00249133285450009	0.00255866748508991	0.00344029378057202
155	29.6045667991337	0.11	2.92091409582061	1.64612640157839	4.19570179006284	0.128911206431972	24.978065154805	14.8405823033593	35.1155480062507	7.31	5.39	10.19	1.90253795488666	3.20214638652632	4.50175481816597	1.94769722407165	3.27815359062306	4.60860995717447	1.98347741745955	3.34172643972556	4.69324689909524	2.92091409582061	7.96088327620725	1.50807525414819	60.9777568824881	0.151444281832673	0.205116252559833	0.132034639051782	0.172623513456894	0.227269319066225	0.152855162939352	0.206122018043324	0.257295434614391	0.190077375657084	0.00249133285450009	0.00255866748508991	0.00344029378057202
155	29.6045667991337	0.11	2.92934873964581	1.62074156535572	4.2379559139359	0.12196392191515	27.2508261813284	15.8350452748894	38.6666070877674	8.12	5.87	10.68	1.83917048561043	3.1650629569513	4.49095542829216	1.87128356338307	3.22032695432788	4.5693703452727	1.91190808316649	3.29060581572663	4.66631308927604	2.92934873964581	8.76251802195405	2.48691710622243	65.009432186588	0.151444281832673	0.205116252559833	0.132034639051782	0.172623513456894	0.227269319066225	0.152855162939352	0.206122018043324	0.257295434614391	0.190077375657084	0.00249133285450009	0.00255866748508991	0.00344029378057202
155	29.6045667991337	0.11	2.93120871942454	1.60264959386492	4.25976784498416	0.115558685600946	25.5858966078842	14.5344452610176	36.6373479547509	8.04	6.06	10.49	1.7034192485005	2.99863586048982	4.29385247247914	1.73409270185982	3.05263226641824	4.37117183097666	1.77960350700047	3.12576186227218	4.47518682811801	2.93120871942454	8.5323421656603	0.709131825819915	62.492977886266	0.151444281832673	0.205116252559833	0.132034639051782	0.172623513456894	0.227269319066225	0.152855162939352	0.206122018043324	0.257295434614391	0.190077375657084	0.00249133285450009	0.00255866748508991	0.00344029378057202
155	29.6045667991337	0.11	2.94474211886754	1.6176932909724	4.27179094676268	0.108441118643428	24.7697333593929	13.6809266344697	35.8585400843161	8.06	5.7	10.65	1.60014929499471	2.8971189182739	4.19408854155309	1.62876660988251	2.94893143640018	4.26909626291785	1.65999461143351	3.00664729682569	4.35333180734925	2.94474211886754	8.3850485981555	-0.127578130697049	61.007030381866	0.151444281832673	0.205116252559833	0.132034639051782	0.172623513456894	0.227269319066225	0.152855162939352	0.206122018043324	0.257295434614391	0.190077375657084	0.00249133285450009	0.00255866748508991	0.00344029378057202
155	29.6045667991337	0.11	2.94845211693967	1.62563623045317	4.27126800342617	0.117977051683128	27.1118260584126	15.5377747292328	38.6858773875924	8.03	6.03	10.67	1.8228138642983	3.18062356334335	4.53843326238839	1.85574718591062	3.23808883765956	4.6204304894085	1.90016944602715	3.31279587637039	4.72979798066848	2.94845211693967	8.80660096683198	0.710778609495189	63.2298921408175	0.151444281832673	0.205116252559833	0.132034639051782	0.172623513456894	0.227269319066225	0.152855162939352	0.206122018043324	0.257295434614391	0.190077375657084	0.00249133285450009	0.00255866748508991	0.00344029378057202
155	29.6045667991337	0.11	2.96663655853082	1.67442016658228	4.25885295047936	0.115484856492249	25.0893333464569	14.2484492777622	35.9302174151515	7.8	5.65	10.21	1.71873721151371	3.02643256076494	4.33412791001616	1.75274709369809	3.08631874589031	4.41989039808253	1.79069157181047	3.15192387240972	4.51597655196688	2.96663655853082	8.32140863420381	2.23287872752276	62.7938446601959	0.151444281832673	0.205116252559833	0.132034639051782	0.172623513456894	0.227269319066225	0.152855162939352	0.206122018043324	0.257295434614391	0.190077375657084	0.00249133285450009	0.00255866748508991	0.00344029378057202
155	29.6045667991337	0.11	2.97584668224601	1.6758013544123	4.27589201007971	0.115700007447485	24.5442467348866	13.9500438205338	35.1384496492394	7.98	5.93	10.75	1.64628751230788	2.89654193337875	4.14679635444962	1.67662805962689	2.94992426601151	4.22322047239613	1.71211067205978	3.0194678821567	4.31659550117218	2.97584668224601	8.52483204443465	-3.75767186715672	57.8460531362118	0.151444281832673	0.205116252559833	0.132034639051782	0.172623513456894	0.227269319066225	0.152855162939352	0.206122018043324	0.257295434614391	0.190077375657084	0.00249133285450009	0.00255866748508991	0.00344029378057202
155	29.6045667991337	0.11	2.982279339614	1.62427340631489	4.34028527291311	0.124117745265244	26.7590219635736	15.6605900362929	37.8574538908544	7.85	5.73	10.16	1.8766727111653	3.20664331165896	4.53661391215262	1.91303472087271	3.26877454772001	4.62451437456731	1.95951979715403	3.34304508073544	4.7363999230242	2.982279339614	8.28941341372704	0.542391615869081	61.2961290100517	0.151444281832673	0.205116252559833	0.132034639051782	0.172623513456894	0.227269319066225	0.152855162939352	0.206122018043324	0.257295434614391	0.190077375657084	0.00249133285450009	0.00255866748508991	0.00344029378057202
155	29.6045667991337	0.11	2.9860209222754	1.66032904051766	4.31171280403313	0.120938656317665	25.1510055444369	14.5641293042677	35.7378817846062	7.76	5.83	10.22	1.7645979570809	3.04730973441981	4.33002151175873	1.80000579923037	3.10845604915055	4.41690629907074	1.84250087683065	3.18011595406702	4.52112631390855	2.9860209222754	8.26974588101226	1.84947334698005	62.6910988819695	0.151444281832673	0.205116252559833	0.132034639051782	0.172623513456894	0.227269319066225	0.152855162939352	0.206122018043324	0.257295434614391	0.190077375657084	0.00249133285450009	0.00255866748508991	0.00344029378057202
155	29.6045667991337	0.11	2.98987450766469	1.66826554015603	4.31148347517334	0.167909516114716	33.5805411051388	21.9091996724056	45.2518825378721	7.8	5.95	10.54	2.64245477129688	4.05012790940812	5.45780104751936	2.69471969285545	4.13023509602366	5.56575049919188	2.75688689979189	4.22573718401521	5.69087536854372	2.98987450766469	8.79623600512084	-2.61731060028556	59.8078922763363	0.151444281832673	0.205116252559833	0.132034639051782	0.172623513456894	0.227269319066225	0.152855162939352	0.206122018043324	0.257295434614391	0.190077375657084	0.00249133285450009	0.00255866748508991	0.00344029378057202
155	29.6045667991337	0.11	3.04428340697223	1.71236105575581	4.37620575818864	0.126524710009903	28.2894844113261	16.6844046322347	39.8945641904175	8.25	6.36	10.73	1.90946729264295	3.23762497972484	4.56578266680673	1.94112606318019	3.29130446756611	4.64148287195204	1.99262896752238	3.37626166865249	4.76227533466874	3.04428340697223	8.77887772958181	0.795214314366836	63.7682859602332	0.151444281832673	0.205116252559833	0.132034639051782	0.172623513456894	0.227269319066225	0.152855162939352	0.206122018043324	0.257295434614391	0.190077375657084	0.00249133285450009	0.00255866748508991	0.00344029378057202
155	29.6045667991337	0.11	3.04443454922454	1.66649298808931	4.42237611035977	0.125030397853596	27.0233724012854	15.8621006140472	38.1846441885235	7.8	5.74	9.86	1.91360113070288	3.26009506815947	4.60658900561605	1.95148042757143	3.32462790466607	4.6977753817607	2.00178968123849	3.40996535480587	4.81486822722746	3.04443454922454	8.24919338355307	-0.0132607435342141	60.7714166590216	0.151444281832673	0.205116252559833	0.132034639051782	0.172623513456894	0.227269319066225	0.152855162939352	0.206122018043324	0.257295434614391	0.190077375657084	0.00249133285450009	0.00255866748508991	0.00344029378057202
155	29.6045667991337	0.11	3.07100290992881	1.71319071559494	4.42881510426268	0.109899471109823	25.8024907176788	14.3376290137234	37.2673524216341	7.77	5.92	9.49	1.73616354560856	3.12445968068072	4.51275581575289	1.77093836108912	3.18704163567394	4.60314491025875	1.82179902552156	3.27596081835003	4.7365163710581	3.07100290992881	8.19645874421395	1.8806019063695	62.5154661562346	0.151444281832673	0.205116252559833	0.132034639051782	0.172623513456894	0.227269319066225	0.152855162939352	0.206122018043324	0.257295434614391	0.190077375657084	0.00249133285450009	0.00255866748508991	0.00344029378057202
155	29.6045667991337	0.11	3.07922187997432	1.72356969483142	4.43487406511721	0.123030723786281	26.9862802395788	15.7372810026488	38.2352794765089	8.29	5.77	10.25	1.7914186275127	3.07192361249206	4.35242859747141	1.82055105156692	3.12187987618545	4.42320870080399	1.86403464418463	3.19787315390179	4.5215794785129	3.07922187997432	8.52484376095882	-1.87212480043707	59.7872477688373	0.151444281832673	0.205116252559833	0.132034639051782	0.172623513456894	0.227269319066225	0.152855162939352	0.206122018043324	0.257295434614391	0.190077375657084	0.00249133285450009	0.00255866748508991	0.00344029378057202
155	29.6045667991337	0.11	3.09254685748107	1.71924484460049	4.46584887036165	0.112483537048673	26.9457569351006	15.1284211462176	38.7630927239836	7.4	5.74	9.75	1.91797767901064	3.41617673424503	4.91437578947942	1.96208167726749	3.49473189908405	5.02738212090061	2.01316694599039	3.58677797659008	5.15381479514905	3.09254685748107	8.07774099619672	3.01075076100651	63.478155516515	0.151444281832673	0.205116252559833	0.132034639051782	0.172623513456894	0.227269319066225	0.152855162939352	0.206122018043324	0.257295434614391	0.190077375657084	0.00249133285450009	0.00255866748508991	0.00344029378057202
155	29.6045667991337	0.11	3.28451918425486	1.81890214944963	4.75013621906009	0.137044500485604	34.5461401805272	21.0114478842556	48.0808324767988	8.19	6.25	10.36	2.42079530022652	3.98016996499571	5.53954462976491	2.46189375535801	4.04774231888568	5.63359088241335	2.52752342246801	4.15566560467936	5.79365679406638	3.28451918425486	8.8057717090537	-2.57462746469157	60.5495167400409	0.151444281832673	0.205116252559833	0.132034639051782	0.172623513456894	0.227269319066225	0.152855162939352	0.206122018043324	0.257295434614391	0.190077375657084	0.00249133285450009	0.00255866748508991	0.00344029378057202
155	29.6045667991337	0.12	1.96325213780399	1.11470059466454	2.81180368094344	0.126359365244318	21.8998635685034	12.9092451450176	30.8904819919891	8.14	5.61	11.21	1.49531604741246	2.53672597136831	3.57813589532417	1.52118281849657	2.5806076043636	3.64003239023062	1.54445000017349	2.61654643547501	3.69359905298592	1.96325213780399	9.25917181306233	-2.46243040676859	60.5758814668723	0.151444281832673	0.205116252559833	0.132034639051782	0.172623513456894	0.227269319066225	0.152855162939352	0.206122018043324	0.257295434614391	0.190077375657084	0.00249133285450009	0.00255866748508991	0.00344029378057202
155	29.6045667991337	0.12	2.20390716238303	1.25745021220691	3.15036411255914	0.149328366633843	24.5862092279948	15.4242816861889	33.7481367698007	8.13	5.99	11.3	1.78830022862326	2.85053945966064	3.91277869069801	1.81933498770386	2.90000867291933	3.9806823581348	1.85229321406796	2.95619534813929	4.05288218461154	2.20390716238303	9.32185604347546	0.773822475422644	64.2410966600655	0.151444281832673	0.205116252559833	0.132034639051782	0.172623513456894	0.227269319066225	0.152855162939352	0.206122018043324	0.257295434614391	0.190077375657084	0.00249133285450009	0.00255866748508991	0.00344029378057202
155	29.6045667991337	0.12	2.20963154625359	1.26184674021187	3.1574163522953	0.124542849152501	24.1314977456958	14.1423649191028	34.1206305722887	8.14	6.37	10.36	1.63858645674259	2.79596415544338	3.95334185414417	1.66695769669449	2.84437476546923	4.02179183424397	1.71633561254472	2.92429421021068	4.13598024150475	2.20963154625359	9.21139527439929	-0.0469670702217998	63.5215232659611	0.151444281832673	0.205116252559833	0.132034639051782	0.172623513456894	0.227269319066225	0.152855162939352	0.206122018043324	0.257295434614391	0.190077375657084	0.00249133285450009	0.00255866748508991	0.00344029378057202
155	29.6045667991337	0.12	2.24541280026548	1.29820834327905	3.19261725725192	0.137150194155587	25.3026099374441	15.3938302695325	35.2113896053556	8.19	6.2	10.79	1.7732441289491	2.91465501003113	4.05606589111316	1.80332938104708	2.96410569159487	4.12488200214266	1.84729491200187	3.03676316910194	4.2257288875038	2.24541280026548	9.1590928916029	3.41456635874798	66.5401366697622	0.151444281832673	0.205116252559833	0.132034639051782	0.172623513456894	0.227269319066225	0.152855162939352	0.206122018043324	0.257295434614391	0.190077375657084	0.00249133285450009	0.00255866748508991	0.00344029378057202
155	29.6045667991337	0.12	2.25827794082146	1.28865973094704	3.22789615069587	0.162203205423121	28.5518969385012	18.4207162769834	38.6830776000189	8.72	5.87	12.14	2.0006782071367	3.1010280554968	4.20137790385691	2.02781314849883	3.14308690041653	4.25836065233423	2.05306669373291	3.17869141364393	4.31173241806968	2.25827794082146	9.81812347260925	1.5156535901957	66.6869677441343	0.151444281832673	0.205116252559833	0.132034639051782	0.172623513456894	0.227269319066225	0.152855162939352	0.206122018043324	0.257295434614391	0.190077375657084	0.00249133285450009	0.00255866748508991	0.00344029378057202
155	29.6045667991337	0.12	2.27175446829041	1.31704509993734	3.22646383664347	0.129932414798122	25.6536895035873	15.2890778316812	36.0183011754933	8.58	6.37	11.71	1.68516733101928	2.82755833592377	3.96994934082825	1.70942373540545	2.86825838817329	4.02709304094112	1.74548119556743	2.92772608001009	4.10769455640273	2.27175446829041	9.71703295203578	1.42045157353828	66.3766237678206	0.151444281832673	0.205116252559833	0.132034639051782	0.172623513456894	0.227269319066225	0.152855162939352	0.206122018043324	0.257295434614391	0.190077375657084	0.00249133285450009	0.00255866748508991	0.00344029378057202
155	29.6045667991337	0.12	2.31037156197748	1.31971767138885	3.30102545256611	0.133897845044312	25.9989719073074	15.6751761951748	36.3227676194399	7.94	6.22	11.06	1.85955891423345	3.08427920485005	4.30899949546666	1.89442656152734	3.14211096196592	4.38979536240451	1.93730684138041	3.21271533401069	4.48658849186505	2.31037156197748	9.04602654421857	0.725220255032393	63.84493733864	0.151444281832673	0.205116252559833	0.132034639051782	0.172623513456894	0.227269319066225	0.152855162939352	0.206122018043324	0.257295434614391	0.190077375657084	0.00249133285450009	0.00255866748508991	0.00344029378057202
155	29.6045667991337	0.12	2.31952868105206	1.3464987427578	3.29255861934632	0.112611556451061	23.3515700980908	13.1170625177275	33.5860776784541	7.92	5.94	10.31	1.55930523164981	2.7759435751701	3.99258191869039	1.58874166504252	2.82834760517901	4.06795354531549	1.62643950474353	2.90158390068994	4.16593075526809	2.31952868105206	8.88294355312171	-0.536091303660437	61.854601753241	0.151444281832673	0.205116252559833	0.132034639051782	0.172623513456894	0.227269319066225	0.152855162939352	0.206122018043324	0.257295434614391	0.190077375657084	0.00249133285450009	0.00255866748508991	0.00344029378057202
155	29.6045667991337	0.12	2.3236008070752	1.32739448402893	3.31980713012146	0.152711646148321	26.2311204728204	16.584352280019	35.8778886656219	7.98	5.73	11.32	1.95789160733668	3.09675589119322	4.23562017504976	1.99401913040025	3.15389803300643	4.31377693561261	2.02498299785562	3.20438746171124	4.37886179699272	2.3236008070752	9.11194949106685	-1.65992090659097	61.3952185932427	0.151444281832673	0.205116252559833	0.132034639051782	0.172623513456894	0.227269319066225	0.152855162939352	0.206122018043324	0.257295434614391	0.190077375657084	0.00249133285450009	0.00255866748508991	0.00344029378057202
155	29.6045667991337	0.12	2.33050125655289	1.33019617288394	3.33080634022183	0.130107592686472	24.746614501932	14.7562184837395	34.7370105201245	8.74	6.34	11.86	1.59782264604573	2.67959579940635	3.76136895276697	1.61922257684364	2.71548411580715	3.81174565477066	1.65155638117693	2.77004241046668	3.88605895965788	2.33050125655289	9.62111021622603	3.97843128158724	68.8187003710415	0.151444281832673	0.205116252559833	0.132034639051782	0.172623513456894	0.227269319066225	0.152855162939352	0.206122018043324	0.257295434614391	0.190077375657084	0.00249133285450009	0.00255866748508991	0.00344029378057202
155	29.6045667991337	0.12	2.34110965553677	1.3453080814997	3.33691122957384	0.14644122931079	25.7698386894866	16.0561944554611	35.4834829235121	7.88	6.12	10.82	1.91886282442521	3.07973259727629	4.24060237012736	1.95571822426293	3.13888470279476	4.3220511813266	2.00185027281024	3.21202078729754	4.42025848136887	2.34110965553677	9.02232187453323	-3.25990210255811	59.7155075826393	0.151444281832673	0.205116252559833	0.132034639051782	0.172623513456894	0.227269319066225	0.152855162939352	0.206122018043324	0.257295434614391	0.190077375657084	0.00249133285450009	0.00255866748508991	0.00344029378057202
155	29.6045667991337	0.12	2.34128570433711	1.34689093975756	3.33568046891665	0.161286571887702	25.5986681362759	16.4846366575398	34.7126996150121	8.39	5.84	11.37	1.85690577782895	2.88355247097517	3.91019916412138	1.88596126645326	2.92867216795622	3.97138306945918	1.9161522879021	2.97784967092781	4.03814127125932	2.34128570433711	9.09349322470844	0.257525546263181	63.3796389455049	0.151444281832673	0.205116252559833	0.132034639051782	0.172623513456894	0.227269319066225	0.152855162939352	0.206122018043324	0.257295434614391	0.190077375657084	0.00249133285450009	0.00255866748508991	0.00344029378057202
155	29.6045667991337	0.12	2.34190247998849	1.35759435200429	3.32621060797269	0.151983125983368	26.9374148226878	17.0029166003619	36.8719130450136	7.53	6.12	10.54	2.12080699398914	3.35995635917705	4.59910572436496	2.16730825946522	3.43362747733583	4.69994669520644	2.22093195223623	3.52153480213384	4.81525224734177	2.34190247998849	8.99992617091207	0.408195057627364	62.9214604699104	0.151444281832673	0.205116252559833	0.132034639051782	0.172623513456894	0.227269319066225	0.152855162939352	0.206122018043324	0.257295434614391	0.190077375657084	0.00249133285450009	0.00255866748508991	0.00344029378057202
155	29.6045667991337	0.12	2.34847532249305	1.34980996872853	3.34714067625757	0.121193863198931	22.5836618749468	13.0888568657904	32.0784668841032	7.8	6.23	10.81	1.57919707594192	2.72476452013086	3.87033196431981	1.61046693710555	2.77871789273147	3.94696884835739	1.65159145144145	2.84852265048045	4.04215281608208	2.34847532249305	8.87291958010945	-2.02834166440171	60.2630462473755	0.151444281832673	0.205116252559833	0.132034639051782	0.172623513456894	0.227269319066225	0.152855162939352	0.206122018043324	0.257295434614391	0.190077375657084	0.00249133285450009	0.00255866748508991	0.00344029378057202
155	29.6045667991337	0.12	2.35433371940054	1.35755797336872	3.35110946543235	0.162062026211299	26.635556732417	17.1794461086559	36.0916673561781	8.2	5.69	11.8	1.97646128892882	3.06436810929339	4.15227492965797	2.00984703119533	3.11613042028813	4.22241380938093	2.03406753422473	3.15122759782118	4.27428599169536	2.35433371940054	9.07446560600349	-1.14955743816048	61.5293497413768	0.151444281832673	0.205116252559833	0.132034639051782	0.172623513456894	0.227269319066225	0.152855162939352	0.206122018043324	0.257295434614391	0.190077375657084	0.00249133285450009	0.00255866748508991	0.00344029378057202
155	29.6045667991337	0.12	2.39752789047207	1.37157906276244	3.42347671818169	0.158168158801832	27.8030334589577	17.7884984641501	37.8175684537653	7.74	5.63	9.75	2.16064366847002	3.37703872692928	4.59343378538854	2.20433844803586	3.44533271029719	4.68632697255853	2.26086322870213	3.52835976694308	4.80461510994213	2.39752789047207	8.50510565656126	0.168803214852854	61.212393852878	0.151444281832673	0.205116252559833	0.132034639051782	0.172623513456894	0.227269319066225	0.152855162939352	0.206122018043324	0.257295434614391	0.190077375657084	0.00249133285450009	0.00255866748508991	0.00344029378057202
155	29.6045667991337	0.12	2.4156157601415	1.41002756847874	3.42120395180426	0.136382397447244	24.7417755607178	15.0210673479593	34.4624837734762	7.91	5.67	10.48	1.787848557261	2.94483386004618	4.10181916283136	1.82173562237001	3.00065054336946	4.1795654643689	1.85746844451714	3.05972995300017	4.26281003226094	2.4156157601415	9.01915680339591	0.620223280512414	63.2625983236606	0.151444281832673	0.205116252559833	0.132034639051782	0.172623513456894	0.227269319066225	0.152855162939352	0.206122018043324	0.257295434614391	0.190077375657084	0.00249133285450009	0.00255866748508991	0.00344029378057202
155	29.6045667991337	0.12	2.42199052064165	1.39457043578486	3.44941060549844	0.127015052251684	24.5379935103229	14.4941418253802	34.5818451952656	7.43	5.58	10.6	1.83095929934884	3.09973973943149	4.36852017951414	1.87262660495607	3.17028079573554	4.467934986515	1.90824150999328	3.22921582833811	4.54877319593674	2.42199052064165	8.60147585736336	1.15867946115767	62.5276568581531	0.151444281832673	0.205116252559833	0.132034639051782	0.172623513456894	0.227269319066225	0.152855162939352	0.206122018043324	0.257295434614391	0.190077375657084	0.00249133285450009	0.00255866748508991	0.00344029378057202
155	29.6045667991337	0.12	2.42351369762727	1.38943799724179	3.45758939801275	0.150357677809862	25.2336211905366	15.8683511501591	34.598891230914	8.11	5.78	11.51	1.84523658418288	2.93426837682021	4.02330016945753	1.8775881161404	2.98571331237932	4.09383850861825	1.90666189615283	3.03150268550116	4.15301949061112	2.42351369762727	8.8725450776277	-3.45536939693733	58.9031065981791	0.151444281832673	0.205116252559833	0.132034639051782	0.172623513456894	0.227269319066225	0.152855162939352	0.206122018043324	0.257295434614391	0.190077375657084	0.00249133285450009	0.00255866748508991	0.00344029378057202
155	29.6045667991337	0.12	2.4344671444206	1.41403744822509	3.45489684061611	0.133422779284156	24.6842482748883	14.862382149067	34.5061144007096	8.6	6.45	11.89	1.63574103739443	2.71672720264444	3.79771336789445	1.65914981294128	2.75560576340368	3.85206171386609	1.69328234581997	2.81459558414656	3.92915737273192	2.4344671444206	9.68432941093801	0.351977019140769	65.615809496022	0.151444281832673	0.205116252559833	0.132034639051782	0.172623513456894	0.227269319066225	0.152855162939352	0.206122018043324	0.257295434614391	0.190077375657084	0.00249133285450009	0.00255866748508991	0.00344029378057202
155	29.6045667991337	0.12	2.4385051470776	1.39586676808599	3.48114352606922	0.122060275802467	24.4537750579078	14.214326911287	34.6932232045285	8.44	6.06	10.79	1.59087202207416	2.73687433928577	3.88287665649737	1.61516881692814	2.77867359996799	3.94217838300784	1.65382218610759	2.84179383499498	4.03015568836685	2.4385051470776	9.14630732145203	1.35034038998957	64.5358230175055	0.151444281832673	0.205116252559833	0.132034639051782	0.172623513456894	0.227269319066225	0.152855162939352	0.206122018043324	0.257295434614391	0.190077375657084	0.00249133285450009	0.00255866748508991	0.00344029378057202
155	29.6045667991337	0.12	2.46158021724435	1.42684084503516	3.49631958945355	0.148555984319303	24.3516812681141	15.2494600689274	33.4539024673008	7.5	5.62	11.76	1.90784345545796	3.04661250475587	4.18538155405378	1.9500504022027	3.11401227561875	4.2779741490348	1.97085545943815	3.14737171992945	4.32699997684483	2.46158021724435	8.70521508692787	1.64228493589013	63.3978553606462	0.151444281832673	0.205116252559833	0.132034639051782	0.172623513456894	0.227269319066225	0.152855162939352	0.206122018043324	0.257295434614391	0.190077375657084	0.00249133285450009	0.00255866748508991	0.00344029378057202
155	29.6045667991337	0.12	2.47626858470112	1.44126046021798	3.51127670918427	0.145058540000996	27.0877471564727	16.8204794289814	37.355014883964	7.69	5.69	11.55	2.05638883894131	3.31161434249367	4.56683984604603	2.09882322284286	3.37995079311144	4.66107836338003	2.125807469953	3.42465799794877	4.7211538260426	2.47626858470112	9.05627932657825	-0.948057594640153	61.6831181809926	0.151444281832673	0.205116252559833	0.132034639051782	0.172623513456894	0.227269319066225	0.152855162939352	0.206122018043324	0.257295434614391	0.190077375657084	0.00249133285450009	0.00255866748508991	0.00344029378057202
155	29.6045667991337	0.12	2.50406689981952	1.4643897675251	3.54374403211393	0.172486429746624	28.0015612702158	18.4257009164027	37.5774216240288	7.69	5.94	10.41	2.25150506977078	3.42161513678235	4.59172520379392	2.29789384037757	3.49211221085781	4.68633058133805	2.35357763887967	3.57416338051033	4.80218126795592	2.50406689981952	8.52261925852497	-1.3944714586774	59.7763295583221	0.151444281832673	0.205116252559833	0.132034639051782	0.172623513456894	0.227269319066225	0.152855162939352	0.206122018043324	0.257295434614391	0.190077375657084	0.00249133285450009	0.00255866748508991	0.00344029378057202
155	29.6045667991337	0.12	2.50533051330158	1.46821465523707	3.54244637136609	0.140163499741915	26.5403175780388	16.2771351414386	36.803500014639	8.57	6.29	11.25	1.79630312837097	2.92892177149895	4.06154041462693	1.82228644830407	2.97128829096101	4.12029013361794	1.86254591108172	3.04058372801771	4.21719053947557	2.50533051330158	9.23491888198146	-4.61876288165269	59.0736424408386	0.151444281832673	0.205116252559833	0.132034639051782	0.172623513456894	0.227269319066225	0.152855162939352	0.206122018043324	0.257295434614391	0.190077375657084	0.00249133285450009	0.00255866748508991	0.00344029378057202
155	29.6045667991337	0.12	2.50778882392416	1.46817666931257	3.54740097853575	0.182531377245631	30.4837143099705	20.4116120833396	40.5558165366014	7.79	5.78	10.5	2.46383730126417	3.67961688137752	4.89539646149086	2.51269528709167	3.7525838217468	4.99247235640194	2.56630325008199	3.83132722890506	5.10033181440728	2.50778882392416	8.9022821664968	-2.13748070787981	60.2429318989617	0.151444281832673	0.205116252559833	0.132034639051782	0.172623513456894	0.227269319066225	0.152855162939352	0.206122018043324	0.257295434614391	0.190077375657084	0.00249133285450009	0.00255866748508991	0.00344029378057202
155	29.6045667991337	0.12	2.51403436290727	1.43089955911055	3.597169166704	0.142008101297891	26.6385915089771	16.4155116601531	36.8616713578011	8.98	6.33	12.08	1.73385044463558	2.81363960432744	3.89342876401929	1.75469650624644	2.84746795712686	3.94023940800728	1.7854769663196	2.90207063127262	4.01264165040486	2.51403436290727	9.58842530667009	-3.39656284126529	61.460121763274	0.151444281832673	0.205116252559833	0.132034639051782	0.172623513456894	0.227269319066225	0.152855162939352	0.206122018043324	0.257295434614391	0.190077375657084	0.00249133285450009	0.00255866748508991	0.00344029378057202
155	29.6045667991337	0.12	2.54450213444803	1.49333793677835	3.59566633211771	0.11581422671834	22.5012527452033	12.7942988936475	32.208206596759	7.68	5.69	10.63	1.56629783325202	2.75463811758897	3.94297840192592	1.59875478402789	2.81171995214805	4.02468512026821	1.63002366112145	2.8686604305302	4.1070979802757	2.54450213444803	8.77187692140021	1.36838242801673	63.0943595518269	0.151444281832673	0.205116252559833	0.132034639051782	0.172623513456894	0.227269319066225	0.152855162939352	0.206122018043324	0.257295434614391	0.190077375657084	0.00249133285450009	0.00255866748508991	0.00344029378057202
155	29.6045667991337	0.12	2.54596313264338	1.44616957939952	3.64575668588723	0.126826302242385	25.4813243154722	15.0424633239125	35.9201853070319	7	5.45	10.47	2.0084064783755	3.40215932263085	4.7959121668862	2.06167202015506	3.49238899550409	4.92310597085311	2.09862209214799	3.55546406976187	5.01049985360478	2.54596313264338	8.31537231606931	-5.00026040962322	55.1528495561325	0.151444281832673	0.205116252559833	0.132034639051782	0.172623513456894	0.227269319066225	0.152855162939352	0.206122018043324	0.257295434614391	0.190077375657084	0.00249133285450009	0.00255866748508991	0.00344029378057202
155	29.6045667991337	0.12	2.54630449769196	1.48511583807062	3.60749315731331	0.155208436847787	28.3739677489784	18.0386780660169	38.70925743194	7.7	6.13	10.63	2.20312737594201	3.46541275824615	4.72769814055029	2.24845034208682	3.53670359092105	4.82495683975529	2.30504309528876	3.6253548992789	4.94216620666636	2.54630449769196	8.89461176972949	-0.576089962763183	62.150762672831	0.151444281832673	0.205116252559833	0.132034639051782	0.172623513456894	0.227269319066225	0.152855162939352	0.206122018043324	0.257295434614391	0.190077375657084	0.00249133285450009	0.00255866748508991	0.00344029378057202
155	29.6045667991337	0.12	2.56813483048374	1.50463222976075	3.63163743120673	0.101688150344177	21.6949421403406	11.6274256856239	31.7624585950574	8.13	6.09	10.97	1.34881129636848	2.5166691083764	3.68452692038433	1.37226237150562	2.56042511525058	3.74858785899554	1.40360419235666	2.61886793371153	3.8319214632764	2.56813483048374	9.12916115691423	-1.40339327717046	61.6293418231273	0.151444281832673	0.205116252559833	0.132034639051782	0.172623513456894	0.227269319066225	0.152855162939352	0.206122018043324	0.257295434614391	0.190077375657084	0.00249133285450009	0.00255866748508991	0.00344029378057202
155	29.6045667991337	0.12	2.57132290167336	1.48564569922764	3.65700010411908	0.126445431030337	22.9349738268824	13.5230769615279	32.3468706922368	8.38	6.09	11.82	1.52413043640747	2.58490665750161	3.64568287859575	1.54802720972025	2.62543529399719	3.70284337827414	1.57363120664538	2.67024419153554	3.76683288989062	2.57132290167336	9.24302014720128	0.296740261279212	63.8364524591636	0.151444281832673	0.205116252559833	0.132034639051782	0.172623513456894	0.227269319066225	0.152855162939352	0.206122018043324	0.257295434614391	0.190077375657084	0.00249133285450009	0.00255866748508991	0.00344029378057202
155	29.6045667991337	0.12	2.58084854171218	1.50015873691255	3.66153834651181	0.11698012408983	24.8922097465211	14.2144999294703	35.5699195635719	7.47	5.99	10.04	1.7850856783509	3.12601409416428	4.46694250997767	1.82501754920038	3.19594216125692	4.56686677331346	1.87288921546732	3.27910972119454	4.69299172724741	2.58084854171218	8.55129510529623	-2.36678304691352	59.2113563135031	0.151444281832673	0.205116252559833	0.132034639051782	0.172623513456894	0.227269319066225	0.152855162939352	0.206122018043324	0.257295434614391	0.190077375657084	0.00249133285450009	0.00255866748508991	0.00344029378057202
155	29.6045667991337	0.12	2.5820232617972	1.49799017598641	3.66605634760799	0.129960176143287	25.8236304202778	15.3916400045004	36.2556208360553	7.98	6.2	11.06	1.81790072084358	3.05001912350439	4.28213752616519	1.85149517831201	3.10638289328985	4.36127060826769	1.89481582289203	3.17653761665034	4.45734760537327	2.5820232617972	9.07803342551412	-1.04575251211899	62.1652504359264	0.151444281832673	0.205116252559833	0.132034639051782	0.172623513456894	0.227269319066225	0.152855162939352	0.206122018043324	0.257295434614391	0.190077375657084	0.00249133285450009	0.00255866748508991	0.00344029378057202
155	29.6045667991337	0.12	2.58293084998342	1.48151742418075	3.68434427578608	0.119563004954242	25.6519073723807	14.7837515815593	36.5200631632022	7.98	6.04	10.53	1.74633896521685	3.03014597677628	4.31395298833572	1.77862543344892	3.08616758184055	4.39370973023218	1.82095731337891	3.16588477522943	4.49713153336766	2.58293084998342	8.86751759779672	2.29585269744646	65.0104965930051	0.151444281832673	0.205116252559833	0.132034639051782	0.172623513456894	0.227269319066225	0.152855162939352	0.206122018043324	0.257295434614391	0.190077375657084	0.00249133285450009	0.00255866748508991	0.00344029378057202
155	29.6045667991337	0.12	2.58628597840798	1.4898026394474	3.68276931736855	0.158869175221066	30.38302157488	19.467905022103	41.298138127657	8.17	6.29	11.07	2.24729788549426	3.5072957291826	4.76729357287094	2.28571043243338	3.56724513005919	4.848779827685	2.33899892298538	3.650903119742	4.95709386957826	2.58628597840798	9.37781130478027	0.540207361121151	64.6052642560093	0.151444281832673	0.205116252559833	0.132034639051782	0.172623513456894	0.227269319066225	0.152855162939352	0.206122018043324	0.257295434614391	0.190077375657084	0.00249133285450009	0.00255866748508991	0.00344029378057202
155	29.6045667991337	0.12	2.58676722540693	1.51038541931222	3.66314903150163	0.124905776550446	24.5286642597171	14.3919896214951	34.6653388979391	7.98	5.61	10.98	1.69867905698449	2.89510549754392	4.09153193810335	1.72999963673363	2.94848602416262	4.16697241159161	1.7575190488239	2.99349446689402	4.23241670449183	2.58676722540693	8.98341143423687	-3.15398846044815	59.0537185804323	0.151444281832673	0.205116252559833	0.132034639051782	0.172623513456894	0.227269319066225	0.152855162939352	0.206122018043324	0.257295434614391	0.190077375657084	0.00249133285450009	0.00255866748508991	0.00344029378057202
155	29.6045667991337	0.12	2.58807459023932	1.47302376076161	3.70312541971703	0.125441192556849	26.0364485870114	15.3029419581241	36.7699552158986	7.84	5.52	10.76	1.83720546010922	3.12582414785386	4.4144428355985	1.87301442980498	3.18674958304068	4.50048473627637	1.90622385801395	3.2369931725722	4.57359916294896	2.58807459023932	8.8413888105469	2.80198981604617	65.0108623041942	0.151444281832673	0.205116252559833	0.132034639051782	0.172623513456894	0.227269319066225	0.152855162939352	0.206122018043324	0.257295434614391	0.190077375657084	0.00249133285450009	0.00255866748508991	0.00344029378057202
155	29.6045667991337	0.12	2.60388958274175	1.49657877031058	3.71120039517292	0.141506826709831	25.2625996250629	15.5475901671638	34.9776090829619	7.98	5.86	11.99	1.83601679658751	2.98326343429348	4.13051007199946	1.86992744743487	3.03836336850652	4.20679928957818	1.89638583529213	3.07580363360619	4.26173925395008	2.60388958274175	9.13025013009813	6.31746425182806	69.0584512418307	0.151444281832673	0.205116252559833	0.132034639051782	0.172623513456894	0.227269319066225	0.152855162939352	0.206122018043324	0.257295434614391	0.190077375657084	0.00249133285450009	0.00255866748508991	0.00344029378057202
155	29.6045667991337	0.12	2.60626459839132	1.51125518795614	3.7012740088265	0.133017125223686	25.4791933960262	15.3231951417622	35.6351916502902	8.47	6.33	10.9	1.70977932523745	2.84299701786884	3.97621471050023	1.7355922858329	2.8859184457467	4.0362446056605	1.77778121367805	2.95505440467773	4.13458923872147	2.60626459839132	9.19957542169111	1.67603045977315	65.3247775762754	0.151444281832673	0.205116252559833	0.132034639051782	0.172623513456894	0.227269319066225	0.152855162939352	0.206122018043324	0.257295434614391	0.190077375657084	0.00249133285450009	0.00255866748508991	0.00344029378057202
155	29.6045667991337	0.12	2.60678194727189	1.52773499842582	3.68582889611797	0.127605587421787	23.7792034758056	14.0717714809999	33.4866354706113	8.39	6.14	11.43	1.58441702650072	2.67742941352927	3.77044180055782	1.60916847683824	2.71925568783254	3.82934289882684	1.64019989840395	2.77348156966391	3.90561162928134	2.60678194727189	9.10282904066283	1.37018919987014	64.7428609992057	0.151444281832673	0.205116252559833	0.132034639051782	0.172623513456894	0.227269319066225	0.152855162939352	0.206122018043324	0.257295434614391	0.190077375657084	0.00249133285450009	0.00255866748508991	0.00344029378057202
155	29.6045667991337	0.12	2.61682246959434	1.51163109370012	3.72201384548855	0.152842152562636	27.8885388177359	17.6374069905913	38.1396706448804	7.87	5.69	10.92	2.10977803923472	3.33601343867564	4.56224883811655	2.15042130634381	3.40027919684837	4.65013708735293	2.18927897788646	3.45855028198257	4.7354513385234	2.61682246959434	8.68769706082613	1.54718552308558	63.1135718166414	0.151444281832673	0.205116252559833	0.132034639051782	0.172623513456894	0.227269319066225	0.152855162939352	0.206122018043324	0.257295434614391	0.190077375657084	0.00249133285450009	0.00255866748508991	0.00344029378057202
155	29.6045667991337	0.12	2.61944517381523	1.50087127365295	3.7380190739775	0.101322685792272	22.732206257346	12.1621915361972	33.3022209784948	8.4	5.68	10.77	1.36837307196973	2.55760968871734	3.74684630546496	1.38968934315004	2.59745167539106	3.80521400763208	1.41618710798193	2.64542337609915	3.87337218727048	2.61944517381523	8.95220651271651	0.0905238517130815	62.61644112112	0.151444281832673	0.205116252559833	0.132034639051782	0.172623513456894	0.227269319066225	0.152855162939352	0.206122018043324	0.257295434614391	0.190077375657084	0.00249133285450009	0.00255866748508991	0.00344029378057202
155	29.6045667991337	0.12	2.62048038403985	1.49104239154575	3.74991837653396	0.149827112616348	28.9787140163717	18.2010909439636	39.7563370887798	7.51	5.57	10.28	2.276024248776	3.62375288397101	4.97148151916602	2.32630499932562	3.70380695848731	5.081308917649	2.37443712368364	3.77874994710611	5.18794574864122	2.62048038403985	8.36154932997227	2.56058792057625	63.2967744550046	0.151444281832673	0.205116252559833	0.132034639051782	0.172623513456894	0.227269319066225	0.152855162939352	0.206122018043324	0.257295434614391	0.190077375657084	0.00249133285450009	0.00255866748508991	0.00344029378057202
155	29.6045667991337	0.12	2.62371675871383	1.53196299551407	3.71547052191358	0.149193389864096	27.18341826444	17.0482686081923	37.3185679206878	7.79	5.54	10.53	2.05851598109282	3.28229817373893	4.50608036638504	2.09937787779984	3.34745235770877	4.59552683761769	2.13707165012585	3.40802412192838	4.68008694564822	2.62371675871383	8.61951705253154	-1.5353541836517	59.8167048006723	0.151444281832673	0.205116252559833	0.132034639051782	0.172623513456894	0.227269319066225	0.152855162939352	0.206122018043324	0.257295434614391	0.190077375657084	0.00249133285450009	0.00255866748508991	0.00344029378057202
155	29.6045667991337	0.12	2.62838307360927	1.49638904468872	3.76037710252982	0.149444062387546	30.6548679726897	19.2366844368875	42.0730515084918	8.03	6.51	10.49	2.25801611425099	3.59829086398266	4.93856561371434	2.29888941033027	3.663425035052	5.02796065977373	2.36263043843536	3.76776401402116	5.17717965788914	2.62838307360927	9.15507837827703	-0.987173665679276	62.7259970917903	0.151444281832673	0.205116252559833	0.132034639051782	0.172623513456894	0.227269319066225	0.152855162939352	0.206122018043324	0.257295434614391	0.190077375657084	0.00249133285450009	0.00255866748508991	0.00344029378057202
155	29.6045667991337	0.12	2.63398685106013	1.54410436162367	3.7238693404966	0.138115055228463	26.5514075523562	16.1957627172624	36.90705238745	8.39	6.17	11.19	1.82317238053786	2.98891714820349	4.15466191586911	1.85163053881156	3.03557158317549	4.21951262753941	1.89281503961381	3.09859587231984	4.30880363658488	2.63398685106013	9.13203499503441	3.33102502075472	66.8031399482701	0.151444281832673	0.205116252559833	0.132034639051782	0.172623513456894	0.227269319066225	0.152855162939352	0.206122018043324	0.257295434614391	0.190077375657084	0.00249133285450009	0.00255866748508991	0.00344029378057202
155	29.6045667991337	0.12	2.63613750118525	1.53847905889053	3.73379594347997	0.125133795094059	27.1499755034259	15.941709851476	38.3582411553759	8.54	6.5	11.17	1.76465142626001	3.00533904088144	4.24602665550286	1.79048371255807	3.04933343964567	4.30818316673328	1.83427150622333	3.12868648309106	4.41894586023856	2.63613750118525	9.44446855118079	-2.62204995868577	61.9932842741247	0.151444281832673	0.205116252559833	0.132034639051782	0.172623513456894	0.227269319066225	0.152855162939352	0.206122018043324	0.257295434614391	0.190077375657084	0.00249133285450009	0.00255866748508991	0.00344029378057202
155	29.6045667991337	0.12	2.64048194874122	1.503242046266	3.77772185121644	0.143099683001013	25.2921439437097	15.6290339681599	34.9552539192595	7.91	6.03	10.98	1.86121038861264	3.0119584584831	4.16270652835356	1.89654983671472	3.06914755987669	4.24174528303866	1.93776134045389	3.13712961904353	4.33239747424704	2.64048194874122	8.73093451490818	-1.30131144287514	60.6354744865475	0.151444281832673	0.205116252559833	0.132034639051782	0.172623513456894	0.227269319066225	0.152855162939352	0.206122018043324	0.257295434614391	0.190077375657084	0.00249133285450009	0.00255866748508991	0.00344029378057202
155	29.6045667991337	0.12	2.64730631584017	1.54857054852084	3.7460420831595	0.105079824096224	23.3725600532664	12.7231824364975	34.0219376700352	8.52	6.14	11.48	1.41131075753687	2.59258606083712	3.77386136413738	1.43213857166569	2.63084687639439	3.82955518112309	1.45801485102249	2.68273812951996	3.90375664391731	2.64730631584017	9.22547150158087	1.36618789329643	65.1767039572735	0.151444281832673	0.205116252559833	0.132034639051782	0.172623513456894	0.227269319066225	0.152855162939352	0.206122018043324	0.257295434614391	0.190077375657084	0.00249133285450009	0.00255866748508991	0.00344029378057202
155	29.6045667991337	0.12	2.64835659079815	1.53805639794227	3.75865678365402	0.152290062308953	26.3834462454769	16.6648209145416	36.1020715764121	7.96	5.9	11.48	1.97280802844631	3.12331436611721	4.27382070378811	2.00954378002694	3.18147375061255	4.35340372119816	2.04329862420014	3.23479278020908	4.4256118633865	2.64835659079815	8.97766726914139	1.26108288628674	63.8324066121872	0.151444281832673	0.205116252559833	0.132034639051782	0.172623513456894	0.227269319066225	0.152855162939352	0.206122018043324	0.257295434614391	0.190077375657084	0.00249133285450009	0.00255866748508991	0.00344029378057202
155	29.6045667991337	0.12	2.64910463091721	1.55444776084779	3.74376150098662	0.1416590766041	26.7844233862449	16.4906294754556	37.0782172970343	8.03	6.12	10.76	1.93448256638643	3.14202682005094	4.34957107371544	1.96942641155681	3.19878334018134	4.42814026880587	2.01744016437397	3.27797747861354	4.53788453786206	2.64910463091721	8.95924157363086	1.24002897891659	64.0335840928633	0.151444281832673	0.205116252559833	0.132034639051782	0.172623513456894	0.227269319066225	0.152855162939352	0.206122018043324	0.257295434614391	0.190077375657084	0.00249133285450009	0.00255866748508991	0.00344029378057202
155	29.6045667991337	0.12	2.65284598090152	1.54426360495374	3.76142835684931	0.159253795197506	27.2070640204285	17.4469542433221	36.9671737975348	8.79	6.12	11.05	1.88056232832238	2.93257946043255	3.98459659254273	1.90527002569581	2.97110904530229	4.03694806490876	1.94599805774501	3.0331795479018	4.12597652799568	2.65284598090152	9.13899796023843	0.522646217744163	63.7273703701196	0.151444281832673	0.205116252559833	0.132034639051782	0.172623513456894	0.227269319066225	0.152855162939352	0.206122018043324	0.257295434614391	0.190077375657084	0.00249133285450009	0.00255866748508991	0.00344029378057202
155	29.6045667991337	0.12	2.65424467366097	1.52158620822017	3.78690313910176	0.134715737599802	25.6795390540667	15.518387679586	35.8406904285473	8.41	5.82	11.7	1.74440028244229	2.88660111500042	4.02880194755854	1.77148237786586	2.93141606236833	4.0913497468708	1.79477535967877	2.97282706126566	4.14513831333282	2.65424467366097	9.11184443118069	-2.52676869716185	60.5485102663798	0.151444281832673	0.205116252559833	0.132034639051782	0.172623513456894	0.227269319066225	0.152855162939352	0.206122018043324	0.257295434614391	0.190077375657084	0.00249133285450009	0.00255866748508991	0.00344029378057202
155	29.6045667991337	0.12	2.66344523616362	1.53303328043454	3.79385719189271	0.135530281167449	25.162408866918	15.2405190598385	35.0842986739975	7.48	5.18	10.45	1.91243863563	3.15747532572049	4.40251201581098	1.95512135101651	3.22794536233071	4.5007693736449	1.98254150982248	3.27290056285577	4.55860714902424	2.66344523616362	8.38580601583929	-4.15600935726439	56.2767394905503	0.151444281832673	0.205116252559833	0.132034639051782	0.172623513456894	0.227269319066225	0.152855162939352	0.206122018043324	0.257295434614391	0.190077375657084	0.00249133285450009	0.00255866748508991	0.00344029378057202
155	29.6045667991337	0.12	2.67734575750589	1.56465417085944	3.79003734415235	0.156426831802837	28.535944178883	18.1896824058345	38.8822059519316	8.19	5.86	10.59	2.0962296380105	3.28856164729961	4.48089365658873	2.13185004287098	3.34444288052015	4.55703571816932	2.17899342250189	3.414681954629	4.66048002961852	2.67734575750589	8.8990612920986	1.77589541368671	64.6469161742775	0.151444281832673	0.205116252559833	0.132034639051782	0.172623513456894	0.227269319066225	0.152855162939352	0.206122018043324	0.257295434614391	0.190077375657084	0.00249133285450009	0.00255866748508991	0.00344029378057202
155	29.6045667991337	0.12	2.68611251846365	1.54095217980657	3.83127285712074	0.154245717180883	28.4372032633764	18.0406857485464	38.8337207782065	8.12	6.23	10.9	2.09439744962706	3.30136042606588	4.5083234025047	2.13090985435133	3.35891426239177	4.58691867043222	2.18306780437605	3.4386767062849	4.70210516174589	2.68611251846365	9.01622476416088	3.00024465684393	66.0427642351471	0.151444281832673	0.205116252559833	0.132034639051782	0.172623513456894	0.227269319066225	0.152855162939352	0.206122018043324	0.257295434614391	0.190077375657084	0.00249133285450009	0.00255866748508991	0.00344029378057202
155	29.6045667991337	0.12	2.68645361354577	1.52759556022861	3.84531166686292	0.145959348786521	27.5710704746372	17.1583933296263	37.9837476196481	7.9	5.88	10.72	2.04450721420938	3.28522906579731	4.52595091738525	2.0833994500535	3.34772329557599	4.61204714109848	2.13042224955163	3.42145020109116	4.7066418836482	2.68645361354577	8.73906389072262	1.54638061365184	63.4497341045676	0.151444281832673	0.205116252559833	0.132034639051782	0.172623513456894	0.227269319066225	0.152855162939352	0.206122018043324	0.257295434614391	0.190077375657084	0.00249133285450009	0.00255866748508991	0.00344029378057202
155	29.6045667991337	0.12	2.6947736059826	1.55512809314813	3.83441911881707	0.13986066552133	27.0400188572169	16.5704436558937	37.5095940585401	8.31	6.12	11.66	1.88307875723359	3.07284983809774	4.26262091896189	1.91351461443515	3.12251574745757	4.33151688047999	1.94764000057377	3.17772066106077	4.40946383166847	2.6947736059826	9.19746138932593	0.357871835750049	64.0080864871096	0.151444281832673	0.205116252559833	0.132034639051782	0.172623513456894	0.227269319066225	0.152855162939352	0.206122018043324	0.257295434614391	0.190077375657084	0.00249133285450009	0.00255866748508991	0.00344029378057202
155	29.6045667991337	0.12	2.69834792404998	1.53234460268918	3.86435124541077	0.124332822125843	25.4022541068425	14.8769571497335	35.9275510639514	7.83	6.06	10.48	1.78749073821368	3.05212238556086	4.31675403290804	1.82241988017882	3.11176354275465	4.40110720533047	1.86694424523765	3.19545172916581	4.51027228129448	2.69834792404998	8.64810709638091	4.34022982553939	66.3944548737905	0.151444281832673	0.205116252559833	0.132034639051782	0.172623513456894	0.227269319066225	0.152855162939352	0.206122018043324	0.257295434614391	0.190077375657084	0.00249133285450009	0.00255866748508991	0.00344029378057202
155	29.6045667991337	0.12	2.70151981305911	1.55574113158003	3.84729849453819	0.133244766442525	27.5260925978544	16.5650167133945	38.4871684823144	7.9	5.89	10.67	1.97343730183183	3.27926127972808	4.58508525762433	2.01095492257576	3.3416043199143	4.67225371725284	2.05510586196992	3.41171880009705	4.77547158258897	2.70151981305911	8.88781715725904	-2.90000900478847	59.693030006376	0.151444281832673	0.205116252559833	0.132034639051782	0.172623513456894	0.227269319066225	0.152855162939352	0.206122018043324	0.257295434614391	0.190077375657084	0.00249133285450009	0.00255866748508991	0.00344029378057202
155	29.6045667991337	0.12	2.70173228251628	1.57380769529902	3.82965686973354	0.12415691538901	25.7437293690612	15.0683180227368	36.4191407153856	8.18	6.38	11.03	1.73694666472687	2.96751666627624	4.19808666782562	1.76648770863529	3.01798657529398	4.26948544195267	1.81019033872654	3.09513462180145	4.37683286537381	2.70173228251628	9.17910186108232	2.47849561311046	65.8608679096907	0.151444281832673	0.205116252559833	0.132034639051782	0.172623513456894	0.227269319066225	0.152855162939352	0.206122018043324	0.257295434614391	0.190077375657084	0.00249133285450009	0.00255866748508991	0.00344029378057202
155	29.6045667991337	0.12	2.71780436205387	1.54439720144005	3.89121152266768	0.122537084916301	26.0907845203832	15.1901140100475	36.9914550307189	9.12	6.94	11.24	1.57974983794321	2.71340376975602	3.84705770156884	1.59742273225407	2.74375901771606	3.89009530317804	1.64419811761713	2.82483395800506	3.99909657501873	2.71780436205387	9.45503532907564	0.318501063216541	65.5270903641179	0.151444281832673	0.205116252559833	0.132034639051782	0.172623513456894	0.227269319066225	0.152855162939352	0.206122018043324	0.257295434614391	0.190077375657084	0.00249133285450009	0.00255866748508991	0.00344029378057202
155	29.6045667991337	0.12	2.72780852533331	1.55442671755758	3.90119033310904	0.126689130774322	24.2191600241974	14.2912166188941	34.1471034295007	8.21	5.76	10.44	1.64183978401805	2.78240695131971	3.92297411862138	1.66943412379184	2.82917076076754	3.98890739774325	1.70531159131586	2.89202432883107	4.07665877910257	2.72780852533331	8.49915132740036	-0.530390477853	60.6774993286534	0.151444281832673	0.205116252559833	0.132034639051782	0.172623513456894	0.227269319066225	0.152855162939352	0.206122018043324	0.257295434614391	0.190077375657084	0.00249133285450009	0.00255866748508991	0.00344029378057202
155	29.6045667991337	0.12	2.73206233303964	1.59272006237479	3.87140460370449	0.119260071842387	25.7307361781928	14.8134678953536	36.648004461032	8.07	5.9	10.33	1.73058953749645	3.00600393754044	4.28141833758442	1.76141697748276	3.05955066481188	4.35768435214101	1.80556306859997	3.13155528762436	4.46457783346811	2.73206233303964	8.85847774136878	1.0572814158986	63.6521075227539	0.151444281832673	0.205116252559833	0.132034639051782	0.172623513456894	0.227269319066225	0.152855162939352	0.206122018043324	0.257295434614391	0.190077375657084	0.00249133285450009	0.00255866748508991	0.00344029378057202
155	29.6045667991337	0.12	2.73553881372869	1.5516463667049	3.91943126075248	0.156959929971598	28.3066812897282	18.0642248129776	38.5491377664788	8.67	6.02	11.35	1.97266819003635	3.09117553196238	4.2096828738884	2.00002671730277	3.13404640629574	4.26806609528872	2.03710144132446	3.19534335161581	4.34851476166283	2.73553881372869	9.09241035969649	0.972293366636095	64.0480075368558	0.151444281832673	0.205116252559833	0.132034639051782	0.172623513456894	0.227269319066225	0.152855162939352	0.206122018043324	0.257295434614391	0.190077375657084	0.00249133285450009	0.00255866748508991	0.00344029378057202
155	29.6045667991337	0.12	2.73772050454967	1.59852821329378	3.87691279580556	0.113067925896183	24.8715022549981	13.9956588262312	35.7473456837651	7.82	6.02	10.32	1.68501999869926	2.99442700180847	4.30383400491768	1.71816081050037	3.05332110502131	4.38848139954224	1.7622485355397	3.13039409949214	4.50194863706015	2.73772050454967	8.70705043808669	-0.699348929600378	61.1881994282231	0.151444281832673	0.205116252559833	0.132034639051782	0.172623513456894	0.227269319066225	0.152855162939352	0.206122018043324	0.257295434614391	0.190077375657084	0.00249133285450009	0.00255866748508991	0.00344029378057202
155	29.6045667991337	0.12	2.73917027676895	1.60436447916488	3.87397607437302	0.126801495777755	24.7295374349184	14.5975239820116	34.8615508878253	7.69	5.95	11.2	1.78420937187659	3.02261345882538	4.26101754577418	1.82100101137391	3.08494185282989	4.34888269428586	1.85551351744396	3.14184705875666	4.43197557677818	2.73917027676895	8.87295050052466	-1.00380980084012	61.3630004086345	0.151444281832673	0.205116252559833	0.132034639051782	0.172623513456894	0.227269319066225	0.152855162939352	0.206122018043324	0.257295434614391	0.190077375657084	0.00249133285450009	0.00255866748508991	0.00344029378057202
155	29.6045667991337	0.12	2.73954047368778	1.59299393929054	3.88608700808503	0.146628237961808	27.0927674032788	16.888092910246	37.2974418963116	8.46	6.22	11.64	1.88612918856418	3.0258277041632	4.16552621976221	1.91470483185557	3.07167025495962	4.22863567806367	1.95134647175093	3.13343930656742	4.29751662161487	2.73954047368778	9.00694575168698	-0.456899418686249	62.6476140067417	0.151444281832673	0.205116252559833	0.132034639051782	0.172623513456894	0.227269319066225	0.152855162939352	0.206122018043324	0.257295434614391	0.190077375657084	0.00249133285450009	0.00255866748508991	0.00344029378057202
155	29.6045667991337	0.12	2.74172967582842	1.60373368070918	3.87972567094766	0.140571179800305	26.0882580072668	16.0169157688495	36.1596002456841	7.86	5.78	10.48	1.91902762222824	3.12570088113526	4.33237414004227	1.9561887991213	3.18622878704615	4.41626877497101	1.9989961695834	3.25530802756836	4.51269209966304	2.74172967582842	8.56554355650579	1.60710650782392	62.9454528786956	0.151444281832673	0.205116252559833	0.132034639051782	0.172623513456894	0.227269319066225	0.152855162939352	0.206122018043324	0.257295434614391	0.190077375657084	0.00249133285450009	0.00255866748508991	0.00344029378057202
155	29.6045667991337	0.12	2.7571963775247	1.5868653457733	3.92752740927611	0.123873411478289	25.5952909018125	14.9675755853975	36.2230062182275	7.41	5.58	9.62	1.89363137855053	3.23820285511615	4.58277433168178	1.93691425528033	3.31221870455322	4.68752315382611	1.98454193310111	3.39360682166357	4.80215699188923	2.7571963775247	8.0354673762825	-3.6634702464596	55.70489328524	0.151444281832673	0.205116252559833	0.132034639051782	0.172623513456894	0.227269319066225	0.152855162939352	0.206122018043324	0.257295434614391	0.190077375657084	0.00249133285450009	0.00255866748508991	0.00344029378057202
155	29.6045667991337	0.12	2.76731259510559	1.6040506232373	3.93057456697388	0.154327268245427	29.9130009535412	18.9803552117812	40.8456466953011	8.21	6.32	10.84	2.18275229852413	3.4400131535246	4.69727400852506	2.21956900794492	3.49803621219352	4.77650341644212	2.27155193870694	7.26085130074969	4.89472007770882	2.76731259510559	9.0260498744155	6.22937272210593	69.2775994218351	0.151444281832673	0.205116252559833	0.132034639051782	0.172623513456894	0.227269319066225	0.152855162939352	0.206122018043324	0.257295434614391	0.190077375657084	0.00249133285450009	0.00255866748508991	0.00344029378057202
155	29.6045667991337	0.12	2.77380191120845	1.62637950901266	3.92122431340424	0.157457948815452	29.0847106276757	18.5804931004712	39.5889281548802	8.35	6.11	11	2.10277161846233	3.29154364786558	4.48031567726883	2.13624688432672	3.34394367920951	4.5516404740923	2.18364209628722	3.41997016537361	4.65071752079017	2.77380191120845	8.94761989213687	1.44667704170932	64.2242281402884	0.151444281832673	0.205116252559833	0.132034639051782	0.172623513456894	0.227269319066225	0.152855162939352	0.206122018043324	0.257295434614391	0.190077375657084	0.00249133285450009	0.00255866748508991	0.00344029378057202
155	29.6045667991337	0.12	2.77841007497298	1.58056526023743	3.97625488970853	0.117289762040018	24.804260066315	14.1801938960027	35.4283262366273	7.42	5.43	10	1.79334855529945	3.136958794882	4.48056903446456	1.83429522445582	3.20858347350436	4.5828717225529	1.87251277043867	3.27346406814058	4.67796382344437	2.77841007497298	8.2813169455299	-3.69454722838232	56.0829949354004	0.151444281832673	0.205116252559833	0.132034639051782	0.172623513456894	0.227269319066225	0.152855162939352	0.206122018043324	0.257295434614391	0.190077375657084	0.00249133285450009	0.00255866748508991	0.00344029378057202
155	29.6045667991337	0.12	2.7800475587197	1.62234445212718	3.93775066531223	0.127025716595503	25.9165367285467	15.3089320694305	36.5241413876629	8.25	6.08	11.39	1.75086204671531	2.96403957732134	4.17721710792736	1.77982080643498	3.01306394796223	4.24630708948948	1.81387107535855	3.06996291724109	4.32943169338091	2.7800475587197	9.03210827190826	0.204438383844057	63.5296155031887	0.151444281832673	0.205116252559833	0.132034639051782	0.172623513456894	0.227269319066225	0.152855162939352	0.206122018043324	0.257295434614391	0.190077375657084	0.00249133285450009	0.00255866748508991	0.00344029378057202
155	29.6045667991337	0.12	2.8047442713217	1.59520264992187	4.01428589272153	0.12923091439082	27.0409916113848	16.0818543250097	38.0001288977598	7.41	6.11	10.05	2.03633031644069	3.42400757350772	4.81168483057475	2.08298896270666	3.50246221168426	4.92193546066187	2.14096498395161	3.59948759188969	5.05927034632322	2.8047442713217	8.4726591265677	-0.168780701761012	61.1058809719273	0.151444281832673	0.205116252559833	0.132034639051782	0.172623513456894	0.227269319066225	0.152855162939352	0.206122018043324	0.257295434614391	0.190077375657084	0.00249133285450009	0.00255866748508991	0.00344029378057202
155	29.6045667991337	0.12	2.80516054582246	1.60635152249392	4.003969569151	0.130350088763531	27.4898980283297	16.403890906223	38.5759051504364	7.92	6.13	10.92	1.94997889529731	3.26780526007902	4.58563162486073	1.98678724196964	3.32948926556274	4.67219128915584	2.0311609016893	3.40401853164069	4.78047067646259	2.80516054582246	8.94908640547208	1.56606618555843	64.4971855675294	0.151444281832673	0.205116252559833	0.132034639051782	0.172623513456894	0.227269319066225	0.152855162939352	0.206122018043324	0.257295434614391	0.190077375657084	0.00249133285450009	0.00255866748508991	0.00344029378057202
155	29.6045667991337	0.12	2.80918246643735	1.59628772436708	4.02207720850763	0.132583287437397	26.5895761481357	15.9709977669786	37.2081545292928	8.45	5.81	11.07	1.78720505725522	2.97545749210952	4.16370992696381	1.81448451073554	3.02087413521332	4.2272637596911	1.84591532904914	3.07917818660364	4.3050475490605	2.80918246643735	8.87708702094118	2.22960689550237	65.0123863654436	0.151444281832673	0.205116252559833	0.132034639051782	0.172623513456894	0.227269319066225	0.152855162939352	0.206122018043324	0.257295434614391	0.190077375657084	0.00249133285450009	0.00255866748508991	0.00344029378057202
155	29.6045667991337	0.12	2.81322434756761	1.64113319602915	3.98531549910607	0.142970121163377	27.1632403350686	16.7797735818517	37.5467070882856	8.41	6.03	10.75	1.88617909981571	3.05336278546039	4.22054647110507	1.91546164752403	3.10076562299836	4.28606959847268	1.9602472732665	3.17173559443039	4.38026172542058	2.81322434756761	8.87535036929435	-2.5903731759999	59.9977708185204	0.151444281832673	0.205116252559833	0.132034639051782	0.172623513456894	0.227269319066225	0.152855162939352	0.206122018043324	0.257295434614391	0.190077375657084	0.00249133285450009	0.00255866748508991	0.00344029378057202
155	29.6045667991337	0.12	2.8163768771871	1.65230333182989	3.9804504225443	0.148427845856333	27.2874823251166	17.0827418899929	37.4922227602402	7.55	5.74	10.46	2.1249523133801	3.39433792692508	4.66372354047007	2.17116746331386	3.46816068296104	4.76515390260822	2.21833015962387	3.54132019101832	4.87092964487799	2.8163768771871	8.38653344610989	-1.69835380369612	59.1947505142679	0.151444281832673	0.205116252559833	0.132034639051782	0.172623513456894	0.227269319066225	0.152855162939352	0.206122018043324	0.257295434614391	0.190077375657084	0.00249133285450009	0.00255866748508991	0.00344029378057202
155	29.6045667991337	0.12	2.81756395202475	1.63977188113093	3.99535602291856	0.154138033862044	28.8239512054864	18.2816889266736	39.3662134842993	8.01	6.37	11.19	2.14978453590228	3.38947264739568	4.62916075888909	2.1889346804665	3.45119899342055	4.71346330637459	2.23993285999725	3.53434164609881	4.82611661201138	2.81756395202475	8.93389754452866	1.14983435747719	64.067513166727	0.151444281832673	0.205116252559833	0.132034639051782	0.172623513456894	0.227269319066225	0.152855162939352	0.206122018043324	0.257295434614391	0.190077375657084	0.00249133285450009	0.00255866748508991	0.00344029378057202
155	29.6045667991337	0.12	2.81817367953618	1.6275880737981	4.00875928527425	0.132818656181575	25.1889794923116	15.1400116495652	35.237947335058	7.01	5.51	10.05	2.01861117012589	3.35843568315302	4.69826019618015	2.07195012376213	3.44717761019924	4.82240509663635	2.11436779531052	3.52080131633407	4.92152999402844	2.81817367953618	8.07753176725946	4.38129800579358	64.21266229132	0.151444281832673	0.205116252559833	0.132034639051782	0.172623513456894	0.227269319066225	0.152855162939352	0.206122018043324	0.257295434614391	0.190077375657084	0.00249133285450009	0.00255866748508991	0.00344029378057202
155	29.6045667991337	0.12	2.81954588077908	1.64309521798056	3.9959965435776	0.129931442671258	24.672606674656	14.7043295356246	34.6408838136874	7.47	5.07	10.31	1.84658331293026	3.09840878236113	4.350234251792	1.88788980975049	3.16771754932561	4.44754528890072	1.91389456050112	3.20773018806642	4.50380620138446	2.81954588077908	8.06266096892708	0.624111096154062	60.0753624808558	0.151444281832673	0.205116252559833	0.132034639051782	0.172623513456894	0.227269319066225	0.152855162939352	0.206122018043324	0.257295434614391	0.190077375657084	0.00249133285450009	0.00255866748508991	0.00344029378057202
155	29.6045667991337	0.12	2.82043633792164	1.6327795937893	4.00809308205399	0.170775963666842	29.7495469644949	19.5145342409365	39.9845596880533	7.88	5.4	10.89	2.33221481463394	3.55541840264354	4.77862199065315	2.37701244208142	3.62371155815484	4.87041067422825	2.40829085114323	3.6722112105533	4.93622247825483	2.82043633792164	8.65751778119157	-3.25594125035123	58.1129633172488	0.151444281832673	0.205116252559833	0.132034639051782	0.172623513456894	0.227269319066225	0.152855162939352	0.206122018043324	0.257295434614391	0.190077375657084	0.00249133285450009	0.00255866748508991	0.00344029378057202
155	29.6045667991337	0.12	2.82180679053008	1.62561761425268	4.01799596680748	0.129187509310803	29.1196875385828	17.3158225242307	40.9235525529349	8.54	6.31	11.43	1.91747251099763	3.22457684617286	4.53168118134809	1.94558281962354	3.27184941452207	4.59811600942061	1.98780842857198	3.34190677643643	4.69829136995136	2.82180679053008	9.25557044249503	3.07459236161965	67.3652910553874	0.151444281832673	0.205116252559833	0.132034639051782	0.172623513456894	0.227269319066225	0.152855162939352	0.206122018043324	0.257295434614391	0.190077375657084	0.00249133285450009	0.00255866748508991	0.00344029378057202
155	29.6045667991337	0.12	2.82224532417318	1.62758715438347	4.01690349396289	0.143262723051925	25.9411016339592	16.0366346711696	35.8455685967489	8.03	5.57	11.19	1.88322736263477	3.04633692889373	4.20944649515269	1.9173673698039	3.10156231837964	4.28575726695538	1.94351597158706	3.14527718215313	4.3453978387962	2.82224532417318	8.52647237011589	-0.0209308954209533	61.0102377471507	0.151444281832673	0.205116252559833	0.132034639051782	0.172623513456894	0.227269319066225	0.152855162939352	0.206122018043324	0.257295434614391	0.190077375657084	0.00249133285450009	0.00255866748508991	0.00344029378057202
155	29.6045667991337	0.12	2.83181979551995	1.62252367046694	4.04111592057296	0.132033605785629	27.8490770283448	16.7008582924416	38.9972957642479	6.95	5.57	9.42	2.24379534307487	3.74158191459021	5.23936848610555	2.30428853300556	3.84245574254387	5.38062295208217	2.36314596437105	3.94768859558687	5.51856056472723	2.83181979551995	7.9928328832859	-2.26148254579408	57.2680400487822	0.151444281832673	0.205116252559833	0.132034639051782	0.172623513456894	0.227269319066225	0.152855162939352	0.206122018043324	0.257295434614391	0.190077375657084	0.00249133285450009	0.00255866748508991	0.00344029378057202
155	29.6045667991337	0.12	2.83907184731669	1.64390069397084	4.03424300066255	0.133250365586104	27.8979071477642	16.7890414846788	39.0067728108497	8.28	6.24	10.62	1.91509701640891	3.18226616995929	4.44943532350966	1.94647424403918	3.23440488102163	4.52233551800408	1.99687722144972	3.31916861681734	4.63577537757102	2.83907184731669	8.73927979514865	-1.27807822164537	61.0648332196491	0.151444281832673	0.205116252559833	0.132034639051782	0.172623513456894	0.227269319066225	0.152855162939352	0.206122018043324	0.257295434614391	0.190077375657084	0.00249133285450009	0.00255866748508991	0.00344029378057202
155	29.6045667991337	0.12	2.84047888678499	1.649106555699	4.03185121787099	0.130833147063534	25.818206246883	15.4284774563205	36.2079350374455	8.15	5.9	11.05	1.78607232989469	2.98883567193347	4.19159901397224	1.8169055069596	3.04043229428081	4.26395908160203	1.85176854940671	3.10010659597286	4.35005462088719	2.84047888678499	8.8297378747979	-0.881104078632689	61.7436722995238	0.151444281832673	0.205116252559833	0.132034639051782	0.172623513456894	0.227269319066225	0.152855162939352	0.206122018043324	0.257295434614391	0.190077375657084	0.00249133285450009	0.00255866748508991	0.00344029378057202
155	29.6045667991337	0.12	2.84649256269602	1.64761416116159	4.04537096423045	0.11025615205332	24.4202502021689	13.5892976833207	35.2512027210171	7.63	6.2	10.75	1.67350982161019	3.00733191014485	4.34115399867951	1.70882266243759	3.07078981859975	4.43275697476191	1.750772751303	3.15103037131474	4.53954936845554	2.84649256269602	8.73821035738281	2.80432297981462	64.7722975085557	0.151444281832673	0.205116252559833	0.132034639051782	0.172623513456894	0.227269319066225	0.152855162939352	0.206122018043324	0.257295434614391	0.190077375657084	0.00249133285450009	0.00255866748508991	0.00344029378057202
155	29.6045667991337	0.12	2.85941367083887	1.67250165174343	4.04632568993432	0.188409529073693	32.6576364387435	22.0751614899269	43.2401113875601	7.98	5.65	10.56	2.60548442699559	3.85451146993678	5.10353851287797	2.65352269286796	3.92557850257087	5.19763431227378	2.70885104168443	4.00134141087396	5.2947840519681	2.85941367083887	8.63759062821307	-0.582423285665355	61.3808544711504	0.151444281832673	0.205116252559833	0.132034639051782	0.172623513456894	0.227269319066225	0.152855162939352	0.206122018043324	0.257295434614391	0.190077375657084	0.00249133285450009	0.00255866748508991	0.00344029378057202
155	29.6045667991337	0.12	2.87811571057116	1.68639575966317	4.06983566147914	0.152878232014346	30.698664407486	19.4161723146796	41.9811565002924	8.4	5.94	10.7	2.18351852206994	3.45233351096066	4.72114849985138	2.21747464264129	3.50602110360794	4.79456756457458	2.26809029674403	3.58429098241754	4.9029258504077	2.87811571057116	8.85242603672813	0.199559049193161	62.6822295524785	0.151444281832673	0.205116252559833	0.132034639051782	0.172623513456894	0.227269319066225	0.152855162939352	0.206122018043324	0.257295434614391	0.190077375657084	0.00249133285450009	0.00255866748508991	0.00344029378057202
155	29.6045667991337	0.12	2.87855318016571	1.67318427258578	4.08392208774564	0.147888283496522	29.409819239089	18.3878498360795	40.4317886420985	7.61	6.06	10.46	2.26890923358112	3.62892948465301	4.98894973572489	2.31707252504083	3.70596261840256	5.0948527117643	2.374543052037	3.79985854486524	5.20974762905339	2.87855318016571	8.69528232105327	-3.81924095899673	58.0511785724166	0.151444281832673	0.205116252559833	0.132034639051782	0.172623513456894	0.227269319066225	0.152855162939352	0.206122018043324	0.257295434614391	0.190077375657084	0.00249133285450009	0.00255866748508991	0.00344029378057202
155	29.6045667991337	0.12	2.88365797371105	1.6767970868073	4.09051886061481	0.112415804902607	24.1126727285369	13.5342259313376	34.6911195257363	7.73	5.52	10.99	1.64718452491533	2.93463561006689	4.22208669521845	1.68070320623895	2.99435272999298	4.30800225374702	1.70508066405213	3.03714435645317	4.37114129575044	2.88365797371105	8.6423577287294	1.89273415640053	63.5120876016202	0.151444281832673	0.205116252559833	0.132034639051782	0.172623513456894	0.227269319066225	0.152855162939352	0.206122018043324	0.257295434614391	0.190077375657084	0.00249133285450009	0.00255866748508991	0.00344029378057202
155	29.6045667991337	0.12	2.88759335278281	1.69461500071522	4.08057170485041	0.144898654221024	28.15333687612	17.4752866923209	38.831387059919	7.84	6.05	11.13	2.09844858471886	3.38067872435922	4.66290886399959	2.13937696240676	3.44661586319579	4.75385476398483	2.18489984738562	3.51791746759257	4.84864382561008	2.88759335278281	8.84293560894044	3.45105245473137	66.2785345796231	0.151444281832673	0.205116252559833	0.132034639051782	0.172623513456894	0.227269319066225	0.152855162939352	0.206122018043324	0.257295434614391	0.190077375657084	0.00249133285450009	0.00255866748508991	0.00344029378057202
155	29.6045667991337	0.12	2.89350988073784	1.67170634627682	4.11531341519887	0.144829766602089	27.8325919100909	17.2732589149672	38.3919249052147	8.28	5.91	11.36	1.96872403740636	3.17222667630129	4.37572931519621	2.00088506240089	3.22404808930097	4.44721111620105	2.03515513691729	3.27927716730504	4.52408494842408	2.89350988073784	8.83911818382646	-0.91382707294522	61.7091797601218	0.151444281832673	0.205116252559833	0.132034639051782	0.172623513456894	0.227269319066225	0.152855162939352	0.206122018043324	0.257295434614391	0.190077375657084	0.00249133285450009	0.00255866748508991	0.00344029378057202
155	29.6045667991337	0.12	2.89817895765159	1.66953833387438	4.12681958142879	0.119994913672826	26.699036212544	15.4103807498508	37.9876916752372	8.1	5.95	10.84	1.79422440951314	3.10855800778871	4.42289160606428	1.82581698813356	3.16329328100007	4.50076957386658	1.86518105996645	3.23036973979827	4.595522633486	2.89817895765159	8.92165424903642	1.65334883831684	64.4406296845769	0.151444281832673	0.205116252559833	0.132034639051782	0.172623513456894	0.227269319066225	0.152855162939352	0.206122018043324	0.257295434614391	0.190077375657084	0.00249133285450009	0.00255866748508991	0.00344029378057202
155	29.6045667991337	0.12	2.89957845063209	1.65435197240586	4.14480492885832	0.146907900798368	29.258285607735	18.2502526811933	40.2663185342767	7.88	5.88	10.72	2.18104656762941	3.49659177405421	4.81213698047902	2.22293606478971	3.56374782352325	4.90455958225679	2.26876883484003	3.64179082037227	5.00831728770746	2.89957845063209	8.78220619467361	-1.42365604488165	60.9255077823945	0.151444281832673	0.205116252559833	0.132034639051782	0.172623513456894	0.227269319066225	0.152855162939352	0.206122018043324	0.257295434614391	0.190077375657084	0.00249133285450009	0.00255866748508991	0.00344029378057202
155	29.6045667991337	0.12	2.89963270077856	1.65153949116549	4.14772591039162	0.117209583309713	26.3776726465963	15.075311513376	37.6800337798166	7.87	6.02	10.98	1.80309531920218	3.1549237333056	4.50675214740902	1.83781776373672	3.21567851602496	4.5935392683132	1.87757236987456	3.28548365935162	4.6929132777708	2.89963270077856	8.86115103573113	-3.33054138419198	59.1834210459173	0.151444281832673	0.205116252559833	0.132034639051782	0.172623513456894	0.227269319066225	0.152855162939352	0.206122018043324	0.257295434614391	0.190077375657084	0.00249133285450009	0.00255866748508991	0.00344029378057202
155	29.6045667991337	0.12	2.92709798815277	1.70181912334333	4.15237685296221	0.1194116108199	25.2468131740641	14.5425882344753	35.9510381136529	8.36	5.91	10.84	1.64381868986669	2.85376871612954	4.06371874239239	1.66987181754999	2.89899852231088	4.12812522707177	1.70278173159571	2.96044092797936	4.21395501834892	2.92709798815277	8.80057148177199	1.72010095721057	64.3753658819873	0.151444281832673	0.205116252559833	0.132034639051782	0.172623513456894	0.227269319066225	0.152855162939352	0.206122018043324	0.257295434614391	0.190077375657084	0.00249133285450009	0.00255866748508991	0.00344029378057202
155	29.6045667991337	0.12	2.93122549957228	1.69121292315697	4.17123807598759	0.126179787409691	26.8565835386801	15.8220907883745	37.8910762889856	7.42	5.25	10.11	1.99938134427406	3.39377095077909	4.78816055728412	2.04492566009427	3.4710783521142	4.89723104413413	2.0814731504792	3.52898570144534	4.98237927225243	2.93122549957228	8.29068166513719	3.4968890831768	63.7765374431462	0.151444281832673	0.205116252559833	0.132034639051782	0.172623513456894	0.227269319066225	0.152855162939352	0.206122018043324	0.257295434614391	0.190077375657084	0.00249133285450009	0.00255866748508991	0.00344029378057202
155	29.6045667991337	0.12	2.93537060112666	1.71749681612454	4.15324438612879	0.178294772701372	30.9518962507718	20.5775331988253	41.3262593027183	7.77	6.09	10.84	2.48992287022766	3.74524164811505	5.00056042600243	2.53967944903249	3.82008348897517	5.10048752891786	2.59635158721618	3.91190466284631	5.21376659944167	2.93537060112666	8.75533287615349	0.929691406561039	63.0149874129008	0.151444281832673	0.205116252559833	0.132034639051782	0.172623513456894	0.227269319066225	0.152855162939352	0.206122018043324	0.257295434614391	0.190077375657084	0.00249133285450009	0.00255866748508991	0.00344029378057202
155	29.6045667991337	0.12	2.94008677674979	1.68853418891369	4.19163936458589	0.167232750244983	32.1359636284904	20.9395755961466	43.3323516608341	8.09	5.5	11.19	2.43956262225888	3.74399640233219	5.0484301824055	2.48261352591801	3.81006661792998	5.13751970994195	2.51770428066763	3.8587685579103	5.20225031340375	2.94008677674979	8.69712719201512	0.663611269805209	62.6094493874331	0.151444281832673	0.205116252559833	0.132034639051782	0.172623513456894	0.227269319066225	0.152855162939352	0.206122018043324	0.257295434614391	0.190077375657084	0.00249133285450009	0.00255866748508991	0.00344029378057202
155	29.6045667991337	0.12	2.94212102823041	1.70712445419802	4.17711760226281	0.133075025959145	27.8786417076322	16.7690128847652	38.9882705304991	8.01	5.94	10.6	1.97299232520102	3.28011830536306	4.5872442855251	2.00898924465119	3.33996352265915	4.67093780066712	2.05596875343512	3.41358136263507	4.77591298824842	2.94212102823041	8.71943758582436	-0.335611770405902	61.9485511357393	0.151444281832673	0.205116252559833	0.132034639051782	0.172623513456894	0.227269319066225	0.152855162939352	0.206122018043324	0.257295434614391	0.190077375657084	0.00249133285450009	0.00255866748508991	0.00344029378057202
155	29.6045667991337	0.12	2.95976432575999	1.69175434793142	4.22777430358856	0.119373125016996	25.5166617985298	14.6960453051412	36.3372782919183	8.03	5.48	10.04	1.725696934662	2.99631799808926	4.26693906151652	1.75697498866897	3.05062590945183	4.34427683023469	1.79473010906929	3.11559533767892	4.43155472286453	2.95976432575999	8.37134674005355	0.237106376787928	60.9180342097673	0.151444281832673	0.205116252559833	0.132034639051782	0.172623513456894	0.227269319066225	0.152855162939352	0.206122018043324	0.257295434614391	0.190077375657084	0.00249133285450009	0.00255866748508991	0.00344029378057202
155	29.6045667991337	0.12	2.96978458420601	1.6883409712949	4.25122819711713	0.113043853866149	25.2550984548038	14.2101899206139	36.3000069889937	8.13	5.57	10.12	1.64811229919784	2.92911203955368	4.21011177990952	1.67674874389646	2.98000623831524	4.28326373273401	1.71377990670872	3.04182153551855	4.37512304802383	2.96978458420601	8.43330340403711	-2.02344225840323	59.3013282358439	0.151444281832673	0.205116252559833	0.132034639051782	0.172623513456894	0.227269319066225	0.152855162939352	0.206122018043324	0.257295434614391	0.190077375657084	0.00249133285450009	0.00255866748508991	0.00344029378057202
155	29.6045667991337	0.12	2.97783841568563	1.74093565851919	4.21474117285208	0.138937335195565	28.9309319407037	17.6860271631298	40.1758367182776	7.69	6.16	10.59	2.16151037301109	3.53581439822025	4.91011842342941	2.20606968432643	3.6087048439432	5.01134000355998	2.26201927097654	3.69906969920618	5.13748106545673	2.97783841568563	8.65870841934756	3.0002267298892	65.1058168292213	0.151444281832673	0.205116252559833	0.132034639051782	0.172623513456894	0.227269319066225	0.152855162939352	0.206122018043324	0.257295434614391	0.190077375657084	0.00249133285450009	0.00255866748508991	0.00344029378057202
155	29.6045667991337	0.12	2.98707687067765	1.70615341771436	4.26800032364095	0.142507564559863	30.2842521651065	18.6858408799819	41.882663450231	8.78	6.6	11.12	2.01523796763332	3.26610802138883	4.51697807514434	2.04177845446637	3.30912234442622	4.57646623438607	2.09558525555168	3.39441992533921	4.69984337000956	2.98707687067765	9.24935660505266	3.04686906027154	67.4603469296061	0.151444281832673	0.205116252559833	0.132034639051782	0.172623513456894	0.227269319066225	0.152855162939352	0.206122018043324	0.257295434614391	0.190077375657084	0.00249133285450009	0.00255866748508991	0.00344029378057202
155	29.6045667991337	0.12	3.00163014862584	1.70201161454049	4.30124868271119	0.138674509074178	29.5202019652855	18.0336384704454	41.0067654601255	7.8	5.84	11.5	2.17633168158128	3.56255066824249	4.9487696549037	2.21945916330925	3.63314828906928	5.04683741482931	2.25245418802364	3.69102981151582	5.12601244615739	3.00163014862584	8.88034615642213	-1.30722701236154	61.4065120869456	0.151444281832673	0.205116252559833	0.132034639051782	0.172623513456894	0.227269319066225	0.152855162939352	0.206122018043324	0.257295434614391	0.190077375657084	0.00249133285450009	0.00255866748508991	0.00344029378057202
155	29.6045667991337	0.12	3.01833138363156	1.74704143463327	4.28962133262984	0.138898944107859	29.254614075384	17.8820753701768	40.6271527805911	7.47	5.86	10.06	2.24612746217819	3.67460659402728	5.10308572587637	2.29640287943003	3.75685587990348	5.21730888037693	2.35542846901532	3.85304456120971	5.34768829709499	3.01833138363156	8.33463078121843	-2.63019339339682	58.3625619229031	0.151444281832673	0.205116252559833	0.132034639051782	0.172623513456894	0.227269319066225	0.152855162939352	0.206122018043324	0.257295434614391	0.190077375657084	0.00249133285450009	0.00255866748508991	0.00344029378057202
155	29.6045667991337	0.12	3.03062368818682	1.74288388327596	4.31836349309769	0.10416683406818	23.8764932554609	12.9443619372737	34.8086245736482	8.4	5.95	10.31	1.45537589600718	2.68451028591176	3.91364467581633	1.47798935052832	2.7262218818153	3.97445441310227	1.51330814319503	2.79377237065425	4.07403750083234	3.03062368818682	8.63371369492846	1.83185803726304	63.8873465587702	0.151444281832673	0.205116252559833	0.132034639051782	0.172623513456894	0.227269319066225	0.152855162939352	0.206122018043324	0.257295434614391	0.190077375657084	0.00249133285450009	0.00255866748508991	0.00344029378057202
155	29.6045667991337	0.12	3.03979749569301	1.72928830127807	4.35030669010794	0.135640224955494	28.0313765537497	16.9833957696606	39.0793573378388	7.54	5.64	10.01	2.11583799142984	3.4922257167469	4.86861344206396	2.16206564544774	3.56852522684177	4.9749848082358	2.21100773102613	3.64972677226592	5.09134890677387	3.03979749569301	8.16254656549298	-3.7202090915504	56.7415247645647	0.151444281832673	0.205116252559833	0.132034639051782	0.172623513456894	0.227269319066225	0.152855162939352	0.206122018043324	0.257295434614391	0.190077375657084	0.00249133285450009	0.00255866748508991	0.00344029378057202
155	29.6045667991337	0.12	3.04071050986188	1.72653215461063	4.35488886511313	0.16316769788528	29.7470513736442	19.2290914946888	40.2650112525995	7.73	5.55	10.45	2.33977920676676	3.61959545961387	4.89941171246097	2.38735990735889	3.69320192954506	4.99904395173123	2.43277482826382	3.76076582834885	5.10074261616504	3.04071050986188	8.2162488886818	2.20405640446788	62.451913915547	0.151444281832673	0.205116252559833	0.132034639051782	0.172623513456894	0.227269319066225	0.152855162939352	0.206122018043324	0.257295434614391	0.190077375657084	0.00249133285450009	0.00255866748508991	0.00344029378057202
155	29.6045667991337	0.12	3.05374348115164	1.77903127717125	4.32845568513203	0.132300394725835	29.2585998422867	17.5597509671099	40.9574487174635	8.18	6.14	10.95	2.02483827591754	3.37384812412108	4.72285797232462	2.05931749130868	3.43129845857599	4.8032794258433	2.10326975920408	3.51193282158475	4.91757327456989	3.05374348115164	8.87584118982714	1.63109315377899	64.4759522355603	0.151444281832673	0.205116252559833	0.132034639051782	0.172623513456894	0.227269319066225	0.152855162939352	0.206122018043324	0.257295434614391	0.190077375657084	0.00249133285450009	0.00255866748508991	0.00344029378057202
155	29.6045667991337	0.12	3.08837803920985	1.76054720930553	4.41620886911416	0.10984049372943	26.6638101049719	14.8126641135677	38.5149560963762	8.15	6.26	10.89	1.7149588417223	3.08704339360818	4.45912794549406	1.74457493820749	3.14035439605023	4.53613385389296	1.78862252023311	3.2166166526317	4.64448094335696	3.08837803920985	8.80187819435126	-2.53778404534446	60.1970351027002	0.151444281832673	0.205116252559833	0.132034639051782	0.172623513456894	0.227269319066225	0.152855162939352	0.206122018043324	0.257295434614391	0.190077375657084	0.00249133285450009	0.00255866748508991	0.00344029378057202
155	29.6045667991337	0.12	3.15926237128905	1.8240918279762	4.49443291460189	0.115756365649754	26.0853317961175	14.8290396509974	37.3416239412376	8.05	5.93	10.12	1.73576456996986	3.0533329057869	4.37090124160394	1.7668880040154	3.10808123223418	4.44927446045296	1.8105408233295	3.18825637783986	4.56189000970658	3.15926237128905	8.42775994890294	1.61986224419687	63.2893940172775	0.151444281832673	0.205116252559833	0.132034639051782	0.172623513456894	0.227269319066225	0.152855162939352	0.206122018043324	0.257295434614391	0.190077375657084	0.00249133285450009	0.00255866748508991	0.00344029378057202
155	29.6045667991337	0.12	3.16208910851571	1.83858992522742	4.485588291804	0.13606387842126	31.160527706738	18.9013974777138	43.4196579357623	8.12	6.2	10.69	2.19519047060072	3.61895428956372	5.04271810852671	2.23351245828574	3.68213127742634	5.13075009656695	2.28979929302266	3.77463062462881	5.26131570282034	3.16208910851571	8.97706548470427	-0.725366424432162	62.3844302622149	0.151444281832673	0.205116252559833	0.132034639051782	0.172623513456894	0.227269319066225	0.152855162939352	0.206122018043324	0.257295434614391	0.190077375657084	0.00249133285450009	0.00255866748508991	0.00344029378057202
155	29.6045667991337	0.12	3.16245159902165	1.83091859792012	4.49398460012317	0.156916004660131	31.7952176752746	20.2885633710665	43.3018719794826	7.8	5.84	10.1	2.44679540583771	3.83449488820963	5.22219437058156	2.4951781352631	3.91031787210795	5.32545760895279	2.5571281742888	4.00444095699628	5.45979048878286	3.16245159902165	8.48963483409144	1.75018556384126	63.6081166603161	0.151444281832673	0.205116252559833	0.132034639051782	0.172623513456894	0.227269319066225	0.152855162939352	0.206122018043324	0.257295434614391	0.190077375657084	0.00249133285450009	0.00255866748508991	0.00344029378057202
155	29.6045667991337	0.12	3.17972240217221	1.86067929075603	4.4987655135884	0.127091282588537	26.4918828256283	15.6519941751715	37.331771476085	7.67	5.82	10.38	1.9182766317047	3.24679137913779	4.57530612657087	1.95816360865673	3.31430233702953	4.67044106540233	2.00293576389012	3.3920989365696	4.77633628653222	3.17972240217221	8.33798252537382	1.01694307216388	62.0532051757395	0.151444281832673	0.205116252559833	0.132034639051782	0.172623513456894	0.227269319066225	0.152855162939352	0.206122018043324	0.257295434614391	0.190077375657084	0.00249133285450009	0.00255866748508991	0.00344029378057202
155	29.6045667991337	0.12	3.22564732443882	1.86425523938332	4.58703940949431	0.139110457600727	31.3946758173731	19.2009818533579	43.5883697813883	7.72	5.79	10.11	2.33903626836991	3.82445470400303	5.30987313963614	2.3867716384891	3.90250469547533	5.41823775246155	2.44307205800472	3.99576428018616	5.55124278804175	3.22564732443882	8.45400530692728	0.919559704449674	62.1950087029715	0.151444281832673	0.205116252559833	0.132034639051782	0.172623513456894	0.227269319066225	0.152855162939352	0.206122018043324	0.257295434614391	0.190077375657084	0.00249133285450009	0.00255866748508991	0.00344029378057202
155	29.6045667991337	0.12	3.2603501050539	1.91320684597697	4.60749336413084	0.140056167671858	31.0346266005559	19.0281408532878	43.041112347824	7.98	6.12	10.37	2.24579697131052	3.66286285994349	5.07992874857646	2.28720023425114	3.73039099184634	5.17358174944154	2.34783415364299	3.82445741998943	5.31006509157422	3.2603501050539	8.72109699700151	-0.464866439489256	61.9728064428882	0.151444281832673	0.205116252559833	0.132034639051782	0.172623513456894	0.227269319066225	0.152855162939352	0.206122018043324	0.257295434614391	0.190077375657084	0.00249133285450009	0.00255866748508991	0.00344029378057202
155	29.6045667991337	0.12	3.35832307769574	1.94716196623859	4.76948418915289	0.136406488343883	28.9832777202126	17.5973052104363	40.3692502299889	7.95	5.39	10.44	2.08517362566986	3.43434210891622	4.78351059216258	2.12412338953581	3.49849351220007	4.87286363486432	2.15896485748857	3.55327716336085	4.95434010478382	3.35832307769574	8.30628713161208	0.120383598366556	60.9531232202902	0.151444281832673	0.205116252559833	0.132034639051782	0.172623513456894	0.227269319066225	0.152855162939352	0.206122018043324	0.257295434614391	0.190077375657084	0.00249133285450009	0.00255866748508991	0.00344029378057202
155	29.6045667991337	0.12	3.37369728540103	1.91448842112468	4.83290614967738	0.119507051672149	30.6094076048744	17.637418920815	43.5813962889338	7.91	5.96	10.27	2.09930524096991	3.64330461823196	5.18730399549401	2.1390988641387	3.71236570007828	5.28563253601786	2.19230965823401	3.79932773784234	5.41240544514211	3.37369728540103	8.47146354049554	-0.0812991921668147	61.6565862145349	0.151444281832673	0.205116252559833	0.132034639051782	0.172623513456894	0.227269319066225	0.152855162939352	0.206122018043324	0.257295434614391	0.190077375657084	0.00249133285450009	0.00255866748508991	0.00344029378057202
155	29.6045667991337	0.12	3.41563917588418	1.99583586204045	4.8354424897279	0.131108542588362	32.0823984853828	19.1874515549293	44.9773454158364	7.75	6.14	9.97	2.32881741940586	3.89390160726611	5.45898579512635	2.37580282047217	3.97246359637078	5.5691243722694	2.44468009577683	4.08373378443201	5.73042173985	3.41563917588418	8.45478773398949	1.70474959333456	63.2441175904079	0.151444281832673	0.205116252559833	0.132034639051782	0.172623513456894	0.227269319066225	0.152855162939352	0.206122018043324	0.257295434614391	0.190077375657084	0.00249133285450009	0.00255866748508991	0.00344029378057202
155	29.6045667991337	0.12	3.66838462525468	2.14818268291687	5.18858656759249	0.143234964034682	33.5454697261378	20.7361612406687	46.354778211607	7.64	5.82	9.74	2.55222146788727	4.12880026306406	5.70537905824084	2.60598511680877	4.2157752260927	5.82556533537662	2.67641053580156	4.32999164467433	5.9734878819349	3.66838462525468	8.32282186240613	2.7757103177377	64.0182522634792	0.151444281832673	0.205116252559833	0.132034639051782	0.172623513456894	0.227269319066225	0.152855162939352	0.206122018043324	0.257295434614391	0.190077375657084	0.00249133285450009	0.00255866748508991	0.00344029378057202
155	29.6045667991337	0.13	2.10298785806978	1.25039524356576	2.95558047257379	0.151928378249455	23.8516192252231	15.0532913221812	32.6499471282651	7.96	5.71	11.3	1.78225561966014	2.82394603893098	3.86563645820182	1.81545679999452	2.87655260145706	3.93764840291959	1.84445063037462	2.91901901707771	3.9963814286172	2.10298785806978	9.05413464218801	-4.17141298455523	58.3050058514172	0.151444281832673	0.205116252559833	0.132034639051782	0.172623513456894	0.227269319066225	0.152855162939352	0.206122018043324	0.257295434614391	0.190077375657084	0.00249133285450009	0.00255866748508991	0.00344029378057202
155	29.6045667991337	0.13	2.12074065260792	1.26398541424498	2.97749589097086	0.153647458043474	24.2305942836276	15.3516263196995	33.1095622475558	8.22	5.88	11.69	1.7627856085763	2.78233341542579	3.80188122227528	1.79236039302839	2.82901346014294	3.86566652725748	1.81831733577766	2.87283393202053	3.9253570397126	2.12074065260792	9.50285246475714	2.40900380449179	66.5102853599901	0.151444281832673	0.205116252559833	0.132034639051782	0.172623513456894	0.227269319066225	0.152855162939352	0.206122018043324	0.257295434614391	0.190077375657084	0.00249133285450009	0.00255866748508991	0.00344029378057202
155	29.6045667991337	0.13	2.25278659714602	1.35214362365272	3.15342957063932	0.137082048900591	22.0858411816709	13.4342923241542	30.7373900391875	7.25	5.61	11.28	1.73554357877191	2.85321615160241	3.97088872443291	1.77763689057216	2.92241713195918	4.0671973733462	1.80339503582884	2.96215237482712	4.1226332281485	2.25278659714602	8.90148410541684	4.02930655430758	65.9404866888679	0.151444281832673	0.205116252559833	0.132034639051782	0.172623513456894	0.227269319066225	0.152855162939352	0.206122018043324	0.257295434614391	0.190077375657084	0.00249133285450009	0.00255866748508991	0.00344029378057202
155	29.6045667991337	0.13	2.27890405438502	1.34259390276741	3.21521420600263	0.128587540787875	23.6321033476064	14.0270390597199	33.2371676354928	8.29	5.79	11.46	1.59799595199897	2.69222929557097	3.78646263914298	1.62405715760453	2.73613600329536	3.84821484898619	1.64934559884382	2.77997396463574	3.90548499444932	2.27890405438502	9.14741534624124	1.04147185843989	64.2870324768144	0.151444281832673	0.205116252559833	0.132034639051782	0.172623513456894	0.227269319066225	0.152855162939352	0.206122018043324	0.257295434614391	0.190077375657084	0.00249133285450009	0.00255866748508991	0.00344029378057202
155	29.6045667991337	0.13	2.29866714669784	1.37539180885544	3.22194248454025	0.169003445473206	26.038784809274	17.0239451575487	35.0536244609994	7.85	5.38	10.95	2.0421072797581	3.12348233755294	4.20485739534778	2.08180306570974	3.18419858273959	4.28659409976944	2.10837656483137	3.22423371546081	4.34288013752196	2.29866714669784	8.82242794689421	-0.0245860995832392	61.4941006185837	0.151444281832673	0.205116252559833	0.132034639051782	0.172623513456894	0.227269319066225	0.152855162939352	0.206122018043324	0.257295434614391	0.190077375657084	0.00249133285450009	0.00255866748508991	0.00344029378057202
155	29.6045667991337	0.13	2.31361315716009	1.39028211758371	3.23694419673647	0.180495605425384	29.2556157395483	19.5228329358856	38.9883985432109	8.06	5.84	10.98	2.28198805640296	3.41963514821908	4.5572822400352	2.32271199008089	3.48066131993283	4.63861064978478	2.36712656202962	3.54376670344349	4.72094920826439	2.31361315716009	9.23292118848092	-0.928237169264893	62.227703523458	0.151444281832673	0.205116252559833	0.132034639051782	0.172623513456894	0.227269319066225	0.152855162939352	0.206122018043324	0.257295434614391	0.190077375657084	0.00249133285450009	0.00255866748508991	0.00344029378057202
155	29.6045667991337	0.13	2.31798412281454	1.38274902012077	3.25321922550831	0.146703030251742	23.1765536751487	14.4495556377172	31.9035517125802	7.99	6.02	11.54	1.7030310216961	2.73159887226946	3.76016672284281	1.73428237695795	2.78172489211444	3.82916740727092	1.76473135397927	2.83111938163761	3.89522567151765	2.31798412281454	9.15471881726337	-1.93023935997273	61.1685298021626	0.151444281832673	0.205116252559833	0.132034639051782	0.172623513456894	0.227269319066225	0.152855162939352	0.206122018043324	0.257295434614391	0.190077375657084	0.00249133285450009	0.00255866748508991	0.00344029378057202
155	29.6045667991337	0.13	2.32563781327007	1.36722837184112	3.28404725469902	0.207939856414987	30.1179703677519	20.9405341810586	39.2954065544453	7.82	5.96	10.27	2.52054738052042	3.62520701051147	4.72986664050252	2.57008325763533	3.69645257025642	4.8228218828775	2.63263941739312	3.78252706888986	4.94595345133175	2.32563781327007	8.8747365490977	1.14199697968968	63.2984467748459	0.151444281832673	0.205116252559833	0.132034639051782	0.172623513456894	0.227269319066225	0.152855162939352	0.206122018043324	0.257295434614391	0.190077375657084	0.00249133285450009	0.00255866748508991	0.00344029378057202
155	29.6045667991337	0.13	2.38092910900111	1.41437473212905	3.34748348587316	0.171298013134736	30.2182935951239	19.8411356927391	40.5954514975087	8.23	6.01	10.82	2.27613057466202	3.46657484889564	4.65701912312927	2.31418873705593	3.52453789812427	4.73488705919262	2.36436155985777	3.60021547314233	4.84143503227672	2.38092910900111	9.11303693833964	-3.41611121076492	59.2966809725741	0.151444281832673	0.205116252559833	0.132034639051782	0.172623513456894	0.227269319066225	0.152855162939352	0.206122018043324	0.257295434614391	0.190077375657084	0.00249133285450009	0.00255866748508991	0.00344029378057202
155	29.6045667991337	0.13	2.41009583366261	1.44558219520712	3.3746094721181	0.132948374255987	26.5612403483076	15.9707815195349	37.1516991770803	7.57	5.87	10.13	1.98045951695509	3.29373119064929	4.60700286434348	2.02313293271095	3.36470197257303	4.70627101243511	2.07506791892219	3.44704069766036	4.82705036680943	2.41009583366261	8.874436878638	2.26461050151787	64.4208039853478	0.151444281832673	0.205116252559833	0.132034639051782	0.172623513456894	0.227269319066225	0.152855162939352	0.206122018043324	0.257295434614391	0.190077375657084	0.00249133285450009	0.00255866748508991	0.00344029378057202
155	29.6045667991337	0.13	2.42239248449051	1.45387091042958	3.39091405855144	0.182637976237061	28.5009737068004	19.0873497916691	37.9145976219317	7.94	5.93	11.76	2.26360159347515	3.37997942105431	4.49635724863346	2.3059992705128	3.44328706154229	4.58057485257179	2.33910128171276	3.49513881771234	4.65315212619337	2.42239248449051	9.3260959154888	1.22472249823133	64.6130476022111	0.151444281832673	0.205116252559833	0.132034639051782	0.172623513456894	0.227269319066225	0.152855162939352	0.206122018043324	0.257295434614391	0.190077375657084	0.00249133285450009	0.00255866748508991	0.00344029378057202
155	29.6045667991337	0.13	2.42746495845179	1.42670050839467	3.42822940850891	0.138340791551935	29.4272417301828	17.9608267037086	40.8936567566571	8.1	6.04	10.35	2.09023018918702	3.42465912419451	4.75908805920201	2.12697798040407	3.48486716211134	4.84275634381861	2.18050205461902	3.57559014263478	4.96588099671362	2.42746495845179	9.16586852506669	-2.15876742767852	61.0144997855663	0.151444281832673	0.205116252559833	0.132034639051782	0.172623513456894	0.227269319066225	0.152855162939352	0.206122018043324	0.257295434614391	0.190077375657084	0.00249133285450009	0.00255866748508991	0.00344029378057202
155	29.6045667991337	0.13	2.4546358341319	1.45383719059474	3.45543447766906	0.127095123775774	23.1464747834742	13.6756165835811	32.6173329833673	7.68	5.9	10.36	1.67375334241057	2.83288795770823	3.9920225730059	1.70840915723637	2.89154417544171	4.07467919364705	1.74901172440789	2.95913422089208	4.16975345373875	2.4546358341319	8.76381763293942	3.99077409727731	65.8519410064533	0.151444281832673	0.205116252559833	0.132034639051782	0.172623513456894	0.227269319066225	0.152855162939352	0.206122018043324	0.257295434614391	0.190077375657084	0.00249133285450009	0.00255866748508991	0.00344029378057202
155	29.6045667991337	0.13	2.4671371508359	1.45509378776869	3.47918051390311	0.12049909792842	22.0491494670726	12.7487083015389	31.3495906326064	7.46	5.87	10.05	1.60337986215106	2.77307797753877	3.94277609292647	1.6394026743467	2.83538016153572	4.03135764872473	1.68095198528147	2.90418894320554	4.13350607183472	2.4671371508359	8.34611380562831	2.00121466105655	62.5582346129085	0.151444281832673	0.205116252559833	0.132034639051782	0.172623513456894	0.227269319066225	0.152855162939352	0.206122018043324	0.257295434614391	0.190077375657084	0.00249133285450009	0.00255866748508991	0.00344029378057202
155	29.6045667991337	0.13	2.46947966369692	1.47697225043798	3.46198707695587	0.144403617712163	26.9688055180251	16.7195432614145	37.2180677746356	8.28	6.14	11.05	1.90611212711951	3.0745796370209	4.2430471469223	1.93727972305824	3.12485330898633	4.31242689491442	1.97960295099602	3.19566641155034	4.41087380524149	2.46947966369692	9.09371469795231	0.0110345174311587	63.1826013928776	0.151444281832673	0.205116252559833	0.132034639051782	0.172623513456894	0.227269319066225	0.152855162939352	0.206122018043324	0.257295434614391	0.190077375657084	0.00249133285450009	0.00255866748508991	0.00344029378057202
155	29.6045667991337	0.13	2.47705675479626	1.48695794048306	3.46715556910946	0.148859993462321	26.5308954615011	16.6260233074862	36.435767615516	7.05	5.34	10.16	2.20545701963197	3.51934726365644	4.8332375076809	2.26294807233166	3.61108833011219	4.95922858789273	2.30305706400916	3.67669551474989	5.0487430079401	2.47705675479626	8.44908141276164	-0.384152887457071	59.8890354814342	0.151444281832673	0.205116252559833	0.132034639051782	0.172623513456894	0.227269319066225	0.152855162939352	0.206122018043324	0.257295434614391	0.190077375657084	0.00249133285450009	0.00255866748508991	0.00344029378057202
155	29.6045667991337	0.13	2.48158802611266	1.47805478349617	3.48512126872915	0.131636875082231	26.0300068671416	15.5919021706563	36.4681115636269	8.3	6.61	11.45	1.7735178859489	2.96081146770722	4.14810504946555	1.80227958976653	3.00882788928872	4.21537618881091	1.84568016818489	3.07671253599251	4.32345587187574	2.48158802611266	9.62213649586194	-2.76313209311128	62.1351394050946	0.151444281832673	0.205116252559833	0.132034639051782	0.172623513456894	0.227269319066225	0.152855162939352	0.206122018043324	0.257295434614391	0.190077375657084	0.00249133285450009	0.00255866748508991	0.00344029378057202
155	29.6045667991337	0.13	2.49417212272763	1.48567695194421	3.50266729351106	0.124378295762853	22.9843934601259	13.4629132917479	32.505873628504	8.32	6.15	10.85	1.52876004960124	2.60995682915779	3.69115360871434	1.55339996248472	2.65202301797327	3.75064607346182	1.58936744884048	2.71423801457119	3.83931790853794	2.49417212272763	9.02465923464876	-1.53722282958962	61.7744580596279	0.151444281832673	0.205116252559833	0.132034639051782	0.172623513456894	0.227269319066225	0.152855162939352	0.206122018043324	0.257295434614391	0.190077375657084	0.00249133285450009	0.00255866748508991	0.00344029378057202
155	29.6045667991337	0.13	2.49557528791652	1.47079559208357	3.52035498374947	0.136265077169607	25.9289240479039	15.7367246009519	36.121123494856	8.75	6.35	11.03	1.70370987581988	2.80715111244467	3.91059234906946	1.72651215492032	2.84472173644088	3.96293131796144	1.77077596474592	2.9132450485812	4.06210381905516	2.49557528791652	9.38361907341645	-3.50477169057449	60.3571357917082	0.151444281832673	0.205116252559833	0.132034639051782	0.172623513456894	0.227269319066225	0.152855162939352	0.206122018043324	0.257295434614391	0.190077375657084	0.00249133285450009	0.00255866748508991	0.00344029378057202
155	29.6045667991337	0.13	2.49561982968581	1.47581370380774	3.51542595556388	0.128323756940905	23.5508291673334	13.9675147824767	33.13414355219	7.7	5.58	10.17	1.705349938388	2.87541525425017	4.04548057011234	1.74039749052357	2.93450944000422	4.12862138948487	1.77619284798398	2.99541910787253	4.21633265361322	2.49561982968581	8.52943799174341	1.27239823663879	62.2094232688426	0.151444281832673	0.205116252559833	0.132034639051782	0.172623513456894	0.227269319066225	0.152855162939352	0.206122018043324	0.257295434614391	0.190077375657084	0.00249133285450009	0.00255866748508991	0.00344029378057202
155	29.6045667991337	0.13	2.50523601583099	1.49023105642612	3.52024097523586	0.176061423468466	29.8885867053197	19.7935906105481	39.9835828000913	7.69	6.35	11.88	2.42063356747613	3.65518908048762	4.88974459349911	2.47063311495479	3.73068906628839	4.99074501762199	2.51734913764273	3.80443782856562	5.09709620736362	2.50523601583099	9.39159641171996	-0.405285337186498	63.2618369752939	0.151444281832673	0.205116252559833	0.132034639051782	0.172623513456894	0.227269319066225	0.152855162939352	0.206122018043324	0.257295434614391	0.190077375657084	0.00249133285450009	0.00255866748508991	0.00344029378057202
155	29.6045667991337	0.13	2.52410873712544	1.49553780476529	3.55267966948559	0.138084133820915	27.8578036726035	16.9912236497459	38.7243836954611	8.32	6.09	11.35	1.92757731867632	3.16034157482539	4.39310583097446	1.95853746963395	3.2111020041406	4.46366653864725	1.99873562763691	3.27435984696892	4.55425609538031	2.52410873712544	9.40608147534496	-1.56080322232537	62.4843397977379	0.151444281832673	0.205116252559833	0.132034639051782	0.172623513456894	0.227269319066225	0.152855162939352	0.206122018043324	0.257295434614391	0.190077375657084	0.00249133285450009	0.00255866748508991	0.00344029378057202
155	29.6045667991337	0.13	2.52622792343217	1.51119937549696	3.54125647136737	0.181469616623584	29.0895189219813	19.4437369289179	38.7353009150446	8.63	5.84	11.69	2.1327435204346	3.1907695120656	4.2487955036966	2.16285598980257	3.23582038117936	4.30878477255615	2.19504696081834	3.28535679583939	4.36499023282444	2.52622792343217	9.43696841449497	-1.16874677704816	62.7761988068918	0.151444281832673	0.205116252559833	0.132034639051782	0.172623513456894	0.227269319066225	0.152855162939352	0.206122018043324	0.257295434614391	0.190077375657084	0.00249133285450009	0.00255866748508991	0.00344029378057202
155	29.6045667991337	0.13	2.53490959425156	1.51168118215744	3.55813800634568	0.135418340628398	27.3751114518933	16.5755623629417	38.1746605408448	7.81	6.15	10.77	1.9959477633831	3.29637639305243	4.59680502272176	2.03522378358858	3.36124209154093	4.68726039949328	2.08327621424404	3.44465396755968	4.79337457578756	2.53490959425156	9.15546033296788	-2.06253092551345	61.1196195536573	0.151444281832673	0.205116252559833	0.132034639051782	0.172623513456894	0.227269319066225	0.152855162939352	0.206122018043324	0.257295434614391	0.190077375657084	0.00249133285450009	0.00255866748508991	0.00344029378057202
155	29.6045667991337	0.13	2.54719232021705	1.50109168576557	3.59329295466853	0.146001202936438	25.7432986597447	16.0225420535288	35.4640552659606	8.04	5.85	11.8	1.87931604933879	3.01948306158602	4.15965007383325	1.91324779426061	3.07400094274686	4.2347540912331	1.94025993081335	3.11551918300927	4.29182231611202	2.54719232021705	9.04145322891046	1.91353024649312	64.5481782623915	0.151444281832673	0.205116252559833	0.132034639051782	0.172623513456894	0.227269319066225	0.152855162939352	0.206122018043324	0.257295434614391	0.190077375657084	0.00249133285450009	0.00255866748508991	0.00344029378057202
155	29.6045667991337	0.13	2.55363897657921	1.53638172593548	3.57089622722294	0.153281103080676	27.5679110564434	17.4517755506849	37.684046562202	8.96	6.76	11.69	1.8461954275325	2.9163652254874	3.9865350234423	1.86854975447557	2.9516775119137	4.03480526935182	1.91610956391748	3.02560717767255	4.1346084542626	2.55363897657921	9.63093893944212	-0.258162021451004	64.7127906383871	0.151444281832673	0.205116252559833	0.132034639051782	0.172623513456894	0.227269319066225	0.152855162939352	0.206122018043324	0.257295434614391	0.190077375657084	0.00249133285450009	0.00255866748508991	0.00344029378057202
155	29.6045667991337	0.13	2.57774164931031	1.54804797363631	3.60743532498431	0.138638802735421	24.4268109346029	14.9207086109569	33.9329132582488	8.41	6.17	11.49	1.6758135815144	2.74348776486606	3.81116194821772	1.70174938235469	2.78594747104234	3.87014555973	1.73623830367106	2.84263697529868	3.94787922130016	2.57774164931031	9.21112034670937	0.206207842483041	63.9361715259269	0.151444281832673	0.205116252559833	0.132034639051782	0.172623513456894	0.227269319066225	0.152855162939352	0.206122018043324	0.257295434614391	0.190077375657084	0.00249133285450009	0.00255866748508991	0.00344029378057202
155	29.6045667991337	0.13	2.57828127845125	1.52035385836381	3.6362086985387	0.167225603449595	26.7243711640943	17.4131797930295	36.0355625351591	8.05	6.24	10.95	2.0384704418903	3.12848321464634	4.21849598740239	2.07503543645336	3.18460027643121	4.29416511640905	2.12331440698523	3.2591883124136	4.39922996159855	2.57828127845125	9.01432277585259	2.30797426273323	65.031471317702	0.151444281832673	0.205116252559833	0.132034639051782	0.172623513456894	0.227269319066225	0.152855162939352	0.206122018043324	0.257295434614391	0.190077375657084	0.00249133285450009	0.00255866748508991	0.00344029378057202
155	29.6045667991337	0.13	2.60342412439316	1.53580874357847	3.67103950520784	0.125671154415242	23.2697273885382	13.6868405863985	32.852614190678	7.6	5.74	10.77	1.69131727451396	2.87549867020271	4.05968006589146	1.72737904201342	2.93680920374507	4.14623936547673	1.75997432705104	2.99464518661939	4.22687774450591	2.60342412439316	8.68326569363982	1.14132871716505	62.335768093523	0.151444281832673	0.205116252559833	0.132034639051782	0.172623513456894	0.227269319066225	0.152855162939352	0.206122018043324	0.257295434614391	0.190077375657084	0.00249133285450009	0.00255866748508991	0.00344029378057202
155	29.6045667991337	0.13	2.60374657522926	1.56610679413648	3.64138635632204	0.143230560497806	27.2078909113506	16.8183949882619	37.5973868344393	7.62	5.72	10.85	2.07286566472714	3.35337009977127	4.6338745348154	2.11671421623695	3.42430591778079	4.73189761932464	2.15566719199754	3.48448497578475	4.81929856131524	2.60374657522926	8.95892792904386	-3.08321915205536	59.3547871576816	0.151444281832673	0.205116252559833	0.132034639051782	0.172623513456894	0.227269319066225	0.152855162939352	0.206122018043324	0.257295434614391	0.190077375657084	0.00249133285450009	0.00255866748508991	0.00344029378057202
155	29.6045667991337	0.13	2.605706251332	1.55047282020754	3.66093968245646	0.162799078606275	28.3392186165008	18.3054932317966	38.3729440012051	7.62	5.96	11.13	2.25706813766786	3.49422692826454	4.73138571886121	2.30487219645339	3.5682336570385	4.83159511762362	2.35049803213332	3.64044050542291	4.92839532306096	2.605706251332	9.03552943788011	-2.3174626935255	60.6314827022717	0.151444281832673	0.205116252559833	0.132034639051782	0.172623513456894	0.227269319066225	0.152855162939352	0.206122018043324	0.257295434614391	0.190077375657084	0.00249133285450009	0.00255866748508991	0.00344029378057202
155	29.6045667991337	0.13	2.6063616266024	1.5533447743889	3.6593784788159	0.158426433409682	27.3406859612178	17.5022267711945	37.1791451512411	7.89	5.72	10.26	2.08747330631752	3.26089661998804	4.43431993365856	2.12730662470673	3.32312128791801	4.5189359511293	2.17570148347594	3.39780023690595	4.61760693849534	2.6063616266024	8.6907762449399	1.49901921440392	63.2792224434587	0.151444281832673	0.205116252559833	0.132034639051782	0.172623513456894	0.227269319066225	0.152855162939352	0.206122018043324	0.257295434614391	0.190077375657084	0.00249133285450009	0.00255866748508991	0.00344029378057202
155	29.6045667991337	0.13	2.61805758788389	1.5368134834394	3.69930169232839	0.155744674099631	27.5472515495075	17.5335639434064	37.5609391556086	7.96	5.71	10.47	2.07419222252023	3.25879525122352	4.44339827992681	2.11272621754495	3.31933660251866	4.52594698749236	2.15669139942065	3.38569034540162	8.31970129013024	2.61805758788389	8.76125346073732	-3.05580102513134	59.1137200364714	0.151444281832673	0.205116252559833	0.132034639051782	0.172623513456894	0.227269319066225	0.152855162939352	0.206122018043324	0.257295434614391	0.190077375657084	0.00249133285450009	0.00255866748508991	0.00344029378057202
155	29.6045667991337	0.13	2.61957096303696	1.5492819834988	3.68985994257512	0.150956160600009	27.6672753849879	17.4227582971901	37.9117924727857	8.08	5.85	10.79	2.03220538804743	3.22713459894765	4.42206380984787	2.06821101095435	3.28431139422779	4.50041177750123	2.11204994184209	3.35191252587335	8.34185202568722	2.61957096303696	8.94816775938971	-1.35211022065062	61.222385471903	0.151444281832673	0.205116252559833	0.132034639051782	0.172623513456894	0.227269319066225	0.152855162939352	0.206122018043324	0.257295434614391	0.190077375657084	0.00249133285450009	0.00255866748508991	0.00344029378057202
155	29.6045667991337	0.13	2.62460262714758	1.54468721650225	3.70451803779291	0.137831633748667	24.2618745602755	14.7879176610755	33.7358314594754	7.91	5.67	10.75	1.76135995643963	2.8897844374069	4.01820891837416	1.79482302651877	2.94468579859035	4.09454857066193	1.82827662036633	3.00162955583661	4.17000431850309	2.62460262714758	8.6773739644646	-1.76149735582646	59.8798760865062	0.151444281832673	0.205116252559833	0.132034639051782	0.172623513456894	0.227269319066225	0.152855162939352	0.206122018043324	0.257295434614391	0.190077375657084	0.00249133285450009	0.00255866748508991	0.00344029378057202
155	29.6045667991337	0.13	2.62546967422821	1.54214090050877	3.70879844794766	0.135712696057611	24.7027194299682	14.9696671784178	34.4357716815186	7.88	6.01	10.87	1.78938099392945	2.95280957949987	4.1162381650703	1.8237723232144	3.0095616333715	4.1953509435286	1.86480760299903	3.07258281906355	4.28552569774144	2.62546967422821	8.75906057768609	-0.385896442686106	61.9122366237201	0.151444281832673	0.205116252559833	0.132034639051782	0.172623513456894	0.227269319066225	0.152855162939352	0.206122018043324	0.257295434614391	0.190077375657084	0.00249133285450009	0.00255866748508991	0.00344029378057202
155	29.6045667991337	0.13	2.64296251898691	1.56366528828795	3.72225974968587	0.126326045708163	25.3697469185905	14.9530545187919	35.786439318389	7.82	6.17	10.7	1.79861091927581	3.05157075229651	4.30453058531722	1.83388101318573	3.11141092442758	4.38894083566943	1.87966483721628	3.18884246939636	4.49492814170028	2.64296251898691	8.94770755787214	4.72564933551642	67.5483352946743	0.151444281832673	0.205116252559833	0.132034639051782	0.172623513456894	0.227269319066225	0.152855162939352	0.206122018043324	0.257295434614391	0.190077375657084	0.00249133285450009	0.00255866748508991	0.00344029378057202
155	29.6045667991337	0.13	2.64550772445717	1.58837940431666	3.70263604459767	0.140062078243994	25.0899904191374	15.3835671785026	34.7964136597721	8.14	5.61	10.97	1.78149909898673	2.90555466145333	4.02961022391994	1.81229089991687	2.95577487249808	4.09925884507928	1.84188257052584	3.00521784714871	4.16808931867486	2.64550772445717	9.0320551596822	1.01906240213754	63.593723754793	0.151444281832673	0.205116252559833	0.132034639051782	0.172623513456894	0.227269319066225	0.152855162939352	0.206122018043324	0.257295434614391	0.190077375657084	0.00249133285450009	0.00255866748508991	0.00344029378057202
155	29.6045667991337	0.13	2.6525011385594	1.57173845526286	3.73326382185594	0.175319300969219	32.2570003775601	21.3341121188778	43.1798886362425	7.81	6.07	10.71	2.57047174838149	3.88653193983545	5.20259213128942	2.62114860581461	3.9631549274829	5.30516124915118	2.68178479005336	4.05778761865541	5.42826402198343	2.6525011385594	8.99408256427013	-2.83786248581454	59.7973875998985	0.151444281832673	0.205116252559833	0.132034639051782	0.172623513456894	0.227269319066225	0.152855162939352	0.206122018043324	0.257295434614391	0.190077375657084	0.00249133285450009	0.00255866748508991	0.00344029378057202
155	29.6045667991337	0.13	2.67167189631266	1.57186542779275	3.77147836483256	0.138213934137158	25.4591238490059	15.5336160560145	35.3846316419973	7.93	5.54	10.41	1.84463588456444	3.02330206129068	4.20196823801693	1.87933909512602	3.08017956698282	4.28102003883961	1.91563931688232	3.13865564406392	4.36257046110391	2.67167189631266	8.7183585427392	-0.782515664358592	61.0184625488906	0.151444281832673	0.205116252559833	0.132034639051782	0.172623513456894	0.227269319066225	0.152855162939352	0.206122018043324	0.257295434614391	0.190077375657084	0.00249133285450009	0.00255866748508991	0.00344029378057202
155	29.6045667991337	0.13	2.67180299323005	1.61068263085844	3.73292335560165	0.152002902866569	26.9632367306808	17.0199782775871	36.9064951837745	8.05	5.57	10.48	1.99282868398816	3.15706111334013	4.3212935426921	2.02859857292794	3.21372816470668	4.39885775648541	2.06729520285945	3.27573937409736	4.48794324550154	2.67180299323005	8.74713922400081	0.394022547788776	61.9274395695792	0.151444281832673	0.205116252559833	0.132034639051782	0.172623513456894	0.227269319066225	0.152855162939352	0.206122018043324	0.257295434614391	0.190077375657084	0.00249133285450009	0.00255866748508991	0.00344029378057202
155	29.6045667991337	0.13	2.67624990007652	1.61399833087347	3.73850146927958	0.157864039162707	30.1256192830232	19.262089832629	40.9891487334175	8.04	5.86	11.96	2.2578980625945	3.53131866815274	4.80473927371097	2.29858062498331	3.59494558489087	4.89131054479843	2.32738312940632	3.63960571856782	4.95277471028543	2.67624990007652	9.26437605633106	3.88439182567594	67.4371596907322	0.151444281832673	0.205116252559833	0.132034639051782	0.172623513456894	0.227269319066225	0.152855162939352	0.206122018043324	0.257295434614391	0.190077375657084	0.00249133285450009	0.00255866748508991	0.00344029378057202
155	29.6045667991337	0.13	2.68009587429035	1.60050555072338	3.75968619785732	0.134152895022984	26.0088377891711	15.6924659420539	36.3252096362882	8.48	6.37	10.99	1.75016398255959	2.90073792703634	4.05131187151309	1.77653941892132	2.94445281853165	4.11236621814199	1.82326633195542	3.01733462841608	4.21549775582174	2.68009587429035	9.08308731055018	-2.49225681839788	61.2366323679514	0.151444281832673	0.205116252559833	0.132034639051782	0.172623513456894	0.227269319066225	0.152855162939352	0.206122018043324	0.257295434614391	0.190077375657084	0.00249133285450009	0.00255866748508991	0.00344029378057202
155	29.6045667991337	0.13	2.6820189481301	1.61489870336654	3.74913919289366	0.175767214416066	32.0252418840978	21.1975998873053	42.8528838808902	8.54	6.38	10.64	2.34603704506867	3.54438258278349	4.74272812049831	2.38035665474523	3.59623250009029	4.81210834543535	2.44235662190517	3.69017799454757	4.94454076956536	2.6820189481301	9.14389819869181	-0.97123236831541	62.5609226507493	0.151444281832673	0.205116252559833	0.132034639051782	0.172623513456894	0.227269319066225	0.152855162939352	0.206122018043324	0.257295434614391	0.190077375657084	0.00249133285450009	0.00255866748508991	0.00344029378057202
155	29.6045667991337	0.13	2.68257762904829	1.61930270747733	3.74585255061925	0.165915364902913	28.4438648927864	18.4866970958505	38.4010326897224	7.61	5.98	10.14	2.28338528204928	3.51324534199054	4.74310540193181	2.33200256540893	3.58804850624244	4.84409444707596	2.39162520919494	3.68373630645186	4.96846309515031	2.68257762904829	8.73014115012838	-0.521087403480716	61.5655164588576	0.151444281832673	0.205116252559833	0.132034639051782	0.172623513456894	0.227269319066225	0.152855162939352	0.206122018043324	0.257295434614391	0.190077375657084	0.00249133285450009	0.00255866748508991	0.00344029378057202
155	29.6045667991337	0.13	2.68278211695425	1.58361204237421	3.78195219153429	0.148462306086955	28.9109023912894	18.1005227366584	39.7212820459203	8.27	6.07	10.52	2.06650927392968	3.30071395055769	4.53491862718571	2.10047450472694	3.35496461980984	4.60945473489273	2.15045891661427	3.4320103573485	4.72137344069892	2.68278211695425	9.01474173552288	-2.02033508589594	61.2186119334836	0.151444281832673	0.205116252559833	0.132034639051782	0.172623513456894	0.227269319066225	0.152855162939352	0.206122018043324	0.257295434614391	0.190077375657084	0.00249133285450009	0.00255866748508991	0.00344029378057202
155	29.6045667991337	0.13	2.69137601459852	1.59193457109598	3.79081745810106	0.166917806133652	28.4000611298793	18.4940838303319	38.3060384294267	7.81	6.2	10.87	2.2270530073395	3.41992834725829	4.61280368717709	2.2708820944983	3.48723358746355	4.70358508042881	2.3262669038707	3.57521003900113	4.81499549603389	2.69137601459852	8.83930873347579	1.95232774854127	64.2174926985376	0.151444281832673	0.205116252559833	0.132034639051782	0.172623513456894	0.227269319066225	0.152855162939352	0.206122018043324	0.257295434614391	0.190077375657084	0.00249133285450009	0.00255866748508991	0.00344029378057202
155	29.6045667991337	0.13	2.69894938812682	1.62811370335285	3.7697850729008	0.158787555812684	26.9069629420297	17.2376691824921	36.5762567015673	7.96	5.89	11.68	2.04081642104434	3.18559146432041	4.33036650759648	2.07883047058573	3.2449291051266	4.41102773966747	2.10997234610851	3.29604311110786	4.48034515550505	2.69894938812682	9.05972805484898	-2.34193176844267	60.2805106430804	0.151444281832673	0.205116252559833	0.132034639051782	0.172623513456894	0.227269319066225	0.152855162939352	0.206122018043324	0.257295434614391	0.190077375657084	0.00249133285450009	0.00255866748508991	0.00344029378057202
155	29.6045667991337	0.13	2.70654123265291	1.60387857422005	3.80920389108577	0.130234651484269	25.0379876640349	14.9356319297914	35.1403433982784	8.3	6.01	10.71	1.69812297942968	2.84672134469026	3.99531970995084	1.72561802439159	2.89281384347534	4.06000966255909	1.7664180416401	2.96118370669538	4.15549644149372	2.70654123265291	8.91271439865866	2.51899787331427	65.3403428718459	0.151444281832673	0.205116252559833	0.132034639051782	0.172623513456894	0.227269319066225	0.152855162939352	0.206122018043324	0.257295434614391	0.190077375657084	0.00249133285450009	0.00255866748508991	0.00344029378057202
155	29.6045667991337	0.13	2.71003864500947	1.59519684652526	3.82488044349368	0.13189191428217	26.6027321388829	15.9468473084242	37.2586169693417	8.48	6.01	12.07	1.77746334298884	2.96518680374121	4.15291026449358	1.80418844604404	3.00976995828022	4.2153514705164	1.82937253807587	3.05361731964819	4.27364046455885	2.71003864500947	9.38812348275955	-0.753025421561073	62.972000587584	0.151444281832673	0.205116252559833	0.132034639051782	0.172623513456894	0.227269319066225	0.152855162939352	0.206122018043324	0.257295434614391	0.190077375657084	0.00249133285450009	0.00255866748508991	0.00344029378057202
155	29.6045667991337	0.13	2.71305821990881	1.59576051582556	3.83035592399205	0.141502723813505	30.5192691793628	18.7825516574699	42.2559867012557	8.64	6.61	11.12	2.0580568893291	3.34408196166983	4.63010703401056	2.08699250482979	3.39109867454467	4.69520484425955	2.14161964521782	3.48172487030912	4.82213247391081	2.71305821990881	9.49125762197109	1.36814444096226	66.3717704774646	0.151444281832673	0.205116252559833	0.132034639051782	0.172623513456894	0.227269319066225	0.152855162939352	0.206122018043324	0.257295434614391	0.190077375657084	0.00249133285450009	0.00255866748508991	0.00344029378057202
155	29.6045667991337	0.13	2.71639794076604	1.61048083532892	3.82231504620316	0.142988253960883	25.7580031660151	15.9124332754019	35.6035730566282	7.48	5.57	10.72	1.99582919683545	3.23071738188416	4.46560556693288	2.04031259778038	3.30272419332172	4.56513578886306	2.07484873399463	3.36012856953885	4.64015706960546	2.71639794076604	8.60691016908152	0.195544194606973	61.3784923560967	0.151444281832673	0.205116252559833	0.132034639051782	0.172623513456894	0.227269319066225	0.152855162939352	0.206122018043324	0.257295434614391	0.190077375657084	0.00249133285450009	0.00255866748508991	0.00344029378057202
155	29.6045667991337	0.13	2.71841703335548	1.59650702748642	3.84032703922453	0.149553175177787	26.2866575512443	16.4997250750588	36.0735900274299	8.07	5.8	10.6	1.9266556926076	3.06946559293207	4.21227549325653	1.96091927701554	3.12405287276324	4.28718646851093	2.00159595186985	3.18910655139808	4.37660646214099	2.71841703335548	8.71944407325786	-3.83626487233647	58.359796568858	0.151444281832673	0.205116252559833	0.132034639051782	0.172623513456894	0.227269319066225	0.152855162939352	0.206122018043324	0.257295434614391	0.190077375657084	0.00249133285450009	0.00255866748508991	0.00344029378057202
155	29.6045667991337	0.13	2.72412037577168	1.61709387594337	3.83114687559999	0.156135980487235	28.4523162241008	18.124991663624	38.7796407845777	8.49	6.62	11.55	2.01792491193397	3.16770560651151	4.31748630108905	2.04813206819729	3.21512430761689	4.38211654703648	2.0981116157866	3.29306347862635	4.49079418870631	2.72412037577168	9.34988432343203	-2.23901637729414	61.9333635509905	0.151444281832673	0.205116252559833	0.132034639051782	0.172623513456894	0.227269319066225	0.152855162939352	0.206122018043324	0.257295434614391	0.190077375657084	0.00249133285450009	0.00255866748508991	0.00344029378057202
155	29.6045667991337	0.13	2.73332313637231	1.63008162940466	3.83656464333997	0.176611094047583	30.8300506653752	20.4367566035557	41.2233447271946	7.78	5.62	9.79	2.47107669116709	3.72776468715461	4.98445268314214	2.52034268184839	3.80208533490946	5.08382798797053	2.58298414575845	3.89275884584076	5.2125174511362	2.73332313637231	8.59147305055244	1.52048261479474	62.8177641891007	0.151444281832673	0.205116252559833	0.132034639051782	0.172623513456894	0.227269319066225	0.152855162939352	0.206122018043324	0.257295434614391	0.190077375657084	0.00249133285450009	0.00255866748508991	0.00344029378057202
155	29.6045667991337	0.13	2.73649682067775	1.64323432863951	3.82975931271599	0.14397655130618	23.9455792514567	14.8295070528375	33.061651450076	7.8	5.66	10.47	1.78798132835403	2.88709856947229	3.98621581059055	1.82330829443728	2.94414191306059	4.06497553168389	1.85966607710804	3.00231504926942	4.14891231111543	2.73649682067775	8.51477938396181	-0.0248930445105892	60.8248748395979	0.151444281832673	0.205116252559833	0.132034639051782	0.172623513456894	0.227269319066225	0.152855162939352	0.206122018043324	0.257295434614391	0.190077375657084	0.00249133285450009	0.00255866748508991	0.00344029378057202
155	29.6045667991337	0.13	2.73815517585682	1.62876918918474	3.8475411625289	0.137998028833237	26.6309959003215	16.2392012236554	37.0227905769877	8.03	5.98	11.57	1.90605234786618	3.1257739566575	4.34549556544881	1.94054747351632	3.18234321379755	4.42413895407877	1.97447948215502	3.23799245646518	4.4968477493502	2.73815517585682	9.07385208727001	2.66926444818568	65.631034346396	0.151444281832673	0.205116252559833	0.132034639051782	0.172623513456894	0.227269319066225	0.152855162939352	0.206122018043324	0.257295434614391	0.190077375657084	0.00249133285450009	0.00255866748508991	0.00344029378057202
155	29.6045667991337	0.13	2.73959011138563	1.62488300974576	3.8542972130255	0.155320391647613	27.3004703843543	17.360448101912	37.2404926667967	7.86	5.7	10.83	2.0787473235061	3.26896975289963	4.45919218229317	2.1189234525644	3.33214941364775	4.5453753747311	2.15818742272701	3.38986922767484	4.62851367503377	2.73959011138563	8.84924195148158	0.420798103718581	62.1990998569683	0.151444281832673	0.205116252559833	0.132034639051782	0.172623513456894	0.227269319066225	0.152855162939352	0.206122018043324	0.257295434614391	0.190077375657084	0.00249133285450009	0.00255866748508991	0.00344029378057202
155	29.6045667991337	0.13	2.74696957581504	1.63111184813296	3.86282730349713	0.144535309369706	25.5996272724818	15.8758910356474	35.3233635093163	8.12	5.89	10.88	1.84426433005573	2.97384753620129	4.10343074234685	1.87648742167402	3.0258067700574	4.17512611844078	1.91657172259457	3.09000934556524	4.25936186797781	2.74696957581504	8.95074372016289	2.79848154590363	65.2414735749493	0.151444281832673	0.205116252559833	0.132034639051782	0.172623513456894	0.227269319066225	0.152855162939352	0.206122018043324	0.257295434614391	0.190077375657084	0.00249133285450009	0.00255866748508991	0.00344029378057202
155	29.6045667991337	0.13	2.75129829215062	1.63512302206042	3.86747356224083	0.138274706086702	25.6250002429887	15.6373715551196	35.6126289308579	7.63	5.71	10.1	1.9269839562986	3.15775347374288	4.38852299118717	1.96772599530226	3.22451755590903	4.48130911651581	2.01454186700757	3.30362759624607	4.58770749780451	2.75129829215062	8.58304845365997	-0.0700302697097491	61.0427174823258	0.151444281832673	0.205116252559833	0.132034639051782	0.172623513456894	0.227269319066225	0.152855162939352	0.206122018043324	0.257295434614391	0.190077375657084	0.00249133285450009	0.00255866748508991	0.00344029378057202
155	29.6045667991337	0.13	2.75592952712365	1.6404862875662	3.87137276668111	0.138105326152003	25.4305309390585	15.5116478001531	35.3494140779638	8.46	6.17	11.33	1.73275345639047	2.84075818057598	3.94876290476149	1.75902567217882	2.88383009692239	4.00863452166596	1.79720209761665	2.94366840047229	4.09082587670824	2.75592952712365	9.08797668135597	3.74355607063555	66.8323223896778	0.151444281832673	0.205116252559833	0.132034639051782	0.172623513456894	0.227269319066225	0.152855162939352	0.206122018043324	0.257295434614391	0.190077375657084	0.00249133285450009	0.00255866748508991	0.00344029378057202
155	29.6045667991337	0.13	2.75764162211305	1.64167374919201	3.8736094950341	0.141983570598353	27.1635854782637	16.7379794096558	37.5891915468716	8.33	6.48	10.5	1.89664717995314	3.07801416968193	4.25938115941071	1.92698146214667	3.12724280398233	4.32750414581799	1.98360122263198	3.21707909868973	4.45879106659557	2.75764162211305	8.99105734692744	-1.25799575505946	62.0343693303528	0.151444281832673	0.205116252559833	0.132034639051782	0.172623513456894	0.227269319066225	0.152855162939352	0.206122018043324	0.257295434614391	0.190077375657084	0.00249133285450009	0.00255866748508991	0.00344029378057202
155	29.6045667991337	0.13	2.75954228656102	1.63046428146279	3.88862029165925	0.146813489280659	27.2862798532758	17.0163187084216	37.5562409981299	8.35	6.04	11.59	1.92475145273266	3.08640827003728	4.2480650873419	1.95533410705456	3.13544865760773	4.3155632081609	1.98938687568321	6.10966092050075	4.39241219492408	2.75954228656102	9.20145687618074	0.57917462704453	64.2777694720019	0.151444281832673	0.205116252559833	0.132034639051782	0.172623513456894	0.227269319066225	0.152855162939352	0.206122018043324	0.257295434614391	0.190077375657084	0.00249133285450009	0.00255866748508991	0.00344029378057202
155	29.6045667991337	0.13	2.76728992275104	1.66835741854797	3.86622242695412	0.162718339762574	28.9127021250767	18.672897262272	39.1525069878815	8.06	5.85	10.39	2.18272153125556	3.37967785977658	4.5766341882976	2.22167887904885	3.439998557551	4.65831823605316	2.27057111147849	3.5177414367962	4.76733617238326	2.76728992275104	8.72441888713704	-0.479189216976858	61.599770063785	0.151444281832673	0.205116252559833	0.132034639051782	0.172623513456894	0.227269319066225	0.152855162939352	0.206122018043324	0.257295434614391	0.190077375657084	0.00249133285450009	0.00255866748508991	0.00344029378057202
155	29.6045667991337	0.13	2.77380455543586	1.65000315176346	3.89760595910827	0.14634964365256	28.0133354314021	17.4501607572343	38.57651010557	7.99	6.17	10.7	2.05874152094073	3.30496765015523	4.55119377936972	2.09664636891712	3.36581758933981	4.63498880976251	2.15014030119926	3.44818919259116	4.75254817656701	2.77380455543586	8.94030237000123	-0.456195631783444	62.6529968656226	0.151444281832673	0.205116252559833	0.132034639051782	0.172623513456894	0.227269319066225	0.152855162939352	0.206122018043324	0.257295434614391	0.190077375657084	0.00249133285450009	0.00255866748508991	0.00344029378057202
155	29.6045667991337	0.13	2.77978472296918	1.66824365349009	3.89132579244827	0.132143373182091	27.0638354428534	16.2351408982348	37.8925299874719	8.74	6.65	11.58	1.75935085521826	2.93282222373859	4.10629359225892	1.78299178509866	2.97223144352975	4.16147110196085	1.82417401311712	3.05041443644564	4.26636328088174	2.77978472296918	9.53546579195371	-3.55093368774031	61.3326840863587	0.151444281832673	0.205116252559833	0.132034639051782	0.172623513456894	0.227269319066225	0.152855162939352	0.206122018043324	0.257295434614391	0.190077375657084	0.00249133285450009	0.00255866748508991	0.00344029378057202
155	29.6045667991337	0.13	2.79185043252963	1.64493800651124	3.93876285854802	0.145706428126394	29.4297003172615	18.3037910341767	40.5556096003463	7.91	5.91	11.51	2.17963781153739	3.50452468966369	4.82941156778999	2.2210171257226	3.57105630672219	4.92109548772178	2.25765549936651	3.63258574717059	5.00035046641391	2.79185043252963	9.1393644565952	2.29793300564113	65.6527738973278	0.151444281832673	0.205116252559833	0.132034639051782	0.172623513456894	0.227269319066225	0.152855162939352	0.206122018043324	0.257295434614391	0.190077375657084	0.00249133285450009	0.00255866748508991	0.00344029378057202
155	29.6045667991337	0.13	2.79295494721753	1.67057239799309	3.91533749644197	0.12841636909728	25.5790985179944	15.17474654722	35.9834504887687	8.15	6.13	10.89	1.7567640288347	2.96126462650302	4.16576522417135	1.78709514068542	3.01239183945355	4.23768853822167	1.82762817170176	3.0822741873719	7.65239234566694	2.79295494721753	9.05536966991657	-0.22388735672563	62.7852055785724	0.151444281832673	0.205116252559833	0.132034639051782	0.172623513456894	0.227269319066225	0.152855162939352	0.206122018043324	0.257295434614391	0.190077375657084	0.00249133285450009	0.00255866748508991	0.00344029378057202
155	29.6045667991337	0.13	2.81750793003941	1.66872435413115	3.96629150594767	0.122016474890189	25.7009585418204	14.9370814771041	36.4648356065367	8.03	5.91	10.64	1.75366407577744	3.01737978579828	4.28109549581912	1.78542851071656	3.072034132213	4.35863975370944	1.82318233901361	3.14236093381783	4.45456036152625	2.81750793003941	8.84068536980566	0.673086751388809	63.2857415077238	0.151444281832673	0.205116252559833	0.132034639051782	0.172623513456894	0.227269319066225	0.152855162939352	0.206122018043324	0.257295434614391	0.190077375657084	0.00249133285450009	0.00255866748508991	0.00344029378057202
155	29.6045667991337	0.13	2.82064899420283	1.68702977229516	3.9542682161105	0.144196945325786	28.3953615593143	17.5949140527	39.1958090659286	7.51	5.75	10.21	2.19897942988215	3.54879914650204	4.89861886312193	2.24747709512005	3.62706657850473	5.00665606188941	2.30048403232859	3.70912862373411	5.1214898895176	2.82064899420283	8.54443600096844	2.70052992906033	64.2546557148812	0.151444281832673	0.205116252559833	0.132034639051782	0.172623513456894	0.227269319066225	0.152855162939352	0.206122018043324	0.257295434614391	0.190077375657084	0.00249133285450009	0.00255866748508991	0.00344029378057202
155	29.6045667991337	0.13	2.82137801510481	1.69886637732932	3.9438896528803	0.156398623056649	28.6685063528505	18.2730704383061	39.063942267395	8.08	6.3	11.01	2.13317210587328	3.34672042530696	4.56026874474063	2.17107474275866	3.40618563614861	4.64129652953856	2.22409296510075	3.48654387978455	4.7504431477246	2.82137801510481	9.03741725923859	-1.21604209670291	61.9568693541674	0.151444281832673	0.205116252559833	0.132034639051782	0.172623513456894	0.227269319066225	0.152855162939352	0.206122018043324	0.257295434614391	0.190077375657084	0.00249133285450009	0.00255866748508991	0.00344029378057202
155	29.6045667991337	0.13	2.82495214307793	1.67300404999618	3.97690023615968	0.143950468336708	27.1773694126786	16.8298610732039	37.5248777521533	8.41	6.19	11.29	1.88999982489915	3.05202896255422	4.21405810020928	1.91923657831958	3.09924135751566	4.27924613671174	1.96189021697834	3.16516835366527	4.37136641462447	2.82495214307793	9.03740349305873	-2.13143467460115	60.9721900776217	0.151444281832673	0.205116252559833	0.132034639051782	0.172623513456894	0.227269319066225	0.152855162939352	0.206122018043324	0.257295434614391	0.190077375657084	0.00249133285450009	0.00255866748508991	0.00344029378057202
155	29.6045667991337	0.13	2.8265865576492	1.66185200152691	3.9913211137715	0.139554907977305	27.8607104409656	17.0596431520481	38.6617777298831	8.08	6.22	10.55	1.99110533548979	3.25174499343984	4.51238465138989	2.02645869404922	3.30948182164669	4.59250494924416	2.07352184278056	3.39584407159624	4.7120608858036	2.8265865576492	8.8546774725266	0.0596852964532352	63.0578609114696	0.151444281832673	0.205116252559833	0.132034639051782	0.172623513456894	0.227269319066225	0.152855162939352	0.206122018043324	0.257295434614391	0.190077375657084	0.00249133285450009	0.00255866748508991	0.00344029378057202
155	29.6045667991337	0.13	2.8309704555132	1.68650386728398	3.97543704374242	0.159523490429401	28.61247916093	18.3585238805656	38.8664344412943	8.47	6.11	10.84	2.04832226019296	3.19239054108714	4.33645882198131	2.07923807001518	3.24057404266037	4.40191001530556	2.12759002791502	3.31538072922032	4.50832717430735	2.8309704555132	8.86554819652868	3.42713841341618	65.7884131951827	0.151444281832673	0.205116252559833	0.132034639051782	0.172623513456894	0.227269319066225	0.152855162939352	0.206122018043324	0.257295434614391	0.190077375657084	0.00249133285450009	0.00255866748508991	0.00344029378057202
155	29.6045667991337	0.13	2.83261226746975	1.67481744580322	3.99040708913629	0.10668939591345	23.5941387405371	12.9348013928884	34.2534760881857	8.23	6.07	11.21	1.48246641957669	2.70414035123185	3.92581428288702	1.50717184500776	2.74920507372424	3.99123830244073	1.53688658282734	2.80753069760683	4.07101995256357	2.83261226746975	9.0183857839703	1.08383072847136	64.1865325831935	0.151444281832673	0.205116252559833	0.132034639051782	0.172623513456894	0.227269319066225	0.152855162939352	0.206122018043324	0.257295434614391	0.190077375657084	0.00249133285450009	0.00255866748508991	0.00344029378057202
155	29.6045667991337	0.13	2.83270328018142	1.70269367067277	3.96271288969006	0.140372694946136	26.2636962441543	16.1162889938425	36.4111034944661	8.47	6.23	11.18	1.79916301186779	2.93198209931996	4.06480118677213	1.82637675120847	2.97633060808549	4.12628446496251	1.86506425984896	3.04516598577268	4.21599566086892	2.83270328018142	9.06963973646874	-2.92298513864987	60.5039537541332	0.151444281832673	0.205116252559833	0.132034639051782	0.172623513456894	0.227269319066225	0.152855162939352	0.206122018043324	0.257295434614391	0.190077375657084	0.00249133285450009	0.00255866748508991	0.00344029378057202
155	29.6045667991337	0.13	2.83341121182374	1.68452551599724	3.98229690765025	0.143137007853466	27.6394518902067	17.0811369133654	38.197766867048	8.57	6.19	11.43	1.88561833772834	3.0511702817717	4.21672222581505	1.91292710104865	3.09535933392912	4.27779156680959	1.95178428086396	3.15728544412858	4.36854563598185	2.83341121182374	9.26435281358909	-0.615995891368757	62.8497575787226	0.151444281832673	0.205116252559833	0.132034639051782	0.172623513456894	0.227269319066225	0.152855162939352	0.206122018043324	0.257295434614391	0.190077375657084	0.00249133285450009	0.00255866748508991	0.00344029378057202
155	29.6045667991337	0.13	2.83747116202862	1.6904476295216	3.98449469453563	0.126173191053448	25.4364667184758	14.9851409388077	35.8877924981438	7.59	5.72	10.12	1.85495148180114	3.14867987053955	4.44240825927796	1.89470866814829	3.21616554528022	4.53762242241216	1.93723402814393	3.29159040824179	4.64559026476238	2.83747116202862	8.49550110937862	1.30002624606961	62.5044694714354	0.151444281832673	0.205116252559833	0.132034639051782	0.172623513456894	0.227269319066225	0.152855162939352	0.206122018043324	0.257295434614391	0.190077375657084	0.00249133285450009	0.00255866748508991	0.00344029378057202
155	29.6045667991337	0.13	2.83827753885333	1.66665306717093	4.00990201053573	0.146967975796614	27.9633041355766	17.4450112621935	38.4815970089598	7.97	6	10.8	2.06269710220288	3.30637943086196	4.55006175952104	2.10095494247174	3.36770444848043	4.63445395448912	2.14660987790529	3.44387981645722	4.73691742896193	2.83827753885333	8.87823371754881	-4.60307623116663	58.0545952575071	0.151444281832673	0.205116252559833	0.132034639051782	0.172623513456894	0.227269319066225	0.152855162939352	0.206122018043324	0.257295434614391	0.190077375657084	0.00249133285450009	0.00255866748508991	0.00344029378057202
155	29.6045667991337	0.13	2.8397159910594	1.6752754848283	4.00415649729049	0.131353812603711	26.7358023355846	16.0013769715795	37.4702276995896	8.17	6.01	11.63	1.84799832878572	3.08771664605239	4.32743496331907	1.87963738476904	3.14058056822341	4.40152375167777	1.91219988407064	3.19211977340386	4.47566714939096	2.8397159910594	9.10294448949178	-1.18411661154875	61.7136532466394	0.151444281832673	0.205116252559833	0.132034639051782	0.172623513456894	0.227269319066225	0.152855162939352	0.206122018043324	0.257295434614391	0.190077375657084	0.00249133285450009	0.00255866748508991	0.00344029378057202
155	29.6045667991337	0.13	2.84290740613596	1.71548838882259	3.97032642344932	0.137402073894352	26.4814227721131	16.1220290988291	36.840816445397	7.88	5.94	10.3	1.92504412001445	3.16200317494622	4.39896222987798	1.96191357860487	3.22256352465945	4.48321347071402	2.00958282139908	3.30194933016322	4.59672971847152	2.84290740613596	8.78122519614741	-0.978275834530242	61.2044043597266	0.151444281832673	0.205116252559833	0.132034639051782	0.172623513456894	0.227269319066225	0.152855162939352	0.206122018043324	0.257295434614391	0.190077375657084	0.00249133285450009	0.00255866748508991	0.00344029378057202
155	29.6045667991337	0.13	2.84464666709348	1.67005712308343	4.01923621110353	0.164238281988908	28.7538265756439	18.6267253485818	38.8809278027059	8.08	5.93	10.42	2.17381710596878	3.35569236687935	4.53756762778993	2.21240317350895	3.41525716281224	4.61811115211554	2.26644288840393	3.50051949120138	4.72549943114144	2.84464666709348	8.61214397538633	-1.020773544428	60.7315738695789	0.151444281832673	0.205116252559833	0.132034639051782	0.172623513456894	0.227269319066225	0.152855162939352	0.206122018043324	0.257295434614391	0.190077375657084	0.00249133285450009	0.00255866748508991	0.00344029378057202
155	29.6045667991337	0.13	2.85334540116639	1.70862157373969	3.99806922859309	0.141368683817218	26.8142468841874	16.4966674778172	37.1318262905575	8.39	6.21	10.86	1.85863557702661	3.02108976234998	4.18354394767335	1.88773996705133	3.06839703217195	4.24905409729258	1.93241935623061	3.14318948873963	4.35297638076641	2.85334540116639	8.9185800551881	-5.00740516395065	58.0329846482434	0.151444281832673	0.205116252559833	0.132034639051782	0.172623513456894	0.227269319066225	0.152855162939352	0.206122018043324	0.257295434614391	0.190077375657084	0.00249133285450009	0.00255866748508991	0.00344029378057202
155	29.6045667991337	0.13	2.85467149078204	1.69681518672602	4.01252779483805	0.126928082528066	25.7947421579105	15.2323374809245	36.3571468348966	7.8	5.79	10.08	1.83772307589941	3.11203667590947	4.38635027591954	1.87410643744345	3.17364898137749	4.47319152531152	1.91918984149498	3.24857075416423	4.58056687537381	2.85467149078204	8.63814477677231	0.881076440695713	62.4030468098169	0.151444281832673	0.205116252559833	0.132034639051782	0.172623513456894	0.227269319066225	0.152855162939352	0.206122018043324	0.257295434614391	0.190077375657084	0.00249133285450009	0.00255866748508991	0.00344029378057202
155	29.6045667991337	0.13	2.85510875269295	1.68383911912408	4.02637838626182	0.198268839281724	34.380137704022	23.5861921498363	45.1740832582078	8.01	5.94	10.51	2.77585141902439	4.04618742295059	5.31652342687679	2.8265434123497	4.12007801537619	5.41361261840268	2.89133871033432	4.2112837413032	5.53618025291892	2.85510875269295	8.99351750759699	-0.474253794047223	62.0571534736548	0.151444281832673	0.205116252559833	0.132034639051782	0.172623513456894	0.227269319066225	0.152855162939352	0.206122018043324	0.257295434614391	0.190077375657084	0.00249133285450009	0.00255866748508991	0.00344029378057202
155	29.6045667991337	0.13	2.85643908970687	1.67702313377148	4.03585504564227	0.14087551602414	27.5087499520891	16.9023840535254	38.1151158506528	8.54	5.91	11.87	1.87080631172874	3.04475054377918	4.21869477582961	1.89818193734233	3.0893045686671	4.28042719999188	1.92528887816425	3.13407067183758	4.34259996576959	2.85643908970687	9.11925159141291	1.1283972114543	64.4042039969947	0.151444281832673	0.205116252559833	0.132034639051782	0.172623513456894	0.227269319066225	0.152855162939352	0.206122018043324	0.257295434614391	0.190077375657084	0.00249133285450009	0.00255866748508991	0.00344029378057202
155	29.6045667991337	0.13	2.86543085260052	1.70855840303491	4.02230330216612	0.132354806125285	26.6556572839535	16.0001021113028	37.3112124566042	8.48	5.89	11.49	1.78400719506464	2.97209880617932	4.16019041729399	1.81086573222798	3.01684426822663	4.22282280422528	1.84135645261249	3.06841941231844	4.29135182817219	2.86543085260052	9.18775289406243	-0.483066943835608	63.0757616321435	0.151444281832673	0.205116252559833	0.132034639051782	0.172623513456894	0.227269319066225	0.152855162939352	0.206122018043324	0.257295434614391	0.190077375657084	0.00249133285450009	0.00255866748508991	0.00344029378057202
155	29.6045667991337	0.13	2.87275592630793	1.71849890821937	4.02701294439649	0.167014423322056	31.1281293512535	20.2743688143198	41.9818898881872	8.25	6.07	10.44	2.32064614640259	3.56299000404326	4.80533386168392	2.35914125007291	3.62209322828731	4.88504520650172	2.41640838821749	3.7159086873286	5.01030642455999	2.87275592630793	8.91353757094454	2.09232959875535	65.0947415457554	0.151444281832673	0.205116252559833	0.132034639051782	0.172623513456894	0.227269319066225	0.152855162939352	0.206122018043324	0.257295434614391	0.190077375657084	0.00249133285450009	0.00255866748508991	0.00344029378057202
155	29.6045667991337	0.13	2.87447066536991	1.7154156590829	4.03352567165691	0.129037608408819	24.9354180176409	14.8209356114885	35.0499004237934	8.94	6.21	11.08	1.57090088511017	2.64295529387096	3.71500970263176	1.5900865903302	2.67523419934397	3.76038180835774	1.62657805098131	2.73656459410088	3.84642699181459	2.87447066536991	9.1191016515733	-0.152197002064305	63.1701768071322	0.151444281832673	0.205116252559833	0.132034639051782	0.172623513456894	0.227269319066225	0.152855162939352	0.206122018043324	0.257295434614391	0.190077375657084	0.00249133285450009	0.00255866748508991	0.00344029378057202
155	29.6045667991337	0.13	2.87836916393575	1.71757993817476	4.03915838969674	0.14751279154832	29.3518833708705	18.3352085808966	40.3685581608443	8.15	6.47	10.84	2.12153101596173	3.39624884404495	4.67096667212816	2.15809298753937	3.45477900588199	4.75146502422461	2.21578249844209	3.54576964813393	4.87448426143484	2.87836916393575	9.09680304977305	-3.0167120079352	60.3277499098798	0.151444281832673	0.205116252559833	0.132034639051782	0.172623513456894	0.227269319066225	0.152855162939352	0.206122018043324	0.257295434614391	0.190077375657084	0.00249133285450009	0.00255866748508991	0.00344029378057202
155	29.6045667991337	0.13	2.89648310616761	1.7400163884416	4.05294982389363	0.126460175246847	25.0649582970588	14.7796594989376	35.3502570951801	8.04	5.61	10.54	1.73242853162605	2.93804122489854	4.14365391817103	1.76364080761667	2.99097440621556	4.21830800481445	1.79673269041618	3.04640047318209	4.30134980893568	2.89648310616761	8.63703258041177	-1.30939255041881	60.2175699464136	0.151444281832673	0.205116252559833	0.132034639051782	0.172623513456894	0.227269319066225	0.152855162939352	0.206122018043324	0.257295434614391	0.190077375657084	0.00249133285450009	0.00255866748508991	0.00344029378057202
155	29.6045667991337	0.13	2.90298849752539	1.73222062135816	4.07375637369261	0.134488836041381	26.8760021419308	16.2310589491848	37.5209453346769	7.52	5.43	10.7	2.02584436676334	3.35446982915953	4.68309529155571	2.07034891984916	3.42816215372102	4.78597538759288	2.10362249318016	3.48376782575034	4.8614375222353	2.90298849752539	8.47222802379157	-0.644706021596742	60.253374369769	0.151444281832673	0.205116252559833	0.132034639051782	0.172623513456894	0.227269319066225	0.152855162939352	0.206122018043324	0.257295434614391	0.190077375657084	0.00249133285450009	0.00255866748508991	0.00344029378057202
155	29.6045667991337	0.13	2.91128420380856	1.73508284120925	4.08748556640787	0.148455696184474	30.3683502206671	19.0127040507687	41.7239963905655	8.84	6.65	11.73	2.03681514462956	3.25333605791694	4.46985697120431	2.0628845317468	3.29497580973237	4.52706708771795	2.11050233455243	3.37583218378556	4.63165823892563	2.91128420380856	9.65330416931531	-0.895374162869756	64.626729526813	0.151444281832673	0.205116252559833	0.132034639051782	0.172623513456894	0.227269319066225	0.152855162939352	0.206122018043324	0.257295434614391	0.190077375657084	0.00249133285450009	0.00255866748508991	0.00344029378057202
155	29.6045667991337	0.13	2.91135416219712	1.7518001647182	4.07090815967605	0.145352125899281	27.3556481430871	16.9990914976526	37.7122047885216	7.24	5.78	10.79	2.20074145299417	3.54152507799184	4.88230870298952	2.25443385256441	3.62792913027926	5.0014244079941	2.2991453101956	3.69767981827077	5.10192846882506	2.91135416219712	8.57364592442014	-0.126989580448958	61.2018258489331	0.151444281832673	0.205116252559833	0.132034639051782	0.172623513456894	0.227269319066225	0.152855162939352	0.206122018043324	0.257295434614391	0.190077375657084	0.00249133285450009	0.00255866748508991	0.00344029378057202
155	29.6045667991337	0.13	2.91330665128497	1.73335845901364	4.09325484355629	0.161504302121779	27.872203295608	17.9566915308807	37.7877150603354	7.87	5.64	10.48	2.14824604520767	3.33448677881686	4.52072751242605	2.18964749155132	3.39874970426936	4.60785191698739	2.23175985876926	3.46338285468536	4.69926736204975	2.91330665128497	8.50568812352876	0.623825115409868	61.7485629972322	0.151444281832673	0.205116252559833	0.132034639051782	0.172623513456894	0.227269319066225	0.152855162939352	0.206122018043324	0.257295434614391	0.190077375657084	0.00249133285450009	0.00255866748508991	0.00344029378057202
155	29.6045667991337	0.13	2.91612496240677	1.72063661864123	4.11161330617231	0.1441108081534	28.0247224399239	17.3615292945471	38.6879155853006	7.86	5.67	10.11	2.0799535532953	3.35743009904904	4.63490664480278	2.12022005469546	3.42242768688945	4.72463531908345	2.16818387537111	3.49984139053645	4.83397898211098	2.91612496240677	8.60157382863963	-2.86004257265317	59.0343445983306	0.151444281832673	0.205116252559833	0.132034639051782	0.172623513456894	0.227269319066225	0.152855162939352	0.206122018043324	0.257295434614391	0.190077375657084	0.00249133285450009	0.00255866748508991	0.00344029378057202
155	29.6045667991337	0.13	2.93087666769187	1.7589176973261	4.10283563805764	0.146273502005918	27.1820494274535	16.9292087104951	37.4348901444119	7.74	5.6	9.8	2.05714305898775	3.30301110140384	4.54887914381993	2.09879984202807	3.36989649191171	4.64099314179535	2.15126274402144	3.45225491430343	4.75255052848497	2.93087666769187	8.37658386510283	2.05941567693989	62.6407101519211	0.151444281832673	0.205116252559833	0.132034639051782	0.172623513456894	0.227269319066225	0.152855162939352	0.206122018043324	0.257295434614391	0.190077375657084	0.00249133285450009	0.00255866748508991	0.00344029378057202
155	29.6045667991337	0.13	2.93417110511444	1.72877450982826	4.13956770040062	0.144505543678652	28.2706452592015	17.5310595505681	39.0102309678349	8.14	6.5	10.53	2.03227846921079	3.27725905586291	4.52223964251504	2.0675303089128	3.33410629045675	4.60068227200071	2.12795907080293	3.43290479959531	4.73611899723476	2.93417110511444	8.86652146246456	1.56725321990342	64.5935606090698	0.151444281832673	0.205116252559833	0.132034639051782	0.172623513456894	0.227269319066225	0.152855162939352	0.206122018043324	0.257295434614391	0.190077375657084	0.00249133285450009	0.00255866748508991	0.00344029378057202
155	29.6045667991337	0.13	2.93744147770997	1.77139991965699	4.10348303576295	0.165937298136813	29.4618963844087	19.1491698306987	39.7746229381186	7.86	5.96	10.82	2.29309584585568	3.52803556537537	4.76297528489506	2.3374250553064	3.59623813432152	4.85505121333664	2.38754940840011	3.67582969020188	4.95716352506176	2.93744147770997	8.85300963112966	0.237857027490148	62.508967591913	0.151444281832673	0.205116252559833	0.132034639051782	0.172623513456894	0.227269319066225	0.152855162939352	0.206122018043324	0.257295434614391	0.190077375657084	0.00249133285450009	0.00255866748508991	0.00344029378057202
155	29.6045667991337	0.13	2.94476648934115	1.72968332746656	4.15984965121575	0.146340221955822	30.1652893769881	18.7902341905562	41.54034456342	8.47	5.85	10.64	2.09715326403132	3.36670817595208	4.63626308787284	2.12884438357575	3.41758416728054	4.70632395098534	2.1753420310236	3.48680686483787	4.80710187506704	2.94476648934115	8.95965423772004	-2.44698505079884	60.4870735688613	0.151444281832673	0.205116252559833	0.132034639051782	0.172623513456894	0.227269319066225	0.152855162939352	0.206122018043324	0.257295434614391	0.190077375657084	0.00249133285450009	0.00255866748508991	0.00344029378057202
155	29.6045667991337	0.13	2.95665922091641	1.76403059928999	4.14928784254282	0.175846696166346	32.2340820621994	21.3388204158162	43.1293437085827	8.02	6	10.48	2.50651388278522	3.78629992723759	5.06608597168997	2.55199187899467	3.85499826356893	5.1580046481432	2.61505775248875	3.94844159967341	5.28690498301612	2.95665922091641	8.87825731382906	-1.73202092902901	60.9503538191066	0.151444281832673	0.205116252559833	0.132034639051782	0.172623513456894	0.227269319066225	0.152855162939352	0.206122018043324	0.257295434614391	0.190077375657084	0.00249133285450009	0.00255866748508991	0.00344029378057202
155	29.6045667991337	0.13	2.96669712927108	1.79071249053132	4.14268176801083	0.140350085275236	27.3296685784517	16.7694161764127	37.8899209804908	8.14	6.42	11.42	1.94340387468323	3.16722915398082	4.39105443327841	1.97707915700404	3.22211086813423	4.46714257926442	2.02371084630263	3.29559370563459	4.57110812782247	2.96669712927108	9.1138406418598	4.09935340631359	67.8038911485746	0.151444281832673	0.205116252559833	0.132034639051782	0.172623513456894	0.227269319066225	0.152855162939352	0.206122018043324	0.257295434614391	0.190077375657084	0.00249133285450009	0.00255866748508991	0.00344029378057202
155	29.6045667991337	0.13	2.96974577182228	1.74802931567462	4.19146222796994	0.15996976844683	33.1193940123568	21.2699944724693	44.9687935522443	7.55	6.16	9.6	2.64469419452203	4.11803910828187	5.59138402204171	2.70214062638358	4.2074886384117	5.71283665043982	2.78366979747386	4.33535170202656	5.88580127545964	2.96974577182228	8.57990003307833	-5.35229745444451	56.526694038906	0.151444281832673	0.205116252559833	0.132034639051782	0.172623513456894	0.227269319066225	0.152855162939352	0.206122018043324	0.257295434614391	0.190077375657084	0.00249133285450009	0.00255866748508991	0.00344029378057202
155	29.6045667991337	0.13	2.97069923001463	1.75839566358242	4.18300279644685	0.14137981032645	28.467678894134	17.5143943265406	39.4209634617274	7.97	5.8	10.53	2.06933142644416	3.36346558580586	4.65759974516756	2.1076160192999	3.42569288728658	4.74376975527326	2.1523398148612	3.49803363552258	4.84573270523518	2.97069923001463	8.60656049661418	5.05010905688151	66.9041872091446	0.151444281832673	0.205116252559833	0.132034639051782	0.172623513456894	0.227269319066225	0.152855162939352	0.206122018043324	0.257295434614391	0.190077375657084	0.00249133285450009	0.00255866748508991	0.00344029378057202
155	29.6045667991337	0.13	2.97532138523551	1.78889298520794	4.16174978526308	0.15477403792386	28.608231352353	18.1703146092692	39.0461480954369	8.76	5.84	11.21	1.96358609473342	3.09156591321433	4.21954573169525	1.98966629619986	3.13262785701178	4.27558941782371	2.02605659501752	3.18855855844665	4.35407998043799	2.97532138523551	9.07738282316516	0.216612249391521	63.5161797322686	0.151444281832673	0.205116252559833	0.132034639051782	0.172623513456894	0.227269319066225	0.152855162939352	0.206122018043324	0.257295434614391	0.190077375657084	0.00249133285450009	0.00255866748508991	0.00344029378057202
155	29.6045667991337	0.13	2.97547142556365	1.76787645715949	4.18306639396781	0.13794314852648	27.3253159227559	16.6601273169348	37.9905045285769	7.7	5.96	10.26	2.03422847355006	3.33646524071387	4.63870200787769	2.07604303553614	3.40504791686665	4.73405279819716	2.12796337947078	3.49011739058494	4.8538496873631	2.97547142556365	8.56979778701894	0.651197662979948	62.2768222709315	0.151444281832673	0.205116252559833	0.132034639051782	0.172623513456894	0.227269319066225	0.152855162939352	0.206122018043324	0.257295434614391	0.190077375657084	0.00249133285450009	0.00255866748508991	0.00344029378057202
155	29.6045667991337	0.13	2.98126957482571	1.79650373627245	4.16603541337897	0.155560784639205	29.7287201933135	18.9144850338395	40.5429553527875	7.84	5.63	10.47	2.26931798001538	3.56678593875721	4.86425389749905	2.31345731732348	3.63616165826547	4.95886599920746	2.359502301003	3.70646277126932	5.06021516869617	2.98126957482571	8.63429619020803	-2.68324010014566	59.1414800975233	0.151444281832673	0.205116252559833	0.132034639051782	0.172623513456894	0.227269319066225	0.152855162939352	0.206122018043324	0.257295434614391	0.190077375657084	0.00249133285450009	0.00255866748508991	0.00344029378057202
155	29.6045667991337	0.13	2.98234481962503	1.75571185993656	4.20897777931351	0.133263114968719	27.4363213756591	16.5118607915925	38.3607819597258	8.36	5.89	11.17	1.86561450064011	3.09992917507605	4.33424384951199	1.89513609699852	3.14898264127438	4.40282918555023	1.9294769994943	3.20799848886465	4.48178125078744	2.98234481962503	8.98445654254741	-0.0554940057356195	63.0247168256898	0.151444281832673	0.205116252559833	0.132034639051782	0.172623513456894	0.227269319066225	0.152855162939352	0.206122018043324	0.257295434614391	0.190077375657084	0.00249133285450009	0.00255866748508991	0.00344029378057202
155	29.6045667991337	0.13	2.9993969698242	1.78507573436074	4.21371820528766	0.13938901215963	28.3655746362866	17.3611783731829	39.3699708993902	8.14	6.21	9.79	2.01049551251211	3.28484963924865	4.5592037659852	2.04524404382618	3.34162355385879	4.63800306389141	2.11121367051701	3.4400570307871	4.77815898255781	2.9993969698242	8.59632616814983	-0.324663982444304	61.3246827314083	0.151444281832673	0.205116252559833	0.132034639051782	0.172623513456894	0.227269319066225	0.152855162939352	0.206122018043324	0.257295434614391	0.190077375657084	0.00249133285450009	0.00255866748508991	0.00344029378057202
155	29.6045667991337	0.13	3.00630260411362	1.79434404567768	4.21826116254955	0.150256313332572	29.7518064426811	18.7052628594882	40.798350025874	7.95	5.85	10.52	2.2158981059618	3.52451457327892	4.83313104059603	2.25725515823421	3.59029536574848	4.92333557326275	2.30654357979571	3.66793036738915	5.03228277929905	3.00630260411362	8.70281861799138	0.701460853191735	62.3284478480517	0.151444281832673	0.205116252559833	0.132034639051782	0.172623513456894	0.227269319066225	0.152855162939352	0.206122018043324	0.257295434614391	0.190077375657084	0.00249133285450009	0.00255866748508991	0.00344029378057202
155	29.6045667991337	0.13	3.01467082645089	1.80922103345919	4.22012061944258	0.133320256905651	27.2089190354424	16.3776834546713	38.0401546162136	7.43	5.63	10.49	2.06850237227191	3.43648805568496	4.80447373909802	2.11554950978929	3.51464939999856	4.91374929020784	2.15718348308156	3.58676617537378	5.00891299363182	3.01467082645089	8.49250687573621	-4.29110019239215	56.982424251813	0.151444281832673	0.205116252559833	0.132034639051782	0.172623513456894	0.227269319066225	0.152855162939352	0.206122018043324	0.257295434614391	0.190077375657084	0.00249133285450009	0.00255866748508991	0.00344029378057202
155	29.6045667991337	0.13	3.03952637099468	1.78802530129356	4.2910274406958	0.139287583299253	30.4788976811806	18.6496384286216	42.3081569337397	7.76	5.91	10.27	2.25922530298843	3.69222690895934	5.12522851493024	2.30453452508006	3.76627526916912	5.22801601325818	2.35918884781906	3.8655545148896	5.35444149913331	3.03952637099468	8.60807324617483	-2.14833045368648	60.0434422090701	0.151444281832673	0.205116252559833	0.132034639051782	0.172623513456894	0.227269319066225	0.152855162939352	0.206122018043324	0.257295434614391	0.190077375657084	0.00249133285450009	0.00255866748508991	0.00344029378057202
155	29.6045667991337	0.13	3.05365728180257	1.81947603152418	4.28783853208096	0.124392116298349	27.0451775299501	15.8421938989849	38.2481611609153	8.48	6.17	10.93	1.76528981690057	3.0136341465274	4.26197847615424	1.79180258371577	3.0588957113018	4.32598883888782	1.83293236134384	3.13197432518386	4.42821812253526	3.05365728180257	8.89067530123282	-1.63498427521498	61.2743626876008	0.151444281832673	0.205116252559833	0.132034639051782	0.172623513456894	0.227269319066225	0.152855162939352	0.206122018043324	0.257295434614391	0.190077375657084	0.00249133285450009	0.00255866748508991	0.00344029378057202
155	29.6045667991337	0.13	3.05739483473478	1.80967744504835	4.3051122244212	0.142743720489652	27.9234533075693	17.2395138162149	38.6073927989237	7.44	5.49	9.89	2.17416924331373	3.52157920435796	4.86898916540219	2.22341018309352	3.60133650479114	4.97926282648876	2.27061323430931	3.67837968556471	5.09289592898047	3.05739483473478	8.20861929892242	-1.54526669007671	58.8689632146161	0.151444281832673	0.205116252559833	0.132034639051782	0.172623513456894	0.227269319066225	0.152855162939352	0.206122018043324	0.257295434614391	0.190077375657084	0.00249133285450009	0.00255866748508991	0.00344029378057202
155	29.6045667991337	0.13	3.0627797337303	1.82975708204127	4.29580238541933	0.160348909811918	30.1188472323199	19.3581545228827	40.8795399417572	8.21	6.03	10.68	2.22492323218954	3.46169997014661	4.69847670810367	2.26237523798547	3.51997056819241	4.77756589839936	2.31631983890696	3.60127343794475	4.88957572165216	3.0627797337303	8.76691504319473	-0.793608073255116	61.4284481262729	0.151444281832673	0.205116252559833	0.132034639051782	0.172623513456894	0.227269319066225	0.152855162939352	0.206122018043324	0.257295434614391	0.190077375657084	0.00249133285450009	0.00255866748508991	0.00344029378057202
155	29.6045667991337	0.13	3.06412760342054	1.81572456443153	4.31253064240955	0.14968771642616	28.5318696041135	17.9146246547314	39.1491145534955	7.65	5.46	10.32	2.20028236414249	3.50429722731387	4.80831209048525	2.24633394532143	3.5776416447708	4.90894934422017	2.28859895104774	3.64596487667713	4.99853119848279	3.06412760342054	8.33851496215221	-0.025662029095133	60.8723237387199	0.151444281832673	0.205116252559833	0.132034639051782	0.172623513456894	0.227269319066225	0.152855162939352	0.206122018043324	0.257295434614391	0.190077375657084	0.00249133285450009	0.00255866748508991	0.00344029378057202
155	29.6045667991337	0.13	3.08288589532613	1.82009192961137	4.34567986104088	0.1475642108822	28.1577041595621	17.5914021204155	38.7240061987087	7.98	5.63	11.56	2.07683885656242	3.32429522728609	4.57175159800976	2.11516480557738	3.385641714997	4.65611862441662	2.14172154693227	3.43015023839162	4.71283996843977	3.08288589532613	8.73702240994838	5.47229422060177	67.5727221335232	0.151444281832673	0.205116252559833	0.132034639051782	0.172623513456894	0.227269319066225	0.152855162939352	0.206122018043324	0.257295434614391	0.190077375657084	0.00249133285450009	0.00255866748508991	0.00344029378057202
155	29.6045667991337	0.13	3.09043444722256	1.86130214052077	4.31956675392435	0.173931316734851	34.1416650974256	22.5247892982176	45.7585408966336	8.16	6.43	10.21	2.60342605125447	3.94611017981318	5.28879430837189	2.64812074020824	4.01385559051116	5.37959044081408	2.7252512510603	8.39333545736682	5.53578178215955	3.09043444722256	8.95330331516924	0.529222446382661	64.0047915474926	0.151444281832673	0.205116252559833	0.132034639051782	0.172623513456894	0.227269319066225	0.152855162939352	0.206122018043324	0.257295434614391	0.190077375657084	0.00249133285450009	0.00255866748508991	0.00344029378057202
155	29.6045667991337	0.13	3.09047717472658	1.84541206331113	4.33554228614202	0.138925225402604	28.5180515127378	17.433064491172	39.6030385343037	8.22	6.25	10.71	2.00233972508316	3.27554730580154	4.54875488651991	2.03596620584648	3.33055551798856	4.62514483013064	2.08743094919266	3.41361786141157	4.73978548550123	3.09047717472658	8.89402601529644	4.57580705813079	67.261111122992	0.151444281832673	0.205116252559833	0.132034639051782	0.172623513456894	0.227269319066225	0.152855162939352	0.206122018043324	0.257295434614391	0.190077375657084	0.00249133285450009	0.00255866748508991	0.00344029378057202
155	29.6045667991337	0.13	3.0939638601392	1.86309776348108	4.32482995679733	0.17535365327388	32.5337493868275	21.5184567582072	43.5490420154478	8.09	5.82	10.3	2.5076330718991	3.79128981376278	5.07494655562646	2.55192317220518	3.85825200533007	5.16458083845496	2.61286838250088	3.94932581787277	5.28870041780254	3.0939638601392	8.77963042381614	2.08322272535585	64.228282122407	0.151444281832673	0.205116252559833	0.132034639051782	0.172623513456894	0.227269319066225	0.152855162939352	0.206122018043324	0.257295434614391	0.190077375657084	0.00249133285450009	0.00255866748508991	0.00344029378057202
155	29.6045667991337	0.13	3.10269172717192	1.85783447132161	4.34754898302223	0.126920160490869	25.8072627046889	15.2393533878064	36.3751720215714	7.67	5.6	9.94	1.8672944835474	3.16219186323762	4.45708924292784	1.90609523463438	3.2278994527238	4.54970367081323	1.95188670282939	3.30414612659395	4.65341462148703	3.10269172717192	8.19533828422346	-3.93248648118508	56.1908195961307	0.151444281832673	0.205116252559833	0.132034639051782	0.172623513456894	0.227269319066225	0.152855162939352	0.206122018043324	0.257295434614391	0.190077375657084	0.00249133285450009	0.00255866748508991	0.00344029378057202
[truncated: 1,345 more rows]
