# Supplementary material for: Re-expressing coefficients from regression models for inclusion in a meta-analysis
Source: BMC Med Res Methodol. 2024 Jan 8;24:6. doi: 10.1186/s12874-023-02132-y (PMC10773134; doi:10.1186/s12874-023-02132-y)
Supplement: Supplementary file 2 — Additional file 2. [file 12874_2023_2132_MOESM2_ESM.zip › Supp_Files_R1/simdata/simdata_scenario_156.csv]

ex_no	errsd	rsquare	beta	b_low_ci	b_hi_ci	lrsquare	lbeta	lb_low_ci	lb_hi_ci	x_median	x_25	x_75	rbl	rb	rbu	altl	alt	altu	dzl	dz	dzu	observed_beta	xlog	error	ylog	RelBias_rb	RelBias_rbl	RelBias_rbu	RelBias_alt	RelBias_altl	RelBias_altu	RelBias_dz	RelBias_dzl	RelBias_dzu	MC_SE_RelBias_rb	MC_SE_RelBias_alt	MC_SE_RelBias_dz
156	29.6045667991337	0.13	2.82937503782135	2.67506263966408	2.98368743597862	0.149075096387444	28.0721061842548	26.6437542294793	29.5004581390302	7.95	5.91	10.83	3.15559209390147	3.32476105173591	3.49393000957036	3.21444245729299	3.38676633957485	3.5590902218567	3.28042369335758	3.46340102877829	3.63537426659222	2.82937503782135	8.85385759506248	0.0461127938320432	62.4646405415351	0.15584661880556	0.159481180133169	0.15255672414627	0.177024640869996	0.180725796439881	0.17367446710724	0.204912560579812	0.205662951861627	0.200135032955809	0.000372194531683763	0.000381517202761954	0.00123164063045218
156	29.6045667991337	0.13	2.8494006406576	2.69574765899614	3.00305362231906	0.149508103539939	27.6558800533373	26.2511030971652	29.0606570095093	8.01	5.93	10.88	3.08813709428038	3.25339277178422	3.41864844928806	3.14444973312091	3.31271887246259	3.48098801180426	3.20796677617921	3.38361278650003	3.54930441303462	2.8494006406576	8.86469387646155	-0.432386761704378	61.9805409404216	0.15584661880556	0.159481180133169	0.15255672414627	0.177024640869996	0.180725796439881	0.17367446710724	0.204912560579812	0.205662951861627	0.200135032955809	0.000372194531683763	0.000381517202761954	0.00123164063045218
156	29.6045667991337	0.14	2.775209757128	2.62778672941609	2.9226327848399	0.161582777655831	28.8377780188072	27.438797963424	30.2367580741903	8.04	6.01	10.84	3.21669863096505	3.38070352778659	3.54470842460812	3.27467674837795	3.44163768686054	3.60859862534314	3.34520095198455	3.51585837059661	3.68675786327872	2.775209757128	8.94378117811064	0.388120345212973	63.0673408656275	0.15584661880556	0.159481180133169	0.15255672414627	0.177024640869996	0.180725796439881	0.17367446710724	0.204912560579812	0.205662951861627	0.200135032955809	0.000372194531683763	0.000381517202761954	0.00123164063045218
156	29.6045667991337	0.14	2.78265097567899	2.63653094487743	2.92877100648055	0.16490861868635	28.6410964532367	27.2684707359841	30.0137221704893	7.92	5.82	10.79	3.24181119028647	3.40499575070234	3.56818031111821	3.30302476127935	3.46929065774091	3.63555655420247	3.37034159320709	3.53963282161487	3.70766370767611	2.78265097567899	8.83407354948651	-0.267481975231872	61.9083411545726	0.15584661880556	0.159481180133169	0.15255672414627	0.177024640869996	0.180725796439881	0.17367446710724	0.204912560579812	0.205662951861627	0.200135032955809	0.000372194531683763	0.000381517202761954	0.00123164063045218
156	29.6045667991337	0.14	2.79990779912212	2.65339828854719	2.94641730969704	0.160542680149934	28.2167420812597	26.8426112243651	29.5908729381542	8.06	5.99	11.06	3.13855745157906	3.29922694100773	3.45989643043641	3.19462664896741	3.35816644090163	3.52170623283585	3.25982142134695	3.42980127961946	3.59142521101884	2.79990779912212	8.99887397592911	0.0334972025048633	62.8324146931722	0.15584661880556	0.159481180133169	0.15255672414627	0.177024640869996	0.180725796439881	0.17367446710724	0.204912560579812	0.205662951861627	0.200135032955809	0.000372194531683763	0.000381517202761954	0.00123164063045218
156	29.6045667991337	0.14	2.80156595575881	2.6519518243189	2.95118008719873	0.154332347426192	28.2446538897166	26.8365820807349	29.6527256986983	8.05	5.97	10.87	3.14319101136093	3.30810913096451	3.47302725056809	3.1996674246174	3.36754876975915	3.5354301149009	3.27032288999191	3.43757337873639	3.61048798037976	2.80156595575881	8.93759128169254	-0.147883526201555	62.5346642449009	0.15584661880556	0.159481180133169	0.15255672414627	0.177024640869996	0.180725796439881	0.17367446710724	0.204912560579812	0.205662951861627	0.200135032955809	0.000372194531683763	0.000381517202761954	0.00123164063045218
156	29.6045667991337	0.14	2.80359545136182	2.65814422457819	2.94904667814545	0.165948640534282	28.5429474603243	27.1801681428782	29.9057267777704	8.04	5.94	10.9	3.18762865888735	3.34745233566502	3.50727601244269	3.24515887373097	3.40786704285266	3.57057521197434	3.3111930640138	3.48011678480562	3.64381421199776	2.80359545136182	8.94266003005017	-0.187738480000154	62.4413769595932	0.15584661880556	0.159481180133169	0.15255672414627	0.177024640869996	0.180725796439881	0.17367446710724	0.204912560579812	0.205662951861627	0.200135032955809	0.000372194531683763	0.000381517202761954	0.00123164063045218
156	29.6045667991337	0.14	2.80692951847886	2.6583425348887	2.95551650206902	0.162255414013343	28.6590534779733	27.272185159762	30.0459217961846	7.96	5.87	10.84	3.22585161860253	3.38989536437803	3.55393911015354	3.28575614879185	3.45284621060512	3.61993627241838	3.35332993984834	3.52267370921915	3.6907497478264	2.80692951847886	8.88247332434404	0.355371459273487	62.7640619661076	0.15584661880556	0.159481180133169	0.15255672414627	0.177024640869996	0.180725796439881	0.17367446710724	0.204912560579812	0.205662951861627	0.200135032955809	0.000372194531683763	0.000381517202761954	0.00123164063045218
156	29.6045667991337	0.14	2.82799640769926	2.67827274001635	2.97772007538216	0.15693521442532	28.281730903468	26.8857051640815	29.6777566428545	7.99	5.96	10.81	3.16925693404758	3.33381889095584	3.49838084786409	3.22744451308338	3.39502782864861	3.56261114421385	3.2987734948102	3.47140400791244	3.64012615549411	2.82799640769926	8.88267435344585	0.556811392375517	63.0428576993859	0.15584661880556	0.159481180133169	0.15255672414627	0.177024640869996	0.180725796439881	0.17367446710724	0.204912560579812	0.205662951861627	0.200135032955809	0.000372194531683763	0.000381517202761954	0.00123164063045218
156	29.6045667991337	0.14	2.85034332077734	2.69868560503054	3.00200103652414	0.157579358022791	28.4263692858363	27.0266098684721	29.8261287032004	7.91	5.88	10.76	3.21790666216832	3.38456815528527	3.55122964840222	3.27896882809679	3.44879284667362	3.61861686525044	3.34937424188938	3.52130079415299	3.69632472706368	2.85034332077734	8.79869361581807	-0.27274317630998	61.9405781655428	0.15584661880556	0.159481180133169	0.15255672414627	0.177024640869996	0.180725796439881	0.17367446710724	0.204912560579812	0.205662951861627	0.200135032955809	0.000372194531683763	0.000381517202761954	0.00123164063045218
156	29.6045667991337	0.14	2.85782218817265	2.70649994341259	3.00914443293271	0.156764863772401	28.2834949501751	26.8864826689538	29.6805072313964	8.06	5.89	10.94	3.14572843013927	3.3091793844497	3.47263033876014	3.20204965762658	3.36842704331378	3.53480442900099	3.26538542698347	3.43615822053048	3.60506048260031	2.85782218817265	8.88848572376351	0.107340581356613	62.6239462753383	0.15584661880556	0.159481180133169	0.15255672414627	0.177024640869996	0.180725796439881	0.17367446710724	0.204912560579812	0.205662951861627	0.200135032955809	0.000372194531683763	0.000381517202761954	0.00123164063045218
156	29.6045667991337	0.14	2.85912145962025	2.70881018347171	3.0094327357688	0.154481196500358	27.9353561149362	26.5434972405647	29.3272149893077	7.94	5.91	10.78	3.14988335759466	3.31505349568042	3.48022363376619	3.20900727862042	3.37727769220573	3.54554810579105	3.28020359409713	3.45032363173846	3.62197398640025	2.85912145962025	8.82123248657845	-0.327966541893142	61.8967530100073	0.15584661880556	0.159481180133169	0.15255672414627	0.177024640869996	0.180725796439881	0.17367446710724	0.204912560579812	0.205662951861627	0.200135032955809	0.000372194531683763	0.000381517202761954	0.00123164063045218
156	29.6045667991337	0.14	2.86018992435506	2.71117017816749	3.00920967054263	0.162210085958116	28.5115114754819	27.1315529129232	29.8914700380406	7.97	5.9	10.85	3.20830354392878	3.37148351231987	3.53466348071096	3.26782610106989	3.43403349154242	3.60024088201495	3.33660263820756	3.5034860954096	3.6763118022389	2.86018992435506	8.84512241642061	-0.136470861579705	62.0989660065872	0.15584661880556	0.159481180133169	0.15255672414627	0.177024640869996	0.180725796439881	0.17367446710724	0.204912560579812	0.205662951861627	0.200135032955809	0.000372194531683763	0.000381517202761954	0.00123164063045218
156	29.6045667991337	0.14	2.86318536825703	2.71214899485298	3.01422174166108	0.155708199140187	28.3485617676069	26.9427125512024	29.7544109840114	8.05	5.9	10.89	3.15535894779322	3.32000305687466	3.4846471659561	3.21203804486861	3.37963962395454	3.54724120304048	3.28101409728042	3.44910133909717	3.61720124764066	2.86318536825703	8.88806143216918	-0.425775110709135	62.0926675955721	0.15584661880556	0.159481180133169	0.15255672414627	0.177024640869996	0.180725796439881	0.17367446710724	0.204912560579812	0.205662951861627	0.200135032955809	0.000372194531683763	0.000381517202761954	0.00123164063045218
156	29.6045667991337	0.14	2.86872711933763	2.71925926421796	3.0181949744573	0.162627067521458	28.6862210463046	27.2999327642039	30.0725093284054	7.97	5.85	10.86	3.22540553255632	3.38919135332833	3.55297717410033	3.28507304205166	3.45188877392089	3.61870450579011	3.3512141259292	3.52355081945523	3.68964858879447	2.86872711933763	8.85034721780929	-0.234334171034945	62.1060571377908	0.15584661880556	0.159481180133169	0.15255672414627	0.177024640869996	0.180725796439881	0.17367446710724	0.204912560579812	0.205662951861627	0.200135032955809	0.000372194531683763	0.000381517202761954	0.00123164063045218
156	29.6045667991337	0.14	2.86964755439768	2.72059197602121	3.01870313277415	0.164767621748855	29.1296882555099	27.7329316658188	30.526444845201	8.07	6	10.9	3.2399009899643	3.40307714141521	3.56625329286612	3.29761356378391	3.46369638297417	3.62977920216443	3.36916807626047	3.5328729292392	3.70509240612277	2.86964755439768	8.9309066372432	0.249726034375932	62.8334547967152	0.15584661880556	0.159481180133169	0.15255672414627	0.177024640869996	0.180725796439881	0.17367446710724	0.204912560579812	0.205662951861627	0.200135032955809	0.000372194531683763	0.000381517202761954	0.00123164063045218
156	29.6045667991337	0.14	2.87430541778213	2.72087707001721	3.02773376554705	0.148776987335842	28.0835111802829	26.6528975088685	29.5141248516973	7.99	5.92	10.78	3.14374858025409	3.31249157327782	3.48123456630155	3.2015863094163	3.37343378464635	3.54528125987639	3.2714356216646	3.44549734598803	3.62334584310677	2.87430541778213	8.85399304065738	-0.265783447390604	62.1494671122348	0.15584661880556	0.159481180133169	0.15255672414627	0.177024640869996	0.180725796439881	0.17367446710724	0.204912560579812	0.205662951861627	0.200135032955809	0.000372194531683763	0.000381517202761954	0.00123164063045218
156	29.6045667991337	0.14	2.87875873940627	2.72985070272792	3.02766677608461	0.165694380756242	29.5083195061356	28.0981531817402	30.918485830531	8.02	5.96	11	3.30041121110402	3.46604945488654	3.63168769866907	3.36028925159755	3.52893260378448	3.69757595597142	3.43008173232737	3.60431498799241	3.77449994058418	2.87875873940627	8.95908808711665	0.0168673678534477	62.7107900773406	0.15584661880556	0.159481180133169	0.15255672414627	0.177024640869996	0.180725796439881	0.17367446710724	0.204912560579812	0.205662951861627	0.200135032955809	0.000372194531683763	0.000381517202761954	0.00123164063045218
156	29.6045667991337	0.14	2.880135280111	2.72975652186554	3.03051403835645	0.160896663152855	28.7869306931564	27.3868704108228	30.1869909754901	8.02	5.93	10.84	3.21624193881267	3.38066133136684	3.54508072392101	3.2745550201277	3.44195546995	3.60935591977231	3.34450697339677	3.51155199046588	3.68348681448327	2.880135280111	8.88433234314202	-0.378444436580456	62.0567620436055	0.15584661880556	0.159481180133169	0.15255672414627	0.177024640869996	0.180725796439881	0.17367446710724	0.204912560579812	0.205662951861627	0.200135032955809	0.000372194531683763	0.000381517202761954	0.00123164063045218
156	29.6045667991337	0.14	2.88042434069328	2.72895093994061	3.03189774144596	0.157204610635217	28.5916450731319	27.1817566392435	30.0015335070202	8	5.85	10.81	3.2006802691455	3.36669610660348	3.53271194406145	3.25923235601668	3.42828522714233	3.59733809826797	3.32461974587335	3.49820860917415	3.66888440330271	2.88042434069328	8.86613504632902	0.328963134633158	62.7365802926959	0.15584661880556	0.159481180133169	0.15255672414627	0.177024640869996	0.180725796439881	0.17367446710724	0.204912560579812	0.205662951861627	0.200135032955809	0.000372194531683763	0.000381517202761954	0.00123164063045218
156	29.6045667991337	0.14	2.88221283378668	2.72964032645232	3.03478534112103	0.159690464858457	28.8198965720603	27.4119384449943	30.2278546991263	8.05	5.9	10.93	3.21003425816082	3.3749110993593	3.53978794055778	3.267678618206	3.43551624400452	3.60335386980303	3.33449523490594	3.50627339266719	3.67795410287332	2.88221283378668	8.90020155409649	0.13569297624011	62.6259105115413	0.15584661880556	0.159481180133169	0.15255672414627	0.177024640869996	0.180725796439881	0.17367446710724	0.204912560579812	0.205662951861627	0.200135032955809	0.000372194531683763	0.000381517202761954	0.00123164063045218
156	29.6045667991337	0.14	2.88316636463965	2.733748210399	3.03258451888029	0.159763998424908	28.3784796770663	26.9924661289881	29.7644932251446	7.98	5.89	10.85	3.18550414376406	3.34907392948196	3.51264371519986	3.24421442737584	3.41079887830101	3.57738332922619	3.31391265305928	3.48141384081931	3.65181300457252	2.88316636463965	8.86256425654343	0.231008461792587	62.57730308672	0.15584661880556	0.159481180133169	0.15255672414627	0.177024640869996	0.180725796439881	0.17367446710724	0.204912560579812	0.205662951861627	0.200135032955809	0.000372194531683763	0.000381517202761954	0.00123164063045218
156	29.6045667991337	0.14	2.88369422471827	2.73176821445903	3.03562023497751	0.159759171256757	28.8376199188245	27.429156498368	30.2460833392809	7.9	5.88	10.63	3.27066899158721	3.43861501046481	3.60656102934241	3.33303183985442	3.50418013695684	3.67532843405926	3.40710609765814	3.58301122392155	3.75202146641406	2.88369422471827	8.7637844867569	0.611115334293795	62.733095827166	0.15584661880556	0.159481180133169	0.15255672414627	0.177024640869996	0.180725796439881	0.17367446710724	0.204912560579812	0.205662951861627	0.200135032955809	0.000372194531683763	0.000381517202761954	0.00123164063045218
156	29.6045667991337	0.14	2.88494174678453	2.7342965697178	3.03558692385125	0.164946287189321	29.1056676473285	27.7109680765344	30.5003672181226	8	5.93	10.86	3.26285736282141	3.4270777448348	3.59129812684819	3.32253845302661	3.48976259841138	3.65698674379615	3.39209761921598	3.56472198019991	3.73016395277207	2.88494174678453	8.88447615140117	-0.535118400910529	61.891818274821	0.15584661880556	0.159481180133169	0.15255672414627	0.177024640869996	0.180725796439881	0.17367446710724	0.204912560579812	0.205662951861627	0.200135032955809	0.000372194531683763	0.000381517202761954	0.00123164063045218
156	29.6045667991337	0.14	2.88752367710811	2.73769398236133	3.0373533718549	0.161579454784057	28.7583844841265	27.3632388628129	30.15353010544	8.01	5.87	10.8	3.22063608667743	3.38484385304235	3.54905161940727	3.27946684711466	3.44667416620922	3.61388148530377	3.3468578917314	3.51956748076937	3.68943127102477	2.88752367710811	8.86318349328916	-0.172310965581932	62.1766912899479	0.15584661880556	0.159481180133169	0.15255672414627	0.177024640869996	0.180725796439881	0.17367446710724	0.204912560579812	0.205662951861627	0.200135032955809	0.000372194531683763	0.000381517202761954	0.00123164063045218
156	29.6045667991337	0.14	2.88758570327401	2.7357444901614	3.03942691638662	0.162249326146419	28.8147386758797	27.4203052162807	30.2091721354786	8.07	5.92	10.87	3.20281986361824	3.36569621191818	3.52857256021811	3.25983806243493	3.42561401683367	3.5913899712324	3.32993338780172	3.49514989478146	3.66423533702077	2.88758570327401	8.86475929644907	0.332796917464368	62.7737652595496	0.15584661880556	0.159481180133169	0.15255672414627	0.177024640869996	0.180725796439881	0.17367446710724	0.204912560579812	0.205662951861627	0.200135032955809	0.000372194531683763	0.000381517202761954	0.00123164063045218
156	29.6045667991337	0.14	2.88791944999297	2.73331157139867	3.04252732858728	0.150784967200421	28.05671233451	26.6386877477998	29.4747369212202	8.03	5.9	10.87	3.12719284980102	3.29365887058947	3.46012489137792	3.18381922889383	3.3532995722559	3.52277991561798	3.24792156022374	3.4258990286415	3.59455814454055	2.88791944999297	8.85348198330765	-0.221421582565548	62.2078499741289	0.15584661880556	0.159481180133169	0.15255672414627	0.177024640869996	0.180725796439881	0.17367446710724	0.204912560579812	0.205662951861627	0.200135032955809	0.000372194531683763	0.000381517202761954	0.00123164063045218
156	29.6045667991337	0.14	2.88805471831715	2.73700800401245	3.03910143262185	0.160641925137205	28.7019443227212	27.3046989762391	30.0991896692033	8.06	5.91	10.83	3.19429039846684	3.3577497135999	3.52120902873295	3.25145865230836	3.41784340077859	3.58422814924882	3.31848913743477	3.49162120615343	3.66117801541587	2.88805471831715	8.87317083400781	0.0545900573315134	62.4431347687705	0.15584661880556	0.159481180133169	0.15255672414627	0.177024640869996	0.180725796439881	0.17367446710724	0.204912560579812	0.205662951861627	0.200135032955809	0.000372194531683763	0.000381517202761954	0.00123164063045218
156	29.6045667991337	0.14	2.8894529504317	2.73867302369653	3.04023287716687	0.16060466590813	29.0817948345364	27.665862268951	30.4977274001218	8.02	5.9	10.81	3.24963087193884	3.41594624403818	3.58226161613752	3.30858741681229	3.47792017152668	3.64725292624108	3.37892286588375	3.55219025903545	3.72476291555434	2.8894529504317	8.90851873169563	0.0071628489862889	62.5469847094343	0.15584661880556	0.159481180133169	0.15255672414627	0.177024640869996	0.180725796439881	0.17367446710724	0.204912560579812	0.205662951861627	0.200135032955809	0.000372194531683763	0.000381517202761954	0.00123164063045218
156	29.6045667991337	0.14	2.88946318194841	2.73863810793646	3.04028825596036	0.160096917884979	28.5334474388245	27.1415907640636	29.9253041135854	8.05	5.92	10.95	3.17745803120689	3.34040228189405	3.50334653258122	3.23446166175499	3.40032913401577	3.56619660627656	3.30386041158701	3.45952436734192	3.64105827093219	2.88946318194841	8.89256382577039	0.413522275643626	62.9203875326363	0.15584661880556	0.159481180133169	0.15255672414627	0.177024640869996	0.180725796439881	0.17367446710724	0.204912560579812	0.205662951861627	0.200135032955809	0.000372194531683763	0.000381517202761954	0.00123164063045218
156	29.6045667991337	0.14	2.89078173092027	2.73888167115545	3.0426817906851	0.156973746134492	28.7022201946187	27.2856447859331	30.1187956033043	8	5.95	10.8	3.21495504167612	3.38186428233354	3.54877352299096	3.27389316359808	3.44386226576156	3.61383136792505	3.3452140820564	3.51875308533903	3.69643400828099	2.89078173092027	8.86963495523109	0.032271831583058	62.4360726461464	0.15584661880556	0.159481180133169	0.15255672414627	0.177024640869996	0.180725796439881	0.17367446710724	0.204912560579812	0.205662951861627	0.200135032955809	0.000372194531683763	0.000381517202761954	0.00123164063045218
156	29.6045667991337	0.14	2.89193839661133	2.74236274910154	3.04151404412113	0.158814575726425	28.2344691171091	26.8505921402167	29.6183460940016	8.04	5.96	10.86	3.14945532036771	3.31177794941246	3.47410057845721	3.20632571746538	3.37157944139248	3.53683316531958	3.27507060999109	3.44549638291897	3.60926628900513	2.89193839661133	8.86986322796428	0.012672751599648	62.4770758535212	0.15584661880556	0.159481180133169	0.15255672414627	0.177024640869996	0.180725796439881	0.17367446710724	0.204912560579812	0.205662951861627	0.200135032955809	0.000372194531683763	0.000381517202761954	0.00123164063045218
156	29.6045667991337	0.14	2.89338269119408	2.74086313612032	3.04590224626785	0.160838531798603	28.9415562189647	27.5336725709195	30.3494398670098	8	5.87	10.79	3.24456673094845	3.41047167638308	3.57637662181772	3.30407142140121	3.47301902961375	3.64196663782629	3.37191289194331	3.54681211673172	3.71599454127029	2.89338269119408	8.81833912524873	-0.059374853966293	62.2100599523605	0.15584661880556	0.159481180133169	0.15255672414627	0.177024640869996	0.180725796439881	0.17367446710724	0.204912560579812	0.205662951861627	0.200135032955809	0.000372194531683763	0.000381517202761954	0.00123164063045218
156	29.6045667991337	0.14	2.89352118105958	2.74055263116099	3.04648973095818	0.156438238036165	28.429369782833	27.0234148979352	29.8353246677308	8.03	5.9	10.9	3.17136938364293	3.33636711962813	3.50136485561334	3.22873554017056	3.39671788148054	3.56470022279051	3.29331528052993	3.46570935061788	3.63890532832048	2.89352118105958	8.86193057416717	-0.759625865386208	61.6900742592417	0.15584661880556	0.159481180133169	0.15255672414627	0.177024640869996	0.180725796439881	0.17367446710724	0.204912560579812	0.205662951861627	0.200135032955809	0.000372194531683763	0.000381517202761954	0.00123164063045218
156	29.6045667991337	0.14	2.89528114578973	2.74436320869056	3.04619908288891	0.162743129816045	28.7299640867404	27.3421532353388	30.1177749381419	8.02	5.9	10.76	3.21278027025916	3.3758519670585	3.53892366385785	3.27113974582078	3.4371736055767	3.60320746533262	3.3424082777101	3.51478459713944	3.68253160277499	2.89528114578973	8.81830228028451	0.443735459654529	62.7297787191962	0.15584661880556	0.159481180133169	0.15255672414627	0.177024640869996	0.180725796439881	0.17367446710724	0.204912560579812	0.205662951861627	0.200135032955809	0.000372194531683763	0.000381517202761954	0.00123164063045218
156	29.6045667991337	0.14	2.89572913164528	2.74417489946572	3.04728336382485	0.159059863545017	28.953889658855	27.5360526096945	30.3717267080156	8.01	5.92	10.79	3.23844756752226	3.40519590317079	3.57194423881932	3.29744931566991	3.46723566354462	3.63702201141933	3.36603994584853	3.54065586309638	3.7155707866498	2.89572913164528	8.8470035024607	0.306256283477163	62.6805684697103	0.15584661880556	0.159481180133169	0.15255672414627	0.177024640869996	0.180725796439881	0.17367446710724	0.204912560579812	0.205662951861627	0.200135032955809	0.000372194531683763	0.000381517202761954	0.00123164063045218
156	29.6045667991337	0.14	2.89578255413204	2.74300624793629	3.04855886032778	0.160061222897264	28.9426853733252	27.530678723882	30.3546920227684	8	5.93	10.95	3.24197291017358	3.40824877109192	3.57452463201027	3.30129302589892	3.47061132535247	3.63992962480602	3.36772387761627	3.5354806010327	3.71166684897807	2.89578255413204	8.89715965635808	0.0524519984692052	62.5878496415557	0.15584661880556	0.159481180133169	0.15255672414627	0.177024640869996	0.180725796439881	0.17367446710724	0.204912560579812	0.205662951861627	0.200135032955809	0.000372194531683763	0.000381517202761954	0.00123164063045218
156	29.6045667991337	0.14	2.89678321364953	2.7465934234383	3.04697300386076	0.162867894825075	28.9765048945675	27.5774252894891	30.3755844996458	8.03	5.93	10.9	3.23495154731299	3.39906965064395	3.56318775397491	3.29338049624334	3.46046286291421	3.62754522958507	3.36352360812453	3.52962180283048	3.70233857174126	2.89678321364953	8.92547525165189	-0.257210053342556	62.3543770742243	0.15584661880556	0.159481180133169	0.15255672414627	0.177024640869996	0.180725796439881	0.17367446710724	0.204912560579812	0.205662951861627	0.200135032955809	0.000372194531683763	0.000381517202761954	0.00123164063045218
156	29.6045667991337	0.14	2.89720586098622	2.74476971833785	3.04964200363459	0.156586171285666	28.4263629413644	27.0213441889183	29.8313816938104	8	5.95	10.86	3.18297032062938	3.34847404086242	3.51397776109547	3.24127051368449	3.4098056473047	3.57834078092492	3.30725095367713	3.48086310355619	3.65548861954328	2.89720586098622	8.8592643686944	-0.397954503422013	62.0250456414823	0.15584661880556	0.159481180133169	0.15255672414627	0.177024640869996	0.180725796439881	0.17367446710724	0.204912560579812	0.205662951861627	0.200135032955809	0.000372194531683763	0.000381517202761954	0.00123164063045218
156	29.6045667991337	0.14	2.89757918782649	2.74671927965296	3.04843909600001	0.160233777782429	28.6782700988168	27.2800604859921	30.0764797116414	7.96	5.86	10.79	3.22766191967006	3.39309219521319	3.55852247075631	3.28765406378378	3.45615917094749	3.6246642781112	3.35273454625491	3.52443413622599	3.70046504934924	2.89757918782649	8.83027155054716	-0.00465850476708916	62.3107165445088	0.15584661880556	0.159481180133169	0.15255672414627	0.177024640869996	0.180725796439881	0.17367446710724	0.204912560579812	0.205662951861627	0.200135032955809	0.000372194531683763	0.000381517202761954	0.00123164063045218
156	29.6045667991337	0.14	2.89826411149256	2.74331826012229	3.05320996286283	0.152023668226321	28.405442320914	26.9766964582361	29.8341881835919	7.94	5.89	10.91	3.19884798768903	3.3682660939728	3.53768420025656	3.25874053525806	3.43133068411112	3.60392083296418	3.32651682906186	3.50015004159354	3.6758007758151	2.89826411149256	8.86018149063859	0.00847164646386219	62.4698383654469	0.15584661880556	0.159481180133169	0.15255672414627	0.177024640869996	0.180725796439881	0.17367446710724	0.204912560579812	0.205662951861627	0.200135032955809	0.000372194531683763	0.000381517202761954	0.00123164063045218
156	29.6045667991337	0.14	2.89849394991162	2.74416123721948	3.05282666260376	0.154894991872029	28.5907717659709	27.1685094732068	30.013034058735	8.04	5.95	10.84	3.18525951246994	3.35200677189254	3.51875403131514	3.24268601296204	3.41243953028539	3.58219304760873	3.30967615497349	3.48633793608968	3.65963428369642	2.89849394991162	8.86717144363348	0.204457680325799	62.6792458143004	0.15584661880556	0.159481180133169	0.15255672414627	0.177024640869996	0.180725796439881	0.17367446710724	0.204912560579812	0.205662951861627	0.200135032955809	0.000372194531683763	0.000381517202761954	0.00123164063045218
156	29.6045667991337	0.14	2.89863934121514	2.74709751581402	3.05018116661626	0.160657914327069	28.978845507628	27.5682039144842	30.3894871007718	7.98	5.87	10.86	3.25489840249247	3.42144879084044	3.5879991791884	3.31497647317134	3.48460100539891	3.65422553762648	3.38209848427652	3.55758619030283	3.73296815766899	2.89863934121514	8.84136364901833	-0.138338453953912	62.2501616547172	0.15584661880556	0.159481180133169	0.15255672414627	0.177024640869996	0.180725796439881	0.17367446710724	0.204912560579812	0.205662951861627	0.200135032955809	0.000372194531683763	0.000381517202761954	0.00123164063045218
156	29.6045667991337	0.14	2.89866968482553	2.7446783813029	3.05266098834816	0.158103547839315	28.7133965645136	27.3022885163445	30.1245046126827	7.96	5.84	10.71	3.23270707609505	3.39978827039567	3.56686946469629	3.29294151404635	3.46313590159152	3.6333302891367	3.36287651524099	3.533819459122	3.71204046755579	2.89866968482553	8.80555542883178	-0.243343981666738	61.9715565577652	0.15584661880556	0.159481180133169	0.15255672414627	0.177024640869996	0.180725796439881	0.17367446710724	0.204912560579812	0.205662951861627	0.200135032955809	0.000372194531683763	0.000381517202761954	0.00123164063045218
156	29.6045667991337	0.14	2.89964154122042	2.7484286251565	3.05085445728434	0.161500313609572	29.0553616932868	27.6453970534953	30.4653263330782	8.01	5.93	10.86	3.25232326223646	3.41819755906971	3.58407185590296	3.31163985684022	3.48053940597071	3.6494389551012	3.38190004076676	3.55314309298572	3.72385256284345	2.89964154122042	8.88936817223219	0.120787731554652	62.6156661660991	0.15584661880556	0.159481180133169	0.15255672414627	0.177024640869996	0.180725796439881	0.17367446710724	0.204912560579812	0.205662951861627	0.200135032955809	0.000372194531683763	0.000381517202761954	0.00123164063045218
156	29.6045667991337	0.14	2.9003297862317	2.74897805464624	3.05168151781715	0.16138992563216	29.1680564815506	27.7520459380132	30.584067025088	8.03	5.99	10.8	3.25553618858031	3.42164551177017	3.58775483496002	3.31434307432237	3.48345293918145	3.65256280404054	3.38882748029735	3.56009755366717	3.73164521212178	2.9003297862317	8.89283991490804	0.17666615548947	62.733981895236	0.15584661880556	0.159481180133169	0.15255672414627	0.177024640869996	0.180725796439881	0.17367446710724	0.204912560579812	0.205662951861627	0.200135032955809	0.000372194531683763	0.000381517202761954	0.00123164063045218
156	29.6045667991337	0.14	2.90078663774116	2.75048069679589	3.05109257868644	0.16384848705373	29.1880974962736	27.7838481566747	30.5923468358725	7.98	5.88	10.8	3.28151287038934	3.44736686783218	3.61322086527503	3.34215295540198	3.51107181984425	3.67999068428651	3.41092452543844	3.58664959998568	3.75891094524264	2.90078663774116	8.86356240753052	0.24853069408776	62.6041245118835	0.15584661880556	0.159481180133169	0.15255672414627	0.177024640869996	0.180725796439881	0.17367446710724	0.204912560579812	0.205662951861627	0.200135032955809	0.000372194531683763	0.000381517202761954	0.00123164063045218
156	29.6045667991337	0.14	2.90365343888909	2.75290058769276	3.05440629008542	0.162748011049991	28.8801164809365	27.4850774537286	30.2751555081445	8.06	5.89	10.87	3.2160200207622	3.37925308600636	3.54248615125052	3.2736152804965	3.43977166423037	3.60592804796424	3.33991124802438	3.51020271756397	3.6769246544194	2.90365343888909	8.87840701915676	0.00509093888681688	62.4398968940292	0.15584661880556	0.159481180133169	0.15255672414627	0.177024640869996	0.180725796439881	0.17367446710724	0.204912560579812	0.205662951861627	0.200135032955809	0.000372194531683763	0.000381517202761954	0.00123164063045218
156	29.6045667991337	0.14	2.90434589014942	2.75401544058801	3.05467633971082	0.164580762155337	29.1176919174363	27.7205619249105	30.5148219099622	8.01	5.91	10.83	3.26024213754187	3.42455994919356	3.58887776084525	3.31964675673171	3.48695859048834	3.65427042424497	3.38879755908322	3.55910841334788	3.7307027900919	2.90434589014942	8.87985513462192	-0.192432658882751	62.2490600354959	0.15584661880556	0.159481180133169	0.15255672414627	0.177024640869996	0.180725796439881	0.17367446710724	0.204912560579812	0.205662951861627	0.200135032955809	0.000372194531683763	0.000381517202761954	0.00123164063045218
156	29.6045667991337	0.14	2.90534814431534	2.75210012823581	3.05859616039486	0.159791931619652	28.7965166126041	27.3902323243606	30.2028009008475	8.05	5.9	10.84	3.20545398479399	3.37003015640586	3.53460632801774	3.26289230964732	3.43041751114794	3.59794271264856	3.32974591568974	3.50420451793242	3.67417746896631	2.90534814431534	8.85206767085511	-0.909205501084257	61.5064627866712	0.15584661880556	0.159481180133169	0.15255672414627	0.177024640869996	0.180725796439881	0.17367446710724	0.204912560579812	0.205662951861627	0.200135032955809	0.000372194531683763	0.000381517202761954	0.00123164063045218
156	29.6045667991337	0.14	2.9070571568765	2.75324748029833	3.06086683345466	0.155849279514744	28.5786864090516	27.1621849403271	29.9951878777761	7.99	5.89	10.77	3.20324986532352	3.37029858209247	3.53734729886141	3.26214738496143	3.43226759333735	3.60238780171326	3.33289385074898	3.50454322029731	3.67520959728413	2.9070571568765	8.80377625052922	-0.535397492646245	61.7441334781647	0.15584661880556	0.159481180133169	0.15255672414627	0.177024640869996	0.180725796439881	0.17367446710724	0.204912560579812	0.205662951861627	0.200135032955809	0.000372194531683763	0.000381517202761954	0.00123164063045218
156	29.6045667991337	0.14	2.90710967733738	2.75564143703816	3.0585779176366	0.16781813478616	29.6737512645431	28.2664752078756	31.0810273212106	8.03	5.88	10.9	3.31938878788179	3.48464803331665	3.6499072787515	3.37956276403867	3.54781783386469	3.71607290369072	3.44818443078081	3.6215882975624	3.78900306124636	2.90710967733738	8.87686805856983	-0.090134605958143	62.3113794976294	0.15584661880556	0.159481180133169	0.15255672414627	0.177024640869996	0.180725796439881	0.17367446710724	0.204912560579812	0.205662951861627	0.200135032955809	0.000372194531683763	0.000381517202761954	0.00123164063045218
156	29.6045667991337	0.14	2.90745167129939	2.75678264390131	3.05812069869747	0.163872168046329	29.2026164550471	27.7977900145675	30.6074428955267	8.04	5.93	10.87	3.25934776781685	3.4240665429622	3.58878531810755	3.31812890847393	3.48581832626942	3.6535077440649	3.38676816609506	3.55634131472788	3.72732518567187	2.90745167129939	8.90074053563186	-0.368615304854128	62.1537576840025	0.15584661880556	0.159481180133169	0.15255672414627	0.177024640869996	0.180725796439881	0.17367446710724	0.204912560579812	0.205662951861627	0.200135032955809	0.000372194531683763	0.000381517202761954	0.00123164063045218
156	29.6045667991337	0.14	2.9077094069563	2.75600209012046	3.05941672379214	0.165135044028423	29.2061475198306	27.8075912811373	30.604703758524	8.11	5.97	11.02	3.23508730684536	3.39779293244104	3.56049855803671	3.29189727681828	3.45746010558277	3.62302293434726	3.35828751140562	6.82716694696715	3.69954753381631	2.9077094069563	8.94209303557155	-0.327260220766749	62.3259738916283	0.15584661880556	0.159481180133169	0.15255672414627	0.177024640869996	0.180725796439881	0.17367446710724	0.204912560579812	0.205662951861627	0.200135032955809	0.000372194531683763	0.000381517202761954	0.00123164063045218
156	29.6045667991337	0.14	2.90784466370547	2.75507462640641	3.06061470100452	0.158458597336237	28.7528541999974	27.3416886356953	30.1640197642995	8.01	5.94	10.89	3.21503129280601	3.38096623226833	3.54690117173065	3.27357238164388	3.44252875733735	3.61148513303081	3.33816247195084	3.51598868995199	3.68658153878096	2.90784466370547	8.85567797309982	-0.115635773641613	62.3420271777825	0.15584661880556	0.159481180133169	0.15255672414627	0.177024640869996	0.180725796439881	0.17367446710724	0.204912560579812	0.205662951861627	0.200135032955809	0.000372194531683763	0.000381517202761954	0.00123164063045218
156	29.6045667991337	0.14	2.90787989314484	2.75545863579491	3.06030115049478	0.16295649602778	28.9286672158618	27.5323510382503	30.3249833934733	8	5.96	10.9	3.2442439461739	3.40877730912091	3.57331067206791	3.30373249713405	3.47128285002038	3.63883320290671	3.37196726872736	3.54382636695017	3.71992465121195	2.90787989314484	8.86806172794311	-0.301624465920877	62.1186925357791	0.15584661880556	0.159481180133169	0.15255672414627	0.177024640869996	0.180725796439881	0.17367446710724	0.204912560579812	0.205662951861627	0.200135032955809	0.000372194531683763	0.000381517202761954	0.00123164063045218
156	29.6045667991337	0.14	2.91020434155664	2.7596935052041	3.06071517790918	0.1606326331586	29.0713883319192	27.6561092384982	30.4866674253403	8.02	5.92	10.88	3.25004419959512	3.41636259126456	3.582680982934	3.30910333140731	3.47844402653269	3.64778472165807	3.37488568934641	3.54979725624033	3.72269728438483	2.91020434155664	8.91316467269205	0.414449305361043	63.0052232898818	0.15584661880556	0.159481180133169	0.15255672414627	0.177024640869996	0.180725796439881	0.17367446710724	0.204912560579812	0.205662951861627	0.200135032955809	0.000372194531683763	0.000381517202761954	0.00123164063045218
156	29.6045667991337	0.14	2.9103641958502	2.75600493171	3.06472345999039	0.157113293779053	28.8396478250355	27.417039794231	30.26225585584	7.96	5.89	10.85	3.24647243614742	3.41492452995882	3.58337662377022	3.30697432798936	3.47856572778927	3.65015712758918	3.37623959275065	3.54966918914904	3.72190366909472	2.9103641958502	8.83573554582116	0.360603312537384	62.6957530182345	0.15584661880556	0.159481180133169	0.15255672414627	0.177024640869996	0.180725796439881	0.17367446710724	0.204912560579812	0.205662951861627	0.200135032955809	0.000372194531683763	0.000381517202761954	0.00123164063045218
156	29.6045667991337	0.14	2.91480843490855	2.7636103598592	3.0660065099579	0.163137757621787	28.9279839172367	27.5326277447973	30.3233400896761	8.08	5.94	10.82	3.21289095122436	3.37572056784215	3.53855018445994	3.26990387397941	3.4356229109029	3.60134194782639	3.33949645941308	3.50841319595115	3.67787385374858	2.91480843490855	8.86581560995504	-0.20140981118296	62.2849940225238	0.15584661880556	0.159481180133169	0.15255672414627	0.177024640869996	0.180725796439881	0.17367446710724	0.204912560579812	0.205662951861627	0.200135032955809	0.000372194531683763	0.000381517202761954	0.00123164063045218
156	29.6045667991337	0.14	2.9160838058746	2.76316871542155	3.06899889632765	0.163130890005723	29.3566958810304	27.9406249499074	30.7727668121533	8	5.88	10.75	3.29241738998232	3.45928182366755	3.62614625735278	3.35279325321413	3.52271762220922	3.69264199120432	3.42402858836549	3.5988058829071	3.80445788236408	2.9160838058746	8.83605697171204	0.0554918247828017	62.3827834645225	0.15584661880556	0.159481180133169	0.15255672414627	0.177024640869996	0.180725796439881	0.17367446710724	0.204912560579812	0.205662951861627	0.200135032955809	0.000372194531683763	0.000381517202761954	0.00123164063045218
156	29.6045667991337	0.14	2.92056000794565	2.76870906607888	3.07241094981242	0.162299700514069	28.7971249706275	27.4038020703803	30.1904478708748	7.97	5.87	10.74	3.23871877706676	3.40338866586388	3.568058554661	3.29869648314185	3.46641588715456	3.63413529116727	3.3703390810996	3.53530977224893	3.70894216674127	2.92056000794565	8.80854106131113	0.015379006196686	62.2637730165032	0.15584661880556	0.159481180133169	0.15255672414627	0.177024640869996	0.180725796439881	0.17367446710724	0.204912560579812	0.205662951861627	0.200135032955809	0.000372194531683763	0.000381517202761954	0.00123164063045218
156	29.6045667991337	0.14	2.92252435819463	2.76992567875243	3.07512303763683	0.161191909233247	28.6520768615493	27.2600969712297	30.0440567518689	8.03	5.87	10.82	3.19777006846165	3.36105751508601	3.52434496171037	3.25553004199967	3.42176688098001	3.58800371996036	3.32431299392229	3.49221342381957	3.6615524143847	2.92252435819463	8.83874333629354	0.0138095160869253	62.3720215535254	0.15584661880556	0.159481180133169	0.15255672414627	0.177024640869996	0.180725796439881	0.17367446710724	0.204912560579812	0.205662951861627	0.200135032955809	0.000372194531683763	0.000381517202761954	0.00123164063045218
156	29.6045667991337	0.14	2.92321178611335	2.76907286279744	3.07735070942927	0.149733543266287	28.023201239867	26.601026745169	29.4453757345649	7.98	5.88	10.78	3.13931879004816	3.30715663919221	3.47499448833626	3.19717848138602	3.36810969147738	3.53904090156873	3.26543559570318	3.43916544116527	3.60945997900752	2.92321178611335	8.81390212867626	-0.0757671546607489	62.1795279505899	0.15584661880556	0.159481180133169	0.15255672414627	0.177024640869996	0.180725796439881	0.17367446710724	0.204912560579812	0.205662951861627	0.200135032955809	0.000372194531683763	0.000381517202761954	0.00123164063045218
156	29.6045667991337	0.14	2.92332520940324	2.77142467105717	3.07522574774931	0.16088374172905	28.6913708854333	27.2958914008094	30.0868503700571	7.97	5.93	10.74	3.22621301275762	3.39115043891532	3.55608786507303	3.28597432569154	3.45396699869753	3.62195967170352	3.35633259363984	3.53235305991074	3.70109280842604	2.92332520940324	8.83595948871956	-0.265715617053267	62.084791731386	0.15584661880556	0.159481180133169	0.15255672414627	0.177024640869996	0.180725796439881	0.17367446710724	0.204912560579812	0.205662951861627	0.200135032955809	0.000372194531683763	0.000381517202761954	0.00123164063045218
156	29.6045667991337	0.14	2.92426819225054	2.77013971148215	3.07839667301892	0.155114903796759	28.5624624190276	27.1428006910139	29.9821241470412	8.07	5.94	10.87	3.17106751297832	3.33692523843453	3.50278296389074	3.2275605340145	3.39637303855847	3.56518554310243	3.29354762465411	3.46655319697838	3.64236140613557	2.92426819225054	8.8728079751344	0.497937369801765	62.9795945064525	0.15584661880556	0.159481180133169	0.15255672414627	0.177024640869996	0.180725796439881	0.17367446710724	0.204912560579812	0.205662951861627	0.200135032955809	0.000372194531683763	0.000381517202761954	0.00123164063045218
156	29.6045667991337	0.14	2.92629055128154	2.77184997964093	3.08073112292215	0.15616836572602	28.5885798837376	27.1733039587249	30.0038558087503	7.97	5.83	10.73	3.21007785696743	3.37726937387989	3.54446089079234	3.26943931181169	3.43972257045869	3.6100058291057	3.33709045544017	3.50871964328603	3.68274502138175	2.92629055128154	8.76054240072006	0.143028974212022	62.2431440443421	0.15584661880556	0.159481180133169	0.15255672414627	0.177024640869996	0.180725796439881	0.17367446710724	0.204912560579812	0.205662951861627	0.200135032955809	0.000372194531683763	0.000381517202761954	0.00123164063045218
156	29.6045667991337	0.14	2.9266474856393	2.77473226640503	3.07856270487358	0.160838198634466	29.085329793134	27.6704504257703	30.5002091604977	7.98	5.92	10.79	3.26513121957244	3.43208790886456	3.59904459815667	3.32528548097508	3.49531805164996	3.66535062232485	3.3998248866663	3.56566027132097	3.74350191960274	2.9266474856393	8.86873750800515	-0.162405363808993	62.2423249273874	0.15584661880556	0.159481180133169	0.15255672414627	0.177024640869996	0.180725796439881	0.17367446710724	0.204912560579812	0.205662951861627	0.200135032955809	0.000372194531683763	0.000381517202761954	0.00123164063045218
156	29.6045667991337	0.14	2.92717941495415	2.77537671309283	3.07898211681547	0.158955617199602	28.5890011421297	27.1884864559172	29.9895158283422	7.94	5.9	10.82	3.22629563342222	3.39248636360491	3.5586770937876	3.28684595112883	3.45615570779136	3.6254654644539	3.35809229899752	3.52766565346868	3.69948609702755	2.92717941495415	8.82345704764408	-0.0318550699596787	62.2924971582126	0.15584661880556	0.159481180133169	0.15255672414627	0.177024640869996	0.180725796439881	0.17367446710724	0.204912560579812	0.205662951861627	0.200135032955809	0.000372194531683763	0.000381517202761954	0.00123164063045218
156	29.6045667991337	0.14	2.92722535271774	2.77438483064215	3.08006587479332	0.156567796119831	28.3996063192982	26.9958123961014	29.803400242495	7.96	5.85	10.68	3.19466091185953	3.36078466131152	3.52690841076351	3.25407839078347	3.42329187484397	3.59250535890446	3.32521860065786	3.49754583515111	3.66968695903637	2.92722535271774	8.77274439495819	0.35159548234628	62.5263364558079	0.15584661880556	0.159481180133169	0.15255672414627	0.177024640869996	0.180725796439881	0.17367446710724	0.204912560579812	0.205662951861627	0.200135032955809	0.000372194531683763	0.000381517202761954	0.00123164063045218
156	29.6045667991337	0.14	2.92817510995573	2.77621590881679	3.08013431109467	0.16084505621021	29.117016123327	27.7006313308051	30.533400915849	8.07	5.9	10.88	3.2377928876282	3.40334725902884	3.56890163042947	3.29556890330876	3.46407746983244	3.63258603635611	3.36332418216704	3.53595152122016	3.70869416695253	2.92817510995573	8.88497743129115	-0.0506846729989021	62.4385010730603	0.15584661880556	0.159481180133169	0.15255672414627	0.177024640869996	0.180725796439881	0.17367446710724	0.204912560579812	0.205662951861627	0.200135032955809	0.000372194531683763	0.000381517202761954	0.00123164063045218
156	29.6045667991337	0.14	2.93005311221771	2.77755776984199	3.08254845459343	0.159471879426643	28.7706614071718	27.363962722343	30.1773600920006	7.97	5.87	10.81	3.23381984507636	3.40006075722787	3.56630166937938	3.29369513624839	3.46301405629664	3.63233297634489	3.36434442040084	3.5362105173452	3.70467213457812	2.93005311221771	8.82721669563794	-0.722503588438818	61.5594054663084	0.15584661880556	0.159481180133169	0.15255672414627	0.177024640869996	0.180725796439881	0.17367446710724	0.204912560579812	0.205662951861627	0.200135032955809	0.000372194531683763	0.000381517202761954	0.00123164063045218
156	29.6045667991337	0.14	2.93129636551415	2.77924342384047	3.08334930718782	0.159147654382941	28.6415285339425	27.2394475200572	30.0436095478277	8.04	5.98	10.86	3.19227168712501	3.35658572177589	3.52089975642677	3.24974526283826	3.4170176030586	3.58428994327894	3.31875130026913	3.49210942363492	3.66168139331863	2.93129636551415	8.89281481302548	0.260428339778077	62.7905756902635	0.15584661880556	0.159481180133169	0.15255672414627	0.177024640869996	0.180725796439881	0.17367446710724	0.204912560579812	0.205662951861627	0.200135032955809	0.000372194531683763	0.000381517202761954	0.00123164063045218
156	29.6045667991337	0.14	2.93188611068104	2.77962242985705	3.08414979150503	0.162422902404888	29.1051231496933	27.6975357435499	30.5127105558367	7.95	5.89	10.69	3.2825498213248	3.44936884202454	3.61618786272428	3.34390032873428	3.51383717920739	3.68377402968049	3.41377002381804	3.59305267112731	3.7651346475497	2.93188611068104	8.78341667609282	-0.246970669320455	61.9175051045157	0.15584661880556	0.159481180133169	0.15255672414627	0.177024640869996	0.180725796439881	0.17367446710724	0.204912560579812	0.205662951861627	0.200135032955809	0.000372194531683763	0.000381517202761954	0.00123164063045218
156	29.6045667991337	0.14	2.93224111549716	2.77841179564935	3.08607043534497	0.156768275758423	28.7103461622058	27.2922686354912	30.1284236889203	8.01	5.9	10.77	3.21215108023179	3.37905106645592	3.54595105268005	3.27081879064017	3.44076708929245	3.61071538794472	3.34101532227232	3.51580827084085	3.68340677539155	2.93224111549716	8.83432288600648	0.482092426583862	62.8326812855182	0.15584661880556	0.159481180133169	0.15255672414627	0.177024640869996	0.180725796439881	0.17367446710724	0.204912560579812	0.205662951861627	0.200135032955809	0.000372194531683763	0.000381517202761954	0.00123164063045218
156	29.6045667991337	0.14	2.93369273899373	2.77886967752188	3.08851580046558	0.156295522648113	28.7268000516763	27.3053672677243	30.1482328356282	8.02	5.95	10.93	3.20844386450622	3.37546550716581	3.5424871498254	3.26672371933133	3.43677923058826	3.60683474184519	3.33650151718488	3.50700787060187	3.68042759615944	2.93369273899373	8.88207831309578	-0.0649376773505301	62.4125869240878	0.15584661880556	0.159481180133169	0.15255672414627	0.177024640869996	0.180725796439881	0.17367446710724	0.204912560579812	0.205662951861627	0.200135032955809	0.000372194531683763	0.000381517202761954	0.00123164063045218
156	29.6045667991337	0.14	2.93764643506197	2.78091035311523	3.09438251700871	0.151825497254933	28.6083092206214	27.1682524628337	30.0483659784091	8.02	5.95	10.8	3.19159242146477	3.3607631931558	3.52993396484683	3.24952104817409	3.42176233426336	3.59400362035263	3.32223828356406	3.4939073973434	3.67192262781475	2.93764643506197	8.8446613319883	0.39327144721932	62.8450813632053	0.15584661880556	0.159481180133169	0.15255672414627	0.177024640869996	0.180725796439881	0.17367446710724	0.204912560579812	0.205662951861627	0.200135032955809	0.000372194531683763	0.000381517202761954	0.00123164063045218
156	29.6045667991337	0.14	2.9378816103575	2.78333960014005	3.09242362057495	0.15701035039416	28.9805932296553	27.5504767248684	30.4107097344422	8.1	5.97	10.86	3.20603971065843	3.37246188734172	3.53888406402501	3.26239177540334	3.43173912897831	3.60108648255329	3.33479580958731	3.5038219653939	3.67719740803944	2.9378816103575	8.89474916133839	-0.0133689532322693	62.5515837634978	0.15584661880556	0.159481180133169	0.15255672414627	0.177024640869996	0.180725796439881	0.17367446710724	0.204912560579812	0.205662951861627	0.200135032955809	0.000372194531683763	0.000381517202761954	0.00123164063045218
156	29.6045667991337	0.14	2.93837493335606	2.78638374549728	3.09036612121484	0.163792920623607	29.0531089938211	27.655070473457	30.4511475141852	8.07	5.92	10.93	3.22965649087838	3.39292435114746	3.55619221141654	3.28711700183216	3.45328964615487	3.61946229047757	3.35519622320797	3.52109108377165	3.69568322003449	2.93837493335606	8.89625428661082	-0.635053203303384	61.8801164449181	0.15584661880556	0.159481180133169	0.15255672414627	0.177024640869996	0.180725796439881	0.17367446710724	0.204912560579812	0.205662951861627	0.200135032955809	0.000372194531683763	0.000381517202761954	0.00123164063045218
156	29.6045667991337	0.14	2.94275907448668	2.78789129751492	3.09762685145843	0.156435098685586	28.8175003177554	27.3923337529789	30.2426668825319	8.03	5.94	10.81	3.21540626080089	3.38269720929732	3.54998815779375	3.27361418877827	3.44393357557815	3.61425296237802	3.3424183155476	3.51664713690206	3.69286113844404	2.94275907448668	8.84620110286546	-0.0323774144250374	62.3842212777175	0.15584661880556	0.159481180133169	0.15255672414627	0.177024640869996	0.180725796439881	0.17367446710724	0.204912560579812	0.205662951861627	0.200135032955809	0.000372194531683763	0.000381517202761954	0.00123164063045218
156	29.6045667991337	0.14	2.94301684929827	2.78827072317852	3.09776297541802	0.15551558363372	28.8466219599764	27.4150242548506	30.2782196651022	8	5.93	10.86	3.22727266720022	3.39579909640305	3.56432552560589	3.28625774650968	3.45786434457872	3.62947094264776	3.35618894527122	3.53133723631943	3.70381205344693	2.94301684929827	8.87000414648099	0.205654410149241	62.7009344176699	0.15584661880556	0.159481180133169	0.15255672414627	0.177024640869996	0.180725796439881	0.17367446710724	0.204912560579812	0.205662951861627	0.200135032955809	0.000372194531683763	0.000381517202761954	0.00123164063045218
156	29.6045667991337	0.14	2.94410844715606	2.78981244427724	3.09840445003488	0.157822771564222	28.5421540987775	27.1379804175292	29.9463277800257	7.99	5.92	10.77	3.20004679677663	3.36562365333202	3.53120050988742	3.25886407901089	3.42748426003057	3.59610444105025	3.32846730141102	3.50021399821241	3.67347156442433	2.94410844715606	8.81234557019287	-0.0938475156338883	62.1612418164203	0.15584661880556	0.159481180133169	0.15255672414627	0.177024640869996	0.180725796439881	0.17367446710724	0.204912560579812	0.205662951861627	0.200135032955809	0.000372194531683763	0.000381517202761954	0.00123164063045218
156	29.6045667991337	0.14	2.94514572615942	2.79077467673239	3.09951677558646	0.163202942328955	29.5789420782775	28.1525271184977	31.0053570380573	8.03	5.94	10.87	3.30301365899642	3.47036872718331	3.6377237953702	3.36270847477731	3.53308812324052	3.70346777170373	3.43755411290639	3.60511460554544	3.78252044638651	2.94514572615942	8.86124064905288	0.124370228171375	62.601220536802	0.15584661880556	0.159481180133169	0.15255672414627	0.177024640869996	0.180725796439881	0.17367446710724	0.204912560579812	0.205662951861627	0.200135032955809	0.000372194531683763	0.000381517202761954	0.00123164063045218
156	29.6045667991337	0.14	2.9461054917329	2.79180239203912	3.10040859142668	0.158112578669795	28.9572030588647	27.5341615148328	30.3802446028966	8	5.92	10.85	3.24324801604715	3.41086803461745	3.57848805318776	3.30264435647358	3.47333414202934	3.6440239275851	3.37593864713853	3.54303885939322	3.71751455390255	2.9461054917329	8.8584049091491	-0.167297233593678	62.3236717460703	0.15584661880556	0.159481180133169	0.15255672414627	0.177024640869996	0.180725796439881	0.17367446710724	0.204912560579812	0.205662951861627	0.200135032955809	0.000372194531683763	0.000381517202761954	0.00123164063045218
156	29.6045667991337	0.14	2.94744740430993	2.79421172544107	3.10068308317878	0.162139930172345	29.4443811219887	28.0189036625412	30.8698585814363	8.12	5.97	10.97	3.25397343537663	3.41952116135607	3.5850688873355	3.31077189937182	3.47920927910544	3.64764665883905	3.38065224282671	3.55018231055759	3.72489319627249	2.94744740430993	8.94462220040643	-0.0135807495506038	62.7024822215554	0.15584661880556	0.159481180133169	0.15255672414627	0.177024640869996	0.180725796439881	0.17367446710724	0.204912560579812	0.205662951861627	0.200135032955809	0.000372194531683763	0.000381517202761954	0.00123164063045218
156	29.6045667991337	0.14	2.94765182095634	2.79515742382647	3.10014621808622	0.163511087244123	29.2716112732808	27.8616074564198	30.6816150901418	8.02	5.93	10.79	3.27501650891865	3.44075661508736	3.60649672125608	3.33457964114711	3.50333408322296	3.6720885252988	3.40714847054463	3.5757834166531	3.75697008018665	2.94765182095634	8.84079134350361	-0.429043974265514	61.9282617183357	0.15584661880556	0.159481180133169	0.15255672414627	0.177024640869996	0.180725796439881	0.17367446710724	0.204912560579812	0.205662951861627	0.200135032955809	0.000372194531683763	0.000381517202761954	0.00123164063045218
156	29.6045667991337	0.14	2.94791449557255	2.79409968898003	3.10172930216507	0.161833175587052	29.2718628138837	27.8531353224599	30.6905903053076	8.03	5.94	10.8	3.26957060152992	3.43610947206781	3.60264834260571	3.3287635573699	3.49831748071161	3.66787140405331	3.39983756300618	3.57170000069723	3.74414253126026	2.94791449557255	8.86516724038391	-0.101722127462759	62.3914076921867	0.15584661880556	0.159481180133169	0.15255672414627	0.177024640869996	0.180725796439881	0.17367446710724	0.204912560579812	0.205662951861627	0.200135032955809	0.000372194531683763	0.000381517202761954	0.00123164063045218
156	29.6045667991337	0.14	2.94804969871757	2.7947149058774	3.10138449155775	0.160587363097661	28.734374737262	27.3352675512157	30.1334819233083	8.1	5.96	11	3.18209886539964	3.34496895185294	3.50783903830623	3.23809672025007	3.40383295758254	3.56956919491501	3.30480437878056	3.47220865645031	3.64723373828992	2.94804969871757	8.93106741756148	-0.0521829789003782	62.5959283302197	0.15584661880556	0.159481180133169	0.15255672414627	0.177024640869996	0.180725796439881	0.17367446710724	0.204912560579812	0.205662951861627	0.200135032955809	0.000372194531683763	0.000381517202761954	0.00123164063045218
156	29.6045667991337	0.14	2.94959602902615	2.79655871146992	3.10263334658238	0.160915974479627	29.3774440151501	27.9487661310687	30.8061218992315	8.13	5.99	10.9	3.2430468088032	3.40882404673383	3.57460128466447	3.29948719995352	3.46814954337423	3.63681188679493	3.3682470824343	3.54396806744018	3.71309169821992	2.94959602902615	8.94189008440252	-0.314494727432766	62.3992613387653	0.15584661880556	0.159481180133169	0.15255672414627	0.177024640869996	0.180725796439881	0.17367446710724	0.204912560579812	0.205662951861627	0.200135032955809	0.000372194531683763	0.000381517202761954	0.00123164063045218
156	29.6045667991337	0.14	2.95113496389454	2.79681058221051	3.10545934557857	0.160387110345935	28.9279793894591	27.5183982361689	30.3375605427493	8	5.88	10.79	3.23941352187404	3.4053467353176	3.57127994876116	3.29861877464379	3.46758467217614	3.6365505697085	3.36517436931214	3.54327851120434	3.71260742016686	2.95113496389454	8.83644599877251	0.121923212964931	62.4542384995269	0.15584661880556	0.159481180133169	0.15255672414627	0.177024640869996	0.180725796439881	0.17367446710724	0.204912560579812	0.205662951861627	0.200135032955809	0.000372194531683763	0.000381517202761954	0.00123164063045218
156	29.6045667991337	0.14	2.95124860534585	2.79807547137145	3.10442173932024	0.162417026257082	29.1047889259967	27.6971872837486	30.5123905682448	7.96	5.9	10.79	3.27617950366327	3.44267856374515	3.60917762382703	3.33702213833859	3.50661328829986	3.67620443826113	3.40434045680797	3.58766348403798	3.75338084211261	2.95124860534585	8.82380034178139	-0.168767885885735	62.1077012230099	0.15584661880556	0.159481180133169	0.15255672414627	0.177024640869996	0.180725796439881	0.17367446710724	0.204912560579812	0.205662951861627	0.200135032955809	0.000372194531683763	0.000381517202761954	0.00123164063045218
156	29.6045667991337	0.14	2.95134174328099	2.7986642368394	3.10401924972259	0.160967261773068	28.8832935417052	27.478913796498	30.2876732869124	7.99	5.87	10.83	3.24190116802909	3.40758676863401	3.57327236923893	3.30158895083073	3.47032504731128	3.63906114379183	3.36717108623306	3.54053884717986	3.7112950433585	2.95134174328099	8.82579081945396	0.322620244700268	62.6319510293898	0.15584661880556	0.159481180133169	0.15255672414627	0.177024640869996	0.180725796439881	0.17367446710724	0.204912560579812	0.205662951861627	0.200135032955809	0.000372194531683763	0.000381517202761954	0.00123164063045218
156	29.6045667991337	0.14	2.95180925096177	2.79795545609149	3.10566304583204	0.161831956029423	29.137492737525	27.7252714492579	30.549714025792	7.98	5.91	10.86	3.27433232877883	3.44111453064204	3.60789673250525	3.33482364771635	3.50468705037196	3.67455045302757	3.40339259472051	3.57116442161064	3.75171578780918	2.95180925096177	8.85569475630456	0.0596755951130197	62.4660239109337	0.15584661880556	0.159481180133169	0.15255672414627	0.177024640869996	0.180725796439881	0.17367446710724	0.204912560579812	0.205662951861627	0.200135032955809	0.000372194531683763	0.000381517202761954	0.00123164063045218
156	29.6045667991337	0.14	2.95272526953139	2.79952999634337	3.1059205427194	0.163648012131983	29.1381170124696	27.7352457124202	30.540988312519	8	5.91	10.79	3.2652793418464	3.43043982835578	3.59560031486516	3.32497804761509	3.49315814324715	3.66133823887921	3.396131949826	3.5664946022864	3.74133445599866	2.95272526953139	8.8148868924185	-0.519529150329353	61.7521984022587	0.15584661880556	0.159481180133169	0.15255672414627	0.177024640869996	0.180725796439881	0.17367446710724	0.204912560579812	0.205662951861627	0.200135032955809	0.000372194531683763	0.000381517202761954	0.00123164063045218
156	29.6045667991337	0.14	2.95378411312704	2.8005146615237	3.10705356473038	0.161888148430368	29.5256969085797	28.0949566812145	30.9564371359448	8.05	5.97	10.85	3.29015612846807	3.45770786313433	3.6252595978006	3.34924766954352	3.51980865052659	3.69036963150967	3.42183194350218	3.59732086760397	3.77028262277724	2.95378411312704	8.88779679720182	0.319019311704471	62.8878815128478	0.15584661880556	0.159481180133169	0.15255672414627	0.177024640869996	0.180725796439881	0.17367446710724	0.204912560579812	0.205662951861627	0.200135032955809	0.000372194531683763	0.000381517202761954	0.00123164063045218
156	29.6045667991337	0.14	2.95484773743627	2.80193611206196	3.10775936281058	0.155462985394433	28.3610614123761	26.9532791437721	29.7688436809801	7.96	5.9	10.75	3.19106318615813	3.35773389614877	3.52440460613941	3.25050202349049	3.4202772515183	3.59005247954612	3.31975459993083	3.49514909264819	3.66792560714513	2.95484773743627	8.77777624653389	0.074323041124728	62.2634131031991	0.15584661880556	0.159481180133169	0.15255672414627	0.177024640869996	0.180725796439881	0.17367446710724	0.204912560579812	0.205662951861627	0.200135032955809	0.000372194531683763	0.000381517202761954	0.00123164063045218
156	29.6045667991337	0.14	2.9566515981656	2.80171925559537	3.11158394073582	0.155090095328689	28.4107679669843	26.9985123515199	29.8230235824487	8.03	5.93	10.8	3.16765461053341	3.33335033307294	3.49904605561247	3.22490532663309	3.39359575659385	3.5622861865546	3.29609562762273	3.46971410290087	3.63631971779078	2.9566515981656	8.82216877472994	0.253121455431612	62.5972322931492	0.15584661880556	0.159481180133169	0.15255672414627	0.177024640869996	0.180725796439881	0.17367446710724	0.204912560579812	0.205662951861627	0.200135032955809	0.000372194531683763	0.000381517202761954	0.00123164063045218
156	29.6045667991337	0.14	2.9570008392617	2.8027202086539	3.11128146986951	0.156753307077723	28.5087549699225	27.1005548192924	29.9169551205526	7.94	5.88	10.75	3.21376082986341	3.38075440305332	3.54774797624323	3.27394651030267	3.44406745430936	3.61418839831605	3.33812819116591	3.51129070885218	3.68910763024019	2.9570008392617	8.78977983921327	0.203792973011894	62.3747463418429	0.15584661880556	0.159481180133169	0.15255672414627	0.177024640869996	0.180725796439881	0.17367446710724	0.204912560579812	0.205662951861627	0.200135032955809	0.000372194531683763	0.000381517202761954	0.00123164063045218
156	29.6045667991337	0.14	2.9572561460815	2.80421358996308	3.11029870219993	0.159398879647409	28.7627168655963	27.356023549166	30.1694101820265	8.07	5.98	10.84	3.19724548029204	3.36165328759014	3.52606109488824	3.25428171425025	3.42162242182749	3.58896312940473	3.32287571190992	3.49272144921684	3.669209694115	2.9572561460815	8.88134498726384	-0.281495011340635	62.3205257583893	0.15584661880556	0.159481180133169	0.15255672414627	0.177024640869996	0.180725796439881	0.17367446710724	0.204912560579812	0.205662951861627	0.200135032955809	0.000372194531683763	0.000381517202761954	0.00123164063045218
156	29.6045667991337	0.14	2.9575303348619	2.80239994224519	3.11266072747861	0.152201549925081	28.4674608019471	27.0365825896659	29.8983390142282	7.98	5.9	10.85	3.19344337950953	3.36245248185222	3.53146158419491	3.25246759563238	3.42460048274215	3.59673336985191	3.32081660809861	3.49924944498708	3.67418148553229	2.9575303348619	8.84172391589073	0.447586536341322	62.809882177754	0.15584661880556	0.159481180133169	0.15255672414627	0.177024640869996	0.180725796439881	0.17367446710724	0.204912560579812	0.205662951861627	0.200135032955809	0.000372194531683763	0.000381517202761954	0.00123164063045218
156	29.6045667991337	0.14	2.95775165420527	2.80457549456234	3.1109278138482	0.159824884302522	29.0069836679391	27.5905949911445	30.4233723447337	8.05	5.96	10.87	3.23064211745701	3.39649011440707	3.56233811135714	3.28863749899273	3.45746274241899	3.62628798584525	3.35891741413911	3.53063242659439	3.70721336152462	2.95775165420527	8.87109921825218	0.67805860777187	63.1548382343689	0.15584661880556	0.159481180133169	0.15255672414627	0.177024640869996	0.180725796439881	0.17367446710724	0.204912560579812	0.205662951861627	0.200135032955809	0.000372194531683763	0.000381517202761954	0.00123164063045218
156	29.6045667991337	0.14	2.95788649409602	2.80456059920242	3.11121238898962	0.16344332292767	29.3415347183927	27.9278124879677	30.7552569488177	8.06	5.9	10.92	3.26536344601478	3.43065805675586	3.59595266749694	3.32369309951134	3.49194039148646	3.66018768346158	3.3920984828813	3.56376293810656	3.73476371076892	2.95788649409602	8.90018090732317	-0.357256358778797	62.1744416972969	0.15584661880556	0.159481180133169	0.15255672414627	0.177024640869996	0.180725796439881	0.17367446710724	0.204912560579812	0.205662951861627	0.200135032955809	0.000372194531683763	0.000381517202761954	0.00123164063045218
156	29.6045667991337	0.14	2.95813736299079	2.80473892425473	3.11153580172685	0.159479135625147	28.5589001619253	27.1625930220197	29.9552073018308	8.03	5.87	10.88	3.18904345506493	3.35297788290716	3.51691231074939	3.2468110045128	3.41371500310564	3.58061900169848	3.31233832778359	3.48531483634858	3.65142868680794	2.95813736299079	8.8359088618946	-0.613226207265855	61.7201036206812	0.15584661880556	0.159481180133169	0.15255672414627	0.177024640869996	0.180725796439881	0.17367446710724	0.204912560579812	0.205662951861627	0.200135032955809	0.000372194531683763	0.000381517202761954	0.00123164063045218
156	29.6045667991337	0.14	2.95823949285262	2.80522722225677	3.11125176344848	0.164051679725573	29.4694808766722	28.0527445579275	30.8862171954169	8.03	5.87	10.88	3.29262840989971	3.45891467977976	3.6252009496598	3.35221605391297	3.5215116542793	3.69080725464562	3.41688511614127	3.59141735343418	3.76821956319731	2.95823949285262	8.85736504094648	-0.611625140156865	61.7874482406347	0.15584661880556	0.159481180133169	0.15255672414627	0.177024640869996	0.180725796439881	0.17367446710724	0.204912560579812	0.205662951861627	0.200135032955809	0.000372194531683763	0.000381517202761954	0.00123164063045218
156	29.6045667991337	0.14	2.95947544415561	2.8064043819408	3.11254650637042	0.164064740407755	29.5071525599584	28.0886727318477	30.9256323880692	8.01	5.95	10.85	3.30412093639277	3.47097926190552	3.63783758741826	3.36436078457757	3.53426122640226	3.70416166822696	3.43761128049699	3.60758317982814	3.78386090704192	2.95947544415561	8.89312317358698	-0.241104985256504	62.3047163712925	0.15584661880556	0.159481180133169	0.15255672414627	0.177024640869996	0.180725796439881	0.17367446710724	0.204912560579812	0.205662951861627	0.200135032955809	0.000372194531683763	0.000381517202761954	0.00123164063045218
156	29.6045667991337	0.14	2.96093376837712	2.80525931718936	3.11660821956487	0.164594133043945	29.9905401274192	28.5515989510869	31.4294813037514	7.96	5.88	10.78	3.37742021056934	3.5476351613709	3.71785011217245	3.44015382491371	3.61353041934072	3.78690701376773	3.51036451282876	3.69042963041956	3.86480552592272	2.96093376837712	8.80978764196716	-0.0163849102159845	62.264297339743	0.15584661880556	0.159481180133169	0.15255672414627	0.177024640869996	0.180725796439881	0.17367446710724	0.204912560579812	0.205662951861627	0.200135032955809	0.000372194531683763	0.000381517202761954	0.00123164063045218
156	29.6045667991337	0.14	2.96272519453793	2.80870206439087	3.11674832468498	0.155972653537217	28.7758747926257	27.3502680800395	30.2014815052119	8.02	5.9	10.94	3.21564783004739	3.38326041499219	3.550872999937	3.27417620363183	3.44483952438714	3.61550284514245	3.33798773639192	3.52413721663847	3.68899018703081	2.96272519453793	8.87996305910754	0.205409749625006	62.6891334632275	0.15584661880556	0.159481180133169	0.15255672414627	0.177024640869996	0.180725796439881	0.17367446710724	0.204912560579812	0.205662951861627	0.200135032955809	0.000372194531683763	0.000381517202761954	0.00123164063045218
156	29.6045667991337	0.14	2.96294121274041	2.80933386895366	3.11654855652716	0.159412314054574	28.7857740091886	27.3780236133641	30.1935244050132	7.96	5.86	10.85	3.23941204734434	3.40597935170088	3.57254665605742	3.29963239327276	3.46929616715591	3.63895994103905	3.36608891495833	3.54261044637529	3.71119725012873	2.96294121274041	8.8382387920258	-0.421098029617907	61.9295943195013	0.15584661880556	0.159481180133169	0.15255672414627	0.177024640869996	0.180725796439881	0.17367446710724	0.204912560579812	0.205662951861627	0.200135032955809	0.000372194531683763	0.000381517202761954	0.00123164063045218
156	29.6045667991337	0.14	2.96443881477653	2.81014602443186	3.1187316051212	0.157795044034948	28.6041761412161	27.1968043937226	30.0115478887096	7.92	5.87	10.67	3.23433299703791	3.40170225175329	3.56907150646866	3.29546973241972	3.46600267184102	3.63653561126232	3.3666086585329	3.54250191711203	3.71416126089495	2.96443881477653	8.75333254476945	0.00999851794157182	62.0953572911671	0.15584661880556	0.159481180133169	0.15255672414627	0.177024640869996	0.180725796439881	0.17367446710724	0.204912560579812	0.205662951861627	0.200135032955809	0.000372194531683763	0.000381517202761954	0.00123164063045218
156	29.6045667991337	0.14	2.96461204145714	2.81071673575168	3.1185073471626	0.161075740112888	29.378948263717	27.9510419258029	30.806854601631	8.03	5.97	10.77	3.27880596834363	3.44630698084314	3.61380799334265	3.33802868414139	3.50855514705025	3.67908160995911	3.40956882568362	3.58752145678641	3.59078606183169	2.96461204145714	8.85512470003486	-0.14341145379356	62.3254740691679	0.15584661880556	0.159481180133169	0.15255672414627	0.177024640869996	0.180725796439881	0.17367446710724	0.204912560579812	0.205662951861627	0.200135032955809	0.000372194531683763	0.000381517202761954	0.00123164063045218
156	29.6045667991337	0.14	2.96600207747366	2.81142807513651	3.12057607981082	0.156883705215084	28.8445088387845	27.4204263745503	30.2685913030188	7.99	5.95	10.84	3.23321098625941	3.40112810781719	3.56904522937496	3.29262918812537	3.46363219967544	3.63463521122551	3.36107879017197	3.53636372791605	3.70884476997285	2.96600207747366	8.85252307743479	0.0810495416499848	62.5201084723038	0.15584661880556	0.159481180133169	0.15255672414627	0.177024640869996	0.180725796439881	0.17367446710724	0.204912560579812	0.205662951861627	0.200135032955809	0.000372194531683763	0.000381517202761954	0.00123164063045218
156	29.6045667991337	0.14	2.96781560867998	2.81370464331064	3.12192657404932	0.161456413262218	28.9727902362883	27.5666045896334	30.3789758829431	7.97	5.86	10.75	3.25722802126412	3.42338077600368	3.58953353074323	3.31750361155573	3.48673105290154	3.65595849424735	3.38363230273327	3.56051560613844	3.7287816927029	2.96781560867998	8.79334690086158	-0.071761374153027	62.1132999415951	0.15584661880556	0.159481180133169	0.15255672414627	0.177024640869996	0.180725796439881	0.17367446710724	0.204912560579812	0.205662951861627	0.200135032955809	0.000372194531683763	0.000381517202761954	0.00123164063045218
156	29.6045667991337	0.14	2.97158010990798	2.81633931074531	3.12682090907066	0.158445097555581	29.074084155434	27.6470806660519	30.5010876448161	8.03	5.89	10.89	3.24650167148967	3.41406978725059	3.5816379030115	3.3053451829493	3.47595050532146	3.64655582769362	3.37138929373435	3.54197510130534	3.71924487331287	2.97158010990798	8.8460821710783	0.2564091480385	62.6414532626354	0.15584661880556	0.159481180133169	0.15255672414627	0.177024640869996	0.180725796439881	0.17367446710724	0.204912560579812	0.205662951861627	0.200135032955809	0.000372194531683763	0.000381517202761954	0.00123164063045218
156	29.6045667991337	0.14	2.97278955469761	2.81747705327461	3.12810205612062	0.160689937183795	29.2398433115452	27.8166657644464	30.6630208586439	7.88	5.82	10.73	3.32372995673923	3.49378117305347	3.66383238936772	3.38753015868812	3.56084556977261	3.7341609808571	3.45883332457358	3.63531548152996	3.81661582848601	2.97278955469761	8.75643921452087	0.193631683007626	62.2471846896771	0.15584661880556	0.159481180133169	0.15255672414627	0.177024640869996	0.180725796439881	0.17367446710724	0.204912560579812	0.205662951861627	0.200135032955809	0.000372194531683763	0.000381517202761954	0.00123164063045218
156	29.6045667991337	0.14	2.97436346048443	2.82001407539893	3.12871284556993	0.160744558964376	28.8573510758404	27.4530747542319	30.2616273974489	7.92	5.89	10.7	3.26373012503681	3.43067604915422	3.59762197327163	3.32535586946668	3.49545406612475	3.66555226278281	3.39464587457818	3.5700155185804	3.74350626278102	2.97436346048443	8.73459546676884	0.0204370381884476	62.0555603422542	0.15584661880556	0.159481180133169	0.15255672414627	0.177024640869996	0.180725796439881	0.17367446710724	0.204912560579812	0.205662951861627	0.200135032955809	0.000372194531683763	0.000381517202761954	0.00123164063045218
156	29.6045667991337	0.14	2.97444855923569	2.81759664523871	3.13130047323268	0.152294562483074	28.4584771784938	27.0285658375058	29.8883885194818	7.9	5.86	10.72	3.22035578108793	3.39072454134986	3.5610933016118	3.28160162709048	3.45521051967442	3.62881941225836	3.35326798149507	3.52824182510771	3.70051721820154	2.97444855923569	8.73986805473071	0.163974550531249	62.243206254343	0.15584661880556	0.159481180133169	0.15255672414627	0.177024640869996	0.180725796439881	0.17367446710724	0.204912560579812	0.205662951861627	0.200135032955809	0.000372194531683763	0.000381517202761954	0.00123164063045218
156	29.6045667991337	0.14	2.97571910861581	2.82053283110874	3.13090538612288	0.162370892561777	29.1839391274014	27.7722701529424	30.5956081018603	7.97	5.96	10.8	3.28166773588523	3.44847543657805	3.61528313727087	3.34240409104432	3.51229903047303	3.68219396990174	3.41697393104183	3.58829856824019	3.76518859741848	2.97571910861581	8.81448982838897	-0.375198332768768	61.9173584221414	0.15584661880556	0.159481180133169	0.15255672414627	0.177024640869996	0.180725796439881	0.17367446710724	0.204912560579812	0.205662951861627	0.200135032955809	0.000372194531683763	0.000381517202761954	0.00123164063045218
156	29.6045667991337	0.14	2.97604894623618	2.82084562538902	3.13125226708334	0.161669657049872	29.1122626730509	27.700419483449	30.5241058626529	8	5.89	10.9	3.26365854849249	3.43000166461853	3.59634478074457	3.32347926989181	3.49287134627476	3.6622634226577	3.39438769157552	3.5608709783083	3.73804108102894	2.97604894623618	8.82818337882584	-0.0895434528840233	62.2552422682952	0.15584661880556	0.159481180133169	0.15255672414627	0.177024640869996	0.180725796439881	0.17367446710724	0.204912560579812	0.205662951861627	0.200135032955809	0.000372194531683763	0.000381517202761954	0.00123164063045218
156	29.6045667991337	0.14	2.97818489561083	2.82336595761909	3.13300383360257	0.167809615762197	29.8324282646997	28.4175838065826	31.2472727228169	7.96	5.85	10.68	3.36326368380846	3.53071264838653	3.69816161296461	3.4258386147359	3.59640303750502	3.76696746027414	3.50031690549692	3.67150373994852	3.84762131357361	2.97818489561083	8.7490606382576	0.312382630291188	62.3793749913076	0.15584661880556	0.159481180133169	0.15255672414627	0.177024640869996	0.180725796439881	0.17367446710724	0.204912560579812	0.205662951861627	0.200135032955809	0.000372194531683763	0.000381517202761954	0.00123164063045218
156	29.6045667991337	0.14	2.97856077915846	2.82414551855672	3.1329760397602	0.164789795056166	29.4118979082412	28.0017230841937	30.8220727322888	8.01	5.88	10.77	3.29460732251219	3.46052469435964	3.62644206620708	3.35471735538929	3.52366188577198	3.69260641615467	3.42494046628667	3.59746900670733	3.76619319367259	2.97856077915846	8.82169268869648	0.264981554460402	62.565086759253	0.15584661880556	0.159481180133169	0.15255672414627	0.177024640869996	0.180725796439881	0.17367446710724	0.204912560579812	0.205662951861627	0.200135032955809	0.000372194531683763	0.000381517202761954	0.00123164063045218
156	29.6045667991337	0.14	2.9823468452042	2.82653292594025	3.13816076446815	0.158643884756277	29.0489012362776	27.6241956154488	30.4736068571063	7.95	5.91	10.78	3.27388398885404	3.44273310163158	3.61158221440912	3.33507413389222	3.50707910122526	3.6790840685583	3.40611825462249	3.5819339216992	3.75884178081837	2.9823468452042	8.77453970439159	0.102416668867741	62.3081776863769	0.15584661880556	0.159481180133169	0.15255672414627	0.177024640869996	0.180725796439881	0.17367446710724	0.204912560579812	0.205662951861627	0.200135032955809	0.000372194531683763	0.000381517202761954	0.00123164063045218
156	29.6045667991337	0.14	2.98519350854256	2.83022321852287	3.14016379856225	0.162425002148387	29.2278633623527	27.814350879557	30.6413758451485	7.92	5.9	10.85	3.30744944495825	3.47553250024538	3.64361555553251	3.36994822935524	3.54120744403891	3.71246665872258	3.44024546375272	3.61306220544656	3.79454158173351	2.98519350854256	8.83094561100399	0.587520144090143	62.9064805055953	0.15584661880556	0.159481180133169	0.15255672414627	0.177024640869996	0.180725796439881	0.17367446710724	0.204912560579812	0.205662951861627	0.200135032955809	0.000372194531683763	0.000381517202761954	0.00123164063045218
156	29.6045667991337	0.14	2.98718326855659	2.83043320678063	3.14393333033256	0.156313270617805	28.8681285569233	27.4397988054259	30.2964583084207	7.96	5.87	10.83	3.24823016823805	3.41731099211378	3.58639181598951	3.30870719950707	3.48093604730442	3.65316489510177	3.37541477906665	3.54908138345853	3.7284770153086	2.98718326855659	8.8134303713823	-0.00634078129532033	62.2927098424948	0.15584661880556	0.159481180133169	0.15255672414627	0.177024640869996	0.180725796439881	0.17367446710724	0.204912560579812	0.205662951861627	0.200135032955809	0.000372194531683763	0.000381517202761954	0.00123164063045218
156	29.6045667991337	0.14	2.98856052418372	2.83334908520985	3.14377196315758	0.158808208401474	29.3199747373117	27.882858820048	30.7570906545754	7.98	5.94	10.78	3.29137536308214	3.46101678882339	3.63065821456464	3.35208543905978	3.5248559347823	3.69762643050482	3.42649953557534	3.60277140917767	3.77975796004396	2.98856052418372	8.83289122609538	0.666142721255379	63.0571305466189	0.15584661880556	0.159481180133169	0.15255672414627	0.177024640869996	0.180725796439881	0.17367446710724	0.204912560579812	0.205662951861627	0.200135032955809	0.000372194531683763	0.000381517202761954	0.00123164063045218
156	29.6045667991337	0.14	2.98889216893383	2.8342501085393	3.14353422932837	0.161461355439296	29.073390648343	27.6623481450739	30.4844331516122	7.95	5.85	10.82	3.27730738770075	3.44448119362898	3.61165499955721	3.3384939356612	3.50878883670933	3.67908373775746	3.40579737094769	3.58042695896587	3.75530455326469	2.98889216893383	8.81071418537148	0.276162024768121	62.4871562830229	0.15584661880556	0.159481180133169	0.15255672414627	0.177024640869996	0.180725796439881	0.17367446710724	0.204912560579812	0.205662951861627	0.200135032955809	0.000372194531683763	0.000381517202761954	0.00123164063045218
156	29.6045667991337	0.14	2.989013675144	2.83310056843341	3.14492678185459	0.158830893719402	28.8588033602376	27.4444118072522	30.273194913223	7.95	5.82	10.78	3.2519794691396	3.41957541996328	3.58717137078697	3.31272344150134	3.4834499298642	3.65417641822706	3.38323983747247	3.55401205847941	3.72950516971511	2.989013675144	8.78614503641684	0.357309093443476	62.533227713539	0.15584661880556	0.159481180133169	0.15255672414627	0.177024640869996	0.180725796439881	0.17367446710724	0.204912560579812	0.205662951861627	0.200135032955809	0.000372194531683763	0.000381517202761954	0.00123164063045218
156	29.6045667991337	0.14	2.99012745401406	2.83361552244415	3.14663938558397	0.15568282945961	28.7831568055749	27.3556176007772	30.2106960103725	8.05	5.92	10.79	3.20467370040436	3.37190799255871	3.53914228471306	3.26229686281262	3.43253819083955	3.60277951886648	3.33527487576567	3.51004035341341	3.67741671102823	2.99012745401406	8.78763833690796	-0.515035509467691	61.7566057794467	0.15584661880556	0.159481180133169	0.15255672414627	0.177024640869996	0.180725796439881	0.17367446710724	0.204912560579812	0.205662951861627	0.200135032955809	0.000372194531683763	0.000381517202761954	0.00123164063045218
156	29.6045667991337	0.14	2.9905640139687	2.83573846881125	3.14538955912616	0.158587226760962	29.0419578661146	27.61729039972	30.4666253325091	7.94	5.89	10.68	3.27571041511348	3.44469144077518	3.61367246643689	3.33709763988715	3.5092453912023	3.68139314251745	3.41099106652081	3.58809850779882	3.75870518684209	2.9905640139687	8.78082834890799	0.159016703635156	62.361463665629	0.15584661880556	0.159481180133169	0.15255672414627	0.177024640869996	0.180725796439881	0.17367446710724	0.204912560579812	0.205662951861627	0.200135032955809	0.000372194531683763	0.000381517202761954	0.00123164063045218
156	29.6045667991337	0.14	2.99125423137659	2.83655623139699	3.1459522313562	0.160775553540162	29.3814307216279	27.9518154984062	30.8110459448497	7.95	5.94	10.7	3.31005046841279	3.47934532296508	3.64864017751737	3.37175288617957	3.54420355419787	3.71665422221616	3.44414983732876	3.62578237956737	3.79800227239946	2.99125423137659	8.79893576002732	0.256423326385027	62.5325800407838	0.15584661880556	0.159481180133169	0.15255672414627	0.177024640869996	0.180725796439881	0.17367446710724	0.204912560579812	0.205662951861627	0.200135032955809	0.000372194531683763	0.000381517202761954	0.00123164063045218
156	29.6045667991337	0.14	2.99412852492168	2.8390749872181	3.14918206262526	0.163425003544449	29.2407937324878	27.8318309751158	30.6497564898597	8.03	5.93	10.7	3.26751001789494	3.43292493179946	3.59833984570397	3.32669249428614	3.49510347069185	3.66351444709756	3.40141610022916	3.57294704877481	3.74123952270646	2.99412852492168	8.79644521192838	0.248157192099969	62.518010017471	0.15584661880556	0.159481180133169	0.15255672414627	0.177024640869996	0.180725796439881	0.17367446710724	0.204912560579812	0.205662951861627	0.200135032955809	0.000372194531683763	0.000381517202761954	0.00123164063045218
156	29.6045667991337	0.14	2.9947637350627	2.8388369485384	3.15069052158699	0.16253445876054	29.3312539595862	27.9133116988014	30.7491962203711	7.93	5.9	10.88	3.31350669567811	3.48182642878227	3.65014616188643	3.37576778862467	3.54725026486172	3.71873274109877	3.44536238543617	3.61703708727644	3.78974268490252	2.9947637350627	8.81208451520019	0.16087959981424	62.4267462032752	0.15584661880556	0.159481180133169	0.15255672414627	0.177024640869996	0.180725796439881	0.17367446710724	0.204912560579812	0.205662951861627	0.200135032955809	0.000372194531683763	0.000381517202761954	0.00123164063045218
156	29.6045667991337	0.14	2.99503024657522	2.83872488224039	3.15133561091004	0.159767039889299	29.1897942391083	27.7641719920685	30.6154164861481	7.98	5.86	10.69	3.27920671541764	3.44758595062325	3.61596518582887	3.3398052741308	3.51129609694165	3.68278691975249	3.40862214965513	3.58731761619099	3.76461669732979	2.99503024657522	8.76660709564266	0.316862663799766	62.4624312104785	0.15584661880556	0.159481180133169	0.15255672414627	0.177024640869996	0.180725796439881	0.17367446710724	0.204912560579812	0.205662951861627	0.200135032955809	0.000372194531683763	0.000381517202761954	0.00123164063045218
156	29.6045667991337	0.14	2.99629231468834	2.83942048011172	3.15316414926496	0.160896843685835	29.5899474125829	28.1508331536894	31.0290616714764	8.04	5.91	10.85	3.29976607226498	3.46845523253543	3.63714439280588	3.35921672730245	3.53094509727933	3.70267346725622	3.42708449444266	3.60201586991147	3.7776075823658	2.99629231468834	8.8539509366474	-0.778967655814266	61.6858987508055	0.15584661880556	0.159481180133169	0.15255672414627	0.177024640869996	0.180725796439881	0.17367446710724	0.204912560579812	0.205662951861627	0.200135032955809	0.000372194531683763	0.000381517202761954	0.00123164063045218
156	29.6045667991337	0.14	2.99667028825243	2.84152919390253	3.15181138260233	0.165670567425509	29.7879504856717	28.3642983187029	31.2116026526405	8.07	5.91	10.84	3.3149448366444	3.48132753178617	3.64771022692794	3.37407205140624	3.54342244158761	3.71277283176899	3.44722982924918	3.61695192339023	3.79164623144871	2.99667028825243	8.87193259734898	-0.239331032423853	62.2493498978589	0.15584661880556	0.159481180133169	0.15255672414627	0.177024640869996	0.180725796439881	0.17367446710724	0.204912560579812	0.205662951861627	0.200135032955809	0.000372194531683763	0.000381517202761954	0.00123164063045218
156	29.6045667991337	0.14	3.00577139283554	2.8497993113405	3.16174347433058	0.163164755868137	29.5169317427964	28.0933081310912	30.9405553545016	7.92	5.82	10.69	3.34017265926204	3.50943534070592	3.6786980221498	3.40326211747997	3.5757218464894	3.74818157549882	3.47234948235556	3.64844778309045	3.82515345136207	3.00577139283554	8.75392538480463	-0.15588734199778	61.9130241803297	0.15584661880556	0.159481180133169	0.15255672414627	0.177024640869996	0.180725796439881	0.17367446710724	0.204912560579812	0.205662951861627	0.200135032955809	0.000372194531683763	0.000381517202761954	0.00123164063045218
156	29.6045667991337	0.14	3.00743135696992	2.85157497194716	3.16328774199267	0.162151627645446	29.5040596857894	28.075754527074	30.9323648445047	8.01	5.97	10.76	3.30322283420144	3.47126854816174	3.63931426212204	3.36348426527953	3.53459567468881	3.70570708409809	3.43608733731907	3.61450499140549	3.78757016384838	3.00743135696992	8.82005158962343	-0.484885105478567	61.8612679083745	0.15584661880556	0.159481180133169	0.15255672414627	0.177024640869996	0.180725796439881	0.17367446710724	0.204912560579812	0.205662951861627	0.200135032955809	0.000372194531683763	0.000381517202761954	0.00123164063045218
156	29.6045667991337	0.14	3.00882802944646	2.85321428621552	3.1644417726774	0.168145557886774	29.712976697895	28.3054899935551	31.1204634022349	7.97	5.92	10.81	3.34441743077926	3.51071814024079	3.67701884970232	3.40629934948978	3.57567712908307	3.74505490867636	3.480123042803	3.6514997929564	3.82545919189998	3.00882802944646	8.80832734233098	-0.0100383833249764	62.2793111352984	0.15584661880556	0.159481180133169	0.15255672414627	0.177024640869996	0.180725796439881	0.17367446710724	0.204912560579812	0.205662951861627	0.200135032955809	0.000372194531683763	0.000381517202761954	0.00123164063045218
156	29.6045667991337	0.14	3.00985547415726	2.85409293470122	3.16561801361331	0.158079936321752	28.8695127555725	27.4506065911601	30.2884189199849	8.01	5.92	10.83	3.229476625735	3.39640642660712	3.56333622747923	3.28838077355215	3.45835529615635	3.62832981876056	3.35738574034913	3.53374434651864	3.70710439687749	3.00985547415726	8.81052701296182	0.0447110685864208	62.3522791333406	0.15584661880556	0.159481180133169	0.15255672414627	0.177024640869996	0.180725796439881	0.17367446710724	0.204912560579812	0.205662951861627	0.200135032955809	0.000372194531683763	0.000381517202761954	0.00123164063045218
156	29.6045667991337	0.14	3.01080618601234	2.85422922348359	3.1673831485411	0.157115451388404	29.0755948191178	27.6413596305593	30.5098300076763	8.05	5.96	10.84	3.23713099212344	3.40509694028699	3.57306288845054	3.29527596346201	3.46625889650063	3.63724182953924	3.36670119888106	3.53803311564175	3.71337391955556	3.01080618601234	8.84057547229798	-0.125758786233339	62.3072269012844	0.15584661880556	0.159481180133169	0.15255672414627	0.177024640869996	0.180725796439881	0.17367446710724	0.204912560579812	0.205662951861627	0.200135032955809	0.000372194531683763	0.000381517202761954	0.00123164063045218
156	29.6045667991337	0.14	3.01424665948412	2.85730741110902	3.17118590785922	0.158603516120502	29.1119391446391	27.6839258737349	30.5399524155433	7.98	5.96	10.83	3.26650882225553	3.43500435894284	3.60349989563014	3.32667544426916	3.49827454130743	3.6698736383457	3.39652347103088	3.5719949557556	3.7499699891035	3.01424665948412	8.82515907254268	0.671511438373365	63.0346638521651	0.15584661880556	0.159481180133169	0.15255672414627	0.177024640869996	0.180725796439881	0.17367446710724	0.204912560579812	0.205662951861627	0.200135032955809	0.000372194531683763	0.000381517202761954	0.00123164063045218
156	29.6045667991337	0.14	3.02029811426482	2.86315704938905	3.1774391791406	0.160196881435766	29.3914080576553	27.958232895158	30.8245832201526	7.95	5.92	10.72	3.31210489787123	3.48188767681205	3.65167045575287	3.37392526002336	3.54687703064921	3.71982880127507	3.44584987963425	3.62309397586749	3.80137935737367	3.02029811426482	8.7920443763016	-0.000438602663475426	62.2370259090778	0.15584661880556	0.159481180133169	0.15255672414627	0.177024640869996	0.180725796439881	0.17367446710724	0.204912560579812	0.205662951861627	0.200135032955809	0.000372194531683763	0.000381517202761954	0.00123164063045218
156	29.6045667991337	0.14	3.02055737744843	2.8626121147454	3.17850264015146	0.157770046520462	29.3684269489476	27.9233169111808	30.8135369867143	7.99	5.92	10.85	3.29411012070502	3.46458956682819	3.63506901295137	3.35474562027184	3.52836312371634	3.70198062716085	3.42480654396405	3.60216618494061	3.78161426193289	3.02055737744843	8.85686647473749	0.271785750543498	62.7099227975103	0.15584661880556	0.159481180133169	0.15255672414627	0.177024640869996	0.180725796439881	0.17367446710724	0.204912560579812	0.205662951861627	0.200135032955809	0.000372194531683763	0.000381517202761954	0.00123164063045218
156	29.6045667991337	0.14	3.02827143518657	2.87076492750769	3.18577794286546	0.163182112614879	29.498793968235	28.0761355756086	30.9214523608614	7.99	5.88	10.81	3.31239690465572	3.4802408461208	3.64808478758589	3.37338486587539	3.54431915553475	3.71525344519411	3.44387778513427	3.62012737323148	3.79176693096445	3.02827143518657	8.78397192957048	0.0884858452179048	62.3889709672038	0.15584661880556	0.159481180133169	0.15255672414627	0.177024640869996	0.180725796439881	0.17367446710724	0.204912560579812	0.205662951861627	0.200135032955809	0.000372194531683763	0.000381517202761954	0.00123164063045218
156	29.6045667991337	0.14	3.04360967056215	2.8860600931966	3.20115924792771	0.161525070765925	29.254204115348	27.8347200360286	30.6736881946675	8.03	5.93	10.83	3.26499661777499	3.43150128216408	3.59800594655318	3.32395991094448	3.49347151974724	3.66298312855001	3.39634632519371	3.56909664538216	3.74538702820759	3.04360967056215	8.81817233460687	-0.0958779861910429	62.2545304787246	0.15584661880556	0.159481180133169	0.15255672414627	0.177024640869996	0.180725796439881	0.17367446710724	0.204912560579812	0.205662951861627	0.200135032955809	0.000372194531683763	0.000381517202761954	0.00123164063045218
156	29.6045667991337	0.15	2.8213357044544	2.67620518870446	2.96646622020434	0.16420038416531	28.7893549403377	27.4060653742752	30.1726445064002	8.04	5.99	10.82	3.21271949230482	3.37487780622909	3.53703612015336	3.27061726045693	3.43569789750528	3.60077853455362	3.33951502563967	3.51179724017564	3.68504264019368	2.8213357044544	8.93648306293043	-0.520822073768737	62.1287425097948	0.15584661880556	0.159481180133169	0.15255672414627	0.177024640869996	0.180725796439881	0.17367446710724	0.204912560579812	0.205662951861627	0.200135032955809	0.000372194531683763	0.000381517202761954	0.00123164063045218
156	29.6045667991337	0.15	2.86844526937046	2.72174249904884	3.01514803969208	0.165787527408048	28.9212568229645	27.5396109563109	30.3029026896181	8.17	5.96	11.05	3.18040638778323	3.33996548057254	3.49952457336184	3.23484871965419	3.39713915178303	3.55942958391187	3.29770881447655	3.46826166631313	3.63801411312792	2.86844526937046	9.02198633731876	-0.210246137521388	62.6779158613647	0.15584661880556	0.159481180133169	0.15255672414627	0.177024640869996	0.180725796439881	0.17367446710724	0.204912560579812	0.205662951861627	0.200135032955809	0.000372194531683763	0.000381517202761954	0.00123164063045218
156	29.6045667991337	0.15	2.87763255033143	2.73041324538848	3.02485185527438	0.164937011622584	28.8463369815839	27.4640175999765	30.2286563631913	7.91	5.92	10.82	3.26805491234415	3.43254270547368	3.59703049860321	3.32994926319754	3.49755232380333	3.66515538440912	3.40190370628468	3.57323859907205	3.74406617196684	2.87763255033143	8.8662303324961	-0.19527559910398	62.1941823307115	0.15584661880556	0.159481180133169	0.15255672414627	0.177024640869996	0.180725796439881	0.17367446710724	0.204912560579812	0.205662951861627	0.200135032955809	0.000372194531683763	0.000381517202761954	0.00123164063045218
156	29.6045667991337	0.15	2.88157735786973	2.73421918970096	3.02893552603849	0.163460153370429	28.9415924142828	27.5472258632965	30.3359589652691	8.02	5.94	10.89	3.23562364837605	3.39940222300513	3.5631807976342	3.29432166524754	3.46107137576308	3.62782108627861	3.3613028961784	3.53431463507942	3.7037867633146	2.88157735786973	8.92544184723582	-0.341305208525707	62.2546365103117	0.15584661880556	0.159481180133169	0.15255672414627	0.177024640869996	0.180725796439881	0.17367446710724	0.204912560579812	0.205662951861627	0.200135032955809	0.000372194531683763	0.000381517202761954	0.00123164063045218
156	29.6045667991337	0.15	2.88340176504107	2.73449687831955	3.03230665176259	0.160332835883154	28.3856873308915	27.0022517841176	29.7691228776654	8	5.9	10.82	3.18032157888738	3.34326243128669	3.506203283686	3.23854881348415	3.40447288471927	3.57039695595439	3.3033144849948	3.47768656875089	3.64297355636047	2.88340176504107	8.86386034611328	0.388273198108466	62.7684878136789	0.15584661880556	0.159481180133169	0.15255672414627	0.177024640869996	0.180725796439881	0.17367446710724	0.204912560579812	0.205662951861627	0.200135032955809	0.000372194531683763	0.000381517202761954	0.00123164063045218
156	29.6045667991337	0.15	2.88386186848348	2.73519660801076	3.0325271289562	0.166948710679283	29.1558513999481	27.7688170015951	30.542885798301	7.95	5.86	10.79	3.29106724890147	3.45545392339527	3.61984059788908	3.35258122995388	3.52004048790323	3.68749974585259	3.42302810676481	3.5915326495343	3.75883393752661	2.88386186848348	8.81509376151204	-0.369582575148482	61.859550016924	0.15584661880556	0.159481180133169	0.15255672414627	0.177024640869996	0.180725796439881	0.17367446710724	0.204912560579812	0.205662951861627	0.200135032955809	0.000372194531683763	0.000381517202761954	0.00123164063045218
156	29.6045667991337	0.15	2.8862357343442	2.73780981006028	3.03466165862812	0.163371356095596	28.8081504196351	27.4197620989906	30.1965387402795	8.06	5.95	10.94	3.20629252474	3.36864182149347	3.53099111824693	3.26358707549582	3.42883745814562	3.59408784079541	3.33312153674499	3.49904592804473	3.67152792651959	2.8862357343442	8.93669430074605	0.206250888823407	62.8018925137585	0.15584661880556	0.159481180133169	0.15255672414627	0.177024640869996	0.180725796439881	0.17367446710724	0.204912560579812	0.205662951861627	0.200135032955809	0.000372194531683763	0.000381517202761954	0.00123164063045218
156	29.6045667991337	0.15	2.88931466544338	2.74382370863101	3.03480562225575	0.175072535556533	29.7735942379442	28.3971858711982	31.1500026046902	8.04	5.95	10.94	3.3278476861129	3.48914808465232	3.65044848319174	3.38775591720838	3.55196006088968	3.71616420457099	3.4597623729413	3.6241925553479	3.79539936459206	2.88931466544338	8.94970309161608	0.126397957058984	62.8073176415364	0.15584661880556	0.159481180133169	0.15255672414627	0.177024640869996	0.180725796439881	0.17367446710724	0.204912560579812	0.205662951861627	0.200135032955809	0.000372194531683763	0.000381517202761954	0.00123164063045218
156	29.6045667991337	0.15	2.89269738147197	2.74352198478363	3.0418727781603	0.164243965544972	29.0672947786136	27.6708722965799	30.4637172606473	7.94	5.87	10.92	3.28160484450672	3.4472124456298	3.61282004675289	3.3430741353022	3.5117838106462	3.6804934859902	3.41129962859042	3.58360617173456	3.75395261704732	2.89269738147197	8.87421960702042	0.127027349016717	62.5020691691811	0.15584661880556	0.159481180133169	0.15255672414627	0.177024640869996	0.180725796439881	0.17367446710724	0.204912560579812	0.205662951861627	0.200135032955809	0.000372194531683763	0.000381517202761954	0.00123164063045218
156	29.6045667991337	0.15	2.8932682635943	2.74516404966334	3.04137247752525	0.167739538950306	29.2597782095265	27.8717442023828	30.6478122166703	8.09	5.98	10.98	3.24718185109087	3.40889397086229	3.57060609063371	3.3044840546554	3.46904986763864	3.63361568062187	3.37226004041193	3.5450636518335	3.71156406195449	2.8932682635943	8.96063482116259	0.327340093936173	63.0547435553686	0.15584661880556	0.159481180133169	0.15255672414627	0.177024640869996	0.180725796439881	0.17367446710724	0.204912560579812	0.205662951861627	0.200135032955809	0.000372194531683763	0.000381517202761954	0.00123164063045218
156	29.6045667991337	0.15	2.89748702298404	2.74813450870959	3.04683953725849	0.16019774136489	28.8301754367026	27.4243714264644	30.2359794469408	8.03	5.95	10.86	3.21951879273627	3.3845549337469	3.54959107475753	3.27782260670202	3.44584746655002	3.61387232639802	3.34840239681562	3.52198435409341	3.69283788577787	2.89748702298404	8.89611867073517	0.000244257053216548	62.5394750406237	0.15584661880556	0.159481180133169	0.15255672414627	0.177024640869996	0.180725796439881	0.17367446710724	0.204912560579812	0.205662951861627	0.200135032955809	0.000372194531683763	0.000381517202761954	0.00123164063045218
156	29.6045667991337	0.15	2.89885393288236	2.75133738782116	3.04637047794355	0.167041801761586	29.2335089526489	27.8432454039423	30.6237725013555	8.07	5.97	10.87	3.25344830527125	3.41589885730997	3.57834940934869	3.3114422040198	3.47678849620331	3.64213478838683	3.38415782658147	3.55166502031582	3.71670898506528	2.89885393288236	8.92072155720824	0.124086285955183	62.7316396773273	0.15584661880556	0.159481180133169	0.15255672414627	0.177024640869996	0.180725796439881	0.17367446710724	0.204912560579812	0.205662951861627	0.200135032955809	0.000372194531683763	0.000381517202761954	0.00123164063045218
156	29.6045667991337	0.15	2.90119588471632	2.75175526259002	3.05063650684261	0.166465995675984	29.1712051829679	27.7810271094431	30.5613832564927	7.99	5.87	10.83	3.27541401025357	3.43931755207844	3.60322109390331	3.3355884341301	3.50250313764927	3.66941784116844	3.39695626350788	3.57460464900958	3.74580109834264	2.90119588471632	8.86789870834169	0.392537117555071	62.7295343736616	0.15584661880556	0.159481180133169	0.15255672414627	0.177024640869996	0.180725796439881	0.17367446710724	0.204912560579812	0.205662951861627	0.200135032955809	0.000372194531683763	0.000381517202761954	0.00123164063045218
156	29.6045667991337	0.15	2.90430048579163	2.75462514857352	3.05397582300974	0.161414272170433	29.1950323881569	27.7778397210563	30.6122250552576	8.03	5.92	10.86	3.26071281070217	3.42707053798596	3.59342826526975	3.31974423757213	3.48911367873032	3.6584831198885	3.3880802552768	3.55959451704043	3.73675100903956	2.90430048579163	8.91832197552847	0.486631212621812	63.0675123294085	0.15584661880556	0.159481180133169	0.15255672414627	0.177024640869996	0.180725796439881	0.17367446710724	0.204912560579812	0.205662951861627	0.200135032955809	0.000372194531683763	0.000381517202761954	0.00123164063045218
156	29.6045667991337	0.15	2.90471826815361	2.75454917801185	3.05488735829537	0.162430246829452	28.6932739874849	27.3056419640755	30.0809060108944	8.02	5.89	10.81	3.20728626020705	3.37027576723859	3.53326527427013	3.26547254533693	3.43141899264754	3.59736543995815	3.33497481515273	3.5040866073394	3.67391389590665	2.90471826815361	8.84195129832287	0.045178276027565	62.3673322483966	0.15584661880556	0.159481180133169	0.15255672414627	0.177024640869996	0.180725796439881	0.17367446710724	0.204912560579812	0.205662951861627	0.200135032955809	0.000372194531683763	0.000381517202761954	0.00123164063045218
156	29.6045667991337	0.15	2.9064268186066	2.75796257810056	3.05489105911265	0.16620529947788	29.1282229658021	27.7387877891447	30.5176581424596	8	5.92	11.01	3.26653635644253	3.43015707966851	3.59377780289448	3.32630939658016	3.49292414987026	3.65953890316036	3.39498691285126	3.56175213813778	3.73550975430344	2.9064268186066	8.91631378863234	-0.224169676942585	62.3037141036644	0.15584661880556	0.159481180133169	0.15255672414627	0.177024640869996	0.180725796439881	0.17367446710724	0.204912560579812	0.205662951861627	0.200135032955809	0.000372194531683763	0.000381517202761954	0.00123164063045218
156	29.6045667991337	0.15	2.9087277740265	2.75953481189549	3.05792073615751	0.164249915500996	28.8779568099839	27.4906603835093	30.2652532364586	8.02	5.91	10.96	3.22983725285535	3.39282866944819	3.55582008604103	3.28848259729087	3.45443350905879	3.62038442082672	3.3563395461267	3.52198451562099	3.68653411331421	2.9087277740265	8.92018583954766	-0.0283220453958914	62.5245410132988	0.15584661880556	0.159481180133169	0.15255672414627	0.177024640869996	0.180725796439881	0.17367446710724	0.204912560579812	0.205662951861627	0.200135032955809	0.000372194531683763	0.000381517202761954	0.00123164063045218
156	29.6045667991337	0.15	2.90952173357788	2.75958157620148	3.05946189095428	0.16209095151366	28.7813546357246	27.3877247436625	30.1749845277867	8.01	5.89	10.88	3.22286473946067	3.38686086111823	3.55085698277579	3.28169630088531	3.44868607840021	3.61567585591511	3.34720127184188	3.51464607136693	3.68572235562346	2.90952173357788	8.8626062055248	0.0269541977820184	62.4456641484782	0.15584661880556	0.159481180133169	0.15255672414627	0.177024640869996	0.180725796439881	0.17367446710724	0.204912560579812	0.205662951861627	0.200135032955809	0.000372194531683763	0.000381517202761954	0.00123164063045218
156	29.6045667991337	0.15	2.90962662788806	2.76151008108098	3.05774317469514	0.169020756363996	28.9923132267736	27.6232449621371	30.3613814914102	7.94	5.83	10.84	3.27537786134798	3.43771273152023	3.60004760169247	3.33669487191828	3.50206874686239	3.66744262180649	3.40394164302011	3.57303966518197	3.7442035002937	2.90962662788806	8.83227909037656	-0.107150004439237	62.094014949191	0.15584661880556	0.159481180133169	0.15255672414627	0.177024640869996	0.180725796439881	0.17367446710724	0.204912560579812	0.205662951861627	0.200135032955809	0.000372194531683763	0.000381517202761954	0.00123164063045218
156	29.6045667991337	0.15	2.91061748331375	2.7616507003819	3.05958426624559	0.16016543054954	28.1572718377965	26.7841147518167	29.5304289237763	8.08	5.91	10.9	3.12555744520774	3.28579725127536	3.44603705734298	3.18102144310211	3.3441047548234	3.50718806654469	3.24896274322754	3.41128263232935	3.58074281119068	2.91061748331375	8.88612115005424	-0.0326773625652623	62.4160375396106	0.15584661880556	0.159481180133169	0.15255672414627	0.177024640869996	0.180725796439881	0.17367446710724	0.204912560579812	0.205662951861627	0.200135032955809	0.000372194531683763	0.000381517202761954	0.00123164063045218
156	29.6045667991337	0.15	2.9125853836055	2.76198145709589	3.06318931011511	0.16264203283213	29.0865223732876	27.6809663880173	30.4920783585579	7.92	5.93	10.64	3.29233678471304	3.45951171670105	3.62668664868905	3.35459623566153	3.52493251478943	3.69526879391733	3.43131885733827	3.60642969222	3.77995823139858	2.9125853836055	8.78754273161225	0.334083452367686	62.5020199357156	0.15584661880556	0.159481180133169	0.15255672414627	0.177024640869996	0.180725796439881	0.17367446710724	0.204912560579812	0.205662951861627	0.200135032955809	0.000372194531683763	0.000381517202761954	0.00123164063045218
156	29.6045667991337	0.15	2.91322666346501	2.76625726209122	3.0601960648388	0.168540982852663	29.0670800644426	27.692132179002	30.4420279498833	8.07	5.97	10.9	3.23380382029663	3.39436609466055	3.55492836902447	3.29132716098397	3.45474553884798	3.618163916712	3.36125335603517	3.52894924139051	3.69684445200626	2.91322666346501	8.93310081890772	-0.67899270656912	61.9332957368765	0.15584661880556	0.159481180133169	0.15255672414627	0.177024640869996	0.180725796439881	0.17367446710724	0.204912560579812	0.205662951861627	0.200135032955809	0.000372194531683763	0.000381517202761954	0.00123164063045218
156	29.6045667991337	0.15	2.91517308654943	2.76524013729075	3.06510603580811	0.162124619396913	28.5117097667121	27.1313075137295	29.8921120196946	7.94	5.87	10.85	3.22021637193933	3.38405639080561	3.54789640967189	3.28069611291509	3.44761325479362	3.61453039667215	3.34181706017805	3.51864865488295	3.6854744463617	2.91517308654943	8.84715894861408	-0.452936678324246	61.8931268576603	0.15584661880556	0.159481180133169	0.15255672414627	0.177024640869996	0.180725796439881	0.17367446710724	0.204912560579812	0.205662951861627	0.200135032955809	0.000372194531683763	0.000381517202761954	0.00123164063045218
156	29.6045667991337	0.15	2.91664901352233	2.7687307650798	3.06456726196485	0.163502418714863	28.7287105976176	27.3448142719513	30.1126069232839	8.02	5.95	10.86	3.21260340901839	3.37519036277671	3.53777731653503	3.27092981966771	3.43646862033141	3.60200742099511	3.33929313941822	3.50802355703024	3.67830851235483	2.91664901352233	8.89464223928083	0.500335622017748	62.9764862522907	0.15584661880556	0.159481180133169	0.15255672414627	0.177024640869996	0.180725796439881	0.17367446710724	0.204912560579812	0.205662951861627	0.200135032955809	0.000372194531683763	0.000381517202761954	0.00123164063045218
156	29.6045667991337	0.15	2.91843831855997	2.76814361753299	3.06873301958696	0.163426626439951	28.8904270277896	27.49835489376	30.2824991618191	7.96	5.83	10.86	3.25309747316948	3.41778173734373	3.58246600151797	3.31353829362807	3.48128230382143	3.64902631401478	3.37584678557388	3.55284126280525	3.71812384556153	2.91843831855997	8.85144257622176	0.104463083234256	62.4083690277642	0.15584661880556	0.159481180133169	0.15255672414627	0.177024640869996	0.180725796439881	0.17367446710724	0.204912560579812	0.205662951861627	0.200135032955809	0.000372194531683763	0.000381517202761954	0.00123164063045218
156	29.6045667991337	0.15	2.91906482484878	2.77050749184197	3.0676221578556	0.164581456976021	28.9999849285943	27.6085062885031	30.3914635686855	7.97	5.9	10.81	3.26249409596396	3.42692497101815	3.59135584607233	3.32288646745104	3.49036113973463	3.65783581201821	3.3931009447434	3.56250477585068	3.73399788994486	2.91906482484878	8.88643503025803	-0.278036510634058	62.166344303603	0.15584661880556	0.159481180133169	0.15255672414627	0.177024640869996	0.180725796439881	0.17367446710724	0.204912560579812	0.205662951861627	0.200135032955809	0.000372194531683763	0.000381517202761954	0.00123164063045218
156	29.6045667991337	0.15	2.92070857717968	2.77116613803205	3.0702510163273	0.169800271568361	29.8529024614336	28.4470950354039	31.2587098874632	8.02	5.98	10.83	3.3445527815199	3.50983493532707	3.67511708913424	3.40542419087781	3.57371450700179	3.74200482312577	3.4779787355589	3.64797156124915	3.82575452062308	2.92070857717968	8.91679481743363	0.169175052717906	62.777722567585	0.15584661880556	0.159481180133169	0.15255672414627	0.177024640869996	0.180725796439881	0.17367446710724	0.204912560579812	0.205662951861627	0.200135032955809	0.000372194531683763	0.000381517202761954	0.00123164063045218
156	29.6045667991337	0.15	2.92083523184853	2.77277273494747	3.06889772874959	0.170488484496863	29.4157554792656	28.0339056182013	30.7976053403298	7.97	5.88	10.82	3.31246626616432	3.47574465883706	3.63902305150979	3.37376544090218	3.5400653981492	3.70636535539623	3.44453956342961	3.61080535198656	3.78082192252585	2.92083523184853	8.87355279608788	0.199740244715548	62.5735866771225	0.15584661880556	0.159481180133169	0.15255672414627	0.177024640869996	0.180725796439881	0.17367446710724	0.204912560579812	0.205662951861627	0.200135032955809	0.000372194531683763	0.000381517202761954	0.00123164063045218
156	29.6045667991337	0.15	2.92130130360608	2.77113522751618	3.07146737969599	0.167197634660329	28.9136751761847	27.5393915378135	30.2879588145559	7.92	5.84	10.89	3.2738244995076	3.43719642580432	3.60056835210103	3.33563051292369	3.5020867119021	3.66854291088052	3.40209449938354	3.5703322574289	3.73850933586887	2.92130130360608	8.83650349146713	-0.0875748716885538	62.1539792544717	0.15584661880556	0.159481180133169	0.15255672414627	0.177024640869996	0.180725796439881	0.17367446710724	0.204912560579812	0.205662951861627	0.200135032955809	0.000372194531683763	0.000381517202761954	0.00123164063045218
156	29.6045667991337	0.15	2.92168097378232	2.77144302316302	3.07191892440162	0.16263180807776	28.8900365158969	27.4939229619196	30.2861500698742	8.06	5.95	10.88	3.21377950880654	3.37697197639124	3.54016444397594	3.27113598490903	3.43724095624251	3.60334592757598	3.33732587985392	3.51126126796291	3.67771449434107	2.92168097378232	8.90092766475818	-0.318058751767281	62.2647351408816	0.15584661880556	0.159481180133169	0.15255672414627	0.177024640869996	0.180725796439881	0.17367446710724	0.204912560579812	0.205662951861627	0.200135032955809	0.000372194531683763	0.000381517202761954	0.00123164063045218
156	29.6045667991337	0.15	2.92230824781785	2.77379732674895	3.07081916888676	0.162450369307562	28.5120567048084	27.1332904733394	29.8908229362773	7.96	5.9	10.84	3.21176244055351	3.37496673753646	3.53817103451941	3.27154916826035	3.43779150153798	3.60403383481561	3.33695331300554	3.51147032988229	3.68049266002592	2.92230824781785	8.86370275052307	-0.804326890023276	61.585827079638	0.15584661880556	0.159481180133169	0.15255672414627	0.177024640869996	0.180725796439881	0.17367446710724	0.204912560579812	0.205662951861627	0.200135032955809	0.000372194531683763	0.000381517202761954	0.00123164063045218
156	29.6045667991337	0.15	2.92284769656194	2.77384301824353	3.07185237488034	0.167060585034342	28.8922647539296	27.518322558261	30.2662069495982	8.08	5.92	10.96	3.20982592102172	3.37008697124764	3.53034802147355	3.26670000122036	3.42980067578963	3.59290135035891	3.33066989213491	3.49766095726536	3.66398540318131	2.92284769656194	8.91273949489806	-0.404960184834434	62.144714402974	0.15584661880556	0.159481180133169	0.15255672414627	0.177024640869996	0.180725796439881	0.17367446710724	0.204912560579812	0.205662951861627	0.200135032955809	0.000372194531683763	0.000381517202761954	0.00123164063045218
156	29.6045667991337	0.15	2.92413784532346	2.77611801074542	3.0721576799015	0.167007775025186	29.3624923166679	27.965923911031	30.7590607223048	8.05	5.99	10.93	3.27450619946299	3.43802920398738	3.60155220851177	3.33328391098586	3.49974216968349	3.66620042838113	3.4034000643565	3.57662498025464	3.74478701310996	2.92413784532346	8.95523823055851	0.0408730589085071	62.7455543628185	0.15584661880556	0.159481180133169	0.15255672414627	0.177024640869996	0.180725796439881	0.17367446710724	0.204912560579812	0.205662951861627	0.200135032955809	0.000372194531683763	0.000381517202761954	0.00123164063045218
156	29.6045667991337	0.15	2.92490193268637	2.7745925033248	3.07521136204795	0.161274142005187	28.8094625101049	27.4102619511648	30.2086630690449	8.01	5.88	10.83	3.22314045266685	3.3876708001312	3.55220114759554	3.28183199432378	3.44935834518414	3.6168846960445	3.34739287627789	3.51961451640174	3.68794588824024	2.92490193268637	8.85689062371447	-0.0128422802382936	62.4027841239681	0.15584661880556	0.159481180133169	0.15255672414627	0.177024640869996	0.180725796439881	0.17367446710724	0.204912560579812	0.205662951861627	0.200135032955809	0.000372194531683763	0.000381517202761954	0.00123164063045218
156	29.6045667991337	0.15	2.92493723828017	2.77610591905215	3.07376855750819	0.162602494806484	29.0213931648042	27.6187808305169	30.4240054990916	8.02	5.91	10.89	3.24612225009845	3.41097569292536	3.57582913575227	3.30513846566654	3.4729890310814	3.64083959649626	3.37405296783411	3.54129008248346	3.71809367019495	2.92493723828017	8.91172086234037	0.532675167032382	63.0930363685493	0.15584661880556	0.159481180133169	0.15255672414627	0.177024640869996	0.180725796439881	0.17367446710724	0.204912560579812	0.205662951861627	0.200135032955809	0.000372194531683763	0.000381517202761954	0.00123164063045218
156	29.6045667991337	0.15	2.92675991642229	2.77545250421236	3.07806732863221	0.164543692595483	29.4263544760891	28.0142238190085	30.8384851331698	8.01	5.92	10.83	3.29476474435232	3.46084602982457	3.62692731529683	3.35479746608734	3.52390485884486	3.69301225160239	3.4205148473313	3.5983989571047	3.77255014021504	2.92675991642229	8.88168047402439	0.154524163348159	62.6620233605767	0.15584661880556	0.159481180133169	0.15255672414627	0.177024640869996	0.180725796439881	0.17367446710724	0.204912560579812	0.205662951861627	0.200135032955809	0.000372194531683763	0.000381517202761954	0.00123164063045218
156	29.6045667991337	0.15	2.92747662582887	2.77655750937219	3.07839574228555	0.163376974893515	29.1534528083624	27.7484517635266	30.5584538531981	8.03	5.97	10.84	3.25676120576951	3.42166240227162	3.58656359877374	3.31569052126615	3.4835755148662	3.65146050846625	3.39023169725398	3.56047994128876	3.72835252375568	2.92747662582887	8.89626321645375	-0.290304005373939	62.2652063713052	0.15584661880556	0.159481180133169	0.15255672414627	0.177024640869996	0.180725796439881	0.17367446710724	0.204912560579812	0.205662951861627	0.200135032955809	0.000372194531683763	0.000381517202761954	0.00123164063045218
156	29.6045667991337	0.15	2.9275621172498	2.77644089052483	3.07868334397477	0.16537885337122	29.6935228030928	28.2728842493592	31.1141613568263	7.89	5.84	10.61	3.3742881643003	3.54383732721318	3.71338649012607	3.43881359642003	3.6116049936857	3.78439639095137	3.51391310843661	3.68915552883991	3.86486888960499	2.9275621172498	8.81620166427957	-0.298594043536214	61.8962404318092	0.15584661880556	0.159481180133169	0.15255672414627	0.177024640869996	0.180725796439881	0.17367446710724	0.204912560579812	0.205662951861627	0.200135032955809	0.000372194531683763	0.000381517202761954	0.00123164063045218
156	29.6045667991337	0.15	2.92776880065212	2.77877113725419	3.07676646405004	0.167291472508713	29.4077888566916	28.0104905152328	30.8050871981504	7.98	5.93	10.85	3.30862488608772	3.47367505053684	3.63872521498596	3.36978705690642	3.53788828537738	3.70598951384834	3.44218227936874	3.61080535198656	3.78652020361101	2.92776880065212	8.86031033486307	0.759869584383384	63.1715160229427	0.15584661880556	0.159481180133169	0.15255672414627	0.177024640869996	0.180725796439881	0.17367446710724	0.204912560579812	0.205662951861627	0.200135032955809	0.000372194531683763	0.000381517202761954	0.00123164063045218
156	29.6045667991337	0.15	2.92887315275469	2.78014150077355	3.07760480473582	0.163998092891997	28.9039782862455	27.5141567874509	30.2937997850401	8	5.91	10.93	3.23924689951469	3.40287084829231	3.56649479706993	3.29846943895747	3.4650848934958	3.63170034803413	3.36495902265531	3.534906393164	3.70730651100903	2.92887315275469	8.91907287895063	-0.175294729243682	62.3708172341571	0.15584661880556	0.159481180133169	0.15255672414627	0.177024640869996	0.180725796439881	0.17367446710724	0.204912560579812	0.205662951861627	0.200135032955809	0.000372194531683763	0.000381517202761954	0.00123164063045218
156	29.6045667991337	0.15	2.93163586424664	2.78215510765092	3.08111662084236	0.166153716989114	29.5582257143885	28.1480166656636	30.9684347631134	8.04	6	10.96	3.29969454631829	3.46500847100849	3.6303223956987	3.35915964554058	3.52745275778786	3.69574587003514	3.4315145311144	3.60207376814597	3.77477564408119	2.93163586424664	8.96490985496571	0.0989179664861886	62.8600692048282	0.15584661880556	0.159481180133169	0.15255672414627	0.177024640869996	0.180725796439881	0.17367446710724	0.204912560579812	0.205662951861627	0.200135032955809	0.000372194531683763	0.000381517202761954	0.00123164063045218
156	29.6045667991337	0.15	2.93220151620107	2.78133471358964	3.0830683188125	0.16302413099453	29.0255596740806	27.6249139750451	30.426205373116	8.01	5.91	10.85	3.25087888616914	3.41570580777009	3.58053272937105	3.31022810862089	3.47806417020481	3.64590023178872	3.38033228806415	3.54654679967917	3.72356684882565	2.93220151620107	8.88788542396401	0.179525217727043	62.6333737612331	0.15584661880556	0.159481180133169	0.15255672414627	0.177024640869996	0.180725796439881	0.17367446710724	0.204912560579812	0.205662951861627	0.200135032955809	0.000372194531683763	0.000381517202761954	0.00123164063045218
156	29.6045667991337	0.15	2.93237269933006	2.78374257531995	3.08100282334016	0.169981973921458	29.6051165659611	28.211875485615	30.9983576463071	8.01	5.94	10.92	3.31940392070786	3.48333240206494	3.64726088342202	3.37997068101391	3.54689024669663	3.71380981237935	3.4481845551525	3.62076475792413	3.79205861016142	2.93237269933006	8.90482957758573	-0.101781137072885	62.4167869554252	0.15584661880556	0.159481180133169	0.15255672414627	0.177024640869996	0.180725796439881	0.17367446710724	0.204912560579812	0.205662951861627	0.200135032955809	0.000372194531683763	0.000381517202761954	0.00123164063045218
156	29.6045667991337	0.15	2.93264639527726	2.78485439126457	3.08043839928995	0.172617436697172	29.605642538095	28.2252502973703	30.9860347788197	7.94	5.88	10.9	3.3471965511322	3.51089551212224	3.67459447311228	3.40988496611194	3.57664978482546	3.74341460353899	3.48038791130709	3.64489705026289	3.81812712681352	2.93264639527726	8.87833843215811	0.253967644710197	62.6652629663375	0.15584661880556	0.159481180133169	0.15255672414627	0.177024640869996	0.180725796439881	0.17367446710724	0.204912560579812	0.205662951861627	0.200135032955809	0.000372194531683763	0.000381517202761954	0.00123164063045218
156	29.6045667991337	0.15	2.93365351464625	2.7859025386633	3.08140449062921	0.17205866068324	29.6995158505102	28.3120316311868	31.0870000698337	8.03	5.9	10.86	3.32207445948835	3.48487895010216	3.64768344071598	3.382134878874	3.54788274300438	3.71363060713476	3.45241913035438	3.62644843286569	3.78932804684676	2.93365351464625	8.89586242162131	-0.346683457898843	62.1306700542757	0.15584661880556	0.159481180133169	0.15255672414627	0.177024640869996	0.180725796439881	0.17367446710724	0.204912560579812	0.205662951861627	0.200135032955809	0.000372194531683763	0.000381517202761954	0.00123164063045218
156	29.6045667991337	0.15	2.93400467315146	2.78355817936824	3.08445116693468	0.166190594774896	29.0841352372165	27.6967294651011	30.471541009332	8.03	5.88	10.96	3.2522646734663	3.41517960485196	3.57809453623763	3.31120855192099	3.47707614518329	3.64294373844558	3.3748419322925	3.54762491788199	3.71347216875898	2.93400467315146	8.89973734718722	0.354111167448322	62.85023262282	0.15584661880556	0.159481180133169	0.15255672414627	0.177024640869996	0.180725796439881	0.17367446710724	0.204912560579812	0.205662951861627	0.200135032955809	0.000372194531683763	0.000381517202761954	0.00123164063045218
156	29.6045667991337	0.15	2.93419806927625	2.78549970733177	3.08289643122074	0.169384461326344	29.2524582989408	27.872891357566	30.6320252403157	7.99	5.91	10.79	3.28496402863203	3.44755310916085	3.61014218968967	3.34523552651153	3.51080774090024	3.67637995528894	3.417865947997	3.58736994211925	3.75378734971172	2.93419806927625	8.83142442514333	-0.315884145046482	61.9483318785392	0.15584661880556	0.159481180133169	0.15255672414627	0.177024640869996	0.180725796439881	0.17367446710724	0.204912560579812	0.205662951861627	0.200135032955809	0.000372194531683763	0.000381517202761954	0.00123164063045218
156	29.6045667991337	0.15	2.93481682700114	2.78876109407051	3.08087255993178	0.170904254607927	29.1645599122977	27.7965208402537	30.5325989843416	8.17	5.94	11.04	3.20885881077494	3.36678664120526	3.52471447163559	3.26371538446719	3.42434304688731	3.58497070930743	3.33312563687423	3.49507123539813	3.65751615411331	2.93481682700114	9.00899905838754	-0.0311973603743005	62.8082948419301	0.15584661880556	0.159481180133169	0.15255672414627	0.177024640869996	0.180725796439881	0.17367446710724	0.204912560579812	0.205662951861627	0.200135032955809	0.000372194531683763	0.000381517202761954	0.00123164063045218
156	29.6045667991337	0.15	2.93509858947748	2.78606085689843	3.08413632205653	0.166996683863323	29.0678248059031	27.685216557718	30.4504330540882	8.04	5.93	10.87	3.24732166437005	3.40949390919638	3.57166615402271	3.30595734401815	3.47105787275913	3.6361584015001	3.37436850486186	3.54633363462907	3.71334867401978	2.93509858947748	8.8967315108489	0.00380746597390082	62.4819491689471	0.15584661880556	0.159481180133169	0.15255672414627	0.177024640869996	0.180725796439881	0.17367446710724	0.204912560579812	0.205662951861627	0.200135032955809	0.000372194531683763	0.000381517202761954	0.00123164063045218
156	29.6045667991337	0.15	2.93523638919058	2.7856556909247	3.08481708745647	0.171107549554362	29.926098605875	28.5233437633522	31.3288534483978	7.99	5.9	10.86	3.36209801180229	3.52744325695378	3.69278850210528	3.42381379668237	3.59219417392844	3.7605745511745	3.48957932843053	3.6671873594157	3.83435328254287	2.93523638919058	8.87757141351851	0.358881631335197	62.7732334343791	0.15584661880556	0.159481180133169	0.15255672414627	0.177024640869996	0.180725796439881	0.17367446710724	0.204912560579812	0.205662951861627	0.200135032955809	0.000372194531683763	0.000381517202761954	0.00123164063045218
156	29.6045667991337	0.15	2.93552804767172	2.78628518582902	3.08477090951441	0.171345926458341	29.5183852628681	28.1359031932409	30.9008673324952	8.02	5.9	10.89	3.30792020947667	3.47045774544805	3.63299528141944	3.36812212676662	3.53361773629402	3.69911334582142	3.43688779928315	3.60671166131567	3.77354588119714	2.93552804767172	8.86211276960771	0.382796447755855	62.7760189841821	0.15584661880556	0.159481180133169	0.15255672414627	0.177024640869996	0.180725796439881	0.17367446710724	0.204912560579812	0.205662951861627	0.200135032955809	0.000372194531683763	0.000381517202761954	0.00123164063045218
156	29.6045667991337	0.15	2.93781540200087	2.78863480078775	3.08699600321398	0.164346869376586	28.9327269342773	27.5432899958142	30.3221638727404	7.97	5.87	10.86	3.25594072429033	3.42018850705204	3.58443628981375	3.31628257807671	3.48357433999265	3.65086610190859	3.38231864110047	3.55358219095179	3.72543571747587	2.93781540200087	8.86622760970876	-0.0806285492666449	62.2691285738197	0.15584661880556	0.159481180133169	0.15255672414627	0.177024640869996	0.180725796439881	0.17367446710724	0.204912560579812	0.205662951861627	0.200135032955809	0.000372194531683763	0.000381517202761954	0.00123164063045218
156	29.6045667991337	0.15	2.93785206314726	2.78906418071035	3.08663994558417	0.167005210314142	29.1797386920059	27.7918498047557	30.5676275792561	8.07	5.97	10.93	3.24850951426413	3.41073586071633	3.57296220716853	3.30648006780158	3.47160138841374	3.6367227090259	3.37403061256393	3.54312894288971	3.71495547400716	2.93785206314726	8.92745967552152	-0.122366966499795	62.5181398131497	0.15584661880556	0.159481180133169	0.15255672414627	0.177024640869996	0.180725796439881	0.17367446710724	0.204912560579812	0.205662951861627	0.200135032955809	0.000372194531683763	0.000381517202761954	0.00123164063045218
156	29.6045667991337	0.15	2.93801348117676	2.78685072618718	3.08917623616634	0.161286753973106	29.0197317810919	27.6103846938984	30.4290788682854	8.05	5.85	10.85	3.23414106887705	3.39922487142189	3.56430867396674	3.29227109158444	3.46032208850522	3.628373085426	3.36001904289901	3.5279763513481	3.70417410442719	2.93801348117676	8.87415576841808	0.565170307614719	62.9997250852341	0.15584661880556	0.159481180133169	0.15255672414627	0.177024640869996	0.180725796439881	0.17367446710724	0.204912560579812	0.205662951861627	0.200135032955809	0.000372194531683763	0.000381517202761954	0.00123164063045218
156	29.6045667991337	0.15	2.93825103017851	2.78700043714735	3.08950162320966	0.166608655117652	29.4615975065235	28.058301874315	30.864893138732	7.98	5.95	10.81	3.31414218037107	3.47989423717997	3.64564629398887	3.37539835478698	3.54421405109868	3.71302974741038	3.44903172284338	3.62204643583266	3.79492164298596	2.93825103017851	8.84989880715391	0.0640604305625917	62.4326137379227	0.15584661880556	0.159481180133169	0.15255672414627	0.177024640869996	0.180725796439881	0.17367446710724	0.204912560579812	0.205662951861627	0.200135032955809	0.000372194531683763	0.000381517202761954	0.00123164063045218
156	29.6045667991337	0.15	2.93872143544528	2.79044448352589	3.08699838736467	0.169590788674002	29.6764891660234	28.2779499848248	31.0750283472221	8.1	5.94	10.86	3.29006595100812	3.45278234818973	3.61549874537134	3.34785694097813	3.51343150022016	3.6790060594622	3.42073723506636	3.58744877950752	3.75796296271276	2.93872143544528	8.9298015545755	-0.156599585241956	62.4347675542821	0.15584661880556	0.159481180133169	0.15255672414627	0.177024640869996	0.180725796439881	0.17367446710724	0.204912560579812	0.205662951861627	0.200135032955809	0.000372194531683763	0.000381517202761954	0.00123164063045218
156	29.6045667991337	0.15	2.93874313244904	2.78809053687774	3.08939572802035	0.165331092626017	29.0974484523265	27.705087211675	30.489809692978	8.07	5.95	10.89	3.23734637732578	3.40004413690737	3.56274189648895	3.29505578039698	3.460653813688	3.62625184697902	3.36333061466122	3.53411930545246	3.70403349364561	2.93874313244904	8.90894151959691	-0.129822860821172	62.4088656357025	0.15584661880556	0.159481180133169	0.15255672414627	0.177024640869996	0.180725796439881	0.17367446710724	0.204912560579812	0.205662951861627	0.200135032955809	0.000372194531683763	0.000381517202761954	0.00123164063045218
156	29.6045667991337	0.15	2.93942740371881	2.79058036923093	3.08827443820669	0.16823846860239	29.3247888829461	27.9361515909731	30.7134261749192	8.05	5.92	10.93	3.27169945110677	3.43432757299177	3.59695569487677	3.33046806117076	3.49601742592153	3.66156679067231	3.39728763311537	3.56794236839658	3.73771840103862	2.93942740371881	8.94304565874204	-0.049383179257291	62.5847188575869	0.15584661880556	0.159481180133169	0.15255672414627	0.177024640869996	0.180725796439881	0.17367446710724	0.204912560579812	0.205662951861627	0.200135032955809	0.000372194531683763	0.000381517202761954	0.00123164063045218
156	29.6045667991337	0.15	2.93983342022058	2.78882103202928	3.09084580841189	0.167703211949867	29.4245363260291	28.0285048355533	30.8205678165049	8.07	5.94	10.89	3.27390504448088	3.4369702727454	3.60003550100993	3.33219144124229	3.49815977282334	3.6641281044044	3.40355682147053	3.56976992789457	3.74283437545329	2.93983342022058	8.89939440162718	0.405678159282441	62.9315134446005	0.15584661880556	0.159481180133169	0.15255672414627	0.177024640869996	0.180725796439881	0.17367446710724	0.204912560579812	0.205662951861627	0.200135032955809	0.000372194531683763	0.000381517202761954	0.00123164063045218
156	29.6045667991337	0.15	2.94064532228154	2.78962741021298	3.09166323435011	0.167209327221008	29.6689610630694	28.258837456827	31.0790846693117	7.99	5.92	10.83	3.3310971269143	3.49731977144186	3.66354241596941	3.39225467866158	3.56152910150629	3.730803524351	3.46530540588106	3.63413104921213	3.80905116943052	2.94064532228154	8.88302944947721	-0.00960450361382023	62.4761130161366	0.15584661880556	0.159481180133169	0.15255672414627	0.177024640869996	0.180725796439881	0.17367446710724	0.204912560579812	0.205662951861627	0.200135032955809	0.000372194531683763	0.000381517202761954	0.00123164063045218
156	29.6045667991337	0.15	2.94079415190972	2.78940630616188	3.09218199765756	0.164171550956707	29.3835998954825	27.9716093339994	30.7955904569655	7.95	5.93	10.82	3.31427665714184	3.48157941409618	3.64888217105052	3.37617368612755	3.54660096908496	3.71702825204237	3.44465173389481	3.61961897803839	3.79743813212007	2.94079415190972	8.84588261115494	0.127771227372077	62.4957291678029	0.15584661880556	0.159481180133169	0.15255672414627	0.177024640869996	0.180725796439881	0.17367446710724	0.204912560579812	0.205662951861627	0.200135032955809	0.000372194531683763	0.000381517202761954	0.00123164063045218
156	29.6045667991337	0.15	2.94110125460641	2.79272718811448	3.08947532109835	0.170798206046154	29.5166364704453	28.1315639964702	30.9017089444204	7.88	5.86	10.69	3.36183816401692	3.52736004909671	3.69288193417651	3.42639980239157	3.59510041397938	3.7638010255672	3.4985379093335	3.67363029808106	3.8457393716157	2.94110125460641	8.81545534398916	0.468946430919473	62.6601433764111	0.15584661880556	0.159481180133169	0.15255672414627	0.177024640869996	0.180725796439881	0.17367446710724	0.204912560579812	0.205662951861627	0.200135032955809	0.000372194531683763	0.000381517202761954	0.00123164063045218
156	29.6045667991337	0.15	2.94233714317431	2.79222097902427	3.09245330732434	0.169114121793719	29.4880813264291	28.0960646600496	30.8800979928087	8.05	5.96	10.89	3.28971518012218	3.45270378417687	3.61569238823156	3.34876412699549	3.51467830511809	3.68059248324069	3.41724179000295	3.58601573993896	3.75564815389111	2.94233714317431	8.89496293798875	0.271019437485878	62.8066517540579	0.15584661880556	0.159481180133169	0.15255672414627	0.177024640869996	0.180725796439881	0.17367446710724	0.204912560579812	0.205662951861627	0.200135032955809	0.000372194531683763	0.000381517202761954	0.00123164063045218
156	29.6045667991337	0.15	2.94281596929826	2.79441803351947	3.09121390507705	0.16921185446906	29.1525737120412	27.7768734407114	30.5282739833709	7.97	5.89	10.76	3.28387151223593	3.44651123265075	3.60915095306556	3.34475055549271	3.51040542145677	3.67606028742083	3.41159762189151	3.58759060346061	3.75594436036632	2.94281596929826	8.81359782217888	0.259451699708118	62.449736364015	0.15584661880556	0.159481180133169	0.15255672414627	0.177024640869996	0.180725796439881	0.17367446710724	0.204912560579812	0.205662951861627	0.200135032955809	0.000372194531683763	0.000381517202761954	0.00123164063045218
156	29.6045667991337	0.15	2.9428980926354	2.79120919075149	3.09458699451931	0.166286907149366	29.5232593564199	28.1153951983031	30.9311235145368	7.96	5.89	10.72	3.32726105436545	3.49387196451271	3.66048287465997	3.38915150411383	3.55886154714952	3.72857159018522	3.45956782512359	3.63641080268218	3.81111430566431	2.9428980926354	8.79254815938977	0.312060652428745	62.4754148961059	0.15584661880556	0.159481180133169	0.15255672414627	0.177024640869996	0.180725796439881	0.17367446710724	0.204912560579812	0.205662951861627	0.200135032955809	0.000372194531683763	0.000381517202761954	0.00123164063045218
156	29.6045667991337	0.15	2.9434265051202	2.7943395138697	3.0925134963707	0.167259675280982	29.3326114447348	27.9387260409766	30.7264968484929	7.99	5.88	10.78	3.29594886453638	3.46038639139685	3.62482391825733	3.35661949236466	3.52408392540699	3.69154835844933	3.42891578940489	3.59989424003666	3.76792725593691	2.9434265051202	8.85118326437054	0.484530635902372	62.8408127071849	0.15584661880556	0.159481180133169	0.15255672414627	0.177024640869996	0.180725796439881	0.17367446710724	0.204912560579812	0.205662951861627	0.200135032955809	0.000372194531683763	0.000381517202761954	0.00123164063045218
156	29.6045667991337	0.15	2.94353381383706	2.79152847544401	3.09553915223011	0.169096003476342	29.5638156678432	28.1681338978421	30.9594974378443	8.03	5.91	10.91	3.30472902631486	3.46847256976537	3.63221611321588	3.36444779835327	3.53115030251318	3.69785280667309	3.43049976120121	3.60139746674032	3.7732721321502	2.94353381383706	8.87427437026919	0.0995722386597176	62.5438703176631	0.15584661880556	0.159481180133169	0.15255672414627	0.177024640869996	0.180725796439881	0.17367446710724	0.204912560579812	0.205662951861627	0.200135032955809	0.000372194531683763	0.000381517202761954	0.00123164063045218
156	29.6045667991337	0.15	2.94359553978078	2.79258049989315	3.09461057966842	0.162324366504568	29.0278146015031	27.6234573809523	30.4321718220539	8.01	5.96	10.83	3.24813702483652	3.41327003556937	3.57840304630223	3.30727929461045	3.47541905690418	3.64355881919791	3.38073673249728	3.5492927688773	3.72546701131742	2.94359553978078	8.86078968368526	0.242943706455146	62.6827489221821	0.15584661880556	0.159481180133169	0.15255672414627	0.177024640869996	0.180725796439881	0.17367446710724	0.204912560579812	0.205662951861627	0.200135032955809	0.000372194531683763	0.000381517202761954	0.00123164063045218
156	29.6045667991337	0.15	2.94365888043288	2.79175940986224	3.09555835100353	0.165357500956029	29.4447097453709	28.0358662775089	30.8535532132328	7.95	5.87	10.78	3.32272274567	3.48969444504313	3.65666614441627	3.38482875732	3.55492137501833	3.72501399271665	3.45552879239639	3.63085505089931	3.80295760924668	2.94365888043288	8.820231267475	-0.812348394174946	61.4309316258486	0.15584661880556	0.159481180133169	0.15255672414627	0.177024640869996	0.180725796439881	0.17367446710724	0.204912560579812	0.205662951861627	0.200135032955809	0.000372194531683763	0.000381517202761954	0.00123164063045218
156	29.6045667991337	0.15	2.94399401380453	2.79479019291202	3.09319783469703	0.172794573854465	29.901843412844	28.5085044947938	31.2951823308943	8	5.88	10.84	3.35599278552927	3.52001525670546	3.68403772788166	3.41733028216594	3.58435059285403	3.75137090354213	3.4875576846993	3.65720916753343	3.82792164576814	2.94399401380453	8.86502916389581	-0.105581715892289	62.323774474922	0.15584661880556	0.159481180133169	0.15255672414627	0.177024640869996	0.180725796439881	0.17367446710724	0.204912560579812	0.205662951861627	0.200135032955809	0.000372194531683763	0.000381517202761954	0.00123164063045218
156	29.6045667991337	0.15	2.9441445176578	2.79479575732811	3.09349327798749	0.169326530995235	29.7421344980062	28.339185234455	31.1450837615575	8.02	5.94	10.74	3.33140280000666	3.49632599967506	3.66124919934347	3.39200663049975	3.559930061073	3.72785349164625	3.4636311406675	3.63509487773828	3.81072892544489	2.9441445176578	8.85400779103728	0.348625606064421	62.7308887281382	0.15584661880556	0.159481180133169	0.15255672414627	0.177024640869996	0.180725796439881	0.17367446710724	0.204912560579812	0.205662951861627	0.200135032955809	0.000372194531683763	0.000381517202761954	0.00123164063045218
156	29.6045667991337	0.15	2.94443458726845	2.79727955021635	3.09158962432055	0.174663061640665	29.76295566447	28.3850853857585	31.1408259431814	8.01	5.88	10.82	3.3382762480883	3.50032302588933	3.66236980369036	3.39909532555209	3.56409438614801	3.72909344674393	3.47116518858363	3.63637956798415	3.80264824094298	2.94443458726845	8.88608576036669	-0.181678581142955	62.217077207731	0.15584661880556	0.159481180133169	0.15255672414627	0.177024640869996	0.180725796439881	0.17367446710724	0.204912560579812	0.205662951861627	0.200135032955809	0.000372194531683763	0.000381517202761954	0.00123164063045218
156	29.6045667991337	0.15	2.94446906818884	2.79608204635189	3.0928560900258	0.169244389037943	29.3782761389404	27.9920854467002	30.7644668311805	8.15	5.94	11.15	3.23815782400579	3.3985140162655	3.55887020852522	3.29391841541073	3.45703591721798	3.62015341902523	3.35861493924779	3.52583334661742	3.68849136276252	2.94446906818884	9.03793330244253	0.485723816915585	63.3870222279227	0.15584661880556	0.159481180133169	0.15255672414627	0.177024640869996	0.180725796439881	0.17367446710724	0.204912560579812	0.205662951861627	0.200135032955809	0.000372194531683763	0.000381517202761954	0.00123164063045218
156	29.6045667991337	0.15	2.94462506548025	2.79640854687267	3.09284158408782	0.173324742468227	29.6338682023271	28.2555715517645	31.0121648528897	7.98	5.87	10.81	3.33607071935617	3.49880305305201	3.66153538674786	3.39764807758634	3.56338413274093	3.72912018789552	3.4689597494644	3.638822861692	3.80661207395321	2.94462506548025	8.84808617219472	0.402034055122929	62.7334021197027	0.15584661880556	0.159481180133169	0.15255672414627	0.177024640869996	0.180725796439881	0.17367446710724	0.204912560579812	0.205662951861627	0.200135032955809	0.000372194531683763	0.000381517202761954	0.00123164063045218
156	29.6045667991337	0.15	2.94489801861749	2.7935699211745	3.09622611606048	0.166639188692502	29.145366781969	27.7572862644796	30.5334472994584	8.03	5.84	10.88	3.25818390706263	3.4211184807345	3.58405305440637	3.31716247024788	3.48304643146891	3.64893039268994	3.38349909525625	3.55484515377852	3.72304186315691	2.94489801861749	8.84535890350369	-0.228252943061585	62.0651054213479	0.15584661880556	0.159481180133169	0.15255672414627	0.177024640869996	0.180725796439881	0.17367446710724	0.204912560579812	0.205662951861627	0.200135032955809	0.000372194531683763	0.000381517202761954	0.00123164063045218
156	29.6045667991337	0.15	2.94503275220571	2.79546085298935	3.09460465142206	0.16816354598094	29.1461062591791	27.765560653644	30.5266518647143	7.96	5.86	10.76	3.28757984591918	3.45104328055845	3.61450671519772	3.34883790981257	3.51534718789677	3.68185646598096	3.41781229553088	3.58732225775782	3.75841177510919	2.94503275220571	8.80923159135854	0.230715700541197	62.4681143568507	0.15584661880556	0.159481180133169	0.15255672414627	0.177024640869996	0.180725796439881	0.17367446710724	0.204912560579812	0.205662951861627	0.200135032955809	0.000372194531683763	0.000381517202761954	0.00123164063045218
156	29.6045667991337	0.15	2.94597386891762	2.79708945883278	3.09485827900246	0.168248415160736	29.2613237599511	27.8757410199215	30.6469064999807	8	5.96	10.89	3.28426787592762	3.44751465309013	3.61076143025264	3.3444634764232	3.51070231700791	3.67694115759262	3.41551437322315	3.58864696588413	3.75295569921443	2.94597386891762	8.89708067519167	-0.593348544565649	61.8990478116637	0.15584661880556	0.159481180133169	0.15255672414627	0.177024640869996	0.180725796439881	0.17367446710724	0.204912560579812	0.205662951861627	0.200135032955809	0.000372194531683763	0.000381517202761954	0.00123164063045218
156	29.6045667991337	0.15	2.94605161698441	2.79612581781591	3.09597741615291	0.168147140876927	29.3155376751274	27.9268852878188	30.7041900624359	7.97	5.93	10.83	3.30119075688498	3.46534105070629	3.62949134452759	3.36236536396001	3.52955753886765	3.69674971377529	3.43431193619561	3.6061771804366	3.77557952649055	2.94605161698441	8.86465386779463	-0.302251267193458	62.1081875904305	0.15584661880556	0.159481180133169	0.15255672414627	0.177024640869996	0.180725796439881	0.17367446710724	0.204912560579812	0.205662951861627	0.200135032955809	0.000372194531683763	0.000381517202761954	0.00123164063045218
156	29.6045667991337	0.15	2.94617295512027	2.79677528033634	3.0955706299042	0.167895884259374	29.1730434214762	27.7898984050552	30.5561884378971	8	5.87	10.87	3.27470700867059	3.43769409891693	3.60068118916327	3.3347612010315	3.500737278703	3.6667133563745	3.40291428064029	3.57258681623822	3.73855830328875	2.94617295512027	8.85988671905269	0.190092164786596	62.5483754343408	0.15584661880556	0.159481180133169	0.15255672414627	0.177024640869996	0.180725796439881	0.17367446710724	0.204912560579812	0.205662951861627	0.200135032955809	0.000372194531683763	0.000381517202761954	0.00123164063045218
156	29.6045667991337	0.15	2.94648268888263	2.79841694904213	3.09454842872312	0.170245655811421	29.4064703715608	28.0238695340311	30.7890712090906	8.02	5.94	10.88	3.29277164351248	3.45522561249724	3.617679581482	3.35257730155646	3.51798187494652	3.68338644833658	3.42562219020378	3.58944578949325	5.96022271536554	2.94648268888263	8.8893845021571	0.12222017697367	62.5245716930252	0.15584661880556	0.159481180133169	0.15255672414627	0.177024640869996	0.180725796439881	0.17367446710724	0.204912560579812	0.205662951861627	0.200135032955809	0.000372194531683763	0.000381517202761954	0.00123164063045218
156	29.6045667991337	0.15	2.94666745705561	2.79667822780991	3.0966566863013	0.171225572230387	29.6469495774585	28.2578574801	31.0360416748171	8.03	5.94	10.88	3.31570573157851	3.47869829505031	3.6416908585221	3.37565027591282	3.54158957704416	3.7075288781755	3.4442094275457	3.61582772395182	3.78548070427068	2.94666745705561	8.89745828722351	0.403934077554702	62.8889435416357	0.15584661880556	0.159481180133169	0.15255672414627	0.177024640869996	0.180725796439881	0.17367446710724	0.204912560579812	0.205662951861627	0.200135032955809	0.000372194531683763	0.000381517202761954	0.00123164063045218
156	29.6045667991337	0.15	2.94692226253366	2.79784533405342	3.09599919101391	0.166627069100113	29.460071665291	28.0569417497943	30.8632015807876	8.04	5.95	10.93	3.29064747440522	3.455213019498	3.61977856459079	3.35004870397769	3.51758490934321	3.68512111470872	3.42193288346873	3.59116463262972	3.76310328627879	2.94692226253366	8.93884430274598	0.490743488613213	63.1577810293508	0.15584661880556	0.159481180133169	0.15255672414627	0.177024640869996	0.180725796439881	0.17367446710724	0.204912560579812	0.205662951861627	0.200135032955809	0.000372194531683763	0.000381517202761954	0.00123164063045218
156	29.6045667991337	0.15	2.94753318341868	2.7958403788295	3.09922598800787	0.16707409149669	29.4375128235345	28.0377098458462	30.8373158012227	8.03	5.92	10.84	3.29087309405664	3.45517231755179	3.61947154104693	3.35042954118942	3.51770216345698	3.68497478572454	3.4212136073726	3.59028287522682	3.76359217188712	2.94753318341868	8.84847113750754	-0.131517675700416	62.2832459877324	0.15584661880556	0.159481180133169	0.15255672414627	0.177024640869996	0.180725796439881	0.17367446710724	0.204912560579812	0.205662951861627	0.200135032955809	0.000372194531683763	0.000381517202761954	0.00123164063045218
156	29.6045667991337	0.15	2.94766330797756	2.79548051419011	3.099846101765	0.16028370636354	28.9168589363386	27.5072784264441	30.326439446233	8.01	5.92	10.82	3.23441899629902	3.4001632734076	3.56590755051618	3.29330800910152	3.46206998950326	3.630831969905	3.36210498306337	3.53965529891541	3.71100030704044	2.94766330797756	8.85926953033611	-0.128941761068263	62.2898868705456	0.15584661880556	0.159481180133169	0.15255672414627	0.177024640869996	0.180725796439881	0.17367446710724	0.204912560579812	0.205662951861627	0.200135032955809	0.000372194531683763	0.000381517202761954	0.00123164063045218
156	29.6045667991337	0.15	2.94822266087509	2.79661807481905	3.09982724693113	0.160759745191672	28.8421957110556	27.4387358826189	30.2456555394923	8.02	5.91	10.82	3.22242470638152	3.38724802932597	3.55207135227042	3.2808554833766	3.44866747345964	3.61647946354269	3.35093870027374	3.51955904359792	3.69415975152254	2.94822266087509	8.86397890191811	-0.301408757411348	62.1601093475586	0.15584661880556	0.159481180133169	0.15255672414627	0.177024640869996	0.180725796439881	0.17367446710724	0.204912560579812	0.205662951861627	0.200135032955809	0.000372194531683763	0.000381517202761954	0.00123164063045218
156	29.6045667991337	0.15	2.94833675003719	2.79919913942777	3.09747436064662	0.170800872872882	29.4053560651799	28.025518431642	30.7851936987178	7.98	5.86	10.8	3.30808986507552	3.4709638151896	3.63383776530368	3.36910055382531	3.5349783678854	3.70085618194548	3.43646764649346	3.60867138583905	3.77120260140265	2.94833675003719	8.83906102538355	-0.288336890580579	62.0292018013381	0.15584661880556	0.159481180133169	0.15255672414627	0.177024640869996	0.180725796439881	0.17367446710724	0.204912560579812	0.205662951861627	0.200135032955809	0.000372194531683763	0.000381517202761954	0.00123164063045218
156	29.6045667991337	0.15	2.94860299917196	2.79832395031619	3.09888204802773	0.163203884996108	28.8656168315523	27.4736060740617	30.2576275890428	8	5.93	10.87	3.23424879405866	3.3981191320694	3.56198947008014	3.29336626101206	3.46023191568174	3.62709757035142	3.36240363397606	3.53303301866968	3.70109134967726	2.94860299917196	8.89548811192198	-0.0976677181756643	62.4220529558519	0.15584661880556	0.159481180133169	0.15255672414627	0.177024640869996	0.180725796439881	0.17367446710724	0.204912560579812	0.205662951861627	0.200135032955809	0.000372194531683763	0.000381517202761954	0.00123164063045218
156	29.6045667991337	0.15	2.94880488780064	2.79816727855481	3.09944249704647	0.167354410253386	29.6473363804457	28.238974177992	31.0556985828994	7.96	5.92	10.74	3.34091395384284	3.50753533692089	3.67415671999894	3.40299865131283	3.57271638416324	3.74243411701365	3.47594304097174	3.65188944738264	3.82517011499746	2.94880488780064	8.85872475627331	-0.230815188908791	62.1846860732659	0.15584661880556	0.159481180133169	0.15255672414627	0.177024640869996	0.180725796439881	0.17367446710724	0.204912560579812	0.205662951861627	0.200135032955809	0.000372194531683763	0.000381517202761954	0.00123164063045218
156	29.6045667991337	0.15	2.95008855886871	2.79845701387565	3.10172010386177	0.161888499689593	28.9511121875775	27.5482166913411	30.3540076838139	8.1	5.95	10.87	3.20677102540287	3.37007613801341	3.53338125062395	3.26319597612556	3.42937453459763	3.59555309306969	3.33505724007488	3.50648477675722	3.67343827247104	2.95008855886871	8.90543734184326	-0.053938865618273	62.5629674065214	0.15584661880556	0.159481180133169	0.15255672414627	0.177024640869996	0.180725796439881	0.17367446710724	0.204912560579812	0.205662951861627	0.200135032955809	0.000372194531683763	0.000381517202761954	0.00123164063045218
156	29.6045667991337	0.15	2.95049160295734	2.79790949172154	3.10307371419314	0.156006237043181	28.2770836771281	26.8763666024628	29.6778007517934	8	5.93	10.86	3.16483772054669	3.32977974188779	3.49472176322889	3.22274129651761	3.39070108170851	3.5586608668994	3.29287799638907	3.46755929522804	3.63560412010099	2.95049160295734	8.85670267854231	0.688361523647934	63.091114329219	0.15584661880556	0.159481180133169	0.15255672414627	0.177024640869996	0.180725796439881	0.17367446710724	0.204912560579812	0.205662951861627	0.200135032955809	0.000372194531683763	0.000381517202761954	0.00123164063045218
156	29.6045667991337	0.15	2.9514504636092	2.8012518180239	3.1016491091945	0.162874638766844	28.504984126781	27.1287051107563	29.8812631428056	8.05	5.96	10.83	3.17714257924268	3.33832368408636	3.49950478893005	3.23421305452061	3.39828942831425	3.56236580210788	3.30331835257361	3.47656730127775	3.63617270806699	2.9514504636092	8.84838045508888	-0.464471555245099	61.962060200409	0.15584661880556	0.159481180133169	0.15255672414627	0.177024640869996	0.180725796439881	0.17367446710724	0.204912560579812	0.205662951861627	0.200135032955809	0.000372194531683763	0.000381517202761954	0.00123164063045218
156	29.6045667991337	0.15	2.9516328569294	2.80001928583191	3.10324642802689	0.169690495717195	29.7894037871707	28.3860401330576	31.1927674412837	7.99	5.91	10.8	3.34859459336105	3.51414413541252	3.67969367746399	3.41022669788294	3.57882323962183	3.74741978136072	3.4818031472695	3.65088339875633	3.82458203730788	2.9516328569294	8.86074338096999	0.120850657283329	62.5138726888785	0.15584661880556	0.159481180133169	0.15255672414627	0.177024640869996	0.180725796439881	0.17367446710724	0.204912560579812	0.205662951861627	0.200135032955809	0.000372194531683763	0.000381517202761954	0.00123164063045218
156	29.6045667991337	0.15	2.95204629296409	2.80131392160926	3.10277866431892	0.165241757322928	29.3381015725968	27.9337700925837	30.7424330526098	8	5.92	10.8	3.29164625558227	3.45712919764345	3.62261213970463	3.35201021793474	3.52052787433305	3.68904553073135	3.42452143416131	3.59967093364978	3.76662956870516	2.95204629296409	8.87318178581496	-0.123985761983158	62.3244676188695	0.15584661880556	0.159481180133169	0.15255672414627	0.177024640869996	0.180725796439881	0.17367446710724	0.204912560579812	0.205662951861627	0.200135032955809	0.000372194531683763	0.000381517202761954	0.00123164063045218
156	29.6045667991337	0.15	2.95211655717107	2.80068256180637	3.10355055253576	0.1620922874697	28.8052934924828	27.4105113102679	30.2000756746978	8	5.94	10.86	3.22660189394378	3.39078733287384	3.5549727718039	3.28556618806797	3.45275202147811	3.61993785488824	3.3521613988397	3.52699527344966	3.69750243150801	2.95211655717107	8.88313640418487	-0.0534420538233014	62.4241479523351	0.15584661880556	0.159481180133169	0.15255672414627	0.177024640869996	0.180725796439881	0.17367446710724	0.204912560579812	0.205662951861627	0.200135032955809	0.000372194531683763	0.000381517202761954	0.00123164063045218
156	29.6045667991337	0.15	2.95245755471558	2.80312795239758	3.10178715703359	0.169587898745649	29.265451615075	27.8862689071646	30.6446343229854	8.02	5.95	10.84	3.27784665754005	3.43996047220314	3.60207428686623	3.33745707030127	3.50251906174503	3.66758105318878	3.41031742356527	3.57568273735837	3.74659783310689	2.95245755471558	8.88106708470419	0.449434791412607	62.8862436448295	0.15584661880556	0.159481180133169	0.15255672414627	0.177024640869996	0.180725796439881	0.17367446710724	0.204912560579812	0.205662951861627	0.200135032955809	0.000372194531683763	0.000381517202761954	0.00123164063045218
156	29.6045667991337	0.15	2.95252285249959	2.80067453814971	3.10437116684947	0.162603328316424	29.4433750209577	28.020372536778	30.8663775051373	8.05	5.92	10.98	3.28285886262944	3.44957742822314	3.61629599381685	3.34190671892073	3.51162400432367	3.6813412897266	3.40898581146605	3.58041170473974	3.75405667377288	2.95252285249959	8.92865896613085	-0.372192299212957	62.2907012460359	0.15584661880556	0.159481180133169	0.15255672414627	0.177024640869996	0.180725796439881	0.17367446710724	0.204912560579812	0.205662951861627	0.200135032955809	0.000372194531683763	0.000381517202761954	0.00123164063045218
156	29.6045667991337	0.15	2.95288256023163	2.80344767999297	3.1023174404703	0.167710974489114	29.1769138721782	27.7926691889671	30.5611585553892	8	5.89	10.91	3.27299577366163	3.43601095464547	3.5990261356293	3.33289400066381	3.49889247921068	3.66489095775754	3.3981222501136	3.57122999054236	3.74188751501516	2.95288256023163	8.88327255431624	0.00820116348602727	62.4097482342971	0.15584661880556	0.159481180133169	0.15255672414627	0.177024640869996	0.180725796439881	0.17367446710724	0.204912560579812	0.205662951861627	0.200135032955809	0.000372194531683763	0.000381517202761954	0.00123164063045218
156	29.6045667991337	0.15	2.95349164395486	2.80271431991035	3.10426896799937	0.167232561893955	29.4842915483648	28.083061921766	30.8855211749636	7.96	5.83	10.84	3.32142416660213	3.4871496119866	3.65287505737106	3.38308255715124	3.55188450337477	3.72068644959829	3.44916896798483	3.61930407470181	3.79467896405143	2.95349164395486	8.85603413306833	0.0370574643023475	62.3792526768778	0.15584661880556	0.159481180133169	0.15255672414627	0.177024640869996	0.180725796439881	0.17367446710724	0.204912560579812	0.205662951861627	0.200135032955809	0.000372194531683763	0.000381517202761954	0.00123164063045218
156	29.6045667991337	0.15	2.95357890073896	2.80311245016559	3.10404535131233	0.167118072061211	29.3426670740347	27.9475946156248	30.7377395324446	8.01	5.94	10.72	3.28726095034692	3.45135261113233	3.61544427191774	3.34717724913229	3.51425977834108	3.68134230754988	3.41844919572183	3.59042207547934	3.76078972619981	2.95357890073896	8.84740347107007	0.571975107884754	62.9275637984802	0.15584661880556	0.159481180133169	0.15255672414627	0.177024640869996	0.180725796439881	0.17367446710724	0.204912560579812	0.205662951861627	0.200135032955809	0.000372194531683763	0.000381517202761954	0.00123164063045218
156	29.6045667991337	0.15	2.9546823105606	2.8029778286348	3.1063867924864	0.166401566696001	29.320358861425	27.92274825207	30.7179694707799	8.07	5.94	10.92	3.26233498128507	3.42562385027295	3.58891271926083	3.32046285207267	3.4866611814109	3.65285951074912	3.39048388159599	3.5561222500605	3.72671707722391	2.9546823105606	8.91174546497996	0.455908174771958	62.9869212870171	0.15584661880556	0.159481180133169	0.15255672414627	0.177024640869996	0.180725796439881	0.17367446710724	0.204912560579812	0.205662951861627	0.200135032955809	0.000372194531683763	0.000381517202761954	0.00123164063045218
156	29.6045667991337	0.15	2.95535403220319	2.8066961512347	3.10401191317167	0.16850820821109	29.2222416026911	27.8397925100285	30.6046906953537	8.01	5.87	10.89	3.27348037808725	3.43603259455601	3.59858481102477	3.33307832299143	3.49859001284088	3.66410170269033	3.40212201029981	3.56723536992312	3.73738299076384	2.95535403220319	8.90492311267214	-0.0949179624162923	62.3722190883714	0.15584661880556	0.159481180133169	0.15255672414627	0.177024640869996	0.180725796439881	0.17367446710724	0.204912560579812	0.205662951861627	0.200135032955809	0.000372194531683763	0.000381517202761954	0.00123164063045218
156	29.6045667991337	0.15	2.95561534404768	2.8052275631611	3.10600312493427	0.166275004670021	29.2388257134586	27.8444653751328	30.6331860517843	7.98	5.92	10.79	3.28608488105603	3.45064133293205	3.61519778480807	3.34665089961814	3.51424030087909	3.68182970214004	3.41830864753133	3.59291847328146	3.76182366246388	2.95561534404768	8.8647882765017	0.607133143489862	63.0168470061201	0.15584661880556	0.159481180133169	0.15255672414627	0.177024640869996	0.180725796439881	0.17367446710724	0.204912560579812	0.205662951861627	0.200135032955809	0.000372194531683763	0.000381517202761954	0.00123164063045218
156	29.6045667991337	0.15	2.95580835683319	2.80318742365263	3.10842929001375	0.165170388504226	29.866871910215	28.4368597363366	31.2968840840935	8.03	5.93	10.91	3.33683271664298	3.50463293970692	3.67243316277085	3.39716672473776	3.56800098063354	3.73883523652931	3.46540680109797	3.64153412832988	3.81419952250749	2.95580835683319	8.91252387385813	-0.0737495247092286	62.5265514755199	0.15584661880556	0.159481180133169	0.15255672414627	0.177024640869996	0.180725796439881	0.17367446710724	0.204912560579812	0.205662951861627	0.200135032955809	0.000372194531683763	0.000381517202761954	0.00123164063045218
156	29.6045667991337	0.15	2.95608966786673	2.80709071665235	3.10508861908111	0.167899621218492	29.3195704237671	27.9294968970721	30.7096439504621	8.02	5.93	10.87	3.28313849344218	3.44654293717513	3.60994738090808	3.34285799716428	3.50923472863508	3.67561146010588	3.41434823509072	3.58433099175638	3.75066639867255	2.95608966786673	8.88114370384389	-0.323845792181634	62.1087329104952	0.15584661880556	0.159481180133169	0.15255672414627	0.177024640869996	0.180725796439881	0.17367446710724	0.204912560579812	0.205662951861627	0.200135032955809	0.000372194531683763	0.000381517202761954	0.00123164063045218
156	29.6045667991337	0.15	2.95620035197096	2.80556539085724	3.10683531308468	0.165046998868921	29.1452291784522	27.7491442402255	30.5413141166789	7.95	5.88	10.73	3.28937038285739	3.45486162856936	3.62035287428134	3.35089172519298	3.51947816615389	3.68806460711479	3.42138373428937	3.59296295830549	3.76608683302855	2.95620035197096	8.79290931085708	-0.0775712728676161	62.1630481343767	0.15584661880556	0.159481180133169	0.15255672414627	0.177024640869996	0.180725796439881	0.17367446710724	0.204912560579812	0.205662951861627	0.200135032955809	0.000372194531683763	0.000381517202761954	0.00123164063045218
156	29.6045667991337	0.15	2.95672611766135	2.80613624503195	3.10731599029074	0.162683734996314	28.5430505002563	27.1639679916059	29.9221330089067	7.95	5.86	10.78	3.21995001317355	3.38342306480093	3.54689611642831	3.28016966525666	3.44669999735538	3.6132303294541	3.3497476057451	3.51941633018758	3.68938074410058	2.95672611766135	8.79451100051531	-0.281470547655079	61.8963894814857	0.15584661880556	0.159481180133169	0.15255672414627	0.177024640869996	0.180725796439881	0.17367446710724	0.204912560579812	0.205662951861627	0.200135032955809	0.000372194531683763	0.000381517202761954	0.00123164063045218
156	29.6045667991337	0.15	2.95711127018038	2.80492191038368	3.10930062997709	0.162402140675061	29.3900523455648	27.9685766711214	30.8115280200081	7.98	5.91	10.8	3.30151655291036	3.46931291680541	3.63710928070046	3.36241508266435	3.53330655503319	3.70419802740203	3.431667295608	3.61125413619496	3.78115799054656	2.95711127018038	8.85600070547518	-0.0473803122707968	62.3587219111117	0.15584661880556	0.159481180133169	0.15255672414627	0.177024640869996	0.180725796439881	0.17367446710724	0.204912560579812	0.205662951861627	0.200135032955809	0.000372194531683763	0.000381517202761954	0.00123164063045218
156	29.6045667991337	0.15	2.95737859645773	2.80682941371336	3.1079277792021	0.168757808920203	29.4270582331882	28.0361583625	30.8179581038763	8.05	5.9	10.89	3.28137804151017	3.44417025557185	3.60696246963354	3.34019700248155	3.50590727985817	3.67161755723478	3.40993678958056	3.57813826033588	3.75021635072871	2.95737859645773	8.88306854246365	0.177204240209523	62.6488444017455	0.15584661880556	0.159481180133169	0.15255672414627	0.177024640869996	0.180725796439881	0.17367446710724	0.204912560579812	0.205662951861627	0.200135032955809	0.000372194531683763	0.000381517202761954	0.00123164063045218
156	29.6045667991337	0.15	2.95775730278669	2.80852592740325	3.10698867817012	0.174172602611355	29.7914917713543	28.4099496164246	31.173033926284	8.05	5.88	10.86	3.32599960500238	3.4877390210742	3.64947843714602	3.38567142484715	3.55031261074573	3.71495379664432	3.45501241756768	3.62095561816298	3.7926637491686	2.95775730278669	8.87932097111209	-0.31469074860053	62.1287643114502	0.15584661880556	0.159481180133169	0.15255672414627	0.177024640869996	0.180725796439881	0.17367446710724	0.204912560579812	0.205662951861627	0.200135032955809	0.000372194531683763	0.000381517202761954	0.00123164063045218
156	29.6045667991337	0.15	2.95814277596246	2.80851374306363	3.1077718088613	0.173253219837378	29.9674983233846	28.5733362746131	31.3616603721561	7.99	5.91	10.93	3.36859010046868	3.53295174276362	3.69731338505856	3.43046174311905	3.59784225220817	3.76522276129728	3.50136125071725	3.67198466814793	3.84310296493035	2.95814277596246	8.89779052359107	0.71710549817589	63.2271851835384	0.15584661880556	0.159481180133169	0.15255672414627	0.177024640869996	0.180725796439881	0.17367446710724	0.204912560579812	0.205662951861627	0.200135032955809	0.000372194531683763	0.000381517202761954	0.00123164063045218
156	29.6045667991337	0.15	2.95869746280732	2.8072909560944	3.11010396952023	0.167567988361502	29.697929477074	28.2882440897341	31.1076148644139	8.01	5.99	10.92	3.32626682964606	3.49202436939548	3.6577819091449	3.38682925437263	3.555604795695	3.72438033701738	3.45958355880996	3.62993543538786	3.80294063141452	2.95869746280732	8.91364856921975	0.040692035572425	62.6565731040347	0.15584661880556	0.159481180133169	0.15255672414627	0.177024640869996	0.180725796439881	0.17367446710724	0.204912560579812	0.205662951861627	0.200135032955809	0.000372194531683763	0.000381517202761954	0.00123164063045218
156	29.6045667991337	0.15	2.95874369138837	2.80939787960542	3.10808950317132	0.167181261699632	29.6195865134446	28.2116677260516	31.0275053008376	7.98	5.91	10.88	3.33220564571797	3.49850120036649	3.664796755015	3.3937925310136	3.56316161303053	3.73253069504746	3.46498717674998	3.63931923522449	3.80729913988961	2.95874369138837	8.89040020595444	0.396578822212037	62.8763026608909	0.15584661880556	0.159481180133169	0.15255672414627	0.177024640869996	0.180725796439881	0.17367446710724	0.204912560579812	0.205662951861627	0.200135032955809	0.000372194531683763	0.000381517202761954	0.00123164063045218
156	29.6045667991337	0.15	2.95922777063395	2.80828708509764	3.11016845617026	0.168708921339105	29.6049819787935	28.2054284795787	31.0045354780083	7.94	5.85	10.81	3.34506704578437	3.51104928896941	3.67703153215445	3.40772920079175	3.57682074041497	3.74591228003819	3.47818523277884	3.64850962917159	3.82178710946298	2.95922777063395	8.82331103986528	-0.20963281546234	61.9942683905488	0.15584661880556	0.159481180133169	0.15255672414627	0.177024640869996	0.180725796439881	0.17367446710724	0.204912560579812	0.205662951861627	0.200135032955809	0.000372194531683763	0.000381517202761954	0.00123164063045218
156	29.6045667991337	0.15	2.95930083419337	2.80927142494249	3.10933024344425	0.16769236344616	29.3481490046728	27.9556875564959	30.7406104528496	8.01	5.89	10.96	3.28760910772356	3.45136358272721	3.61511805773086	3.34749489613559	3.51423225794855	3.68096961976151	3.41367798675736	3.58143681070329	3.75614500546193	2.95930083419337	8.88685858476787	-0.502973812483682	61.9070768633849	0.15584661880556	0.159481180133169	0.15255672414627	0.177024640869996	0.180725796439881	0.17367446710724	0.204912560579812	0.205662951861627	0.200135032955809	0.000372194531683763	0.000381517202761954	0.00123164063045218
156	29.6045667991337	0.15	2.95947786255101	2.81059464569398	3.10836107940804	0.173024617102947	29.7441535736006	28.359276820568	31.1290303266332	7.96	5.84	10.81	3.35506635608795	3.51890528014888	3.68274420420981	3.41740910770708	3.58429243335779	3.7511757590085	3.48367704099888	3.65129382774797	3.82548288557435	2.95947786255101	8.84434942928635	0.365685841667795	62.6658398548225	0.15584661880556	0.159481180133169	0.15255672414627	0.177024640869996	0.180725796439881	0.17367446710724	0.204912560579812	0.205662951861627	0.200135032955809	0.000372194531683763	0.000381517202761954	0.00123164063045218
156	29.6045667991337	0.15	2.95956919544265	2.80842924888702	3.11070914199829	0.168930018383869	29.7142050599746	28.3105943697585	31.1178157501908	8.07	5.99	10.78	3.30631404989501	3.47023776287088	3.63416147584675	3.36514466666285	3.53198514223045	3.69882561779805	3.44231008806141	3.60862911940676	3.77495296221634	2.95956919544265	8.89362957307547	0.314277372469301	62.880163764094	0.15584661880556	0.159481180133169	0.15255672414627	0.177024640869996	0.180725796439881	0.17367446710724	0.204912560579812	0.205662951861627	0.200135032955809	0.000372194531683763	0.000381517202761954	0.00123164063045218
156	29.6045667991337	0.15	2.95989006492328	2.80901584099906	3.11076428884751	0.171664715817539	29.739674800346	28.3483903083879	31.1309592923041	7.93	5.86	10.86	3.36526638310539	3.53042718691784	3.69558799073029	3.42850700085136	3.59677153259244	3.76503606433351	3.49912754729948	3.66862423767665	3.84283404570371	2.95989006492328	8.82134639920168	0.375119218562741	62.5974407205173	0.15584661880556	0.159481180133169	0.15255672414627	0.177024640869996	0.180725796439881	0.17367446710724	0.204912560579812	0.205662951861627	0.200135032955809	0.000372194531683763	0.000381517202761954	0.00123164063045218
156	29.6045667991337	0.15	2.95995165340071	2.80730074282391	3.1126025639775	0.167046997343312	29.3611681720432	27.9648595792355	30.7574767648508	8.03	5.85	10.79	3.28348103226286	3.44742795882185	3.61137488538085	3.34297430640136	3.50989178139663	3.67680925639191	3.41186721754781	3.58366687978031	3.75439390442501	2.95995165340071	8.82024609183044	-0.0878474290829468	62.1782463336801	0.15584661880556	0.159481180133169	0.15255672414627	0.177024640869996	0.180725796439881	0.17367446710724	0.204912560579812	0.205662951861627	0.200135032955809	0.000372194531683763	0.000381517202761954	0.00123164063045218
156	29.6045667991337	0.15	2.96009512153895	2.80925195308787	3.11093828999004	0.169677375958392	29.3849673854161	28.0005920695694	30.7693427012628	7.97	5.84	10.8	3.30984449380563	3.47348628413389	3.63712807446215	3.37117584106225	3.53784991024443	3.7045239794266	3.43712751812071	3.6067544270705	3.77877291246247	2.96009512153895	8.83275136119918	0.0874591647443819	62.3614411713408	0.15584661880556	0.159481180133169	0.15255672414627	0.177024640869996	0.180725796439881	0.17367446710724	0.204912560579812	0.205662951861627	0.200135032955809	0.000372194531683763	0.000381517202761954	0.00123164063045218
156	29.6045667991337	0.15	2.96060005409636	2.80981536629685	3.11138474189587	0.165367003375055	29.3699942268973	27.9647740537137	30.7752144000808	8.06	5.91	10.86	3.26905104703073	3.4333197255343	3.59758840403787	3.32740811902445	3.49460922010565	3.66181032118685	3.39780933347607	3.56785656099363	3.73581875532791	2.96060005409636	8.88586311793727	0.0879388857074564	62.6323528504337	0.15584661880556	0.159481180133169	0.15255672414627	0.177024640869996	0.180725796439881	0.17367446710724	0.204912560579812	0.205662951861627	0.200135032955809	0.000372194531683763	0.000381517202761954	0.00123164063045218
156	29.6045667991337	0.15	2.96071395885079	2.81147359696444	3.10995432073715	0.169239918850538	29.8378168527312	28.4299207148422	31.2457129906203	8.06	5.95	10.83	3.32681796818373	3.49156743111208	3.65631689404043	3.38641219561944	3.5541128620875	3.72181352855556	3.46149617321629	3.62995904144607	3.79853116341802	2.96071395885079	8.92397498978317	0.221143987077807	62.8075116212203	0.15584661880556	0.159481180133169	0.15255672414627	0.177024640869996	0.180725796439881	0.17367446710724	0.204912560579812	0.205662951861627	0.200135032955809	0.000372194531683763	0.000381517202761954	0.00123164063045218
156	29.6045667991337	0.15	2.96108026333471	2.81044703229151	3.1117134943779	0.166619544050255	29.4789056175393	28.0748406311949	30.8829706038836	7.97	5.85	10.86	3.32029246520167	3.48634528295596	3.65239810071025	3.38192005968776	3.55105496609029	3.72018987249282	3.45059123351002	3.62129486082226	3.79645329772896	2.96108026333471	8.84786621719976	0.663595742506234	62.9845907093632	0.15584661880556	0.159481180133169	0.15255672414627	0.177024640869996	0.180725796439881	0.17367446710724	0.204912560579812	0.205662951861627	0.200135032955809	0.000372194531683763	0.000381517202761954	0.00123164063045218
156	29.6045667991337	0.15	2.9618406369975	2.8086755195312	3.1150057544638	0.161666129139115	29.2370654720169	27.8191513278218	30.6549796162119	8.04	5.93	10.91	3.26007575157433	3.42623853148206	3.59240131138978	3.31876197283937	3.48791593037939	3.6570698879194	3.3878192437148	3.55951827533368	3.72997213684337	2.9618406369975	8.88278296034595	-0.297957179644882	62.2303496764854	0.15584661880556	0.159481180133169	0.15255672414627	0.177024640869996	0.180725796439881	0.17367446710724	0.204912560579812	0.205662951861627	0.200135032955809	0.000372194531683763	0.000381517202761954	0.00123164063045218
156	29.6045667991337	0.15	2.96290296232355	2.81028355329186	3.11552237135523	0.164532425975861	29.3891737403186	27.9787695390887	30.7995779415485	7.91	5.88	10.77	3.33092179406988	3.49883289844354	3.66674400281719	3.39410665919778	3.56520290004094	3.73629914088409	3.46337056977517	3.63962720469773	3.81851790819714	2.96290296232355	8.79673802115046	0.16791087198997	62.3296926154812	0.15584661880556	0.159481180133169	0.15255672414627	0.177024640869996	0.180725796439881	0.17367446710724	0.204912560579812	0.205662951861627	0.200135032955809	0.000372194531683763	0.000381517202761954	0.00123164063045218
156	29.6045667991337	0.15	2.96294665384818	2.81428449738951	3.11160881030685	0.169106064622353	29.2554417988966	27.874367536277	30.6365160615162	7.97	5.83	10.91	3.29497772094275	3.45823196950558	3.62148621806841	3.35603688688783	3.52231639665072	3.6885959064136	3.42060835033525	3.59206799671711	3.7589539531426	2.96294665384818	8.86474602092592	0.273581939030521	62.654032368934	0.15584661880556	0.159481180133169	0.15255672414627	0.177024640869996	0.180725796439881	0.17367446710724	0.204912560579812	0.205662951861627	0.200135032955809	0.000372194531683763	0.000381517202761954	0.00123164063045218
156	29.6045667991337	0.15	2.96305282079643	2.81199908642308	3.11410655516978	0.16402684808169	28.8799201415197	27.4914010643763	30.2684392186631	8	5.9	10.86	3.23851277537738	3.40208162221985	3.56565046906232	3.29784083475806	3.46440618738309	3.63097154000812	3.36481197054722	3.53749246598572	3.70747837012078	2.96305282079643	8.84519699729982	-0.472834491112205	61.8647168080724	0.15584661880556	0.159481180133169	0.15255672414627	0.177024640869996	0.180725796439881	0.17367446710724	0.204912560579812	0.205662951861627	0.200135032955809	0.000372194531683763	0.000381517202761954	0.00123164063045218
156	29.6045667991337	0.15	2.96374851043143	2.81278033875291	3.11471668210995	0.165020487424843	29.3705562271309	27.9635425591967	30.7775698950651	8.04	5.97	10.88	3.27971346286193	3.44473553255806	3.6097576022542	3.33891855093713	3.50691958397301	3.67492061700888	3.41277723548803	3.57893734087751	3.75103986599986	2.96374851043143	8.90119347481247	0.0181342526578127	62.6072075693598	0.15584661880556	0.159481180133169	0.15255672414627	0.177024640869996	0.180725796439881	0.17367446710724	0.204912560579812	0.205662951861627	0.200135032955809	0.000372194531683763	0.000381517202761954	0.00123164063045218
156	29.6045667991337	0.15	2.96386265712048	2.81200034209351	3.11572497214744	0.16176203580061	28.5656396054323	27.1807776591157	29.9505015517489	7.99	5.87	10.94	3.20519031395897	3.36849491665181	3.53179951934466	3.2641080714499	3.43041453675811	3.59672100206632	3.32747785020129	3.49877605547863	3.6700630147603	2.96386265712048	8.84092246936433	-0.220002672293397	62.0735340123119	0.15584661880556	0.159481180133169	0.15255672414627	0.177024640869996	0.180725796439881	0.17367446710724	0.204912560579812	0.205662951861627	0.200135032955809	0.000372194531683763	0.000381517202761954	0.00123164063045218
156	29.6045667991337	0.15	2.96399088532857	2.81148643389971	3.11649533675743	0.159815487192456	29.0964450404968	27.6756383187202	30.5172517622734	7.95	5.87	10.94	3.27795625065835	3.44623935296623	3.61452245527411	3.3390979668712	3.51051995112196	3.68194193537271	3.40213317636014	3.58138529560303	3.75463764426333	2.96399088532857	8.88638351864472	-0.0877450347103093	62.3676064822312	0.15584661880556	0.159481180133169	0.15255672414627	0.177024640869996	0.180725796439881	0.17367446710724	0.204912560579812	0.205662951861627	0.200135032955809	0.000372194531683763	0.000381517202761954	0.00123164063045218
156	29.6045667991337	0.15	2.96456960587689	2.81478610113576	3.11435311061802	0.16638935406448	29.3055281745307	27.9085630010704	30.7024933479909	7.98	5.85	10.74	3.29537427790483	3.4603244797326	3.62527468156038	3.35621726255771	3.52421296445678	3.69220866635585	3.42333754152864	3.59841890426769	3.77089939379394	2.96456960587689	8.8094145942479	-0.0199634041186168	62.2284917253907	0.15584661880556	0.159481180133169	0.15255672414627	0.177024640869996	0.180725796439881	0.17367446710724	0.204912560579812	0.205662951861627	0.200135032955809	0.000372194531683763	0.000381517202761954	0.00123164063045218
156	29.6045667991337	0.15	2.96479607132881	2.81310719529822	3.1164849473594	0.1658094295972	29.3859405011776	27.9822066007838	30.7896744015713	7.99	5.94	10.9	3.30113045553214	3.46673243239421	3.63233440925629	3.36189965929924	3.53055013739801	3.69920061549677	3.43350712017905	3.60337809414512	3.77400362246609	2.96479607132881	8.87988862986438	0.372321413272901	62.7980984891718	0.15584661880556	0.159481180133169	0.15255672414627	0.177024640869996	0.180725796439881	0.17367446710724	0.204912560579812	0.205662951861627	0.200135032955809	0.000372194531683763	0.000381517202761954	0.00123164063045218
156	29.6045667991337	0.15	2.96492756710489	2.81367291291189	3.11618222129788	0.167791953940422	29.5828919328108	28.1797933551772	30.9859905104444	7.94	5.83	10.79	3.34277530603415	3.50921525178285	3.67565519753155	3.4054406509267	3.57500076349768	3.74456087606866	3.47299862876547	3.64892829978176	3.82476241989964	2.96492756710489	8.8201365593039	0.170552888491169	62.4034756014755	0.15584661880556	0.159481180133169	0.15255672414627	0.177024640869996	0.180725796439881	0.17367446710724	0.204912560579812	0.205662951861627	0.200135032955809	0.000372194531683763	0.000381517202761954	0.00123164063045218
156	29.6045667991337	0.15	2.96521996043571	2.81445416810117	3.11598575277025	0.167588253158876	29.7344216957807	28.3231066312741	31.1457367602874	8.01	5.93	10.85	3.33320409779842	3.4992946759804	3.66538525416239	3.39406620228649	3.56318948468555	3.73231276708462	3.46719504932053	3.63953490647509	3.80963158759603	2.96521996043571	8.88205738665618	0.366819697469207	62.8497555557721	0.15584661880556	0.159481180133169	0.15255672414627	0.177024640869996	0.180725796439881	0.17367446710724	0.204912560579812	0.205662951861627	0.200135032955809	0.000372194531683763	0.000381517202761954	0.00123164063045218
156	29.6045667991337	0.15	2.96590741262041	2.81265748536807	3.11915733987275	0.162779920374022	29.1864993376561	27.7768256994453	30.5961729758669	7.92	5.82	10.78	3.30092642452855	3.46844840895833	3.63597039338811	3.36317471218983	3.53385579662223	3.70453688105463	3.42909351518423	3.60407498843429	3.77720904214682	2.96590741262041	8.78955284087063	0.403518109104337	62.5571524843462	0.15584661880556	0.159481180133169	0.15255672414627	0.177024640869996	0.180725796439881	0.17367446710724	0.204912560579812	0.205662951861627	0.200135032955809	0.000372194531683763	0.000381517202761954	0.00123164063045218
156	29.6045667991337	0.15	2.96592980864468	2.81664692517582	3.11521269211353	0.169136106765249	29.5815627948176	28.1852424680436	30.9778831215917	8.05	5.88	10.89	3.30166155270825	3.46522860888675	3.62879566506524	3.36101639772695	3.52752394223674	3.69403148674653	3.42776908265142	3.59729738892481	3.76955871188724	2.96592980864468	8.90418896217986	0.188409362675758	62.6852357253747	0.15584661880556	0.159481180133169	0.15255672414627	0.177024640869996	0.180725796439881	0.17367446710724	0.204912560579812	0.205662951861627	0.200135032955809	0.000372194531683763	0.000381517202761954	0.00123164063045218
156	29.6045667991337	0.15	2.96607486295845	2.81290411029435	3.11924561562255	0.163922227376443	29.3862532650356	27.9728509423689	30.7996555877022	7.94	5.89	10.85	3.31663818577443	3.48422010743398	3.65180202909354	3.3787156914517	3.54943424337072	3.72015279528975	3.45166736543196	3.6195571660917	3.80057107663938	2.96607486295845	8.82903008784366	-0.424756443881692	61.9252167650296	0.15584661880556	0.159481180133169	0.15255672414627	0.177024640869996	0.180725796439881	0.17367446710724	0.204912560579812	0.205662951861627	0.200135032955809	0.000372194531683763	0.000381517202761954	0.00123164063045218
156	29.6045667991337	0.15	2.96640843093679	2.81737721764005	3.11543964423352	0.171568058617281	29.4504324688294	28.0722108954129	30.828654042246	8.05	5.9	10.82	3.28881437021866	3.45028063067406	3.61174689112946	3.34796218121184	3.51233233795938	3.67670249470692	3.41901352848385	3.5879194953928	3.75087040357568	2.96640843093679	8.87795257608675	-0.589233792821817	61.830895671772	0.15584661880556	0.159481180133169	0.15255672414627	0.177024640869996	0.180725796439881	0.17367446710724	0.204912560579812	0.205662951861627	0.200135032955809	0.000372194531683763	0.000381517202761954	0.00123164063045218
156	29.6045667991337	0.15	2.96660334246402	2.8145636432976	3.11864304163045	0.166378989045179	29.3631559567564	27.9633914237576	30.7629204897551	7.98	5.86	10.77	3.30225485995963	3.46755595530413	3.63285705064863	3.36324981300676	3.53160413500297	3.69995845699918	3.430885803571	3.60402586024557	5.96577065168012	2.96660334246402	8.83797391542596	-0.662332212549805	61.5953934063007	0.15584661880556	0.159481180133169	0.15255672414627	0.177024640869996	0.180725796439881	0.17367446710724	0.204912560579812	0.205662951861627	0.200135032955809	0.000372194531683763	0.000381517202761954	0.00123164063045218
156	29.6045667991337	0.15	2.9670261230587	2.81477113236334	3.11928111375406	0.164354840005399	29.0616735234552	27.6660846780051	30.4572623689052	7.98	5.87	10.73	3.26820186928222	3.43306314714404	3.59792442500586	3.32863265103137	3.49654230114797	3.66445195126458	3.40180579773289	3.56752016811115	3.73684244492715	2.9670261230587	8.78721101699423	0.00420175558628941	62.1821109363531	0.15584661880556	0.159481180133169	0.15255672414627	0.177024640869996	0.180725796439881	0.17367446710724	0.204912560579812	0.205662951861627	0.200135032955809	0.000372194531683763	0.000381517202761954	0.00123164063045218
156	29.6045667991337	0.15	2.96705913705141	2.81838271361407	3.11573556048875	0.171776535207876	29.4388588158138	28.0621883844071	30.8155292472205	7.99	5.88	10.86	3.30794151273485	3.47022198805	3.63250246336514	3.36867546698777	3.53393541909414	3.69919537120052	3.43673623482918	3.60912126828089	3.78063839519382	2.96705913705141	8.86964546149507	-0.606764848014197	61.7272337650704	0.15584661880556	0.159481180133169	0.15255672414627	0.177024640869996	0.180725796439881	0.17367446710724	0.204912560579812	0.205662951861627	0.200135032955809	0.000372194531683763	0.000381517202761954	0.00123164063045218
156	29.6045667991337	0.15	2.96714553508582	2.8184127486582	3.11587832151345	0.169229596797429	29.4487401669816	28.0591515872451	30.8383287467181	7.96	5.86	10.89	3.31922438281196	3.48360413184312	3.64798388087427	3.38088052435321	3.54831370391628	3.71574688347936	3.44861652930364	3.61239149593818	3.79193196880034	2.96714553508582	8.88446716166572	-0.1717591881712	62.1604928641417	0.15584661880556	0.159481180133169	0.15255672414627	0.177024640869996	0.180725796439881	0.17367446710724	0.204912560579812	0.205662951861627	0.200135032955809	0.000372194531683763	0.000381517202761954	0.00123164063045218
156	29.6045667991337	0.15	2.96715833592033	2.8138880103576	3.12042866148306	0.162092458145285	29.3405225969689	27.9198249591347	30.761220234803	7.97	5.9	10.77	3.30065845818477	3.46861214993262	3.63656584168046	3.36184175914758	3.5329087573463	3.70397575554503	3.43554068585792	3.60670239662497	3.78237801920907	2.96715833592033	8.85717877407996	0.0475402652126456	62.4509781886886	0.15584661880556	0.159481180133169	0.15255672414627	0.177024640869996	0.180725796439881	0.17367446710724	0.204912560579812	0.205662951861627	0.200135032955809	0.000372194531683763	0.000381517202761954	0.00123164063045218
156	29.6045667991337	0.15	2.96750747047596	2.81446326817197	3.12055167277995	0.165065306367356	29.2278727497562	27.8279220939605	30.6278234055519	7.98	5.86	10.82	3.28446549870963	3.4496984475921	3.61493139647458	3.34502207688575	3.51330147030851	3.68158086373126	3.41052178304596	3.58295187519697	3.75321017804724	2.96750747047596	8.82480102069147	-0.1044815338972	62.1848937216743	0.15584661880556	0.159481180133169	0.15255672414627	0.177024640869996	0.180725796439881	0.17367446710724	0.204912560579812	0.205662951861627	0.200135032955809	0.000372194531683763	0.000381517202761954	0.00123164063045218
156	29.6045667991337	0.15	2.96784336677654	2.81463824114194	3.12104849241114	0.16295092087303	29.2609537761534	27.8485700727607	30.6733374795461	7.96	5.93	10.82	3.29587185977543	3.4630271460632	3.63018243235097	3.35718997529032	3.52745510552519	3.69772023576005	3.42594991926833	3.599087488027	3.78020347382962	2.96784336677654	8.83715105280873	-0.127598273760397	62.2193432288604	0.15584661880556	0.159481180133169	0.15255672414627	0.177024640869996	0.180725796439881	0.17367446710724	0.204912560579812	0.205662951861627	0.200135032955809	0.000372194531683763	0.000381517202761954	0.00123164063045218
156	29.6045667991337	0.15	2.968522445939	2.81894787477326	3.11809701710473	0.165729924689778	29.239617618369	27.8424718387594	30.6367633979786	7.94	5.89	10.82	3.30409015101061	3.46989064590446	3.6356911407983	3.36611220756506	3.53502499274188	3.7039377779187	3.4380537799079	3.61155271727568	3.78293965392991	2.968522445939	8.85507507259761	0.0575054228896058	62.4145066114999	0.15584661880556	0.159481180133169	0.15255672414627	0.177024640869996	0.180725796439881	0.17367446710724	0.204912560579812	0.205662951861627	0.200135032955809	0.000372194531683763	0.000381517202761954	0.00123164063045218
156	29.6045667991337	0.15	2.96903502968726	2.8183420316631	3.11972802771142	0.166883293050365	29.088012703692	27.7038800625647	30.4721453448193	8.01	5.96	10.92	3.2599362666083	3.42280818867904	3.58568011074979	3.31943647148542	3.48528112429057	3.65112577709571	3.39181474383423	3.56144052745496	3.72316172093667	2.96903502968726	8.92083197803085	-0.45849235558428	62.1403297281618	0.15584661880556	0.159481180133169	0.15255672414627	0.177024640869996	0.180725796439881	0.17367446710724	0.204912560579812	0.205662951861627	0.200135032955809	0.000372194531683763	0.000381517202761954	0.00123164063045218
156	29.6045667991337	0.15	2.96953425472304	2.82066547478179	3.1184030346643	0.169911796473171	29.4589217040201	28.0722157852429	30.8456276227973	8.09	5.96	10.95	3.27215955248344	3.43379706101946	3.59543456955548	3.330000593153	3.49449532229669	3.65899005144038	3.39944443383251	3.5703843057969	3.73343863206377	2.96953425472304	8.95902209966617	-0.46580271107885	62.1990050410995	0.15584661880556	0.159481180133169	0.15255672414627	0.177024640869996	0.180725796439881	0.17367446710724	0.204912560579812	0.205662951861627	0.200135032955809	0.000372194531683763	0.000381517202761954	0.00123164063045218
156	29.6045667991337	0.15	2.96984447003724	2.81889367217347	3.12079526790101	0.168268058580256	29.8003486777464	28.3893410499283	31.2113563055646	7.98	5.89	10.76	3.34994285649761	3.51644178702791	3.68294071755821	3.41165852383286	3.58122484776313	3.7507911716934	3.48285446330726	3.65509014560733	3.83100616291415	2.96984447003724	8.8480405459629	0.198661280240832	62.5727328079268	0.15584661880556	0.159481180133169	0.15255672414627	0.177024640869996	0.180725796439881	0.17367446710724	0.204912560579812	0.205662951861627	0.200135032955809	0.000372194531683763	0.000381517202761954	0.00123164063045218
156	29.6045667991337	0.15	2.96984621544629	2.82044953975241	3.11924289114018	0.17186762865293	30.0570095144506	28.6518818804342	31.4621371484669	7.97	5.98	10.78	3.38719564897942	3.55330837511944	3.71942110125947	3.44998269706651	3.61917458626792	3.78836647546933	3.52317152434358	3.70038887904915	3.87372756680242	2.96984621544629	8.88865549845463	-0.140758265060633	62.3408985040033	0.15584661880556	0.159481180133169	0.15255672414627	0.177024640869996	0.180725796439881	0.17367446710724	0.204912560579812	0.205662951861627	0.200135032955809	0.000372194531683763	0.000381517202761954	0.00123164063045218
156	29.6045667991337	0.15	2.96986926978449	2.81933103196838	3.12040750760059	0.16860806139352	29.4985066299247	28.1034850200509	30.8935282397986	8.05	5.91	10.89	3.29236201446261	3.45579071928076	3.61921942409891	3.35156655845148	3.51793410228579	3.68430164612011	3.42920972307649	3.59128092252609	3.76173022433353	2.96986926978449	8.87831177394522	0.0974417543111362	62.5788327613193	0.15584661880556	0.159481180133169	0.15255672414627	0.177024640869996	0.180725796439881	0.17367446710724	0.204912560579812	0.205662951861627	0.200135032955809	0.000372194531683763	0.000381517202761954	0.00123164063045218
156	29.6045667991337	0.15	2.97002511223261	2.820499775291	3.11955044917422	0.168587143905345	29.5409207128659	28.1437890466128	30.938052379119	7.96	5.88	10.82	3.33225030325485	3.49767196736867	3.66309363148248	3.39433373064435	3.56283737928454	3.73134102792474	3.4652999176061	3.63680150018415	3.80669271075749	2.97002511223261	8.8625708915402	-0.00999332500093622	62.3941468085857	0.15584661880556	0.159481180133169	0.15255672414627	0.177024640869996	0.180725796439881	0.17367446710724	0.204912560579812	0.205662951861627	0.200135032955809	0.000372194531683763	0.000381517202761954	0.00123164063045218
156	29.6045667991337	0.15	2.97007016503621	2.81955909278517	3.12058123728725	0.167440115218651	29.2938696025992	27.9027262158329	30.6850129893655	8.07	5.97	10.85	3.25922436098717	3.4217191789022	3.58421399681724	3.31725006225237	3.48263786166151	3.64802566107066	3.38597612680435	3.55840166946808	3.72508694394236	2.97007016503621	8.90970766150399	0.166648729776811	62.752311993647	0.15584661880556	0.159481180133169	0.15255672414627	0.177024640869996	0.180725796439881	0.17367446710724	0.204912560579812	0.205662951861627	0.200135032955809	0.000372194531683763	0.000381517202761954	0.00123164063045218
156	29.6045667991337	0.15	2.97033518649128	2.82078855323069	3.11988181975187	0.169408752861666	29.4872837140702	28.0967622766483	30.877805151492	7.98	5.86	10.72	3.31776182301416	3.48195935202964	3.64615688104512	3.37902829612526	3.54625793052774	3.71348756493022	3.45125577135216	3.6214145052942	3.79226419247245	2.97033518649128	8.80362778542341	-0.452276148233681	61.7395265023802	0.15584661880556	0.159481180133169	0.15255672414627	0.177024640869996	0.180725796439881	0.17367446710724	0.204912560579812	0.205662951861627	0.200135032955809	0.000372194531683763	0.000381517202761954	0.00123164063045218
156	29.6045667991337	0.15	2.97052751251191	2.82019031384594	3.12086471117787	0.165350993118126	29.3658871723062	27.960782006808	30.7709923378044	7.98	5.92	10.71	3.3023223431665	3.46827300153483	3.63422365990317	3.36334157931522	3.53235861987152	3.70137566042782	3.43065830756694	3.60839430396058	3.78373455835568	2.97052751251191	8.82097030807756	-0.154023925537059	62.126338637782	0.15584661880556	0.159481180133169	0.15255672414627	0.177024640869996	0.180725796439881	0.17367446710724	0.204912560579812	0.205662951861627	0.200135032955809	0.000372194531683763	0.000381517202761954	0.00123164063045218
156	29.6045667991337	0.15	2.97062434572703	2.81964883282612	3.12159985862794	0.162677100619154	29.0595892171205	27.6555154952191	30.4636629390218	7.98	5.92	10.9	3.26397936029255	3.429691970112	3.59540457993146	3.32414981087714	3.49291728143551	3.66168475199388	3.39003569740168	3.56599405746576	3.73941745851689	2.97062434572703	8.87696245824713	-0.349661744272089	62.1362949055089	0.15584661880556	0.159481180133169	0.15255672414627	0.177024640869996	0.180725796439881	0.17367446710724	0.204912560579812	0.205662951861627	0.200135032955809	0.000372194531683763	0.000381517202761954	0.00123164063045218
156	29.6045667991337	0.15	2.97118024225213	2.81799543760155	3.12436504690272	0.160375544695391	29.0730183417411	27.6563089997162	30.4897276837661	8.09	5.99	10.96	3.22481387578031	3.39000670553054	3.55519953528076	3.28188655068707	3.45000295898552	3.61811936728397	3.35110353744689	3.51988140572177	3.69176885551131	2.97118024225213	8.9340649056915	0.0724177663139684	62.7801507709257	0.15584661880556	0.159481180133169	0.15255672414627	0.177024640869996	0.180725796439881	0.17367446710724	0.204912560579812	0.205662951861627	0.200135032955809	0.000372194531683763	0.000381517202761954	0.00123164063045218
156	29.6045667991337	0.15	2.97139672471202	2.82126635057748	3.12152709884656	0.170024992726448	29.5956300664248	28.2030477276761	30.9882124051736	8.03	5.88	10.83	3.31125705662291	3.47475704927035	3.63825704191779	3.37124198127876	3.53770385051037	3.70416571974197	3.43852961706584	3.60922556787936	3.78037823286	2.97139672471202	8.88951675915109	0.152233901364049	62.6116412229308	0.15584661880556	0.159481180133169	0.15255672414627	0.177024640869996	0.180725796439881	0.17367446710724	0.204912560579812	0.205662951861627	0.200135032955809	0.000372194531683763	0.000381517202761954	0.00123164063045218
156	29.6045667991337	0.15	2.97165636120367	2.82279958554032	3.12051313686702	0.170828063005331	29.3864731486524	28.007653943184	30.7652923541208	7.89	5.86	10.84	3.34166166214884	3.50617195234648	3.67068224254412	3.40550291764208	3.57315611832248	3.74080931900287	3.47651705721097	3.64793078991028	3.81716427449286	2.97165636120367	8.8379415320069	0.0408002657950291	62.2590976054835	0.15584661880556	0.159481180133169	0.15255672414627	0.177024640869996	0.180725796439881	0.17367446710724	0.204912560579812	0.205662951861627	0.200135032955809	0.000372194531683763	0.000381517202761954	0.00123164063045218
156	29.6045667991337	0.15	2.97166865435548	2.82040397557082	3.12293333314014	0.1645949293914	28.8952011565115	27.5088181782313	30.2815841347917	8.02	5.86	10.92	3.23311621228632	3.3960580462275	3.55899988016868	3.2918909821477	3.45779493318022	3.62369888421273	3.3528115620756	3.52690328875466	3.69630993441552	2.97166865435548	8.83521259304359	0.0568028357707307	62.398213745926	0.15584661880556	0.159481180133169	0.15255672414627	0.177024640869996	0.180725796439881	0.17367446710724	0.204912560579812	0.205662951861627	0.200135032955809	0.000372194531683763	0.000381517202761954	0.00123164063045218
156	29.6045667991337	0.15	2.97168619633938	2.82328161602006	3.1200907766587	0.174542853771305	29.9379277882773	28.551379068958	31.3244765075967	7.99	5.9	10.87	3.3664030271094	3.52988661207662	3.69337019704385	3.42825907886662	3.59474659681862	3.76123411477062	3.49765662844115	3.67065769668217	3.8389719614062	2.97168619633938	8.87842550247608	-0.226126860746045	62.1713424093727	0.15584661880556	0.159481180133169	0.15255672414627	0.177024640869996	0.180725796439881	0.17367446710724	0.204912560579812	0.205662951861627	0.200135032955809	0.000372194531683763	0.000381517202761954	0.00123164063045218
156	29.6045667991337	0.15	2.97179145424906	2.82126037949304	3.12232252900507	0.166795392156156	29.2102977624492	27.8199067266907	30.6006887982076	7.99	5.88	10.82	3.27901718007108	3.44289681266865	3.60677644526622	3.33919778194379	3.5060851373994	3.67297249285501	3.40779845141329	3.57757599524301	3.74850769891832	2.97179145424906	8.84077830986807	-0.481224211801049	61.8061778638308	0.15584661880556	0.159481180133169	0.15255672414627	0.177024640869996	0.180725796439881	0.17367446710724	0.204912560579812	0.205662951861627	0.200135032955809	0.000372194531683763	0.000381517202761954	0.00123164063045218
156	29.6045667991337	0.15	2.97218953060296	2.81990323586297	3.12447582534295	0.164056504875275	29.1485346925012	27.7472524154158	30.5498169695866	7.96	5.88	10.72	3.28353180962339	3.44935561308276	3.61517941654212	3.34459888778455	3.51350667999565	3.68241447220675	3.41555878790526	3.58664517135474	3.76250152671592	2.97218953060296	8.82333731214901	0.110079108195658	62.4238790270767	0.15584661880556	0.159481180133169	0.15255672414627	0.177024640869996	0.180725796439881	0.17367446710724	0.204912560579812	0.205662951861627	0.200135032955809	0.000372194531683763	0.000381517202761954	0.00123164063045218
156	29.6045667991337	0.15	2.97235720834522	2.82178305716212	3.12293135952833	0.163925833885416	29.0206996236232	27.6248978451663	30.4165014020801	7.97	5.92	10.85	3.26641470507634	3.43145667120694	3.59649863733754	3.32700145041317	3.49510467987825	3.66320790934332	3.39630739851826	3.57125846725196	3.73786124427298	2.97235720834522	8.84130002211767	-0.232211851276241	62.0695810626409	0.15584661880556	0.159481180133169	0.15255672414627	0.177024640869996	0.180725796439881	0.17367446710724	0.204912560579812	0.205662951861627	0.200135032955809	0.000372194531683763	0.000381517202761954	0.00123164063045218
156	29.6045667991337	0.15	2.97247507417451	2.82030946268596	3.12464068566306	0.166827119080518	29.3117841985614	27.9167217132883	30.7068466838345	7.97	5.9	10.94	3.29919494395243	3.46406326714526	3.62893159033809	3.36028381468809	3.52820488858375	3.69612596247941	3.42714639138924	3.60076199992586	3.76830650976167	2.97247507417451	8.85681595125522	0.333557259105076	62.7231580366428	0.15584661880556	0.159481180133169	0.15255672414627	0.177024640869996	0.180725796439881	0.17367446710724	0.204912560579812	0.205662951861627	0.200135032955809	0.000372194531683763	0.000381517202761954	0.00123164063045218
156	29.6045667991337	0.15	2.97253485125549	2.8194182169951	3.12565148551588	0.164647961877957	29.3779079052405	27.9686365594757	30.7871792510053	7.98	5.91	10.92	3.3008889547753	3.46721269421194	3.63353643364858	3.36173701523309	3.53112673995172	3.70051646467034	3.42816938048002	3.60081036810421	3.77624600134254	2.97253485125549	8.85751288577911	0.0936263422197494	62.5158472997572	0.15584661880556	0.159481180133169	0.15255672414627	0.177024640869996	0.180725796439881	0.17367446710724	0.204912560579812	0.205662951861627	0.200135032955809	0.000372194531683763	0.000381517202761954	0.00123164063045218
156	29.6045667991337	0.15	2.97267989167872	2.82304632994251	3.12231345341493	0.167538906441162	29.2836293588765	27.8934648277965	30.6737938899565	8.06	5.88	10.87	3.26377188126684	3.42643291799657	3.58909395472629	3.32222029382922	3.48779430356333	3.65336831329744	3.39009925010626	3.55972213843114	3.7309215023574	2.97267989167872	8.88433755419477	-0.170487813159437	62.2858865665294	0.15584661880556	0.159481180133169	0.15255672414627	0.177024640869996	0.180725796439881	0.17367446710724	0.204912560579812	0.205662951861627	0.200135032955809	0.000372194531683763	0.000381517202761954	0.00123164063045218
156	29.6045667991337	0.15	2.97291195026367	2.82304688202377	3.12277701850357	0.170566324212722	29.3052257633327	27.9289469438393	30.681504582826	8.07	5.91	10.88	3.26211416774407	3.42286418258935	3.58361419743464	3.32018083762684	3.48379225387186	3.64740367011688	3.38775490657621	3.5534521406465	3.72515457501774	2.97291195026367	8.89133211228521	-0.24529392732883	62.226811685897	0.15584661880556	0.159481180133169	0.15255672414627	0.177024640869996	0.180725796439881	0.17367446710724	0.204912560579812	0.205662951861627	0.200135032955809	0.000372194531683763	0.000381517202761954	0.00123164063045218
156	29.6045667991337	0.15	2.97298873265626	2.82220750942344	3.12376995588908	0.166023950865385	29.1741178419893	27.7815822068355	30.5666534771431	8.03	5.9	10.78	3.25969022636405	3.42308030134177	3.58647037631949	3.31861411729846	3.48495771800691	3.65130131871535	3.38971669369413	3.558093493738	3.73102830269181	2.97298873265626	8.85811846721977	0.145569306305781	62.5003780052631	0.15584661880556	0.159481180133169	0.15255672414627	0.177024640869996	0.180725796439881	0.17367446710724	0.204912560579812	0.205662951861627	0.200135032955809	0.000372194531683763	0.000381517202761954	0.00123164063045218
156	29.6045667991337	0.15	2.97324668458886	2.82327013442709	3.12322323475062	0.169113214859244	29.5553198920663	28.1601246541507	30.9505151299819	8.04	5.93	10.93	3.30174300126522	3.4653280765716	3.62891315187798	3.36128329407192	3.52781829712217	3.69435330017242	3.42927013273007	3.60350928449582	3.77231678312021	2.97324668458886	8.9164416317357	-0.398434503089288	62.2262334575325	0.15584661880556	0.159481180133169	0.15255672414627	0.177024640869996	0.180725796439881	0.17367446710724	0.204912560579812	0.205662951861627	0.200135032955809	0.000372194531683763	0.000381517202761954	0.00123164063045218
156	29.6045667991337	0.15	2.97329163372227	2.82043840152798	3.12614486591656	0.164088844438363	29.567121606872	28.1458838136056	30.9883594001384	8.09	5.93	10.89	3.28170234728267	3.44741323535059	3.61312412341851	3.33976988680095	3.50841291877566	3.67705595075037	3.40852635897084	3.58382273160067	3.75339483632395	2.97329163372227	8.91544540658154	-0.0308892222880409	62.5441825924847	0.15584661880556	0.159481180133169	0.15255672414627	0.177024640869996	0.180725796439881	0.17367446710724	0.204912560579812	0.205662951861627	0.200135032955809	0.000372194531683763	0.000381517202761954	0.00123164063045218
156	29.6045667991337	0.15	2.97336104524428	2.82126759678182	3.12545449370674	0.160637218351861	29.0369174854716	27.6233405682234	30.4504944027197	7.99	5.92	10.76	3.25757722283098	3.42427813132444	3.59097903981791	3.31747016166752	3.48723598823765	3.65700181480778	3.39093904031267	3.56426473903594	3.73769363438847	2.97336104524428	8.83061208468849	-0.146217729152383	62.1961621961071	0.15584661880556	0.159481180133169	0.15255672414627	0.177024640869996	0.180725796439881	0.17367446710724	0.204912560579812	0.205662951861627	0.200135032955809	0.000372194531683763	0.000381517202761954	0.00123164063045218
156	29.6045667991337	0.15	2.97345208456238	2.82425104247777	3.12265312664698	0.167164019258366	29.1746335953511	27.7877790451227	30.5614881455796	8.1	5.99	10.93	3.2335993992866	3.394984446765	3.55636949424341	3.29043255073119	3.45465407227817	3.61887559382514	3.35637006142328	3.53163997518495	3.69728303127125	2.97345208456238	8.9228800958955	-0.110360767426273	62.4995520787384	0.15584661880556	0.159481180133169	0.15255672414627	0.177024640869996	0.180725796439881	0.17367446710724	0.204912560579812	0.205662951861627	0.200135032955809	0.000372194531683763	0.000381517202761954	0.00123164063045218
156	29.6045667991337	0.15	2.97365836447757	2.82224262352151	3.12507410543362	0.167171169810581	29.3210745825246	27.9272945606442	30.7148546044049	7.9	5.85	10.7	3.32891907349706	3.49505693153487	3.66119478957269	3.39232147220867	3.56162358221051	3.73092569221236	3.46128687560575	3.6345385426096	3.81220915757978	2.97365836447757	8.78844079345332	-0.370279815613159	61.7481264492615	0.15584661880556	0.159481180133169	0.15255672414627	0.177024640869996	0.180725796439881	0.17367446710724	0.204912560579812	0.205662951861627	0.200135032955809	0.000372194531683763	0.000381517202761954	0.00123164063045218
156	29.6045667991337	0.15	2.97366213980253	2.82434802449983	3.12297625510524	0.165755512057603	28.9633534007815	27.5795362957956	30.3471705057674	7.99	5.84	10.8	3.25043668854557	3.413528984226	3.57662127990644	3.31007750829839	3.47616231210674	3.64224711591509	3.37716548772722	3.54844290388849	3.71482754028316	2.97366213980253	8.84252322671996	0.0206404825113088	62.3599047728618	0.15584661880556	0.159481180133169	0.15255672414627	0.177024640869996	0.180725796439881	0.17367446710724	0.204912560579812	0.205662951861627	0.200135032955809	0.000372194531683763	0.000381517202761954	0.00123164063045218
156	29.6045667991337	0.15	2.97406638029649	2.82586094507273	3.12227181552025	0.168679193897881	29.4288856886873	28.037509545773	30.8202618316017	8	5.97	10.92	3.30334457862563	3.46727478901117	3.63120499939671	3.36389089239251	3.53082574541149	3.69776059843047	3.43175659817661	3.60492038334635	3.77554231216657	2.97406638029649	8.93268971155106	0.212240074349474	62.8293153142029	0.15584661880556	0.159481180133169	0.15255672414627	0.177024640869996	0.180725796439881	0.17367446710724	0.204912560579812	0.205662951861627	0.200135032955809	0.000372194531683763	0.000381517202761954	0.00123164063045218
156	29.6045667991337	0.15	2.97417687968499	2.82318050529315	3.12517325407683	0.168142624861749	29.1957835022395	27.8127814433513	30.5787855611277	8	5.93	10.79	3.27411830604667	3.43692519278429	3.59973207952192	3.33396093134615	3.49974351737393	3.66552610340172	3.40419854707814	3.58080370342449	3.74348282183486	2.97417687968499	8.83885958287367	0.515363175080772	62.9014374213044	0.15584661880556	0.159481180133169	0.15255672414627	0.177024640869996	0.180725796439881	0.17367446710724	0.204912560579812	0.205662951861627	0.200135032955809	0.000372194531683763	0.000381517202761954	0.00123164063045218
156	29.6045667991337	0.15	2.97421911130021	2.82275438191651	3.12568384068391	0.166951962640773	29.2302185882116	27.8396625690491	30.6207746073741	7.95	5.96	10.81	3.29882403540242	3.46359613374268	3.62836823208293	3.36044363590295	3.52829355554085	3.69614347517875	3.43231064539823	3.60243474640084	3.77038103571324	2.97421911130021	8.82810706178618	-0.0480094307105974	62.2687037274144	0.15584661880556	0.159481180133169	0.15255672414627	0.177024640869996	0.180725796439881	0.17367446710724	0.204912560579812	0.205662951861627	0.200135032955809	0.000372194531683763	0.000381517202761954	0.00123164063045218
156	29.6045667991337	0.15	2.97430204337667	2.82228816058754	3.12631592616581	0.169487958973583	30.0629841442403	28.6457134813378	31.4802548071428	8.02	5.93	10.79	3.36479264424511	3.53126857805438	3.69774451186366	3.42584269167131	3.59533912770135	3.7648355637314	3.50108647392979	3.67349918241352	3.84195433970965	2.97430204337667	8.8993356822298	0.218932401947312	62.7782595762357	0.15584661880556	0.159481180133169	0.15255672414627	0.177024640869996	0.180725796439881	0.17367446710724	0.204912560579812	0.205662951861627	0.200135032955809	0.000372194531683763	0.000381517202761954	0.00123164063045218
156	29.6045667991337	0.15	2.97447781782485	2.82243493558356	3.12652070006614	0.166144151020722	29.4547214468957	28.0494020226056	30.8600408711859	7.96	5.87	10.77	3.32024800651404	3.48659768531483	3.65294736411563	3.38205698956464	3.55150339621748	3.72094980287032	3.45062447384788	3.62326488224625	3.79928487146619	2.97447781782485	8.82845689176626	0.0947987790700766	62.3747001208898	0.15584661880556	0.159481180133169	0.15255672414627	0.177024640869996	0.180725796439881	0.17367446710724	0.204912560579812	0.205662951861627	0.200135032955809	0.000372194531683763	0.000381517202761954	0.00123164063045218
156	29.6045667991337	0.15	2.97470156905414	2.82422189195562	3.12518124615266	0.17129369299486	29.640130256715	28.2516909134157	31.0285696000143	8	5.92	10.79	3.32568302249895	3.48912489102044	3.65256675954192	3.38646178557185	3.55289064790359	3.71931951023533	3.46430276364523	3.62718465326524	3.8012246572735	2.97470156905414	8.8350166661643	0.320094004047358	62.6286772112261	0.15584661880556	0.159481180133169	0.15255672414627	0.177024640869996	0.180725796439881	0.17367446710724	0.204912560579812	0.205662951861627	0.200135032955809	0.000372194531683763	0.000381517202761954	0.00123164063045218
156	29.6045667991337	0.15	2.97471074789883	2.82284688002524	3.12657461577241	0.16846624320092	29.4050782653718	28.0137711564724	30.7963853742712	8.02	5.9	10.83	3.2927534218333	3.45628839247545	3.61982336311759	3.35263002858015	3.51913877765999	3.68564752673983	3.42128399676873	3.59297947706081	3.76382541386379	2.97471074789883	8.86290254114174	0.122139580823377	62.4781085193575	0.15584661880556	0.159481180133169	0.15255672414627	0.177024640869996	0.180725796439881	0.17367446710724	0.204912560579812	0.205662951861627	0.200135032955809	0.000372194531683763	0.000381517202761954	0.00123164063045218
156	29.6045667991337	0.15	2.97489012030249	2.82217238299196	3.12760785761301	0.165571919362935	29.3363167274827	27.93374891705	30.7388845379153	7.93	5.9	10.73	3.3166407010741	3.48317092585385	3.64970115063359	3.3790043484289	3.54866588381721	3.71832741920553	3.44858993385715	3.6224068437102	3.79675880008385	2.97489012030249	8.78298628258795	-0.489417472315144	61.6912622040535	0.15584661880556	0.159481180133169	0.15255672414627	0.177024640869996	0.180725796439881	0.17367446710724	0.204912560579812	0.205662951861627	0.200135032955809	0.000372194531683763	0.000381517202761954	0.00123164063045218
156	29.6045667991337	0.15	2.97498672704997	2.82216190962141	3.12781154447854	0.166904365644949	29.519166487292	28.1146241348758	30.9237088397082	7.99	5.87	10.8	3.31435553655211	3.47993316262032	3.64551078868852	3.37522151041531	3.54383986139955	3.7124582123838	3.44492787822109	3.61821452463754	3.78550606807142	2.97498672704997	8.81352465049102	0.186310655418468	62.4429472293748	0.15584661880556	0.159481180133169	0.15255672414627	0.177024640869996	0.180725796439881	0.17367446710724	0.204912560579812	0.205662951861627	0.200135032955809	0.000372194531683763	0.000381517202761954	0.00123164063045218
156	29.6045667991337	0.15	2.97519983284187	2.82381790882338	3.12658175686037	0.161681131145326	28.6237255759163	27.2356334884235	30.0118176634091	7.98	5.86	10.86	3.21583952655411	3.37973809727595	3.54363666799778	3.27520933486215	3.44213374895875	3.60905816305535	3.34283500018643	3.50887670127395	3.68251030565884	2.97519983284187	8.83673585261271	-0.106785123952677	62.1837856131772	0.15584661880556	0.159481180133169	0.15255672414627	0.177024640869996	0.180725796439881	0.17367446710724	0.204912560579812	0.205662951861627	0.200135032955809	0.000372194531683763	0.000381517202761954	0.00123164063045218
156	29.6045667991337	0.15	2.97534377677351	2.82384369329247	3.12684386025456	0.165921405697472	29.2280231894871	27.8323977096812	30.6236486692929	7.9	5.83	10.79	3.31535533099734	3.48160023820275	3.64784514540816	3.37835999702186	3.54776420505962	3.71716841309738	3.44767499367929	3.61512246478391	3.79420763282825	2.97534377677351	8.79376730587055	0.00120497862089295	62.1611590952048	0.15584661880556	0.159481180133169	0.15255672414627	0.177024640869996	0.180725796439881	0.17367446710724	0.204912560579812	0.205662951861627	0.200135032955809	0.000372194531683763	0.000381517202761954	0.00123164063045218
156	29.6045667991337	0.15	2.97604056018824	2.8259216572838	3.12615946309267	0.16952795320487	29.6215187559993	28.2252586164159	31.0177788955826	8.02	5.93	10.87	3.31547261748536	3.4794839494128	3.64349528134024	3.37563193402545	3.54261925483048	3.70960657563551	3.4493379526193	3.61667554555339	3.78874574492107	2.97604056018824	8.88493110091147	-0.0316733418197416	62.4690003614566	0.15584661880556	0.159481180133169	0.15255672414627	0.177024640869996	0.180725796439881	0.17367446710724	0.204912560579812	0.205662951861627	0.200135032955809	0.000372194531683763	0.000381517202761954	0.00123164063045218
156	29.6045667991337	0.15	2.9761393869308	2.82490162422388	3.12737714963772	0.162698196418207	28.9593733140155	27.5602500712095	30.3584965568214	8.03	5.94	10.8	3.23607733203297	3.40035998545833	3.5646426388837	3.29471799788879	3.46197760247971	3.62923720707063	3.36802540612178	3.5383358651982	3.70674511961281	2.9761393869308	8.8784269050979	-0.618914480503385	61.8899712301833	0.15584661880556	0.159481180133169	0.15255672414627	0.177024640869996	0.180725796439881	0.17367446710724	0.204912560579812	0.205662951861627	0.200135032955809	0.000372194531683763	0.000381517202761954	0.00123164063045218
156	29.6045667991337	0.15	2.97623659993314	2.82743233994109	3.12504085992519	0.167595695147956	29.0313787781709	27.6534697071561	30.4092878491858	8.02	5.9	10.94	3.25086747957141	3.4128507618215	3.57483404407158	3.31001073550948	3.47494099076909	3.63987124602869	3.37526775302052	3.54825997468183	3.71482980363614	2.97623659993314	8.90347256131342	0.287590166314159	62.8092648866293	0.15584661880556	0.159481180133169	0.15255672414627	0.177024640869996	0.180725796439881	0.17367446710724	0.204912560579812	0.205662951861627	0.200135032955809	0.000372194531683763	0.000381517202761954	0.00123164063045218
156	29.6045667991337	0.15	2.97665165787644	2.82556138738339	3.12774192836949	0.166894632501331	29.2047333556473	27.8151033125501	30.5943633987445	7.94	5.88	10.76	3.3000798764504	3.46495038185193	3.62982088725346	3.36197966671491	3.52994265777959	3.69790564884426	3.4351335839575	3.60412085706355	3.77925509234165	2.97665165787644	8.80247427805549	0.516464854590363	62.705069289085	0.15584661880556	0.159481180133169	0.15255672414627	0.177024640869996	0.180725796439881	0.17367446710724	0.204912560579812	0.205662951861627	0.200135032955809	0.000372194531683763	0.000381517202761954	0.00123164063045218
156	29.6045667991337	0.15	2.97672891269971	2.82846252588595	3.12499529951348	0.175676945242884	29.7961019038459	28.4215284373603	31.1706753703316	8	5.89	10.89	3.34842987573828	3.51037270973194	3.67231554372561	3.40979280315608	3.57470338225326	3.73961396135045	3.47815574948458	3.64912923523947	3.81828695067163	2.97672891269971	8.8714027468045	-0.281282276092125	62.117937197038	0.15584661880556	0.159481180133169	0.15255672414627	0.177024640869996	0.180725796439881	0.17367446710724	0.204912560579812	0.205662951861627	0.200135032955809	0.000372194531683763	0.000381517202761954	0.00123164063045218
156	29.6045667991337	0.15	2.97679881171542	2.82771594064812	3.12588168278272	0.167148993872926	29.4108425455502	28.0126840434153	30.8090010476852	8.02	5.91	10.89	3.28974385342395	3.45394030569471	3.61813675796548	3.34939007242663	3.51656356424454	3.68373705606245	3.41679125946117	3.59000831794459	3.75936754676723	2.97679881171542	8.91431447518818	0.709396115988688	63.2475074660071	0.15584661880556	0.159481180133169	0.15255672414627	0.177024640869996	0.180725796439881	0.17367446710724	0.204912560579812	0.205662951861627	0.200135032955809	0.000372194531683763	0.000381517202761954	0.00123164063045218
156	29.6045667991337	0.15	2.97693305388134	2.82639077766125	3.12747533010144	0.169013182193467	29.6982336721974	28.2957927818949	31.1006745624998	7.91	5.89	10.74	3.36880386725784	3.53577385927285	3.70274385128786	3.43271597857106	3.60285368385645	3.77299138914184	3.5032417376385	3.67590398238574	3.85551035435651	2.97693305388134	8.81786878845671	0.338213435132137	62.6047820197018	0.15584661880556	0.159481180133169	0.15255672414627	0.177024640869996	0.180725796439881	0.17367446710724	0.204912560579812	0.205662951861627	0.200135032955809	0.000372194531683763	0.000381517202761954	0.00123164063045218
156	29.6045667991337	0.15	2.97712315703592	2.82321865235701	3.13102766171484	0.162545521152749	29.4687930138317	28.0442596758819	30.8933263517816	8	5.98	10.76	3.30185953548936	3.46958045377686	3.63730137206437	3.36223924944411	3.53302720948841	3.70381516953272	3.4361992687789	3.6070093464665	3.78295972203605	2.97712315703592	8.83647996112808	-0.133379186485638	62.2899429506264	0.15584661880556	0.159481180133169	0.15255672414627	0.177024640869996	0.180725796439881	0.17367446710724	0.204912560579812	0.205662951861627	0.200135032955809	0.000372194531683763	0.000381517202761954	0.00123164063045218
156	29.6045667991337	0.15	2.97740984876166	2.82629501210953	3.12852468541379	0.165159319422711	29.2545761603323	27.8538242038321	30.6553281168325	7.99	5.95	10.84	3.28453341071177	3.44971060747931	3.61488780424685	3.34490822099449	3.51312163042022	3.68133503984596	3.41865342454214	3.58983876227415	3.75591520171712	2.97740984876166	8.8658248839293	0.00295373382346639	62.3963451253503	0.15584661880556	0.159481180133169	0.15255672414627	0.177024640869996	0.180725796439881	0.17367446710724	0.204912560579812	0.205662951861627	0.200135032955809	0.000372194531683763	0.000381517202761954	0.00123164063045218
156	29.6045667991337	0.15	2.97755824208208	2.82611580604034	3.12900067812383	0.164310998691014	29.2406919043234	27.836282146633	30.6451016620138	8.05	5.92	10.77	3.2604187065282	3.42491495000942	3.58941119349064	3.31900992636592	3.48646224280335	3.65391455924078	3.39162788031726	3.56288159842002	3.73433645893392	2.97755824208208	8.86397369130776	-0.450657027971992	62.0218761121772	0.15584661880556	0.159481180133169	0.15255672414627	0.177024640869996	0.180725796439881	0.17367446710724	0.204912560579812	0.205662951861627	0.200135032955809	0.000372194531683763	0.000381517202761954	0.00123164063045218
156	29.6045667991337	0.15	2.97762488619679	2.82495693359896	3.13029283879463	0.17016083357628	29.6959220001231	28.2992927165182	31.092551283728	7.99	5.88	10.88	3.33803609032232	3.50277515289094	3.66751421545957	3.39945394323379	3.56722410529919	3.7349942673646	3.46594286483708	3.6433055811931	3.81060982550503	2.97762488619679	8.82590024449101	-0.0347810204081737	62.2777217036495	0.15584661880556	0.159481180133169	0.15255672414627	0.177024640869996	0.180725796439881	0.17367446710724	0.204912560579812	0.205662951861627	0.200135032955809	0.000372194531683763	0.000381517202761954	0.00123164063045218
156	29.6045667991337	0.15	2.97768263864204	2.82573234861703	3.12963292866705	0.168424287311091	29.9013871957447	28.4863852280438	31.3163891634456	8.04	5.99	10.87	3.33923763128502	3.50510731889416	3.6709770065033	3.39940788848115	3.56826640853245	3.73712492858375	3.47320909437989	3.64359867942482	3.82035231264314	2.97768263864204	8.92527832102771	0.0882447006651961	62.7380765632599	0.15584661880556	0.159481180133169	0.15255672414627	0.177024640869996	0.180725796439881	0.17367446710724	0.204912560579812	0.205662951861627	0.200135032955809	0.000372194531683763	0.000381517202761954	0.00123164063045218
156	29.6045667991337	0.15	2.97770222412713	2.82948396740734	3.12592048084692	0.174433035692781	29.9266013171565	28.5400487176587	31.3131539166542	8.06	5.91	10.89	3.33771932128788	3.49987473479501	3.66203014830214	3.39738833801585	3.56244263340899	3.72749692880214	3.46936088232173	3.63502614966036	3.80389333224537	2.97770222412713	8.90632382140202	0.231428056809957	62.757971160606	0.15584661880556	0.159481180133169	0.15255672414627	0.177024640869996	0.180725796439881	0.17367446710724	0.204912560579812	0.205662951861627	0.200135032955809	0.000372194531683763	0.000381517202761954	0.00123164063045218
156	29.6045667991337	0.15	2.97796441328916	2.82925064833743	3.1266781782409	0.165845627820461	28.6638790083706	27.2948163290959	30.0329416876454	8.01	5.82	10.85	3.21158699385106	3.37267486641676	3.53376273898247	3.27019163228057	3.43421901622964	3.59824640017871	3.33232331277271	3.50498856306669	3.67072226646553	2.97796441328916	8.85555672439295	0.165970504690248	62.4820281630478	0.15584661880556	0.159481180133169	0.15255672414627	0.177024640869996	0.180725796439881	0.17367446710724	0.204912560579812	0.205662951861627	0.200135032955809	0.000372194531683763	0.000381517202761954	0.00123164063045218
156	29.6045667991337	0.15	2.97874177380224	2.82697417713578	3.1305093704687	0.165379445903341	29.1885699364599	27.7920930330154	30.5850468399045	8.05	5.87	10.82	3.25552974943455	3.41911124357252	3.58269273771048	3.31405054838638	3.48057255312246	3.64709455785853	3.38426726274357	3.55220285151622	3.72239971469728	2.97874177380224	8.86174860039228	-0.0819201893757605	62.300695971279	0.15584661880556	0.159481180133169	0.15255672414627	0.177024640869996	0.180725796439881	0.17367446710724	0.204912560579812	0.205662951861627	0.200135032955809	0.000372194531683763	0.000381517202761954	0.00123164063045218
156	29.6045667991337	0.15	2.97875954306995	2.82813955888729	3.12937952725262	0.164851433405284	29.0044471369166	27.6141191480761	30.394775125757	7.99	5.94	10.86	3.25633068303109	3.42028187282863	3.58423306262617	3.3161909641009	3.48315602603193	3.65012108796296	3.38556519189012	3.55239742295479	3.72887882670684	2.97875954306995	8.86492262046638	0.168991985049738	62.592688926231	0.15584661880556	0.159481180133169	0.15255672414627	0.177024640869996	0.180725796439881	0.17367446710724	0.204912560579812	0.205662951861627	0.200135032955809	0.000372194531683763	0.000381517202761954	0.00123164063045218
156	29.6045667991337	0.15	2.97879983821904	2.82899627058426	3.12860340585382	0.170847666561611	29.3827781897516	28.0042277460337	30.7613286334694	7.95	5.9	10.84	3.31633532025343	3.47958693957009	3.64283855888675	3.37815970321928	3.54445472124499	3.7107497392707	3.44699362559087	3.61693017689522	3.78798192601541	2.97879983821904	8.85658742658143	-0.0344962089618442	62.3478072911179	0.15584661880556	0.159481180133169	0.15255672414627	0.177024640869996	0.180725796439881	0.17367446710724	0.204912560579812	0.205662951861627	0.200135032955809	0.000372194531683763	0.000381517202761954	0.00123164063045218
156	29.6045667991337	0.15	2.97886959916122	2.82938714173514	3.12835205658731	0.170015443346736	29.634256994039	28.2398099359594	31.0287040521186	7.9	5.88	10.73	3.36599519001986	3.53220388975536	3.69841258949085	3.43009286481375	3.59946662884142	3.76884039286909	3.50433911061186	3.68525262450608	3.84709957372731	2.97886959916122	8.81475681326082	-0.105189708545691	62.106249006271	0.15584661880556	0.159481180133169	0.15255672414627	0.177024640869996	0.180725796439881	0.17367446710724	0.204912560579812	0.205662951861627	0.200135032955809	0.000372194531683763	0.000381517202761954	0.00123164063045218
156	29.6045667991337	0.15	2.97917564082065	2.82866301326151	3.1296882683798	0.165290864390716	29.2416075733913	27.8421440913951	30.6410710553875	8.01	5.87	10.85	3.27617294614722	3.4408472034094	3.60552146067157	3.3359674893251	3.50364727228693	3.67132705524875	3.40550721723988	3.58046668321921	3.74831744904221	2.97917564082065	8.86902831358988	-0.529956408624148	61.9073660538446	0.15584661880556	0.159481180133169	0.15255672414627	0.177024640869996	0.180725796439881	0.17367446710724	0.204912560579812	0.205662951861627	0.200135032955809	0.000372194531683763	0.000381517202761954	0.00123164063045218
156	29.6045667991337	0.15	2.97931571172689	2.82834566408331	3.13028575937046	0.165113446783383	29.1700332537469	27.7730969516138	30.5669695558801	7.95	5.88	10.88	3.29043414172325	3.45593699905168	3.62143985638011	3.35186611665591	3.52045889067763	3.68905166469935	3.42148385528338	3.59111239971057	3.76673853933953	2.97931571172689	8.83283700794021	-0.316561272956338	61.9518728762533	0.15584661880556	0.159481180133169	0.15255672414627	0.177024640869996	0.180725796439881	0.17367446710724	0.204912560579812	0.205662951861627	0.200135032955809	0.000372194531683763	0.000381517202761954	0.00123164063045218
156	29.6045667991337	0.15	2.97942580483264	2.82962432173842	3.12922728792685	0.167944001184158	29.2793675483753	27.8914205261983	30.6673145705523	8.03	5.9	10.94	3.27187278446254	3.43468937832771	3.59750597219288	3.33097396801839	3.49673158497152	3.66248920192464	3.39652656962782	3.56573189011139	3.73380917903057	2.97942580483264	8.88998811533379	0.278243188168021	62.7303038573192	0.15584661880556	0.159481180133169	0.15255672414627	0.177024640869996	0.180725796439881	0.17367446710724	0.204912560579812	0.205662951861627	0.200135032955809	0.000372194531683763	0.000381517202761954	0.00123164063045218
156	29.6045667991337	0.15	2.97975852839508	2.82677139635724	3.13274566043292	0.166087979665373	29.8184186851746	28.3954583571446	31.2413790132046	7.95	5.93	10.74	3.36532154587725	3.53396538288166	3.70260921988608	3.42822261968918	3.60001857107397	3.77181452245876	3.50084470006006	3.67616434687239	3.86157816417927	2.97975852839508	8.83206341193692	-0.0933616978577867	62.2944180353223	0.15584661880556	0.159481180133169	0.15255672414627	0.177024640869996	0.180725796439881	0.17367446710724	0.204912560579812	0.205662951861627	0.200135032955809	0.000372194531683763	0.000381517202761954	0.00123164063045218
156	29.6045667991337	0.15	2.9815579588033	2.82830991121588	3.13480600639072	0.160320797629142	29.1359275055585	27.7158639510817	30.5559910600353	8.04	5.93	10.89	3.25017435743668	3.41670187968305	3.58322940192941	3.30881638537522	3.47834851923257	3.64788065308993	3.37397473816068	3.55257006495096	3.72810500803674	2.9815579588033	8.89767333990989	-0.194726465771108	62.3322555306004	0.15584661880556	0.159481180133169	0.15255672414627	0.177024640869996	0.180725796439881	0.17367446710724	0.204912560579812	0.205662951861627	0.200135032955809	0.000372194531683763	0.000381517202761954	0.00123164063045218
156	29.6045667991337	0.15	2.98216562824184	2.8317581177082	3.13257313877548	0.17051954351084	29.7525476693768	28.3550299409962	31.1500653977575	7.98	5.85	10.77	3.34632813039571	3.5112566420897	3.67618515378369	3.40800379716992	3.57597208127487	3.74394036537982	3.48216866971899	3.65344221861016	3.81877316841456	2.98216562824184	8.81797449336944	0.237191453628859	62.4489297367737	0.15584661880556	0.159481180133169	0.15255672414627	0.177024640869996	0.180725796439881	0.17367446710724	0.204912560579812	0.205662951861627	0.200135032955809	0.000372194531683763	0.000381517202761954	0.00123164063045218
156	29.6045667991337	0.15	2.98242108356689	2.83317529660223	3.13166687053155	0.174626490087468	29.701319239076	28.3261279641956	31.0765105139564	8.05	5.9	11.03	3.31512885575808	3.47607341843553	3.63701798111297	3.37454141646488	3.53837037037312	3.70219932428136	3.43914300819245	3.6089102290632	3.77836012177007	2.98242108356689	8.92836173135838	0.195908253555428	62.7829335422946	0.15584661880556	0.159481180133169	0.15255672414627	0.177024640869996	0.180725796439881	0.17367446710724	0.204912560579812	0.205662951861627	0.200135032955809	0.000372194531683763	0.000381517202761954	0.00123164063045218
156	29.6045667991337	0.15	2.98248199391992	2.83129108979439	3.13367289804544	0.167805110222866	29.4085418386743	28.0137782848412	30.8033053925075	8.06	5.94	10.82	3.27817491639586	3.44139027599457	3.60460563559329	3.33690101642802	3.5030402595226	3.66917950261717	3.40693793353469	3.57760442087339	3.74878376623045	2.98248199391992	8.86058673908686	0.352923284967743	62.7651484465243	0.15584661880556	0.159481180133169	0.15255672414627	0.177024640869996	0.180725796439881	0.17367446710724	0.204912560579812	0.205662951861627	0.200135032955809	0.000372194531683763	0.000381517202761954	0.00123164063045218
156	29.6045667991337	0.15	2.98257770937464	2.83214599661958	3.13300942212971	0.168648307158582	29.290119538113	27.9051516256296	30.6750874505964	8.05	5.9	10.94	3.26734933717412	3.42951201063202	3.59167468408992	3.32599608595823	3.49106947161462	3.65614285727101	3.39831487368179	3.56333373199797	3.72884777114604	2.98257770937464	8.89281712087799	-0.665130863749021	61.8060343696922	0.15584661880556	0.159481180133169	0.15255672414627	0.177024640869996	0.180725796439881	0.17367446710724	0.204912560579812	0.205662951861627	0.200135032955809	0.000372194531683763	0.000381517202761954	0.00123164063045218
156	29.6045667991337	0.15	2.9832283077413	2.83402171753822	3.13243489794437	0.17350797452619	29.9769399739237	28.5835775962144	31.3703023516329	7.91	5.89	10.68	3.40362231204209	3.56953853654435	3.73545476104661	3.46822937430943	3.63729499638429	3.80636061845915	3.54127255464977	3.71294437719644	3.88668866956426	2.9832283077413	8.80066094195971	0.212973670005846	62.3775946434712	0.15584661880556	0.159481180133169	0.15255672414627	0.177024640869996	0.180725796439881	0.17367446710724	0.204912560579812	0.205662951861627	0.200135032955809	0.000372194531683763	0.000381517202761954	0.00123164063045218
156	29.6045667991337	0.15	2.98367459583252	2.83262504164368	3.13472415002136	0.166431754801881	29.4655272873514	28.0611497647229	30.8699048099799	7.93	5.92	10.78	3.33246536702801	3.49924539905205	3.6660254310761	3.3951696346573	3.56508782975627	3.73500602485523	3.47011572773328	3.6398309647022	3.81574335395757	2.98367459583252	8.82474645346036	0.201775707718921	62.452411169336	0.15584661880556	0.159481180133169	0.15255672414627	0.177024640869996	0.180725796439881	0.17367446710724	0.204912560579812	0.205662951861627	0.200135032955809	0.000372194531683763	0.000381517202761954	0.00123164063045218
156	29.6045667991337	0.15	2.98374967489964	2.83210814207685	3.13539120772242	0.164738395039633	29.4012079577251	27.9912823915511	30.8111335238992	7.92	5.86	10.81	3.32780000668803	3.49542184847831	3.6630436902686	3.39064080739128	3.56142795080194	3.7322150942126	3.46052024278869	3.63229397973841	3.80879930670338	2.98374967489964	8.83710393466897	0.172381741426304	62.4609347925234	0.15584661880556	0.159481180133169	0.15255672414627	0.177024640869996	0.180725796439881	0.17367446710724	0.204912560579812	0.205662951861627	0.200135032955809	0.000372194531683763	0.000381517202761954	0.00123164063045218
156	29.6045667991337	0.15	2.98423590317801	2.83285122284223	3.1356205835138	0.167032411068923	29.5284858432473	28.124146631653	30.9328250548417	8.06	5.97	10.86	3.291027005145	3.45535975202875	3.61969249891251	3.34997950198598	3.51725595784763	3.68453241370928	3.42044886321472	3.59272979695924	3.75940363720422	2.98423590317801	8.89197526126055	-0.111636035153325	62.3947522184518	0.15584661880556	0.159481180133169	0.15255672414627	0.177024640869996	0.180725796439881	0.17367446710724	0.204912560579812	0.205662951861627	0.200135032955809	0.000372194531683763	0.000381517202761954	0.00123164063045218
156	29.6045667991337	0.15	2.98424845278456	2.83005239687355	3.13844450869557	0.158766818877594	28.9392044096126	27.5205321363022	30.3578766829229	7.98	5.89	10.68	3.24984384746123	3.41737198013494	3.58490011280864	3.30986381333886	3.48048595091821	3.65110808849756	3.37968789218699	3.55690107668568	3.73203210724341	2.98424845278456	8.77352087645553	-0.260235988220549	61.9239941075889	0.15584661880556	0.159481180133169	0.15255672414627	0.177024640869996	0.180725796439881	0.17367446710724	0.204912560579812	0.205662951861627	0.200135032955809	0.000372194531683763	0.000381517202761954	0.00123164063045218
156	29.6045667991337	0.15	2.98435370989532	2.83288306714801	3.13582435264262	0.163872995297139	29.2832547567528	27.8745533678302	30.6919561456753	8	5.94	10.83	3.28132988892733	3.44715905616269	3.61298822339805	3.34130064475841	3.51016056502213	3.67902048528586	3.41397704546111	3.58469667395011	3.75547129126719	2.98435370989532	8.86525791827495	-0.283876343151013	62.1347217480846	0.15584661880556	0.159481180133169	0.15255672414627	0.177024640869996	0.180725796439881	0.17367446710724	0.204912560579812	0.205662951861627	0.200135032955809	0.000372194531683763	0.000381517202761954	0.00123164063045218
156	29.6045667991337	0.15	2.98469609600421	2.83301237095897	3.13637982104946	0.166947027421274	29.087534941532	27.7037421951863	30.4713276878776	8.04	5.92	10.81	3.24847514289551	3.41073540029149	3.57299565768747	3.30706961205942	3.4722566437819	3.63744367550439	3.37876430635354	3.5489290104707	3.71350575197477	2.98469609600421	8.84698011471469	-0.390330149402277	61.9494070312869	0.15584661880556	0.159481180133169	0.15255672414627	0.177024640869996	0.180725796439881	0.17367446710724	0.204912560579812	0.205662951861627	0.200135032955809	0.000372194531683763	0.000381517202761954	0.00123164063045218
156	29.6045667991337	0.15	2.98477789144996	2.83473542291914	3.13482035998078	0.166808481843536	29.4837016552916	28.0803628613731	30.8870404492101	7.98	5.9	10.82	3.31387330462061	3.47948679720485	3.6451002897891	3.37494835646312	3.54361412404874	3.71227989163435	3.44388573134801	3.61663972671689	3.78971486616572	2.98477789144996	8.88673276586654	-0.165693917291804	62.2717396890724	0.15584661880556	0.159481180133169	0.15255672414627	0.177024640869996	0.180725796439881	0.17367446710724	0.204912560579812	0.205662951861627	0.200135032955809	0.000372194531683763	0.000381517202761954	0.00123164063045218
156	29.6045667991337	0.15	2.98537340049675	2.83621408586505	3.13453271512844	0.170072480544327	29.4842182949232	28.0971116711925	30.8713249186539	8.04	5.95	10.9	3.29355365324374	3.45615079637681	3.61874793950988	3.35289753210379	3.5184243816212	3.68395123113862	3.42529923895107	3.59210882146756	3.7641400332948	2.98537340049675	8.91676114885781	0.254655289562827	62.8249935562385	0.15584661880556	0.159481180133169	0.15255672414627	0.177024640869996	0.180725796439881	0.17367446710724	0.204912560579812	0.205662951861627	0.200135032955809	0.000372194531683763	0.000381517202761954	0.00123164063045218
156	29.6045667991337	0.15	2.98549947872215	2.83518365514838	3.13581530229593	0.16342135079654	28.8246544726051	27.4357247614692	30.213584183741	7.97	5.87	10.99	3.24428268139467	3.4085240362956	3.57276539119653	3.30447341315522	3.4717619153943	3.63905041763338	3.36972605176501	3.53738608874215	3.71092532278682	2.98549947872215	8.87479107236736	-0.193231589297403	62.2332270490555	0.15584661880556	0.159481180133169	0.15255672414627	0.177024640869996	0.180725796439881	0.17367446710724	0.204912560579812	0.205662951861627	0.200135032955809	0.000372194531683763	0.000381517202761954	0.00123164063045218
156	29.6045667991337	0.15	2.9856420825143	2.8316928110007	3.1395913540279	0.162733536498719	29.3367722574405	27.9195994387067	30.7539450761743	7.93	5.88	10.66	3.31658185200555	3.48492845246759	3.65327505292963	3.3790444348128	3.55056157770102	3.72207872058923	3.45351191859535	3.62905688436848	3.80255548902631	2.9856420825143	8.76956401494877	-0.310292867722058	61.8322954790197	0.15584661880556	0.159481180133169	0.15255672414627	0.177024640869996	0.180725796439881	0.17367446710724	0.204912560579812	0.205662951861627	0.200135032955809	0.000372194531683763	0.000381517202761954	0.00123164063045218
156	29.6045667991337	0.15	2.98587880773697	2.83518992581827	3.13656768965566	0.164381679811706	29.3059776357362	27.8987944047978	30.7131608666745	7.99	5.86	10.91	3.29103562808786	3.45703169519639	3.62302776230492	3.35160341356388	3.52065445038974	3.68970548721561	3.41772164852327	3.59184746618961	3.76139299799143	2.98587880773697	8.87401906519476	0.231241427865491	62.661631412957	0.15584661880556	0.159481180133169	0.15255672414627	0.177024640869996	0.180725796439881	0.17367446710724	0.204912560579812	0.205662951861627	0.200135032955809	0.000372194531683763	0.000381517202761954	0.00123164063045218
156	29.6045667991337	0.15	2.98604286590599	2.83386213203286	3.13822359977911	0.164549843187201	29.3686064200523	27.9592785411986	30.7779342989059	7.98	5.88	10.8	3.29930310661335	3.46560925224894	3.63191539788453	3.36009243769747	3.52946275750006	3.69883307730264	3.42939891564989	3.60176548342228	3.77310971412029	2.98604286590599	8.84579644017429	-0.29829095518803	62.0211452952364	0.15584661880556	0.159481180133169	0.15255672414627	0.177024640869996	0.180725796439881	0.17367446710724	0.204912560579812	0.205662951861627	0.200135032955809	0.000372194531683763	0.000381517202761954	0.00123164063045218
156	29.6045667991337	0.15	2.98614846938002	2.83433100827811	3.13796593048194	0.168396559149738	29.6133854391613	28.2118736369409	31.0148972413817	8.01	5.93	10.85	3.31773761635038	3.4825564612745	3.64737530619861	3.37817226504697	3.5459933874696	3.71381450989224	3.4452528345081	3.62020073301882	3.79534409683285	2.98614846938002	8.87196980283981	0.699588808147779	63.1163054627648	0.15584661880556	0.159481180133169	0.15255672414627	0.177024640869996	0.180725796439881	0.17367446710724	0.204912560579812	0.205662951861627	0.200135032955809	0.000372194531683763	0.000381517202761954	0.00123164063045218
156	29.6045667991337	0.15	2.98634399990539	2.83588080258359	3.13680719722719	0.171123465099643	29.6804569054772	28.2892943175094	31.071619493445	8.03	5.86	10.78	3.32125228603	3.48457915709542	3.64790602816083	3.38141030918875	3.54769552874619	3.71398074830363	3.44979909552486	3.62056606320715	3.79204054307141	2.98634399990539	8.83275710282328	0.399713332558955	62.7338150500938	0.15584661880556	0.159481180133169	0.15255672414627	0.177024640869996	0.180725796439881	0.17367446710724	0.204912560579812	0.205662951861627	0.200135032955809	0.000372194531683763	0.000381517202761954	0.00123164063045218
156	29.6045667991337	0.15	2.98639419107638	2.83413282032551	3.13865556182724	0.168695851108661	29.6220548713429	28.2216290070757	31.0224807356101	7.94	5.92	10.8	3.34576121041103	3.511786018318	3.67781082622497	3.40836080109538	3.57749195292973	3.74662310476408	3.47933253505289	3.65357578398366	3.82745453036304	2.98639419107638	8.83594333806285	-0.366104766345352	61.9925118503367	0.15584661880556	0.159481180133169	0.15255672414627	0.177024640869996	0.180725796439881	0.17367446710724	0.204912560579812	0.205662951861627	0.200135032955809	0.000372194531683763	0.000381517202761954	0.00123164063045218
156	29.6045667991337	0.15	2.98640465978595	2.83278325892374	3.14002606064816	0.166633571704026	29.4828200111687	28.0786395102209	30.8870005121166	7.98	5.88	10.83	3.31561928912319	3.48142960029082	3.64723991145845	3.37684604229018	3.5457182330372	3.71459042378422	3.44496160351281	3.61670140815425	3.79199611014467	2.98640465978595	8.83214577732963	0.0479281314512653	62.3372813145002	0.15584661880556	0.159481180133169	0.15255672414627	0.177024640869996	0.180725796439881	0.17367446710724	0.204912560579812	0.205662951861627	0.200135032955809	0.000372194531683763	0.000381517202761954	0.00123164063045218
156	29.6045667991337	0.15	2.98653987023955	2.83570729658673	3.13737244389236	0.165411924927262	29.1138542760331	27.7211158711453	30.506592680921	7.95	5.87	10.72	3.28546748397825	3.45053287182975	3.61559825968124	3.34688009912281	3.51503092220909	3.68318174529537	3.41645039176531	3.588933879703	3.75933891797468	2.98653987023955	8.79776277783626	-0.00769049809209339	62.1530615595703	0.15584661880556	0.159481180133169	0.15255672414627	0.177024640869996	0.180725796439881	0.17367446710724	0.204912560579812	0.205662951861627	0.200135032955809	0.000372194531683763	0.000381517202761954	0.00123164063045218
156	29.6045667991337	0.15	2.98662865559772	2.83373213278874	3.1395251784067	0.165776487613383	29.307531257755	27.9073761439797	30.7076863715303	7.98	5.86	10.87	3.2956852192439	3.46103471284412	3.62638420644435	3.35656160548875	3.52496535911934	3.69336911274993	3.42481032693776	3.59494931385426	3.76701119591732	2.98662865559772	8.8324107886569	-0.101754389872865	62.165397653254	0.15584661880556	0.159481180133169	0.15255672414627	0.177024640869996	0.180725796439881	0.17367446710724	0.204912560579812	0.205662951861627	0.200135032955809	0.000372194531683763	0.000381517202761954	0.00123164063045218
156	29.6045667991337	0.15	2.98668343014768	2.83662440796728	3.13674245232807	0.169297481931881	29.1136718430488	27.7402256037513	30.4871180823463	7.99	5.83	10.84	3.27144956163679	3.43342229256057	3.59539502348436	3.33160295833054	3.49655394392501	3.66150492951947	3.40481796353643	3.57229304613238	3.73200551342474	2.98668343014768	8.83665581889138	-0.285603013121683	61.9315894249185	0.15584661880556	0.159481180133169	0.15255672414627	0.177024640869996	0.180725796439881	0.17367446710724	0.204912560579812	0.205662951861627	0.200135032955809	0.000372194531683763	0.000381517202761954	0.00123164063045218
156	29.6045667991337	0.15	2.98674533798138	2.83723296018476	3.13625771577801	0.169840651413229	29.500190771675	28.1111918762087	30.8891896671414	7.99	5.92	10.81	3.31656070394291	3.48043490660248	3.64430910926204	3.37762703756676	3.54451858187186	3.71141012617696	3.44872964728642	3.61787610812456	3.79157633210046	2.98674533798138	8.8514574311257	-0.526251610315041	61.8744407378806	0.15584661880556	0.159481180133169	0.15255672414627	0.177024640869996	0.180725796439881	0.17367446710724	0.204912560579812	0.205662951861627	0.200135032955809	0.000372194531683763	0.000381517202761954	0.00123164063045218
156	29.6045667991337	0.15	2.98734357079844	2.8360817659147	3.13860537568218	0.164844939124828	29.4693180050322	28.0566731160577	30.8819628940066	7.97	5.9	10.79	3.31550334218086	3.48243791889762	3.64937249561437	3.37688000618628	3.54690487911709	3.7169297520479	3.4501484625618	3.62446342683773	3.79584100059667	2.98734357079844	8.8315613124581	0.188092175972364	62.5002406643499	0.15584661880556	0.159481180133169	0.15255672414627	0.177024640869996	0.180725796439881	0.17367446710724	0.204912560579812	0.205662951861627	0.200135032955809	0.000372194531683763	0.000381517202761954	0.00123164063045218
156	29.6045667991337	0.15	2.98770798892934	2.83632415128393	3.13909182657475	0.165515482912333	29.2071502324371	27.8104725895421	30.6038278753322	8.01	5.93	10.82	3.27067409511514	3.43493154781161	3.59918900050808	3.33026009351617	3.49751003156248	3.66475996960878	3.4010822195344	3.57505604625297	3.74456759140798	2.98770798892934	8.84526526431328	-0.104370063431844	62.2657701084401	0.15584661880556	0.159481180133169	0.15255672414627	0.177024640869996	0.180725796439881	0.17367446710724	0.204912560579812	0.205662951861627	0.200135032955809	0.000372194531683763	0.000381517202761954	0.00123164063045218
156	29.6045667991337	0.15	2.98775521082025	2.83644704835456	3.13906337328595	0.171481002199963	29.6157597639637	28.2293766008272	31.0021429271002	7.97	5.88	10.81	3.33860838368045	3.50257199211895	3.66653560055745	3.40057837038177	3.56758540933584	3.73459244828992	3.46660131137246	3.64517855742669	3.80999300653587	2.98775521082025	8.83100118764735	-0.263325760491778	61.9761908523716	0.15584661880556	0.159481180133169	0.15255672414627	0.177024640869996	0.180725796439881	0.17367446710724	0.204912560579812	0.205662951861627	0.200135032955809	0.000372194531683763	0.000381517202761954	0.00123164063045218
156	29.6045667991337	0.15	2.98785432034674	2.83628367411233	3.13942496658114	0.166654789922385	29.6170489094082	28.2065832335543	31.0275145852622	7.98	5.93	10.9	3.33124929475277	3.4978278820654	3.66440646937802	3.39279668483776	3.5624529395316	3.73210919422543	3.46443383842719	3.6341960662969	3.8118375483977	2.98785432034674	8.88707626349742	0.0817646217407188	62.5552266894388	0.15584661880556	0.159481180133169	0.15255672414627	0.177024640869996	0.180725796439881	0.17367446710724	0.204912560579812	0.205662951861627	0.200135032955809	0.000372194531683763	0.000381517202761954	0.00123164063045218
156	29.6045667991337	0.15	2.98800739408908	2.83928602275182	3.13672876542634	0.175788682901282	30.0352826942761	28.6502095061031	31.420355882449	7.99	5.91	10.89	3.37815010618639	3.54146427450706	3.70477844282773	3.44022777741337	3.60654304483534	3.7728583122573	3.50782937443076	3.68156995200723	3.84919345185834	2.98800739408908	8.91050425987829	-0.163513732415356	62.3413632804591	0.15584661880556	0.159481180133169	0.15255672414627	0.177024640869996	0.180725796439881	0.17367446710724	0.204912560579812	0.205662951861627	0.200135032955809	0.000372194531683763	0.000381517202761954	0.00123164063045218
156	29.6045667991337	0.15	2.9880874154712	2.83942659139106	3.13674823955134	0.170777218589895	29.3142301654899	27.9385537055876	30.6899066253923	7.93	5.82	10.88	3.31852921808465	3.48193146771163	3.64533371733861	3.38100970434126	3.54748845302586	3.71396720171046	3.44934151350747	3.61597949891407	3.78447877242325	2.9880874154712	8.8342619663155	-0.166243090053652	62.0524491357385	0.15584661880556	0.159481180133169	0.15255672414627	0.177024640869996	0.180725796439881	0.17367446710724	0.204912560579812	0.205662951861627	0.200135032955809	0.000372194531683763	0.000381517202761954	0.00123164063045218
156	29.6045667991337	0.15	2.98826967715671	2.83611260547993	3.1404267488335	0.16697727355372	29.764108122299	28.3482824476043	31.1799337969937	8.08	5.99	10.91	3.30952620259803	3.47481706906847	3.6401079355389	3.36834194085525	3.53657029859891	3.70479865634256	3.44288581605664	3.61066759123813	3.78597617563617	2.98826967715671	8.93890609591504	-0.236250050188067	62.4968661100843	0.15584661880556	0.159481180133169	0.15255672414627	0.177024640869996	0.180725796439881	0.17367446710724	0.204912560579812	0.205662951861627	0.200135032955809	0.000372194531683763	0.000381517202761954	0.00123164063045218
156	29.6045667991337	0.15	2.98834724740322	2.83755715413647	3.13913734066996	0.169510940757733	29.8908231151902	28.4817837284218	31.2998625019587	7.99	5.88	10.76	3.35844799373923	3.52459578654301	3.6907435793468	3.42017322569651	3.58937466443113	3.75857610316576	3.49205075405126	3.66772320667907	3.83958032128299	2.98834724740322	8.85108766710671	0.247799118364355	62.6290548192897	0.15584661880556	0.159481180133169	0.15255672414627	0.177024640869996	0.180725796439881	0.17367446710724	0.204912560579812	0.205662951861627	0.200135032955809	0.000372194531683763	0.000381517202761954	0.00123164063045218
156	29.6045667991337	0.15	2.98846176976243	2.83476297382714	3.14216056569772	0.163485566313388	29.7238004520994	28.291881239023	31.1557196651758	8.06	5.98	10.86	3.30701792263804	3.47439394339138	3.64176996414471	3.36603628468524	3.53639936472337	3.70676244476151	3.43675699827283	3.61136406827837	3.78730412260708	2.98846176976243	8.91259435238814	0.394838270746311	63.0439865227983	0.15584661880556	0.159481180133169	0.15255672414627	0.177024640869996	0.180725796439881	0.17367446710724	0.204912560579812	0.205662951861627	0.200135032955809	0.000372194531683763	0.000381517202761954	0.00123164063045218
156	29.6045667991337	0.15	2.98856149356739	2.83446600289927	3.14265698423551	0.157799016332257	29.0312710564168	27.6029068951325	30.459635217701	7.98	5.91	10.8	3.25748010296352	3.42604451731476	3.59460893166599	3.31751295674106	3.4891838836477	3.66085481055434	3.38675809013392	3.56533276202721	3.74176718305155	2.98856149356739	8.85850263571563	0.410892093334238	62.8613826675561	0.15584661880556	0.159481180133169	0.15255672414627	0.177024640869996	0.180725796439881	0.17367446710724	0.204912560579812	0.205662951861627	0.200135032955809	0.000372194531683763	0.000381517202761954	0.00123164063045218
156	29.6045667991337	0.15	2.98858239089708	2.83485442291675	3.14231035887742	0.165424294915046	30.0643753583351	28.6262306891852	31.5025200274851	8.02	5.93	10.77	3.36379596563604	3.5327887082927	3.70178145094936	3.42490671933483	3.59696958692738	3.76903245451994	3.49790697106339	3.67673214382103	3.84799366018466	2.98858239089708	8.85561518257854	0.223513770747859	62.6761222189046	0.15584661880556	0.159481180133169	0.15255672414627	0.177024640869996	0.180725796439881	0.17367446710724	0.204912560579812	0.205662951861627	0.200135032955809	0.000372194531683763	0.000381517202761954	0.00123164063045218
156	29.6045667991337	0.15	2.98869764174094	2.83968574166484	3.13770954181703	0.166827367622163	29.1850285177484	27.7960000731029	30.574056962394	8.02	5.93	10.92	3.26495580394889	3.42811296578039	3.59127012761189	3.32419275670343	3.49031012187836	3.65642748705328	3.39423263712772	3.56309726516231	3.72987495518031	2.98869764174094	8.90774172319746	0.475441971580977	63.0169763892938	0.15584661880556	0.159481180133169	0.15255672414627	0.177024640869996	0.180725796439881	0.17367446710724	0.204912560579812	0.205662951861627	0.200135032955809	0.000372194531683763	0.000381517202761954	0.00123164063045218
156	29.6045667991337	0.15	2.98882828119207	2.83635902476433	3.14129753761981	0.167039271406083	29.2792508714231	27.886799304116	30.6717024387301	8.02	5.93	10.78	3.27856253571473	3.44226864954961	3.60597476338449	3.3382258493359	3.50491108865796	3.67159632798001	3.41053155334898	3.57832069856358	3.75071144584277	2.98882828119207	8.81654967714136	-0.445454748256954	61.8219721782232	0.15584661880556	0.159481180133169	0.15255672414627	0.177024640869996	0.180725796439881	0.17367446710724	0.204912560579812	0.205662951861627	0.200135032955809	0.000372194531683763	0.000381517202761954	0.00123164063045218
156	29.6045667991337	0.15	2.98898893076475	2.83632464155407	3.14165321997543	0.16477665562899	29.3173744403258	27.9116645131093	30.7230843675422	8.08	5.93	10.84	3.25617093972759	3.42016086632401	3.58415079292044	3.31389429638784	3.48079133357423	3.64768837076062	3.38207182190719	3.55220130855992	3.91289518750553	2.98898893076475	8.88797712588124	0.365065633752665	62.8579556787956	0.15584661880556	0.159481180133169	0.15255672414627	0.177024640869996	0.180725796439881	0.17367446710724	0.204912560579812	0.205662951861627	0.200135032955809	0.000372194531683763	0.000381517202761954	0.00123164063045218
156	29.6045667991337	0.15	2.98933786839878	2.83700187977192	3.14167385702564	0.163001763937955	29.0357355130836	27.6344839214587	30.4369871047085	8.14	5.93	10.88	3.20306019198114	3.36547658466068	3.52789297734021	3.25859319854325	3.42382548292006	3.58905776729687	3.32505595830353	3.49601496672744	3.66297345385599	2.98933786839878	8.91118260834231	0.109460375498369	62.6733704514987	0.15584661880556	0.159481180133169	0.15255672414627	0.177024640869996	0.180725796439881	0.17367446710724	0.204912560579812	0.205662951861627	0.200135032955809	0.000372194531683763	0.000381517202761954	0.00123164063045218
156	29.6045667991337	0.15	2.98940114850872	2.84033798512893	3.1384643118885	0.171188934651091	29.6627403180077	28.2727289139819	31.0527517220336	7.95	5.9	10.85	3.34839283405761	3.51301451732911	3.67763620060061	3.41083089277705	3.57852230497105	3.74621371716505	3.48003056768976	3.64923546108391	3.8258278722506	2.98940114850872	8.86162044503525	0.114390014171972	62.44915951062	0.15584661880556	0.159481180133169	0.15255672414627	0.177024640869996	0.180725796439881	0.17367446710724	0.204912560579812	0.205662951861627	0.200135032955809	0.000372194531683763	0.000381517202761954	0.00123164063045218
156	29.6045667991337	0.15	2.98943700161452	2.83658909558978	3.14228490763926	0.167729073640775	29.7644021910895	28.3523767559279	31.1764276262511	7.97	5.88	10.73	3.35115696920139	3.51805369600726	3.68495042281314	3.4132372225135	3.58322571469244	3.75321420687138	3.48463939874224	3.658981730313	3.83422097091259	2.98943700161452	8.80827411566204	-0.170713410976087	62.0443884930029	0.15584661880556	0.159481180133169	0.15255672414627	0.177024640869996	0.180725796439881	0.17367446710724	0.204912560579812	0.205662951861627	0.200135032955809	0.000372194531683763	0.000381517202761954	0.00123164063045218
156	29.6045667991337	0.15	2.98960150662173	2.83751794340713	3.14168506983632	0.169038759313906	29.9349581135023	28.5214670797891	31.3484491472154	8	5.94	10.88	3.36012297304753	3.52664679460584	3.69317061616416	3.42169523329866	3.59127050510485	3.76084577691105	3.49205277379718	3.6660909473621	3.84180965890113	2.98960150662173	8.88345203365649	0.0971475981543297	62.6032788183435	0.15584661880556	0.159481180133169	0.15255672414627	0.177024640869996	0.180725796439881	0.17367446710724	0.204912560579812	0.205662951861627	0.200135032955809	0.000372194531683763	0.000381517202761954	0.00123164063045218
156	29.6045667991337	0.15	2.98976336629404	2.83872431522875	3.14080241735934	0.16876391911338	29.4994370885213	28.105146523374	30.8937276536687	8.05	5.9	10.75	3.29159417510732	3.45488948825679	3.61818480140626	3.35072641680557	3.51695526835974	3.6831841199139	3.42309170602329	3.59037632144376	5.26104284399761	2.98976336629404	8.84985988807054	-0.00332550979999971	62.3545627836504	0.15584661880556	0.159481180133169	0.15255672414627	0.177024640869996	0.180725796439881	0.17367446710724	0.204912560579812	0.205662951861627	0.200135032955809	0.000372194531683763	0.000381517202761954	0.00123164063045218
156	29.6045667991337	0.15	2.98994926844909	2.83965374376223	3.14024479313596	0.168876692576101	29.4182789545362	28.0283829610782	30.8081749479943	8.07	5.94	10.9	3.27271597004805	3.43500627487272	3.59729657969738	3.33091002882239	3.49608611158315	3.66126219434391	3.39794120724915	3.57162887795042	3.73810481312131	2.98994926844909	8.91919412401072	0.299758555538046	62.8781404171708	0.15584661880556	0.159481180133169	0.15255672414627	0.177024640869996	0.180725796439881	0.17367446710724	0.204912560579812	0.205662951861627	0.200135032955809	0.000372194531683763	0.000381517202761954	0.00123164063045218
156	29.6045667991337	0.15	2.99000371177029	2.83806622755386	3.14194119598672	0.164179779451582	29.1080964144047	27.7093867506273	30.506806078182	7.97	5.93	10.92	3.2747616466635	3.44006450244222	3.60536735822093	3.33540236999584	3.50376623778853	3.67213010558121	3.40624786237472	3.5788992147775	3.74711435096083	2.99000371177029	8.88475932522612	0.0766526457754777	62.5585409757093	0.15584661880556	0.159481180133169	0.15255672414627	0.177024640869996	0.180725796439881	0.17367446710724	0.204912560579812	0.205662951861627	0.200135032955809	0.000372194531683763	0.000381517202761954	0.00123164063045218
156	29.6045667991337	0.15	2.99002434239856	2.83850428890665	3.14154439589047	0.169281836220809	29.9177440207886	28.5062869214178	31.3292011201593	7.98	5.92	10.84	3.36600225738157	3.53266611633226	3.69932997528296	3.42815233562858	3.59789348659594	3.7676346375633	3.5016405572899	3.67191497739072	3.84938187645302	2.99002434239856	8.84707856073864	0.0804707638673487	62.4737270395622	0.15584661880556	0.159481180133169	0.15255672414627	0.177024640869996	0.180725796439881	0.17367446710724	0.204912560579812	0.205662951861627	0.200135032955809	0.000372194531683763	0.000381517202761954	0.00123164063045218
156	29.6045667991337	0.15	2.99021126683635	2.8376588518931	3.1427636817796	0.161548771462231	28.8726707858648	27.4718221882683	30.2735193834613	7.95	5.88	10.81	3.25604018630477	3.42207283231726	3.58810547832975	3.3169100440083	3.48604657785959	3.65518311171088	3.38775120666268	3.55942848524803	3.73305880805314	2.99021126683635	8.79885539261791	0.0671346090648185	62.2905772299652	0.15584661880556	0.159481180133169	0.15255672414627	0.177024640869996	0.180725796439881	0.17367446710724	0.204912560579812	0.205662951861627	0.200135032955809	0.000372194531683763	0.000381517202761954	0.00123164063045218
156	29.6045667991337	0.15	2.99035955823487	2.83734304847016	3.14337606799959	0.163330955664793	29.1888982499952	27.7819521194616	30.5958443805289	7.96	5.86	10.79	3.28692034453019	3.45337804484671	3.61983574516322	3.34800634277237	3.51755758772128	3.68710883267019	3.41208990612608	3.59296056767663	3.76258146963645	2.99035955823487	8.80518471385173	-0.342516477195794	61.9197247351816	0.15584661880556	0.159481180133169	0.15255672414627	0.177024640869996	0.180725796439881	0.17367446710724	0.204912560579812	0.205662951861627	0.200135032955809	0.000372194531683763	0.000381517202761954	0.00123164063045218
156	29.6045667991337	0.15	2.99055306880862	2.83965729464559	3.14144884297166	0.171664277952182	29.8706310204658	28.4732179697613	31.2680440711702	7.89	5.84	10.78	3.39903156122954	3.56584976451316	3.73266796779678	3.46408190327942	3.63409265743769	3.80410341159595	3.53676524329671	3.71231761813013	3.88092339263678	2.99055306880862	8.80420683924105	-0.5632777203146	61.6073691386756	0.15584661880556	0.159481180133169	0.15255672414627	0.177024640869996	0.180725796439881	0.17367446710724	0.204912560579812	0.205662951861627	0.200135032955809	0.000372194531683763	0.000381517202761954	0.00123164063045218
156	29.6045667991337	0.15	2.99076937771562	2.83927778784387	3.14226096758736	0.167688699928697	29.5048124436577	28.1048995202982	30.9047253670171	8.02	5.97	10.87	3.30387673319204	3.46844375940189	3.63301078561174	3.36398075214564	3.53154157638769	3.69910240062975	3.43430196996504	3.60568282469667	3.77767565101561	2.99076937771562	8.87584839428656	-0.100128619049413	62.3844630771027	0.15584661880556	0.159481180133169	0.15255672414627	0.177024640869996	0.180725796439881	0.17367446710724	0.204912560579812	0.205662951861627	0.200135032955809	0.000372194531683763	0.000381517202761954	0.00123164063045218
156	29.6045667991337	0.15	2.99092807294534	2.84076399817496	3.14109214771571	0.169160855256281	29.4671175465699	28.0763217728596	30.8579133202802	8.08	5.95	10.98	3.27455195247883	3.43676098588237	3.59897001928592	3.33255106774716	3.49763315998821	3.66271525222926	3.40310040617359	3.5713216703322	3.73692206710728	2.99092807294534	8.9439757215401	0.164055373618285	62.814866510567	0.15584661880556	0.159481180133169	0.15255672414627	0.177024640869996	0.180725796439881	0.17367446710724	0.204912560579812	0.205662951861627	0.200135032955809	0.000372194531683763	0.000381517202761954	0.00123164063045218
156	29.6045667991337	0.15	2.99097954584761	2.83904402070847	3.14291507098674	0.165880286264238	29.285617652736	27.8870342806614	30.6842010248106	8.02	5.95	10.84	3.27648766499956	3.44080923182367	3.60513079864777	3.33598499938726	3.50329046122581	3.67059592306435	3.40621542375474	3.58089680581066	3.74702204349722	2.99097954584761	8.82253183130394	-0.0630534381905931	62.2726622542785	0.15584661880556	0.159481180133169	0.15255672414627	0.177024640869996	0.180725796439881	0.17367446710724	0.204912560579812	0.205662951861627	0.200135032955809	0.000372194531683763	0.000381517202761954	0.00123164063045218
156	29.6045667991337	0.15	2.99098443527391	2.84016800127473	3.14180086927308	0.168367031742701	29.1326900877833	27.7537827654558	30.5115974101108	7.99	5.85	10.82	3.27318946743059	3.43581324243625	3.59843701744191	3.33338349564298	3.49899792554292	3.66461235544286	3.40292822343217	3.5653274792604	3.73967530216418	2.99098443527391	8.83230095814825	0.0460857677391236	62.3092787615952	0.15584661880556	0.159481180133169	0.15255672414627	0.177024640869996	0.180725796439881	0.17367446710724	0.204912560579812	0.205662951861627	0.200135032955809	0.000372194531683763	0.000381517202761954	0.00123164063045218
156	29.6045667991337	0.15	2.99111291925005	2.83874098294323	3.14348485555687	0.164348418119776	29.3182976886315	27.9103524165924	30.7262429606706	8	5.92	10.74	3.28730801075975	3.4531371519473	3.61896629313485	3.3474958797048	3.51636121421054	3.68522654871627	3.42082494664183	3.59331115017659	3.76213149011939	2.99111291925005	8.83854401381721	-0.358425901009592	61.9591739686606	0.15584661880556	0.159481180133169	0.15255672414627	0.177024640869996	0.180725796439881	0.17367446710724	0.204912560579812	0.205662951861627	0.200135032955809	0.000372194531683763	0.000381517202761954	0.00123164063045218
156	29.6045667991337	0.15	2.99142657992113	2.83890722304111	3.14394593680114	0.160820263121706	28.8337245314028	27.4309915024588	30.2364575603468	7.98	5.94	10.79	3.23667342930081	3.4021865396373	3.56769964997378	3.29629106261821	3.46485282773461	3.63341459285101	3.36501639132093	3.53850000111776	3.71257725407527	2.99142657992113	8.82041709972248	-0.525677279035855	61.8038341856034	0.15584661880556	0.159481180133169	0.15255672414627	0.177024640869996	0.180725796439881	0.17367446710724	0.204912560579812	0.205662951861627	0.200135032955809	0.000372194531683763	0.000381517202761954	0.00123164063045218
156	29.6045667991337	0.15	2.99171240567787	2.84106023653371	3.14236457482204	0.161140443745815	28.7661119050595	27.3683259125189	30.1638978976002	7.99	5.95	10.81	3.22686735776879	3.39167356502068	3.55647977227257	3.28615671640932	3.45399101662091	3.6218253168325	3.35837445751976	3.5262626512446	3.69808642226759	2.99171240567787	8.85858801085599	0.220030380207499	62.6603293583668	0.15584661880556	0.159481180133169	0.15255672414627	0.177024640869996	0.180725796439881	0.17367446710724	0.204912560579812	0.205662951861627	0.200135032955809	0.000372194531683763	0.000381517202761954	0.00123164063045218
156	29.6045667991337	0.15	2.99181182873945	2.84273251111108	3.14089114636781	0.173930530948835	29.8079204274537	28.4244521022259	31.1913887526815	8.03	5.88	10.94	3.33663741760448	3.49903745836601	3.66143749912754	3.39704469686706	3.5623848666827	3.72772503649835	3.46652257144817	3.63606068033697	3.80335383402123	2.99181182873945	8.88929215617371	-0.190511045473595	62.2727841063982	0.15584661880556	0.159481180133169	0.15255672414627	0.177024640869996	0.180725796439881	0.17367446710724	0.204912560579812	0.205662951861627	0.200135032955809	0.000372194531683763	0.000381517202761954	0.00123164063045218
156	29.6045667991337	0.15	2.99206557524457	2.84126839316134	3.14286275732779	0.169943342819869	29.7492003239103	28.3489868443988	31.1494138034218	7.99	5.87	10.83	3.34397817779687	3.50914398585356	3.67430979391025	3.40551028736916	3.57371529007922	3.74192029278928	3.4788372473471	3.64620790958285	3.82071926003189	2.99206557524457	8.87469499521085	0.563032897630232	62.9582870491395	0.15584661880556	0.159481180133169	0.15255672414627	0.177024640869996	0.180725796439881	0.17367446710724	0.204912560579812	0.205662951861627	0.200135032955809	0.000372194531683763	0.000381517202761954	0.00123164063045218
156	29.6045667991337	0.15	2.9921382820133	2.83821314657049	3.14606341745611	0.164276105134153	29.7238570143066	28.2960597601909	31.1516542684223	7.99	5.98	10.79	3.33479004295241	3.50306096500773	3.67133188706305	3.39597288390772	3.56733104471838	3.73868920552904	3.46929524583282	3.64625005653075	3.81624148048915	2.9921382820133	8.86736902245933	-0.250074661715307	62.2910140360399	0.15584661880556	0.159481180133169	0.15255672414627	0.177024640869996	0.180725796439881	0.17367446710724	0.204912560579812	0.205662951861627	0.200135032955809	0.000372194531683763	0.000381517202761954	0.00123164063045218
156	29.6045667991337	0.15	2.99217040129888	2.83948914766577	3.14485165493199	0.162325290525373	29.4377699077896	28.0135840078899	30.8619558076894	7.92	5.96	10.91	3.33021951154946	3.49952493389685	3.66883035624423	3.39309168072013	3.56559346868799	3.73809525665585	3.46421972762804	3.63927751170787	3.81481999206282	2.99217040129888	8.86256205698885	-0.598888013045378	61.8547352311752	0.15584661880556	0.159481180133169	0.15255672414627	0.177024640869996	0.180725796439881	0.17367446710724	0.204912560579812	0.205662951861627	0.200135032955809	0.000372194531683763	0.000381517202761954	0.00123164063045218
156	29.6045667991337	0.15	2.99269114563726	2.83829944591674	3.14708284535778	0.160115153242327	28.7291303208561	27.3278232853985	30.1304373563138	8.01	5.88	10.87	3.21333275977461	3.37810496854195	3.54287717730929	3.27183876143391	3.43961102150008	3.60738328156626	3.34002219767596	3.50738683845071	3.67954627212638	2.99269114563726	8.81176146594811	0.240068678231086	62.4845051776775	0.15584661880556	0.159481180133169	0.15255672414627	0.177024640869996	0.180725796439881	0.17367446710724	0.204912560579812	0.205662951861627	0.200135032955809	0.000372194531683763	0.000381517202761954	0.00123164063045218
156	29.6045667991337	0.15	2.99277348702936	2.84274752298503	3.1427994510737	0.16711481812668	29.1412374533744	27.7557256020013	30.5267493047475	8	5.86	10.89	3.26947434803444	3.43268015003427	3.59588595203411	3.32935883969962	3.4955539590787	3.66174907845777	3.39570535801169	3.56826586463924	3.73203992875809	2.99277348702936	8.87610800264265	-0.0103970937289515	62.3992854628963	0.15584661880556	0.159481180133169	0.15255672414627	0.177024640869996	0.180725796439881	0.17367446710724	0.204912560579812	0.205662951861627	0.200135032955809	0.000372194531683763	0.000381517202761954	0.00123164063045218
156	29.6045667991337	0.15	2.99277384109405	2.84061819496397	3.14492948722414	0.169113906739492	29.687572148846	28.2861372307166	31.0890070669754	8	5.9	10.86	3.33268728914049	3.49780507458119	3.66292286002188	3.39377445968632	3.5619188052103	3.73006315073427	3.46302768136085	3.63480789634433	3.80581865589151	2.99277384109405	8.87257048627954	-0.0802114978429208	62.3716768849007	0.15584661880556	0.159481180133169	0.15255672414627	0.177024640869996	0.180725796439881	0.17367446710724	0.204912560579812	0.205662951861627	0.200135032955809	0.000372194531683763	0.000381517202761954	0.00123164063045218
156	29.6045667991337	0.15	2.99283110595673	2.84093350659971	3.14472870531376	0.163628634486494	29.2671746208366	27.8579900112273	30.6763592304459	7.95	5.91	10.84	3.30153340268155	3.46854006961246	3.63554673654338	3.36323670945105	3.53336461198535	3.70349251451964	3.42777504900261	3.60924165935574	3.78423235661829	2.99283110595673	8.8282857804153	-0.26152054213004	62.0179604485344	0.15584661880556	0.159481180133169	0.15255672414627	0.177024640869996	0.180725796439881	0.17367446710724	0.204912560579812	0.205662951861627	0.200135032955809	0.000372194531683763	0.000381517202761954	0.00123164063045218
156	29.6045667991337	0.15	2.99283372340998	2.84259085953651	3.14307658728346	0.165630931035675	28.9869432455045	27.6013748632539	30.372511627755	7.95	5.8	10.81	3.26989641208236	3.43404276726438	3.59818912244641	3.33093308378353	3.49814343425152	3.6653537847195	3.39898058913484	3.56725234817753	3.73989181496999	2.99283372340998	8.79987851253641	0.197006644233243	62.3172926188688	0.15584661880556	0.159481180133169	0.15255672414627	0.177024640869996	0.180725796439881	0.17367446710724	0.204912560579812	0.205662951861627	0.200135032955809	0.000372194531683763	0.000381517202761954	0.00123164063045218
156	29.6045667991337	0.15	2.99289602308575	2.84350896094133	3.14228308523017	0.172724468222524	29.7855701041224	28.3973087232041	31.1738314850407	7.97	5.9	10.83	3.35825380556299	3.52242901353878	3.68660422151458	3.42057521245862	3.58779713177037	3.75501905108213	3.48972427015318	3.66258046574043	3.82863615256733	2.99289602308575	8.85857263370459	0.782989945220945	63.1358557245418	0.15584661880556	0.159481180133169	0.15255672414627	0.177024640869996	0.180725796439881	0.17367446710724	0.204912560579812	0.205662951861627	0.200135032955809	0.000372194531683763	0.000381517202761954	0.00123164063045218
156	29.6045667991337	0.15	2.9930054658855	2.8386752831149	3.1473356486561	0.160789168825813	29.1183337571935	27.7015915495383	30.5350759648487	7.94	5.93	10.79	3.28678150951781	3.45487734197377	3.62297317442973	3.34844228115472	3.5196916298113	3.69094097846789	3.42074236493927	3.59316972691457	3.77125319421365	2.9930054658855	8.82054797863876	-0.0881500276270402	62.190084409668	0.15584661880556	0.159481180133169	0.15255672414627	0.177024640869996	0.180725796439881	0.17367446710724	0.204912560579812	0.205662951861627	0.200135032955809	0.000372194531683763	0.000381517202761954	0.00123164063045218
156	29.6045667991337	0.15	2.99308161502085	2.84037192346209	3.1457913065796	0.167071528842328	29.5408189578782	28.1360906665521	30.9455472492044	7.99	5.86	10.8	3.3165800437242	3.48216430605406	3.64774856838392	3.37746813468383	3.5460923084566	3.71471648222936	3.443889164983	3.62038947247319	3.79117952258605	2.99308161502085	8.81466618177867	-0.669193112669071	61.5871021720085	0.15584661880556	0.159481180133169	0.15255672414627	0.177024640869996	0.180725796439881	0.17367446710724	0.204912560579812	0.205662951861627	0.200135032955809	0.000372194531683763	0.000381517202761954	0.00123164063045218
156	29.6045667991337	0.15	2.99313637768729	2.8421870462833	3.14408570909128	0.165551028268678	29.1171162732391	27.7249231660381	30.5093093804402	8.01	5.89	10.75	3.2605546321899	3.42428174722651	3.58800886226313	3.31995270945621	3.48666246914277	3.65337222882933	3.39533779770129	3.55820172260815	3.72938504151515	2.99313637768729	8.83874314774721	0.430202450977454	62.7536718839922	0.15584661880556	0.159481180133169	0.15255672414627	0.177024640869996	0.180725796439881	0.17367446710724	0.204912560579812	0.205662951861627	0.200135032955809	0.000372194531683763	0.000381517202761954	0.00123164063045218
156	29.6045667991337	0.15	2.99331245380797	2.84320779744774	3.14341711016821	0.165668472036447	29.0567690094789	27.6680515904889	30.4454864284689	8.02	5.89	10.91	3.24977396052991	3.41288691743647	3.57599987434303	3.3087261473368	3.47479803788704	3.64086992843729	3.37521231774884	3.54459344194537	3.71228963932132	2.99331245380797	8.85604911243068	-0.0616233276708811	62.3248202956563	0.15584661880556	0.159481180133169	0.15255672414627	0.177024640869996	0.180725796439881	0.17367446710724	0.204912560579812	0.205662951861627	0.200135032955809	0.000372194531683763	0.000381517202761954	0.00123164063045218
156	29.6045667991337	0.15	2.99334477283987	2.84441271764388	3.14227682803585	0.168256541510687	29.1655515834228	27.7845439465359	30.5465592203096	8	5.91	10.86	3.27369709063544	3.43641348042831	3.59912987022119	3.33370958128296	3.49940884198609	3.66510810268922	3.40142191325412	3.57306963047295	3.74467580473393	2.99334477283987	8.88360310923086	-0.494420253093017	61.8888659958125	0.15584661880556	0.159481180133169	0.15255672414627	0.177024640869996	0.180725796439881	0.17367446710724	0.204912560579812	0.205662951861627	0.200135032955809	0.000372194531683763	0.000381517202761954	0.00123164063045218
156	29.6045667991337	0.15	2.99335263750897	2.84154483461398	3.14516044040396	0.166360947924944	29.2666065360296	27.8713538439137	30.6618592281455	8.05	5.9	10.82	3.26429113176306	3.4277030354312	3.59111493909935	3.32293763027618	3.48928540442237	3.65563317856857	3.39170663207758	3.56672064710281	3.73059037028587	2.99335263750897	8.85567485988071	-0.0013010273348201	62.3759166653951	0.15584661880556	0.159481180133169	0.15255672414627	0.177024640869996	0.180725796439881	0.17367446710724	0.204912560579812	0.205662951861627	0.200135032955809	0.000372194531683763	0.000381517202761954	0.00123164063045218
156	29.6045667991337	0.15	2.99342129733688	2.84056446639696	3.1462781282768	0.166242825854919	29.3442402371363	27.9446903839282	30.7437900903444	8.04	5.89	10.85	3.27454080287773	3.43853915236839	3.60253750185904	3.33347241857661	3.50042223158207	3.66737204458753	3.40596278670825	3.57377943747265	3.74408885116112	2.99342129733688	8.86368533782376	-0.135923631831881	62.2629942866981	0.15584661880556	0.159481180133169	0.15255672414627	0.177024640869996	0.180725796439881	0.17367446710724	0.204912560579812	0.205662951861627	0.200135032955809	0.000372194531683763	0.000381517202761954	0.00123164063045218
156	29.6045667991337	0.15	2.99352708465951	2.84285775545443	3.14419641386459	0.168626008768504	29.8323108655794	28.4215935392709	31.243028191888	8.01	5.94	10.96	3.34343222959362	3.5093848447807	3.67533745996778	3.40439790295805	3.57337657407709	3.74235524519613	3.47602032180297	3.64575009369543	3.82058533547226	2.99352708465951	8.93656297090977	-0.225617134880798	62.3887633067571	0.15584661880556	0.159481180133169	0.15255672414627	0.177024640869996	0.180725796439881	0.17367446710724	0.204912560579812	0.205662951861627	0.200135032955809	0.000372194531683763	0.000381517202761954	0.00123164063045218
156	29.6045667991337	0.15	2.99372663066801	2.84301259037869	3.14444067095733	0.171826538419387	29.5150675260223	28.1350757973527	30.895059254692	7.93	5.84	10.88	3.34262122273567	3.50657278528611	3.67052434783654	3.40560154791449	3.57264221988982	3.73968289186515	3.47084518773474	3.64563902579228	3.8134379888835	2.99372663066801	8.83535461016611	0.208172078243133	62.4614360830599	0.15584661880556	0.159481180133169	0.15255672414627	0.177024640869996	0.180725796439881	0.17367446710724	0.204912560579812	0.205662951861627	0.200135032955809	0.000372194531683763	0.000381517202761954	0.00123164063045218
156	29.6045667991337	0.15	2.99380264286768	2.83985778788976	3.14774749784559	0.164464612958918	29.53563356513	28.1178509408092	30.9534161894509	8.03	5.94	10.69	3.30199803657848	3.46849424041915	3.63499044425981	3.36186056178601	3.53137520570112	3.70088984961624	3.43483412266959	3.60793560465552	3.78069337748649	2.99380264286768	8.82740258132994	0.632627214443458	63.0266118881212	0.15584661880556	0.159481180133169	0.15255672414627	0.177024640869996	0.180725796439881	0.17367446710724	0.204912560579812	0.205662951861627	0.200135032955809	0.000372194531683763	0.000381517202761954	0.00123164063045218
156	29.6045667991337	0.15	2.99384135306513	2.844102808261	3.14357989786925	0.168638001912248	29.4370315045405	28.0450657813676	30.8289972277135	8.02	5.96	10.81	3.29687477986379	3.46050915044932	3.62414352103484	3.35685336073454	3.52346465886046	3.69007595698638	3.43209976158413	3.59649371136304	3.76125720882694	2.99384135306513	8.85332435873305	-0.045516771238365	62.4016115447761	0.15584661880556	0.159481180133169	0.15255672414627	0.177024640869996	0.180725796439881	0.17367446710724	0.204912560579812	0.205662951861627	0.200135032955809	0.000372194531683763	0.000381517202761954	0.00123164063045218
156	29.6045667991337	0.15	2.99396721446737	2.8428351086642	3.14509932027054	0.161736948602729	28.810023118128	27.4131842407905	30.2068619954654	8.01	5.92	10.9	3.22671947868077	3.39113697846821	3.55555447825566	3.28567388059401	3.45309540209083	3.62051692358765	3.35460513328367	3.52226319733549	3.69494681025188	2.99396721446737	8.87724659087683	0.182294537424484	62.6894824453642	0.15584661880556	0.159481180133169	0.15255672414627	0.177024640869996	0.180725796439881	0.17367446710724	0.204912560579812	0.205662951861627	0.200135032955809	0.000372194531683763	0.000381517202761954	0.00123164063045218
156	29.6045667991337	0.15	2.99405043400839	2.84349343515673	3.14460743286004	0.169514197857422	29.7062225851486	28.3059013801134	31.1065437901839	7.98	5.97	10.82	3.34341143895531	3.50881334127437	3.67421524359343	3.40521006013434	3.57366920194975	3.74212834376515	3.48097808509832	3.64955226006892	3.8209662096876	2.99405043400839	8.87514201028949	-0.0491627008983126	62.4416398113831	0.15584661880556	0.159481180133169	0.15255672414627	0.177024640869996	0.180725796439881	0.17367446710724	0.204912560579812	0.205662951861627	0.200135032955809	0.000372194531683763	0.000381517202761954	0.00123164063045218
156	29.6045667991337	0.15	2.99411493970411	2.84468704558803	3.14354283382018	0.165047696470298	29.178145461878	27.7804873391298	30.5758035846262	8.02	5.89	10.94	3.2658697123921	3.4301781809816	3.59448664957109	3.32529019980459	3.49258815975455	3.6598861197045	3.39269931397436	3.56262743740727	3.73499939400625	2.99411493970411	8.91355654505907	-0.0115507194527242	62.4892611290191	0.15584661880556	0.159481180133169	0.15255672414627	0.177024640869996	0.180725796439881	0.17367446710724	0.204912560579812	0.205662951861627	0.200135032955809	0.000372194531683763	0.000381517202761954	0.00123164063045218
156	29.6045667991337	0.15	2.99417948897767	2.84514749710614	3.1432114808492	0.172934444779723	29.8529397939839	28.4625598705882	31.2433197173797	8.08	5.92	10.9	3.32231183729056	3.48460488819081	3.64689793909106	3.38132114642457	3.5464967686426	3.71167239086062	3.45123865720641	3.61747665841468	3.79119768013969	2.99417948897767	8.91572578641414	0.299677655733807	62.8808996797838	0.15584661880556	0.159481180133169	0.15255672414627	0.177024640869996	0.180725796439881	0.17367446710724	0.204912560579812	0.205662951861627	0.200135032955809	0.000372194531683763	0.000381517202761954	0.00123164063045218
156	29.6045667991337	0.15	2.99418619422251	2.84082330341836	3.14754908502666	0.166007965672673	29.6796970248477	28.2629473597302	31.0964466899651	7.93	5.86	10.77	3.35594276313686	3.52416763810521	3.69239251307355	3.41905871276512	3.59044742975466	3.76183614674419	3.49017683774451	3.66213742639478	3.84199790592241	2.99418619422251	8.80633359052706	0.110945292171833	62.3152297538829	0.15584661880556	0.159481180133169	0.15255672414627	0.177024640869996	0.180725796439881	0.17367446710724	0.204912560579812	0.205662951861627	0.200135032955809	0.000372194531683763	0.000381517202761954	0.00123164063045218
156	29.6045667991337	0.15	2.99431675695502	2.8453846378723	3.14324887603773	0.172858072448532	29.6639833535851	28.2820349723097	31.0459317348604	7.93	5.9	10.83	3.35903446186791	3.5231673554794	3.68730024909089	3.42225947403212	3.58948173880456	3.756704003577	3.4947754525926	3.6620800060162	3.83647241979394	2.99431675695502	8.82848500824959	-0.4058008208977	61.8652647282184	0.15584661880556	0.159481180133169	0.15255672414627	0.177024640869996	0.180725796439881	0.17367446710724	0.204912560579812	0.205662951861627	0.200135032955809	0.000372194531683763	0.000381517202761954	0.00123164063045218
156	29.6045667991337	0.15	2.99435489644283	2.84287684151235	3.14583295137331	0.168812004804007	29.8840879293263	28.4718588796661	31.2963169789865	8.06	5.94	10.88	3.33035957700419	3.49554831864333	3.66073706028248	3.38993434507958	3.55807804721001	3.72622174934044	3.45494957246969	3.63512237150547	3.80427517795954	2.99435489644283	8.89667379529326	-0.0732270573333876	62.4511853781484	0.15584661880556	0.159481180133169	0.15255672414627	0.177024640869996	0.180725796439881	0.17367446710724	0.204912560579812	0.205662951861627	0.200135032955809	0.000372194531683763	0.000381517202761954	0.00123164063045218
156	29.6045667991337	0.15	2.9943604075312	2.84334142389602	3.14537939116637	0.16534753391866	29.0180692385848	27.6295891379156	30.4065493392541	7.93	5.9	10.84	3.28142035989348	3.44632280737109	3.6112252548487	3.34317686212483	3.51118278226022	3.6791887023956	3.41349514490979	3.58551074023894	3.75708085741861	2.9943604075312	8.83321262749455	-0.144161578177681	62.1475076467276	0.15584661880556	0.159481180133169	0.15255672414627	0.177024640869996	0.180725796439881	0.17367446710724	0.204912560579812	0.205662951861627	0.200135032955809	0.000372194531683763	0.000381517202761954	0.00123164063045218
156	29.6045667991337	0.15	2.99446795163723	2.84398227590411	3.14495362737035	0.169214017691268	29.5534343241783	28.1588283037285	30.9480403446282	7.87	5.81	10.77	3.36691743985133	3.53366881463607	3.70042018942082	3.43168979691606	3.6016491148065	3.77160843269693	3.49969014062556	3.6755483538748	3.84673816023334	2.99446795163723	8.78912207577747	0.0151001844573	62.0955860318903	0.15584661880556	0.159481180133169	0.15255672414627	0.177024640869996	0.180725796439881	0.17367446710724	0.204912560579812	0.205662951861627	0.200135032955809	0.000372194531683763	0.000381517202761954	0.00123164063045218
156	29.6045667991337	0.15	2.99457905542493	2.84191388815068	3.14724422269919	0.159655475445784	28.6522124338588	27.2522637746248	30.0521610930927	7.91	5.89	10.63	3.24609914906182	3.41285124676098	3.57960334446014	3.30777830363562	3.47769885920904	3.64761941478247	3.37879256489707	3.55034367657437	3.72941856361221	2.99457905542493	8.75641502305193	0.29582143714094	62.4164345521347	0.15584661880556	0.159481180133169	0.15255672414627	0.177024640869996	0.180725796439881	0.17367446710724	0.204912560579812	0.205662951861627	0.200135032955809	0.000372194531683763	0.000381517202761954	0.00123164063045218
156	29.6045667991337	0.15	2.99461368129756	2.84268241593007	3.14654494666506	0.170260302126643	30.0603119423216	28.6470427709504	31.4735811136929	7.98	5.97	10.77	3.38404109061927	3.5509888969344	3.71793670324953	3.44661124807704	3.61664588172335	3.78668051536966	3.52156956890501	3.69500861755253	3.86770366570664	2.99461368129756	8.85269367426597	-0.09894135138109	62.3149213488483	0.15584661880556	0.159481180133169	0.15255672414627	0.177024640869996	0.180725796439881	0.17367446710724	0.204912560579812	0.205662951861627	0.200135032955809	0.000372194531683763	0.000381517202761954	0.00123164063045218
156	29.6045667991337	0.15	2.99473095120707	2.84417620060243	3.1452857018117	0.169329386940209	29.4331768593122	28.0448153553687	30.8215383632557	7.96	5.88	10.9	3.31804443769353	3.48230457302673	3.64656470835994	3.3797103622811	3.54702327563112	3.71433618898114	3.45106872335407	3.61511535096489	3.7878477443805	2.99473095120707	8.8474669925902	0.236479205497232	62.5643736425765	0.15584661880556	0.159481180133169	0.15255672414627	0.177024640869996	0.180725796439881	0.17367446710724	0.204912560579812	0.205662951861627	0.200135032955809	0.000372194531683763	0.000381517202761954	0.00123164063045218
156	29.6045667991337	0.15	2.99478851420698	2.84471296981593	3.14486405859803	0.170888343269521	29.8905131815376	28.4883426678107	31.2926836952644	8.03	5.91	10.79	3.34361676283336	3.50818656209182	3.67275636135027	3.40411869034516	3.57166633986925	3.73921398939333	3.47064266301489	3.64675959652912	3.81755024567574	2.99478851420698	8.8699464495781	0.159184108902197	62.6078071645783	0.15584661880556	0.159481180133169	0.15255672414627	0.177024640869996	0.180725796439881	0.17367446710724	0.204912560579812	0.205662951861627	0.200135032955809	0.000372194531683763	0.000381517202761954	0.00123164063045218
156	29.6045667991337	0.15	2.99493148456149	2.84240029500977	3.14746267411321	0.167200752622862	29.6263379076525	28.2181967648218	31.0344790504831	7.95	5.88	10.81	3.34251150746308	3.50930912437924	3.6761067412954	3.40487539518775	3.57478508750915	3.74469477983055	3.47400136003019	3.64850264677497	3.82129372859693	2.99493148456149	8.80648150541098	0.480387350324473	62.7457478496386	0.15584661880556	0.159481180133169	0.15255672414627	0.177024640869996	0.180725796439881	0.17367446710724	0.204912560579812	0.205662951861627	0.200135032955809	0.000372194531683763	0.000381517202761954	0.00123164063045218
156	29.6045667991337	0.15	2.99493859254996	2.84520604432379	3.14467114077614	0.176459622665431	30.3128586074886	28.9182130843891	31.707504130588	8	5.9	10.74	3.40599360212865	3.57025526363077	3.73451692513289	3.46835320887686	3.63562230192809	3.80289139497931	3.54641979961444	3.71571574031404	3.88308514275571	2.99493859254996	8.82950495621412	0.249540390321984	62.5632735709296	0.15584661880556	0.159481180133169	0.15255672414627	0.177024640869996	0.180725796439881	0.17367446710724	0.204912560579812	0.205662951861627	0.200135032955809	0.000372194531683763	0.000381517202761954	0.00123164063045218
156	29.6045667991337	0.15	2.9949567086911	2.84436286485267	3.14555055252952	0.167127713632951	29.4777585899571	28.0763118572574	30.8792053226568	7.97	5.89	10.88	3.31696122483536	3.48252942676554	3.64809762869572	3.37831194246474	3.54694250398145	3.71557306549817	3.44618519427912	3.62274085466979	3.79144960132756	2.9949567086911	8.86122632133585	-0.461946772998924	61.968732032909	0.15584661880556	0.159481180133169	0.15255672414627	0.177024640869996	0.180725796439881	0.17367446710724	0.204912560579812	0.205662951861627	0.200135032955809	0.000372194531683763	0.000381517202761954	0.00123164063045218
156	29.6045667991337	0.15	2.99499072591248	2.84385315545012	3.14612829637483	0.172065485638507	29.8332162763501	28.4395193061902	31.2269132465101	8.02	5.92	10.84	3.34290829349628	3.50672966860491	3.67055104371353	3.40370378064674	3.57050447778007	3.7373051749134	3.47714541036429	3.64468846060365	3.81538966412428	2.99499072591248	8.86656662713829	0.171535854838366	62.58392706681	0.15584661880556	0.159481180133169	0.15255672414627	0.177024640869996	0.180725796439881	0.17367446710724	0.204912560579812	0.205662951861627	0.200135032955809	0.000372194531683763	0.000381517202761954	0.00123164063045218
156	29.6045667991337	0.15	2.99505667772497	2.84410016909989	3.14601318635005	0.168276718769005	29.6424965436559	28.2390064313924	31.0459866559194	8.02	5.94	10.81	3.31697327195156	3.48182819349905	3.64668311504654	3.37715285377459	3.54499872503039	3.71284459628618	3.44870364442405	3.61944041316297	3.79411066125508	2.99505667772497	8.86221867389871	-0.0635392921186431	62.3487265253086	0.15584661880556	0.159481180133169	0.15255672414627	0.177024640869996	0.180725796439881	0.17367446710724	0.204912560579812	0.205662951861627	0.200135032955809	0.000372194531683763	0.000381517202761954	0.00123164063045218
156	29.6045667991337	0.15	2.9950858931431	2.84403773361521	3.14613405267099	0.169895756961814	29.6919620690383	28.2942068728623	31.0897172652144	7.91	5.9	10.75	3.36867865026586	3.53509392067135	3.70150919107685	3.4325923201925	3.60216497418002	3.77173762816753	3.50497969433504	3.67902251037388	3.85010328129872	2.9950858931431	8.79448568694515	-0.328179683652971	61.8937448339309	0.15584661880556	0.159481180133169	0.15255672414627	0.177024640869996	0.180725796439881	0.17367446710724	0.204912560579812	0.205662951861627	0.200135032955809	0.000372194531683763	0.000381517202761954	0.00123164063045218
156	29.6045667991337	0.15	2.99513091187438	2.84364120887109	3.14662061487767	0.166274825498315	29.6481733007694	28.2342908119508	31.062055789588	7.96	5.9	10.83	3.33971807977542	3.50696042143844	3.67420276310147	3.40174112945595	3.57208938599498	3.74243764253402	3.47148562312735	3.64676445747067	3.81584415563043	2.99513091187438	8.83791432422976	0.0279767473335147	62.3649379183253	0.15584661880556	0.159481180133169	0.15255672414627	0.177024640869996	0.180725796439881	0.17367446710724	0.204912560579812	0.205662951861627	0.200135032955809	0.000372194531683763	0.000381517202761954	0.00123164063045218
156	29.6045667991337	0.15	2.99516963512559	2.84211460519397	3.14822466505722	0.1599059392351	28.7506211148116	27.3471739769946	30.1540682526286	7.95	5.83	10.75	3.23930953209499	3.40554973282456	3.57178993355414	3.29974622006714	3.46908800989784	3.63842979972854	3.36600567533996	3.53931628468917	3.71309452369794	2.99516963512559	8.79273583538998	-0.353504239833258	61.8189445162037	0.15584661880556	0.159481180133169	0.15255672414627	0.177024640869996	0.180725796439881	0.17367446710724	0.204912560579812	0.205662951861627	0.200135032955809	0.000372194531683763	0.000381517202761954	0.00123164063045218
156	29.6045667991337	0.15	2.99517863734974	2.84227289972051	3.14808437497897	0.161478425112268	28.9903282898177	27.5834058083343	30.397250771301	8.06	6	10.88	3.22688188757609	3.3914726094133	3.5560633312505	3.28463260968761	3.45216897173419	3.61970533378077	3.35454415534179	3.52915856752773	3.69696113210249	2.99517863734974	8.90618037558872	0.0739982683517841	62.7128000501158	0.15584661880556	0.159481180133169	0.15255672414627	0.177024640869996	0.180725796439881	0.17367446710724	0.204912560579812	0.205662951861627	0.200135032955809	0.000372194531683763	0.000381517202761954	0.00123164063045218
156	29.6045667991337	0.15	2.99554338214672	2.84251422241119	3.14857254188225	0.161099126825477	29.2329031499534	27.8122179847837	30.6535883151231	8.05	5.95	10.86	3.25526164079058	3.42154474429377	3.58782784779696	3.31361815931975	3.48288219157198	3.65214622382421	3.38572073500101	3.55678039246019	3.72783910521819	2.99554338214672	8.86498291312953	-0.413669546749654	62.0784828383215	0.15584661880556	0.159481180133169	0.15255672414627	0.177024640869996	0.180725796439881	0.17367446710724	0.204912560579812	0.205662951861627	0.200135032955809	0.000372194531683763	0.000381517202761954	0.00123164063045218
156	29.6045667991337	0.15	2.99561534484973	2.84347586639168	3.14775482330778	0.168046539163302	29.7474618462788	28.3378426219798	31.1570810705779	7.99	5.91	10.91	3.3397564185647	3.5058870910681	3.6720177635715	3.40103295390449	3.57021172655318	3.73939049920188	3.47070310518265	3.64755040934806	3.81424641505087	2.99561534484973	8.86284152270821	0.0175272259351856	62.4850565948973	0.15584661880556	0.159481180133169	0.15255672414627	0.177024640869996	0.180725796439881	0.17367446710724	0.204912560579812	0.205662951861627	0.200135032955809	0.000372194531683763	0.000381517202761954	0.00123164063045218
156	29.6045667991337	0.15	2.99579478334074	2.8430037975435	3.14858576913797	0.164651000430443	29.4844715082447	28.0701038821972	30.8988391342922	8.1	5.92	10.93	3.26668788324115	3.43128640435272	3.59588492546429	3.32411677603978	3.49160896534421	3.65910115464864	3.39169835947438	3.55976164138908	3.73543244725754	2.99579478334074	8.90478901147911	-0.131476263995386	62.4183951353046	0.15584661880556	0.159481180133169	0.15255672414627	0.177024640869996	0.180725796439881	0.17367446710724	0.204912560579812	0.205662951861627	0.200135032955809	0.000372194531683763	0.000381517202761954	0.00123164063045218
156	29.6045667991337	0.15	2.99589494645562	2.84522372475552	3.14656616815571	0.169615150975486	29.4604065804401	28.0721706178325	30.8486425430476	8.05	5.87	10.85	3.28599980245488	3.44850035009658	3.61100089773829	3.34492632071154	3.51034092558482	3.67575553045811	3.41097173410299	3.58503909959362	3.7484659683128	2.99589494645562	8.86638008874285	0.318299414392868	62.7159229420321	0.15584661880556	0.159481180133169	0.15255672414627	0.177024640869996	0.180725796439881	0.17367446710724	0.204912560579812	0.205662951861627	0.200135032955809	0.000372194531683763	0.000381517202761954	0.00123164063045218
156	29.6045667991337	0.15	2.99598582491324	2.8448513331042	3.14712031672227	0.175576852391093	30.3024814174059	28.9040640129542	31.7008988218577	7.99	5.9	10.84	3.40784196807042	3.5727179356034	3.73759390313637	3.4704505629532	3.63835561832355	3.80626067369389	3.54047339404604	3.7123902261608	3.88659326539186	2.99598582491324	8.85114228864121	0.168131380433877	62.5822435020371	0.15584661880556	0.159481180133169	0.15255672414627	0.177024640869996	0.180725796439881	0.17367446710724	0.204912560579812	0.205662951861627	0.200135032955809	0.000372194531683763	0.000381517202761954	0.00123164063045218
156	29.6045667991337	0.15	2.9960293879971	2.84696070883703	3.14509806715716	0.170591047276579	29.6719207156563	28.2785423297082	31.0652991016044	8.08	5.95	10.84	3.30029070348962	3.46290706751475	3.62552343153988	3.35887609535852	3.52437915763742	3.68988221991633	3.42534807882222	3.59826151839015	3.76717182368528	2.9960293879971	8.91665946506673	0.587906942743359	63.1485089035317	0.15584661880556	0.159481180133169	0.15255672414627	0.177024640869996	0.180725796439881	0.17367446710724	0.204912560579812	0.205662951861627	0.200135032955809	0.000372194531683763	0.000381517202761954	0.00123164063045218
156	29.6045667991337	0.15	2.99605551314547	2.84126873956162	3.15084228672932	0.161432908309245	29.3359206212861	27.9119869432626	30.7598542993096	8.03	5.91	10.8	3.27746886081797	3.44466936499843	3.6118698691789	3.33686513622561	3.50709574919317	3.67732636216073	3.40853054753267	3.58403240613938	3.75177732948439	2.99605551314547	8.82740232955348	-0.251777197865506	62.0677393071026	0.15584661880556	0.159481180133169	0.15255672414627	0.177024640869996	0.180725796439881	0.17367446710724	0.204912560579812	0.205662951861627	0.200135032955809	0.000372194531683763	0.000381517202761954	0.00123164063045218
156	29.6045667991337	0.15	2.99617443420351	2.84292165744117	3.14942721096584	0.166672385629659	29.7211094522912	28.3057777133949	31.1364411911876	7.98	5.91	10.77	3.34310342268818	3.51026365507793	3.67742388746767	3.40487835626478	3.57512742885685	3.74537650144891	3.48113498903506	3.65266931301107	3.82870395048364	2.99617443420351	8.83591960218977	0.0901585641765536	62.4193292545436	0.15584661880556	0.159481180133169	0.15255672414627	0.177024640869996	0.180725796439881	0.17367446710724	0.204912560579812	0.205662951861627	0.200135032955809	0.000372194531683763	0.000381517202761954	0.00123164063045218
156	29.6045667991337	0.15	2.99624201000258	2.84325072458446	3.14923329542069	0.165920421423008	29.4616191216092	28.0548345342632	30.8684037089552	8.02	5.91	10.82	3.29629645196455	3.46158628956041	3.62687612715626	3.35615920564416	3.52445080748602	3.69274240932788	3.42750942562724	3.59690095242696	3.77190933818804	2.99624201000258	8.84137428612365	-0.103669601244824	62.3053253105361	0.15584661880556	0.159481180133169	0.15255672414627	0.177024640869996	0.180725796439881	0.17367446710724	0.204912560579812	0.205662951861627	0.200135032955809	0.000372194531683763	0.000381517202761954	0.00123164063045218
156	29.6045667991337	0.15	2.99634325499848	2.8457164386751	3.14697007132186	0.164712346441655	29.442481454951	28.0304429747153	30.8545199351867	8.02	5.9	10.99	3.29354141568018	3.45945414204649	3.6253668684128	3.35336089634427	3.52228703953891	3.69121318273355	3.42125088624736	3.59110306981256	3.76257182689107	2.99634325499848	8.90704633294549	-0.03679145787298	62.5491184414367	0.15584661880556	0.159481180133169	0.15255672414627	0.177024640869996	0.180725796439881	0.17367446710724	0.204912560579812	0.205662951861627	0.200135032955809	0.000372194531683763	0.000381517202761954	0.00123164063045218
156	29.6045667991337	0.15	2.99666368763583	2.84678045753096	3.1465469177407	0.169729323487248	29.4832369023548	28.0944879646526	30.8719858400571	8	5.84	10.89	3.31012901253284	3.47375321367849	3.63737741482414	3.37080403851257	3.53742748911885	3.70405093972512	3.4362951514291	3.60980927086415	3.77576909757975	2.99666368763583	8.8702733890226	-0.634012102705892	61.7233024917929	0.15584661880556	0.159481180133169	0.15255672414627	0.177024640869996	0.180725796439881	0.17367446710724	0.204912560579812	0.205662951861627	0.200135032955809	0.000372194531683763	0.000381517202761954	0.00123164063045218
156	29.6045667991337	0.15	2.99676544100069	2.843639487076	3.14989139492537	0.167336074438021	29.5553395994689	28.1512552185218	30.959423980416	8.05	5.89	10.78	3.29671170891717	3.46113995138965	3.62556819386213	3.35591871296043	3.52329998999477	3.69068126702911	3.43005745415754	3.61594120624322	3.76484102363584	2.99676544100069	8.81588368568326	0.116829445664962	62.3946132926247	0.15584661880556	0.159481180133169	0.15255672414627	0.177024640869996	0.180725796439881	0.17367446710724	0.204912560579812	0.205662951861627	0.200135032955809	0.000372194531683763	0.000381517202761954	0.00123164063045218
156	29.6045667991337	0.15	2.99700369802278	2.84406723352225	3.14994016252331	0.160986997115222	29.1240864680802	27.7081022086418	30.5400707275186	8.04	5.94	10.91	3.24738813400089	3.41334141536992	3.57929469673895	3.30586578818305	3.47480748922901	3.64374919027497	3.37578374693876	3.54989036149751	3.72176792806609	2.99700369802278	8.87937347528	-0.189007832720554	62.3516232489553	0.15584661880556	0.159481180133169	0.15255672414627	0.177024640869996	0.180725796439881	0.17367446710724	0.204912560579812	0.205662951861627	0.200135032955809	0.000372194531683763	0.000381517202761954	0.00123164063045218
156	29.6045667991337	0.15	2.99700994422035	2.84637888025146	3.14764100818923	0.164976264706612	29.1458386103556	27.7493660690982	30.542311151613	7.98	5.89	10.89	3.27426225245257	3.4390378122632	3.60381337207382	3.33457364400613	3.50238434350319	3.67019504300024	3.40159773885814	3.57457885490319	3.74648865618721	2.99700994422035	8.87879333112781	-0.167260089529535	62.2814346266786	0.15584661880556	0.159481180133169	0.15255672414627	0.177024640869996	0.180725796439881	0.17367446710724	0.204912560579812	0.205662951861627	0.200135032955809	0.000372194531683763	0.000381517202761954	0.00123164063045218
156	29.6045667991337	0.15	2.99729024519189	2.84400371877244	3.15057677161135	0.1642739722725	29.4453597370573	28.0309292230865	30.8597902510281	8.06	6.03	10.89	3.27858693628467	3.44402324303285	3.60945954978104	3.33722361958778	3.50561871209158	3.67401380459539	3.41145595596714	3.58359941292443	4.04943315190733	2.99729024519189	8.92112859703532	-0.0185494446102364	62.6496781389989	0.15584661880556	0.159481180133169	0.15255672414627	0.177024640869996	0.180725796439881	0.17367446710724	0.204912560579812	0.205662951861627	0.200135032955809	0.000372194531683763	0.000381517202761954	0.00123164063045218
156	29.6045667991337	0.15	2.99775542372012	2.84645731482228	3.14905353261797	0.166550563515054	29.2763379666881	27.8815747183217	30.6711012150545	7.99	5.92	10.77	3.28640443517525	3.45080534049566	3.61520624581608	3.34672788131532	3.51414643992616	3.681564998537	3.41650487622	3.59151080648035	3.75799322575397	2.99775542372012	8.84023943214416	0.134502456982358	62.4997824261818	0.15584661880556	0.159481180133169	0.15255672414627	0.177024640869996	0.180725796439881	0.17367446710724	0.204912560579812	0.205662951861627	0.200135032955809	0.000372194531683763	0.000381517202761954	0.00123164063045218
156	29.6045667991337	0.15	2.99837582233926	2.84461780701051	3.15213383766802	0.162494027268476	29.2868442251379	27.8708385290918	30.7028499211839	8	5.9	10.8	3.28256800976986	3.44934214520324	3.61611628063662	3.34266383379617	3.51249119739278	3.68231856098939	3.41198821814994	3.58399354345644	3.75892990995493	2.99837582233926	8.84554775473469	-0.130931374655826	62.2413227324462	0.15584661880556	0.159481180133169	0.15255672414627	0.177024640869996	0.180725796439881	0.17367446710724	0.204912560579812	0.205662951861627	0.200135032955809	0.000372194531683763	0.000381517202761954	0.00123164063045218
156	29.6045667991337	0.15	2.99841937787925	2.84746330970603	3.14937544605247	0.170818085139551	29.8228429921341	28.4234999394336	31.2221860448346	8.01	5.97	10.87	3.34276436362693	3.5073350216748	3.67190567972267	3.40366339604802	3.57123222948303	3.73880106291803	3.47700882132145	3.64894104379407	3.8192151376864	2.99841937787925	8.87722616851624	-0.262817828880781	62.2171030219087	0.15584661880556	0.159481180133169	0.15255672414627	0.177024640869996	0.180725796439881	0.17367446710724	0.204912560579812	0.205662951861627	0.200135032955809	0.000372194531683763	0.000381517202761954	0.00123164063045218
156	29.6045667991337	0.15	2.99859325693658	2.84631770542895	3.1508688084442	0.163884405462884	29.2908966052157	27.8818862641672	30.6999069462642	8.04	5.94	10.83	3.26907961070193	3.43428245722202	3.59948530374211	3.3280284357809	3.49621025952448	3.66439208326806	3.40081431683821	3.5684107094119	3.74019279614518	2.99859325693658	8.8682787278725	0.000385101723442042	62.4501137884345	0.15584661880556	0.159481180133169	0.15255672414627	0.177024640869996	0.180725796439881	0.17367446710724	0.204912560579812	0.205662951861627	0.200135032955809	0.000372194531683763	0.000381517202761954	0.00123164063045218
156	29.6045667991337	0.15	2.99859764847866	2.84544211376202	3.1517531831953	0.160227482897075	29.0415574820763	27.6256026653846	30.457512298768	7.93	5.96	10.79	3.28127512529304	3.44945742252021	3.61763971974738	3.34304914642045	3.51439768127947	3.68574621613849	3.41606269616501	3.58896701483533	3.76551387819586	2.99859764847866	8.84487810598524	0.329366397645788	62.7417318783138	0.15584661880556	0.159481180133169	0.15255672414627	0.177024640869996	0.180725796439881	0.17367446710724	0.204912560579812	0.205662951861627	0.200135032955809	0.000372194531683763	0.000381517202761954	0.00123164063045218
156	29.6045667991337	0.15	2.99872413566586	2.84633334916505	3.15111492216667	0.167610826346465	29.9554891997101	28.5337964057263	31.377181993694	7.93	5.91	10.69	3.38836825319952	3.55719327250087	3.72601829180222	3.45211037554191	3.62411133802021	3.79611230049852	3.52681613675146	3.70835934678532	3.87816733845652	2.99872413566586	8.80850226440865	0.27793186547506	62.5784087314668	0.15584661880556	0.159481180133169	0.15255672414627	0.177024640869996	0.180725796439881	0.17367446710724	0.204912560579812	0.205662951861627	0.200135032955809	0.000372194531683763	0.000381517202761954	0.00123164063045218
156	29.6045667991337	0.15	2.99910022605313	2.84568256520426	3.152517886902	0.164336828385755	29.1512870949421	27.7513030592175	30.5512711306667	8.02	5.93	10.86	3.25945490172899	3.4238862733964	3.5883176450638	3.31857676520583	3.48599068745305	3.65340460970027	3.38833150100688	3.55822217344991	3.72994213891071	2.99910022605313	8.85202687738144	-0.0137040580237731	62.4085324401228	0.15584661880556	0.159481180133169	0.15255672414627	0.177024640869996	0.180725796439881	0.17367446710724	0.204912560579812	0.205662951861627	0.200135032955809	0.000372194531683763	0.000381517202761954	0.00123164063045218
156	29.6045667991337	0.15	2.99923183620121	2.8459519568349	3.15251171556753	0.165996398681014	29.6366429718561	28.2218893770251	31.0513965666872	8.01	5.94	10.88	3.32107120725799	3.48755536309849	3.65403951893899	3.38169826423185	3.55122163355845	3.72074500288505	3.45107818188764	3.6244761241911	3.79641569737978	2.99923183620121	8.87223363699155	-0.0395025644979073	62.4613954353644	0.15584661880556	0.159481180133169	0.15255672414627	0.177024640869996	0.180725796439881	0.17367446710724	0.204912560579812	0.205662951861627	0.200135032955809	0.000372194531683763	0.000381517202761954	0.00123164063045218
156	29.6045667991337	0.15	2.99935213177532	2.84862281168088	3.15008145186976	0.16987836630105	29.4860434871601	28.0978963628314	30.8741906114887	8.03	5.88	10.88	3.29754728988496	3.46045915804342	3.62337102620187	3.35720076320586	3.52305974869927	3.68891873419268	3.4245436497878	3.59114114080465	3.76152724468826	2.99935213177532	8.89235389922132	0.206070753255782	62.6587763653589	0.15584661880556	0.159481180133169	0.15255672414627	0.177024640869996	0.180725796439881	0.17367446710724	0.204912560579812	0.205662951861627	0.200135032955809	0.000372194531683763	0.000381517202761954	0.00123164063045218
156	29.6045667991337	0.15	2.99945896345864	2.84722327505077	3.15169465186651	0.167336833503682	29.8548421802899	28.4365332050817	31.273151155498	8	5.93	10.84	3.34982105560246	3.51689772540035	3.68397439519824	3.41118644734416	3.58132379564483	3.7514611439455	3.48418445928394	3.65867752241398	3.8325461628731	2.99945896345864	8.86225069662115	0.212203806703898	62.7022131633875	0.15584661880556	0.159481180133169	0.15255672414627	0.177024640869996	0.180725796439881	0.17367446710724	0.204912560579812	0.205662951861627	0.200135032955809	0.000372194531683763	0.000381517202761954	0.00123164063045218
156	29.6045667991337	0.15	2.99964737298178	2.84887828764681	3.15041645831675	0.172677346853065	29.7956774577015	28.4067159617917	31.1846389536114	7.96	5.9	10.85	3.36142680271856	3.52578555529577	3.69014430787299	3.42393371719626	3.59134877862503	3.7587638400538	3.49318441514595	3.66576444148266	3.83960117911288	2.99964737298178	8.84985053382695	0.186578042901965	62.5400452291901	0.15584661880556	0.159481180133169	0.15255672414627	0.177024640869996	0.180725796439881	0.17367446710724	0.204912560579812	0.205662951861627	0.200135032955809	0.000372194531683763	0.000381517202761954	0.00123164063045218
156	29.6045667991337	0.15	2.99993868470836	2.84716054961195	3.15271681980477	0.164168673727911	29.2457345804394	27.8403542227091	30.6511149381697	7.95	5.86	10.91	3.30048967470106	3.46709830771669	3.63370694073233	3.36223790478951	3.53196358685548	3.70168926892145	3.42829592768441	3.59994525929832	3.77748471123217	2.99993868470836	8.84321683781415	0.295445492724038	62.6134927494643	0.15584661880556	0.159481180133169	0.15255672414627	0.177024640869996	0.180725796439881	0.17367446710724	0.204912560579812	0.205662951861627	0.200135032955809	0.000372194531683763	0.000381517202761954	0.00123164063045218
156	29.6045667991337	0.15	2.99999997305304	2.84969726570575	3.15030268040033	0.166753365716055	29.3382480981147	27.9415555224929	30.7349406737366	7.99	5.91	10.93	3.29390060949413	3.45855023046507	3.623199851436	3.35438773822723	3.52206088176311	3.689734025299	3.42076094910863	3.59095848524806	3.76708156355045	2.99999997305304	8.92113669016272	0.0524334926131715	62.6192344252849	0.15584661880556	0.159481180133169	0.15255672414627	0.177024640869996	0.180725796439881	0.17367446710724	0.204912560579812	0.205662951861627	0.200135032955809	0.000372194531683763	0.000381517202761954	0.00123164063045218
156	29.6045667991337	0.15	3.00128703242464	2.8506844005721	3.15188966427718	0.169741990865735	29.453999346701	28.0666899376097	30.8413087557924	8	5.9	10.89	3.3050414716587	3.46840648339545	3.6317714951322	3.36551244789592	3.53186648165476	3.6982205154136	3.43626899761456	3.60213102300208	3.77113681914072	3.00128703242464	8.85283981922193	-0.367217791526204	62.0174837491396	0.15584661880556	0.159481180133169	0.15255672414627	0.177024640869996	0.180725796439881	0.17367446710724	0.204912560579812	0.205662951861627	0.200135032955809	0.000372194531683763	0.000381517202761954	0.00123164063045218
156	29.6045667991337	0.15	3.00144299283796	2.85005463995614	3.15283134571978	0.165719676583338	29.7127855157766	28.2929779119394	31.1325931196139	7.95	5.92	10.78	3.35041733596525	3.51854909022729	3.68668084448933	3.41287016670194	3.58413594963488	3.75540173256782	3.48658019112145	3.66149203869546	3.83512665390744	3.00144299283796	8.84008201808607	0.221211820128617	62.5701459879577	0.15584661880556	0.159481180133169	0.15255672414627	0.177024640869996	0.180725796439881	0.17367446710724	0.204912560579812	0.205662951861627	0.200135032955809	0.000372194531683763	0.000381517202761954	0.00123164063045218
156	29.6045667991337	0.15	3.00151145301673	2.8521594506099	3.15086345542355	0.171805384561954	29.4049033313162	28.0299601876893	30.779846474943	8.04	5.94	10.96	3.28660668380471	3.44782337107208	3.60904005833945	3.34588164930738	3.51000592926703	3.67413020922667	3.41355957634884	3.58185315281964	3.74996538439055	3.00151145301673	8.90073793706743	0.383448326036639	62.8993775546848	0.15584661880556	0.159481180133169	0.15255672414627	0.177024640869996	0.180725796439881	0.17367446710724	0.204912560579812	0.205662951861627	0.200135032955809	0.000372194531683763	0.000381517202761954	0.00123164063045218
156	29.6045667991337	0.15	3.00161763349404	2.84747726409398	3.1557580028941	0.162741391239404	29.3162554720674	27.9001145779201	30.7323963662147	7.92	5.88	10.74	3.31751150909942	3.48590019803183	3.65428888696423	3.38019201372622	3.55176221023344	3.72333240674066	3.4540534213187	3.62319934695932	3.79728018641894	3.00161763349404	8.77926555384869	-0.253303992823189	61.9185151940977	0.15584661880556	0.159481180133169	0.15255672414627	0.177024640869996	0.180725796439881	0.17367446710724	0.204912560579812	0.205662951861627	0.200135032955809	0.000372194531683763	0.000381517202761954	0.00123164063045218
156	29.6045667991337	0.15	3.00164030855854	2.84979017978033	3.15349043733676	0.175053088145971	30.2804484344375	28.8805143657795	31.6803825030955	7.91	5.82	10.85	3.43843960590085	3.60511214802936	3.77178469015788	3.50367411052516	3.67350878488993	3.8433434592547	3.57400879926955	3.7486926955635	3.91708996269042	3.00164030855854	8.7943345252611	-0.190620078812513	61.941821213076	0.15584661880556	0.159481180133169	0.15255672414627	0.177024640869996	0.180725796439881	0.17367446710724	0.204912560579812	0.205662951861627	0.200135032955809	0.000372194531683763	0.000381517202761954	0.00123164063045218
156	29.6045667991337	0.15	3.00165346654695	2.84810054825759	3.1552063848363	0.166628329871997	29.4534483156121	28.0506402265192	30.856256404705	7.96	5.86	10.81	3.32149135264178	3.48759861079031	3.65370586893884	3.38339093090925	3.55259377719423	3.72179662347921	3.45238215386215	3.62562481913461	3.79548062003639	3.00165346654695	8.80539002777889	0.502438852642041	62.7230687251598	0.15584661880556	0.159481180133169	0.15255672414627	0.177024640869996	0.180725796439881	0.17367446710724	0.204912560579812	0.205662951861627	0.200135032955809	0.000372194531683763	0.000381517202761954	0.00123164063045218
156	29.6045667991337	0.15	3.00169180457559	2.85125731914753	3.15212629000365	0.17152700150525	29.5413201119507	28.1586454701136	30.9239947537878	7.88	5.83	10.83	3.36264707864066	3.52776321854941	3.69287935845816	3.42707359145832	3.59535326796649	3.76363294447467	3.49413099194866	3.66723858828337	3.840589270134	3.00169180457559	8.8051660755946	0.468976353289296	62.669232010783	0.15584661880556	0.159481180133169	0.15255672414627	0.177024640869996	0.180725796439881	0.17367446710724	0.204912560579812	0.205662951861627	0.200135032955809	0.000372194531683763	0.000381517202761954	0.00123164063045218
156	29.6045667991337	0.15	3.00177103051943	2.85081968028312	3.15272238075573	0.166987714375631	29.539763744773	28.1346624675899	30.944865021956	7.92	5.85	10.74	3.3451383304089	3.51220122465283	3.67926411889676	3.40832459630374	3.57854313895865	3.74876168161356	3.47692576505388	3.65111928016301	3.82459747913568	3.00177103051943	8.79285699879278	-0.410767190293765	61.7665745121469	0.15584661880556	0.159481180133169	0.15255672414627	0.177024640869996	0.180725796439881	0.17367446710724	0.204912560579812	0.205662951861627	0.200135032955809	0.000372194531683763	0.000381517202761954	0.00123164063045218
156	29.6045667991337	0.15	3.00194975819879	2.84777120160422	3.15612831479335	0.163469361737291	29.3547739328366	27.9405484762659	30.7689993894074	7.99	5.97	10.8	3.29465802285435	3.46141885972817	3.62817969660199	3.35521269783096	3.52503854121096	3.69486438459097	3.42843644397712	3.59994682630529	3.77311578848867	3.00194975819879	8.83066555987153	-0.323027951859083	62.0803868631245	0.15584661880556	0.159481180133169	0.15255672414627	0.177024640869996	0.180725796439881	0.17367446710724	0.204912560579812	0.205662951861627	0.200135032955809	0.000372194531683763	0.000381517202761954	0.00123164063045218
156	29.6045667991337	0.15	3.00208693423338	2.85208455710367	3.15208931136308	0.164784413376025	29.0347543218464	27.6426347042153	30.4268739394776	8.07	5.92	10.9	3.22762393301354	3.39017134007379	3.55271874713405	3.28501313164545	3.45045073459732	3.6158883375492	3.35359077946317	3.53623500534336	3.69111983439667	3.00208693423338	8.90498494467632	-0.22430566671627	62.3152647265569	0.15584661880556	0.159481180133169	0.15255672414627	0.177024640869996	0.180725796439881	0.17367446710724	0.204912560579812	0.205662951861627	0.200135032955809	0.000372194531683763	0.000381517202761954	0.00123164063045218
156	29.6045667991337	0.15	3.00237918025906	2.84885476123733	3.15590359928078	0.162646979492292	29.2258717037463	27.8136075505745	30.638135856918	8.09	5.97	10.93	3.24170248162746	3.4063032153412	3.57090394905493	3.29898621069454	3.46649558389254	3.63400495709054	3.37123382419481	3.5403383784866	3.70866702292542	3.00237918025906	8.89828174208988	-0.52438984193253	62.0944536285459	0.15584661880556	0.159481180133169	0.15255672414627	0.177024640869996	0.180725796439881	0.17367446710724	0.204912560579812	0.205662951861627	0.200135032955809	0.000372194531683763	0.000381517202761954	0.00123164063045218
156	29.6045667991337	0.15	3.00248508661851	2.85032423185752	3.1546459413795	0.164308731003839	29.593646484585	28.1722728311323	31.0150201380377	8.02	5.95	10.8	3.31033107277504	3.47734696812902	3.644362863483	3.37046311163928	3.54051284442208	3.71056257720488	3.44405320977447	3.6171649265756	3.79143469543314	3.00248508661851	8.85632220926128	-0.840374639629476	61.6225602035943	0.15584661880556	0.159481180133169	0.15255672414627	0.177024640869996	0.180725796439881	0.17367446710724	0.204912560579812	0.205662951861627	0.200135032955809	0.000372194531683763	0.000381517202761954	0.00123164063045218
156	29.6045667991337	0.15	3.00279879068832	2.85145499213028	3.15414258924636	0.168569359562594	29.490969609652	28.0961118789837	30.8858273403204	8.03	5.98	10.89	3.29612882346044	3.45976821920621	3.62340761495198	3.35568302247897	3.52227904208973	3.68887506170048	3.42743480480784	3.59850496275642	3.7740003458136	3.00279879068832	8.86426957412559	0.0886231847707597	62.577554117064	0.15584661880556	0.159481180133169	0.15255672414627	0.177024640869996	0.180725796439881	0.17367446710724	0.204912560579812	0.205662951861627	0.200135032955809	0.000372194531683763	0.000381517202761954	0.00123164063045218
156	29.6045667991337	0.15	3.00294964650105	2.84916446059684	3.15673483240526	0.165304515605936	29.2670790204497	27.8664657999257	30.6676922409737	8.07	5.92	10.81	3.25478903720025	3.41837994923945	3.58197086127866	3.31272366294495	3.47922646210062	3.64572926125629	3.3860492419596	3.5539559345753	3.72220882541202	3.00294964650105	8.85996223774874	0.319974656020382	62.7812311007376	0.15584661880556	0.159481180133169	0.15255672414627	0.177024640869996	0.180725796439881	0.17367446710724	0.204912560579812	0.205662951861627	0.200135032955809	0.000372194531683763	0.000381517202761954	0.00123164063045218
156	29.6045667991337	0.15	3.00296258384361	2.85192567347304	3.15399949421419	0.164679464419757	28.9338641610044	27.5460527238301	30.3216755981787	7.93	5.88	10.84	3.27020573460301	3.43496360266839	3.59972147073378	3.33167140777843	3.49952600861645	3.66738060945446	3.39835053931182	3.57376816049353	3.74474378800731	3.00296258384361	8.84008051994585	0.23256062492437	62.5618206546875	0.15584661880556	0.159481180133169	0.15255672414627	0.177024640869996	0.180725796439881	0.17367446710724	0.204912560579812	0.205662951861627	0.200135032955809	0.000372194531683763	0.000381517202761954	0.00123164063045218
156	29.6045667991337	0.15	3.00333648744305	2.84975700069404	3.15691597419207	0.16999087784488	29.7655524795059	28.3648053530344	31.1662996059773	7.93	5.88	10.85	3.36679761051434	3.53306111980489	3.69932462909544	3.43004126561769	3.59942795403995	3.7688146424622	3.49736215672112	3.67350344625706	3.8486592678891	3.00333648744305	8.78712676764425	0.168137549422146	62.3477314886677	0.15584661880556	0.159481180133169	0.15255672414627	0.177024640869996	0.180725796439881	0.17367446710724	0.204912560579812	0.205662951861627	0.200135032955809	0.000372194531683763	0.000381517202761954	0.00123164063045218
156	29.6045667991337	0.15	3.00338032447435	2.85067731506548	3.15608333388322	0.165450148138916	29.3720438313622	27.9671487321924	30.7769389305319	8	5.94	10.76	3.29380590924498	3.45926617206356	3.62472643488213	3.35410103291433	3.52259014663787	3.69107926036141	3.42924601215256	3.59571400500973	6.16805560774316	3.00338032447435	8.85206453203284	-0.568251832155224	61.8822756384717	0.15584661880556	0.159481180133169	0.15255672414627	0.177024640869996	0.180725796439881	0.17367446710724	0.204912560579812	0.205662951861627	0.200135032955809	0.000372194531683763	0.000381517202761954	0.00123164063045218
156	29.6045667991337	0.15	3.00345057281864	2.85269348543894	3.15420766019834	0.172588650142298	30.0002106743274	28.601280321102	31.3991410275528	8.07	5.86	10.87	3.34112619169823	3.5045455488406	3.66796490598297	3.4006285835226	3.56695828947027	3.73328799541794	3.46974931561308	3.64081077947695	3.80933908320263	3.00345057281864	8.89271031312587	-0.329598470853397	62.1345335584831	0.15584661880556	0.159481180133169	0.15255672414627	0.177024640869996	0.180725796439881	0.17367446710724	0.204912560579812	0.205662951861627	0.200135032955809	0.000372194531683763	0.000381517202761954	0.00123164063045218
156	29.6045667991337	0.15	3.00369013949988	2.84991342609729	3.15746685290247	0.164855992101189	29.32500709596	27.9193363396757	30.7306778522442	7.94	5.86	10.81	3.31102834021154	3.47773057318868	3.64443280616582	3.37304613388103	3.54287081210077	3.71269549032051	3.44102003692573	3.61390459126806	3.78991497870896	3.00369013949988	8.80102586716133	0.235744283105679	62.4445680588547	0.15584661880556	0.159481180133169	0.15255672414627	0.177024640869996	0.180725796439881	0.17367446710724	0.204912560579812	0.205662951861627	0.200135032955809	0.000372194531683763	0.000381517202761954	0.00123164063045218
156	29.6045667991337	0.15	3.00394067452045	2.85162308095329	3.15625826808762	0.171134630848003	30.0640753596524	28.6549875250401	31.4731631942647	7.98	5.92	10.89	3.38231250481202	3.54863522260148	3.71495794039093	3.44468723425802	3.61407718327111	3.7834671322842	3.51425834989024	3.6887541758982	3.85988757667403	3.00394067452045	8.86387544663312	-0.498338027479374	61.9586275588409	0.15584661880556	0.159481180133169	0.15255672414627	0.177024640869996	0.180725796439881	0.17367446710724	0.204912560579812	0.205662951861627	0.200135032955809	0.000372194531683763	0.000381517202761954	0.00123164063045218
156	29.6045667991337	0.15	3.0039428160283	2.8530736157474	3.1548120163092	0.172237326987743	29.7823316035103	28.3918503325311	31.1728128744895	8.03	5.87	10.94	3.33341698291501	3.49666995265178	3.65992292238854	3.39380292013277	3.56001327072877	3.72622362132477	3.45906597353961	3.62968984349713	3.7980408690625	3.0039428160283	8.87702423345731	-0.192130085622245	62.1787599427149	0.15584661880556	0.159481180133169	0.15255672414627	0.177024640869996	0.180725796439881	0.17367446710724	0.204912560579812	0.205662951861627	0.200135032955809	0.000372194531683763	0.000381517202761954	0.00123164063045218
156	29.6045667991337	0.15	3.00401749225495	2.85342637876212	3.15460860574777	0.169884121051951	29.8498829677023	28.4446356418705	31.255130293534	7.96	5.85	10.8	3.36476761088569	3.5309968692518	3.69722612761791	3.42726622796385	3.59658309889857	3.76589996983329	3.49719194260827	3.66729715543217	3.84027221505544	3.00401749225495	8.83630070014041	-0.0235242139425376	62.290823047855	0.15584661880556	0.159481180133169	0.15255672414627	0.177024640869996	0.180725796439881	0.17367446710724	0.204912560579812	0.205662951861627	0.200135032955809	0.000372194531683763	0.000381517202761954	0.00123164063045218
156	29.6045667991337	0.15	3.00403855158748	2.85394937481672	3.15412772835824	0.1662511765171	29.5044706146148	28.097321091228	30.9116201380016	7.96	5.9	10.81	3.32630435288803	3.49288989923278	3.65947544557752	3.38824969535076	3.55793754311561	3.72762539088045	3.46077625348209	3.6297671988014	3.80260898553819	3.00403855158748	8.87116227916681	0.0281014866336015	62.447594185737	0.15584661880556	0.159481180133169	0.15255672414627	0.177024640869996	0.180725796439881	0.17367446710724	0.204912560579812	0.205662951861627	0.200135032955809	0.000372194531683763	0.000381517202761954	0.00123164063045218
156	29.6045667991337	0.15	3.00405247897069	2.85247403036441	3.15563092757698	0.171443116929542	30.1347758814196	28.7239082444019	31.5456435184373	7.96	5.91	10.86	3.39844946451244	3.56537529942056	3.73230113432867	3.46161340718064	3.63164174338414	3.80167007958765	3.53511248672248	3.70931512024664	3.87985690687041	3.00405247897069	8.86698228789766	0.0257111233744674	62.4824854764682	0.15584661880556	0.159481180133169	0.15255672414627	0.177024640869996	0.180725796439881	0.17367446710724	0.204912560579812	0.205662951861627	0.200135032955809	0.000372194531683763	0.000381517202761954	0.00123164063045218
156	29.6045667991337	0.15	3.00417314512656	2.85148446212925	3.15686182812388	0.172169194337832	30.3792181637979	28.9605303810285	31.7979059465673	7.99	5.95	10.79	3.41548141760407	3.582795403076	3.75010938854793	3.47829049097676	3.64868130079785	3.81907211061894	3.55798780133957	3.72548178228855	3.90366874126214	3.00417314512656	8.87289107737943	-0.0787196609623679	62.4260100652524	0.15584661880556	0.159481180133169	0.15255672414627	0.177024640869996	0.180725796439881	0.17367446710724	0.204912560579812	0.205662951861627	0.200135032955809	0.000372194531683763	0.000381517202761954	0.00123164063045218
156	29.6045667991337	0.15	3.00444960625273	2.85220768537203	3.15669152713342	0.169417671325821	29.9725583946364	28.5591978209457	31.3859189683271	7.97	5.99	10.8	3.37634485118556	3.5434361233483	3.71052739551104	3.43893728339712	3.60912618023594	3.77931507707476	3.51551618792168	3.68879801933068	3.86390904056783	3.00444960625273	8.85386349833825	0.262599992650005	62.7071677387117	0.15584661880556	0.159481180133169	0.15255672414627	0.177024640869996	0.180725796439881	0.17367446710724	0.204912560579812	0.205662951861627	0.200135032955809	0.000372194531683763	0.000381517202761954	0.00123164063045218
156	29.6045667991337	0.15	3.00445539912979	2.85115902439587	3.1577517738637	0.165032429710036	29.4607678282382	28.0494936786224	30.872041977854	8.05	5.93	10.77	3.28342744220081	3.44862886524285	3.61383028828489	3.34231281808422	3.51047698297561	3.67864114786699	3.41326166247663	3.58298795953072	3.75855292826872	3.00445539912979	8.84030083854635	-0.466082674350788	61.9226305405383	0.15584661880556	0.159481180133169	0.15255672414627	0.177024640869996	0.180725796439881	0.17367446710724	0.204912560579812	0.205662951861627	0.200135032955809	0.000372194531683763	0.000381517202761954	0.00123164063045218
156	29.6045667991337	0.15	3.00446129830746	2.85049458996886	3.15842800664606	0.161293711711253	29.2123951769605	27.7937278507999	30.6310625031211	7.97	5.84	10.86	3.28500692184886	3.45268259354197	3.62035826523507	3.34585440364644	3.51663589600415	3.68741738836186	3.41175887387154	3.58704629325529	3.75971980859786	3.00446129830746	8.82767842067317	-0.175548794653331	62.1233806104507	0.15584661880556	0.159481180133169	0.15255672414627	0.177024640869996	0.180725796439881	0.17367446710724	0.204912560579812	0.205662951861627	0.200135032955809	0.000372194531683763	0.000381517202761954	0.00123164063045218
156	29.6045667991337	0.15	3.00473671837707	2.85253419410628	3.15693924264786	0.166227187159124	29.8353601701445	28.4123064670119	31.2584138732771	8.06	5.96	10.8	3.32273016343691	3.48915183247949	3.65557350152206	3.38212818973867	3.55152485770946	3.72092152568025	3.45885241435268	3.6277206640111	3.80399994561216	3.00473671837707	8.88103966148376	-0.111841050593122	62.4429852506742	0.15584661880556	0.159481180133169	0.15255672414627	0.177024640869996	0.180725796439881	0.17367446710724	0.204912560579812	0.205662951861627	0.200135032955809	0.000372194531683763	0.000381517202761954	0.00123164063045218
156	29.6045667991337	0.15	3.00482093235067	2.85491467030741	3.15472719439392	0.171913403434339	29.9372998476348	28.5379935022477	31.3366061930219	8.1	5.95	10.91	3.32353623583343	3.48649952698281	3.64946281813218	3.3821093336111	3.54794464543644	3.71377995726179	3.44938307200463	3.62292754339655	3.78812837048546	3.00482093235067	8.930884171876	0.291718335574429	62.9255526697012	0.15584661880556	0.159481180133169	0.15255672414627	0.177024640869996	0.180725796439881	0.17367446710724	0.204912560579812	0.205662951861627	0.200135032955809	0.000372194531683763	0.000381517202761954	0.00123164063045218
156	29.6045667991337	0.15	3.00509913810105	2.85363622974375	3.15656204645835	0.169954731292886	29.843778963361	28.439170625097	31.2483873016249	8.05	5.88	11	3.33018809078736	3.49466581139218	3.65914353199699	3.38998169396878	3.55741261580125	3.72484353763372	3.45595003526345	3.63069821911709	3.79787822652685	3.00509913810105	8.90910385206216	-0.40422606579816	62.123111802352	0.15584661880556	0.159481180133169	0.15255672414627	0.177024640869996	0.180725796439881	0.17367446710724	0.204912560579812	0.205662951861627	0.200135032955809	0.000372194531683763	0.000381517202761954	0.00123164063045218
156	29.6045667991337	0.15	3.00520435380908	2.85480359769799	3.15560510992018	0.170999727921781	29.4528967874358	28.0717977893534	30.8339957855181	8	5.87	10.84	3.30630390631505	3.46897011838428	3.63163633045351	3.3668383944778	3.5324828312257	3.6981272679736	3.43763227857143	3.60793564743735	3.77600897411759	3.00520435380908	8.84357374790484	0.0053009890194309	62.3132457439025	0.15584661880556	0.159481180133169	0.15255672414627	0.177024640869996	0.180725796439881	0.17367446710724	0.204912560579812	0.205662951861627	0.200135032955809	0.000372194531683763	0.000381517202761954	0.00123164063045218
156	29.6045667991337	0.15	3.00537934441684	2.85552623223695	3.15523245659672	0.174551878660856	30.0655785631911	28.673161420474	31.4579957059083	8.01	5.9	10.85	3.37399616286776	3.53784311464771	3.70169006642765	3.43557841789375	3.60241590797981	3.76925339806587	3.50640242719304	3.67903733147514	3.84814534448529	3.00537934441684	8.88592481543292	0.0243495397929601	62.4736060035375	0.15584661880556	0.159481180133169	0.15255672414627	0.177024640869996	0.180725796439881	0.17367446710724	0.204912560579812	0.205662951861627	0.200135032955809	0.000372194531683763	0.000381517202761954	0.00123164063045218
156	29.6045667991337	0.15	3.00545145684807	2.85201011114753	3.15889280254861	0.1627888190838	29.0526531298468	27.6494899164811	30.4558163432124	7.94	5.83	10.87	3.28061389304113	3.44709930546199	3.61358471788284	3.34215983514853	3.51176859639635	3.68137735764418	3.40700348938792	3.57921607793104	3.75558462672143	3.00545145684807	8.80902068538475	-0.0180468698496869	62.2224707770561	0.15584661880556	0.159481180133169	0.15255672414627	0.177024640869996	0.180725796439881	0.17367446710724	0.204912560579812	0.205662951861627	0.200135032955809	0.000372194531683763	0.000381517202761954	0.00123164063045218
156	29.6045667991337	0.15	3.00553388369583	2.85212797217008	3.15893979522158	0.168500933106628	29.4489953574547	28.0557828025798	30.8422079123295	8	5.9	10.88	3.30412077604355	3.46819898339207	3.63227719074058	3.36459714253346	3.53167852515104	3.69875990776862	3.43094200493087	3.60472672786477	3.77723141059331	3.00553388369583	8.84389690059916	-0.39397328410858	61.9588104469355	0.15584661880556	0.159481180133169	0.15255672414627	0.177024640869996	0.180725796439881	0.17367446710724	0.204912560579812	0.205662951861627	0.200135032955809	0.000372194531683763	0.000381517202761954	0.00123164063045218
156	29.6045667991337	0.15	3.00565383127777	2.85485357435492	3.15645408820063	0.168527796999552	29.6513237064744	28.2486735983347	31.0539738146141	7.99	5.88	10.88	3.32921043434783	3.49451792602535	3.65982541770286	3.39029121412161	3.55863159023021	3.72697196633881	3.45934749456548	3.6294353393834	3.80240470423281	3.00565383127777	8.86954484090869	0.330326313825246	62.7071638965295	0.15584661880556	0.159481180133169	0.15255672414627	0.177024640869996	0.180725796439881	0.17367446710724	0.204912560579812	0.205662951861627	0.200135032955809	0.000372194531683763	0.000381517202761954	0.00123164063045218
156	29.6045667991337	0.15	3.00565632326875	2.85150319426622	3.15980945227129	0.164394007028348	29.5921911236678	28.171328554405	31.0130536929306	7.97	5.91	10.86	3.32933712919919	3.49725716528128	3.66517720136336	3.39098736057489	3.5620168171438	3.73304627371271	3.46181903310345	3.63790893798229	3.81243485985109	3.00565632326875	8.82762658700634	0.17613681084307	62.5255448676175	0.15584661880556	0.159481180133169	0.15255672414627	0.177024640869996	0.180725796439881	0.17367446710724	0.204912560579812	0.205662951861627	0.200135032955809	0.000372194531683763	0.000381517202761954	0.00123164063045218
156	29.6045667991337	0.15	3.00574676078478	2.85337380960504	3.15811971196452	0.169653453176106	29.9613155473674	28.5496676472648	31.3729634474699	7.9	5.85	10.74	3.4032364816598	3.57151065186183	3.73978482206387	3.46806243122056	3.63954194225879	3.81102145329702	3.54139687206748	3.71818546633275	3.89002544224934	3.00574676078478	8.79873117620163	0.137738646710083	62.3284482684829	0.15584661880556	0.159481180133169	0.15255672414627	0.177024640869996	0.180725796439881	0.17367446710724	0.204912560579812	0.205662951861627	0.200135032955809	0.000372194531683763	0.000381517202761954	0.00123164063045218
156	29.6045667991337	0.15	3.00575895993711	2.85601581736149	3.15550210251273	0.170834914138571	29.5210160953364	28.1359176049942	30.9061145856786	8	5.89	10.87	3.31356807130239	3.47669117244456	3.63981427358672	3.37421795651708	3.54032678094823	3.70643560537938	3.44248961479551	3.61434023293056	3.77507241684968	3.00575895993711	8.88507888451998	0.292751013758908	62.7252538642723	0.15584661880556	0.159481180133169	0.15255672414627	0.177024640869996	0.180725796439881	0.17367446710724	0.204912560579812	0.205662951861627	0.200135032955809	0.000372194531683763	0.000381517202761954	0.00123164063045218
156	29.6045667991337	0.15	3.00579448895044	2.85452850828455	3.15706046961634	0.164235242428624	29.3813165908344	27.9697633296994	30.7928698519695	8.05	5.96	10.98	3.27604026654333	3.44137256726175	3.60670486798017	3.33491143043523	3.50321478894913	3.67151814746304	3.40074567263987	3.57438453706676	3.74897447557466	3.00579448895044	8.91607812120734	-0.344178821338504	62.2913764566274	0.15584661880556	0.159481180133169	0.15255672414627	0.177024640869996	0.180725796439881	0.17367446710724	0.204912560579812	0.205662951861627	0.200135032955809	0.000372194531683763	0.000381517202761954	0.00123164063045218
156	29.6045667991337	0.15	3.00592254524942	2.85132176711559	3.16052332338324	0.160786595222188	29.2427780435901	27.8199674747979	30.6655886123824	8.01	5.89	10.85	3.27175903219101	3.43908824757416	3.60641746295732	3.33136286004027	3.5017404239264	3.67211798781252	3.40139693901316	3.5766182375771	3.74899168985173	3.00592254524942	8.8568222445396	-0.665191664227394	61.7711501978733	0.15584661880556	0.159481180133169	0.15255672414627	0.177024640869996	0.180725796439881	0.17367446710724	0.204912560579812	0.205662951861627	0.200135032955809	0.000372194531683763	0.000381517202761954	0.00123164063045218
156	29.6045667991337	0.15	3.0062138014534	2.85500618539983	3.15742141750698	0.168149296783595	29.7814962720199	28.3707826893181	31.1922098547217	7.97	5.88	10.84	3.35370349399057	3.52046361207178	3.68722373015298	3.41585369609566	3.58570418130693	3.7555546665182	3.48391677143262	3.6578082430563	3.83041788909515	3.0062138014534	8.87234988607178	-0.163015249081804	62.2611753425042	0.15584661880556	0.159481180133169	0.15255672414627	0.177024640869996	0.180725796439881	0.17367446710724	0.204912560579812	0.205662951861627	0.200135032955809	0.000372194531683763	0.000381517202761954	0.00123164063045218
156	29.6045667991337	0.15	3.00626024931977	2.85612107566151	3.15639942297803	0.171009356531973	29.7429169272621	28.3482657300363	31.1375681244879	8.03	5.92	10.88	3.32722525347816	3.49091493832144	3.65460462316473	3.38743356704918	3.55408532362568	3.72073708020218	3.4596877812129	3.63049921039754	3.80149514354427	3.00626024931977	8.8649481724628	-0.488837548603807	61.8998957845539	0.15584661880556	0.159481180133169	0.15255672414627	0.177024640869996	0.180725796439881	0.17367446710724	0.204912560579812	0.205662951861627	0.200135032955809	0.000372194531683763	0.000381517202761954	0.00123164063045218
156	29.6045667991337	0.15	3.00666299212241	2.85350249431285	3.15982348993197	0.166254239232933	29.3081893470836	27.9104164606531	30.7059622335141	8.02	5.9	10.9	3.27981488716359	3.44407027648218	3.60832566580077	3.33940801806341	3.50664787243671	3.67388772681001	3.40413573424839	3.57572866387369	3.74810818481879	3.00666299212241	8.87411509512469	-0.337246902003945	62.0594442200768	0.15584661880556	0.159481180133169	0.15255672414627	0.177024640869996	0.180725796439881	0.17367446710724	0.204912560579812	0.205662951861627	0.200135032955809	0.000372194531683763	0.000381517202761954	0.00123164063045218
156	29.6045667991337	0.15	3.00675717268897	2.85655210681096	3.15696223856698	0.165718408834086	29.0157893205344	27.6292809042944	30.4022977367744	7.94	5.89	10.76	3.27613734647021	3.4405423492415	3.60494735201279	3.33747127172744	3.50495416870325	3.67243706567905	3.40667361814127	3.58182276218588	3.75245447802999	3.00675717268897	8.80520049763155	-0.224118174201552	61.9840952805315	0.15584661880556	0.159481180133169	0.15255672414627	0.177024640869996	0.180725796439881	0.17367446710724	0.204912560579812	0.205662951861627	0.200135032955809	0.000372194531683763	0.000381517202761954	0.00123164063045218
156	29.6045667991337	0.15	3.00685464922149	2.85196904514545	3.16174025329753	0.157996742310315	28.8232345534809	27.4061599870181	30.2403091199436	7.99	5.9	10.74	3.23062033251201	3.39766416168285	3.5647079908537	3.28993532516128	3.46004612057377	3.63015691598626	3.35924089039213	3.53667240551455	3.70599229504261	3.00685464922149	8.8052816153225	0.437017644305065	62.6986185856915	0.15584661880556	0.159481180133169	0.15255672414627	0.177024640869996	0.180725796439881	0.17367446710724	0.204912560579812	0.205662951861627	0.200135032955809	0.000372194531683763	0.000381517202761954	0.00123164063045218
156	29.6045667991337	0.15	3.00737711976962	2.85614960003009	3.15860463950915	0.170700779886826	29.985234503052	28.5776888387783	31.3927801673258	8.08	5.92	10.93	3.33634193010352	3.5006678014063	3.66499367270908	3.39563626490931	3.56288257825142	3.73012889159354	3.46394229640621	3.63735872389888	3.80427335258436	3.00737711976962	8.91324991874475	-0.197570228198109	62.4026239205314	0.15584661880556	0.159481180133169	0.15255672414627	0.177024640869996	0.180725796439881	0.17367446710724	0.204912560579812	0.205662951861627	0.200135032955809	0.000372194531683763	0.000381517202761954	0.00123164063045218
156	29.6045667991337	0.15	3.00744393380031	2.85565488238702	3.15923298521361	0.168198942031599	29.402807625352	28.0102791821804	30.7953360685236	8.03	5.97	10.84	3.28703434306195	3.4504489519141	3.61386356076626	3.34648361035388	3.51285373404012	3.67922385772635	3.42089655675209	3.58569577285529	3.76015410329008	3.00744393380031	8.86827358461478	-0.163268907549121	62.3274371569776	0.15584661880556	0.159481180133169	0.15255672414627	0.177024640869996	0.180725796439881	0.17367446710724	0.204912560579812	0.205662951861627	0.200135032955809	0.000372194531683763	0.000381517202761954	0.00123164063045218
156	29.6045667991337	0.15	3.00761571199739	2.8546985527191	3.16053287127567	0.166365871920458	29.4622126526057	28.0576595921126	30.8667657130988	8.02	5.96	10.8	3.29879202264163	3.46392797833745	3.62906393403327	3.35883213777591	3.52697367300652	3.69511520823713	3.4326145872205	3.60269322375074	3.772966185693	3.00761571199739	8.8497457958054	0.19188507286398	62.628742023058	0.15584661880556	0.159481180133169	0.15255672414627	0.177024640869996	0.180725796439881	0.17367446710724	0.204912560579812	0.205662951861627	0.200135032955809	0.000372194531683763	0.000381517202761954	0.00123164063045218
156	29.6045667991337	0.15	3.00770941273746	2.85660196481929	3.15881686065564	0.17260871421776	29.7735127079885	28.3852509624409	31.1617744535361	8.03	5.96	10.89	3.33187386947003	3.49482867441769	3.65778347936534	3.39218504656553	3.55808954183304	3.72399403710055	3.46639584291984	3.63524250876238	3.80428223018414	3.00770941273746	8.88262806111732	-0.336174697254606	62.1821673710666	0.15584661880556	0.159481180133169	0.15255672414627	0.177024640869996	0.180725796439881	0.17367446710724	0.204912560579812	0.205662951861627	0.200135032955809	0.000372194531683763	0.000381517202761954	0.00123164063045218
156	29.6045667991337	0.15	3.00780380329897	2.85524784729806	3.16035975929989	0.163832954373937	29.1298310031214	27.7283054343457	30.5313565718971	8.01	5.86	10.86	3.26300227915501	3.42793053761052	3.59285879606603	3.32257016507078	3.4905092788195	3.65844839256822	3.38830215705641	3.55946146054529	3.73363872980811	3.00780380329897	8.8624552716906	-0.224690641286805	62.1833929633741	0.15584661880556	0.159481180133169	0.15255672414627	0.177024640869996	0.180725796439881	0.17367446710724	0.204912560579812	0.205662951861627	0.200135032955809	0.000372194531683763	0.000381517202761954	0.00123164063045218
156	29.6045667991337	0.15	3.00781926245058	2.85568619963947	3.15995232526169	0.171491418730078	30.0438731237657	28.637500525538	31.4502457219934	8.01	5.88	10.76	3.36905553077755	3.53450807703477	3.699960623292	3.43050214984001	3.59897230726152	3.76744246468304	3.50108015832706	3.67458944754466	3.8461820992283	3.00781926245058	8.84460574273519	0.101834420536478	62.4605949490087	0.15584661880556	0.159481180133169	0.15255672414627	0.177024640869996	0.180725796439881	0.17367446710724	0.204912560579812	0.205662951861627	0.200135032955809	0.000372194531683763	0.000381517202761954	0.00123164063045218
156	29.6045667991337	0.15	3.00812087711792	2.85397989344121	3.16226186079463	0.165258144867985	29.999613078522	28.5637022197377	31.4355239373063	8.02	5.95	10.72	3.35641832786316	3.52514706920506	3.69387581054697	3.41739321618247	3.5891871940815	3.76098117198054	3.49060945823382	3.66278414998117	3.84303519764548	3.00812087711792	8.84848085862038	0.363038785507388	62.8073942450025	0.15584661880556	0.159481180133169	0.15255672414627	0.177024640869996	0.180725796439881	0.17367446710724	0.204912560579812	0.205662951861627	0.200135032955809	0.000372194531683763	0.000381517202761954	0.00123164063045218
156	29.6045667991337	0.15	3.0084817417081	2.85568120134505	3.16128228207115	0.166943495362607	29.5913753112303	28.1835952922122	30.9991553302484	8.01	5.87	10.82	3.31493388377431	3.48051594090926	3.64609799804422	3.37534932041923	3.54394914883805	3.71254897725687	3.44664903376845	3.61725169330712	3.78642348792153	3.0084817417081	8.84765679509604	0.688765473735664	63.0620133787627	0.15584661880556	0.159481180133169	0.15255672414627	0.177024640869996	0.180725796439881	0.17367446710724	0.204912560579812	0.205662951861627	0.200135032955809	0.000372194531683763	0.000381517202761954	0.00123164063045218
156	29.6045667991337	0.15	3.00889665302525	2.85658555028752	3.16120775576299	0.165527653071524	29.2513644093488	27.8526340796637	30.6500947390339	7.97	5.87	10.83	3.29336175150355	3.45875095509835	3.62414015869315	3.35444949582525	3.52290646243702	3.69136342904878	3.42515770778916	3.59550002389874	3.76479658955737	3.00889665302525	8.81786463436366	0.0638340934194509	62.2947168465776	0.15584661880556	0.159481180133169	0.15255672414627	0.177024640869996	0.180725796439881	0.17367446710724	0.204912560579812	0.205662951861627	0.200135032955809	0.000372194531683763	0.000381517202761954	0.00123164063045218
156	29.6045667991337	0.15	3.00896077411689	2.85905026997309	3.15887127826069	0.171386162993432	29.6950621364431	28.3045025002647	31.0856217726215	7.95	5.86	10.85	3.35341044541087	3.51815869381706	3.68290694222325	3.41601926985321	3.5838434000608	3.75166753026839	3.4815105123208	3.65758169617824	3.8284842050848	3.00896077411689	8.8420456585866	-0.352008519874685	61.97600507847	0.15584661880556	0.159481180133169	0.15255672414627	0.177024640869996	0.180725796439881	0.17367446710724	0.204912560579812	0.205662951861627	0.200135032955809	0.000372194531683763	0.000381517202761954	0.00123164063045218
156	29.6045667991337	0.15	3.00925162197725	2.85903032504396	3.15947291891053	0.176425199572938	30.2118691065834	28.8217052962838	31.6020329168829	8.02	5.93	10.85	3.38577013674343	3.54907675117546	3.71238336560748	3.44721939680452	3.6134899072527	3.77976041770088	3.51815918325171	3.68736997837267	3.85965017750132	3.00925162197725	8.88086507027572	0.0161245008503018	62.4986946827873	0.15584661880556	0.159481180133169	0.15255672414627	0.177024640869996	0.180725796439881	0.17367446710724	0.204912560579812	0.205662951861627	0.200135032955809	0.000372194531683763	0.000381517202761954	0.00123164063045218
156	29.6045667991337	0.15	3.00928087123075	2.85910837445735	3.15945336800416	0.172444650059858	29.9976823312761	28.5981641904172	31.3972004721351	7.96	5.92	10.9	3.38298404320995	3.5485382902303	3.71409253725064	3.44582441488791	3.61445390266693	3.78308339044594	3.51740199387828	3.68641619683584	3.858865886434	3.00928087123075	8.88958450305372	-0.214397055302801	62.2652714978354	0.15584661880556	0.159481180133169	0.15255672414627	0.177024640869996	0.180725796439881	0.17367446710724	0.204912560579812	0.205662951861627	0.200135032955809	0.000372194531683763	0.000381517202761954	0.00123164063045218
156	29.6045667991337	0.15	3.00928170304533	2.85582514443846	3.16273826165221	0.166084721926523	29.5970226803288	28.1846109473744	31.0094344132831	7.97	5.93	10.79	3.33103033207774	3.49795782072174	3.66488530936574	3.39271949440042	3.56273840399124	3.73275731358206	3.46656098783988	3.63857648258146	3.81362693018889	3.00928170304533	8.82430579878021	-0.449663440157868	61.8320045264299	0.15584661880556	0.159481180133169	0.15255672414627	0.177024640869996	0.180725796439881	0.17367446710724	0.204912560579812	0.205662951861627	0.200135032955809	0.000372194531683763	0.000381517202761954	0.00123164063045218
156	29.6045667991337	0.15	3.00932711647246	2.85849225708892	3.16016197585601	0.169417183991068	29.6870230776659	28.2871245413913	31.0869216139404	8.05	5.92	10.93	3.31176998737998	3.47566582454885	3.63956166171771	3.37119560884318	3.53803235435294	3.70486909986269	3.43835871944476	3.61414972296843	3.77780731109628	3.00932711647246	8.90152263194033	-0.492149221963481	62.0707598421798	0.15584661880556	0.159481180133169	0.15255672414627	0.177024640869996	0.180725796439881	0.17367446710724	0.204912560579812	0.205662951861627	0.200135032955809	0.000372194531683763	0.000381517202761954	0.00123164063045218
156	29.6045667991337	0.15	3.01028787687895	2.86003293763559	3.1605428161223	0.174782720549579	30.0117828969046	28.6229695769937	31.4005962168155	8.05	5.91	10.94	3.35291711917605	3.51560380139268	3.67829048360932	3.41319215641623	3.57880343995182	3.74441472348741	3.48425369940873	3.65986780032786	3.81995129580622	3.01028787687895	8.90873001730031	-0.232848101235228	62.2889440908299	0.15584661880556	0.159481180133169	0.15255672414627	0.177024640869996	0.180725796439881	0.17367446710724	0.204912560579812	0.205662951861627	0.200135032955809	0.000372194531683763	0.000381517202761954	0.00123164063045218
156	29.6045667991337	0.15	3.01033822320823	2.85805025598764	3.16262619042882	0.169515724792365	29.7840509785024	28.3800686359481	31.1880333210566	8	5.92	10.86	3.34230021870178	3.50764620678824	3.67299219487471	3.40347468646346	3.57184701932922	3.74021935219498	3.47214226864618	3.64586293030191	3.82026565447282	3.01033822320823	8.84504684667292	0.0343976047640751	62.3959361103383	0.15584661880556	0.159481180133169	0.15255672414627	0.177024640869996	0.180725796439881	0.17367446710724	0.204912560579812	0.205662951861627	0.200135032955809	0.000372194531683763	0.000381517202761954	0.00123164063045218
156	29.6045667991337	0.15	3.01040742943586	2.85539702111283	3.16541783775889	0.160411247865278	29.1666474416336	27.7455640064062	30.5877308768611	7.94	5.89	10.74	3.29006704329897	3.45857901785968	3.62709099242039	3.35167046442268	3.52333766773606	3.69500487104945	3.42465803935021	3.59822087289208	3.77001445512488	3.01040742943586	8.78478603466824	-0.569558772443645	61.6504744764249	0.15584661880556	0.159481180133169	0.15255672414627	0.177024640869996	0.180725796439881	0.17367446710724	0.204912560579812	0.205662951861627	0.200135032955809	0.000372194531683763	0.000381517202761954	0.00123164063045218
156	29.6045667991337	0.15	3.01041671646276	2.85873071476512	3.1621027181604	0.171338486522731	30.0069884966343	28.6015860640578	31.4123909292107	7.94	5.87	10.67	3.39374979611455	3.56050922715915	3.72726865820374	3.45742867910268	3.62731711344293	3.79720554778318	3.5336299635692	3.70486396514167	3.87918413072035	3.01041671646276	8.801972502624	-0.172277375954625	62.0420965972091	0.15584661880556	0.159481180133169	0.15255672414627	0.177024640869996	0.180725796439881	0.17367446710724	0.204912560579812	0.205662951861627	0.200135032955809	0.000372194531683763	0.000381517202761954	0.00123164063045218
156	29.6045667991337	0.15	3.01053035419991	2.85996313255639	3.16109757584343	0.172427002675612	30.0333150049331	28.6320478078259	31.4345822020403	8	5.91	10.79	3.37062710927146	3.53558733962604	3.70054756998062	3.43223763435595	3.60021311560621	3.76818859685646	3.50381575451584	3.67431661886349	3.84539310967395	3.01053035419991	8.86667038999567	-0.538110422018322	61.8180833996442	0.15584661880556	0.159481180133169	0.15255672414627	0.177024640869996	0.180725796439881	0.17367446710724	0.204912560579812	0.205662951861627	0.200135032955809	0.000372194531683763	0.000381517202761954	0.00123164063045218
156	29.6045667991337	0.15	3.01068924440351	2.85642827905601	3.164950209751	0.164900564322508	29.5962586443042	28.1778152601006	31.0147020285079	7.95	5.89	10.7	3.33802251635095	3.50605527229514	3.67408802823932	3.40032075654068	3.57148954435352	3.74265833216636	3.47412698366236	3.64746230921122	3.82629406735217	3.01068924440351	8.77248365834696	-0.323158940925733	61.80656525665	0.15584661880556	0.159481180133169	0.15255672414627	0.177024640869996	0.180725796439881	0.17367446710724	0.204912560579812	0.205662951861627	0.200135032955809	0.000372194531683763	0.000381517202761954	0.00123164063045218
156	29.6045667991337	0.15	3.01095453354111	2.85832454064173	3.1635845264405	0.168165584656273	30.0934898989879	28.6680805449164	31.5188992530593	8.04	5.94	10.89	3.36145940673008	3.52859496623074	3.6957305257314	3.42208624900023	3.59223624359515	3.76238623819006	3.49577755448253	3.668829910505	3.84378760932925	3.01095453354111	8.91094990587507	0.133595140690297	62.7533931179654	0.15584661880556	0.159481180133169	0.15255672414627	0.177024640869996	0.180725796439881	0.17367446710724	0.204912560579812	0.205662951861627	0.200135032955809	0.000372194531683763	0.000381517202761954	0.00123164063045218
156	29.6045667991337	0.15	3.0109790996805	2.85725504752451	3.16470315183648	0.161576925492631	28.8982688897021	27.4963240169306	30.3002137624736	8.05	5.94	10.79	3.22020780424828	3.38439534501354	3.5485828857788	3.27805258341852	3.44518943448156	3.61232628554461	3.34934716229369	3.51942127027414	3.69220386191374	3.0109790996805	8.83007759966615	0.163756634434863	62.5463287571791	0.15584661880556	0.159481180133169	0.15255672414627	0.177024640869996	0.180725796439881	0.17367446710724	0.204912560579812	0.205662951861627	0.200135032955809	0.000372194531683763	0.000381517202761954	0.00123164063045218
156	29.6045667991337	0.15	3.01104020316306	2.86028795846202	3.16179244786409	0.172662489944024	29.8787370381088	28.4858311903692	31.2716428858484	8.01	5.89	10.83	3.35251196760078	3.51644376559118	3.68037556358158	3.4137362516669	3.58066180689505	3.74758736212319	3.48358954192629	3.65660289490898	3.82791273854566	3.01104020316306	8.88363788457988	-0.457857405556641	61.9767508131483	0.15584661880556	0.159481180133169	0.15255672414627	0.177024640869996	0.180725796439881	0.17367446710724	0.204912560579812	0.205662951861627	0.200135032955809	0.000372194531683763	0.000381517202761954	0.00123164063045218
156	29.6045667991337	0.15	3.01111407753319	2.86131467934033	3.16091347572604	0.173075120346588	29.9019373764667	28.5099599138449	31.2939148390885	7.99	5.92	10.83	3.36074683458223	3.52483278438549	3.68891873418875	3.42245167275171	3.58955031511316	3.7566489574746	3.4955374233358	3.66456953005108	3.83561900537475	3.01111407753319	8.86030823424205	0.172642078948279	62.5384341314723	0.15584661880556	0.159481180133169	0.15255672414627	0.177024640869996	0.180725796439881	0.17367446710724	0.204912560579812	0.205662951861627	0.200135032955809	0.000372194531683763	0.000381517202761954	0.00123164063045218
156	29.6045667991337	0.15	3.01122983737334	2.86057372329703	3.16188595144964	0.171110689419181	29.7605897997351	28.3656084520951	31.1555711473752	7.94	5.89	10.84	3.36678152914398	3.5323551829814	3.69792883681882	3.43001801322429	3.59870154978928	3.76738508635428	3.4983880592123	3.6786596422346	3.8388662225086	3.01122983737334	8.83543947090974	0.245064220109363	62.5717981548183	0.15584661880556	0.159481180133169	0.15255672414627	0.177024640869996	0.180725796439881	0.17367446710724	0.204912560579812	0.205662951861627	0.200135032955809	0.000372194531683763	0.000381517202761954	0.00123164063045218
156	29.6045667991337	0.15	3.01129681281782	2.8573321214109	3.16526150422473	0.170181604868638	29.9588043930173	28.5499151062125	31.3676936798221	8.03	5.94	10.74	3.35044979696057	3.51578874130958	3.68112768565858	3.41105139404044	3.579380923145	3.74771045224957	3.48366736534952	3.65625968353292	3.82936880520913	3.01129681281782	8.8241027377185	-0.461307595102224	61.9043292654664	0.15584661880556	0.159481180133169	0.15255672414627	0.177024640869996	0.180725796439881	0.17367446710724	0.204912560579812	0.205662951861627	0.200135032955809	0.000372194531683763	0.000381517202761954	0.00123164063045218
156	29.6045667991337	0.15	3.01143291217439	2.86027625483744	3.16258956951133	0.1665381118086	29.3426232503806	27.9446393822694	30.7406071184919	8.13	6.01	10.89	3.2420822200399	3.40427356488803	3.56646490973615	3.29847660217746	3.46348918352114	3.62850176486482	3.37056494744529	3.54007767268944	3.70638998693581	3.01143291217439	8.91101247843009	-0.0371799577819662	62.5625067144656	0.15584661880556	0.159481180133169	0.15255672414627	0.177024640869996	0.180725796439881	0.17367446710724	0.204912560579812	0.205662951861627	0.200135032955809	0.000372194531683763	0.000381517202761954	0.00123164063045218
156	29.6045667991337	0.15	3.01156784683576	2.85731996294983	3.16581573072169	0.1642569583385	29.3120105833785	27.903898344901	30.720122821856	8.01	5.98	10.74	3.28382095448343	3.44953215432451	3.61524335416558	3.34377838476054	3.51251521171354	3.68125203866654	3.41626056290116	3.59393505676907	3.76011447947404	3.01156784683576	8.80197350609439	0.0208128273032583	62.3224583981765	0.15584661880556	0.159481180133169	0.15255672414627	0.177024640869996	0.180725796439881	0.17367446710724	0.204912560579812	0.205662951861627	0.200135032955809	0.000372194531683763	0.000381517202761954	0.00123164063045218
156	29.6045667991337	0.15	3.0116534643373	2.85873871887554	3.16456820979906	0.164635762692397	29.1650737041353	27.7659500609941	30.5641973472764	8.03	5.89	10.89	3.25900819667248	3.42322931682643	3.58745043698039	3.31798994336259	3.48518314825079	3.65237635313899	3.38263706619918	3.55889528909134	3.72495422564919	3.0116534643373	8.853532177573	-0.0274132384630607	62.3774720404481	0.15584661880556	0.159481180133169	0.15255672414627	0.177024640869996	0.180725796439881	0.17367446710724	0.204912560579812	0.205662951861627	0.200135032955809	0.000372194531683763	0.000381517202761954	0.00123164063045218
156	29.6045667991337	0.15	3.01167845143511	2.85819064944441	3.16516625342581	0.165827075377975	29.4175590361147	28.0124043837569	30.8227136884726	8.06	5.94	10.82	3.27514389375346	3.43943124361471	3.60371859347597	3.33364157369557	3.50086327670968	3.6680849797238	3.40307510230692	3.57860523136796	3.74456001631615	3.01167845143511	8.8635827965984	0.114387780050752	62.5703933130886	0.15584661880556	0.159481180133169	0.15255672414627	0.177024640869996	0.180725796439881	0.17367446710724	0.204912560579812	0.205662951861627	0.200135032955809	0.000372194531683763	0.000381517202761954	0.00123164063045218
156	29.6045667991337	0.15	3.01184228448734	2.86142941574308	3.1622551532316	0.169159125470842	29.568069129133	28.1725000313686	30.9636382268974	8.01	5.91	10.91	3.3136040173177	3.47774860383461	3.64189319035152	3.37399369963367	3.54112978404286	3.70826586845204	3.44387055538263	3.61168110012167	3.78245765752993	3.01184228448734	8.89807308593972	-0.166135868319511	62.3092699918723	0.15584661880556	0.159481180133169	0.15255672414627	0.177024640869996	0.180725796439881	0.17367446710724	0.204912560579812	0.205662951861627	0.200135032955809	0.000372194531683763	0.000381517202761954	0.00123164063045218
156	29.6045667991337	0.15	3.01235099100203	2.8580791361398	3.16662284586425	0.164904054951118	29.4146280606818	28.0049074509208	30.8243486704427	7.95	5.86	10.91	3.3199995495016	3.48712282236126	3.65424609522091	3.38211290907018	3.55236286546838	3.72261282186658	3.44665447115711	3.62078569017419	3.79725928351112	3.01235099100203	8.84635918435899	-0.336777684742677	61.9848344789807	0.15584661880556	0.159481180133169	0.15255672414627	0.177024640869996	0.180725796439881	0.17367446710724	0.204912560579812	0.205662951861627	0.200135032955809	0.000372194531683763	0.000381517202761954	0.00123164063045218
156	29.6045667991337	0.15	3.01240986700965	2.85865410466497	3.16616562935433	0.162621980829206	29.5546417952663	28.1263595984023	30.9829239921304	8.05	5.94	10.9	3.29325411472818	3.4604885627327	3.62772301073723	3.35236608313195	3.52260229081309	3.69283849849424	3.42321604887492	3.61370283944933	3.77046406486437	3.01240986700965	8.88630422820316	0.113272559839436	62.6730941099922	0.15584661880556	0.159481180133169	0.15255672414627	0.177024640869996	0.180725796439881	0.17367446710724	0.204912560579812	0.205662951861627	0.200135032955809	0.000372194531683763	0.000381517202761954	0.00123164063045218
156	29.6045667991337	0.15	3.0124937695408	2.85890010248271	3.16608743659889	0.164546858368429	29.5766372803364	28.1573110990324	30.9959634616405	8	5.91	10.92	3.31483184190769	3.48192264128454	3.64901344066138	3.37542811330862	3.54557339023079	3.71571866715296	3.44725624550864	3.6180684925832	3.79105534897154	3.0124937695408	8.89753124193371	0.05288766795078	62.5476893933201	0.15584661880556	0.159481180133169	0.15255672414627	0.177024640869996	0.180725796439881	0.17367446710724	0.204912560579812	0.205662951861627	0.200135032955809	0.000372194531683763	0.000381517202761954	0.00123164063045218
156	29.6045667991337	0.15	3.01274868879115	2.86245967539055	3.16303770219175	0.166063180576003	29.0582016144447	27.6713953357561	30.4450078931333	7.98	5.83	10.85	3.26773095688701	3.43149970627928	3.59526845567155	3.32808568583398	3.49487923090557	3.66167277597716	3.39456212414113	3.5656907513074	3.73302812659396	3.01274868879115	8.83606162046366	0.214690914095773	62.4740555165698	0.15584661880556	0.159481180133169	0.15255672414627	0.177024640869996	0.180725796439881	0.17367446710724	0.204912560579812	0.205662951861627	0.200135032955809	0.000372194531683763	0.000381517202761954	0.00123164063045218
156	29.6045667991337	0.15	3.01309490413286	2.86205841365114	3.16413139461458	0.170894908521353	29.9040849268282	28.5013102594774	31.3068595941789	7.98	5.88	10.72	3.36406890793326	3.5296413184754	3.69521372901754	3.42610081378624	3.59472630453086	3.76335179527549	3.4998872570232	3.66909023376832	3.84173160562922	3.01309490413286	8.84062598005351	0.405137078273177	62.7585797061458	0.15584661880556	0.159481180133169	0.15255672414627	0.177024640869996	0.180725796439881	0.17367446710724	0.204912560579812	0.205662951861627	0.200135032955809	0.000372194531683763	0.000381517202761954	0.00123164063045218
156	29.6045667991337	0.15	3.01351531195753	2.86081902648526	3.1662115974298	0.164548143230251	29.1418358550666	27.7433814967368	30.5402902133964	7.99	5.91	10.72	3.27031494851313	3.4351609747049	3.60000700089667	3.33035526581054	3.49822773070121	3.66610019559188	3.40077255981578	3.57154047970057	3.74198574066559	3.01351531195753	8.79947621301293	-0.114134840226946	62.0676856771388	0.15584661880556	0.159481180133169	0.15255672414627	0.177024640869996	0.180725796439881	0.17367446710724	0.204912560579812	0.205662951861627	0.200135032955809	0.000372194531683763	0.000381517202761954	0.00123164063045218
156	29.6045667991337	0.15	3.01351968137152	2.86124701880352	3.16579234393952	0.173985520889179	30.189518571473	28.7886072937402	31.5904298492058	8.06	5.88	11.01	3.36668922733113	3.53051906665147	3.6943489059718	3.42687015688962	3.59362852074963	3.76038688460965	3.49629569628035	3.66212562143769	3.83598926599754	3.01351968137152	8.90562165671025	-0.0597706605854115	62.4652077742742	0.15584661880556	0.159481180133169	0.15255672414627	0.177024640869996	0.180725796439881	0.17367446710724	0.204912560579812	0.205662951861627	0.200135032955809	0.000372194531683763	0.000381517202761954	0.00123164063045218
156	29.6045667991337	0.15	3.01360567207482	2.85812791963989	3.16908342450974	0.158809501316054	28.8673490591878	27.4524253957789	30.2822727225967	8	5.85	10.75	3.23355806934888	3.40021867450008	3.56687927965128	3.29277314293155	3.46248574832079	3.63219835371002	3.36047176710298	3.53695526782996	3.70840545694844	3.01360567207482	8.78619622227411	-0.0463131824462029	62.129844741712	0.15584661880556	0.159481180133169	0.15255672414627	0.177024640869996	0.180725796439881	0.17367446710724	0.204912560579812	0.205662951861627	0.200135032955809	0.000372194531683763	0.000381517202761954	0.00123164063045218
156	29.6045667991337	0.15	3.01379082578464	2.86108565121717	3.16649600035212	0.168503794446868	29.8309040781256	28.4196380841156	31.2421700721355	7.92	5.91	10.73	3.38052869512031	3.54839941800136	3.7162701408824	3.44447661325727	3.6155228699712	3.78656912668512	3.5188964923335	3.69489639081257	3.86518061515297	3.01379082578464	8.78965319761162	0.0803910407124291	62.2321873031968	0.15584661880556	0.159481180133169	0.15255672414627	0.177024640869996	0.180725796439881	0.17367446710724	0.204912560579812	0.205662951861627	0.200135032955809	0.000372194531683763	0.000381517202761954	0.00123164063045218
156	29.6045667991337	0.15	3.013839744783	2.8629212637863	3.16475822577971	0.169583525639888	29.4298631799719	28.0429107712505	30.8168155886934	8	5.91	10.86	3.30200146385013	3.46531257378611	3.6286236837221	3.36240215683964	3.52870057744795	3.69499899805627	3.43400428562399	3.60445904263558	3.77016763070271	3.013839744783	8.84782253377181	0.293876069531804	62.6361006284336	0.15584661880556	0.159481180133169	0.15255672414627	0.177024640869996	0.180725796439881	0.17367446710724	0.204912560579812	0.205662951861627	0.200135032955809	0.000372194531683763	0.000381517202761954	0.00123164063045218
156	29.6045667991337	0.15	3.01387789965107	2.85884866857847	3.16890713072366	0.15814447054058	29.0246706774048	27.5984844201498	30.4508569346598	7.94	5.9	10.77	3.27471454939096	3.44393952622934	3.61316450306772	3.33615921401745	3.50855942087708	3.68095962773672	3.40568343556944	3.5844753043493	3.75722405535205	3.01387789965107	8.80671128600522	-0.23767453503568	61.9835722750492	0.15584661880556	0.159481180133169	0.15255672414627	0.177024640869996	0.180725796439881	0.17367446710724	0.204912560579812	0.205662951861627	0.200135032955809	0.000372194531683763	0.000381517202761954	0.00123164063045218
156	29.6045667991337	0.15	3.01413049967813	2.86117845831517	3.16708254104108	0.169635783212244	29.6213261628342	28.2256095597171	31.0170427659514	7.92	5.87	10.8	3.356471233837	3.52244400473642	3.68841677563583	3.41990366417567	3.58901307933471	3.75812249449375	3.4876642426395	3.66595150256157	3.83796267902672	3.01413049967813	8.78866644904657	-0.285136887028614	61.8684628510827	0.15584661880556	0.159481180133169	0.15255672414627	0.177024640869996	0.180725796439881	0.17367446710724	0.204912560579812	0.205662951861627	0.200135032955809	0.000372194531683763	0.000381517202761954	0.00123164063045218
156	29.6045667991337	0.15	3.01462546994097	2.86090533569536	3.16834560418659	0.164107935065809	29.3511655964808	27.9404065905969	30.7619246023647	8	5.88	10.86	3.29275525211601	3.45901210707737	3.62526896203872	3.35315955693611	3.52246632875329	3.69177310057046	3.41935385993887	3.59399696817014	3.76454646496416	3.01462546994097	8.83356331111297	-0.59839241323713	61.7357506919736	0.15584661880556	0.159481180133169	0.15255672414627	0.177024640869996	0.180725796439881	0.17367446710724	0.204912560579812	0.205662951861627	0.200135032955809	0.000372194531683763	0.000381517202761954	0.00123164063045218
156	29.6045667991337	0.15	3.01479853476909	2.86234979848387	3.1672472710543	0.164652374147194	29.0940696582546	27.6984365457833	30.4897027707259	7.98	5.9	10.75	3.26945282393534	3.43418979792319	3.59892677191105	3.32974917007172	3.497524278616	3.66529938716029	3.40323933005345	3.57098415914783	3.7433623427092	3.01479853476909	8.81212754120277	0.398538442070557	62.7012237035642	0.15584661880556	0.159481180133169	0.15255672414627	0.177024640869996	0.180725796439881	0.17367446710724	0.204912560579812	0.205662951861627	0.200135032955809	0.000372194531683763	0.000381517202761954	0.00123164063045218
156	29.6045667991337	0.15	3.01503580600219	2.86250244709266	3.16756916491173	0.166684284768891	29.6766041465044	28.2634523019499	31.0897559910589	8.06	5.9	10.9	3.30655315324818	3.47187838095605	3.63720360866391	3.36573672020193	3.53402108276404	3.70230544532615	3.43790018195261	3.60765123761598	3.77958868616331	3.01503580600219	8.88451366452813	-0.134362210970918	62.3409998179347	0.15584661880556	0.159481180133169	0.15255672414627	0.177024640869996	0.180725796439881	0.17367446710724	0.204912560579812	0.205662951861627	0.200135032955809	0.000372194531683763	0.000381517202761954	0.00123164063045218
156	29.6045667991337	0.15	3.01506863597093	2.86255479793644	3.16758247400542	0.16792625187213	29.4582040488807	28.0616908433254	30.854717254436	8	5.97	10.82	3.30429416667755	3.46873509308388	3.63317601949021	3.36474177301149	3.53219092443751	3.69964007586353	3.43567592348862	3.60968798867244	3.77756888425324	3.01506863597093	8.85082176605338	-0.269284516643443	62.1719181286403	0.15584661880556	0.159481180133169	0.15255672414627	0.177024640869996	0.180725796439881	0.17367446710724	0.204912560579812	0.205662951861627	0.200135032955809	0.000372194531683763	0.000381517202761954	0.00123164063045218
156	29.6045667991337	0.15	3.01529523426691	2.86405126067512	3.16653920785869	0.172751760647566	30.1027293201863	28.6998195945225	31.50563904585	8.01	5.88	10.83	3.3744930543627	3.53944562870062	3.70439820303853	3.43592324808752	3.60387866416604	3.77183408024455	3.50932093163638	3.68006556237036	3.84956164595084	3.01529523426691	8.8365981273464	-0.23569410606307	62.0640644064859	0.15584661880556	0.159481180133169	0.15255672414627	0.177024640869996	0.180725796439881	0.17367446710724	0.204912560579812	0.205662951861627	0.200135032955809	0.000372194531683763	0.000381517202761954	0.00123164063045218
156	29.6045667991337	0.15	3.01542709893812	2.8629252851818	3.16792891269444	0.16659827658281	29.521685231353	28.1154749849437	30.9278954777622	8	5.88	10.76	3.31251809742048	3.4781954296549	3.64387276188931	3.37323180003373	3.54194575998857	3.71065971994341	3.44519213968887	3.61986769132246	3.78720121222135	3.01542709893812	8.83127967847503	0.779570720692544	63.0773021449599	0.15584661880556	0.159481180133169	0.15255672414627	0.177024640869996	0.180725796439881	0.17367446710724	0.204912560579812	0.205662951861627	0.200135032955809	0.000372194531683763	0.000381517202761954	0.00123164063045218
156	29.6045667991337	0.15	3.01546737323085	2.86418431344351	3.16675043301819	0.171877006015132	29.922502347909	28.5237088353908	31.3212958604272	7.95	5.86	10.79	3.38116375855932	3.54697494242494	3.71278612629057	3.44440049435886	3.61331278742104	3.78222508048322	3.51602175668255	3.68981167609317	3.8585982942301	3.01546737323085	8.81600687024447	-0.405788440273931	61.8606566373757	0.15584661880556	0.159481180133169	0.15255672414627	0.177024640869996	0.180725796439881	0.17367446710724	0.204912560579812	0.205662951861627	0.200135032955809	0.000372194531683763	0.000381517202761954	0.00123164063045218
156	29.6045667991337	0.15	3.01566653898196	2.86216885883013	3.16916421913379	0.16586348946922	29.8309385895433	28.4062260314161	31.2556511476706	7.98	5.97	10.78	3.35240805766512	3.52054788216839	3.68868770667166	3.41419811145031	3.58543701238484	3.75667591331937	3.49092023340605	3.66215242633748	3.84586971501106	3.01566653898196	8.8415512077247	-0.24608478034648	62.1620345640937	0.15584661880556	0.159481180133169	0.15255672414627	0.177024640869996	0.180725796439881	0.17367446710724	0.204912560579812	0.205662951861627	0.200135032955809	0.000372194531683763	0.000381517202761954	0.00123164063045218
156	29.6045667991337	0.15	3.01567246686112	2.86265846814473	3.16868646557751	0.166899392892044	29.6405417374206	28.2301990475387	31.0508844273024	8	5.93	10.82	3.32608669574586	3.49225350347396	3.65842031120207	3.38705227211197	3.55626483785324	3.72547740359451	3.45731060680859	3.63045674764852	3.8013231406084	3.01567246686112	8.84311509018129	-0.38410816748193	61.9599592276915	0.15584661880556	0.159481180133169	0.15255672414627	0.177024640869996	0.180725796439881	0.17367446710724	0.204912560579812	0.205662951861627	0.200135032955809	0.000372194531683763	0.000381517202761954	0.00123164063045218
156	29.6045667991337	0.15	3.01579674238405	2.86110254509229	3.17049093967581	0.165939984387891	29.593048017697	28.1800876020687	31.0060084333254	8.03	5.92	10.8	3.30648597966736	3.47227445662572	3.63806293358407	3.36625808999577	3.53504356352295	3.70382903705014	3.43931959778455	3.61012693475404	3.77718189284359	3.01579674238405	8.83646906168027	0.00793326159762477	62.3904487428768	0.15584661880556	0.159481180133169	0.15255672414627	0.177024640869996	0.180725796439881	0.17367446710724	0.204912560579812	0.205662951861627	0.200135032955809	0.000372194531683763	0.000381517202761954	0.00123164063045218
156	29.6045667991337	0.15	3.01584252417233	2.86290515815782	3.16877989018684	0.1641380330061	29.1453322588481	27.7446202613149	30.5460442563813	7.95	5.89	10.81	3.28807582143404	3.45407727355351	3.62007872567297	3.34952627403354	3.51863010727769	3.68773394052183	3.41935492555034	3.59020692929564	3.76382781125525	3.01584252417233	8.80935112907211	0.194874521230934	62.5211430109691	0.15584661880556	0.159481180133169	0.15255672414627	0.177024640869996	0.180725796439881	0.17367446710724	0.204912560579812	0.205662951861627	0.200135032955809	0.000372194531683763	0.000381517202761954	0.00123164063045218
156	29.6045667991337	0.15	3.01593177373196	2.86220389351488	3.16965965394903	0.169114237441512	29.9069068826832	28.49511968541	31.3186940799563	7.98	5.92	10.71	3.36554337622856	3.53228880853007	3.69903424083158	3.42773770865242	3.5975645514982	3.76739139434398	3.50034081740716	3.67655706167274	3.85173079827026	3.01593177373196	8.81379119659151	0.0864298579465043	62.3672474969303	0.15584661880556	0.159481180133169	0.15255672414627	0.177024640869996	0.180725796439881	0.17367446710724	0.204912560579812	0.205662951861627	0.200135032955809	0.000372194531683763	0.000381517202761954	0.00123164063045218
156	29.6045667991337	0.15	3.01619154626951	2.86124533555172	3.17113775698731	0.165376574476138	29.7234153883809	28.3013349327671	31.1454958439947	7.94	5.91	10.71	3.35729822377135	3.52599514916495	3.69469207455854	3.42024230961611	3.59210203826577	3.76396176691543	3.49349961836363	3.66894357256052	3.84817840084447	3.01619154626951	8.78063444006537	0.319138571955484	62.4584311445563	0.15584661880556	0.159481180133169	0.15255672414627	0.177024640869996	0.180725796439881	0.17367446710724	0.204912560579812	0.205662951861627	0.200135032955809	0.000372194531683763	0.000381517202761954	0.00123164063045218
156	29.6045667991337	0.15	3.01649288235732	2.86206102962536	3.17092473508928	0.16638005298326	29.3768506844025	27.9764386843045	30.7772626845005	7.93	5.82	10.77	3.32175750070903	3.48803417079922	3.65431084088941	3.38422032993854	3.55362369162089	3.72302705330325	3.45389355929766	3.62850673104835	3.80939813575744	3.01649288235732	8.77069184501226	-0.104571166898201	61.9645214484165	0.15584661880556	0.159481180133169	0.15255672414627	0.177024640869996	0.180725796439881	0.17367446710724	0.204912560579812	0.205662951861627	0.200135032955809	0.000372194531683763	0.000381517202761954	0.00123164063045218
156	29.6045667991337	0.15	3.01681911991223	2.8667459072735	3.16689233255096	0.17137782469127	29.8138409078147	28.4176781141671	31.2100037014622	8	5.89	10.74	3.34854003248347	3.51305407151265	3.67756811054184	3.40993946723797	3.57747006539668	3.74500066355539	3.48261443682084	3.65098942967161	3.82792958953148	3.01681911991223	8.84157961008855	-0.159210200125109	62.1225161876655	0.15584661880556	0.159481180133169	0.15255672414627	0.177024640869996	0.180725796439881	0.17367446710724	0.204912560579812	0.205662951861627	0.200135032955809	0.000372194531683763	0.000381517202761954	0.00123164063045218
156	29.6045667991337	0.15	3.01686138056714	2.8637575188223	3.16996524231199	0.162726006196255	28.9442543761775	27.5460042977042	30.3425044546507	7.99	5.91	10.73	3.24850732091468	3.41340330972306	3.57829929853144	3.3082365793248	3.47616445759913	3.64409233587346	3.37893693475911	3.54999811552384	3.72520187907995	3.01686138056714	8.78293570201275	0.115454376240589	62.3427791369046	0.15584661880556	0.159481180133169	0.15255672414627	0.177024640869996	0.180725796439881	0.17367446710724	0.204912560579812	0.205662951861627	0.200135032955809	0.000372194531683763	0.000381517202761954	0.00123164063045218
156	29.6045667991337	0.15	3.01700677161019	2.86575946892226	3.16825407429811	0.168503248682925	29.5713427127778	28.1723535457431	30.9703318798125	8.03	5.9	10.91	3.3077986650113	3.47205808663076	3.63631750825022	3.36772979650367	3.53496529193925	3.70220078737483	3.43548021866026	3.60589236567244	3.77753859397852	3.01700677161019	8.86923886676518	-0.185476763757106	62.2775231176653	0.15584661880556	0.159481180133169	0.15255672414627	0.177024640869996	0.180725796439881	0.17367446710724	0.204912560579812	0.205662951861627	0.200135032955809	0.000372194531683763	0.000381517202761954	0.00123164063045218
156	29.6045667991337	0.15	3.0170585283768	2.86577175761321	3.16834529914039	0.173128896237949	30.0694531665412	28.6699405255758	31.4689658075067	8	5.94	10.85	3.37842813919471	3.54334487082094	3.70826160244717	3.44038559630753	3.60832675849908	3.77626792069063	3.51582817577094	3.68879671717214	3.86090403343146	3.0170585283768	8.87833105683514	-0.369037232311233	62.0918124096865	0.15584661880556	0.159481180133169	0.15255672414627	0.177024640869996	0.180725796439881	0.17367446710724	0.204912560579812	0.205662951861627	0.200135032955809	0.000372194531683763	0.000381517202761954	0.00123164063045218
156	29.6045667991337	0.15	3.01706641653986	2.86507409010216	3.16905874297756	0.168913302838425	29.6961708767758	28.2933285537678	31.0990131997839	8.05	5.9	10.82	3.31402969173102	3.47834620551378	3.64266271929655	3.37358905916368	3.54085865077917	3.70812824239466	3.44324220084082	3.61752759756248	3.78677960282909	3.01706641653986	8.85170986330568	-0.238171456917651	62.0796027505745	0.15584661880556	0.159481180133169	0.15255672414627	0.177024640869996	0.180725796439881	0.17367446710724	0.204912560579812	0.205662951861627	0.200135032955809	0.000372194531683763	0.000381517202761954	0.00123164063045218
156	29.6045667991337	0.15	3.01710653412864	2.86628469904109	3.16792836921619	0.168257888770895	29.7216121439945	28.3142814558811	31.1289428321079	8.02	5.89	10.96	3.32664745790956	3.49199486618991	3.65734227447027	3.38705331490356	3.55540313087072	3.72375294683787	3.4543621262531	3.62522955909868	3.79965825382244	3.01710653412864	8.90799424760892	-0.668070322351505	61.8716067875655	0.15584661880556	0.159481180133169	0.15255672414627	0.177024640869996	0.180725796439881	0.17367446710724	0.204912560579812	0.205662951861627	0.200135032955809	0.000372194531683763	0.000381517202761954	0.00123164063045218
156	29.6045667991337	0.15	3.01733628438818	2.86682818486077	3.16784438391559	0.170483899432436	29.6844539558572	28.2899589695085	31.0789489422058	8.01	5.89	10.78	3.32914070906732	3.49324381125448	3.65734691344163	3.38991869752024	3.55701772487892	3.72411675223759	3.4636332214287	3.63268142188335	3.8035238547031	3.01733628438818	8.85602723342586	0.0410107976568425	62.3400694572136	0.15584661880556	0.159481180133169	0.15255672414627	0.177024640869996	0.180725796439881	0.17367446710724	0.204912560579812	0.205662951861627	0.200135032955809	0.000372194531683763	0.000381517202761954	0.00123164063045218
156	29.6045667991337	0.15	3.01738007204504	2.86402783650957	3.17073230758052	0.162035752754468	29.1079076294946	27.6981791448347	30.5176361141546	8	5.95	10.84	3.26406830763011	3.43019655906067	3.59632481049123	3.32393775792288	3.4931131291297	3.66228850033653	3.39701921502285	3.56834184012315	3.73902184181227	3.01738007204504	8.85867317840103	0.0013281406080647	62.4318714451662	0.15584661880556	0.159481180133169	0.15255672414627	0.177024640869996	0.180725796439881	0.17367446710724	0.204912560579812	0.205662951861627	0.200135032955809	0.000372194531683763	0.000381517202761954	0.00123164063045218
156	29.6045667991337	0.15	3.01749202005924	2.86507699716575	3.16990704295273	0.163619740033438	29.4462693161349	28.0284154046652	30.8641232276047	8.07	5.96	10.89	3.27313964392933	3.4387156773914	3.60429171085348	3.33136667484681	3.49988819853185	3.66840972221689	3.40433728457381	3.57114189658909	3.74649675455274	3.01749202005924	8.91198628289813	0.0651824962309269	62.668534360985	0.15584661880556	0.159481180133169	0.15255672414627	0.177024640869996	0.180725796439881	0.17367446710724	0.204912560579812	0.205662951861627	0.200135032955809	0.000372194531683763	0.000381517202761954	0.00123164063045218
156	29.6045667991337	0.15	3.01788972510941	2.86611218842006	3.16966726179877	0.165010863444722	29.2035780347633	27.8045146950384	30.6026413744881	8.05	5.92	10.98	3.25693949998927	3.4208216861779	3.58470387236653	3.31548288637758	3.48231084977461	3.64913881317164	3.37842772709445	3.55406152837122	3.72019400090281	3.01788972510941	8.9089117290158	-0.21345286449255	62.3386023198623	0.15584661880556	0.159481180133169	0.15255672414627	0.177024640869996	0.180725796439881	0.17367446710724	0.204912560579812	0.205662951861627	0.200135032955809	0.000372194531683763	0.000381517202761954	0.00123164063045218
156	29.6045667991337	0.15	3.01872022652191	2.86742290840084	3.17001754464298	0.170302611638047	29.6261808085287	28.2335306132659	31.0188310037914	8	5.89	10.92	3.32664661293417	3.49073714481033	3.6548276766865	3.38763269179129	3.55473142961208	3.72183016743288	3.45952293746593	3.62571224157751	3.79800149035403	3.01872022652191	8.89114359314081	-0.225744423236245	62.218349208667	0.15584661880556	0.159481180133169	0.15255672414627	0.177024640869996	0.180725796439881	0.17367446710724	0.204912560579812	0.205662951861627	0.200135032955809	0.000372194531683763	0.000381517202761954	0.00123164063045218
156	29.6045667991337	0.15	3.01872434692736	2.86854194468738	3.16890674916734	0.170388836945684	29.4829934959662	28.0974968816338	30.8684901102986	8.02	5.85	10.87	3.30056124673337	3.46331298408599	3.62606472143861	3.36045585711116	3.52616101697842	3.69186617684568	3.42825230879986	3.59507229438917	3.76004913445779	3.01872434692736	8.84321236093982	0.367685445624303	62.6267834232571	0.15584661880556	0.159481180133169	0.15255672414627	0.177024640869996	0.180725796439881	0.17367446710724	0.204912560579812	0.205662951861627	0.200135032955809	0.000372194531683763	0.000381517202761954	0.00123164063045218
156	29.6045667991337	0.15	3.01883410021135	2.86777146935754	3.16989673106517	0.171689117194092	29.8431550962912	28.4471493569983	31.239160835584	8.02	5.9	10.86	3.34241550410752	3.50644006657875	3.67046462904999	3.40311727830064	3.57012069900809	3.73712411971554	3.47536064992136	3.64260883979946	3.81697501893497	3.01883410021135	8.87407791722301	0.321111028448595	62.758611148791	0.15584661880556	0.159481180133169	0.15255672414627	0.177024640869996	0.180725796439881	0.17367446710724	0.204912560579812	0.205662951861627	0.200135032955809	0.000372194531683763	0.000381517202761954	0.00123164063045218
156	29.6045667991337	0.15	3.01902771794797	2.86798649102291	3.17006894487303	0.168835633486551	29.6519771329598	28.2508348907817	31.0531193751379	7.94	5.93	10.84	3.35089273428415	3.51708525132531	3.68327776836647	3.41369116884147	3.58299826779644	3.75230536675141	3.48515583319656	3.65613811582547	3.82937563791067	3.01902771794797	8.8503026575649	-0.0554292411524169	62.3105066758237	0.15584661880556	0.159481180133169	0.15255672414627	0.177024640869996	0.180725796439881	0.17367446710724	0.204912560579812	0.205662951861627	0.200135032955809	0.000372194531683763	0.000381517202761954	0.00123164063045218
156	29.6045667991337	0.15	3.01925877610404	2.86778790885573	3.17072964335235	0.168510077370392	30.004961439146	28.5854928165152	31.4244300617768	7.96	5.92	10.68	3.38473057793934	3.55280600285097	3.72088142776259	3.4478029709234	3.61901037901858	3.79021778711376	3.52183596365704	3.69766189930368	3.87312394945248	3.01925877610404	8.83764307977798	0.490213112674158	62.8568340101537	0.15584661880556	0.159481180133169	0.15255672414627	0.177024640869996	0.180725796439881	0.17367446710724	0.204912560579812	0.205662951861627	0.200135032955809	0.000372194531683763	0.000381517202761954	0.00123164063045218
156	29.6045667991337	0.15	3.01927902960268	2.8677772384918	3.17078082071357	0.168404410073496	29.491667495961	28.0959553584479	30.887379633474	7.98	5.86	10.88	3.31522559131972	3.47991479791071	3.64460400450171	3.37629567726361	3.54401863939356	3.7117416015235	3.44413398019987	3.6153587253718	3.78290309503056	3.01927902960268	8.86902571809967	0.284203197652841	62.6844415695791	0.15584661880556	0.159481180133169	0.15255672414627	0.177024640869996	0.180725796439881	0.17367446710724	0.204912560579812	0.205662951861627	0.200135032955809	0.000372194531683763	0.000381517202761954	0.00123164063045218
156	29.6045667991337	0.15	3.01969988830074	2.86875520289585	3.17064457370562	0.166598672784261	29.4915626226571	28.0867892146806	30.8963360306337	8.02	5.94	10.87	3.3014149407085	3.46653669535106	3.63165844999363	3.36145386780654	3.52957849641901	3.69770312503147	3.43424373003744	3.60696436608704	3.77829819202542	3.01969988830074	8.88118123289394	0.0975458730424041	62.5887989713823	0.15584661880556	0.159481180133169	0.15255672414627	0.177024640869996	0.180725796439881	0.17367446710724	0.204912560579812	0.205662951861627	0.200135032955809	0.000372194531683763	0.000381517202761954	0.00123164063045218
156	29.6045667991337	0.15	3.01977846482251	2.86942744020284	3.17012948944219	0.177693191780287	30.4807664065807	29.0843189500295	31.8772138631319	8.04	5.91	10.83	3.40819415900203	3.57183436914236	3.73547457928268	3.46953795817734	3.63612351465639	3.80270907113543	3.54338467940319	3.70968157661396	3.87582457627474	3.01977846482251	8.87553350797151	0.697626787370654	63.1549551128268	0.15584661880556	0.159481180133169	0.15255672414627	0.177024640869996	0.180725796439881	0.17367446710724	0.204912560579812	0.205662951861627	0.200135032955809	0.000372194531683763	0.000381517202761954	0.00123164063045218
156	29.6045667991337	0.15	3.01978674806313	2.86611861855781	3.17345487756845	0.163951435827023	29.2526318044965	27.8458062349252	30.6594573740679	7.93	5.94	10.72	3.30598916068864	3.47301431502406	3.64003946935948	3.36813957907293	3.53830469628121	3.70846981348949	3.44261023736634	3.61180387367308	3.79085328193803	3.01978674806313	8.78462171889491	0.0473815723038369	62.2651700065371	0.15584661880556	0.159481180133169	0.15255672414627	0.177024640869996	0.180725796439881	0.17367446710724	0.204912560579812	0.205662951861627	0.200135032955809	0.000372194531683763	0.000381517202761954	0.00123164063045218
156	29.6045667991337	0.15	3.02013369303327	2.86656768238445	3.1736997036821	0.161171214754369	29.3858017477259	27.9580666520617	30.8135368433901	8.01	5.89	10.86	3.28785609652768	3.45575710330778	3.62365811008788	3.34774438207818	3.51870370502026	3.68966302796233	3.41590630735705	3.59374082572534	3.76523445479158	3.02013369303327	8.86822698620764	-0.0439565555541485	62.3793383299011	0.15584661880556	0.159481180133169	0.15255672414627	0.177024640869996	0.180725796439881	0.17367446710724	0.204912560579812	0.205662951861627	0.200135032955809	0.000372194531683763	0.000381517202761954	0.00123164063045218
156	29.6045667991337	0.15	3.020304807606	2.86963594110834	3.17097367410366	0.16924236792401	29.5025500946853	28.1104856288988	30.8946145604717	7.96	5.92	10.82	3.32680059323093	3.49154768980307	3.65629478637522	3.38868988743169	3.55650181498565	3.72431374253962	3.45981340264962	3.62979089039258	3.80271159890885	3.020304807606	8.84465550629204	-0.204828329980366	62.1385745257171	0.15584661880556	0.159481180133169	0.15255672414627	0.177024640869996	0.180725796439881	0.17367446710724	0.204912560579812	0.205662951861627	0.200135032955809	0.000372194531683763	0.000381517202761954	0.00123164063045218
156	29.6045667991337	0.15	3.02033519316704	2.86544963602061	3.17522075031348	0.163197258728246	29.3020025087893	27.8889132786531	30.7150917389254	8.05	5.97	10.82	3.26536247788875	3.43081347642326	3.59626447495776	3.3239683662803	3.49238883690865	3.660809307537	3.39628998893635	3.56975785229448	3.73875678757899	3.02033519316704	8.85680372062651	0.340089196993045	62.8155135729306	0.15584661880556	0.159481180133169	0.15255672414627	0.177024640869996	0.180725796439881	0.17367446710724	0.204912560579812	0.205662951861627	0.200135032955809	0.000372194531683763	0.000381517202761954	0.00123164063045218
156	29.6045667991337	0.15	3.02043525657554	2.86968665744564	3.17118385570545	0.169950466848553	29.9200268734216	28.5118086147255	31.3282451321177	8.03	5.94	10.88	3.34627263001662	3.51154738616557	3.67682214231453	3.40681662822942	3.57508169498582	3.74334676174221	3.47812294026888	3.64995262716001	3.82663967050618	3.02043525657554	8.89650739088246	-0.340241073372944	62.1448219524075	0.15584661880556	0.159481180133169	0.15255672414627	0.177024640869996	0.180725796439881	0.17367446710724	0.204912560579812	0.205662951861627	0.200135032955809	0.000372194531683763	0.000381517202761954	0.00123164063045218
156	29.6045667991337	0.15	3.02122313273297	2.86871578352719	3.17373048193874	0.170716431238802	30.0911302553097	28.6786917877363	31.5035687228832	7.98	5.93	10.89	3.38523215620271	3.55195636226053	3.71868056831835	3.44766818739907	3.61746739607128	3.78726660474348	3.52351214404089	3.69415368815931	3.8674963725495	3.02122313273297	8.88202387489441	0.152662128427226	62.6547555502964	0.15584661880556	0.159481180133169	0.15255672414627	0.177024640869996	0.180725796439881	0.17367446710724	0.204912560579812	0.205662951861627	0.200135032955809	0.000372194531683763	0.000381517202761954	0.00123164063045218
156	29.6045667991337	0.15	3.02124182234775	2.869023399367	3.17346024532851	0.170184176833234	29.8939833167947	28.4881552084386	31.2998114251508	7.99	5.94	10.81	3.35940684675643	3.52518622200973	3.69096559726303	3.42116240917814	3.58998928627439	3.75881616337063	3.49507507977376	3.66882721630696	3.83905318455887	3.02124182234775	8.84030690166128	-0.584868433501121	61.8029617065011	0.15584661880556	0.159481180133169	0.15255672414627	0.177024640869996	0.180725796439881	0.17367446710724	0.204912560579812	0.205662951861627	0.200135032955809	0.000372194531683763	0.000381517202761954	0.00123164063045218
156	29.6045667991337	0.15	3.0213062038249	2.86750398614702	3.17510842150278	0.165964879397917	29.7371834954349	28.3174688165974	31.1568981742724	7.9	5.86	10.74	3.37338054255635	3.54250716558153	3.71163378860672	3.43750303197171	3.60984447762303	3.78218592327436	3.50930880172613	3.68691272172819	3.86194556546483	3.0213062038249	8.77782293437787	-0.0738976789919451	62.0679944779073	0.15584661880556	0.159481180133169	0.15255672414627	0.177024640869996	0.180725796439881	0.17367446710724	0.204912560579812	0.205662951861627	0.200135032955809	0.000372194531683763	0.000381517202761954	0.00123164063045218
156	29.6045667991337	0.15	3.0213451253517	2.8709530884481	3.17173716225531	0.17421820675898	30.0055369475371	28.6142892685906	31.3967846264837	7.99	5.96	10.84	3.37515049390971	3.53925278024192	3.70335506657414	3.43724872241198	3.60437027004611	3.77149181768025	3.51332399398796	3.67940439926134	3.85270991881246	3.0213451253517	8.87630092679936	0.0478727930322964	62.5079893169097	0.15584661880556	0.159481180133169	0.15255672414627	0.177024640869996	0.180725796439881	0.17367446710724	0.204912560579812	0.205662951861627	0.200135032955809	0.000372194531683763	0.000381517202761954	0.00123164063045218
156	29.6045667991337	0.15	3.02146782045036	2.8707989256249	3.17213671527582	0.175316384055254	30.26020121242	28.8624772514041	31.6579251734359	7.99	5.84	10.87	3.40424541862931	3.5691029029454	3.73396038726149	3.46686795166559	3.63475805907089	3.80264816647618	3.53816164543995	3.70712637606225	3.87874100421435	3.02146782045036	8.88034559043864	-0.333328035931158	62.0685360762301	0.15584661880556	0.159481180133169	0.15255672414627	0.177024640869996	0.180725796439881	0.17367446710724	0.204912560579812	0.205662951861627	0.200135032955809	0.000372194531683763	0.000381517202761954	0.00123164063045218
156	29.6045667991337	0.15	3.02189865477732	2.87145171019187	3.17234559936277	0.173377293703862	29.9747519311338	28.5808560943472	31.3686477679205	7.96	5.89	10.81	3.38384754730978	3.54887867839086	3.71390980947194	3.44688294721017	3.61498833125279	3.78309371529541	3.51233289498492	3.69025033910599	3.86466851646657	3.02189865477732	8.84924597665706	0.127896997472175	62.4772289242173	0.15584661880556	0.159481180133169	0.15255672414627	0.177024640869996	0.180725796439881	0.17367446710724	0.204912560579812	0.205662951861627	0.200135032955809	0.000372194531683763	0.000381517202761954	0.00123164063045218
156	29.6045667991337	0.15	3.02200392646155	2.87122601275979	3.17278184016331	0.168133718682158	29.4972135409534	28.0998882767582	30.8945388051485	7.99	5.93	10.88	3.31380295664949	3.47858868626824	3.64337441588699	3.37473131274853	3.54254683132745	3.71036234990638	3.44365030096905	3.61414883971432	3.79064477464274	3.02200392646155	8.86406842015668	0.237940862372503	62.6970758773051	0.15584661880556	0.159481180133169	0.15255672414627	0.177024640869996	0.180725796439881	0.17367446710724	0.204912560579812	0.205662951861627	0.200135032955809	0.000372194531683763	0.000381517202761954	0.00123164063045218
156	29.6045667991337	0.15	3.02204091297423	2.86868933314388	3.17539249280458	0.163132277175645	28.8975050978749	27.5035911090634	30.2914190866864	8	5.92	10.85	3.24000800379793	3.40421537811665	3.56842275243538	3.29936707744574	3.46658283866174	3.63379859987775	3.36764667668738	3.54080463658077	3.71123370101738	3.02204091297423	8.83101183702739	0.297094170055997	62.6377674245499	0.15584661880556	0.159481180133169	0.15255672414627	0.177024640869996	0.180725796439881	0.17367446710724	0.204912560579812	0.205662951861627	0.200135032955809	0.000372194531683763	0.000381517202761954	0.00123164063045218
156	29.6045667991337	0.15	3.02242542454452	2.8673713662267	3.17747948286234	0.16116439230763	28.7211382598736	27.3256612153416	30.1166153044056	7.93	5.85	10.77	3.2445338242548	3.41022688603561	3.57591994781643	3.30554735317927	3.47435627658001	3.64316519998075	3.37115336734689	3.54356435404947	3.71696422657412	3.02242542454452	8.7632908351058	0.0403666069694136	62.1873617783384	0.15584661880556	0.159481180133169	0.15255672414627	0.177024640869996	0.180725796439881	0.17367446710724	0.204912560579812	0.205662951861627	0.200135032955809	0.000372194531683763	0.000381517202761954	0.00123164063045218
156	29.6045667991337	0.15	3.02252783217222	2.86773065885834	3.1773250054861	0.159922394089486	29.0758313698051	27.6565961769162	30.4950665626941	8	5.93	10.82	3.25731679299823	3.424470357285	3.59162392157176	3.31694921540768	3.48716289714271	3.65737657887775	3.38920874930351	3.56086024906393	3.73545449910574	3.02252783217222	8.81308796394647	0.0278801549426704	62.3704336282579	0.15584661880556	0.159481180133169	0.15255672414627	0.177024640869996	0.180725796439881	0.17367446710724	0.204912560579812	0.205662951861627	0.200135032955809	0.000372194531683763	0.000381517202761954	0.00123164063045218
156	29.6045667991337	0.15	3.02298394912278	2.87010712550748	3.17586077273808	0.164645967093218	29.4621329823101	28.0488110730243	30.8754548915958	8.07	5.94	10.87	3.27759536496151	3.44274665522523	3.60789794548896	3.33602739146298	3.50412295138018	3.67221851129739	3.40596124975095	3.57587825593146	3.74961821797364	3.02298394912278	8.85984972669877	0.332137224203259	62.7663321873534	0.15584661880556	0.159481180133169	0.15255672414627	0.177024640869996	0.180725796439881	0.17367446710724	0.204912560579812	0.205662951861627	0.200135032955809	0.000372194531683763	0.000381517202761954	0.00123164063045218
156	29.6045667991337	0.15	3.02346710324241	2.87293964198845	3.17399456449637	0.173619226366154	30.0525678481161	28.656231806295	31.4489038899373	8.02	5.92	10.8	3.36768325481951	3.53178080741919	3.69587836001887	3.42888670736535	3.59596652878709	3.76304635020883	3.50325361944506	3.66790321016693	3.84313057815896	3.02346710324241	8.89274740443286	0.0596371717610363	62.5691025107396	0.15584661880556	0.159481180133169	0.15255672414627	0.177024640869996	0.180725796439881	0.17367446710724	0.204912560579812	0.205662951861627	0.200135032955809	0.000372194531683763	0.000381517202761954	0.00123164063045218
156	29.6045667991337	0.15	3.02352353219159	2.87200671367586	3.17504035070732	0.172550158080637	30.1849715506133	28.7772359405826	31.5927071606439	8.07	5.96	10.96	3.36206188517247	3.52652848817271	3.69099509117295	3.42196021743642	3.58935694949712	3.75675368155782	3.4899644476791	3.67171194963398	3.83559153299213	3.02352353219159	8.93510490772602	0.234064366043841	62.9304284432923	0.15584661880556	0.159481180133169	0.15255672414627	0.177024640869996	0.180725796439881	0.17367446710724	0.204912560579812	0.205662951861627	0.200135032955809	0.000372194531683763	0.000381517202761954	0.00123164063045218
156	29.6045667991337	0.15	3.02360769922129	2.86868362476544	3.17853177367713	0.158006551800593	28.8101834359586	27.3938027381073	30.2265641338098	7.94	5.88	10.82	3.25073978420252	3.41881740117669	3.58689501815086	3.31175382535123	3.48298613796978	3.65421845058833	3.37807289022187	3.55326586996952	3.73016856582011	3.02360769922129	8.79769894961814	0.474480670840828	62.7241064781346	0.15584661880556	0.159481180133169	0.15255672414627	0.177024640869996	0.180725796439881	0.17367446710724	0.204912560579812	0.205662951861627	0.200135032955809	0.000372194531683763	0.000381517202761954	0.00123164063045218
156	29.6045667991337	0.15	3.02371161226078	2.87024272277377	3.17718050174779	0.166507402270477	29.8995416667727	28.4748666785349	31.3242166550105	8.02	5.92	10.78	3.34751407209755	3.51499930126937	3.68248453044119	3.40842083590303	3.57895339604176	3.7494859561805	3.48232832442297	3.65712533542768	3.83227874289747	3.02371161226078	8.8723776351032	-0.0086631075225972	62.4968439665101	0.15584661880556	0.159481180133169	0.15255672414627	0.177024640869996	0.180725796439881	0.17367446710724	0.204912560579812	0.205662951861627	0.200135032955809	0.000372194531683763	0.000381517202761954	0.00123164063045218
156	29.6045667991337	0.15	3.0239240928224	2.86883534482279	3.17901284082201	0.16050726437053	29.1025729616205	27.6851166588975	30.5200292643435	7.95	5.95	10.85	3.27842614367281	3.4462789960778	3.6141318484828	3.33953647877501	3.51051813250381	3.68149978623261	3.41091635163723	3.58519505770385	3.76095994840281	3.0239240928224	8.80624185915331	0.0442968256557076	62.3118953685782	0.15584661880556	0.159481180133169	0.15255672414627	0.177024640869996	0.180725796439881	0.17367446710724	0.204912560579812	0.205662951861627	0.200135032955809	0.000372194531683763	0.000381517202761954	0.00123164063045218
156	29.6045667991337	0.15	3.02399149106555	2.87255574038581	3.17542724174528	0.170849016426366	29.6931752452122	28.3000685546617	31.0862819357627	8.09	5.95	10.89	3.29962721018754	3.46205553554499	3.62448386090244	3.3580087436925	3.52331097392312	3.68861320415375	3.42594457285556	3.59773172442943	3.76597741703211	3.02399149106555	8.87551141297614	0.020719878838317	62.4953604846047	0.15584661880556	0.159481180133169	0.15255672414627	0.177024640869996	0.180725796439881	0.17367446710724	0.204912560579812	0.205662951861627	0.200135032955809	0.000372194531683763	0.000381517202761954	0.00123164063045218
156	29.6045667991337	0.15	3.0241300781706	2.87186246281806	3.17639769352313	0.165457923741932	29.4495098736009	28.0409491543648	30.858070592837	8.01	5.93	10.74	3.30028749638933	3.46606845137803	3.63184940636672	3.36056622839746	3.52937512133664	3.69818401427582	3.43466497665991	3.60812669073642	3.78150558336002	3.0241300781706	8.8580994596669	-0.111188427267511	62.3491989514602	0.15584661880556	0.159481180133169	0.15255672414627	0.177024640869996	0.180725796439881	0.17367446710724	0.204912560579812	0.205662951861627	0.200135032955809	0.000372194531683763	0.000381517202761954	0.00123164063045218
156	29.6045667991337	0.15	3.02452204353155	2.87329105892635	3.17575302813675	0.175752093187009	30.1330517464057	28.7432944633202	31.5228090294911	8.01	5.9	10.84	3.38267121176699	3.54622560038573	3.70977998900446	3.44443761115369	3.61097844600277	3.77751928085185	3.50854265090196	3.68340677539155	3.85217180266595	3.02452204353155	8.8338416808103	0.333249599905744	62.6276739008551	0.15584661880556	0.159481180133169	0.15255672414627	0.177024640869996	0.180725796439881	0.17367446710724	0.204912560579812	0.205662951861627	0.200135032955809	0.000372194531683763	0.000381517202761954	0.00123164063045218
156	29.6045667991337	0.15	3.02466685176191	2.87355462563609	3.17577907788773	0.17059914038926	29.7281967734795	28.3322156167095	31.1241779302495	7.97	5.85	10.88	3.34709873672194	3.51201654016958	3.67693434361722	3.40900103995334	3.57696888544642	3.74493673093951	3.47832602004181	3.65160924812666	3.82206762867769	3.02466685176191	8.84489552452479	0.130695966956461	62.4114640279793	0.15584661880556	0.159481180133169	0.15255672414627	0.177024640869996	0.180725796439881	0.17367446710724	0.204912560579812	0.205662951861627	0.200135032955809	0.000372194531683763	0.000381517202761954	0.00123164063045218
156	29.6045667991337	0.15	3.02491471784807	2.8730457777013	3.17678365799484	0.166121889808314	29.2085979197804	27.8149093653501	30.6022864742108	8.05	5.91	10.78	3.25841172769325	3.42167708552199	3.58494244335073	3.31699705605816	3.48319787919895	3.64939870233973	3.38793296298594	3.55562416734843	3.72891072947015	3.02491471784807	8.85547431689576	-0.731286265432272	61.7189059867333	0.15584661880556	0.159481180133169	0.15255672414627	0.177024640869996	0.180725796439881	0.17367446710724	0.204912560579812	0.205662951861627	0.200135032955809	0.000372194531683763	0.000381517202761954	0.00123164063045218
156	29.6045667991337	0.15	3.02497872314737	2.87325848171894	3.17669896457581	0.172985967064262	30.1572013927943	28.7529036213532	31.5614991642354	7.98	5.87	10.76	3.39572701030356	3.56157502119629	3.72742303208902	3.4584629942501	3.62737504359979	3.79628709294949	3.53251094063966	3.70097807415471	3.87337594263284	3.02497872314737	8.83742596053281	-0.435565044434759	61.8700764824588	0.15584661880556	0.159481180133169	0.15255672414627	0.177024640869996	0.180725796439881	0.17367446710724	0.204912560579812	0.205662951861627	0.200135032955809	0.000372194531683763	0.000381517202761954	0.00123164063045218
156	29.6045667991337	0.15	3.02562188252624	2.87305699548599	3.1781867695665	0.170853591064249	29.7221258899648	28.3276834452493	31.1165683346804	7.99	5.85	10.79	3.33888694205653	3.50324509294836	3.66760324384018	3.40016758580642	3.56754230283749	3.73491701986856	3.4709630200206	3.64186964744762	3.81090320069068	3.02562188252624	8.82673836623711	-0.15061995153223	62.0975308268087	0.15584661880556	0.159481180133169	0.15255672414627	0.177024640869996	0.180725796439881	0.17367446710724	0.204912560579812	0.205662951861627	0.200135032955809	0.000372194531683763	0.000381517202761954	0.00123164063045218
156	29.6045667991337	0.15	3.02612664715512	2.87353726127135	3.1787160330389	0.165978620629705	29.5460758194558	28.1355550283135	30.9565966105981	7.98	5.95	10.91	3.32097429664531	3.48746482038132	3.65395534411734	3.38221622992826	3.55177699770597	3.72133776548368	3.45316947968411	3.62566325992571	3.80094748061645	3.02612664715512	8.87197639476358	-0.585159670619672	61.8762970753439	0.15584661880556	0.159481180133169	0.15255672414627	0.177024640869996	0.180725796439881	0.17367446710724	0.204912560579812	0.205662951861627	0.200135032955809	0.000372194531683763	0.000381517202761954	0.00123164063045218
156	29.6045667991337	0.15	3.02659006878545	2.87414042141633	3.17903971615456	0.165830273450235	29.5656401914982	28.1534286419031	30.9778517410934	7.93	5.88	10.9	3.34325253346867	3.51095430439792	3.67865607532718	3.40614918713863	3.57700593367933	3.74786268022003	3.47734290380044	3.64683335792048	3.82630245035859	3.02659006878545	8.81436344791163	0.248121176338836	62.5496132644599	0.15584661880556	0.159481180133169	0.15255672414627	0.177024640869996	0.180725796439881	0.17367446710724	0.204912560579812	0.205662951861627	0.200135032955809	0.000372194531683763	0.000381517202761954	0.00123164063045218
156	29.6045667991337	0.15	3.02661620547483	2.87182096091821	3.18141145003146	0.162517845186183	29.3459115143411	27.927174090709	30.7646489379733	7.93	5.9	10.8	3.31475574139114	3.48314972229434	3.65154370319754	3.37701585585122	3.54857273301084	3.72012961017047	3.44188590534048	3.62172307884217	3.803619587306	3.02661620547483	8.7872841446192	-0.494679341552689	61.724935218846	0.15584661880556	0.159481180133169	0.15255672414627	0.177024640869996	0.180725796439881	0.17367446710724	0.204912560579812	0.205662951861627	0.200135032955809	0.000372194531683763	0.000381517202761954	0.00123164063045218
156	29.6045667991337	0.15	3.02663201639184	2.87356642680497	3.17969760597872	0.168939653710859	29.8737850668345	28.4626847141491	31.2848854195199	8.07	5.88	10.83	3.3255955741805	3.49046930744721	3.65534304071393	3.38486137342211	3.55267333936265	3.72048530530319	3.45284303934811	3.62618206433772	3.79330142877329	3.02663201639184	8.86052080478838	-0.208187921412264	62.1645221402965	0.15584661880556	0.159481180133169	0.15255672414627	0.177024640869996	0.180725796439881	0.17367446710724	0.204912560579812	0.205662951861627	0.200135032955809	0.000372194531683763	0.000381517202761954	0.00123164063045218
156	29.6045667991337	0.15	3.02668560519465	2.87361212891404	3.17975908147527	0.166109131372086	29.4390599770409	28.0343102326704	30.8438097214113	7.95	5.84	10.74	3.3197679634057	3.486115669458	3.6524633755103	3.3816483556251	3.55109677877835	3.7205452019316	3.45245696219753	3.62354843952906	3.80011130333029	3.02668560519465	8.77625563852335	-0.386877951393119	61.7493757522255	0.15584661880556	0.159481180133169	0.15255672414627	0.177024640869996	0.180725796439881	0.17367446710724	0.204912560579812	0.205662951861627	0.200135032955809	0.000372194531683763	0.000381517202761954	0.00123164063045218
156	29.6045667991337	0.15	3.02681906456262	2.87497513779191	3.17866299133332	0.172387673087269	30.0004963919569	28.6005674889241	31.4004252949897	7.99	5.91	10.89	3.37367347888117	3.53880667123163	3.7039398635821	3.43575319933342	3.60392504450037	3.77209688966733	3.50471695903894	3.67862675357212	3.85201537952572	3.02681906456262	8.88076486477829	0.245668704483352	62.7036636474161	0.15584661880556	0.159481180133169	0.15255672414627	0.177024640869996	0.180725796439881	0.17367446710724	0.204912560579812	0.205662951861627	0.200135032955809	0.000372194531683763	0.000381517202761954	0.00123164063045218
156	29.6045667991337	0.15	3.02693713665937	2.87474922475667	3.17912504856207	0.168835498222849	30.064046862667	28.6434324414831	31.484661283851	7.99	5.94	10.81	3.37721603049658	3.54471417535678	3.71221232021699	3.43926827338813	3.60984399323166	3.7804197130752	3.51416260589213	3.68692734178726	3.86373749286452	3.02693713665937	8.89155558795514	0.45220437673414	62.9389379616	0.15584661880556	0.159481180133169	0.15255672414627	0.177024640869996	0.180725796439881	0.17367446710724	0.204912560579812	0.205662951861627	0.200135032955809	0.000372194531683763	0.000381517202761954	0.00123164063045218
156	29.6045667991337	0.15	3.02700151016046	2.87487951400795	3.17912350631298	0.175482973839118	30.2153014313898	28.8204549207265	31.6101479420531	7.98	5.87	10.86	3.40290822341181	3.56760148292452	3.73229474243722	3.46572803979271	3.63346163999124	3.80119524018976	3.53826285622974	3.7085874409342	3.88153339968505	3.02700151016046	8.82997813490804	-0.409051487669024	61.8732704854575	0.15584661880556	0.159481180133169	0.15255672414627	0.177024640869996	0.180725796439881	0.17367446710724	0.204912560579812	0.205662951861627	0.200135032955809	0.000372194531683763	0.000381517202761954	0.00123164063045218
156	29.6045667991337	0.15	3.0270175949544	2.87328293270282	3.18075225720598	0.168820892772037	30.0572165858508	28.6368509993587	31.4775821723429	7.92	5.86	10.74	3.40546605758101	3.57437453129075	3.74328300500049	3.46983008538674	3.64193096492719	3.81403184446763	3.54526336365993	3.71735462948669	3.89400100516621	3.0270175949544	8.80989430983705	0.151671453792793	62.3991267223335	0.15584661880556	0.159481180133169	0.15255672414627	0.177024640869996	0.180725796439881	0.17367446710724	0.204912560579812	0.205662951861627	0.200135032955809	0.000372194531683763	0.000381517202761954	0.00123164063045218
156	29.6045667991337	0.15	3.02703560809463	2.8723744294086	3.18169678678066	0.168939581563893	29.7257905438107	28.3216804116727	31.1299006759488	7.96	5.86	10.75	3.35125126593233	3.51739698149152	3.68354269705071	3.41356201244086	3.58279692148158	3.7520318305223	3.48288328978273	3.65331853930131	3.8281367464014	3.02703560809463	8.77227345813566	0.567488247244376	62.7189834999781	0.15584661880556	0.159481180133169	0.15255672414627	0.177024640869996	0.180725796439881	0.17367446710724	0.204912560579812	0.205662951861627	0.200135032955809	0.000372194531683763	0.000381517202761954	0.00123164063045218
156	29.6045667991337	0.15	3.02711775840337	2.87653434622318	3.17770117058357	0.171852054612434	30.0539487597592	28.6488873387306	31.4590101807877	7.98	5.92	10.81	3.382931803743	3.54884494763616	3.71475809152933	3.4454000737184	3.61437692319786	3.78335377267732	3.51699694831656	3.68929014561502	3.85954240036287	3.02711775840337	8.87206457014939	0.505426879338012	62.9985579268706	0.15584661880556	0.159481180133169	0.15255672414627	0.177024640869996	0.180725796439881	0.17367446710724	0.204912560579812	0.205662951861627	0.200135032955809	0.000372194531683763	0.000381517202761954	0.00123164063045218
156	29.6045667991337	0.15	3.0271574621753	2.87514844104275	3.17916648330785	0.166596499767942	29.590311332329	28.1808231911777	30.9997994734803	7.93	5.94	10.79	3.34526504542793	3.51258135760773	3.67989766978752	3.40812305649877	3.57858326623541	3.74904347597205	3.48102060572058	3.65667926782455	3.83385287049284	3.0271574621753	8.84412494301	-0.126472395230485	62.2584988874903	0.15584661880556	0.159481180133169	0.15255672414627	0.177024640869996	0.180725796439881	0.17367446710724	0.204912560579812	0.205662951861627	0.200135032955809	0.000372194531683763	0.000381517202761954	0.00123164063045218
156	29.6045667991337	0.15	3.02719940877358	2.87388998121959	3.18050883632756	0.16712048956188	29.757949713737	28.343145277482	31.1727541499921	8.05	5.96	10.83	3.31836943217519	3.48401243854627	3.64965544491735	3.37791594564666	3.5465313346026	3.71514672355854	3.44894305651085	3.61931337759932	3.80086425336956	3.02719940877358	8.86964292119919	0.206570216754879	62.7041480038529	0.15584661880556	0.159481180133169	0.15255672414627	0.177024640869996	0.180725796439881	0.17367446710724	0.204912560579812	0.205662951861627	0.200135032955809	0.000372194531683763	0.000381517202761954	0.00123164063045218
156	29.6045667991337	0.15	3.02720018433337	2.87635113933678	3.17804922932997	0.170378489067378	29.7640669743764	28.3653106544685	31.1628232942844	8.01	5.93	10.84	3.33757111913927	3.50215414637655	3.66673717361384	3.3984763290581	3.56606272714956	3.73364912524102	3.47401885784766	3.6463989356577	3.81570416053052	3.02720018433337	8.86088111733199	0.177998715577734	62.6281798604456	0.15584661880556	0.159481180133169	0.15255672414627	0.177024640869996	0.180725796439881	0.17367446710724	0.204912560579812	0.205662951861627	0.200135032955809	0.000372194531683763	0.000381517202761954	0.00123164063045218
156	29.6045667991337	0.15	3.0273485439193	2.87309776717228	3.18159932066631	0.168004592625449	29.754402621906	28.3442429489272	31.1645622948849	7.97	5.94	10.83	3.35087727941749	3.51758739466206	3.68429750990662	3.41299420209361	3.58279470784624	3.75259521359886	3.47693263109055	3.6602759075889	3.83145016855262	3.0273485439193	8.84758562842706	-0.0023486296753112	62.3488541001953	0.15584661880556	0.159481180133169	0.15255672414627	0.177024640869996	0.180725796439881	0.17367446710724	0.204912560579812	0.205662951861627	0.200135032955809	0.000372194531683763	0.000381517202761954	0.00123164063045218
156	29.6045667991337	0.15	3.02735545891485	2.8756927583192	3.17901815951051	0.16922606754369	29.487019394195	28.0956070800781	30.878431708312	8.04	5.85	10.77	3.29376801133681	3.45688921949423	3.62001042765165	3.3531395240287	3.51920105853791	3.68526259304713	3.42542624390368	3.58823539342263	3.76037930303785	3.02735545891485	8.84391235271286	-0.0167443710939654	62.3462268796583	0.15584661880556	0.159481180133169	0.15255672414627	0.177024640869996	0.180725796439881	0.17367446710724	0.204912560579812	0.205662951861627	0.200135032955809	0.000372194531683763	0.000381517202761954	0.00123164063045218
156	29.6045667991337	0.15	3.02736032539926	2.87543923596642	3.17928141483209	0.169955508158666	30.1390235566409	28.7205233297465	31.5575237835353	8.08	5.98	10.87	3.3493842880239	3.51480962926752	3.68023497051113	3.4086906220208	3.57704508984282	3.74539955766483	3.48071228313189	3.65768984629206	3.82704100820062	3.02736032539926	8.93198166411789	0.1154622875161	62.755027893465	0.15584661880556	0.159481180133169	0.15255672414627	0.177024640869996	0.180725796439881	0.17367446710724	0.204912560579812	0.205662951861627	0.200135032955809	0.000372194531683763	0.000381517202761954	0.00123164063045218
156	29.6045667991337	0.15	3.02750074583243	2.87386698865263	3.18113450301223	0.166421068237431	29.4800585565186	28.074934329886	30.8851827831511	7.99	5.91	10.81	3.31048241795584	3.47616896926361	3.64185552057138	3.37132659634664	3.54005834192279	3.70879008749894	3.43997253469805	3.61321834019714	3.78945120112824	3.02750074583243	8.83332255862067	0.167979871943794	62.4976358144019	0.15584661880556	0.159481180133169	0.15255672414627	0.177024640869996	0.180725796439881	0.17367446710724	0.204912560579812	0.205662951861627	0.200135032955809	0.000372194531683763	0.000381517202761954	0.00123164063045218
156	29.6045667991337	0.15	3.02770357218886	2.87492960856658	3.18047753581114	0.168636730585432	29.5281589316609	28.1318778068722	30.9244400564495	8	5.92	10.84	3.31496411528084	3.47949710007817	3.6440300848755	3.37575406183806	3.54330425919182	3.71085445654557	3.44444308732698	3.61873251265043	3.78807884161802	3.02770357218886	8.83808763446994	-0.115130176263034	62.2327674613655	0.15584661880556	0.159481180133169	0.15255672414627	0.177024640869996	0.180725796439881	0.17367446710724	0.204912560579812	0.205662951861627	0.200135032955809	0.000372194531683763	0.000381517202761954	0.00123164063045218
156	29.6045667991337	0.15	3.02802099254827	2.87643494323044	3.1796070418661	0.171529314441135	29.4131364028406	28.0364725732091	30.7898002324721	7.98	5.9	10.86	3.30989992333645	3.47242463083163	3.63494933832681	3.37097568975969	3.53649937646961	3.70202306317954	3.4363752223553	3.61278943794137	3.77857334789767	3.02802099254827	8.83266122553551	0.0424043653180938	62.3906996929445	0.15584661880556	0.159481180133169	0.15255672414627	0.177024640869996	0.180725796439881	0.17367446710724	0.204912560579812	0.205662951861627	0.200135032955809	0.000372194531683763	0.000381517202761954	0.00123164063045218
156	29.6045667991337	0.15	3.02804281253703	2.87712578438956	3.1789598406845	0.168582613897925	29.3716635863102	27.9825144524505	30.7608127201698	8.02	5.95	10.87	3.28878082396986	3.45204731815268	3.61531381233551	3.34856697125427	3.51480145728279	3.68103594331132	3.42123166486554	3.58774951543011	3.75765415000613	3.02804281253703	8.86639553226886	0.153120404092138	62.6081982760719	0.15584661880556	0.159481180133169	0.15255672414627	0.177024640869996	0.180725796439881	0.17367446710724	0.204912560579812	0.205662951861627	0.200135032955809	0.000372194531683763	0.000381517202761954	0.00123164063045218
156	29.6045667991337	0.15	3.02838096201951	2.87722827985301	3.17953364418602	0.168206280778362	29.5577545565332	28.1579244794683	30.957584633598	7.98	5.88	10.82	3.32511835835235	3.49042175957484	3.65572516079732	3.38652891331043	3.55488525055248	3.72324158779453	3.45574153942211	3.62910097162255	3.80197574981469	3.02838096201951	8.86343114238492	-0.252683127224371	62.1430667551249	0.15584661880556	0.159481180133169	0.15255672414627	0.177024640869996	0.180725796439881	0.17367446710724	0.204912560579812	0.205662951861627	0.200135032955809	0.000372194531683763	0.000381517202761954	0.00123164063045218
156	29.6045667991337	0.15	3.02864800013072	2.87756532234933	3.17973067791212	0.169111754867573	29.6501818609936	28.2505012755194	31.0498624464679	7.96	5.93	10.75	3.34271631457935	3.50833231843834	3.67394832229732	3.40486145781148	3.57355646368941	3.74225146956734	3.47635426295979	3.64939026919179	3.82439210136049	3.02864800013072	8.84318323353662	-0.413639983865841	61.9315108914889	0.15584661880556	0.159481180133169	0.15255672414627	0.177024640869996	0.180725796439881	0.17367446710724	0.204912560579812	0.205662951861627	0.200135032955809	0.000372194531683763	0.000381517202761954	0.00123164063045218
156	29.6045667991337	0.15	3.02867863927349	2.87534618807585	3.18201109047114	0.167109177587217	29.8446761939622	28.425690795495	31.2636615924294	7.99	5.97	10.79	3.35205016356771	3.51938154950491	3.6867129354421	3.41367105860805	3.58407850524441	3.75448595188078	3.49016320024966	3.66444582812159	3.83335331189533	3.02867863927349	8.86671184532678	-0.512363057266086	61.9831527298087	0.15584661880556	0.159481180133169	0.15255672414627	0.177024640869996	0.180725796439881	0.17367446710724	0.204912560579812	0.205662951861627	0.200135032955809	0.000372194531683763	0.000381517202761954	0.00123164063045218
156	29.6045667991337	0.15	3.02948998914544	2.8771743085512	3.18180566973967	0.16826847329622	29.255689723691	27.8704730390612	30.6409064083208	8	5.88	10.88	3.28224228313971	3.44537610462994	3.60850992612017	3.34231486129287	3.50843440668631	3.67455395207975	3.40813724251877	3.58063802016633	3.74522272231174	3.02948998914544	8.83570805183433	-0.42464698400525	61.9049956296976	0.15584661880556	0.159481180133169	0.15255672414627	0.177024640869996	0.180725796439881	0.17367446710724	0.204912560579812	0.205662951861627	0.200135032955809	0.000372194531683763	0.000381517202761954	0.00123164063045218
156	29.6045667991337	0.15	3.02966979096349	2.87621749504909	3.18312208687788	0.166521776338718	29.679352941146	28.2652428953883	31.0934629869037	8	5.89	10.79	3.32790989494377	3.4944052203593	3.66090054577482	3.38876795871017	3.55830801293471	3.72784806715924	3.45897622471466	3.63308144072211	3.80545081918864	3.02966979096349	8.84927278561569	0.236525215969444	62.6170050817969	0.15584661880556	0.159481180133169	0.15255672414627	0.177024640869996	0.180725796439881	0.17367446710724	0.204912560579812	0.205662951861627	0.200135032955809	0.000372194531683763	0.000381517202761954	0.00123164063045218
156	29.6045667991337	0.15	3.02968388104976	2.8768957895247	3.18247197257483	0.170986481345086	29.7533424900614	28.358089865929	31.1485951141937	7.94	5.91	10.84	3.36362630930239	3.52912082803911	3.69461534677584	3.42666411020418	3.59526016566441	3.76385622112465	3.49715850736291	3.66833188915079	3.84471996982185	3.02968388104976	8.83988491845385	0.255632943427226	62.5960717397194	0.15584661880556	0.159481180133169	0.15255672414627	0.177024640869996	0.180725796439881	0.17367446710724	0.204912560579812	0.205662951861627	0.200135032955809	0.000372194531683763	0.000381517202761954	0.00123164063045218
156	29.6045667991337	0.15	3.0299219440377	2.87734365274464	3.18250023533075	0.16924470940359	29.9156499520734	28.5041053101932	31.3271945939536	8.04	5.89	10.87	3.34186297604678	3.50735453336466	3.67284609068254	3.40211389131509	3.57058911907938	3.73906434684367	3.47045106169769	3.64499123193882	3.81747385256761	3.0299219440377	8.86775668313173	0.0246294367372176	62.4912680653915	0.15584661880556	0.159481180133169	0.15255672414627	0.177024640869996	0.180725796439881	0.17367446710724	0.204912560579812	0.205662951861627	0.200135032955809	0.000372194531683763	0.000381517202761954	0.00123164063045218
[truncated: 1,344 more rows]
