# Supplementary material for: Re-expressing coefficients from regression models for inclusion in a meta-analysis
Source: BMC Med Res Methodol. 2024 Jan 8;24:6. doi: 10.1186/s12874-023-02132-y (PMC10773134; doi:10.1186/s12874-023-02132-y)
Supplement: Supplementary file 2 — Additional file 2. [file 12874_2023_2132_MOESM2_ESM.zip › Supp_Files_R1/simdata/simdata_scenario_157.csv]

ex_no	errsd	rsquare	beta	b_low_ci	b_hi_ci	lrsquare	lbeta	lb_low_ci	lb_hi_ci	x_median	x_25	x_75	rbl	rb	rbu	altl	alt	altu	dzl	dz	dzu	observed_beta	xlog	error	ylog	RelBias_rb	RelBias_rbl	RelBias_rbu	RelBias_alt	RelBias_altl	RelBias_altu	RelBias_dz	RelBias_dzl	RelBias_dzu	MC_SE_RelBias_rb	MC_SE_RelBias_alt	MC_SE_RelBias_dz
157	27.2519279267591	0.02	0.590616571365623	0.00226824771582756	1.17896489501542	0.0427624776632569	14.9494117964637	3.90638836938008	25.9924352235474	15.7	12.4	20.28	0.241224119233035	0.923143925453113	1.60506373167319	0.238754558958994	0.913693131010296	1.5886317030616	0.245057339865234	0.941003315768573	1.63084264526415	0.590616571365623	17.2796825733474	2.14710492211797	85.1998982522898	0.18498512117338	0.280169776125888	0.166039524349573	0.172309098552511	0.266502575610473	0.153564906346305	0.232113990459685	0.302596954283461	0.207844265686666	0.00259447577262822	0.00257804768972402	0.00591196119971876
157	27.2519279267591	0.04	0.797410138464456	0.197352773632532	1.39746750329638	0.0454256009217561	15.1190154168248	4.2981119625165	25.939918871133	15.91	11.84	21.4	0.261994815334382	0.921591546872942	1.5811882784115	0.259208450964971	0.911790246621713	1.56437204227846	0.265122030295977	0.932699670703768	1.59827819279301	0.797410138464456	17.5357290523845	-0.936698700593617	82.3346660397921	0.18498512117338	0.280169776125888	0.166039524349573	0.172309098552511	0.266502575610473	0.153564906346305	0.232113990459685	0.302596954283461	0.207844265686666	0.00259447577262822	0.00257804768972402	0.00591196119971876
157	27.2519279267591	0.05	0.718391646238438	0.231658650816628	1.20512464166025	0.0495505231858107	13.5943562016976	4.29860476270347	22.8901076406917	16.35	11.67	22.73	0.255166091427659	0.806963870593426	1.35876164975919	0.252249010724029	0.797738590219126	1.34322816971422	0.256418030048665	0.810015327731863	1.36585949563153	0.718391646238438	18.2780431391691	3.72586133353487	87.6589243796565	0.18498512117338	0.280169776125888	0.166039524349573	0.172309098552511	0.266502575610473	0.153564906346305	0.232113990459685	0.302596954283461	0.207844265686666	0.00259447577262822	0.00257804768972402	0.00591196119971876
157	27.2519279267591	0.05	0.878779320231665	0.279144236357837	1.47841440410549	0.0573544364698846	17.1195499987738	6.2835620915102	27.9555379060374	16.8	12.54	21.42	0.363229126710689	0.98961689328036	1.61600465985003	0.358795049860972	0.977536261431479	1.59627747300199	0.366889401018166	1.00168802085095	1.63903929001039	0.878779320231665	17.8429532959253	-1.60288818622671	82.24172527116	0.18498512117338	0.280169776125888	0.166039524349573	0.172309098552511	0.266502575610473	0.153564906346305	0.232113990459685	0.302596954283461	0.207844265686666	0.00259447577262822	0.00257804768972402	0.00591196119971876
157	27.2519279267591	0.05	0.87961574736386	0.301895313416312	1.45733618131141	0.0678824217918119	19.3998289643812	8.1760256455012	30.6236322832612	16.13	12.19	20.37	0.491922608074904	1.16721924247101	1.84251587686711	0.486496940686907	1.15434538126894	1.82219382185097	0.49915078759677	1.18623580388628	1.87185654496494	0.87961574736386	17.4563334323122	1.76397922113385	85.0385143270949	0.18498512117338	0.280169776125888	0.166039524349573	0.172309098552511	0.266502575610473	0.153564906346305	0.232113990459685	0.302596954283461	0.207844265686666	0.00259447577262822	0.00257804768972402	0.00591196119971876
157	27.2519279267591	0.05	0.936803014128094	0.27660313676603	1.59700289149016	0.0583769494787712	16.5500288465379	6.17230621954429	26.9277514735315	15.01	11.6	20.01	0.397978573944063	1.0671144050213	1.73625023609853	0.394447315825217	1.05764591437085	1.72084451291648	0.403044259504307	1.08438225053544	1.76565440220612	0.936803014128094	16.4528272027012	-0.864427493942654	80.5863381875172	0.18498512117338	0.280169776125888	0.166039524349573	0.172309098552511	0.266502575610473	0.153564906346305	0.232113990459685	0.302596954283461	0.207844265686666	0.00259447577262822	0.00257804768972402	0.00591196119971876
157	27.2519279267591	0.06	0.725787485786541	0.279212438057416	1.17236253351567	0.0853969447997818	16.8140335947442	8.22285930827694	25.4052078812115	16.62	11.98	22.79	0.480398822320105	0.982315473795746	1.48423212527139	0.474682032250989	0.970625829515992	1.46656962678099	0.483449566281708	0.989187962921614	1.49442061910207	0.725787485786541	18.5275425268826	-4.81132890609185	79.1309126330216	0.18498512117338	0.280169776125888	0.166039524349573	0.172309098552511	0.266502575610473	0.153564906346305	0.232113990459685	0.302596954283461	0.207844265686666	0.00259447577262822	0.00257804768972402	0.00591196119971876
157	27.2519279267591	0.06	0.86202201325389	0.334464246867385	1.38957977964039	0.0720141518415638	18.8162496074623	8.27043144455222	29.3620677703723	16.22	12.53	21.61	0.494875856750726	1.12590349218868	1.75693112762663	0.489336134367255	1.11329994183919	1.73726374931112	0.501594560300743	1.14160386249918	1.78187154839522	0.86202201325389	18.2215740004936	1.99297023371652	86.2573249271695	0.18498512117338	0.280169776125888	0.166039524349573	0.172309098552511	0.266502575610473	0.153564906346305	0.232113990459685	0.302596954283461	0.207844265686666	0.00259447577262822	0.00257804768972402	0.00591196119971876
157	27.2519279267591	0.06	0.86958603060976	0.322848076125372	1.41632398509415	0.0780337884712521	20.4848882594923	9.49140758157467	31.47836893741	16.3	11.99	22.27	0.565107119276876	1.21964588429463	1.87418464931239	0.558697149319615	1.20581152756802	1.85292590581642	0.569460642076049	1.23021368723245	1.89174402219905	0.86958603060976	18.1467907577087	-3.27656235395903	80.6333332643287	0.18498512117338	0.280169776125888	0.166039524349573	0.172309098552511	0.266502575610473	0.153564906346305	0.232113990459685	0.302596954283461	0.207844265686666	0.00259447577262822	0.00257804768972402	0.00591196119971876
157	27.2519279267591	0.06	0.889276685342216	0.359951510267039	1.41860186041739	0.0907688618113561	19.8192288325864	10.0256613768221	29.6127962883507	16.03	11.79	21.63	0.606716586214677	1.19938769191961	1.79205879762455	0.600130834713863	1.18636864897339	1.77260646323291	0.611871874440898	1.2107733468392	1.81130689879968	0.889276685342216	17.8623895937775	-1.87073812177137	81.5782055002954	0.18498512117338	0.280169776125888	0.166039524349573	0.172309098552511	0.266502575610473	0.153564906346305	0.232113990459685	0.302596954283461	0.207844265686666	0.00259447577262822	0.00257804768972402	0.00591196119971876
157	27.2519279267591	0.06	1.00969624415395	0.401558017577777	1.61783447073012	0.0796993814057449	19.1682088181964	8.99859701734875	29.337820619044	16.75	11.89	21.67	0.521811550263953	1.11152802374888	1.70124449723381	0.515488919657576	1.098059979396	1.68063103913442	0.527132342691721	1.12261117456056	1.71937605953826	1.00969624415395	17.509215258349	-3.21143846658396	80.0335019279076	0.18498512117338	0.280169776125888	0.166039524349573	0.172309098552511	0.266502575610473	0.153564906346305	0.232113990459685	0.302596954283461	0.207844265686666	0.00259447577262822	0.00257804768972402	0.00591196119971876
157	27.2519279267591	0.07	0.690416437378179	0.294433268128533	1.08639960662782	0.0973114477089931	18.3615530641948	9.63019347853961	27.09291264985	16.21	11.66	21.11	0.576449816801187	1.09909670284688	1.62174358889256	0.570003224772075	1.08680521131147	1.60360719785087	0.582180240829523	1.11114168849432	1.63787744936908	0.690416437378179	18.4119647696756	1.84961993904447	85.4116832306285	0.18498512117338	0.280169776125888	0.166039524349573	0.172309098552511	0.266502575610473	0.153564906346305	0.232113990459685	0.302596954283461	0.207844265686666	0.00259447577262822	0.00257804768972402	0.00591196119971876
157	27.2519279267591	0.07	0.758890285540667	0.313778462026693	1.20400210905464	0.0790378680084766	15.9999191863227	7.47271762330607	24.5271207493394	17.06	12.28	23.42	0.425626055799825	0.91131270304546	1.39699935029109	0.420250153452103	0.89980229847071	1.37935444348932	0.42807851998824	0.916555558917369	1.40456986512837	0.758890285540667	18.6305971730482	-3.64169169610109	80.9576094228644	0.18498512117338	0.280169776125888	0.166039524349573	0.172309098552511	0.266502575610473	0.153564906346305	0.232113990459685	0.302596954283461	0.207844265686666	0.00259447577262822	0.00257804768972402	0.00591196119971876
157	27.2519279267591	0.07	0.819625003977301	0.363266269105147	1.27598373884945	0.0968832995537798	19.1113560908209	10.0012288633397	28.2214833183021	15.48	11.23	20.99	0.626062169281291	1.19634269104518	1.76662321280907	0.619918088728604	1.18460196269094	1.74928583665328	0.631224056681442	1.20826510730918	3.95318654630754	0.819625003977301	17.5155861650567	1.0894245610363	83.7365824185547	0.18498512117338	0.280169776125888	0.166039524349573	0.172309098552511	0.266502575610473	0.153564906346305	0.232113990459685	0.302596954283461	0.207844265686666	0.00259447577262822	0.00257804768972402	0.00591196119971876
157	27.2519279267591	0.07	0.838075258766203	0.350879866305536	1.32527065122687	0.0933539757158691	19.9425879876155	10.2392881838527	29.6458877913783	16.74	13.02	22.45	0.593944429779429	1.15679809357349	1.71965175736756	0.586753212939673	1.14279209315727	1.69883097337487	0.601946553709747	1.17029345193106	1.73996264086805	0.838075258766203	18.6041460790962	2.07320037249536	86.5976907291925	0.18498512117338	0.280169776125888	0.166039524349573	0.172309098552511	0.266502575610473	0.153564906346305	0.232113990459685	0.302596954283461	0.207844265686666	0.00259447577262822	0.00257804768972402	0.00591196119971876
157	27.2519279267591	0.07	0.863782189654016	0.367232714611958	1.36033166469608	0.0717920131131015	16.5601082173953	7.26331402672186	25.8569024080688	15.49	11.75	21.82	0.454254409594434	1.03568455851385	1.61711470743326	0.449783336813692	1.02549066508936	1.60119799336504	0.458524086435542	1.04690915115172	1.63581125972685	0.863782189654016	17.5956335543758	0.604791732859841	83.3931192587077	0.18498512117338	0.280169776125888	0.166039524349573	0.172309098552511	0.266502575610473	0.153564906346305	0.232113990459685	0.302596954283461	0.207844265686666	0.00259447577262822	0.00257804768972402	0.00591196119971876
157	27.2519279267591	0.07	0.915178722469516	0.382641512882856	1.44771593205618	0.0858081052299772	18.3135894515382	8.98075713800698	27.6464217650694	15.69	11.71	20.81	0.554850649544148	1.13145326685962	1.70805588417508	0.549178895423597	1.11988740722911	1.69059591903463	0.562120231727496	1.14450057447516	1.73077670028159	0.915178722469516	17.4754801053303	-2.09747469399193	80.5260101244765	0.18498512117338	0.280169776125888	0.166039524349573	0.172309098552511	0.266502575610473	0.153564906346305	0.232113990459685	0.302596954283461	0.207844265686666	0.00259447577262822	0.00257804768972402	0.00591196119971876
157	27.2519279267591	0.07	0.921996856374767	0.406632554351672	1.43736115839786	0.0975555140919128	18.9229017335796	9.93708550396974	27.9087179631895	15.88	12.05	21.54	0.60681903368579	1.15554776497744	1.70427649626909	0.600398848291439	1.14332199341895	1.68624513854647	0.613676360254146	1.17612953876163	1.72181659992454	0.921996856374767	17.5180583838159	-5.58429199328693	77.0344491350434	0.18498512117338	0.280169776125888	0.166039524349573	0.172309098552511	0.266502575610473	0.153564906346305	0.232113990459685	0.302596954283461	0.207844265686666	0.00259447577262822	0.00257804768972402	0.00591196119971876
157	27.2519279267591	0.07	0.933505141147775	0.38446356783994	1.48254671445561	0.0739073425169379	21.5393864601347	9.63513157421686	33.4436413460525	15.55	11.71	19.81	0.600472664556802	1.34235974682962	2.08424682910243	0.594496408205454	1.32899979485128	2.0635031814971	0.610812403128089	1.36251554455644	2.1142095635688	0.933505141147775	17.1353583624034	-2.93190921454752	79.560049318011	0.18498512117338	0.280169776125888	0.166039524349573	0.172309098552511	0.266502575610473	0.153564906346305	0.232113990459685	0.302596954283461	0.207844265686666	0.00259447577262822	0.00257804768972402	0.00591196119971876
157	27.2519279267591	0.07	0.945937482354106	0.415257487712111	1.4766174769961	0.0789639168525749	20.0682303157551	9.36737433012746	30.7690863013827	15.46	12.62	20.42	0.587154968571106	1.25789369838971	1.92863242820832	0.581416899024425	1.2456007230935	1.90978454716258	0.598559321250329	1.2818175557686	1.96278311876279	0.945937482354106	17.5616894886591	-2.22351282259926	81.139565778447	0.18498512117338	0.280169776125888	0.166039524349573	0.172309098552511	0.266502575610473	0.153564906346305	0.232113990459685	0.302596954283461	0.207844265686666	0.00259447577262822	0.00257804768972402	0.00591196119971876
157	27.2519279267591	0.07	0.953434215182314	0.418237614661632	1.488630815703	0.124777247833669	23.6257705287632	13.856479638835	33.3950614186914	16.29	11.49	21.04	0.825388677737218	1.40731585550819	1.98924303327915	0.816037961087913	1.39137256460067	1.96670716811343	0.833862417650765	1.42161138243505	2.00649911103307	0.953434215182314	17.2928905085583	-2.46596397410174	80.0037903995771	0.18498512117338	0.280169776125888	0.166039524349573	0.172309098552511	0.266502575610473	0.153564906346305	0.232113990459685	0.302596954283461	0.207844265686666	0.00259447577262822	0.00257804768972402	0.00591196119971876
157	27.2519279267591	0.07	0.960815538285558	0.422167326888626	1.49946374968249	0.089443646548714	18.4123462400389	9.24015162931282	27.5845408507651	15.06	10.64	20.84	0.593866457656046	1.18336530366242	1.77286414966879	0.588535253610601	1.17274210409829	1.75694895458597	0.598682971527235	1.19293107664472	1.78620697395052	0.960815538285558	16.5271519221941	5.15882048025499	86.1311092584784	0.18498512117338	0.280169776125888	0.166039524349573	0.172309098552511	0.266502575610473	0.153564906346305	0.232113990459685	0.302596954283461	0.207844265686666	0.00259447577262822	0.00257804768972402	0.00591196119971876
157	27.2519279267591	0.07	0.971155864448547	0.424426520931643	1.51788520796545	0.0796383865216322	19.2991659146865	9.05581565008848	29.5425161792845	16.25	11.93	19.83	0.540775276117524	1.15246513175768	1.76415498739784	0.534689085720684	1.13949463823225	1.74430019074381	0.549490263769794	1.17194415921286	1.78969678695325	0.971155864448547	17.4006567382913	0.703166542570017	83.5386034656993	0.18498512117338	0.280169776125888	0.166039524349573	0.172309098552511	0.266502575610473	0.153564906346305	0.232113990459685	0.302596954283461	0.207844265686666	0.00259447577262822	0.00257804768972402	0.00591196119971876
157	27.2519279267591	0.07	0.980878116686787	0.435368068199988	1.52638816517359	0.0802123729629808	19.1560544848129	9.02826595778667	29.2838430118391	16.7	12.17	21.33	0.525101968283376	1.1141543638115	1.70320675933963	0.518785010389591	1.1007511266719	1.68271724295421	0.531375758037557	1.12593616106652	1.72241570147392	0.980878116686787	17.641488658448	1.79831305241133	85.1937601609195	0.18498512117338	0.280169776125888	0.166039524349573	0.172309098552511	0.266502575610473	0.153564906346305	0.232113990459685	0.302596954283461	0.207844265686666	0.00259447577262822	0.00257804768972402	0.00591196119971876
157	27.2519279267591	0.07	0.986325603225365	0.406120468910717	1.56653073754001	0.102854431648065	21.0416746729981	11.3391285274883	30.7442208185079	16.34	11.96	22.31	0.673454970432345	1.24970983090972	1.8259646913871	0.665766704454667	1.23544295042507	1.80511919639547	0.678774915547634	1.25819936048358	1.84063581478832	0.986325603225365	17.5840472665423	0.137716540636981	83.5244734400196	0.18498512117338	0.280169776125888	0.166039524349573	0.172309098552511	0.266502575610473	0.153564906346305	0.232113990459685	0.302596954283461	0.207844265686666	0.00259447577262822	0.00257804768972402	0.00591196119971876
157	27.2519279267591	0.07	1.01162676138982	0.448982019723825	1.57427150305582	0.0879623754950407	19.9812307957544	9.93586859612182	30.0265929953869	15.98	12.13	21.22	0.60323597041717	1.21311962135963	1.82300327230209	0.596747247718302	1.20007067002121	1.80339409232411	0.61101172991415	1.22789522573304	1.84628237265277	1.01162676138982	17.2859130370642	4.34456056354799	87.1718471266759	0.18498512117338	0.280169776125888	0.166039524349573	0.172309098552511	0.266502575610473	0.153564906346305	0.232113990459685	0.302596954283461	0.207844265686666	0.00259447577262822	0.00257804768972402	0.00591196119971876
157	27.2519279267591	0.07	1.03657687203779	0.449499392804541	1.62365435127104	0.0916697066952715	22.1220659732537	11.2497986282194	32.9943333182879	15.79	12.22	21.29	0.690964864501649	1.35874168266114	2.02651850082062	0.683776698314142	1.3446065775022	2.00543645669026	0.701121406679758	1.37457271882442	2.05344966905028	1.03657687203779	17.5136465500599	-1.18111759335116	82.1571257200336	0.18498512117338	0.280169776125888	0.166039524349573	0.172309098552511	0.266502575610473	0.153564906346305	0.232113990459685	0.302596954283461	0.207844265686666	0.00259447577262822	0.00257804768972402	0.00591196119971876
157	27.2519279267591	0.07	1.06090684254334	0.465856335934825	1.65595734915185	0.0636274846131936	17.5179008261228	7.02563037735655	28.010171274889	16.28	11.96	21.49	0.418840339422407	1.04434807040646	1.66985580139051	0.41410561448525	1.03254237647821	1.65097913847117	0.423033470927639	1.05692700705476	1.68666760408039	1.06090684254334	17.5163763873823	-0.746282087382811	82.4271350029499	0.18498512117338	0.280169776125888	0.166039524349573	0.172309098552511	0.266502575610473	0.153564906346305	0.232113990459685	0.302596954283461	0.207844265686666	0.00259447577262822	0.00257804768972402	0.00591196119971876
157	27.2519279267591	0.07	1.07874817002051	0.469654385427079	1.68784195461395	0.084270411940891	21.2297379790864	10.303361497327	32.1561144608458	14.99	11.03	20.11	0.665416693324112	1.37106924277537	2.07672179222662	0.659547253678958	1.35897545515246	2.05840365662596	0.673337420766405	1.38723111259392	2.09945083711799	1.07874817002051	16.9195428292912	-0.566872156551175	81.55180838828	0.18498512117338	0.280169776125888	0.166039524349573	0.172309098552511	0.266502575610473	0.153564906346305	0.232113990459685	0.302596954283461	0.207844265686666	0.00259447577262822	0.00257804768972402	0.00591196119971876
157	27.2519279267591	0.07	1.12380994617059	0.504248356083723	1.74337153625745	0.0710103691097333	19.5347460779455	8.50316451850602	30.566327637385	16.95	12	22.92	0.487489536488795	1.11993414807375	1.7523787596587	0.48142290306108	1.10599696700422	1.73057103094736	0.48986943468565	1.12558783433696	1.7611637517269	1.12380994617059	18.0580538967717	1.40375532932911	85.6640738782707	0.18498512117338	0.280169776125888	0.166039524349573	0.172309098552511	0.266502575610473	0.153564906346305	0.232113990459685	0.302596954283461	0.207844265686666	0.00259447577262822	0.00257804768972402	0.00591196119971876
157	27.2519279267591	0.07	1.17263386760014	0.509019322981134	1.83624841221915	0.0741920927143622	20.6580334291667	9.26456194646411	32.0515049118694	14.52	10.95	19.78	0.616879812444448	1.37551282628308	2.13414584012171	0.612057678996076	1.36476047829814	2.11746327760021	0.62476631197463	1.39488516677378	2.16361818898981	1.17263386760014	16.2958039550625	1.38220537155765	82.7149245220079	0.18498512117338	0.280169776125888	0.166039524349573	0.172309098552511	0.266502575610473	0.153564906346305	0.232113990459685	0.302596954283461	0.207844265686666	0.00259447577262822	0.00257804768972402	0.00591196119971876
157	27.2519279267591	0.07	1.17777768653168	0.520723816295874	1.83483155676749	0.0699307604323349	19.8319540673708	8.53986007185435	31.1240480628872	16.37	12.18	22.86	0.506266127130056	1.17569216528495	1.84511820343985	0.500458866084812	1.16220607378726	1.82395328148971	0.510814070214314	1.18420936084016	1.85928078781386	1.17777768653168	17.8600609158015	-0.869295441642696	82.9003505015437	0.18498512117338	0.280169776125888	0.166039524349573	0.172309098552511	0.266502575610473	0.153564906346305	0.232113990459685	0.302596954283461	0.207844265686666	0.00259447577262822	0.00257804768972402	0.00591196119971876
157	27.2519279267591	0.07	1.18010085110814	0.493589784361034	1.86661191785525	0.0958796537747133	24.0442848252755	12.5164639857724	35.5721056647787	15.99	12.54	20.82	0.759036759456368	1.45811916672061	2.15720157398486	0.750845657169572	1.44238395614992	2.13392225513026	0.771372720300297	1.48411827943589	2.19170109486706	1.18010085110814	17.1602441820873	0.416733899866421	83.2060748893484	0.18498512117338	0.280169776125888	0.166039524349573	0.172309098552511	0.266502575610473	0.153564906346305	0.232113990459685	0.302596954283461	0.207844265686666	0.00259447577262822	0.00257804768972402	0.00591196119971876
157	27.2519279267591	0.07	1.20384923470851	0.542674968433906	1.86502350098311	0.0981976654923385	23.5556346104213	12.4104987591804	34.7007704616622	15.19	11.18	19.8	0.791065604055649	1.50147489505391	2.21188418605216	0.783754752774945	1.48759860008776	2.19144244740057	0.802743154157086	1.52364604209234	2.23847393322771	1.20384923470851	16.6996486550457	-2.34902311552729	79.4779791255091	0.18498512117338	0.280169776125888	0.166039524349573	0.172309098552511	0.266502575610473	0.153564906346305	0.232113990459685	0.302596954283461	0.207844265686666	0.00259447577262822	0.00257804768972402	0.00591196119971876
157	27.2519279267591	0.08	0.80361177442554	0.385765430979361	1.22145811787172	0.131568010696992	20.9020753404072	12.5177596439191	29.2863910368952	15.75	12.49	21.74	0.770599371681788	1.28674192366265	1.80288447564351	0.762636801581714	1.27344607481514	1.78425534804856	0.781525661279318	1.30458861284828	1.82552841189735	0.80361177442554	18.179291543853	1.06076208583966	84.9537197345237	0.18498512117338	0.280169776125888	0.166039524349573	0.172309098552511	0.266502575610473	0.153564906346305	0.232113990459685	0.302596954283461	0.207844265686666	0.00259447577262822	0.00257804768972402	0.00591196119971876
157	27.2519279267591	0.08	0.942808464323745	0.458370411673518	1.42724651697397	0.0974350544789132	19.2603818318665	10.1080455468979	28.4127181168352	16.69	11.91	23.55	0.588111531659743	1.12061749296003	1.65312345426032	0.581042590529168	1.10714797457587	1.63325335862258	0.590179059779939	1.12422495839396	1.65782186358573	0.942808464323745	18.7510808232775	4.1317288039242	89.0928053925132	0.18498512117338	0.280169776125888	0.166039524349573	0.172309098552511	0.266502575610473	0.153564906346305	0.232113990459685	0.302596954283461	0.207844265686666	0.00259447577262822	0.00257804768972402	0.00591196119971876
157	27.2519279267591	0.08	0.965931297053133	0.457661013840705	1.47420158026556	0.133614522237959	24.0026129530377	14.4598808005241	33.5453451055513	16.84	12.45	21.5	0.834219607446596	1.38475901922027	1.93529843099393	0.823988451966279	1.36777585950794	1.91156326704961	0.84373296210987	1.40129286958625	1.9602679320082	0.965931297053133	18.1337375238612	1.56123099463867	85.4566305062545	0.18498512117338	0.280169776125888	0.166039524349573	0.172309098552511	0.266502575610473	0.153564906346305	0.232113990459685	0.302596954283461	0.207844265686666	0.00259447577262822	0.00257804768972402	0.00591196119971876
157	27.2519279267591	0.08	1.00501403254193	0.487780582921397	1.52224748216246	0.09612025176346	20.5064034201993	10.6884077408206	30.324399099578	15.83	11.64	21.27	0.654916775260721	1.2565003062955	1.85808383733029	0.648055617359262	1.24333672989865	1.83861784243804	0.660783773748719	1.26890883317754	1.87780843621482	1.00501403254193	17.4365380361524	-1.0650909750386	81.4069462381823	0.18498512117338	0.280169776125888	0.166039524349573	0.172309098552511	0.266502575610473	0.153564906346305	0.232113990459685	0.302596954283461	0.207844265686666	0.00259447577262822	0.00257804768972402	0.00591196119971876
157	27.2519279267591	0.08	1.02703437809818	0.49671980232372	1.55734895387263	0.0924396370114624	19.9930892195236	10.2122975188734	29.7738809201739	15.54	12.05	20.9	0.636811194842582	1.24671485637286	1.85661851790314	0.630484781035405	1.23432934219716	1.83817390335891	0.646018969807348	1.26716291884468	1.87903699575623	1.02703437809818	17.4529773914755	-1.5504380211204	81.6170413268256	0.18498512117338	0.280169776125888	0.166039524349573	0.172309098552511	0.266502575610473	0.153564906346305	0.232113990459685	0.302596954283461	0.207844265686666	0.00259447577262822	0.00257804768972402	0.00591196119971876
157	27.2519279267591	0.08	1.03283264484653	0.496569680764237	1.56909560892883	0.0890450092953066	18.7443658391616	9.38384786793434	28.1048838103889	14.84	11.64	19.45	0.61209278897847	1.2226638075976	1.83323482621672	0.606891771892893	1.21227470406994	1.81765763624698	0.623673698348156	1.24488367740694	1.86806569368269	1.03283264484653	16.555300449954	1.64339211937909	83.1435904522141	0.18498512117338	0.280169776125888	0.166039524349573	0.172309098552511	0.266502575610473	0.153564906346305	0.232113990459685	0.302596954283461	0.207844265686666	0.00259447577262822	0.00257804768972402	0.00591196119971876
157	27.2519279267591	0.08	1.04786797049169	0.486655852620382	1.609080088363	0.103122182014109	21.1752050088762	11.4252260212716	30.9251839964808	16.61	12.23	22.74	0.667904437789002	1.23787602715156	1.80784761651412	0.659968439825259	1.22316766308774	1.78636688635023	0.672915479584527	1.24668367517244	1.81973375931368	1.04786797049169	17.8597956370348	-1.78197981469978	81.7318674436861	0.18498512117338	0.280169776125888	0.166039524349573	0.172309098552511	0.266502575610473	0.153564906346305	0.232113990459685	0.302596954283461	0.207844265686666	0.00259447577262822	0.00257804768972402	0.00591196119971876
157	27.2519279267591	0.08	1.0672646581434	0.510698545035749	1.62383077125105	0.113965282199229	23.7076952000148	13.3868828681129	34.0285075319167	16.42	11.53	20.25	0.791588566549063	1.40187530170026	2.01216203685146	0.782448753486234	1.385689016632	1.98892927977777	0.800870087494517	1.41983284479951	2.04006792362649	1.0672646581434	17.5735501787916	-3.48655199483136	79.5298690982286	0.18498512117338	0.280169776125888	0.166039524349573	0.172309098552511	0.266502575610473	0.153564906346305	0.232113990459685	0.302596954283461	0.207844265686666	0.00259447577262822	0.00257804768972402	0.00591196119971876
157	27.2519279267591	0.08	1.0885483862455	0.496426558847738	1.68067021364326	0.0817847433381843	20.4105647402704	9.73289245235165	31.0882370281892	15.48	12	20.32	0.609186492426928	1.27750721622058	1.94582794001424	0.603205578277793	1.26496481569119	1.92672405310458	0.618696484635556	1.2988969663772	1.97519595527198	1.0885483862455	17.2847086537261	0.864865460176007	83.5585336108618	0.18498512117338	0.280169776125888	0.166039524349573	0.172309098552511	0.266502575610473	0.153564906346305	0.232113990459685	0.302596954283461	0.207844265686666	0.00259447577262822	0.00257804768972402	0.00591196119971876
157	27.2519279267591	0.08	1.10741058909769	0.531556482402311	1.68326469579306	0.12374874807859	24.1574042997099	14.1209653312507	34.1938432681691	15.27	11.95	20.58	0.895768015809002	1.53243277701117	2.16909753821333	0.887352170308561	1.5180353914565	2.14871861260445	0.909402010505638	1.5547028576108	2.19617130152207	1.10741058909769	17.0197234797392	-4.4526863349317	77.6626905324315	0.18498512117338	0.280169776125888	0.166039524349573	0.172309098552511	0.266502575610473	0.153564906346305	0.232113990459685	0.302596954283461	0.207844265686666	0.00259447577262822	0.00257804768972402	0.00591196119971876
157	27.2519279267591	0.08	1.11442121980708	0.530882048622247	1.69796039099191	0.106685974025039	23.7790322816585	13.0359710474169	34.5220935159001	17.06	12.34	23.64	0.742558351271325	1.35450738128134	1.96645641129135	0.733181234654589	1.33740249834418	1.94162376203377	0.7459682318273	1.36221442633688	1.97623844906495	1.11442121980708	18.7365694977436	1.11571503762355	86.4705355286557	0.18498512117338	0.280169776125888	0.166039524349573	0.172309098552511	0.266502575610473	0.153564906346305	0.232113990459685	0.302596954283461	0.207844265686666	0.00259447577262822	0.00257804768972402	0.00591196119971876
157	27.2519279267591	0.08	1.14131498002466	0.549623322252785	1.73300663779654	0.0883345965943754	21.5708363630141	10.7513967360877	32.3902759899406	15.59	12.15	20.54	0.668342543502354	1.34091485917727	2.01348717485218	0.661638043870534	1.3274634288186	1.99328881376667	0.679659457659818	1.36073520445794	2.04445078862003	1.14131498002466	17.4630863194134	0.824543527241513	84.0367114566028	0.18498512117338	0.280169776125888	0.166039524349573	0.172309098552511	0.266502575610473	0.153564906346305	0.232113990459685	0.302596954283461	0.207844265686666	0.00259447577262822	0.00257804768972402	0.00591196119971876
157	27.2519279267591	0.08	1.1633971200344	0.562621302865448	1.76417293720334	0.0989838380250408	21.5432829136533	11.3952587582931	31.6913070690135	16.88	12.11	20.93	0.655854025149228	1.23992347287114	1.82399292059306	0.647765600376928	1.22463191812092	1.8014982358649	0.664928427231193	1.2543645993487	1.84744161695796	1.1633971200344	17.6301813822276	0.217240165294595	83.5103197600208	0.18498512117338	0.280169776125888	0.166039524349573	0.172309098552511	0.266502575610473	0.153564906346305	0.232113990459685	0.302596954283461	0.207844265686666	0.00259447577262822	0.00257804768972402	0.00591196119971876
157	27.2519279267591	0.08	1.18103870140042	0.575842275101079	1.78623512769976	0.104797331497033	22.4499997595689	12.2055797861845	32.6944197329533	15.72	11.82	21.84	0.752791381836868	1.38462626415933	2.01646114648179	0.745056294969546	1.3703989434295	1.99574159188944	0.761338971536113	1.39663379680083	2.03932298654542	1.18103870140042	17.2922133922927	-0.48029729499487	82.3154683295765	0.18498512117338	0.280169776125888	0.166039524349573	0.172309098552511	0.266502575610473	0.153564906346305	0.232113990459685	0.302596954283461	0.207844265686666	0.00259447577262822	0.00257804768972402	0.00591196119971876
157	27.2519279267591	0.08	1.21992183329579	0.588188046138139	1.85165562045345	0.0932322490150447	23.1772866749447	11.891989319783	34.4625840301064	15.92	11.86	21.09	0.724642310100182	1.41231564428386	2.09998897846754	0.716928193562026	1.39728096121773	2.07763372887343	0.733063575953696	1.4285289485661	2.12423838284379	1.21992183329579	17.4061068790883	-2.75566419928196	80.388783370101	0.18498512117338	0.280169776125888	0.166039524349573	0.172309098552511	0.266502575610473	0.153564906346305	0.232113990459685	0.302596954283461	0.207844265686666	0.00259447577262822	0.00257804768972402	0.00591196119971876
157	27.2519279267591	0.08	1.28380401163105	0.626110030836272	1.94149799242583	0.104034835420181	24.0867456649356	13.0505406793788	35.1229506504924	16.05	12.37	20.72	0.788864418630427	1.455968536667	2.12307265470358	0.780274115597271	1.44011383382919	2.09995355206111	0.800503838046959	1.48056254005889	2.15784958741191	1.28380401163105	16.8163905968658	-3.94823118960576	78.2853305292159	0.18498512117338	0.280169776125888	0.166039524349573	0.172309098552511	0.266502575610473	0.153564906346305	0.232113990459685	0.302596954283461	0.207844265686666	0.00259447577262822	0.00257804768972402	0.00591196119971876
157	27.2519279267591	0.08	1.2893681771693	0.613465337740925	1.96527101659768	0.103571531069694	24.6555288480042	13.3305498326903	35.9805078633181	16.13	12.69	21.38	0.802057409182775	1.48344590718735	2.16483440519192	0.793211264034199	1.46708451252308	2.14095776101196	0.813422576181177	1.50527960615965	2.19984077272335	1.2893681771693	17.4785203567182	-1.31851352711754	82.2268530023646	0.18498512117338	0.280169776125888	0.166039524349573	0.172309098552511	0.266502575610473	0.153564906346305	0.232113990459685	0.302596954283461	0.207844265686666	0.00259447577262822	0.00257804768972402	0.00591196119971876
157	27.2519279267591	0.08	1.38955361388028	0.646312846313689	2.13279438144687	0.0684388763264039	22.2896702082121	9.45031106309415	35.1290293533301	16.47	12.52	20.42	0.557201001849524	1.31422410204187	2.07124720223422	0.550720045585473	1.2989380043891	2.04715596319272	0.56563970343288	1.33819849143188	2.10756241151854	1.38955361388028	17.2188533390415	-1.61983774478135	81.8864425298473	0.18498512117338	0.280169776125888	0.166039524349573	0.172309098552511	0.266502575610473	0.153564906346305	0.232113990459685	0.302596954283461	0.207844265686666	0.00259447577262822	0.00257804768972402	0.00591196119971876
157	27.2519279267591	0.09	0.920091002375358	0.454548718116747	1.38563328663397	0.0907083093268824	18.1185725118168	9.1620893254404	27.0750556981932	15.87	12.34	21.73	0.559856479992106	1.10714923950601	1.65444199901992	0.553944260087086	1.09545747562444	1.6369706911618	0.566407173155823	1.12195510045177	1.67497056401033	0.920091002375358	17.8715241970756	-2.06346488771413	81.3483061571416	0.18498512117338	0.280169776125888	0.166039524349573	0.172309098552511	0.266502575610473	0.153564906346305	0.232113990459685	0.302596954283461	0.207844265686666	0.00259447577262822	0.00257804768972402	0.00591196119971876
157	27.2519279267591	0.09	0.966660713711841	0.480251687658243	1.45306973976544	0.142467640434023	23.2763911644968	14.360428289181	32.1923540398126	15.94	11.38	20.79	0.873522068125284	1.41586594348461	1.95820981884393	0.864176397085259	1.40071782321676	1.93725924934826	0.881777788822332	1.43078706978948	1.97698255666277	0.966660713711841	17.5995053561368	-3.58531971331595	79.1227588592506	0.18498512117338	0.280169776125888	0.166039524349573	0.172309098552511	0.266502575610473	0.153564906346305	0.232113990459685	0.302596954283461	0.207844265686666	0.00259447577262822	0.00257804768972402	0.00591196119971876
157	27.2519279267591	0.09	0.967632633922106	0.476842122799337	1.45842314504488	0.105223460883012	20.8373566786975	11.350352530012	30.324360827383	15.95	12.18	22.25	0.69023211896699	1.26715120221848	1.84407028546998	0.682841608998868	1.25358345691401	1.82432530482914	0.697054832016461	1.27957048775813	1.86455030456143	0.967632633922106	18.2333427611353	-0.901706989233344	82.9708797302455	0.18498512117338	0.280169776125888	0.166039524349573	0.172309098552511	0.266502575610473	0.153564906346305	0.232113990459685	0.302596954283461	0.207844265686666	0.00259447577262822	0.00257804768972402	0.00591196119971876
157	27.2519279267591	0.09	0.981895593705414	0.479400140077172	1.48439104733366	0.116483058899817	22.9616134994375	13.0882773987815	32.8349496000934	16.58	12.64	21.21	0.766669268650505	1.34501759798338	1.92336592731625	0.757604901385678	1.32911539088535	1.90062588038502	0.777961333621437	1.36512827715005	1.95138047134078	0.981895593705414	18.4941426192393	-0.19682707466151	84.4448921788288	0.18498512117338	0.280169776125888	0.166039524349573	0.172309098552511	0.266502575610473	0.153564906346305	0.232113990459685	0.302596954283461	0.207844265686666	0.00259447577262822	0.00257804768972402	0.00591196119971876
157	27.2519279267591	0.09	0.99293956270918	0.512984408922603	1.47289471649576	0.11638635993285	20.2240146985758	11.5237393665101	28.9242900306415	16.3	11.5	21.51	0.686078320520757	1.20405864774327	1.72203897496578	0.678295249047494	1.19039945719156	1.70250366533563	0.692174762626653	1.21548536717587	1.73485893020093	0.99293956270918	17.5461889983989	2.28878646252537	85.1871200676769	0.18498512117338	0.280169776125888	0.166039524349573	0.172309098552511	0.266502575610473	0.153564906346305	0.232113990459685	0.302596954283461	0.207844265686666	0.00259447577262822	0.00257804768972402	0.00591196119971876
157	27.2519279267591	0.09	0.998515219159279	0.489860616810358	1.5071698215082	0.105091595971411	19.562758266042	10.6498210047161	28.475695527368	15.18	10.58	19.39	0.679284932724706	1.24778500284403	1.81628507296335	0.673021433876152	1.23627952178292	1.7995376096897	0.686711510403869	1.26246345549974	1.83526494408507	0.998515219159279	16.4496453905863	-2.51899942771425	78.3400239658718	0.18498512117338	0.280169776125888	0.166039524349573	0.172309098552511	0.266502575610473	0.153564906346305	0.232113990459685	0.302596954283461	0.207844265686666	0.00259447577262822	0.00257804768972402	0.00591196119971876
157	27.2519279267591	0.09	1.00328705594166	0.499310679660391	1.50726343222293	0.152979360440502	23.8237901508354	15.0713954892121	32.5761848124586	15.22	11.17	20.54	0.958927663508608	1.51580465402904	2.07268164454946	0.950009794610786	1.50170792109104	2.05340604757129	0.969125187045454	1.53380147171143	2.09628548728766	1.00328705594166	16.9186713948888	1.3416044855184	82.8760188350588	0.18498512117338	0.280169776125888	0.166039524349573	0.172309098552511	0.266502575610473	0.153564906346305	0.232113990459685	0.302596954283461	0.207844265686666	0.00259447577262822	0.00257804768972402	0.00591196119971876
157	27.2519279267591	0.09	1.01326705706714	0.516248134290899	1.51028597984339	0.114374427026108	22.6761172898006	12.8243359349059	32.5278986446953	15.85	11.92	20.53	0.784836443423002	1.3877555403028	1.9906746371826	0.776584948289487	1.37316516522111	1.96974538215274	0.795500389928779	1.40801818758804	2.01773452372215	1.01326705706714	17.425219781927	0.918463558303423	83.7482125510781	0.18498512117338	0.280169776125888	0.166039524349573	0.172309098552511	0.266502575610473	0.153564906346305	0.232113990459685	0.302596954283461	0.207844265686666	0.00259447577262822	0.00257804768972402	0.00591196119971876
157	27.2519279267591	0.09	1.01617026766997	0.506795085414253	1.52554544992568	0.0968358550008727	19.1960100155013	10.0430476282988	28.3489724027038	15.52	11.54	21.32	0.627116180081763	1.19865293079085	1.77018968149994	0.620912909489855	1.18679616690619	1.75267942432253	0.633770021406558	1.21231302785561	1.78612250495298	1.01617026766997	17.3592506204322	0.698243191989804	83.1239267305054	0.18498512117338	0.280169776125888	0.166039524349573	0.172309098552511	0.266502575610473	0.153564906346305	0.232113990459685	0.302596954283461	0.207844265686666	0.00259447577262822	0.00257804768972402	0.00591196119971876
157	27.2519279267591	0.09	1.02872267011691	0.526402675055332	1.53104266517848	0.104924855622013	21.0655694898206	11.4594225742092	30.6717164054321	15.09	11.61	23.14	0.735238141564215	1.35156985985887	1.96790157815353	0.728597300499244	1.33936216806471	1.95012703563018	0.739092639106258	1.35961715374483	1.97693943708226	1.02872267011691	17.9318137757792	-2.19023096287666	81.1204299915315	0.18498512117338	0.280169776125888	0.166039524349573	0.172309098552511	0.266502575610473	0.153564906346305	0.232113990459685	0.302596954283461	0.207844265686666	0.00259447577262822	0.00257804768972402	0.00591196119971876
157	27.2519279267591	0.09	1.03125363783976	0.514911053211014	1.54759622246851	0.099606855034306	19.6560444223121	10.4292028764898	28.8828859681343	15.15	11.49	21.1	0.666756447374797	1.2566439164786	1.8465313855824	0.660657871972625	1.24514985787819	1.82964184378376	0.673936826289794	1.26968182121235	1.86818437547636	1.03125363783976	17.2231934062256	4.24869917605588	86.6665974126639	0.18498512117338	0.280169776125888	0.166039524349573	0.172309098552511	0.266502575610473	0.153564906346305	0.232113990459685	0.302596954283461	0.207844265686666	0.00259447577262822	0.00257804768972402	0.00591196119971876
157	27.2519279267591	0.09	1.04925555683626	0.534610687826463	1.56390042584605	0.1334862987279	24.738765288461	14.8979098249825	34.5796207519395	16.98	12.61	22.14	0.852480435781431	1.4155887410754	1.97869704636937	0.841825350023192	1.39789540900411	1.95396546798503	0.862293704454979	1.42961939771575	2.00111281290216	1.04925555683626	18.4406864947269	-1.95482931298112	82.7988046125946	0.18498512117338	0.280169776125888	0.166039524349573	0.172309098552511	0.266502575610473	0.153564906346305	0.232113990459685	0.302596954283461	0.207844265686666	0.00259447577262822	0.00257804768972402	0.00591196119971876
157	27.2519279267591	0.09	1.06051867111409	0.522954658115921	1.59808268411226	0.146370934123998	27.4328472256482	17.0894424311492	37.7762520201473	16.63	12.1	21.72	0.997823249818775	1.60175692570197	2.20569060158516	0.98593210201789	1.58266864694311	2.17940519186833	1.00760969725457	1.61741303460599	2.22548193155038	1.06051867111409	18.3048821703128	-2.35831649691429	81.7524817190492	0.18498512117338	0.280169776125888	0.166039524349573	0.172309098552511	0.266502575610473	0.153564906346305	0.232113990459685	0.302596954283461	0.207844265686666	0.00259447577262822	0.00257804768972402	0.00591196119971876
157	27.2519279267591	0.09	1.06841104257592	0.536670520657913	1.60015156449393	0.102510912996395	21.6369738507992	11.6413128389643	31.6326348626341	15.64	11.92	21.38	0.721710012205407	1.34139687490244	1.96108373759947	0.714409616364252	1.32782808965454	1.94124656294482	0.730413699407492	1.35736823838218	1.98665060390054	1.06841104257592	17.4200063736601	-2.4226444526892	80.310320677649	0.18498512117338	0.280169776125888	0.166039524349573	0.172309098552511	0.266502575610473	0.153564906346305	0.232113990459685	0.302596954283461	0.207844265686666	0.00259447577262822	0.00257804768972402	0.00591196119971876
157	27.2519279267591	0.09	1.07560972454758	0.531081137265078	1.62013831183009	0.140627789764878	24.7417563588278	15.1924667489866	34.291045968669	14.87	11.38	20.92	0.988789079386664	1.61029666193518	2.23180424448371	0.980315799424584	1.59649746580425	2.21267913218392	1.00304425132787	1.62715134971848	2.2579162906754	1.07560972454758	16.6157425772468	2.7827135655151	84.0861309762625	0.18498512117338	0.280169776125888	0.166039524349573	0.172309098552511	0.266502575610473	0.153564906346305	0.232113990459685	0.302596954283461	0.207844265686666	0.00259447577262822	0.00257804768972402	0.00591196119971876
157	27.2519279267591	0.09	1.0777640181499	0.540389030475154	1.61513900582464	0.0944832004209177	20.2160939202232	10.4447642440025	29.9874235964438	15.35	11.68	21.29	0.659359739992986	1.27620673090502	1.89305372181705	0.653063644709164	1.26402048614018	1.87497732757121	0.666731829642725	1.29226995730225	1.91400931872829	1.0777640181499	17.3673251196795	1.74383712505066	84.5893899127255	0.18498512117338	0.280169776125888	0.166039524349573	0.172309098552511	0.266502575610473	0.153564906346305	0.232113990459685	0.302596954283461	0.207844265686666	0.00259447577262822	0.00257804768972402	0.00591196119971876
157	27.2519279267591	0.09	1.08079467121164	0.531335394638523	1.63025394778476	0.116302483299222	23.2161291419491	13.2245853595049	33.2076729243933	15.5	12.03	20.88	0.827017352761383	1.45185207266566	2.07668679256993	0.818875407368429	1.43755866001256	2.05624191265669	0.839380843726826	1.47520305354612	2.10731684218411	1.08079467121164	17.3528647793692	-0.958087452722245	81.827521289977	0.18498512117338	0.280169776125888	0.166039524349573	0.172309098552511	0.266502575610473	0.153564906346305	0.232113990459685	0.302596954283461	0.207844265686666	0.00259447577262822	0.00257804768972402	0.00591196119971876
157	27.2519279267591	0.09	1.09292565905143	0.541914273421019	1.64393704468184	0.096679678856569	20.5001915503514	10.7166369933409	30.2837461073618	16.12	12.26	22.03	0.645032543914069	1.23390301590559	1.82277348789712	0.637925673271491	1.22030805980258	1.80269044633367	0.652588774966552	1.24793677436189	1.84143050426521	1.09292565905143	17.6202313654984	0.216285901390252	83.4345398391628	0.18498512117338	0.280169776125888	0.166039524349573	0.172309098552511	0.266502575610473	0.153564906346305	0.232113990459685	0.302596954283461	0.207844265686666	0.00259447577262822	0.00257804768972402	0.00591196119971876
157	27.2519279267591	0.09	1.09450299946761	0.56519228633782	1.62381371259739	0.102936938930763	21.383623616941	11.5278067454894	31.2394404883926	15.65	11.58	20.95	0.71420221181555	1.32481673409612	1.93543125637669	0.70696317107872	1.31138860107119	1.91581403106367	0.72174147569385	1.34058007878419	1.95791585088248	1.09450299946761	17.4630480368746	2.56715342997171	85.3362730947498	0.18498512117338	0.280169776125888	0.166039524349573	0.172309098552511	0.266502575610473	0.153564906346305	0.232113990459685	0.302596954283461	0.207844265686666	0.00259447577262822	0.00257804768972402	0.00591196119971876
157	27.2519279267591	0.09	1.11651059325796	0.565067504968584	1.66795368154735	0.0891748824035132	19.7368145595561	9.88857172335857	29.5850573957536	16.57	12.18	21.89	0.579484444014371	1.15660555756929	1.73372667112422	0.572640295801186	1.14294517385759	1.713250051914	0.585311454528304	1.16940803086829	1.75097705812852	1.11651059325796	17.8646071156087	-2.64215230607029	81.2885939261628	0.18498512117338	0.280169776125888	0.166039524349573	0.172309098552511	0.266502575610473	0.153564906346305	0.232113990459685	0.302596954283461	0.207844265686666	0.00259447577262822	0.00257804768972402	0.00591196119971876
157	27.2519279267591	0.09	1.11880024069956	0.570315735537347	1.66728474586178	0.116570844003379	23.7299494065898	13.5305836186348	33.9293151945447	15.7	11.91	21.75	0.835351306653941	1.46503985358961	2.09472840052527	0.82679379600142	1.45003168390866	2.0732695718159	0.843024679089723	1.47992910589168	2.12040049065028	1.11880024069956	17.832673256385	-0.291803810684565	83.2678435602028	0.18498512117338	0.280169776125888	0.166039524349573	0.172309098552511	0.266502575610473	0.153564906346305	0.232113990459685	0.302596954283461	0.207844265686666	0.00259447577262822	0.00257804768972402	0.00591196119971876
157	27.2519279267591	0.09	1.12079302321673	0.56622755703582	1.67535848939764	0.108221013286081	21.132487395438	11.6612025180612	30.6037722728148	16.17	11.99	21.63	0.699541559827465	1.2677125856225	1.83588361141753	0.691763885502468	1.25361784673221	1.81547180796196	0.706927494051375	1.27990232432878	1.85478930876892	1.12079302321673	17.2387794932259	2.64176509550639	85.4716214626501	0.18498512117338	0.280169776125888	0.166039524349573	0.172309098552511	0.266502575610473	0.153564906346305	0.232113990459685	0.302596954283461	0.207844265686666	0.00259447577262822	0.00257804768972402	0.00591196119971876
157	27.2519279267591	0.09	1.14641954515419	0.576672631581161	1.71616645872721	0.0727896387725515	18.4966096740388	8.18961742567561	28.8036019224019	16.04	11.32	21.21	0.495178710057932	1.11838280627376	1.74158690248959	0.489790770667924	1.10621390916119	1.72263704765446	0.498943064528639	1.12665063851763	1.7577315811683	1.14641954515419	17.3166321362702	0.721648349338951	83.6842122305996	0.18498512117338	0.280169776125888	0.166039524349573	0.172309098552511	0.266502575610473	0.153564906346305	0.232113990459685	0.302596954283461	0.207844265686666	0.00259447577262822	0.00257804768972402	0.00591196119971876
157	27.2519279267591	0.09	1.14743245004007	0.585661422506487	1.70920347757365	0.133694102201095	23.8617898201054	14.3783042325143	33.3452754076965	16.49	11.29	20.56	0.84630677514841	1.40450459702029	1.96270241889216	0.836420435698262	1.38809753327795	1.93977463085763	0.855500026758527	1.416460291135	1.98115586828766	1.14743245004007	17.3405781714997	3.83943685558526	86.5319482454002	0.18498512117338	0.280169776125888	0.166039524349573	0.172309098552511	0.266502575610473	0.153564906346305	0.232113990459685	0.302596954283461	0.207844265686666	0.00259447577262822	0.00257804768972402	0.00591196119971876
157	27.2519279267591	0.09	1.15434197801073	0.574472278277163	1.73421167774429	0.0697663249887404	16.1591878188335	6.94667520333922	25.3717004343278	15.64	11.48	19.93	0.430501941500959	1.00142320253328	1.5723444635656	0.426142238644385	0.991281767208965	1.55642129577354	0.436069757796143	1.01565384847139	1.59347708382798	1.15434197801073	16.1861624425519	-0.563013064698591	80.290579498579	0.18498512117338	0.280169776125888	0.166039524349573	0.172309098552511	0.266502575610473	0.153564906346305	0.232113990459685	0.302596954283461	0.207844265686666	0.00259447577262822	0.00257804768972402	0.00591196119971876
157	27.2519279267591	0.09	1.15778017455493	0.565727780630033	1.74983256847983	0.113888830349995	24.1102239501302	13.6102010790383	34.6102468212221	15.39	12.3	19.78	0.856885435725642	1.51795698204409	2.17902852836253	0.848630656418188	1.50333379046846	2.15803692451873	0.874490072607966	1.54528711185808	2.22183783408918	1.15778017455493	17.0388780901427	-1.08554975119163	81.5907800811823	0.18498512117338	0.280169776125888	0.166039524349573	0.172309098552511	0.266502575610473	0.153564906346305	0.232113990459685	0.302596954283461	0.207844265686666	0.00259447577262822	0.00257804768972402	0.00591196119971876
157	27.2519279267591	0.09	1.16821161791993	0.581341571102614	1.75508166473724	0.135742793598345	25.3096289957947	15.338729149827	35.2805288417624	16.18	11.54	19.65	0.919830050674582	1.51776311416381	2.11569617765304	0.909593514418867	1.50087234490233	2.09215117538579	0.932132814310209	1.53923699598718	5.33756411969645	1.16821161791993	16.9328050675291	-1.12988549906967	80.7149523260496	0.18498512117338	0.280169776125888	0.166039524349573	0.172309098552511	0.266502575610473	0.153564906346305	0.232113990459685	0.302596954283461	0.207844265686666	0.00259447577262822	0.00257804768972402	0.00591196119971876
157	27.2519279267591	0.09	1.17374750130804	0.605564487374283	1.74193051524179	0.0959492644725801	21.3897290628077	11.1387269727916	31.6407311528238	16.77	12.53	21.45	0.645276375377969	1.23912605755397	1.83297573972998	0.637439348991039	1.22407659350983	1.81071383802863	0.652688108788946	1.25668426989864	1.85651343337037	1.17374750130804	17.5022015359876	1.52440396052483	84.9868974195231	0.18498512117338	0.280169776125888	0.166039524349573	0.172309098552511	0.266502575610473	0.153564906346305	0.232113990459685	0.302596954283461	0.207844265686666	0.00259447577262822	0.00257804768972402	0.00591196119971876
157	27.2519279267591	0.09	1.20001501696691	0.601862993501994	1.79816704043184	0.0881045814019311	21.5453204819278	10.7232167881767	32.3674241756788	16.12	12.88	22.78	0.645390946505611	1.29673353185676	1.9480761172079	0.638278995751851	1.28244404566355	1.92660909557524	0.653878754406382	1.31103330220721	1.97279026034982	1.20001501696691	18.0982886452235	-1.38587549553812	82.928195597955	0.18498512117338	0.280169776125888	0.166039524349573	0.172309098552511	0.266502575610473	0.153564906346305	0.232113990459685	0.302596954283461	0.207844265686666	0.00259447577262822	0.00257804768972402	0.00591196119971876
157	27.2519279267591	0.09	1.20161106761882	0.602015969327316	1.80120616591032	0.0983528092721958	21.5169605797605	11.3453126854723	31.6886084740487	15.85	11.78	21.33	0.694051867333184	1.31630454653226	1.93855722573133	0.68674659909727	1.30244973503305	1.91815287096884	0.701366151290518	1.33130504340165	1.95906933222869	1.20161106761882	17.0667908476898	-3.26715551050793	79.0740988030114	0.18498512117338	0.280169776125888	0.166039524349573	0.172309098552511	0.266502575610473	0.153564906346305	0.232113990459685	0.302596954283461	0.207844265686666	0.00259447577262822	0.00257804768972402	0.00591196119971876
157	27.2519279267591	0.09	1.20880800666012	0.605161230563104	1.81245478275714	0.0781038632849032	18.1020792755584	8.39209193938609	27.8120666117307	15.26	10.86	19.03	0.532515292922208	1.14865686857932	1.76479844423644	0.527517338135493	1.1378760794247	1.7482348207139	0.540147981491406	1.16389310873516	1.78971062820176	1.20880800666012	15.7740674069249	0.663079483330059	81.100843513137	0.18498512117338	0.280169776125888	0.166039524349573	0.172309098552511	0.266502575610473	0.153564906346305	0.232113990459685	0.302596954283461	0.207844265686666	0.00259447577262822	0.00257804768972402	0.00591196119971876
157	27.2519279267591	0.09	1.22979675179849	0.617285303048915	1.84230820054807	0.0873571502903921	20.3206275487721	10.0659082724198	30.5753468251244	16.73	11.93	20.82	0.584381706888789	1.17972493794125	1.77506816899371	0.577320586851911	1.16547024909815	1.75361991134438	0.590637860066063	1.19269821434619	1.79521757060767	1.22979675179849	17.1081680287324	-2.598303318617	80.1082505154215	0.18498512117338	0.280169776125888	0.166039524349573	0.172309098552511	0.266502575610473	0.153564906346305	0.232113990459685	0.302596954283461	0.207844265686666	0.00259447577262822	0.00257804768972402	0.00591196119971876
157	27.2519279267591	0.09	1.24503920129671	0.631088592030547	1.85898981056287	0.103660845661437	23.544399531782	12.7349920040423	34.3538070595216	15.7	11.67	20.69	0.78619778858037	1.45351915725303	2.12084052592569	0.778142727890975	1.43862699500717	2.09911126212337	0.796622228379273	1.47009758594667	2.14717371726945	1.24503920129671	17.0797008847324	-2.7008954209853	79.7387415971771	0.18498512117338	0.280169776125888	0.166039524349573	0.172309098552511	0.266502575610473	0.153564906346305	0.232113990459685	0.302596954283461	0.207844265686666	0.00259447577262822	0.00257804768972402	0.00591196119971876
157	27.2519279267591	0.09	1.25484214301622	0.642245946246146	1.86743833978629	0.103277069306978	23.1092120487974	12.4776327160907	33.740791381504	14.87	11.35	20.75	0.811995659666929	1.50385736693052	2.1957190741941	0.805034100659939	1.49096420466623	2.17689430867252	0.820599116163395	1.52335776481289	2.22478954186055	1.25484214301622	16.6766179798811	-4.32762168499495	77.3195248831635	0.18498512117338	0.280169776125888	0.166039524349573	0.172309098552511	0.266502575610473	0.153564906346305	0.232113990459685	0.302596954283461	0.207844265686666	0.00259447577262822	0.00257804768972402	0.00591196119971876
157	27.2519279267591	0.09	1.29633959176456	0.670450625784563	1.92222855774456	0.119269803460403	25.1269686277442	14.4663661170706	35.7875711384177	15.12	11.71	19.96	0.92629965998119	1.60891147838242	2.29152329678365	0.917873326476218	1.59427558323688	2.27067783999755	0.941603183120011	1.63519589651539	2.32755856808441	1.29633959176456	16.7750250262339	-3.77996018658074	77.9239953443142	0.18498512117338	0.280169776125888	0.166039524349573	0.172309098552511	0.266502575610473	0.153564906346305	0.232113990459685	0.302596954283461	0.207844265686666	0.00259447577262822	0.00257804768972402	0.00591196119971876
157	27.2519279267591	0.09	1.32153910851637	0.665276080005976	1.97780213702676	0.111360748202599	26.1139633366951	14.5965506729808	37.6313760004093	15.62	11.63	18.87	0.906058751041141	1.62098467889251	2.33591060674388	0.896928886122204	1.60465089133519	2.31237289654818	0.921980280404585	1.64968188040718	2.37881272052412	1.32153910851637	16.535404392975	-0.768433263721004	80.866428746944	0.18498512117338	0.280169776125888	0.166039524349573	0.172309098552511	0.266502575610473	0.153564906346305	0.232113990459685	0.302596954283461	0.207844265686666	0.00259447577262822	0.00257804768972402	0.00591196119971876
157	27.2519279267591	0.09	1.47314200627378	0.746045719354672	2.20023829319288	0.0775155866417381	22.2606444254831	10.2709478217482	34.2503410292181	15.58	11.65	20.99	0.639017102044335	1.38496784691001	2.13091859177568	0.632623610639629	1.37111097203657	2.10959833343351	0.646267298831103	1.40126446911727	2.15545500497566	1.47314200627378	16.8000286580001	1.06759610206029	83.3813485584554	0.18498512117338	0.280169776125888	0.166039524349573	0.172309098552511	0.266502575610473	0.153564906346305	0.232113990459685	0.302596954283461	0.207844265686666	0.00259447577262822	0.00257804768972402	0.00591196119971876
157	27.2519279267591	0.1	0.96857978262034	0.509353667895681	1.427805897345	0.179746085499054	26.6474882411766	17.7598539476528	35.5351225347005	15.91	11.67	22.26	1.08231495838802	1.62394213442876	2.1655693104695	1.07079669090027	1.60665973456539	2.1425227782305	1.08830552885554	1.63786788871748	2.18318345585994	0.96857978262034	18.274615985089	2.33047124254747	85.9912357258182	0.18498512117338	0.280169776125888	0.166039524349573	0.172309098552511	0.266502575610473	0.153564906346305	0.232113990459685	0.302596954283461	0.207844265686666	0.00259447577262822	0.00257804768972402	0.00591196119971876
157	27.2519279267591	0.1	0.990699234952014	0.530477159272227	1.4509213106318	0.142808181570711	22.8094489578951	14.0845035336606	31.5343943821296	14.89	11.05	22.55	0.915420057211965	1.48249649127554	2.04957292533911	0.907534527174152	1.46972610185616	2.03191767653817	0.919089087932067	1.48915162952599	2.05686179323307	0.990699234952014	17.2166265717282	3.95099365382615	85.8739121650057	0.18498512117338	0.280169776125888	0.166039524349573	0.172309098552511	0.266502575610473	0.153564906346305	0.232113990459685	0.302596954283461	0.207844265686666	0.00259447577262822	0.00257804768972402	0.00591196119971876
157	27.2519279267591	0.1	0.998448577231041	0.518263336000769	1.47863381846131	0.10710917099036	22.3021227934718	12.2486173736989	32.3556282132446	17.9	13.92	23.45	0.665794278087375	1.21226953966082	1.75874480123427	0.656522737799907	1.19538804000522	1.73425334221053	0.673711802962074	1.22589728273364	1.78016367235126	0.998448577231041	19.7265325353279	-0.923282931471667	85.7416842604809	0.18498512117338	0.280169776125888	0.166039524349573	0.172309098552511	0.266502575610473	0.153564906346305	0.232113990459685	0.302596954283461	0.207844265686666	0.00259447577262822	0.00257804768972402	0.00591196119971876
157	27.2519279267591	0.1	1.01406501900924	0.546449205494043	1.48168083252444	0.118532952979188	20.8994492539683	12.0012158804556	29.7976826274811	16.39	12.12	21.62	0.71081607117931	1.23784661125129	1.76487715132328	0.702643289303843	1.22361416665805	1.74458504401227	0.719247002483613	1.25066311408344	1.78423695752954	1.01406501900924	18.2462387409991	1.43499882061383	85.3525041629756	0.18498512117338	0.280169776125888	0.166039524349573	0.172309098552511	0.266502575610473	0.153564906346305	0.232113990459685	0.302596954283461	0.207844265686666	0.00259447577262822	0.00257804768972402	0.00591196119971876
157	27.2519279267591	0.1	1.02394261547676	0.546196023875493	1.50168920707802	0.164892835258497	25.304868012166	16.4136808982533	34.1960551260787	16	11.66	21.31	0.99501005941494	1.53400071442549	2.07299136943604	0.984261383373062	1.51742954856505	2.05059771375704	1.00598121714942	1.54908841849984	2.09704309198937	1.02394261547676	17.4543212424358	1.6126216113342	83.9967816664893	0.18498512117338	0.280169776125888	0.166039524349573	0.172309098552511	0.266502575610473	0.153564906346305	0.232113990459685	0.302596954283461	0.207844265686666	0.00259447577262822	0.00257804768972402	0.00591196119971876
157	27.2519279267591	0.1	1.02677582538255	0.550684987359088	1.50286666340601	0.149250617182991	26.0426261489198	16.3350011458434	35.7502511519963	16.15	12.2	21.21	0.981274848426216	1.56443050102906	2.1475861536319	0.970405525497915	1.54710171659945	2.12379790770099	0.994680909823471	1.58451899715202	2.17570252622197	1.02677582538255	18.2768325519926	4.74407076713619	88.458849492717	0.18498512117338	0.280169776125888	0.166039524349573	0.172309098552511	0.266502575610473	0.153564906346305	0.232113990459685	0.302596954283461	0.207844265686666	0.00259447577262822	0.00257804768972402	0.00591196119971876
157	27.2519279267591	0.1	1.04440013656008	0.548147645400618	1.54065262771954	0.126089838602575	25.1555471910313	14.8157366684708	35.4953577135919	16.62	12.37	20.94	0.865612475495005	1.46971804127696	2.07382360705891	0.855312838097048	1.45223035096411	2.04914786383118	0.878476243161772	1.48809843662232	2.10420975576177	1.04440013656008	17.643501292233	0.016538709175067	83.3557631296361	0.18498512117338	0.280169776125888	0.166039524349573	0.172309098552511	0.266502575610473	0.153564906346305	0.232113990459685	0.302596954283461	0.207844265686666	0.00259447577262822	0.00257804768972402	0.00591196119971876
157	27.2519279267591	0.1	1.05346305215518	0.565265743895378	1.54166036041499	0.113758266183776	20.3836617283828	11.5008126863818	29.2665107703838	16.18	11.6	20.47	0.689814429547379	1.22260438202778	1.75539433450818	0.682141742725515	1.2090055645364	1.73586938634728	0.697958812417945	1.23862853649305	1.77585903152097	1.05346305215518	17.5826138927808	-3.48799600887922	79.3754191552398	0.18498512117338	0.280169776125888	0.166039524349573	0.172309098552511	0.266502575610473	0.153564906346305	0.232113990459685	0.302596954283461	0.207844265686666	0.00259447577262822	0.00257804768972402	0.00591196119971876
157	27.2519279267591	0.1	1.06397664540259	0.578065312777692	1.5498879780275	0.116461093680335	21.2167134569499	12.0926986878615	30.3407282260383	15.87	12.22	20.79	0.738935637480901	1.29646707391279	1.85399851034469	0.731132360318739	1.28277617663269	1.83441999294664	0.749214568345111	1.3199798625845	1.8824937631676	1.06397664540259	17.7026602389016	-0.225922739662152	83.1410333838965	0.18498512117338	0.280169776125888	0.166039524349573	0.172309098552511	0.266502575610473	0.153564906346305	0.232113990459685	0.302596954283461	0.207844265686666	0.00259447577262822	0.00257804768972402	0.00591196119971876
157	27.2519279267591	0.1	1.06524627414623	0.579555417242468	1.55093713104999	0.0982337411328295	19.1736900947168	10.1036790941586	28.2437010952749	16.14	12.06	21.31	0.607422358398401	1.15270169885604	1.69798103931368	0.600708361974139	1.13996058885679	1.67921281573944	0.61446043101203	1.1670142404233	1.71961143332541	1.06524627414623	18.1876992846307	2.57023892836219	86.2676193246956	0.18498512117338	0.280169776125888	0.166039524349573	0.172309098552511	0.266502575610473	0.153564906346305	0.232113990459685	0.302596954283461	0.207844265686666	0.00259447577262822	0.00257804768972402	0.00591196119971876
157	27.2519279267591	0.1	1.06952620375588	0.572856482463217	1.56619592504854	0.119667987502846	21.2065761752389	12.2262880240252	30.1868643264526	15.95	12.02	21.71	0.743355137860272	1.28935432613007	1.83535351439986	0.735391451851729	1.27554126090176	1.8156910699518	0.752283939089686	1.30224055017549	1.85645132782847	1.06952620375588	17.5380439859862	5.01765912441224	88.112174951683	0.18498512117338	0.280169776125888	0.166039524349573	0.172309098552511	0.266502575610473	0.153564906346305	0.232113990459685	0.302596954283461	0.207844265686666	0.00259447577262822	0.00257804768972402	0.00591196119971876
157	27.2519279267591	0.1	1.0719042903608	0.558377268054219	1.58543131266738	0.153883171672924	25.4213913523996	16.1145056595575	34.7282770452417	14.59	11.45	19.5	1.06808068783216	1.6849475705274	2.30181445322264	1.05956857763765	1.67151931594355	2.28347005424945	1.08612107597682	1.71771280374309	2.34118866195929	1.0719042903608	16.5496601028525	-3.31518912275212	77.7702320317912	0.18498512117338	0.280169776125888	0.166039524349573	0.172309098552511	0.266502575610473	0.153564906346305	0.232113990459685	0.302596954283461	0.207844265686666	0.00259447577262822	0.00257804768972402	0.00591196119971876
157	27.2519279267591	0.1	1.08270071241432	0.563603945648579	1.60179747918005	0.10431026854034	21.1764193677271	11.4879927001496	30.8648460353047	15.94	11.72	21.01	0.699106997766846	1.28870058974103	1.87829418171521	0.691636810787418	1.27493040234966	1.85822399391191	0.707034525196531	1.30246421051851	1.90127517601158	1.08270071241432	17.680093670579	1.49768756203781	84.3621664118371	0.18498512117338	0.280169776125888	0.166039524349573	0.172309098552511	0.266502575610473	0.153564906346305	0.232113990459685	0.302596954283461	0.207844265686666	0.00259447577262822	0.00257804768972402	0.00591196119971876
157	27.2519279267591	0.1	1.08489417486031	0.563719468381426	1.6060688813392	0.130497036194636	22.0426856864367	13.1591637578551	30.9262076150184	15.4	11.43	20.58	0.828129358937218	1.38718504478425	1.94624073063128	0.820140289648137	1.3738026941648	1.92746509868146	0.83878688263948	1.40628175110703	1.97121015240242	1.08489417486031	16.70427242156	-1.94755468221243	79.5685052075657	0.18498512117338	0.280169776125888	0.166039524349573	0.172309098552511	0.266502575610473	0.153564906346305	0.232113990459685	0.302596954283461	0.207844265686666	0.00259447577262822	0.00257804768972402	0.00591196119971876
157	27.2519279267591	0.1	1.09521033215941	0.570707726027907	1.6197129382909	0.130760877557229	22.5163280246856	13.4524563630988	31.5801996862724	14.91	11.6	20.26	0.873205456959692	1.46154575574634	2.04988605453299	0.865646660923764	1.44889406400895	2.03214146709413	0.886176336823641	1.48421528317535	2.08057570242492	1.09521033215941	16.5742927047554	-4.05724968622249	77.5133497400415	0.18498512117338	0.280169776125888	0.166039524349573	0.172309098552511	0.266502575610473	0.153564906346305	0.232113990459685	0.302596954283461	0.207844265686666	0.00259447577262822	0.00257804768972402	0.00591196119971876
157	27.2519279267591	0.1	1.09703625207015	0.587739700731394	1.6063328034089	0.107396983441219	21.9214350301576	12.0543794214984	31.7884906388169	16.87	12.08	22.77	0.694339760836935	1.26268830802657	1.8310368552162	0.685792501165849	1.24714472913179	1.80849695709774	0.698891602215894	1.26998918878253	1.84229201297612	1.09703625207015	18.5419226461905	0.736080829262855	85.2201409288895	0.18498512117338	0.280169776125888	0.166039524349573	0.172309098552511	0.266502575610473	0.153564906346305	0.232113990459685	0.302596954283461	0.207844265686666	0.00259447577262822	0.00257804768972402	0.00591196119971876
157	27.2519279267591	0.1	1.09887856239149	0.593067068078269	1.60469005670472	0.108223665472786	21.0090921451635	11.5932406695513	30.4249436207757	15.78	11.18	22.78	0.712138468135995	1.29052636132014	1.86891425450428	0.704732466849234	1.2771053198792	1.84947817290917	0.713603089941397	1.29343901611516	1.87352683200327	1.09887856239149	17.8731227847328	3.1417587157043	86.5957831967437	0.18498512117338	0.280169776125888	0.166039524349573	0.172309098552511	0.266502575610473	0.153564906346305	0.232113990459685	0.302596954283461	0.207844265686666	0.00259447577262822	0.00257804768972402	0.00591196119971876
157	27.2519279267591	0.1	1.10593166202384	0.580895820969101	1.63096750307858	0.106164167563785	23.4859053481357	12.8461248398762	34.1256858563953	15.96	12.79	21.21	0.780733685720239	1.4273750001252	2.07401631453017	0.772360223364038	1.41206623216714	2.05177224097025	0.793153466638047	1.4490818147598	2.10812743241144	1.10593166202384	17.9281846874486	3.39621884323308	87.4578108334195	0.18498512117338	0.280169776125888	0.166039524349573	0.172309098552511	0.266502575610473	0.153564906346305	0.232113990459685	0.302596954283461	0.207844265686666	0.00259447577262822	0.00257804768972402	0.00591196119971876
157	27.2519279267591	0.1	1.12469924894972	0.596330584978168	1.65306791292127	0.104346705827494	20.4274478347113	11.0835051925748	29.7713904768479	15.09	12.05	20.73	0.711376048856436	1.31110121540008	1.91082638194372	0.704958990423172	1.29927425956614	1.89358952870912	0.722193393748884	1.33050865741571	1.94263805495858	1.12469924894972	17.0663643042533	0.0209690838672559	82.6025447213029	0.18498512117338	0.280169776125888	0.166039524349573	0.172309098552511	0.266502575610473	0.153564906346305	0.232113990459685	0.302596954283461	0.207844265686666	0.00259447577262822	0.00257804768972402	0.00591196119971876
157	27.2519279267591	0.1	1.12875546277479	0.587814830456705	1.66969609509288	0.124512219981122	24.7075812334833	14.4785442327366	34.93661823423	15.02	11.48	19.99	0.933415371045876	1.59286981715695	2.25232426326803	0.925128874432094	1.5787289418773	2.23232900932251	0.947325356493046	1.6145867131673	2.28553187379864	1.12875546277479	17.0415938188733	2.02424646706467	84.3222757921364	0.18498512117338	0.280169776125888	0.166039524349573	0.172309098552511	0.266502575610473	0.153564906346305	0.232113990459685	0.302596954283461	0.207844265686666	0.00259447577262822	0.00257804768972402	0.00591196119971876
157	27.2519279267591	0.1	1.14386911768245	0.600554169464012	1.68718406590089	0.104710420473101	23.4790672657467	12.7600958040811	34.1980387274124	15.52	11.92	20.81	0.79656472577628	1.46570974585008	2.13485476592387	0.788678706901172	1.45119916767962	2.11371962845807	0.808009040524271	1.48466329339567	2.16459436209855	1.14386911768245	17.5329492812199	1.26505183672012	84.3214956477146	0.18498512117338	0.280169776125888	0.166039524349573	0.172309098552511	0.266502575610473	0.153564906346305	0.232113990459685	0.302596954283461	0.207844265686666	0.00259447577262822	0.00257804768972402	0.00591196119971876
157	27.2519279267591	0.1	1.15104629553212	0.619140400634488	1.68295219042976	0.122281399320564	23.4985257934199	13.6692045318082	33.3278470550315	15.43	12.03	21.9	0.858517827688154	1.47586520276994	2.09321257785172	0.850181881899079	1.46153500259762	2.07288812329616	0.868736588144325	1.4925390963425	2.11678175106098	1.15104629553212	17.4492465044111	-2.24741340647637	80.6990824872136	0.18498512117338	0.280169776125888	0.166039524349573	0.172309098552511	0.266502575610473	0.153564906346305	0.232113990459685	0.302596954283461	0.207844265686666	0.00259447577262822	0.00257804768972402	0.00591196119971876
157	27.2519279267591	0.1	1.15988064856201	0.621438514406083	1.69832278271793	0.0889121109133187	20.2531942519016	10.1309068071102	30.3754816966931	16.33	13.03	21.62	0.602234177069532	1.20395597408546	1.80567777110139	0.595374945584678	1.19024334694097	1.78511174829726	0.612470686350352	1.22330972925753	1.8325989640679	1.15988064856201	17.8968980775291	-0.753886144060151	83.4237140252099	0.18498512117338	0.280169776125888	0.166039524349573	0.172309098552511	0.266502575610473	0.153564906346305	0.232113990459685	0.302596954283461	0.207844265686666	0.00259447577262822	0.00257804768972402	0.00591196119971876
157	27.2519279267591	0.1	1.16730841220713	0.619649929171712	1.71496689524255	0.129656025775644	23.5658783285828	14.0331283355836	33.098628321582	15.43	11.29	20.89	0.881227899641343	1.47984889513496	2.07846989062858	0.872666834164512	1.46547226986898	2.05827770557345	0.890885240012961	1.49644523887711	2.09928535982078	1.16730841220713	17.113635267667	-2.06773447669552	79.8541560380359	0.18498512117338	0.280169776125888	0.166039524349573	0.172309098552511	0.266502575610473	0.153564906346305	0.232113990459685	0.302596954283461	0.207844265686666	0.00259447577262822	0.00257804768972402	0.00591196119971876
157	27.2519279267591	0.1	1.16920168534055	0.633083349855796	1.70532002082531	0.147690984562103	26.4168272204715	16.5087891750911	36.3248652658519	15.48	11.42	21.54	1.03369353015439	1.65408274921877	2.27447196828316	1.02355740132496	1.63786324570875	2.25216909009255	1.04234255478981	1.66860374397002	2.2942062211391	1.16920168534055	17.5068220561205	0.940086816246409	83.5899311456328	0.18498512117338	0.280169776125888	0.166039524349573	0.172309098552511	0.266502575610473	0.153564906346305	0.232113990459685	0.302596954283461	0.207844265686666	0.00259447577262822	0.00257804768972402	0.00591196119971876
157	27.2519279267591	0.1	1.1864110995004	0.634342353188259	1.73847984581254	0.130140683300226	25.5310224633354	15.2254614790301	35.8365834476407	16.35	12.5	21.34	0.904102062306183	1.51605585772744	2.1280096531487	0.893775639804124	1.49873985550123	2.10370407119833	0.916808327285699	1.53829795631685	2.1566120174386	1.1864110995004	17.7537502280001	0.557134365417703	84.1442224623417	0.18498512117338	0.280169776125888	0.166039524349573	0.172309098552511	0.266502575610473	0.153564906346305	0.232113990459685	0.302596954283461	0.207844265686666	0.00259447577262822	0.00257804768972402	0.00591196119971876
157	27.2519279267591	0.1	1.20706483152664	0.646470828276324	1.76765883477695	0.111172210157842	23.9067165088153	13.352740912742	34.4606921048887	15.1	11.31	20.34	0.856115449417643	1.53278712451568	2.20945879961371	0.848363608029518	1.5189082455875	2.18945288314549	0.867547245297051	1.55127180112213	2.2387089339473	1.20706483152664	16.9129419057019	-1.09953759909392	81.0203801941795	0.18498512117338	0.280169776125888	0.166039524349573	0.172309098552511	0.266502575610473	0.153564906346305	0.232113990459685	0.302596954283461	0.207844265686666	0.00259447577262822	0.00257804768972402	0.00591196119971876
157	27.2519279267591	0.1	1.22362171606275	0.661082361333601	1.78616107079189	0.100667572152749	21.750553867353	11.6004353939032	31.9006723408029	15.65	11.82	20.43	0.718438808243793	1.34705650852694	1.97567420881008	0.711148678486108	1.33338768019331	1.95562668190052	0.728755462096684	1.36439766204409	2.00348509005691	1.22362171606275	17.1842821155623	0.591152822482721	83.4093819634866	0.18498512117338	0.280169776125888	0.166039524349573	0.172309098552511	0.266502575610473	0.153564906346305	0.232113990459685	0.302596954283461	0.207844265686666	0.00259447577262822	0.00257804768972402	0.00591196119971876
157	27.2519279267591	0.1	1.26050092270108	0.656671890436887	1.86432995496527	0.132837387521018	27.15739109912	16.3240200595098	37.9907621387301	15.98	11.71	21.8	0.990843075392388	1.64841214469164	2.30598121399089	0.980177876106036	1.6306690282832	2.28116018046037	0.999647347987578	1.66254139684486	2.32814569567188	1.26050092270108	17.4858308035704	0.942280683513343	83.6242359305731	0.18498512117338	0.280169776125888	0.166039524349573	0.172309098552511	0.266502575610473	0.153564906346305	0.232113990459685	0.302596954283461	0.207844265686666	0.00259447577262822	0.00257804768972402	0.00591196119971876
157	27.2519279267591	0.1	1.26750921424072	0.680299173512264	1.85471925496919	0.101966425283785	23.5779036870134	12.6532333458019	34.5025740282248	15.71	11.85	20.23	0.780913626311731	1.45514634606523	2.12937906581872	0.772905399118817	1.44022389863238	2.10754239814595	0.792310018126146	1.47819504986043	2.15964524824595	1.26750921424072	17.0502253251445	-0.332893186514777	82.1961869103975	0.18498512117338	0.280169776125888	0.166039524349573	0.172309098552511	0.266502575610473	0.153564906346305	0.232113990459685	0.302596954283461	0.207844265686666	0.00259447577262822	0.00257804768972402	0.00591196119971876
157	27.2519279267591	0.1	1.26861518331699	0.666882766397588	1.87034760023639	0.0929649356807083	20.3719286287368	10.4368785820018	30.3069786754717	15.88	11.79	21.67	0.637293598786598	1.24394469170314	1.85059578461969	0.630549591428134	1.23078094398884	1.83101229654954	0.643008781060584	1.2554573229499	1.87230433443814	1.26861518331699	17.1823796763315	1.62619265952094	84.1582534866978	0.18498512117338	0.280169776125888	0.166039524349573	0.172309098552511	0.266502575610473	0.153564906346305	0.232113990459685	0.302596954283461	0.207844265686666	0.00259447577262822	0.00257804768972402	0.00591196119971876
157	27.2519279267591	0.1	1.2701324196182	0.680365466823666	1.85989937241273	0.108962292960201	24.0642455718225	13.3202050666263	34.8082860770188	15	11.41	19.29	0.859445131204057	1.55267119307495	2.24589725494584	0.85183814904859	1.53892844018684	2.22601873132508	0.873670037224928	1.58012512782031	2.28205630288454	1.2701324196182	16.4760537835641	-0.452214369724537	80.8686194878095	0.18498512117338	0.280169776125888	0.166039524349573	0.172309098552511	0.266502575610473	0.153564906346305	0.232113990459685	0.302596954283461	0.207844265686666	0.00259447577262822	0.00257804768972402	0.00591196119971876
157	27.2519279267591	0.1	1.27182129908208	0.678217109203921	1.86542548896025	0.132639586027912	24.013589479967	14.4260809527432	33.6010980071907	16.22	11.47	21.85	0.863158578651961	1.43680988840691	2.01046119816185	0.853494701967062	1.4207234427356	1.98795218350414	0.869461776969619	1.44719999526349	2.0253005654746	1.27182129908208	17.3466095004884	-1.22487031779559	81.5224637262516	0.18498512117338	0.280169776125888	0.166039524349573	0.172309098552511	0.266502575610473	0.153564906346305	0.232113990459685	0.302596954283461	0.207844265686666	0.00259447577262822	0.00257804768972402	0.00591196119971876
157	27.2519279267591	0.1	1.27745954427129	0.67464766489504	1.88027142364755	0.136132015443889	26.3625045748129	15.9940105426363	36.7309986069896	16.65	11.96	21.74	0.933064722685342	1.53794590511345	2.14282708754156	0.921922080950407	1.51957978343749	2.11723748592457	0.940852880321601	1.54994221318478	2.16347563638818	1.27745954427129	17.647665991438	2.18576213623937	85.4339722235547	0.18498512117338	0.280169776125888	0.166039524349573	0.172309098552511	0.266502575610473	0.153564906346305	0.232113990459685	0.302596954283461	0.207844265686666	0.00259447577262822	0.00257804768972402	0.00591196119971876
157	27.2519279267591	0.1	1.27852797341082	0.694537101212293	1.86251884560935	0.123657789471272	25.7111324886343	15.0246988343783	36.3975661428903	16.72	12.13	21.63	0.872511122575595	1.4930914301602	2.1136717377448	0.861975588908289	1.47506241640461	2.08814924390093	0.881047530124075	1.50925290486789	2.13605804999054	1.27852797341082	17.9109428749981	-1.39296923315802	82.4053403682045	0.18498512117338	0.280169776125888	0.166039524349573	0.172309098552511	0.266502575610473	0.153564906346305	0.232113990459685	0.302596954283461	0.207844265686666	0.00259447577262822	0.00257804768972402	0.00591196119971876
157	27.2519279267591	0.1	1.31722716234993	0.68826075705451	1.94619356764536	0.111496593740104	26.0992050472597	14.5961952513847	37.6022148431346	15.68	12.23	20.8	0.902160292444317	1.61313726299779	2.32411423355126	0.892949905202315	1.59666832838478	2.30038675156725	0.916219761024012	1.63891164870175	2.36073247882187	1.31722716234993	17.4811448271614	0.382997132585397	83.5577162029441	0.18498512117338	0.280169776125888	0.166039524349573	0.172309098552511	0.266502575610473	0.153564906346305	0.232113990459685	0.302596954283461	0.207844265686666	0.00259447577262822	0.00257804768972402	0.00591196119971876
157	27.2519279267591	0.1	1.33310443398677	0.699966379630455	1.96624248834309	0.104541986854587	23.5524630457416	12.7903132821007	34.3146128093824	15.12	11.84	19.51	0.8190328930764	1.508191513528	2.19735013397959	0.811584040249315	1.49447497452902	2.17736590880872	0.833224100637718	1.53571106575393	2.23775929919817	1.33310443398677	16.3835947005333	2.66944054558261	84.3645493525897	0.18498512117338	0.280169776125888	0.166039524349573	0.172309098552511	0.266502575610473	0.153564906346305	0.232113990459685	0.302596954283461	0.207844265686666	0.00259447577262822	0.00257804768972402	0.00591196119971876
157	27.2519279267591	0.1	1.33832669321653	0.709615499299433	1.96703788713363	0.109575421137164	23.0743364655885	12.8046619779301	33.3440109532469	15.57	11.56	22.28	0.797130508181092	1.43645006673807	2.07576962529504	0.789169878079235	1.42210480266433	2.05503972724943	0.802393453441234	1.44591071451537	2.09208001299252	1.33832669321653	17.1116968682253	1.87026924114049	84.4304997965214	0.18498512117338	0.280169776125888	0.166039524349573	0.172309098552511	0.266502575610473	0.153564906346305	0.232113990459685	0.302596954283461	0.207844265686666	0.00259447577262822	0.00257804768972402	0.00591196119971876
157	27.2519279267591	0.1	1.33938336764537	0.695526453113485	1.98324028217726	0.11133381731237	25.1765330510586	14.0710574175732	36.2820086845439	15.74	10.84	20.42	0.866844082673556	1.55099421812389	2.23514435357422	0.8579062051375	1.53500218834852	2.21209817155953	0.873482768147358	1.56121608211981	2.25596838063321	1.33938336764537	16.775891601279	-1.91982115461136	80.0088454542199	0.18498512117338	0.280169776125888	0.166039524349573	0.172309098552511	0.266502575610473	0.153564906346305	0.232113990459685	0.302596954283461	0.207844265686666	0.00259447577262822	0.00257804768972402	0.00591196119971876
157	27.2519279267591	0.1	1.40077066870055	0.734939992589955	2.06660134481115	0.120852880935712	26.8972410378029	15.5707477698529	38.223734305753	15.89	12.35	20.42	0.950099950621568	1.64122287250399	2.3323457943864	0.940025117636939	1.62381939161736	2.30761366559777	0.964999413541627	1.66836228722799	2.37331137877173	1.40077066870055	17.0383414768786	-0.868763218550828	81.7872147566455	0.18498512117338	0.280169776125888	0.166039524349573	0.172309098552511	0.266502575610473	0.153564906346305	0.232113990459685	0.302596954283461	0.207844265686666	0.00259447577262822	0.00257804768972402	0.00591196119971876
157	27.2519279267591	0.1	1.41250130607488	0.737943175211864	2.0870594369379	0.146769338152149	29.4664883034051	18.3739892051691	40.5589874016411	14.83	11.9	19.78	1.19916481344973	1.92310856150011	2.6470523095505	1.18899697183901	1.9068023264987	2.62460768115838	1.2210027934347	1.95781501971008	2.69491117784576	1.41250130607488	16.4263131139501	4.74391562410252	86.335479009992	0.18498512117338	0.280169776125888	0.166039524349573	0.172309098552511	0.266502575610473	0.153564906346305	0.232113990459685	0.302596954283461	0.207844265686666	0.00259447577262822	0.00257804768972402	0.00591196119971876
157	27.2519279267591	0.1	1.43976545751646	0.75718430940458	2.12234660562833	0.128010760097364	27.1642949945531	16.0950952491157	38.2334947399906	15.89	12.02	20.87	0.982513010479482	1.65822400175715	2.33393499303482	0.972107230562622	1.6406617773071	2.30921632405157	0.995909465485565	1.6800466376585	2.36598202760356	1.43976545751646	16.7620044392367	2.03158070361637	84.2001972692575	0.18498512117338	0.280169776125888	0.166039524349573	0.172309098552511	0.266502575610473	0.153564906346305	0.232113990459685	0.302596954283461	0.207844265686666	0.00259447577262822	0.00257804768972402	0.00591196119971876
157	27.2519279267591	0.1	1.45300269258772	0.778536316600994	2.12746906857445	0.128066497800048	28.6211772906788	16.9612223734298	40.2811322079278	14.74	11.74	19.4	1.11298055084717	1.87809657615101	2.64321260145484	1.10374143134915	1.86250604432844	2.62127065730772	1.13587241678878	1.91523252422273	2.68865138450058	1.45300269258772	16.4019360287327	-1.42885875736662	79.9960492384975	0.18498512117338	0.280169776125888	0.166039524349573	0.172309098552511	0.266502575610473	0.153564906346305	0.232113990459685	0.302596954283461	0.207844265686666	0.00259447577262822	0.00257804768972402	0.00591196119971876
157	27.2519279267591	0.1	1.50679872823041	0.790838703858647	2.22275875260217	0.102168326581782	28.2207876815249	15.1592618410741	41.2823135219758	15.45	12.11	20.88	0.950874906163894	1.77016790922057	2.58946091227724	0.941603647092438	1.75290834628545	2.56421304547846	0.965443121751927	1.7964278967361	6.29821777343774	1.50679872823041	17.1658314146763	-2.79319947109824	80.4770942299544	0.18498512117338	0.280169776125888	0.166039524349573	0.172309098552511	0.266502575610473	0.153564906346305	0.232113990459685	0.302596954283461	0.207844265686666	0.00259447577262822	0.00257804768972402	0.00591196119971876
157	27.2519279267591	0.11	0.854256269850693	0.465337382936061	1.24317515676532	0.132261479343447	21.2968424936091	12.7800036206542	29.8136813665639	15.71	12.28	22.31	0.788794260964566	1.31446184478978	1.84012942861499	0.780706971450144	1.30098503084659	1.82126309024303	0.797027215315361	1.32799756878162	1.86029094240971	0.854256269850693	18.3988280670318	1.15759699927276	85.1701498466772	0.18498512117338	0.280169776125888	0.166039524349573	0.172309098552511	0.266502575610473	0.153564906346305	0.232113990459685	0.302596954283461	0.207844265686666	0.00259447577262822	0.00257804768972402	0.00591196119971876
157	27.2519279267591	0.11	0.916041981628222	0.502108897296218	1.32997506596023	0.170535707675908	25.4084386666384	16.6595150722159	34.1573622610609	15.84	11.62	22.21	1.01970585191949	1.55521535195937	2.09072485199925	1.00898992624782	1.53887184261924	2.06875375899066	1.02760092517225	1.56561247135574	2.10520670661584	0.916041981628222	18.2545557319397	-3.14477563631016	80.2638590028135	0.18498512117338	0.280169776125888	0.166039524349573	0.172309098552511	0.266502575610473	0.153564906346305	0.232113990459685	0.302596954283461	0.207844265686666	0.00259447577262822	0.00257804768972402	0.00591196119971876
157	27.2519279267591	0.11	0.997460305456964	0.559687315906635	1.43523329500729	0.169221927414442	25.8871714135873	16.9317865438306	34.8425562833441	16.68	12.92	22.85	0.985650251096376	1.50697015568475	2.02829006027312	0.973817993335151	1.48887970290933	2.00394141248352	0.997321693277265	1.52310478871001	2.04611269402272	0.997460305456964	18.9374628336882	0.971416011137789	85.9313443749649	0.18498512117338	0.280169776125888	0.166039524349573	0.172309098552511	0.266502575610473	0.153564906346305	0.232113990459685	0.302596954283461	0.207844265686666	0.00259447577262822	0.00257804768972402	0.00591196119971876
157	27.2519279267591	0.11	1.00071913314076	0.559941707736222	1.4414965585453	0.154537679744352	26.3475057855449	16.7257372542093	35.9692743168805	15.61	10.95	20.53	1.03862224460934	1.63610758574802	2.2335929268867	1.02816895179044	1.61964085613019	2.21111276046994	1.0470886515618	1.65034162421245	2.25705698028734	1.00071913314076	17.1276210699646	0.0354003294879769	81.8703808023483	0.18498512117338	0.280169776125888	0.166039524349573	0.172309098552511	0.266502575610473	0.153564906346305	0.232113990459685	0.302596954283461	0.207844265686666	0.00259447577262822	0.00257804768972402	0.00591196119971876
157	27.2519279267591	0.11	1.00340106538058	0.567223765021023	1.43957836574014	0.146659065844418	22.2857132408189	13.8926821522779	30.6787443293599	14.97	11.23	20.77	0.898350569068234	1.4410740095064	1.98379744994456	0.890462984220417	1.42842127246438	1.96637956070835	0.909394051424707	1.45748500062235	2.00785580121268	1.00340106538058	17.2603176647346	1.95032557987213	84.045486553604	0.18498512117338	0.280169776125888	0.166039524349573	0.172309098552511	0.266502575610473	0.153564906346305	0.232113990459685	0.302596954283461	0.207844265686666	0.00259447577262822	0.00257804768972402	0.00591196119971876
157	27.2519279267591	0.11	1.00948996007575	0.562952736569538	1.45602718358196	0.144622556190795	23.1524299549107	14.3613360182226	31.9435238915989	16.05	12.44	20.61	0.867974508947753	1.39929314344864	1.93061177794953	0.858519014818786	1.38404959889038	1.90958018296197	0.882629043017403	1.42105561782794	1.96339401497753	1.00948996007575	17.774052559787	2.11377668591935	85.4166297265242	0.18498512117338	0.280169776125888	0.166039524349573	0.172309098552511	0.266502575610473	0.153564906346305	0.232113990459685	0.302596954283461	0.207844265686666	0.00259447577262822	0.00257804768972402	0.00591196119971876
157	27.2519279267591	0.11	1.02366976671466	0.563517811572304	1.48382172185701	0.124452436524086	20.9135379827382	12.2528749583596	29.5742010071168	16.14	10.79	21.92	0.736540902703143	1.25714790992894	1.77775491715474	0.728397059489283	1.24324777833066	1.75809849717203	0.738693547126541	1.25751235445018	1.78289269445494	1.02366976671466	17.6363101215567	0.320265685294651	82.9017961394481	0.18498512117338	0.280169776125888	0.166039524349573	0.172309098552511	0.266502575610473	0.153564906346305	0.232113990459685	0.302596954283461	0.207844265686666	0.00259447577262822	0.00257804768972402	0.00591196119971876
157	27.2519279267591	0.11	1.02982281338378	0.577998064149553	1.481647562618	0.138802766255511	22.3710144822908	13.6709315425738	31.0710974220079	16.65	11.61	22.65	0.797405761553648	1.30486907819161	1.81233239482957	0.78787924940333	1.2892799619257	1.79068067444807	0.800635398647414	1.31098409740433	1.82244597475959	1.02982281338378	18.4827855632175	0.134555993963658	84.0531195050133	0.18498512117338	0.280169776125888	0.166039524349573	0.172309098552511	0.266502575610473	0.153564906346305	0.232113990459685	0.302596954283461	0.207844265686666	0.00259447577262822	0.00257804768972402	0.00591196119971876
157	27.2519279267591	0.11	1.05324782113991	0.578333031588193	1.52816261069162	0.121718590378709	22.0141601625085	12.7815186834677	31.2468016415492	15.48	12.09	21.38	0.800211691359099	1.3782390632716	1.9562664351841	0.792361899727769	1.36471902903358	1.93707615833938	0.809304478218033	1.39853013261313	1.97995093285249	1.05324782113991	17.9704010401203	-1.35107657194239	82.1931389617368	0.18498512117338	0.280169776125888	0.166039524349573	0.172309098552511	0.266502575610473	0.153564906346305	0.232113990459685	0.302596954283461	0.207844265686666	0.00259447577262822	0.00257804768972402	0.00591196119971876
157	27.2519279267591	0.11	1.06670283792184	0.593847664959273	1.5395580108844	0.160237225401164	25.1285534612662	16.1470394472982	34.1100674752342	16	11.96	20	0.978924889879323	1.52343508605305	2.06794528222677	0.968352363164793	1.5069817725132	2.0456111818616	0.994422628311451	1.54581595447342	2.10143262261898	1.06670283792184	17.3550328873153	2.65739981831086	85.0513046134664	0.18498512117338	0.280169776125888	0.166039524349573	0.172309098552511	0.266502575610473	0.153564906346305	0.232113990459685	0.302596954283461	0.207844265686666	0.00259447577262822	0.00257804768972402	0.00591196119971876
157	27.2519279267591	0.11	1.08185305031219	0.60445430135077	1.55925179927361	0.120781971433583	20.0061294714077	11.5786874765651	28.4335714662504	16.14	11.27	21.29	0.696063863380376	1.20268759298849	1.70931132259661	0.688369056122875	1.18939219050331	1.69041532488374	0.701292956128779	1.21103163833479	1.72193647471704	1.08185305031219	17.5914887858151	0.260096939496295	83.1761191840729	0.18498512117338	0.280169776125888	0.166039524349573	0.172309098552511	0.266502575610473	0.153564906346305	0.232113990459685	0.302596954283461	0.207844265686666	0.00259447577262822	0.00257804768972402	0.00591196119971876
157	27.2519279267591	0.11	1.08284120699026	0.596848784309787	1.56883362967074	0.120119062648465	23.7265180901528	13.7005698530682	33.7524663272374	16.29	12.15	22.81	0.816360406321231	1.4137652781156	2.01117014990997	0.807119668643678	1.39776225546587	1.98840484228807	0.821431011952542	1.42362527439962	2.02769205663713	1.08284120699026	18.9668167676878	-2.19627340232163	82.7832563138852	0.18498512117338	0.280169776125888	0.166039524349573	0.172309098552511	0.266502575610473	0.153564906346305	0.232113990459685	0.302596954283461	0.207844265686666	0.00259447577262822	0.00257804768972402	0.00591196119971876
157	27.2519279267591	0.11	1.08982267623012	0.607094205983436	1.5725511464768	0.150489635798871	25.4052647020586	15.9811572096286	34.8293721944887	16.4	12.04	21.1	0.946155639150419	1.50410474952837	2.06205385990632	0.935265544881663	1.48679275366355	2.03831996244543	0.959507463826982	1.52374987031779	2.08815561102063	1.08982267623012	18.2131846890397	-3.38183405436121	80.7268629266802	0.18498512117338	0.280169776125888	0.166039524349573	0.172309098552511	0.266502575610473	0.153564906346305	0.232113990459685	0.302596954283461	0.207844265686666	0.00259447577262822	0.00257804768972402	0.00591196119971876
157	27.2519279267591	0.11	1.09548937822416	0.599860182010513	1.59111857443781	0.127492948609272	24.0943812432323	14.2533042535276	33.9354582329369	17.2	12.98	22.52	0.805667226829949	1.36193355401181	1.91819988119367	0.795317597921044	1.34443810872968	1.89355861953831	0.815498361709454	1.37595069340387	1.9386961143922	1.09548937822416	18.7830233038857	2.34281257575922	87.5463657518763	0.18498512117338	0.280169776125888	0.166039524349573	0.172309098552511	0.266502575610473	0.153564906346305	0.232113990459685	0.302596954283461	0.207844265686666	0.00259447577262822	0.00257804768972402	0.00591196119971876
157	27.2519279267591	0.11	1.10523438946701	0.624582669606804	1.58588610932721	0.130610418987562	23.6442615234597	14.120039296976	33.1684837499434	16.11	12.8	22.22	0.850159917360834	1.42360817842394	1.99705643948705	0.84080131954858	1.40793703689864	1.97507275424869	0.861790593415083	1.44437191232975	2.0227995855446	1.10523438946701	18.2481847041974	5.71946941858411	90.061228809302	0.18498512117338	0.280169776125888	0.166039524349573	0.172309098552511	0.266502575610473	0.153564906346305	0.232113990459685	0.302596954283461	0.207844265686666	0.00259447577262822	0.00257804768972402	0.00591196119971876
157	27.2519279267591	0.11	1.10863370149772	0.614438157378221	1.60282924561723	0.113283638051308	20.4344643539867	11.5084519319998	29.3604767759736	16.36	11.63	20.35	0.682634973630513	1.2120900463294	1.7415451190283	0.674815955923953	1.19820655969263	1.72159716346131	0.690964026312338	1.22785739650558	1.76048548071392	1.10863370149772	17.3144784216009	0.0433532820126628	83.142707449116	0.18498512117338	0.280169776125888	0.166039524349573	0.172309098552511	0.266502575610473	0.153564906346305	0.232113990459685	0.302596954283461	0.207844265686666	0.00259447577262822	0.00257804768972402	0.00591196119971876
157	27.2519279267591	0.11	1.11200385886021	0.620169994203069	1.60383772351735	0.126195768145471	23.0289992785416	13.5678214844751	32.4901770726081	16.8	12.65	22.37	0.784640588588936	1.33178989487774	1.87893920116655	0.775071864137126	1.31554866199084	1.85602545984455	0.793996483551904	1.3442344717478	1.90176648252163	1.11200385886021	18.2487433115318	-1.94194075502033	82.415966272134	0.18498512117338	0.280169776125888	0.166039524349573	0.172309098552511	0.266502575610473	0.153564906346305	0.232113990459685	0.302596954283461	0.207844265686666	0.00259447577262822	0.00257804768972402	0.00591196119971876
157	27.2519279267591	0.11	1.11921434724486	0.62533949879799	1.61308919569173	0.143986306145309	24.5262745452136	15.1895013791515	33.8630477112756	15.73	12.34	21.33	0.936042861438196	1.51141526194081	2.08678766244342	0.926400646849531	1.49584611346632	2.06529158008311	0.943055645818852	1.53335575075473	2.11187719535664	1.11921434724486	17.3397715526203	2.9003136440661	85.6025183710372	0.18498512117338	0.280169776125888	0.166039524349573	0.172309098552511	0.266502575610473	0.153564906346305	0.232113990459685	0.302596954283461	0.207844265686666	0.00259447577262822	0.00257804768972402	0.00591196119971876
157	27.2519279267591	0.11	1.12890793774447	0.625469951282435	1.63234592420651	0.155776270444278	25.3537671065503	16.1385391056176	34.5689951074831	16.08	12.3	21.38	0.973565111588123	1.52947816036682	2.08539120914552	0.962904482064182	1.51273023068184	2.06255597929949	0.986410970714748	1.54807447102462	2.11305705762046	1.12890793774447	17.7146057212352	-2.01783191329974	80.9539732398558	0.18498512117338	0.280169776125888	0.166039524349573	0.172309098552511	0.266502575610473	0.153564906346305	0.232113990459685	0.302596954283461	0.207844265686666	0.00259447577262822	0.00257804768972402	0.00591196119971876
157	27.2519279267591	0.11	1.14217776879588	0.628496662583403	1.65585887500835	0.111654785954715	22.1265961343139	12.3822594254035	31.8709328432244	14.95	12.2	21.12	0.801712910220455	1.43262850265596	2.06354409509146	0.794707274785865	1.42010971584978	2.0455121569137	0.814645324758014	1.45436958024249	2.09867436100728	1.14217776879588	17.8009757461918	0.554864730088543	83.9384575534488	0.18498512117338	0.280169776125888	0.166039524349573	0.172309098552511	0.266502575610473	0.153564906346305	0.232113990459685	0.302596954283461	0.207844265686666	0.00259447577262822	0.00257804768972402	0.00591196119971876
157	27.2519279267591	0.11	1.1546852487985	0.63317921520036	1.67619128239665	0.110497809729334	21.0952431428944	11.7505149641654	30.4399713216233	15.57	11.47	21.42	0.731625774370863	1.31345933748682	1.89529290060278	0.72432302745047	1.30034899956831	1.87637497168616	0.738706625218484	1.32583571823425	1.91133397740241	1.1546852487985	17.3037488026424	2.22706081736273	85.2509633268998	0.18498512117338	0.280169776125888	0.166039524349573	0.172309098552511	0.266502575610473	0.153564906346305	0.232113990459685	0.302596954283461	0.207844265686666	0.00259447577262822	0.00257804768972402	0.00591196119971876
157	27.2519279267591	0.11	1.16256590396356	0.635130555842797	1.69000125208433	0.0867565109720283	19.9093834204508	9.82415996272154	29.9946068781801	16.44	11.73	20.69	0.579958586395103	1.17532877195986	1.77069895752462	0.573233996044958	1.16170089455003	1.75016779305511	0.587005114286868	1.18999423647609	1.78937034524663	1.16256590396356	17.7216827584111	-0.310047415170847	83.0044649348211	0.18498512117338	0.280169776125888	0.166039524349573	0.172309098552511	0.266502575610473	0.153564906346305	0.232113990459685	0.302596954283461	0.207844265686666	0.00259447577262822	0.00257804768972402	0.00591196119971876
157	27.2519279267591	0.11	1.16311826399213	0.649569761859081	1.67666676612517	0.114224146094059	21.6808909036617	12.2544978580743	31.1072839492491	16.02	12.7	21.72	0.742124707395106	1.31298116041072	1.88383761342634	0.734085080554178	1.29875729955057	1.86342951854696	0.751688199939397	1.33298387167703	1.91419762114646	1.16311826399213	18.0556641580076	0.866956059281059	84.8576987407586	0.18498512117338	0.280169776125888	0.166039524349573	0.172309098552511	0.266502575610473	0.153564906346305	0.232113990459685	0.302596954283461	0.207844265686666	0.00259447577262822	0.00257804768972402	0.00591196119971876
157	27.2519279267591	0.11	1.16393634754199	0.643942291126553	1.68393040395743	0.120913564525395	22.6055241006137	13.0890007134994	32.122047487728	14.57	11.24	22.85	0.86905954482248	1.50092027003188	2.13278099524128	0.862183870024733	1.48904554897788	2.11590722793102	0.873368675822728	1.50933560676642	2.14456027982697	1.16393634754199	17.4727517255749	-4.31325609412633	78.2115777891317	0.18498512117338	0.280169776125888	0.166039524349573	0.172309098552511	0.266502575610473	0.153564906346305	0.232113990459685	0.302596954283461	0.207844265686666	0.00259447577262822	0.00257804768972402	0.00591196119971876
157	27.2519279267591	0.11	1.17031435763785	0.642611909908212	1.6980168053675	0.120685940707034	22.8940218429009	13.2457124191588	32.5423312666429	15.34	11.67	20.51	0.836711571781386	1.44618065034115	2.05564972890092	0.828738823971172	1.43240047327412	2.03606212257707	0.848441753637614	1.4656542581168	2.08882098343168	1.17031435763785	17.2878157827465	-3.33997856304221	79.1978444380442	0.18498512117338	0.280169776125888	0.166039524349573	0.172309098552511	0.266502575610473	0.153564906346305	0.232113990459685	0.302596954283461	0.207844265686666	0.00259447577262822	0.00257804768972402	0.00591196119971876
157	27.2519279267591	0.11	1.17086404824593	0.643106425265718	1.69862167122614	0.151406814995696	25.3228624252315	15.962873927071	34.682850923392	15.97	12.23	20.52	0.969649596329306	1.53821319649009	2.10677679665088	0.959234599069177	1.52169126290956	2.08414792674995	0.984262738303923	1.56265347900573	2.13966586241348	1.17086404824593	17.6202735604996	-2.87518437650856	80.2405633449122	0.18498512117338	0.280169776125888	0.166039524349573	0.172309098552511	0.266502575610473	0.153564906346305	0.232113990459685	0.302596954283461	0.207844265686666	0.00259447577262822	0.00257804768972402	0.00591196119971876
157	27.2519279267591	0.11	1.17134440268687	0.645151067697711	1.69753773767603	0.148284951996615	23.3910712249521	14.6385294432405	32.1436130066638	15.19	10.73	20.33	0.933238817077385	1.49123282668446	2.04922683629153	0.924618975862723	1.47745908523169	2.03029919460065	0.942357647501206	1.50402218705609	2.0690551019275	1.17134440268687	16.8779488345716	-3.2887668877726	78.095998938008	0.18498512117338	0.280169776125888	0.166039524349573	0.172309098552511	0.266502575610473	0.153564906346305	0.232113990459685	0.302596954283461	0.207844265686666	0.00259447577262822	0.00257804768972402	0.00591196119971876
157	27.2519279267591	0.11	1.17217710642074	0.653525930026318	1.69082828281516	0.113271454992871	22.3572297341582	12.5907386921769	32.1237207761396	14.74	10.95	20.28	0.826705106363815	1.46797073922769	2.10923637209156	0.81985927570623	1.45581467654744	2.09177007738864	0.834213672095723	1.486022308132	2.13332946156336	1.17217710642074	16.7187885948033	-2.4265615916532	79.3761898958869	0.18498512117338	0.280169776125888	0.166039524349573	0.172309098552511	0.266502575610473	0.153564906346305	0.232113990459685	0.302596954283461	0.207844265686666	0.00259447577262822	0.00257804768972402	0.00591196119971876
157	27.2519279267591	0.11	1.17249565481422	0.638237479681518	1.70675382994692	0.139693278750931	26.7852848363155	16.4071183557184	37.1634513169126	16.01	11.65	22.08	0.9938197467659	1.62245096402329	2.25108218128068	0.983059947548328	1.60488515626986	2.2267103649914	1.00180829879953	1.63388577799345	2.26344895312276	1.17249565481422	17.6464992941061	-3.33413930771009	79.968068215414	0.18498512117338	0.280169776125888	0.166039524349573	0.172309098552511	0.266502575610473	0.153564906346305	0.232113990459685	0.302596954283461	0.207844265686666	0.00259447577262822	0.00257804768972402	0.00591196119971876
157	27.2519279267591	0.11	1.17268103946502	0.650656927873994	1.69470515105604	0.127771748453394	22.9018542264843	13.5595552140716	32.244153238897	15.52	11.51	21	0.846810417339543	1.43024814820272	2.0136858790659	0.838437537016233	1.41610649815647	1.99377545929671	0.855473522099047	1.44731767826387	2.03622922579559	1.17268103946502	17.4923786453663	-1.48636138851093	81.3446107707921	0.18498512117338	0.280169776125888	0.166039524349573	0.172309098552511	0.266502575610473	0.153564906346305	0.232113990459685	0.302596954283461	0.207844265686666	0.00259447577262822	0.00257804768972402	0.00591196119971876
157	27.2519279267591	0.11	1.18031139257806	0.646301411556732	1.7143213735994	0.142305979856236	25.4392358292668	15.6883484826894	35.1901231758442	17.38	12.51	22.5	0.877506556600443	1.42290925394205	1.96831195128366	0.865975615246881	1.40421140714509	1.9424471990433	0.885727018474691	1.43711955526838	1.9845726140783	1.18031139257806	18.2822821676349	-0.13739377539329	84.1518370146058	0.18498512117338	0.280169776125888	0.166039524349573	0.172309098552511	0.266502575610473	0.153564906346305	0.232113990459685	0.302596954283461	0.207844265686666	0.00259447577262822	0.00257804768972402	0.00591196119971876
157	27.2519279267591	0.11	1.18609345789834	0.651530272838708	1.72065664295796	0.143909052698263	27.6996674412677	17.1515268012297	38.2478080813056	15.63	11.97	20.07	1.0639190537091	1.71822627301363	2.37253349231816	1.05317568610451	1.70087576461312	2.34857584312172	1.08048876349122	1.74724676680013	2.41339016668882	1.18609345789834	17.1992693041713	-0.694437639776052	81.4839256747906	0.18498512117338	0.280169776125888	0.166039524349573	0.172309098552511	0.266502575610473	0.153564906346305	0.232113990459685	0.302596954283461	0.207844265686666	0.00259447577262822	0.00257804768972402	0.00591196119971876
157	27.2519279267591	0.11	1.18883925714752	0.651646404784222	1.72603210951082	0.116262058140648	22.7912979546207	12.9806595851041	32.6019363241373	16.5	12.01	23.15	0.763825395822517	1.34111614801718	1.91840690021184	0.754896239289959	1.32543843413194	1.89598062897392	0.766264708843005	1.34805668892226	1.92895081302898	1.18883925714752	18.2282229000508	-1.11337668985282	82.9611202476604	0.18498512117338	0.280169776125888	0.166039524349573	0.172309098552511	0.266502575610473	0.153564906346305	0.232113990459685	0.302596954283461	0.207844265686666	0.00259447577262822	0.00257804768972402	0.00591196119971876
157	27.2519279267591	0.11	1.19296588006836	0.658997991665804	1.72693376847091	0.12560328518352	22.3550917908259	13.146023823237	31.5641597584149	16.47	11.65	22.52	0.774860080954352	1.31766597015919	1.86047185936402	0.765840286396627	1.30232761857976	1.83881495076289	0.775608674715922	1.3243981583656	1.87039579502526	1.19296588006836	17.5587861472039	0.793511333076983	83.689581555116	0.18498512117338	0.280169776125888	0.166039524349573	0.172309098552511	0.266502575610473	0.153564906346305	0.232113990459685	0.302596954283461	0.207844265686666	0.00259447577262822	0.00257804768972402	0.00591196119971876
157	27.2519279267591	0.11	1.19726725298134	0.677109846720165	1.71742465924251	0.168272939404404	27.3489496383138	17.8558205094193	36.8420787672084	15.82	12.24	19.94	1.09445781389411	1.67633134627777	2.25820487866143	1.08300313518369	1.6587867349277	2.23457033467171	1.11240078691774	1.70413434008455	2.30237382203346	1.19726725298134	17.4466608102303	0.658618294354047	83.5902490841563	0.18498512117338	0.280169776125888	0.166039524349573	0.172309098552511	0.266502575610473	0.153564906346305	0.232113990459685	0.302596954283461	0.207844265686666	0.00259447577262822	0.00257804768972402	0.00591196119971876
157	27.2519279267591	0.11	1.2001549605075	0.679491971074506	1.72081794994049	0.174416503957139	28.4261875169312	18.7703312852914	38.0820437485711	16.27	11.54	21.4	1.11981406951002	1.69587016021042	2.27192625091081	1.10717913971383	1.67673555474231	2.24629196977079	1.13018476556244	1.71017000962839	2.29270399342422	1.2001549605075	17.8068280525925	-0.184876548637485	83.2592920024692	0.18498512117338	0.280169776125888	0.166039524349573	0.172309098552511	0.266502575610473	0.153564906346305	0.232113990459685	0.302596954283461	0.207844265686666	0.00259447577262822	0.00257804768972402	0.00591196119971876
157	27.2519279267591	0.11	1.20045919689466	0.659085553404108	1.7418328403852	0.114573365028066	23.7519948485352	13.4429125015173	34.0610771955532	16.2	12.18	21.11	0.80512625394985	1.42256037403196	2.03999449411407	0.796135843653841	1.40667541018853	2.01721497672321	0.815006495991368	1.44161494940286	2.07110218231566	1.20045919689466	17.7123825111611	1.14221728336762	84.4706926598	0.18498512117338	0.280169776125888	0.166039524349573	0.172309098552511	0.266502575610473	0.153564906346305	0.232113990459685	0.302596954283461	0.207844265686666	0.00259447577262822	0.00257804768972402	0.00591196119971876
157	27.2519279267591	0.11	1.21208290901218	0.668008539020397	1.75615727900397	0.143466815762569	23.8260252897382	14.7366627320185	32.9153878474579	14.87	10.73	21.71	0.958883535691306	1.55030917017976	2.14173480466822	0.950658704327436	1.53701138060264	2.12336405687784	0.964358602933775	1.55767803612647	2.15128450285626	1.21208290901218	16.9096598064106	0.55133532528741	82.043837329403	0.18498512117338	0.280169776125888	0.166039524349573	0.172309098552511	0.266502575610473	0.153564906346305	0.232113990459685	0.302596954283461	0.207844265686666	0.00259447577262822	0.00257804768972402	0.00591196119971876
157	27.2519279267591	0.11	1.21945541997993	0.668164277824163	1.7707465621357	0.128145959875061	24.1465000774365	14.3129782715733	33.9800218832997	16.24	12.59	21.43	0.855246194682898	1.44283054961054	2.03041490453819	0.845636739887235	1.42661905983078	2.00760137977432	0.86749237659675	1.46305503853357	2.05967001909834	1.21945541997993	17.8535723104662	2.35382041657632	86.0435595397797	0.18498512117338	0.280169776125888	0.166039524349573	0.172309098552511	0.266502575610473	0.153564906346305	0.232113990459685	0.302596954283461	0.207844265686666	0.00259447577262822	0.00257804768972402	0.00591196119971876
157	27.2519279267591	0.11	1.22464999934043	0.689450577762911	1.75984942091794	0.141241985703061	23.3766881621268	14.3771144323978	32.3762618918557	15.37	11.42	20.9	0.906366572586908	1.473720531861	2.04107449113509	0.897672878590829	1.45958488771078	2.02149689683074	0.916088810794837	1.49116718160909	2.06166947620078	1.22464999934043	16.934754629225	0.389281884442532	82.1625484512819	0.18498512117338	0.280169776125888	0.166039524349573	0.172309098552511	0.266502575610473	0.153564906346305	0.232113990459685	0.302596954283461	0.207844265686666	0.00259447577262822	0.00257804768972402	0.00591196119971876
157	27.2519279267591	0.11	1.22824841329446	0.685129860213376	1.77136696637554	0.121487650058061	24.6075749496133	14.276104261978	34.9390456372486	17.08	13.19	22.33	0.812210266799717	1.39999853239726	1.98778679799481	0.801925539608862	1.3822708532951	1.96261616698135	0.822031434600435	1.41802670452248	2.01205804796936	1.22824841329446	18.3478834407386	-5.37964379050689	79.352064483631	0.18498512117338	0.280169776125888	0.166039524349573	0.172309098552511	0.266502575610473	0.153564906346305	0.232113990459685	0.302596954283461	0.207844265686666	0.00259447577262822	0.00257804768972402	0.00591196119971876
157	27.2519279267591	0.11	1.23581482278026	0.674229728573219	1.79739991698731	0.117353876650516	23.6202433027852	13.5064420018738	33.7340446036966	15.92	11.84	21.6	0.823027401288786	1.43932113732122	2.05561487335366	0.81426617484407	1.42399938935634	2.03373260386861	0.831310434125713	1.45299874617448	2.0765799307697	1.23581482278026	17.5972577708421	-0.863893334751986	82.3777110631128	0.18498512117338	0.280169776125888	0.166039524349573	0.172309098552511	0.266502575610473	0.153564906346305	0.232113990459685	0.302596954283461	0.207844265686666	0.00259447577262822	0.00257804768972402	0.00591196119971876
157	27.2519279267591	0.11	1.24602934199694	0.682943146243761	1.80911553775012	0.0947071477070341	22.1332041448797	11.449227784858	32.8171805049015	16.38	12.22	22.1	0.67857658200704	1.31179799194491	1.94501940188277	0.670787913185023	1.29674123874776	1.92269456431049	0.686243065444346	1.32601773895123	1.96635226079562	1.24602934199694	17.9533996862109	-2.98901012917353	81.158557715394	0.18498512117338	0.280169776125888	0.166039524349573	0.172309098552511	0.266502575610473	0.153564906346305	0.232113990459685	0.302596954283461	0.207844265686666	0.00259447577262822	0.00257804768972402	0.00591196119971876
157	27.2519279267591	0.11	1.25222444281978	0.700470755175349	1.80397813046421	0.128490538111915	24.0365826150711	14.26289029686	33.8102749332823	15.92	12.22	21.36	0.868905202441796	1.46432533998774	2.05974547753369	0.859648993268331	1.44872628314375	2.03780357301916	0.881778637715738	1.48453051740377	2.08808637957154	1.25222444281978	17.3731542781144	2.78201958828119	85.5615616175938	0.18498512117338	0.280169776125888	0.166039524349573	0.172309098552511	0.266502575610473	0.153564906346305	0.232113990459685	0.302596954283461	0.207844265686666	0.00259447577262822	0.00257804768972402	0.00591196119971876
157	27.2519279267591	0.11	1.26516392035689	0.698758041007092	1.83156979970669	0.128826073850664	24.6816092779932	14.660645710841	34.7025728451454	16.48	12.47	21.93	0.863840580950449	1.45429990724949	2.04475923354853	0.853776325669227	1.43735645049973	2.02093657533024	0.873617717673059	1.47082850519817	2.06974447377486	1.26516392035689	17.8432022555541	2.88317194186088	86.5532430899394	0.18498512117338	0.280169776125888	0.166039524349573	0.172309098552511	0.266502575610473	0.153564906346305	0.232113990459685	0.302596954283461	0.207844265686666	0.00259447577262822	0.00257804768972402	0.00591196119971876
157	27.2519279267591	0.11	1.27486735067812	0.699289321683704	1.85044537967254	0.121800884795362	24.9961992759688	14.5169368593266	35.4754616926111	15.7	12.01	21.58	0.896408281872354	1.54349366284628	2.19057904382021	0.887230276622758	1.52769038076288	2.16815048490301	0.90740958636267	1.56041808111661	2.21493210382054	1.27486735067812	17.6702139891675	2.03382169533638	85.517941441067	0.18498512117338	0.280169776125888	0.166039524349573	0.172309098552511	0.266502575610473	0.153564906346305	0.232113990459685	0.302596954283461	0.207844265686666	0.00259447577262822	0.00257804768972402	0.00591196119971876
157	27.2519279267591	0.11	1.27749220737987	0.710190999827625	1.84479341493212	0.117102325695514	23.7114257370561	13.5462344376409	33.8766170364713	15.93	12.57	21.09	0.824896236249842	1.44390427735884	2.06291231846783	0.816098198823644	1.42850412966292	2.0409100605022	0.836895985375747	1.46529689341538	2.09373310229418	1.27749220737987	17.5190305105657	1.48412169525937	84.9676670728664	0.18498512117338	0.280169776125888	0.166039524349573	0.172309098552511	0.266502575610473	0.153564906346305	0.232113990459685	0.302596954283461	0.207844265686666	0.00259447577262822	0.00257804768972402	0.00591196119971876
157	27.2519279267591	0.11	1.28005873153633	0.708590395138348	1.85152706793432	0.117361056391023	26.0400281452154	14.8905010179076	37.1895552725232	17.51	13.42	22.42	0.826894698788909	1.44604679209232	2.06519888539572	0.815863315666273	1.42675546491342	2.03764761416057	0.839470048688845	1.46546638968307	2.09459029335759	1.28005873153633	18.7195024053865	-3.56177748594082	81.5667055398574	0.18498512117338	0.280169776125888	0.166039524349573	0.172309098552511	0.266502575610473	0.153564906346305	0.232113990459685	0.302596954283461	0.207844265686666	0.00259447577262822	0.00257804768972402	0.00591196119971876
157	27.2519279267591	0.11	1.28537147436314	0.719556768956614	1.85118617976966	0.129395805100846	25.5303714369415	15.1910300782764	35.8697127956066	16.44	12.15	22	0.896852864394106	1.50727018735943	2.11768751032476	0.886455873436738	1.48979678104002	2.0931376886433	0.906853211328645	1.52199418092244	2.14038143772659	1.28537147436314	17.7181366254562	-2.10788328368518	81.5086306054826	0.18498512117338	0.280169776125888	0.166039524349573	0.172309098552511	0.266502575610473	0.153564906346305	0.232113990459685	0.302596954283461	0.207844265686666	0.00259447577262822	0.00257804768972402	0.00591196119971876
157	27.2519279267591	0.11	1.29494268576499	0.707057766984527	1.88282760454545	0.0970548788418873	20.3354790606666	10.651321173064	30.0196369482691	15.65	11.62	20.15	0.65959618626827	1.25929959452114	1.859003002774	0.652901222647676	1.2465175846365	1.84013394662533	0.668956517730627	1.27712879185491	1.88443521645866	1.29494268576499	16.4613720047213	0.442975486575408	81.8882764243682	0.18498512117338	0.280169776125888	0.166039524349573	0.172309098552511	0.266502575610473	0.153564906346305	0.232113990459685	0.302596954283461	0.207844265686666	0.00259447577262822	0.00257804768972402	0.00591196119971876
157	27.2519279267591	0.11	1.29714625391868	0.724391347749908	1.86990116008745	0.120842504632245	24.6355940922597	14.2609792167698	35.0102089677497	16.34	12.69	21.72	0.846992905286084	1.46316554399818	2.07933818271029	0.837323592538069	1.44646197404058	2.0556003555431	0.859063522238364	1.48322667216303	2.10829423557853	1.29714625391868	17.5920457303193	-2.98763420633298	80.6267730081124	0.18498512117338	0.280169776125888	0.166039524349573	0.172309098552511	0.266502575610473	0.153564906346305	0.232113990459685	0.302596954283461	0.207844265686666	0.00259447577262822	0.00257804768972402	0.00591196119971876
157	27.2519279267591	0.11	1.30668661763131	0.725451887927312	1.88792134733531	0.134143831150097	28.6746461583051	17.3004410919932	40.0488512246169	16.73	12	21.43	1.00411103544862	1.66426558097781	2.324420126507	0.991970329581005	1.64414294693543	2.29631556428986	1.01356432697398	1.68221177001256	2.34947994867968	1.30668661763131	17.922430630419	1.0302353504969	84.4758996725619	0.18498512117338	0.280169776125888	0.166039524349573	0.172309098552511	0.266502575610473	0.153564906346305	0.232113990459685	0.302596954283461	0.207844265686666	0.00259447577262822	0.00257804768972402	0.00591196119971876
157	27.2519279267591	0.11	1.30955477428458	0.742003777376935	1.87710577119223	0.119888677648514	22.7121356906073	13.1043533734399	32.3199180077748	16.02	12.36	21.98	0.793487877425929	1.37525323282846	1.95701858823099	0.784888687928159	1.36034933386169	1.93580997979522	0.803455701560761	1.39264347950367	1.97676360194866	1.30955477428458	17.7152675504892	3.03565189213758	86.5320985347376	0.18498512117338	0.280169776125888	0.166039524349573	0.172309098552511	0.266502575610473	0.153564906346305	0.232113990459685	0.302596954283461	0.207844265686666	0.00259447577262822	0.00257804768972402	0.00591196119971876
157	27.2519279267591	0.11	1.31966224292686	0.724214505586489	1.91510998026723	0.116033408908423	24.0943747840472	13.7112631587075	34.4774864093869	15.88	11.84	20.39	0.837576323503837	1.47184673032329	2.10611713714274	0.828723349836939	1.45628967602314	2.08385600220935	0.849084657719828	3.98682199836278	2.13665256340038	1.31966224292686	17.0191319741632	1.44518471664587	83.8935683045756	0.18498512117338	0.280169776125888	0.166039524349573	0.172309098552511	0.266502575610473	0.153564906346305	0.232113990459685	0.302596954283461	0.207844265686666	0.00259447577262822	0.00257804768972402	0.00591196119971876
157	27.2519279267591	0.11	1.32303718688021	0.735545317498367	1.91052905626206	0.132950859967642	26.0662971168409	15.6732933834179	36.459300850264	16.15	12.05	21.08	0.941740546629681	1.56621128022759	2.1906820138255	0.931315608972181	1.54887353788095	2.16643146678972	0.954619903254283	1.58607838789848	5.575049647689	1.32303718688021	17.4326836832631	0.124780568703891	83.2207065109501	0.18498512117338	0.280169776125888	0.166039524349573	0.172309098552511	0.266502575610473	0.153564906346305	0.232113990459685	0.302596954283461	0.207844265686666	0.00259447577262822	0.00257804768972402	0.00591196119971876
157	27.2519279267591	0.11	1.32366513757014	0.730133349582792	1.9171969255575	0.0930631954493578	21.3809442110907	10.959884728858	31.8020036933234	14.87	11.13	20.3	0.713160632064694	1.39125985947393	2.06935908688317	0.707044275685995	1.37932784761948	2.05161141955297	0.721531430164505	1.40893222900448	2.09374932228485	1.32366513757014	16.5082227855715	-2.20603264086604	78.9110566955904	0.18498512117338	0.280169776125888	0.166039524349573	0.172309098552511	0.266502575610473	0.153564906346305	0.232113990459685	0.302596954283461	0.207844265686666	0.00259447577262822	0.00257804768972402	0.00591196119971876
157	27.2519279267591	0.11	1.3278744995114	0.728647404485383	1.92710159453741	0.127971755380503	24.6505921287533	14.6039477522189	34.6972365052876	15.91	11.99	21.34	0.890098613884826	1.50243333224126	2.11476805059769	0.880629305540941	1.48644970495863	2.09227010437631	0.901334573250567	1.5203384077471	2.14024533382249	1.3278744995114	17.1410568077504	0.339172150967489	83.0804110049766	0.18498512117338	0.280169776125888	0.166039524349573	0.172309098552511	0.266502575610473	0.153564906346305	0.232113990459685	0.302596954283461	0.207844265686666	0.00259447577262822	0.00257804768972402	0.00591196119971876
157	27.2519279267591	0.11	1.33588492233981	0.74514618124512	1.92662366343451	0.138947791408599	26.6174974315372	16.27223288329	36.9627619797845	16.17	11.93	22.2	0.976165637786944	1.59677448958041	2.21738334137388	0.965312805473527	1.57902184073995	2.19273087600637	0.985013078304968	1.60967781014432	2.23418331370618	1.33588492233981	17.5777668575935	-0.536585297521821	82.6498289348036	0.18498512117338	0.280169776125888	0.166039524349573	0.172309098552511	0.266502575610473	0.153564906346305	0.232113990459685	0.302596954283461	0.207844265686666	0.00259447577262822	0.00257804768972402	0.00591196119971876
157	27.2519279267591	0.11	1.34918794382621	0.745802327380557	1.95257356027186	0.109585913729447	23.6302345345895	13.1137124539467	34.1467566152323	16.1	11.72	20.76	0.790153173653301	1.42381532897333	2.05747748429335	0.781472697541491	1.40817355803208	2.03487441852267	0.800757598371682	1.4413002511548	2.08275665888316	1.34918794382621	17.3826116572011	3.07228134905969	85.9708688950456	0.18498512117338	0.280169776125888	0.166039524349573	0.172309098552511	0.266502575610473	0.153564906346305	0.232113990459685	0.302596954283461	0.207844265686666	0.00259447577262822	0.00257804768972402	0.00591196119971876
157	27.2519279267591	0.11	1.3519988288431	0.764948283616842	1.93904937406936	0.123067115385346	25.5765800433497	14.9169998375058	36.2361602491936	16.48	12.5	22.25	0.87865858833423	1.50654166119939	2.13442473406456	0.868413258494943	1.48897509275001	2.10953692700507	0.888085615686854	1.5224851649658	2.15684928224066	1.3519988288431	17.8498830117298	0.60865797034986	84.6092401391764	0.18498512117338	0.280169776125888	0.166039524349573	0.172309098552511	0.266502575610473	0.153564906346305	0.232113990459685	0.302596954283461	0.207844265686666	0.00259447577262822	0.00257804768972402	0.00591196119971876
157	27.2519279267591	0.11	1.35717610007867	0.752016926868726	1.96233527328861	0.131525354052998	25.0410815526299	14.9946373505757	35.0875257546842	15.1	11.56	21.1	0.961792471057737	1.60619581130034	2.25059915154294	0.953096809368946	1.59167403472035	2.23025126007175	0.974168397753253	1.62395336167914	2.27860998811121	1.35717610007867	16.7543389801819	-1.85741458804643	79.9602717423287	0.18498512117338	0.280169776125888	0.166039524349573	0.172309098552511	0.266502575610473	0.153564906346305	0.232113990459685	0.302596954283461	0.207844265686666	0.00259447577262822	0.00257804768972402	0.00591196119971876
157	27.2519279267591	0.11	1.3596336511865	0.747569225808801	1.97169807656419	0.13062403513812	26.9834751428628	16.1148250002686	37.852125285457	16.09	12.08	22.09	0.971774510522171	1.62718821636013	2.28260192219809	0.961122643597266	1.60935219354335	2.25758174348943	0.982133445785871	1.64291126396524	2.3067083868447	1.3596336511865	17.7214716294114	-2.83833211184209	80.6574889597325	0.18498512117338	0.280169776125888	0.166039524349573	0.172309098552511	0.266502575610473	0.153564906346305	0.232113990459685	0.302596954283461	0.207844265686666	0.00259447577262822	0.00257804768972402	0.00591196119971876
157	27.2519279267591	0.11	1.37332277153062	0.748590332356505	1.99805521070474	0.104374298108494	24.0993458754294	13.0774270968968	35.1212646539619	16.55	11.76	21.26	0.767278241577653	1.41395578728624	2.06063333299482	0.758243106160242	1.39730565788065	2.03636820960105	0.774531473995919	1.42768969367391	2.0806671397852	1.37332277153062	17.2856096460239	-2.0496584737423	81.0184190992643	0.18498512117338	0.280169776125888	0.166039524349573	0.172309098552511	0.266502575610473	0.153564906346305	0.232113990459685	0.302596954283461	0.207844265686666	0.00259447577262822	0.00257804768972402	0.00591196119971876
157	27.2519279267591	0.11	1.3994896549996	0.765594333250474	2.03338497674873	0.110949764374191	24.4662044443402	13.6530595980414	35.2793492906389	15.72	12.07	20.1	0.84197773302791	1.50881926544861	2.17566079786931	0.83332351190123	1.49331095085646	2.15329838981168	0.856164512627264	1.53296171558583	2.21153794079	1.3994896549996	16.8861148669932	-3.78175629275004	78.5304242086574	0.18498512117338	0.280169776125888	0.166039524349573	0.172309098552511	0.266502575610473	0.153564906346305	0.232113990459685	0.302596954283461	0.207844265686666	0.00259447577262822	0.00257804768972402	0.00591196119971876
157	27.2519279267591	0.11	1.40802850162517	0.791312100771794	2.02474490247855	0.0986927073306274	23.1310007103449	12.2172559010274	34.0447455196624	16.26	12.9	21.38	0.729180762614648	1.38056212251319	2.03194348241174	0.720962753637105	1.36500291895414	2.00904308427117	0.739847722258138	1.40535607806987	2.06349892548827	1.40802850162517	17.3247997990213	1.88087916659142	85.1029258236939	0.18498512117338	0.280169776125888	0.166039524349573	0.172309098552511	0.266502575610473	0.153564906346305	0.232113990459685	0.302596954283461	0.207844265686666	0.00259447577262822	0.00257804768972402	0.00591196119971876
157	27.2519279267591	0.11	1.47733266183826	0.808227176938222	2.1464381467383	0.135766362492495	26.520185037557	16.0734277873864	36.9669422877277	15.73	11.59	20.5	0.990801395134478	1.63476245901054	2.27872352288659	0.980603960153463	1.61793730720208	2.2552706542507	1.00410460428098	1.65652753871818	2.31021142061973	1.47733266183826	16.4927353624861	-0.0268342222676559	81.7976575619396	0.18498512117338	0.280169776125888	0.166039524349573	0.172309098552511	0.266502575610473	0.153564906346305	0.232113990459685	0.302596954283461	0.207844265686666	0.00259447577262822	0.00257804768972402	0.00591196119971876
157	27.2519279267591	0.11	1.51393669381196	0.838692116888266	2.18918127073566	0.105786718316734	25.4562080842591	13.9008300090013	37.0115861595169	16.33	12.02	22.06	0.826055890562108	1.51273345733747	2.19941102411283	0.81663903638684	1.49548863100483	2.17433822562282	0.832935417952271	1.52581955491332	2.220916489479	1.51393669381196	17.5467662298684	-0.291826976444504	83.435478638219	0.18498512117338	0.280169776125888	0.166039524349573	0.172309098552511	0.266502575610473	0.153564906346305	0.232113990459685	0.302596954283461	0.207844265686666	0.00259447577262822	0.00257804768972402	0.00591196119971876
157	27.2519279267591	0.12	0.909632641801462	0.517269231970918	1.30199605163201	0.155787957234986	24.9975653381269	15.9122081955608	34.0829224806931	17.08	13.11	22.42	0.905226638477958	1.42208182315505	1.93893700783214	0.893762193772279	1.40407155066028	1.91438090754828	0.915561300217824	1.44043109649476	1.96371553868603	0.909632641801462	19.1784055148116	0.611572398139679	85.8028035325704	0.18498512117338	0.280169776125888	0.166039524349573	0.172309098552511	0.266502575610473	0.153564906346305	0.232113990459685	0.302596954283461	0.207844265686666	0.00259447577262822	0.00257804768972402	0.00591196119971876
157	27.2519279267591	0.12	0.983261408453278	0.565634039280475	1.40088877762608	0.173936206902083	25.3673244785194	16.7361097394255	33.9985392176132	16.5	12.21	21.56	0.984549334007276	1.49230513002899	2.0000609260507	0.973032291977424	1.4748484721346	1.97666465229178	0.997245953505266	1.50852923605891	2.02049266869213	0.983261408453278	18.1763079180047	2.58304549443596	86.2012242767824	0.18498512117338	0.280169776125888	0.166039524349573	0.172309098552511	0.266502575610473	0.153564906346305	0.232113990459685	0.302596954283461	0.207844265686666	0.00259447577262822	0.00257804768972402	0.00591196119971876
157	27.2519279267591	0.12	1.08097630735098	0.614176667899727	1.54777594680222	0.145872474185022	23.6504321961273	14.7153361025894	32.5855282896651	16.61	12.39	21.96	0.860258194293979	1.38260369681482	1.90494919933566	0.850037187141821	1.36617653300809	1.88231587887436	0.869214076655489	1.39783070141876	1.92585487269141	1.08097630735098	18.4382363273695	-0.898941930310733	83.4262570097167	0.18498512117338	0.280169776125888	0.166039524349573	0.172309098552511	0.266502575610473	0.153564906346305	0.232113990459685	0.302596954283461	0.207844265686666	0.00259447577262822	0.00257804768972402	0.00591196119971876
157	27.2519279267591	0.12	1.0824401008916	0.621491531470282	1.54338867031291	0.147966563253948	24.6206953875503	15.3964191055767	33.8449716695239	16.77	12.27	21.46	0.891704121483317	1.42594036966114	1.96017661783896	0.880867700755846	1.408611651081	1.93635560140616	0.901535103418253	1.44208740206144	1.9843254329931	1.0824401008916	17.9952665489045	-1.31567016317655	82.5537913737853	0.18498512117338	0.280169776125888	0.166039524349573	0.172309098552511	0.266502575610473	0.153564906346305	0.232113990459685	0.302596954283461	0.207844265686666	0.00259447577262822	0.00257804768972402	0.00591196119971876
157	27.2519279267591	0.12	1.08447704474879	0.632706418847257	1.53624767065031	0.141388363438021	22.2565490459112	13.6933736583215	30.8197244335009	15.61	11.02	21.87	0.850206259786948	1.38188424505524	1.91356223032353	0.841645737178077	1.36797038452262	1.89429503186716	0.853979362707327	1.38795529199778	1.92244417401815	1.08447704474879	17.7807426917454	4.01803400496673	86.4430756560719	0.18498512117338	0.280169776125888	0.166039524349573	0.172309098552511	0.266502575610473	0.153564906346305	0.232113990459685	0.302596954283461	0.207844265686666	0.00259447577262822	0.00257804768972402	0.00591196119971876
157	27.2519279267591	0.12	1.10599714031074	0.647320865333774	1.5646734152877	0.132434203527883	22.4629393213825	13.4865191214205	31.4393595213445	16.28	11.64	22.39	0.803940886072451	1.33903160476311	1.87412232345376	0.794850696626285	1.32389112469477	1.85293155276326	0.80821835753959	1.34739268277282	1.88552117529231	1.10599714031074	18.0452203801888	2.64387708878271	85.8840752227722	0.18498512117338	0.280169776125888	0.166039524349573	0.172309098552511	0.266502575610473	0.153564906346305	0.232113990459685	0.302596954283461	0.207844265686666	0.00259447577262822	0.00257804768972402	0.00591196119971876
157	27.2519279267591	0.12	1.10766555760305	0.635419413783004	1.57991170142311	0.107543160813609	19.8609668446617	10.9281575868977	28.7937761024257	16.12	11.29	21.2	0.657635228447992	1.19519428268008	1.73275333691217	0.650385635035146	1.18201878321781	1.71365193140047	0.662579489991133	1.20360469570106	1.74758914270446	1.10766555760305	17.8314078065215	0.131474132061173	83.2579560379172	0.18498512117338	0.280169776125888	0.166039524349573	0.172309098552511	0.266502575610473	0.153564906346305	0.232113990459685	0.302596954283461	0.207844265686666	0.00259447577262822	0.00257804768972402	0.00591196119971876
157	27.2519279267591	0.12	1.11886770238685	0.655107070726185	1.58262833404751	0.131958252748286	21.1231928807021	12.6646208059055	29.5817649554986	15.24	11.38	21.84	0.805034099925757	1.34270822860679	1.88038235728783	0.797523203331912	1.33018088018553	1.86283855703914	0.810586409628449	1.35453741948066	1.89621214191304	1.11886770238685	17.4975155239294	2.76802650932151	85.2926086770427	0.18498512117338	0.280169776125888	0.166039524349573	0.172309098552511	0.266502575610473	0.153564906346305	0.232113990459685	0.302596954283461	0.207844265686666	0.00259447577262822	0.00257804768972402	0.00591196119971876
157	27.2519279267591	0.12	1.11910727173138	0.653261984437154	1.58495255902561	0.133179729503355	26.1997846257709	15.7639149275216	36.6356543240203	16.17	12.56	22.68	0.94579059876219	1.57191345567254	2.19803631258288	0.935279029466148	1.55444312213538	2.17360721480461	0.95631101095912	1.59115159317957	2.22238767463085	1.11910727173138	18.9118509146415	-0.161045091395365	84.8486254624684	0.18498512117338	0.280169776125888	0.166039524349573	0.172309098552511	0.266502575610473	0.153564906346305	0.232113990459685	0.302596954283461	0.207844265686666	0.00259447577262822	0.00257804768972402	0.00591196119971876
157	27.2519279267591	0.12	1.13214004346839	0.657341932357562	1.60693815457922	0.122601107079879	23.805948297777	13.8628371828617	33.7490594126923	15.62	12.48	22.71	0.860446430004095	1.47760108233889	2.09475573467369	0.851774059913004	1.4627084603392	2.07364286076539	0.870572854836667	1.49296334441619	2.11764964695759	1.13214004346839	18.3839395128919	4.0084101437934	88.3404084025784	0.18498512117338	0.280169776125888	0.166039524349573	0.172309098552511	0.266502575610473	0.153564906346305	0.232113990459685	0.302596954283461	0.207844265686666	0.00259447577262822	0.00257804768972402	0.00591196119971876
157	27.2519279267591	0.12	1.14378625086508	0.652789723721234	1.63478277800892	0.121659830215878	20.9289244242552	12.1490128739814	29.7088359745291	15.09	11.34	20.46	0.779780689976068	1.34331663792653	1.90685258587698	0.77274711975957	1.33120001075519	1.88965290175081	0.789269657022863	1.36107234277655	1.93218084142556	1.14378625086508	16.6161761045618	1.97833480266411	83.0991164989329	0.18498512117338	0.280169776125888	0.166039524349573	0.172309098552511	0.266502575610473	0.153564906346305	0.232113990459685	0.302596954283461	0.207844265686666	0.00259447577262822	0.00257804768972402	0.00591196119971876
157	27.2519279267591	0.12	1.15215066887868	0.673837092753037	1.63046424500433	0.12043040335273	21.5621235783243	12.4641635094008	30.6600836472477	16.58	12.37	23.1	0.729994425466493	1.26283885810104	1.79568329073558	0.721360269648224	1.24790237763786	1.77444448562749	0.735035626270968	1.27188951300553	1.8109782661888	1.15215066887868	18.6501747907572	2.38876489882774	87.1404543521693	0.18498512117338	0.280169776125888	0.166039524349573	0.172309098552511	0.266502575610473	0.153564906346305	0.232113990459685	0.302596954283461	0.207844265686666	0.00259447577262822	0.00257804768972402	0.00591196119971876
157	27.2519279267591	0.12	1.16043732931012	0.674097603346526	1.64677705527371	0.121889444744434	24.2965646545823	14.1148274600167	34.4783018491478	16.19	12.63	22.1	0.845960609686939	1.4561946794399	2.06642874919286	0.836531937703073	1.43996463064109	2.0433973235791	0.85617856356507	1.47556149035403	2.09456000963452	1.16043732931012	18.6388749819068	-0.172962015456893	84.7125481813245	0.18498512117338	0.280169776125888	0.166039524349573	0.172309098552511	0.266502575610473	0.153564906346305	0.232113990459685	0.302596954283461	0.207844265686666	0.00259447577262822	0.00257804768972402	0.00591196119971876
157	27.2519279267591	0.12	1.16111450144455	0.674766274926457	1.64746272796263	0.142786352509129	24.6081682400887	15.1943472127712	34.0219892674061	16.36	12.21	22.66	0.901708027395793	1.46037092155848	2.01903381572116	0.891392761453989	1.44366472179994	1.99593668214589	0.908454649775245	1.47146967548572	2.03681092175725	1.16111450144455	18.2801758243674	-0.921858986305606	83.448147661336	0.18498512117338	0.280169776125888	0.166039524349573	0.172309098552511	0.266502575610473	0.153564906346305	0.232113990459685	0.302596954283461	0.207844265686666	0.00259447577262822	0.00257804768972402	0.00591196119971876
157	27.2519279267591	0.12	1.17178147549023	0.665017246720399	1.67854570426005	0.164531639690642	26.3829445116055	17.1007852335791	35.6651037896319	15.8	11.59	21.14	1.04959876498124	1.61931195542849	2.18902514587575	1.03865715457646	1.60243133291707	2.16620551125769	1.05986408029679	1.63771978539462	2.21356450422607	1.17178147549023	17.3968818102887	1.73135750310724	84.3176984088706	0.18498512117338	0.280169776125888	0.166039524349573	0.172309098552511	0.266502575610473	0.153564906346305	0.232113990459685	0.302596954283461	0.207844265686666	0.00259447577262822	0.00257804768972402	0.00591196119971876
157	27.2519279267591	0.12	1.17188429482448	0.667520522185544	1.67624806746341	0.13759588071673	25.0645627728111	15.2674458834945	34.8616796621276	16.74	12.2	23.13	0.885850965293749	1.45430134787407	2.02275173045439	0.875132450305394	1.436704764018	1.9982770777306	0.892841187955493	1.46353882257875	2.03603903053644	1.17188429482448	18.611825643746	-1.14428977722482	83.5856840403835	0.18498512117338	0.280169776125888	0.166039524349573	0.172309098552511	0.266502575610473	0.153564906346305	0.232113990459685	0.302596954283461	0.207844265686666	0.00259447577262822	0.00257804768972402	0.00591196119971876
157	27.2519279267591	0.12	1.17197899897033	0.682415419227952	1.6615425787127	0.184458699487528	28.0677645650739	18.8533723336337	37.2821567965141	16.59	12.44	21.7	1.10335246862491	1.64260466369777	2.18185685877062	1.09027777019131	1.62313984059346	2.15600191099561	1.11890828473684	1.65966691657712	2.20604101423556	1.17197899897033	18.1484772079092	-0.296220120085747	83.4978360108351	0.18498512117338	0.280169776125888	0.166039524349573	0.172309098552511	0.266502575610473	0.153564906346305	0.232113990459685	0.302596954283461	0.207844265686666	0.00259447577262822	0.00257804768972402	0.00591196119971876
157	27.2519279267591	0.12	1.17374151065455	0.684037684246786	1.66344533706232	0.130924896084209	22.5646666683007	13.4878843649221	31.6414489716793	17.19	11.62	22.19	0.762832685095794	1.27618719119785	1.78954169729991	0.753045448745766	1.25981355394925	1.76658165915274	0.765270815465179	1.28077482489909	1.79822283616732	1.17374151065455	18.1887592306287	-2.58241645694686	81.1325378221032	0.18498512117338	0.280169776125888	0.166039524349573	0.172309098552511	0.266502575610473	0.153564906346305	0.232113990459685	0.302596954283461	0.207844265686666	0.00259447577262822	0.00257804768972402	0.00591196119971876
157	27.2519279267591	0.12	1.17688155364761	0.667656759561063	1.68610634773415	0.140098438515173	24.3185052593668	14.9119619293016	33.725048589432	15.3	11.84	21.91	0.943932482372233	1.53937001354264	2.13480754471304	0.935000359294946	1.52480346065965	2.11460656202435	0.955331830221939	1.55577251634578	2.1576966191757	1.17688155364761	17.8016292345729	-0.989805646194491	81.9550825193811	0.18498512117338	0.280169776125888	0.166039524349573	0.172309098552511	0.266502575610473	0.153564906346305	0.232113990459685	0.302596954283461	0.207844265686666	0.00259447577262822	0.00257804768972402	0.00591196119971876
157	27.2519279267591	0.12	1.18208168945915	0.685762132176053	1.67840124674225	0.136494215132036	23.6252432109851	14.3476088527965	32.9028775691736	15.87	11.62	21.66	0.87697235406225	1.44405143509279	2.01113051612332	0.867718972988951	1.42881451438889	1.98991005578883	0.885933273128434	1.45533359044204	2.02796719398689	1.18208168945915	17.8982170468663	2.44831622326958	85.8556420489482	0.18498512117338	0.280169776125888	0.166039524349573	0.172309098552511	0.266502575610473	0.153564906346305	0.232113990459685	0.302596954283461	0.207844265686666	0.00259447577262822	0.00257804768972402	0.00591196119971876
157	27.2519279267591	0.12	1.18331693215401	0.689813879861856	1.67681998444615	0.135253194414446	23.1596323587612	14.0166508756165	32.302613841906	15.59	11.72	20.3	0.871363214781002	1.43974847375149	2.00813373272197	0.862623400906921	1.42530772909687	1.98799205728682	0.882908951918185	1.45902814545143	2.03900226026924	1.18331693215401	17.1754766884043	-1.12854103629276	81.2016786124692	0.18498512117338	0.280169776125888	0.166039524349573	0.172309098552511	0.266502575610473	0.153564906346305	0.232113990459685	0.302596954283461	0.207844265686666	0.00259447577262822	0.00257804768972402	0.00591196119971876
157	27.2519279267591	0.12	1.18658626837012	0.676566527062277	1.69660600967796	0.139563056243217	23.1928437201739	14.2017245906393	32.1839628497085	16.08	11.36	21.05	0.856932899505462	1.39945755813386	1.94198221676225	0.847555644192397	1.38414355766779	1.92073147114317	0.864980545979899	1.41113572993426	1.95755191493659	1.18658626837012	17.4025698963226	0.444890643187466	83.1604992015412	0.18498512117338	0.280169776125888	0.166039524349573	0.172309098552511	0.266502575610473	0.153564906346305	0.232113990459685	0.302596954283461	0.207844265686666	0.00259447577262822	0.00257804768972402	0.00591196119971876
157	27.2519279267591	0.12	1.18700410672936	0.691377279437218	1.68263093402151	0.136524889248401	22.7527993974245	13.8189362641383	31.6866625307106	15.25	11.72	21.01	0.877476493053764	1.44476001920779	2.01204354536183	0.869260080306129	1.43123174268636	1.99320340506659	0.887641167872962	1.46233551674255	2.03993048455246	1.18700410672936	17.2989789417411	2.53960665412674	85.1420743794936	0.18498512117338	0.280169776125888	0.166039524349573	0.172309098552511	0.266502575610473	0.153564906346305	0.232113990459685	0.302596954283461	0.207844265686666	0.00259447577262822	0.00257804768972402	0.00591196119971876
157	27.2519279267591	0.12	1.19785580475353	0.689506301110151	1.7062053083969	0.110235791391049	20.4965053454011	11.4048819920069	29.5881286987953	15.92	11.77	21.19	0.694675672614279	1.24844988725335	1.80222410189241	0.687271901286641	1.23514405570687	1.7830162101271	0.702286741906628	1.26333879090838	1.82458983458443	1.19785580475353	17.2884411624645	1.49497840711342	83.6239604161546	0.18498512117338	0.280169776125888	0.166039524349573	0.172309098552511	0.266502575610473	0.153564906346305	0.232113990459685	0.302596954283461	0.207844265686666	0.00259447577262822	0.00257804768972402	0.00591196119971876
157	27.2519279267591	0.12	1.20372050846499	0.704938038883499	1.70250297804648	0.159043354220899	25.4954876242218	16.3421849293657	34.648790319078	16.49	12.37	20.83	0.962090711617098	1.50096036346619	2.03983001531529	0.950857393985853	1.48343523375531	2.01601307352477	0.977044192013872	1.52642079426917	2.07272894702346	1.20372050846499	17.8668776689056	-2.09517460122752	81.4872934194323	0.18498512117338	0.280169776125888	0.166039524349573	0.172309098552511	0.266502575610473	0.153564906346305	0.232113990459685	0.302596954283461	0.207844265686666	0.00259447577262822	0.00257804768972402	0.00591196119971876
157	27.2519279267591	0.12	1.20497525637078	0.695729251984912	1.71422126075665	0.156596522285808	26.8954789264924	17.1502649155135	36.6406929374713	15.56	11.63	21.75	1.06829493464463	1.67532711847635	2.28235930230806	1.05764613596012	1.65862740322282	2.25960867048552	1.07928167659963	1.69012841999796	2.30252245659347	1.20497525637078	17.5682484600652	1.08777829246482	83.7972091356387	0.18498512117338	0.280169776125888	0.166039524349573	0.172309098552511	0.266502575610473	0.153564906346305	0.232113990459685	0.302596954283461	0.207844265686666	0.00259447577262822	0.00257804768972402	0.00591196119971876
157	27.2519279267591	0.12	1.20529881546318	0.701217358046113	1.70938027288024	0.140882645772475	23.4371761708308	14.4009260729156	32.4734262687461	15.79	11.39	21.47	0.884259241566568	1.43911159048712	1.99396393940767	0.875052590490896	1.42412797748117	1.97320336447143	0.892163489844255	1.45029353993777	2.00891963679107	1.20529881546318	17.4722143002751	1.06024926382838	83.8941758851208	0.18498512117338	0.280169776125888	0.166039524349573	0.172309098552511	0.266502575610473	0.153564906346305	0.232113990459685	0.302596954283461	0.207844265686666	0.00259447577262822	0.00257804768972402	0.00591196119971876
157	27.2519279267591	0.12	1.20560102277881	0.707173091955259	1.70402895360236	0.134950123996155	24.0747285967029	14.558151034653	33.5913061587529	17.17	12.39	22.94	0.824123735047392	1.36284856532538	1.90157339560338	0.813571565985581	1.34539850551594	1.8772254450463	0.830083737323243	1.37330586457184	1.91761262621285	1.20560102277881	18.3932902023904	-1.18948640360579	83.3062024374923	0.18498512117338	0.280169776125888	0.166039524349573	0.172309098552511	0.266502575610473	0.153564906346305	0.232113990459685	0.302596954283461	0.207844265686666	0.00259447577262822	0.00257804768972402	0.00591196119971876
157	27.2519279267591	0.12	1.20920042399573	0.708832683500874	1.70956816449059	0.156357180677882	24.5776463075479	15.6641899311815	33.4911026839142	16.84	11.87	21.88	0.903767016920207	1.41804116164832	1.93231530637643	0.8926848757179	1.40065290550502	1.90862093529214	0.910267382444176	1.4290217062543	1.94869730918608	1.20920042399573	17.8402707765722	-1.10779973081784	82.244382360617	0.18498512117338	0.280169776125888	0.166039524349573	0.172309098552511	0.266502575610473	0.153564906346305	0.232113990459685	0.302596954283461	0.207844265686666	0.00259447577262822	0.00257804768972402	0.00591196119971876
157	27.2519279267591	0.12	1.21030640841029	0.696749163921706	1.72386365289887	0.163638756477685	29.1349654061228	18.8511604100225	39.4187704022232	16.1	12.58	21.2	1.13581360741377	1.75542987487444	2.37504614233511	1.12333445916681	1.73614302225821	2.34895158534962	1.152327673195	1.78196287927044	2.40961710961664	1.21030640841029	18.2386185390558	-1.75932085697495	82.5307830298003	0.18498512117338	0.280169776125888	0.166039524349573	0.172309098552511	0.266502575610473	0.153564906346305	0.232113990459685	0.302596954283461	0.207844265686666	0.00259447577262822	0.00257804768972402	0.00591196119971876
157	27.2519279267591	0.12	1.212745849565	0.702079479705052	1.72341221942494	0.124815957915369	23.477940951382	13.7714980171439	33.1843838856201	15.2	11.47	20.87	0.877427677921723	1.49585725428778	2.11428683065384	0.869306239553372	1.48201165446886	2.09471706938435	0.888665132093698	1.51372463379106	2.14101203552924	1.212745849565	17.2371812720765	-1.71816165511792	80.5090801627954	0.18498512117338	0.280169776125888	0.166039524349573	0.172309098552511	0.266502575610473	0.153564906346305	0.232113990459685	0.302596954283461	0.207844265686666	0.00259447577262822	0.00257804768972402	0.00591196119971876
157	27.2519279267591	0.12	1.21451189053047	0.69603813663375	1.73298564442719	0.131993494416736	23.2736034622578	13.9553543025949	32.5918526219207	16.03	11.04	23.07	0.844656542269697	1.40864939723755	1.97264225220541	0.835491921375107	1.39336538882345	1.9512388562718	0.845636559820604	1.40844491063026	1.97154594073062	1.21451189053047	17.8793021450924	1.10592174535974	84.3961956995944	0.18498512117338	0.280169776125888	0.166039524349573	0.172309098552511	0.266502575610473	0.153564906346305	0.232113990459685	0.302596954283461	0.207844265686666	0.00259447577262822	0.00257804768972402	0.00591196119971876
157	27.2519279267591	0.12	1.21751121830504	0.711438586358667	1.72358385025141	0.169898785928903	29.4981169317058	19.3180615380856	39.678172325326	15.61	11.98	20.12	1.19944307953729	1.83151462393688	2.46358616833646	1.18736636897695	1.81307383889449	2.43878130881203	1.21877081117477	1.86293044845843	2.50588607739505	1.21751121830504	17.9004944256202	-3.85045980182127	79.6857466646917	0.18498512117338	0.280169776125888	0.166039524349573	0.172309098552511	0.266502575610473	0.153564906346305	0.232113990459685	0.302596954283461	0.207844265686666	0.00259447577262822	0.00257804768972402	0.00591196119971876
157	27.2519279267591	0.12	1.22052167991014	0.702734372065474	1.73830898775481	0.15363509068681	29.3722612864569	18.6086883413214	40.1358342315924	16.78	12.39	22.07	1.07725401444066	1.70035554380125	2.32345707316185	1.06414847029417	1.67966953628094	2.2951906022677	1.08877002629557	1.72033885932154	2.34903542346017	1.22052167991014	18.473313642622	-0.0469343637346703	84.5115042759209	0.18498512117338	0.280169776125888	0.166039524349573	0.172309098552511	0.266502575610473	0.153564906346305	0.232113990459685	0.302596954283461	0.207844265686666	0.00259447577262822	0.00257804768972402	0.00591196119971876
157	27.2519279267591	0.12	1.22514638818208	0.701967797928996	1.74832497843516	0.11903738802517	22.3243447702337	12.8423169147371	31.8063726257303	14.9	11.82	19.88	0.834421633457151	1.45051055449836	2.06659947553958	0.827225280286625	1.43800082822905	2.04877637617147	0.849923306476834	1.47498090177201	2.10322725773831	1.22514638818208	16.9194472505224	1.64747714588266	83.7602452332353	0.18498512117338	0.280169776125888	0.166039524349573	0.172309098552511	0.266502575610473	0.153564906346305	0.232113990459685	0.302596954283461	0.207844265686666	0.00259447577262822	0.00257804768972402	0.00591196119971876
157	27.2519279267591	0.12	1.23147243065653	0.708217044443272	1.75472781686979	0.101639351886812	22.7302546689345	12.1794840938525	33.2810252440164	17.34	12.12	21.98	0.682846584281499	1.27437883582973	1.86591108737796	0.67391836534218	1.2577163328315	1.84151430032082	0.688711725034613	1.28536851312893	1.88054461773488	1.23147243065653	18.6042268581355	0.85276281645117	85.7165513014326	0.18498512117338	0.280169776125888	0.166039524349573	0.172309098552511	0.266502575610473	0.153564906346305	0.232113990459685	0.302596954283461	0.207844265686666	0.00259447577262822	0.00257804768972402	0.00591196119971876
157	27.2519279267591	0.12	1.2338901682908	0.72283203264827	1.74494830393333	0.145821686117176	25.831811943699	16.0706044491202	35.5930194382777	15.54	11.37	21.97	1.00211792175871	1.61079950553438	2.21948108931005	0.992162316672435	1.59479691402088	2.19743151136932	1.0098025681858	1.62254120504248	2.23413085924814	1.2338901682908	17.9056960993315	-1.48072819038563	81.8025689691756	0.18498512117338	0.280169776125888	0.166039524349573	0.172309098552511	0.266502575610473	0.153564906346305	0.232113990459685	0.302596954283461	0.207844265686666	0.00259447577262822	0.00257804768972402	0.00591196119971876
157	27.2519279267591	0.12	1.23687887990968	0.725771065157411	1.74798669466195	0.174586682373236	27.3268599530108	18.0499066106165	36.6038132954051	15.31	11.88	21.89	1.14215733809145	1.72918200053017	2.3162066629689	1.13133655205554	1.71279974931061	2.29426294656568	1.15452596966771	1.74814930133164	2.34491338510363	1.23687887990968	17.5747552991184	-3.2813747606334	79.8611200038441	0.18498512117338	0.280169776125888	0.166039524349573	0.172309098552511	0.266502575610473	0.153564906346305	0.232113990459685	0.302596954283461	0.207844265686666	0.00259447577262822	0.00257804768972402	0.00591196119971876
157	27.2519279267591	0.12	1.24365458145756	0.717549151501804	1.76976001141332	0.147387699063115	24.4352386128306	15.2593692171436	33.6111080085175	15.43	11.67	19.59	0.958378395649231	1.53467711841986	2.11097584119049	0.949072442984722	1.51977524596097	2.09047804893722	0.972913629640983	1.5566234749099	2.14347627922867	1.24365458145756	17.2812166152204	3.25747666833459	85.660623433989	0.18498512117338	0.280169776125888	0.166039524349573	0.172309098552511	0.266502575610473	0.153564906346305	0.232113990459685	0.302596954283461	0.207844265686666	0.00259447577262822	0.00257804768972402	0.00591196119971876
157	27.2519279267591	0.12	1.24867965786092	0.726045770938882	1.77131354478295	0.163312831911365	28.9338501651501	18.7088555249163	39.1588448053839	16	12.18	20.09	1.13414479904717	1.75399161308997	2.37383842713277	1.12189309289963	1.73504395327891	2.34819481365819	1.15374476699317	1.7833893183509	2.41121425948044	1.24867965786092	17.2883471082165	0.932381513598616	83.5266275511456	0.18498512117338	0.280169776125888	0.166039524349573	0.172309098552511	0.266502575610473	0.153564906346305	0.232113990459685	0.302596954283461	0.207844265686666	0.00259447577262822	0.00257804768972402	0.00591196119971876
157	27.2519279267591	0.12	1.24886508637226	0.724246905827457	1.77348326691706	0.118206296713058	22.9437148914096	13.1598062286708	32.7276235541483	16.81	11.79	22.06	0.760396313274982	1.32572743953102	1.89105856578705	0.75110456784019	1.3095275689254	1.86795057001062	0.766477960972768	1.33233582304951	4.78099568486227	1.24886508637226	18.1305641187648	1.79856016201206	85.6131751834123	0.18498512117338	0.280169776125888	0.166039524349573	0.172309098552511	0.266502575610473	0.153564906346305	0.232113990459685	0.302596954283461	0.207844265686666	0.00259447577262822	0.00257804768972402	0.00591196119971876
157	27.2519279267591	0.12	1.2569064705769	0.734648008345078	1.77916493280872	0.127059736667144	24.6849082796083	14.5829570708743	34.7868594883423	16.23	12.48	21.08	0.872118349753372	1.4762548753313	2.08039140090923	0.862341420077399	1.4597052406355	2.0570690611936	0.883464294018359	1.49787182341121	2.11046305609967	1.2569064705769	17.8498832339906	0.0161796169175958	83.8615579139451	0.18498512117338	0.280169776125888	0.166039524349573	0.172309098552511	0.266502575610473	0.153564906346305	0.232113990459685	0.302596954283461	0.207844265686666	0.00259447577262822	0.00257804768972402	0.00591196119971876
157	27.2519279267591	0.12	1.25872103128101	0.725869611766652	1.79157245079537	0.139453561836078	26.7686098116983	16.3865475521164	37.1506720712801	17.25	13.56	24.34	0.923523422730842	1.50864226136842	2.09376110000599	0.911583289679821	1.48913719102178	2.06669109236374	0.930965297902795	1.5213796813951	2.1144546228065	1.25872103128101	19.3942216843027	-1.97155841196074	84.2113160698861	0.18498512117338	0.280169776125888	0.166039524349573	0.172309098552511	0.266502575610473	0.153564906346305	0.232113990459685	0.302596954283461	0.207844265686666	0.00259447577262822	0.00257804768972402	0.00591196119971876
157	27.2519279267591	0.12	1.25898615617168	0.733536686796304	1.78443562554706	0.118584402589717	23.3669055025919	13.4205667924451	33.3132442127387	16.83	11.87	21.4	0.774607207390695	1.34868919447681	1.92277118156292	0.765117165861431	1.3321658309662	1.89921449607096	0.781890922377762	1.361045619163	1.94248881262325	1.25898615617168	17.9090252939087	0.105093832448445	83.5426134344558	0.18498512117338	0.280169776125888	0.166039524349573	0.172309098552511	0.266502575610473	0.153564906346305	0.232113990459685	0.302596954283461	0.207844265686666	0.00259447577262822	0.00257804768972402	0.00591196119971876
157	27.2519279267591	0.12	1.26026097770151	0.729971867147253	1.79055008825577	0.138983072088898	27.8695176935362	17.0392346736276	38.6998007134447	15.81	12.15	22.28	1.04486015025701	1.70898218157231	2.37310421288761	1.03393848840968	1.69111861821824	2.34829874802681	1.0550976566816	1.72902929324337	2.39905148667567	1.26026097770151	18.0919536087944	-2.67838334976432	81.2372200468736	0.18498512117338	0.280169776125888	0.166039524349573	0.172309098552511	0.266502575610473	0.153564906346305	0.232113990459685	0.302596954283461	0.207844265686666	0.00259447577262822	0.00257804768972402	0.00591196119971876
157	27.2519279267591	0.12	1.26080646496866	0.731751234677516	1.7898616952598	0.139088116842646	25.2038297428899	15.4137475850288	34.9939119007511	14.62	11.1	20.91	1.01995124654724	1.66777595274711	2.31560065894699	1.01176686781732	1.65439324442636	2.2970196210354	1.03067399367981	1.68639132313469	2.33963520189778	1.26080646496866	17.0942303021501	2.01833911923608	83.871116605048	0.18498512117338	0.280169776125888	0.166039524349573	0.172309098552511	0.266502575610473	0.153564906346305	0.232113990459685	0.302596954283461	0.207844265686666	0.00259447577262822	0.00257804768972402	0.00591196119971876
157	27.2519279267591	0.12	1.2623876051003	0.72223683057588	1.80253837962473	0.158315275577542	29.015134231493	18.5697755523381	39.4604929106478	16.18	12.09	21.39	1.1138033379154	1.74030931424107	2.36681529056674	1.10141455092874	1.72095192802119	2.34048930511363	1.12774686989656	1.76220790002685	2.39583452424266	1.2623876051003	18.0987787137095	-5.53922726298982	78.2734801263063	0.18498512117338	0.280169776125888	0.166039524349573	0.172309098552511	0.266502575610473	0.153564906346305	0.232113990459685	0.302596954283461	0.207844265686666	0.00259447577262822	0.00257804768972402	0.00591196119971876
157	27.2519279267591	0.12	1.26873179970605	0.72047183549081	1.81699176392128	0.124530425465439	24.8731469898878	14.576424912008	35.1698690677677	16	11.71	21.11	0.883510698472037	1.50761874759359	2.13172679671514	0.873962764095437	1.4913261946094	2.10868962512335	0.894104094848947	1.52238947777187	2.15780577411345	1.26873179970605	17.5569586395723	-0.976023047869782	82.010233996091	0.18498512117338	0.280169776125888	0.166039524349573	0.172309098552511	0.266502575610473	0.153564906346305	0.232113990459685	0.302596954283461	0.207844265686666	0.00259447577262822	0.00257804768972402	0.00591196119971876
157	27.2519279267591	0.12	1.2736480559563	0.742267991519759	1.80502812039284	0.145114592053723	26.9579027330962	16.7421593980882	37.1736460681042	16.82	11.82	20.96	0.967069758455379	1.5571571064803	2.14724445450521	0.955243295692383	1.5381143638292	2.12098543196601	0.977352040609798	1.57301021241469	2.17034527092351	1.2736480559563	17.931110713618	-0.170926875946093	83.4036707338511	0.18498512117338	0.280169776125888	0.166039524349573	0.172309098552511	0.266502575610473	0.153564906346305	0.232113990459685	0.302596954283461	0.207844265686666	0.00259447577262822	0.00257804768972402	0.00591196119971876
157	27.2519279267591	0.12	1.27498093504721	0.746933101543833	1.8030287685506	0.132263253663747	26.0831336198287	15.6522855146976	36.5139817249598	15.45	11.56	20.4	0.981449258241135	1.63549739236148	2.28954552648183	0.971868884381582	1.61953255634619	2.2671962283108	0.993673580182812	1.65622189044567	2.32111333529671	1.27498093504721	17.1052283630338	-1.20359369641367	81.0321496830093	0.18498512117338	0.280169776125888	0.166039524349573	0.172309098552511	0.266502575610473	0.153564906346305	0.232113990459685	0.302596954283461	0.207844265686666	0.00259447577262822	0.00257804768972402	0.00591196119971876
157	27.2519279267591	0.12	1.27535281382649	0.739889812394849	1.81081581525812	0.1312144420729	23.9210784085643	14.3108946164064	33.5312622007222	16.41	12.66	23.48	0.846333072079403	1.41467045349931	1.98300783491923	0.836564303298443	1.39834167111162	1.9601190389248	0.854397644660814	1.42594097620501	2.00006070177836	1.27535281382649	18.2278680471825	0.909176387759283	85.3872249165727	0.18498512117338	0.280169776125888	0.166039524349573	0.172309098552511	0.266502575610473	0.153564906346305	0.232113990459685	0.302596954283461	0.207844265686666	0.00259447577262822	0.00257804768972402	0.00591196119971876
157	27.2519279267591	0.12	1.27818944278793	0.739124434492994	1.81725445108287	0.137911599277027	25.9520375867561	15.8215015314949	36.0825736420174	15.61	11.88	21.05	0.982544419166781	1.61166938840251	2.24079435763824	0.972657784456574	1.59545232360022	2.21824686274386	0.994155603126356	1.63137926689871	2.26613987461618	1.27818944278793	17.6863613020403	-2.54646867155993	80.5515500491007	0.18498512117338	0.280169776125888	0.166039524349573	0.172309098552511	0.266502575610473	0.153564906346305	0.232113990459685	0.302596954283461	0.207844265686666	0.00259447577262822	0.00257804768972402	0.00591196119971876
157	27.2519279267591	0.12	1.28011709905883	0.743332796386487	1.81690140173118	0.130466867438003	22.8070424850726	13.6142515556921	31.9998334144532	16.48	12.33	22.85	0.802067086646949	1.34364919336217	1.8852313000774	0.792719076880524	1.32798909959781	1.8632591223151	0.808672476457081	1.355303378347	4.69086706191319	1.28011709905883	17.9358110369438	-1.77917555570432	81.6161528311597	0.18498512117338	0.280169776125888	0.166039524349573	0.172309098552511	0.266502575610473	0.153564906346305	0.232113990459685	0.302596954283461	0.207844265686666	0.00259447577262822	0.00257804768972402	0.00591196119971876
157	27.2519279267591	0.12	1.28270237037886	0.732981348370736	1.83242339238698	0.144139738612541	26.8614362046429	16.6420630626808	37.080809346605	14.91	11.56	19.58	1.08055989814566	1.74409811211588	2.4076363260861	1.07121642849877	1.72901710846239	2.38681778842601	1.09850209457378	1.77453077575586	2.4499195365774	1.28270237037886	16.8317479238395	-0.779223967985292	81.0188559318503	0.18498512117338	0.280169776125888	0.166039524349573	0.172309098552511	0.266502575610473	0.153564906346305	0.232113990459685	0.302596954283461	0.207844265686666	0.00259447577262822	0.00257804768972402	0.00591196119971876
157	27.2519279267591	0.12	1.29185983164098	0.752943010146403	1.83077665313555	0.0993357804625857	21.6635299993294	11.47894616881	31.8481138298488	16.08	12.11	21.74	0.692404816960873	1.306734285824	1.92106375468712	0.684820866812423	1.29242154934643	1.90002223188043	0.700171687539418	1.32230440253172	1.9422626479502	1.29185983164098	17.6690512984033	-2.44770922297236	80.7615578231888	0.18498512117338	0.280169776125888	0.166039524349573	0.172309098552511	0.266502575610473	0.153564906346305	0.232113990459685	0.302596954283461	0.207844265686666	0.00259447577262822	0.00257804768972402	0.00591196119971876
157	27.2519279267591	0.12	1.29351002852477	0.735081560043007	1.85193849700653	0.126455808137397	24.1781691941804	14.2565644091253	34.0997739792356	16.93	13.18	22.63	0.818336170622907	1.38784280863444	1.95734944664598	0.808180943871337	1.37062023077076	1.93305951767019	0.827765220341038	1.40418655258519	1.97898701974783	1.29351002852477	18.2683402466231	1.44025058191368	86.2661981650065	0.18498512117338	0.280169776125888	0.166039524349573	0.172309098552511	0.266502575610473	0.153564906346305	0.232113990459685	0.302596954283461	0.207844265686666	0.00259447577262822	0.00257804768972402	0.00591196119971876
157	27.2519279267591	0.12	1.2968641966579	0.750015786009793	1.84371260730601	0.141799972140526	25.2282051516458	15.5381108198013	34.9182994834903	16.38	12.07	22.6	0.920749787861477	1.49496066869992	2.06917154953837	0.910176496177145	1.47779351274165	2.04541052930615	0.928954376508441	1.50693197242693	2.08576485129201	1.2968641966579	17.7965919032369	1.81821550505768	85.4890629031384	0.18498512117338	0.280169776125888	0.166039524349573	0.172309098552511	0.266502575610473	0.153564906346305	0.232113990459685	0.302596954283461	0.207844265686666	0.00259447577262822	0.00257804768972402	0.00591196119971876
157	27.2519279267591	0.12	1.30013597552696	0.759427010138125	1.8408449409158	0.131892390886431	22.6137585759563	13.5557000208815	31.671817131031	15.04	10.96	20.29	0.872643890271869	1.45575353740441	2.03886318453695	0.864855732161317	1.44276125172443	2.02066677128754	0.882575121458531	1.47213616649245	2.05958267215842	1.30013597552696	16.3359019177848	-0.154622083740544	80.7041097944601	0.18498512117338	0.280169776125888	0.166039524349573	0.172309098552511	0.266502575610473	0.153564906346305	0.232113990459685	0.302596954283461	0.207844265686666	0.00259447577262822	0.00257804768972402	0.00591196119971876
157	27.2519279267591	0.12	1.30043684795334	0.762186256560005	1.83868743934667	0.124840672632111	22.7591707476414	13.3509519555958	32.1673895396871	16.23	12.27	20.97	0.79805959812324	1.36044041809829	1.92282123807334	0.789101566629465	1.34516979402537	1.90123802142127	0.810242553160321	1.37850790382878	1.94744490528764	1.30043684795334	17.4788261409147	1.71462508406476	84.8771123275644	0.18498512117338	0.280169776125888	0.166039524349573	0.172309098552511	0.266502575610473	0.153564906346305	0.232113990459685	0.302596954283461	0.207844265686666	0.00259447577262822	0.00257804768972402	0.00591196119971876
157	27.2519279267591	0.12	1.30385238920236	0.754463626787731	1.85324115161699	0.137080631787856	24.1838749462767	14.7104196579644	33.657330234589	14.21	10.52	20.82	1.00021452833424	1.64434894687644	2.28848336541865	0.993102972869621	1.63265757626781	2.272212179666	1.00892967757012	1.65797881765806	2.30886829077621	1.30385238920236	16.8406614955583	0.573830549176354	82.2027775825213	0.18498512117338	0.280169776125888	0.166039524349573	0.172309098552511	0.266502575610473	0.153564906346305	0.232113990459685	0.302596954283461	0.207844265686666	0.00259447577262822	0.00257804768972402	0.00591196119971876
157	27.2519279267591	0.12	1.30434317972639	0.763480448933317	1.84520591051947	0.168191265189658	25.5985835657953	16.710432724138	34.4867344074527	15.44	11.04	19.95	1.04840157546087	1.60603832246546	2.16367506947006	1.03818657805791	1.59039004638782	2.14259351471774	1.06052370432399	1.62426123412765	2.19087286433399	1.30434317972639	16.9151131848421	-5.05655238169228	76.8105741732173	0.18498512117338	0.280169776125888	0.166039524349573	0.172309098552511	0.266502575610473	0.153564906346305	0.232113990459685	0.302596954283461	0.207844265686666	0.00259447577262822	0.00257804768972402	0.00591196119971876
157	27.2519279267591	0.12	1.30666546558632	0.75760513928144	1.8557257918912	0.13903338685153	26.0276234662626	15.9152388107813	36.1400081217438	16.87	11.93	22.75	0.91629139594507	1.49849384747395	2.08069629900283	0.904999408625274	1.48002704357363	2.05505467852198	0.922282156944358	1.50651542993704	2.09091589070578	1.30666546558632	18.0626736119409	1.94566425769699	85.6626662864429	0.18498512117338	0.280169776125888	0.166039524349573	0.172309098552511	0.266502575610473	0.153564906346305	0.232113990459685	0.302596954283461	0.207844265686666	0.00259447577262822	0.00257804768972402	0.00591196119971876
157	27.2519279267591	0.12	1.31196224516269	0.749620329249082	1.87430416107629	0.123857671664973	24.298383510246	14.2084403580641	34.388326662428	16.25	11.52	22.33	0.848745604573347	1.45147149742259	2.05419739027183	0.83920161046493	1.43514995732236	2.03109830417979	0.853511627863739	1.45945460246041	2.06408363872462	1.31196224516269	17.9327179633113	3.4595583057655	86.9158046890833	0.18498512117338	0.280169776125888	0.166039524349573	0.172309098552511	0.266502575610473	0.153564906346305	0.232113990459685	0.302596954283461	0.207844265686666	0.00259447577262822	0.00257804768972402	0.00591196119971876
157	27.2519279267591	0.12	1.31720220309821	0.76261688919443	1.87178751700199	0.109813299323407	21.6645888783735	12.0340853579104	31.2950923988365	14.78	10.26	20.67	0.787765717861135	1.41819007447208	2.04861443108302	0.781163928199525	1.40630507826119	2.03144622832285	0.792500316152952	1.42528196604534	2.05882417615298	1.31720220309821	16.344058742607	-1.968898058215	78.733962011634	0.18498512117338	0.280169776125888	0.166039524349573	0.172309098552511	0.266502575610473	0.153564906346305	0.232113990459685	0.302596954283461	0.207844265686666	0.00259447577262822	0.00257804768972402	0.00591196119971876
157	27.2519279267591	0.12	1.31739438501441	0.766950428583359	1.86783834144547	0.127972610958803	24.9791924295391	14.7986620866773	35.1597227724008	17.29	11.78	23.06	0.831983960001743	1.40433556178588	1.97668716357002	0.821169962924237	1.38608222831902	1.95099449371381	0.834232319217065	1.40752340767451	1.98473716304133	1.31739438501441	18.6723797554322	-0.0893833287752236	84.7853843964377	0.18498512117338	0.280169776125888	0.166039524349573	0.172309098552511	0.266502575610473	0.153564906346305	0.232113990459685	0.302596954283461	0.207844265686666	0.00259447577262822	0.00257804768972402	0.00591196119971876
157	27.2519279267591	0.12	1.32354604568535	0.755644386786724	1.89144770458398	0.141716512393424	26.9455776988198	16.5922940796689	37.2988613179707	17.38	12.5	23.31	0.928009631734088	1.50707042179203	2.08613121184997	0.9158134381196	1.48726402967464	2.05871462122967	0.933075355033895	1.51604805715816	2.10043910471456	1.32354604568535	18.84020628681	1.03028586554889	86.3950570548236	0.18498512117338	0.280169776125888	0.166039524349573	0.172309098552511	0.266502575610473	0.153564906346305	0.232113990459685	0.302596954283461	0.207844265686666	0.00259447577262822	0.00257804768972402	0.00591196119971876
157	27.2519279267591	0.12	1.32568490013637	0.758607374647937	1.8927624256248	0.150378839651221	27.7356860349653	17.4426458224727	38.0287262474579	14.14	11.45	19.48	1.19180934670657	1.89510526041882	2.59840117413108	1.18353525535455	1.88194856376283	2.58036187217111	1.21264584217614	1.9318128309996	2.64448798059648	1.32568490013637	16.5491532229507	1.23182587629814	82.6584289247927	0.18498512117338	0.280169776125888	0.166039524349573	0.172309098552511	0.266502575610473	0.153564906346305	0.232113990459685	0.302596954283461	0.207844265686666	0.00259447577262822	0.00257804768972402	0.00591196119971876
157	27.2519279267591	0.12	1.33090664753789	0.767853433945486	1.89395986113029	0.156528079216242	26.9995251515154	17.2140757765536	36.7849745264772	15.96	11.83	21.76	1.04628674528409	1.64105500996294	2.23582327464179	1.03506784541039	1.62345865606953	2.21184946672867	1.05578259986583	1.65545158293469	2.25548365073455	1.33090664753789	17.3498150625961	-0.430054300786965	82.3920466242401	0.18498512117338	0.280169776125888	0.166039524349573	0.172309098552511	0.266502575610473	0.153564906346305	0.232113990459685	0.302596954283461	0.207844265686666	0.00259447577262822	0.00257804768972402	0.00591196119971876
157	27.2519279267591	0.12	1.33153835700832	0.772681411935962	1.89039530208068	0.1256940224752	25.2781455914697	14.8692396571378	35.6870515258016	17.39	12.35	22.33	0.831143052639932	1.41296768203512	1.99479231143031	0.820206105941781	1.39437455035275	1.96854299476371	0.83854082103389	1.42617479292523	2.01084973019742	1.33153835700832	18.3639809078725	0.814879562973055	85.5991498892811	0.18498512117338	0.280169776125888	0.166039524349573	0.172309098552511	0.266502575610473	0.153564906346305	0.232113990459685	0.302596954283461	0.207844265686666	0.00259447577262822	0.00257804768972402	0.00591196119971876
157	27.2519279267591	0.12	1.34028513920384	0.786558689318261	1.89401158908942	0.15074109369854	25.8167341457681	16.2493989897736	35.3840693017627	15.56	11.49	20.81	1.01242632223124	1.6085235656821	2.20462080913296	1.00234210791401	1.59250195895925	2.18266181000448	1.02363343237914	1.62699349740607	2.22804693341933	1.34028513920384	17.0586802237406	1.27858496287199	83.4480471894149	0.18498512117338	0.280169776125888	0.166039524349573	0.172309098552511	0.266502575610473	0.153564906346305	0.232113990459685	0.302596954283461	0.207844265686666	0.00259447577262822	0.00257804768972402	0.00591196119971876
157	27.2519279267591	0.12	1.34051873761772	0.762264225368349	1.91877324986709	0.131048621426088	25.8476620242272	15.4559228473816	36.2394012010727	15.29	11.4	21.45	0.979448158836006	1.63797692508108	2.29650569132616	0.970214304625592	1.62253471919222	2.27485513375884	0.987396993996929	1.64748077353089	2.31916124387527	1.34051873761772	17.0651873170297	0.728194987726019	83.1175622659726	0.18498512117338	0.280169776125888	0.166039524349573	0.172309098552511	0.266502575610473	0.153564906346305	0.232113990459685	0.302596954283461	0.207844265686666	0.00259447577262822	0.00257804768972402	0.00591196119971876
157	27.2519279267591	0.12	1.3449492899385	0.774618674139793	1.91527990573722	0.16953114356417	27.5083953162206	18.0026177448136	37.0141728876276	15.8	11.9	21.42	1.10450739394426	1.68771155689624	2.27091571984822	1.09297978888746	1.67009712318184	2.24721445747622	1.11812124738422	1.70660027263986	2.30182741598047	1.3449492899385	17.5462269232585	-0.774392528429116	82.1662513276548	0.18498512117338	0.280169776125888	0.166039524349573	0.172309098552511	0.266502575610473	0.153564906346305	0.232113990459685	0.302596954283461	0.207844265686666	0.00259447577262822	0.00257804768972402	0.00591196119971876
157	27.2519279267591	0.12	1.34661325799858	0.773782082009899	1.91944443398726	0.130563413060936	25.3840775449951	15.1569174112285	35.6112376787617	15.14	10.88	21.12	0.969174623060552	1.62312712532069	2.27707962758083	0.960315301248027	1.60828995851535	2.25626461578267	0.977424770410759	1.63483291669007	2.29283692056596	1.34661325799858	17.1779548713295	-0.157558032367241	82.2829815179976	0.18498512117338	0.280169776125888	0.166039524349573	0.172309098552511	0.266502575610473	0.153564906346305	0.232113990459685	0.302596954283461	0.207844265686666	0.00259447577262822	0.00257804768972402	0.00591196119971876
157	27.2519279267591	0.12	1.35031640059352	0.79157526761372	1.90905753357332	0.125756842736703	24.1496843375762	14.2082916668009	34.0910770083515	14.38	10.92	21.44	0.955438967437091	1.62394959285212	2.29246021826714	0.94828683230464	1.61179318377502	2.2752995352454	0.963208140693354	1.63859473493571	2.30796665955001	1.35031640059352	16.8600860588781	-5.39233013236862	76.1746834455371	0.18498512117338	0.280169776125888	0.166039524349573	0.172309098552511	0.266502575610473	0.153564906346305	0.232113990459685	0.302596954283461	0.207844265686666	0.00259447577262822	0.00257804768972402	0.00591196119971876
157	27.2519279267591	0.12	1.35306008502113	0.792071444450264	1.91404872559199	0.125936236426364	23.34312712806	13.7415914612637	32.9446627948562	15.89	11.25	22.74	0.838648658486329	1.42462991320971	2.01061116793308	0.829760551280521	1.4095315006992	1.98930245011788	0.841430687905218	1.4280122765324	2.01638262185769	1.35306008502113	17.6006722707346	-1.16731357521835	81.4772132395564	0.18498512117338	0.280169776125888	0.166039524349573	0.172309098552511	0.266502575610473	0.153564906346305	0.232113990459685	0.302596954283461	0.207844265686666	0.00259447577262822	0.00257804768972402	0.00591196119971876
157	27.2519279267591	0.12	1.35626236632981	0.795080564970693	1.91744416768893	0.153679284289299	26.1969467440513	16.598610500682	35.7952829874207	16.62	11.44	22.26	0.969855043554068	1.53068480788748	2.0915145722209	0.958317325850445	1.51247527304616	2.06663322024188	0.975208569995234	1.53947655017172	2.10251553493762	1.35626236632981	17.6711304882672	-0.70469123882145	82.268583233262	0.18498512117338	0.280169776125888	0.166039524349573	0.172309098552511	0.266502575610473	0.153564906346305	0.232113990459685	0.302596954283461	0.207844265686666	0.00259447577262822	0.00257804768972402	0.00591196119971876
157	27.2519279267591	0.12	1.35646523123092	0.773405361977468	1.93952510048438	0.129165526777122	26.9350714519185	16.0156886794065	37.8544542244304	15.62	11.6	20.55	0.993771487238249	1.67131782787834	2.34886416851844	0.983746055946386	1.65445712874838	2.32516820155038	1.00623812355421	1.68227473805585	2.38134718478628	1.35646523123092	17.5203726179938	0.756967663837243	83.6921798923883	0.18498512117338	0.280169776125888	0.166039524349573	0.172309098552511	0.266502575610473	0.153564906346305	0.232113990459685	0.302596954283461	0.207844265686666	0.00259447577262822	0.00257804768972402	0.00591196119971876
157	27.2519279267591	0.12	1.36310434126119	0.776344615544092	1.94986406697828	0.14562646746485	26.1248837481483	16.2451881517567	36.00457934454	15.88	11.38	21.18	0.992218630755655	1.59564765511413	2.19907667947261	0.981726642348118	1.57877484484729	2.17582304734645	1.00269237903617	1.61066253605171	2.21850809871554	1.36310434126119	16.9425650358296	2.40813982960428	84.6539680559951	0.18498512117338	0.280169776125888	0.166039524349573	0.172309098552511	0.266502575610473	0.153564906346305	0.232113990459685	0.302596954283461	0.207844265686666	0.00259447577262822	0.00257804768972402	0.00591196119971876
157	27.2519279267591	0.12	1.37270295080722	0.800872560532797	1.94453334108164	0.159376460567093	28.5018221795077	18.2819192119824	38.721725147033	16.33	12.15	20.43	1.08650069766829	1.69387301867935	2.30124533969041	1.0741177637529	1.67456781464554	2.27501786553817	1.10230636640579	1.71788459871888	2.33288935939685	1.37270295080722	17.6109499073365	-1.66532169674938	81.7332847584787	0.18498512117338	0.280169776125888	0.166039524349573	0.172309098552511	0.266502575610473	0.153564906346305	0.232113990459685	0.302596954283461	0.207844265686666	0.00259447577262822	0.00257804768972402	0.00591196119971876
157	27.2519279267591	0.12	1.37951453289997	0.794126595212057	1.96490247058789	0.140531929941437	27.0287744172411	16.592651552931	37.4648972815512	16.17	11.45	20.84	0.995897868542236	1.6222783167338	2.24865876492536	0.984840956136245	1.60426704287444	2.22369312961264	1.00641876863326	1.63618157830986	2.27284416080833	1.37951453289997	17.3027415452155	5.65162033594538	88.6646912088336	0.18498512117338	0.280169776125888	0.166039524349573	0.172309098552511	0.266502575610473	0.153564906346305	0.232113990459685	0.302596954283461	0.207844265686666	0.00259447577262822	0.00257804768972402	0.00591196119971876
157	27.2519279267591	0.12	1.38315938691742	0.793530495488922	1.97278827834593	0.137361373384534	23.9298324209739	14.5669998554204	33.2926649865275	14.64	11.46	20.34	0.962566031106444	1.58124830418861	2.19993057727077	0.954797242826046	1.56848618408776	2.18217512534947	0.976062434811695	1.6031801195076	2.23218316038003	1.38315938691742	16.4118655597315	0.571962094834389	81.8516043914818	0.18498512117338	0.280169776125888	0.166039524349573	0.172309098552511	0.266502575610473	0.153564906346305	0.232113990459685	0.302596954283461	0.207844265686666	0.00259447577262822	0.00257804768972402	0.00591196119971876
157	27.2519279267591	0.12	1.38398041849607	0.811945460566533	1.9560153764256	0.153635836210904	27.1013988767294	17.1700202661006	37.0327774873583	17.18	12.73	21.04	0.971602900298041	1.53359153586744	2.09558017143684	0.959151780099652	1.51393851451226	2.06872524892486	0.98438726325746	1.55461776540274	2.12711207299614	1.38398041849607	17.9691500690861	1.08063843662163	85.2215249203577	0.18498512117338	0.280169776125888	0.166039524349573	0.172309098552511	0.266502575610473	0.153564906346305	0.232113990459685	0.302596954283461	0.207844265686666	0.00259447577262822	0.00257804768972402	0.00591196119971876
157	27.2519279267591	0.12	1.38511365474054	0.79628096052313	1.97394634895795	0.136995576169649	26.3488349348477	16.0235958265099	36.6740740431854	15.21	11.61	21.28	1.02030931357906	1.6777733273517	2.33523734112434	1.01084601954582	1.66221210282249	2.31357818609916	1.03260226681777	1.69813546672993	2.36150821870483	1.38511365474054	17.1054867209146	0.380788534882524	82.8977364752065	0.18498512117338	0.280169776125888	0.166039524349573	0.172309098552511	0.266502575610473	0.153564906346305	0.232113990459685	0.302596954283461	0.207844265686666	0.00259447577262822	0.00257804768972402	0.00591196119971876
157	27.2519279267591	0.12	1.39451776707987	0.817289967623351	1.97174556653639	0.107737523304416	24.4279383388446	13.4521658159493	35.4037108617399	16.46	13.19	23.24	0.793443643030643	1.44082318434706	2.08820272566348	0.784223384334632	1.42408001347213	2.06393664260963	0.80200041220305	1.45604155450048	2.11236068729678	1.39451776707987	18.7088896086703	-0.722116427676289	84.5029597184016	0.18498512117338	0.280169776125888	0.166039524349573	0.172309098552511	0.266502575610473	0.153564906346305	0.232113990459685	0.302596954283461	0.207844265686666	0.00259447577262822	0.00257804768972402	0.00591196119971876
157	27.2519279267591	0.12	1.40065142576756	0.803681021280399	1.99762183025471	0.153678153925186	28.5944995864542	18.1176750507925	39.071324122116	15.53	11.85	20.19	1.13053296075651	1.78428105086315	2.43802914096978	1.11932549865588	1.76659270125409	2.4138599038523	1.14891109589515	1.81244127726376	2.47758104713498	1.40065142576756	16.6598760861141	0.551655871104492	82.4034912352019	0.18498512117338	0.280169776125888	0.166039524349573	0.172309098552511	0.266502575610473	0.153564906346305	0.232113990459685	0.302596954283461	0.207844265686666	0.00259447577262822	0.00257804768972402	0.00591196119971876
157	27.2519279267591	0.12	1.40366650374304	0.799019943147393	2.00831306433868	0.14315025912559	25.7426854286108	15.9094694799892	35.5759013772324	14.42	11.5	19.34	1.06680674330098	1.72617134973985	2.38553595617873	1.05871905083727	1.71308487170244	2.36745069256762	1.08667122924894	1.75895634692921	2.42870686868211	1.40366650374304	16.1565408684324	0.942346771192336	81.8426823933053	0.18498512117338	0.280169776125888	0.166039524349573	0.172309098552511	0.266502575610473	0.153564906346305	0.232113990459685	0.302596954283461	0.207844265686666	0.00259447577262822	0.00257804768972402	0.00591196119971876
157	27.2519279267591	0.12	1.40877066018518	0.801131818671849	2.01640950169852	0.145323759407045	28.2584394811864	17.5588740223334	38.9580049400395	15.82	11.55	20.93	1.07638806123344	1.73228914610065	2.38819023096786	1.06512652610792	1.71416535249036	2.36320417887281	1.0881979716556	1.75228967400277	2.41711493449362	1.40877066018518	17.3965705493636	2.04561980928315	84.7393646862159	0.18498512117338	0.280169776125888	0.166039524349573	0.172309098552511	0.266502575610473	0.153564906346305	0.232113990459685	0.302596954283461	0.207844265686666	0.00259447577262822	0.00257804768972402	0.00591196119971876
157	27.2519279267591	0.12	1.41299550555336	0.819473315308915	2.00651769579781	0.111268836353957	25.0242077193448	13.982297049405	36.0661183892845	16.62	12.14	21.03	0.816816386734509	1.46186158525925	2.10690678378399	0.807094379357643	1.44446204559935	2.08182971184105	0.827637173297041	1.48170968587265	2.13580952188291	1.41299550555336	17.7280381910432	2.58892125573074	86.3441308587178	0.18498512117338	0.280169776125888	0.166039524349573	0.172309098552511	0.266502575610473	0.153564906346305	0.232113990459685	0.302596954283461	0.207844265686666	0.00259447577262822	0.00257804768972402	0.00591196119971876
157	27.2519279267591	0.12	1.41490224632955	0.805542969628409	2.0242615230307	0.0962756896505491	23.0767158210655	12.037985415475	34.1154462266561	15.29	11.34	19.61	0.76249089431773	1.46168856972536	2.16088624513299	0.755290978311763	1.44788639187991	2.14048180544806	0.775399340637494	1.48271376834939	2.19346646136323	1.41490224632955	16.6978579937932	1.73945350121608	83.4988556737674	0.18498512117338	0.280169776125888	0.166039524349573	0.172309098552511	0.266502575610473	0.153564906346305	0.232113990459685	0.302596954283461	0.207844265686666	0.00259447577262822	0.00257804768972402	0.00591196119971876
157	27.2519279267591	0.12	1.4161881122479	0.815647078401209	2.01672914609459	0.118781616021385	24.9146642024418	14.3195007903034	35.5098276145801	15.72	11.65	21.46	0.882929574228219	1.53621932624893	2.18950907826964	0.873849892041733	1.52042148273092	2.16699307342011	0.892147121915902	1.55002715083514	2.21141160581259	1.4161881122479	17.2374330174001	-2.89409406514086	79.8531358765566	0.18498512117338	0.280169776125888	0.166039524349573	0.172309098552511	0.266502575610473	0.153564906346305	0.232113990459685	0.302596954283461	0.207844265686666	0.00259447577262822	0.00257804768972402	0.00591196119971876
157	27.2519279267591	0.12	1.42013709215978	0.831806508100691	2.00846767621887	0.131139161390124	25.9244242259235	15.5059651139968	36.3428833378502	15.32	11.72	20.62	0.980228280626648	1.63884373519416	2.29745918976167	0.970911420094178	1.62326687537784	2.2756223306615	0.994457670221782	1.66115115928318	2.33134600540763	1.42013709215978	16.8888749902682	1.53479084108718	83.0942926871108	0.18498512117338	0.280169776125888	0.166039524349573	0.172309098552511	0.266502575610473	0.153564906346305	0.232113990459685	0.302596954283461	0.207844265686666	0.00259447577262822	0.00257804768972402	0.00591196119971876
157	27.2519279267591	0.12	1.43189897850027	0.838759699185261	2.02503825781527	0.154635722067128	26.2049072014287	16.6388027100485	35.771011692809	16.14	11.8	20.57	1.00026321762301	1.57534200336325	2.15042078910348	0.989205735490047	1.55792727117216	2.12664880685427	1.01392086109977	1.59608998495946	2.17472986171255	1.43189897850027	17.0238996139602	1.36034193938715	83.55747185701	0.18498512117338	0.280169776125888	0.166039524349573	0.172309098552511	0.266502575610473	0.153564906346305	0.232113990459685	0.302596954283461	0.207844265686666	0.00259447577262822	0.00257804768972402	0.00591196119971876
157	27.2519279267591	0.12	1.45214836667048	0.830713466207786	2.07358326713318	0.151451455808338	29.3384162850004	18.4960581535265	40.1807744164743	15.34	11.66	20.96	1.16783813793108	1.85242288706738	2.53700763620367	1.15669345355047	1.83474520747699	2.51279696140351	1.18173276619905	1.87407075959338	2.56962567202849	1.45214836667048	17.0071777595877	0.3407480549051	82.7969800042665	0.18498512117338	0.280169776125888	0.166039524349573	0.172309098552511	0.266502575610473	0.153564906346305	0.232113990459685	0.302596954283461	0.207844265686666	0.00259447577262822	0.00257804768972402	0.00591196119971876
157	27.2519279267591	0.12	1.47082842808988	0.838860000627759	2.102796855552	0.114633191082109	24.2497092957913	13.7277061920139	34.7717123995688	15.35	11.92	20.9	0.866526608266031	1.53070134613922	2.1948760840124	0.858249805493475	1.51608054508726	2.17391128468105	0.878225992951556	1.55459846789859	2.22425869240094	1.47082842808988	16.8609870339648	0.106393616192425	82.5343003298682	0.18498512117338	0.280169776125888	0.166039524349573	0.172309098552511	0.266502575610473	0.153564906346305	0.232113990459685	0.302596954283461	0.207844265686666	0.00259447577262822	0.00257804768972402	0.00591196119971876
157	27.2519279267591	0.12	1.48686223966178	0.855543394999269	2.11818108432428	0.130197178663256	28.7111347943264	17.124816928054	40.2974526605987	16.71	12.56	22.24	0.995405999349454	1.66887832684416	2.34235065433887	0.98341368740158	1.64877225001557	2.31413081262956	1.0053326238856	1.68851415124882	2.36770726900299	1.48686223966178	17.8493683452904	1.92527425247521	85.9179761855288	0.18498512117338	0.280169776125888	0.166039524349573	0.172309098552511	0.266502575610473	0.153564906346305	0.232113990459685	0.302596954283461	0.207844265686666	0.00259447577262822	0.00257804768972402	0.00591196119971876
157	27.2519279267591	0.12	1.48983526785294	0.857369865235883	2.12230067046999	0.132772903224589	26.1008867463743	15.6860511815585	36.5157223111901	15.33	11.26	21.26	0.991483696047934	1.64978447168706	2.30808524732619	0.982055776317579	1.63409683543701	2.28613789455645	1.00036989556982	1.65966023357254	2.32959451529368	1.48983526785294	16.7747599393438	-1.38081586781845	80.4389425040772	0.18498512117338	0.280169776125888	0.166039524349573	0.172309098552511	0.266502575610473	0.153564906346305	0.232113990459685	0.302596954283461	0.207844265686666	0.00259447577262822	0.00257804768972402	0.00591196119971876
157	27.2519279267591	0.12	1.50167817242911	0.855259710637942	2.14809663422029	0.130723542605115	27.3936856626546	16.3646387484606	38.4227325768485	15.35	11.23	20.8	1.0328070792597	1.72887363505449	2.42494019084927	1.02293667120027	1.71235100599447	2.40176534078866	1.042021035119	1.74706016822513	2.45115638246868	1.50167817242911	16.8000499293842	-0.522950429974152	81.323548159113	0.18498512117338	0.280169776125888	0.166039524349573	0.172309098552511	0.266502575610473	0.153564906346305	0.232113990459685	0.302596954283461	0.207844265686666	0.00259447577262822	0.00257804768972402	0.00591196119971876
157	27.2519279267591	0.12	1.52969040291755	0.876314439076511	2.1830663667586	0.131740817314714	26.1233604905658	15.652580825779	36.5941401553525	15.69	12.33	20.48	0.967126328675636	1.61408460400994	2.26104287934424	0.957242586101088	1.59758914085631	2.23793569561153	0.98342567008053	1.64017342603481	2.29779066167583	1.52969040291755	16.5642587064353	4.0994393956719	85.690072900028	0.18498512117338	0.280169776125888	0.166039524349573	0.172309098552511	0.266502575610473	0.153564906346305	0.232113990459685	0.302596954283461	0.207844265686666	0.00259447577262822	0.00257804768972402	0.00591196119971876
157	27.2519279267591	0.12	1.54756147725315	0.887127566704825	2.20799538780147	0.122135373314117	29.2071194473972	16.9816025279396	41.4326363668549	15.73	11.85	20.58	1.04659375102716	1.8000650202981	2.55353628956903	1.03581625537905	1.7815285127912	2.52724077020336	1.06154534858006	1.82383689869959	2.59036438763649	1.54756147725315	17.188112233738	4.03130595027047	86.8343406586758	0.18498512117338	0.280169776125888	0.166039524349573	0.172309098552511	0.266502575610473	0.153564906346305	0.232113990459685	0.302596954283461	0.207844265686666	0.00259447577262822	0.00257804768972402	0.00591196119971876
157	27.2519279267591	0.12	1.55421191394863	0.888279014583329	2.22014481331394	0.151702701455591	31.6724460072546	19.9789478729686	43.3659441415406	15.07	12.1	19.68	1.28399662582777	2.0355082791947	2.78701993256164	1.27246829409278	2.01723251879172	2.76199674349066	1.31011459586678	2.07188957042108	2.84244378291107	1.55421191394863	16.9846400214103	-3.04571813210748	79.5630873578304	0.18498512117338	0.280169776125888	0.166039524349573	0.172309098552511	0.266502575610473	0.153564906346305	0.232113990459685	0.302596954283461	0.207844265686666	0.00259447577262822	0.00257804768972402	0.00591196119971876
157	27.2519279267591	0.13	1.00542532687018	0.605516813200674	1.40533384053968	0.110596663112209	18.7775758873566	10.4637035260565	27.0914482486567	16.38	11.94	21.56	0.619931734557916	1.11249474544593	1.60505775633394	0.61280925460117	1.09971314211008	1.58661702961899	0.626449122719861	1.12296953220962	1.62264719144083	1.00542532687018	18.5669258445732	0.924005488353468	85.1462842939627	0.18498512117338	0.280169776125888	0.166039524349573	0.172309098552511	0.266502575610473	0.153564906346305	0.232113990459685	0.302596954283461	0.207844265686666	0.00259447577262822	0.00257804768972402	0.00591196119971876
157	27.2519279267591	0.13	1.01050136873053	0.605096308841393	1.41590642861966	0.143899161126153	23.0811770145851	14.2914225517173	31.8709314774529	16.15	11.67	22.59	0.858749947850939	1.38691298825473	1.91507602865852	0.849244906659695	1.37156199450501	1.89387908235032	0.863163574231656	1.3918549513055	1.92529761510823	1.01050136873053	18.5817876525796	-0.634964121219703	83.4866363267352	0.18498512117338	0.280169776125888	0.166039524349573	0.172309098552511	0.266502575610473	0.153564906346305	0.232113990459685	0.302596954283461	0.207844265686666	0.00259447577262822	0.00257804768972402	0.00591196119971876
157	27.2519279267591	0.13	1.03793635224418	0.619489517495807	1.45638318699256	0.122500279575506	19.9038502351439	11.5866432391496	28.2210572311382	17.22	12.67	23.87	0.653871420904291	1.12323807388368	1.59260472686306	0.645441880848463	1.10875758118537	1.57207328152228	0.658655515510882	1.12945379801549	1.60338053425772	1.03793635224418	19.1354730113884	6.81417022578165	92.2226485096009	0.18498512117338	0.280169776125888	0.166039524349573	0.172309098552511	0.266502575610473	0.153564906346305	0.232113990459685	0.302596954283461	0.207844265686666	0.00259447577262822	0.00257804768972402	0.00591196119971876
157	27.2519279267591	0.13	1.04874759078107	0.628361483705559	1.46913369785659	0.167855944128905	27.5801209175089	17.9924631706718	37.1677786643459	16.17	12.24	21.98	1.07986089817873	1.65528720905795	2.23071351993717	1.06787016398977	1.63690696308027	2.20594376217076	1.09172921136922	1.67273711945827	2.25384131287594	1.04874759078107	18.6223362589946	-2.88670718032146	81.2522355022192	0.18498512117338	0.280169776125888	0.166039524349573	0.172309098552511	0.266502575610473	0.153564906346305	0.232113990459685	0.302596954283461	0.207844265686666	0.00259447577262822	0.00257804768972402	0.00591196119971876
157	27.2519279267591	0.13	1.0828499526754	0.635996145047231	1.52970376030356	0.146016125399318	24.7542211551091	15.4075028658937	34.1009394443245	16.73	12.04	23.1	0.894575733582194	1.43725597469186	1.97993621580152	0.883768978143602	1.4198934717331	1.9560179653226	0.899016640048521	1.44405503112433	1.99023289903442	1.0828499526754	18.6313178960058	2.27106108698577	86.838430796794	0.18498512117338	0.280169776125888	0.166039524349573	0.172309098552511	0.266502575610473	0.153564906346305	0.232113990459685	0.302596954283461	0.207844265686666	0.00259447577262822	0.00257804768972402	0.00591196119971876
157	27.2519279267591	0.13	1.09764212813202	0.651828375405343	1.5434558808587	0.13253074265891	23.7445683252562	14.2599803210569	33.2291563294554	16.67	12.23	23.35	0.830993223512197	1.38370284735763	1.93641247120306	0.821043036881599	1.36713459964761	1.91322616241362	0.835045958287241	1.39035250236395	1.94894581141537	1.09764212813202	18.9116789951365	-3.60881235877902	81.2466395816105	0.18498512117338	0.280169776125888	0.166039524349573	0.172309098552511	0.266502575610473	0.153564906346305	0.232113990459685	0.302596954283461	0.207844265686666	0.00259447577262822	0.00257804768972402	0.00591196119971876
157	27.2519279267591	0.13	1.10922116371863	0.661408434457842	1.55703389297941	0.148730504259233	22.7995748547378	14.2833774318394	31.3157722776363	14.98	10.62	21.59	0.923315994275903	1.47382593693452	2.02433587959314	0.915199550425803	1.46087021480244	2.00654087917907	0.928114920836002	1.48061708337164	2.03394168314003	1.10922116371863	17.2090837585463	0.96591275545013	82.8006879449794	0.18498512117338	0.280169776125888	0.166039524349573	0.172309098552511	0.266502575610473	0.153564906346305	0.232113990459685	0.302596954283461	0.207844265686666	0.00259447577262822	0.00257804768972402	0.00591196119971876
157	27.2519279267591	0.13	1.11351682495144	0.653874162839112	1.57315948706376	0.148312867565326	23.9579340020942	14.9942723974342	32.9215956067541	16.02	11.99	21.87	0.9081904648697	1.45111190739757	1.99403334992544	0.898356245052537	1.4353987348543	1.97244122465606	0.916267991050586	1.46857138578224	2.0126881142563	1.11351682495144	17.962292587989	-3.74170277137197	79.6693001142158	0.18498512117338	0.280169776125888	0.166039524349573	0.172309098552511	0.266502575610473	0.153564906346305	0.232113990459685	0.302596954283461	0.207844265686666	0.00259447577262822	0.00257804768972402	0.00591196119971876
157	27.2519279267591	0.13	1.14153713305309	0.690093701727796	1.59298056437838	0.153584113075774	24.9776122218032	15.8226799329552	34.1325445106512	16.09	12.82	20.77	0.95415368742266	1.50622277044289	2.05829185346311	0.943694859613748	1.48971251134566	2.03573016307756	0.969930608710136	1.5335210423693	2.09251190142956	1.14153713305309	18.1676786752746	-2.47037606643662	81.3935666690883	0.18498512117338	0.280169776125888	0.166039524349573	0.172309098552511	0.266502575610473	0.153564906346305	0.232113990459685	0.302596954283461	0.207844265686666	0.00259447577262822	0.00257804768972402	0.00591196119971876
157	27.2519279267591	0.13	1.1514141618563	0.682392650819251	1.62043567289336	0.169278809169791	25.2433889838439	16.5124798580209	33.9742981096667	16.18	12.03	23.33	0.990525605049106	1.51426214364562	2.03799868224213	0.979511552540082	1.49742445396094	2.0153373553818	0.997196831341996	1.5220202305028	2.05089070999366	1.1514141618563	18.5848454540144	-2.39439334203458	82.032139644099	0.18498512117338	0.280169776125888	0.166039524349573	0.172309098552511	0.266502575610473	0.153564906346305	0.232113990459685	0.302596954283461	0.207844265686666	0.00259447577262822	0.00257804768972402	0.00591196119971876
157	27.2519279267591	0.13	1.15823146799787	0.69705951327899	1.61940342271674	0.153199450601021	28.5758523543065	18.0865497020121	39.065155006601	16	13.04	22.65	1.09668554717049	1.73270882458911	2.36873210200773	1.08484653773355	1.71400377629272	2.34316101485188	1.11317070012277	1.75593791898823	2.39875925580395	1.15823146799787	19.1310786499303	1.66899558678801	87.0153078507325	0.18498512117338	0.280169776125888	0.166039524349573	0.172309098552511	0.266502575610473	0.153564906346305	0.232113990459685	0.302596954283461	0.207844265686666	0.00259447577262822	0.00257804768972402	0.00591196119971876
157	27.2519279267591	0.13	1.16732831651362	0.702997785394104	1.63165884763315	0.146784970260959	23.9414298098321	14.9293713778263	32.9534882418378	16	11.56	20.59	0.905065913974748	1.45140552166054	1.99774512934632	0.895289952524472	1.43572833814342	1.97616672376236	0.914846790637047	1.46835767960374	2.02120470462164	1.16732831651362	17.2797366878354	0.580631549561143	83.1170511709137	0.18498512117338	0.280169776125888	0.166039524349573	0.172309098552511	0.266502575610473	0.153564906346305	0.232113990459685	0.302596954283461	0.207844265686666	0.00259447577262822	0.00257804768972402	0.00591196119971876
157	27.2519279267591	0.13	1.17656821614657	0.695310541873493	1.65782589041965	0.106652586369503	21.6184126724135	11.8497804175399	31.3870449272871	16.03	11.36	21.36	0.717133212007386	1.30831805923773	1.89950290646808	0.709349750179343	1.29411812608374	1.87888650198813	0.722781856446868	1.3182925617589	4.70730520188818	1.17656821614657	18.094358613054	0.761413352472623	84.3731677560071	0.18498512117338	0.280169776125888	0.166039524349573	0.172309098552511	0.266502575610473	0.153564906346305	0.232113990459685	0.302596954283461	0.207844265686666	0.00259447577262822	0.00257804768972402	0.00591196119971876
157	27.2519279267591	0.13	1.17993214765768	0.705229204309195	1.65463509100617	0.13529793225033	26.2932148473029	15.9151394689041	36.6712902257016	15.18	12.25	20.79	1.01537922454812	1.67749608193473	2.33961293932135	1.006024768722	1.66204169541828	2.31805862211457	1.03168232076775	1.7047826432086	2.37866078594844	1.17993214765768	17.6488621829246	-0.00357279364875902	83.3550353967323	0.18498512117338	0.280169776125888	0.166039524349573	0.172309098552511	0.266502575610473	0.153564906346305	0.232113990459685	0.302596954283461	0.207844265686666	0.00259447577262822	0.00257804768972402	0.00591196119971876
157	27.2519279267591	0.13	1.18069983259848	0.710712470584753	1.6506871946122	0.126379632182387	22.5685060707874	13.3042381739288	31.8327739676461	17.55	11.98	23.15	0.73736181918295	1.2508160538803	1.76427028857764	0.727484996722279	1.23406160881177	1.74063822090125	0.740047841694583	1.25591547900331	1.77008852379706	1.18069983259848	18.6757083120891	4.10884019602979	88.2394065098586	0.18498512117338	0.280169776125888	0.166039524349573	0.172309098552511	0.266502575610473	0.153564906346305	0.232113990459685	0.302596954283461	0.207844265686666	0.00259447577262822	0.00257804768972402	0.00591196119971876
157	27.2519279267591	0.13	1.18192856172419	0.700888367435232	1.66296875601314	0.162576983029729	26.3480259293944	17.0116901968167	35.6843616619721	15.32	11.8	22.54	1.07552721145077	1.66579678604639	2.25606636064201	1.06530812098946	1.64996926642111	2.23463041185275	1.08511420312944	1.67781967402472	2.27420925068871	1.18192856172419	17.9964314214711	2.49551984379138	86.0524189467795	0.18498512117338	0.280169776125888	0.166039524349573	0.172309098552511	0.266502575610473	0.153564906346305	0.232113990459685	0.302596954283461	0.207844265686666	0.00259447577262822	0.00257804768972402	0.00591196119971876
157	27.2519279267591	0.13	1.18832591089553	0.701986260717202	1.67466556107386	0.136376901143066	22.357877152169	13.5735653465765	31.1421889577614	14.76	11.3	21.09	0.889656514720941	1.4654094599231	2.04116240512526	0.882237456487533	1.45318906032049	2.02414066415344	0.899436240128085	1.4810977143155	2.06281717818562	1.18832591089553	16.904890201922	4.85235168434925	86.3072912131989	0.18498512117338	0.280169776125888	0.166039524349573	0.172309098552511	0.266502575610473	0.153564906346305	0.232113990459685	0.302596954283461	0.207844265686666	0.00259447577262822	0.00257804768972402	0.00591196119971876
157	27.2519279267591	0.13	1.19399242813769	0.721388786561766	1.66659606971362	0.167617817196964	27.987039939794	18.2496238893221	37.7244559902659	16.21	12.07	21.06	1.09229282994697	1.67510537439421	2.25791791884146	1.080074321187	1.65636745986272	2.23266059853844	1.1061276055642	1.69766721604542	2.28518214600681	1.19399242813769	18.0734631363312	-2.63739525746233	81.054394244978	0.18498512117338	0.280169776125888	0.166039524349573	0.172309098552511	0.266502575610473	0.153564906346305	0.232113990459685	0.302596954283461	0.207844265686666	0.00259447577262822	0.00257804768972402	0.00591196119971876
157	27.2519279267591	0.13	1.1983653004681	0.717108745405539	1.67962185553067	0.140092879219205	25.3969342285534	15.5730214508284	35.2208470062785	16.7	12.15	22.42	0.905448839280777	1.47663218028321	2.04781552128565	0.894547356295595	1.45885372622774	2.02316009615989	0.912900857673883	1.48743151965288	2.06701061479128	1.1983653004681	18.5366310019695	2.54341772962491	86.8514294024424	0.18498512117338	0.280169776125888	0.166039524349573	0.172309098552511	0.266502575610473	0.153564906346305	0.232113990459685	0.302596954283461	0.207844265686666	0.00259447577262822	0.00257804768972402	0.00591196119971876
157	27.2519279267591	0.13	1.20800637567247	0.71491886125846	1.70109389008647	0.122866612389277	22.9328540434242	13.366213686873	32.4994943999754	17.18	11.6	22.41	0.756267705019694	1.29755346602045	1.8388392270212	0.74657361586436	1.2809209972532	1.81526837864205	0.759917503147288	1.30378188105695	1.84811538358947	1.20800637567247	18.2339899062107	2.12714548322668	86.0914061352006	0.18498512117338	0.280169776125888	0.166039524349573	0.172309098552511	0.266502575610473	0.153564906346305	0.232113990459685	0.302596954283461	0.207844265686666	0.00259447577262822	0.00257804768972402	0.00591196119971876
157	27.2519279267591	0.13	1.21104518943683	0.732058313370083	1.69003206550358	0.149417890208511	23.0594811825263	14.4695078523594	31.6494545126932	16.91	10.85	21.75	0.831267038568419	1.32475733308353	1.81824762759864	0.820971615659742	1.30834992564084	1.79572823562195	0.832872410884564	1.32555774987716	1.82054492348909	1.21104518943683	17.6327220181884	0.859980697682746	83.7951545553343	0.18498512117338	0.280169776125888	0.166039524349573	0.172309098552511	0.266502575610473	0.153564906346305	0.232113990459685	0.302596954283461	0.207844265686666	0.00259447577262822	0.00257804768972402	0.00591196119971876
157	27.2519279267591	0.13	1.21219812934174	0.723699370530429	1.70069688815304	0.158621417044713	24.6209828828478	15.7676730825762	33.4742926831194	15.72	11.69	22.37	0.972535771050365	1.51859988766814	2.06466400428592	0.962544267274977	1.50299830573913	2.04345234420328	0.979386366323949	1.53124941572855	2.08015367090069	1.21219812934174	17.7641673660201	-1.37622997660936	81.6433661088657	0.18498512117338	0.280169776125888	0.166039524349573	0.172309098552511	0.266502575610473	0.153564906346305	0.232113990459685	0.302596954283461	0.207844265686666	0.00259447577262822	0.00257804768972402	0.00591196119971876
157	27.2519279267591	0.13	1.2128532124719	0.72905546421058	1.69665096073322	0.150152189250492	26.5557225105134	16.6918300428951	36.4196149781316	18.03	12.49	22.91	0.900943531986688	1.43334831301281	1.96575309403893	0.888226407257248	1.41311611351289	1.93800581976854	0.907411338395488	1.44357660091706	1.98118321146865	1.2128532124719	18.8584742594607	-1.33226042575311	84.0911879220326	0.18498512117338	0.280169776125888	0.166039524349573	0.172309098552511	0.266502575610473	0.153564906346305	0.232113990459685	0.302596954283461	0.207844265686666	0.00259447577262822	0.00257804768972402	0.00591196119971876
157	27.2519279267591	0.13	1.22911503982022	0.735798428755037	1.72243165088541	0.145445392344148	24.02487981501	14.9327294034487	33.1170302265713	16.59	11.79	21.18	0.874194816920345	1.40646929599926	1.93874377507818	0.863844083704309	1.38981627063505	1.91578845756579	0.883392075056842	1.42075415298093	4.92835258990511	1.22911503982022	17.6200479036075	-3.58856481273408	79.3644426605239	0.18498512117338	0.280169776125888	0.166039524349573	0.172309098552511	0.266502575610473	0.153564906346305	0.232113990459685	0.302596954283461	0.207844265686666	0.00259447577262822	0.00257804768972402	0.00591196119971876
157	27.2519279267591	0.13	1.24019821862261	0.737937974099014	1.7424584631462	0.126794130781276	23.3607315390623	13.7892173441661	32.9322457339584	15.95	12.08	21.89	0.838507066990023	1.42054026683738	2.00257346668474	0.829527838082696	1.40532828266914	1.98112872725559	0.847779312930435	1.43711559020207	2.02359488410448	1.24019821862261	17.6153710735636	2.7820998842919	86.0933496132255	0.18498512117338	0.280169776125888	0.166039524349573	0.172309098552511	0.266502575610473	0.153564906346305	0.232113990459685	0.302596954283461	0.207844265686666	0.00259447577262822	0.00257804768972402	0.00591196119971876
157	27.2519279267591	0.13	1.24739082071633	0.748766809676509	1.74601483175615	0.134118190213434	22.8092812729086	13.7606575659442	31.8579049798731	16.06	11.43	21.88	0.831124440425892	1.37764863660149	1.92417283277709	0.822053905529354	1.36261357154305	1.90317323755675	0.837284850789206	1.38773645097748	1.9362183773286	1.24739082071633	17.8543382579702	2.37902256508136	85.3890583253789	0.18498512117338	0.280169776125888	0.166039524349573	0.172309098552511	0.266502575610473	0.153564906346305	0.232113990459685	0.302596954283461	0.207844265686666	0.00259447577262822	0.00257804768972402	0.00591196119971876
157	27.2519279267591	0.13	1.2557297158826	0.750975977068512	1.7604834546967	0.167958257416271	26.5961108923339	17.3539085167931	35.8383132678746	15.41	11.47	20.63	1.09125344756143	1.67242426539821	2.25359508323499	1.08069897216412	1.65624877399201	2.2317985758199	1.10500733913593	1.693197974191	2.28414376987215	1.2557297158826	17.2818892410406	-2.36892729446822	80.1616148216749	0.18498512117338	0.280169776125888	0.166039524349573	0.172309098552511	0.266502575610473	0.153564906346305	0.232113990459685	0.302596954283461	0.207844265686666	0.00259447577262822	0.00257804768972402	0.00591196119971876
157	27.2519279267591	0.13	1.26485441867279	0.742769027027396	1.78693981031819	0.155499705983976	24.373523526467	15.505253773237	33.2417932796969	15.95	12.77	21.42	0.94269012680065	1.48186416809268	2.02103820938471	0.932590164350367	1.46598750615611	1.99938484796186	0.957738514890161	1.50465745609431	2.0523538646106	1.26485441867279	17.686705492938	-1.6385564674501	81.592139578277	0.18498512117338	0.280169776125888	0.166039524349573	0.172309098552511	0.266502575610473	0.153564906346305	0.232113990459685	0.302596954283461	0.207844265686666	0.00259447577262822	0.00257804768972402	0.00591196119971876
157	27.2519279267591	0.13	1.26641309602092	0.759268759516521	1.77355743252531	0.148965675080276	24.6861063562308	15.4737974722627	33.8984152401989	16.31	11.38	21.05	0.920779916642315	1.46896526167275	2.01715060670319	0.91032037785078	1.45227864757509	1.99423691729941	0.928542408759491	1.48074017108244	2.03263731588209	1.26641309602092	17.5920120246884	1.62188329252511	84.5407634536572	0.18498512117338	0.280169776125888	0.166039524349573	0.172309098552511	0.266502575610473	0.153564906346305	0.232113990459685	0.302596954283461	0.207844265686666	0.00259447577262822	0.00257804768972402	0.00591196119971876
157	27.2519279267591	0.13	1.26722535645908	0.766351367847195	1.76809934507096	0.151141115703711	25.7510614466457	16.2229454864975	35.2791774067939	16.28	11.54	21.75	0.96694149673721	1.53484889156015	2.1027562863831	0.956004691717192	1.5174886447212	2.07897259772521	0.973655938213961	1.54539273145346	2.1170567006367	1.26722535645908	18.022848710527	1.03983288912502	84.4988609613243	0.18498512117338	0.280169776125888	0.166039524349573	0.172309098552511	0.266502575610473	0.153564906346305	0.232113990459685	0.302596954283461	0.207844265686666	0.00259447577262822	0.00257804768972402	0.00591196119971876
157	27.2519279267591	0.13	1.27050975749608	0.76648145463759	1.77453806035457	0.180486525257351	28.1544695590942	18.7877294921632	37.5212096260253	15.42	11.71	21.19	1.18022930622574	1.76864000989284	2.35705071355994	1.16877698686822	1.75147806507844	2.33417914328867	1.19507907047753	1.78859655199014	2.38471168206534	1.27050975749608	17.689585294038	3.02036091758617	85.9439139482798	0.18498512117338	0.280169776125888	0.166039524349573	0.172309098552511	0.266502575610473	0.153564906346305	0.232113990459685	0.302596954283461	0.207844265686666	0.00259447577262822	0.00257804768972402	0.00591196119971876
157	27.2519279267591	0.13	1.27304669136732	0.765086452283997	1.78100693045063	0.13599667837779	26.1678623810819	15.8699957211752	36.4657290409885	16.51	12.72	21.07	0.933246606708778	1.53882012327086	2.14439363983295	0.922319390107342	1.52080235532319	2.11928532053905	0.94603726325788	1.5639296676409	2.17388720329738	1.27304669136732	18.3609477286098	1.18906004274094	85.5986335170707	0.18498512117338	0.280169776125888	0.166039524349573	0.172309098552511	0.266502575610473	0.153564906346305	0.232113990459685	0.302596954283461	0.207844265686666	0.00259447577262822	0.00257804768972402	0.00591196119971876
157	27.2519279267591	0.13	1.27639148861586	0.770416546140049	1.78236643109168	0.153250913285668	25.4854108701085	16.1323678075018	34.8384539327151	15.33	10.65	20.28	1.01940797134582	1.61042887839012	2.20144978543442	1.00970546215901	1.59510115737313	2.18049685258725	1.02952516990436	1.62417932827836	2.21869696272308	1.27639148861586	17.1162880456682	0.680982400936843	82.5388114400995	0.18498512117338	0.280169776125888	0.166039524349573	0.172309098552511	0.266502575610473	0.153564906346305	0.232113990459685	0.302596954283461	0.207844265686666	0.00259447577262822	0.00257804768972402	0.00591196119971876
157	27.2519279267591	0.13	1.28478796319933	0.761488144304853	1.80808778209381	0.165069788283657	25.323276389298	16.4313338499162	34.2152189286798	15.6	11.6	22.02	1.02091150475742	1.57338560826078	2.12585971176414	1.01065420204639	1.55757748739046	2.10450077273453	1.03021311561479	1.58830598471896	2.14385890954547	1.28478796319933	17.3107680593827	-2.74921252833637	80.0036026560661	0.18498512117338	0.280169776125888	0.166039524349573	0.172309098552511	0.266502575610473	0.153564906346305	0.232113990459685	0.302596954283461	0.207844265686666	0.00259447577262822	0.00257804768972402	0.00591196119971876
157	27.2519279267591	0.13	1.29157128058874	0.771042412608238	1.81210014856923	0.15774077124649	27.624746352552	17.6584299701464	37.5910627349576	15.31	11.68	19.5	1.1170424844222	1.74749484237029	2.37794720031838	1.10644877393124	1.73092210256613	2.35539543120102	1.13413228884984	1.77938216677343	2.41906004484601	1.29157128058874	17.144132987025	5.28520839742821	87.5087491838113	0.18498512117338	0.280169776125888	0.166039524349573	0.172309098552511	0.266502575610473	0.153564906346305	0.232113990459685	0.302596954283461	0.207844265686666	0.00259447577262822	0.00257804768972402	0.00591196119971876
157	27.2519279267591	0.13	1.29385956298127	0.771725225554343	1.8159939004082	0.135705868038877	23.1806030631908	14.0470099540157	32.3141961723659	15.52	11.57	22.85	0.87720814960053	1.44758307897923	2.01795800835793	0.868533323306176	1.43326774029649	1.99800215728681	0.882161523503569	1.45479325727954	2.02663033007276	1.29385956298127	17.5461248434317	0.172389332350258	83.217708168515	0.18498512117338	0.280169776125888	0.166039524349573	0.172309098552511	0.266502575610473	0.153564906346305	0.232113990459685	0.302596954283461	0.207844265686666	0.00259447577262822	0.00257804768972402	0.00591196119971876
157	27.2519279267591	0.13	1.30921368538692	0.774242407235098	1.84418496353874	0.170536397280459	28.6151613600674	18.7620864262837	38.4682362938512	16.03	12.03	21.78	1.13538204131726	1.73163792018901	2.32789379906075	1.12305681889673	1.71283999865997	2.30262317842321	1.14753832371756	1.75165763474437	2.35063381333749	1.30921368538692	17.736638050955	3.06170587873725	86.1819627841109	0.18498512117338	0.280169776125888	0.166039524349573	0.172309098552511	0.266502575610473	0.153564906346305	0.232113990459685	0.302596954283461	0.207844265686666	0.00259447577262822	0.00257804768972402	0.00591196119971876
157	27.2519279267591	0.13	1.32030713365791	0.784237230007835	1.85637703730799	0.138782168809271	26.5304903003473	16.2118990492065	36.8490815514882	16.89	12.32	23.1	0.932296846860077	1.52568754453701	2.11907824221394	0.920776815866548	1.50683521455359	2.09289361324063	0.937352849149121	1.53631269447006	2.13281399369883	1.32030713365791	18.9231561952543	-3.1550124428874	81.9612484688886	0.18498512117338	0.280169776125888	0.166039524349573	0.172309098552511	0.266502575610473	0.153564906346305	0.232113990459685	0.302596954283461	0.207844265686666	0.00259447577262822	0.00257804768972402	0.00591196119971876
157	27.2519279267591	0.13	1.32500638465612	0.787657742390955	1.86235502692129	0.1930145871939	29.7525475386544	20.2542144506524	39.2508806266564	15.55	10.72	21.4	1.26197005764264	1.85377834444533	2.44558663124802	1.24940095833966	1.83531489203935	2.42122882573905	1.26788117150959	1.86151264454396	2.45852972772107	1.32500638465612	17.4161937246687	-0.258781406275649	81.8646471697698	0.18498512117338	0.280169776125888	0.166039524349573	0.172309098552511	0.266502575610473	0.153564906346305	0.232113990459685	0.302596954283461	0.207844265686666	0.00259447577262822	0.00257804768972402	0.00591196119971876
157	27.2519279267591	0.13	1.33315171329497	0.802559453601942	1.86374397298801	0.165306951938109	27.738199818151	18.0066597963629	37.4697398399391	15.75	11.23	21.16	1.10843666176723	1.70748145172787	2.30652624168852	1.09698132334283	1.68983517697208	2.28268903060134	1.11841872511255	1.7218551219089	2.32395100928217	1.33315171329497	17.3283097917537	1.9284210192155	84.3791663895867	0.18498512117338	0.280169776125888	0.166039524349573	0.172309098552511	0.266502575610473	0.153564906346305	0.232113990459685	0.302596954283461	0.207844265686666	0.00259447577262822	0.00257804768972402	0.00591196119971876
157	27.2519279267591	0.13	1.33557401374987	0.787161523705901	1.88398650379384	0.140101603931529	24.1512985913477	14.8095545293847	33.4930426533107	15.42	11.19	21.7	0.930844044635814	1.518012740989	2.10518143734219	0.921827991194944	1.50330943588054	2.08479088056613	0.937134527607582	1.527850237748	2.11962672497717	1.33557401374987	17.0977096791961	2.49506624348995	84.7198330214758	0.18498512117338	0.280169776125888	0.166039524349573	0.172309098552511	0.266502575610473	0.153564906346305	0.232113990459685	0.302596954283461	0.207844265686666	0.00259447577262822	0.00257804768972402	0.00591196119971876
157	27.2519279267591	0.13	1.34834790395848	0.797772280835936	1.89892352708103	0.162617838356862	28.0506970562996	18.1125165604448	37.9888775521543	15.06	11.17	19.88	1.16438376746671	1.80327102583912	2.44215828421153	1.15394025829334	1.7870972539036	2.42025424951387	1.18144246979054	1.8296447793888	2.4798143266467	1.34834790395848	16.4619688303429	3.05940117198817	84.0233594835475	0.18498512117338	0.280169776125888	0.166039524349573	0.172309098552511	0.266502575610473	0.153564906346305	0.232113990459685	0.302596954283461	0.207844265686666	0.00259447577262822	0.00257804768972402	0.00591196119971876
157	27.2519279267591	0.13	1.35078652568067	0.809269841582961	1.89230320977839	0.140396424348742	25.296536765186	15.5237682350401	35.0693052953319	15.53	11.27	20.91	0.968790609362047	1.57867902280175	2.18856743624145	0.959190190363573	1.56303479593112	2.16687940149866	0.978216125914495	1.593333801346	2.21162407349918	1.35078652568067	17.1519786366996	-0.36973831566933	81.8665633402979	0.18498512117338	0.280169776125888	0.166039524349573	0.172309098552511	0.266502575610473	0.153564906346305	0.232113990459685	0.302596954283461	0.207844265686666	0.00259447577262822	0.00257804768972402	0.00591196119971876
157	27.2519279267591	0.13	1.35163275005943	0.815035043536102	1.88823045658277	0.16265567812762	26.664145981423	17.2185239020529	36.109768060793	15.55	11.91	20.46	1.07317069951846	1.66188346676653	2.25059623401459	1.06249274784442	1.64534787615268	2.22820300446094	1.08859706238787	1.68914399201566	2.28267153268445	1.35163275005943	17.1305537171451	0.665735254139945	82.9197774584118	0.18498512117338	0.280169776125888	0.166039524349573	0.172309098552511	0.266502575610473	0.153564906346305	0.232113990459685	0.302596954283461	0.207844265686666	0.00259447577262822	0.00257804768972402	0.00591196119971876
157	27.2519279267591	0.13	1.35318643901411	0.813004295569395	1.89336858245883	0.155048804206809	28.8473044060387	18.3331996244706	39.3614091876068	16.04	11.93	21.84	1.10902809335295	1.74505660000008	2.3810851066472	1.09697687054469	1.7260939911846	2.35521111182451	1.1206364613027	1.76116081978893	2.40498824318678	1.35318643901411	18.1339292733108	0.496407463192264	84.3554332307052	0.18498512117338	0.280169776125888	0.166039524349573	0.172309098552511	0.266502575610473	0.153564906346305	0.232113990459685	0.302596954283461	0.207844265686666	0.00259447577262822	0.00257804768972402	0.00591196119971876
157	27.2519279267591	0.13	1.35365197030655	0.803906141494467	1.90339779911863	0.151482181167322	27.4009694801314	17.2758280313348	37.526110928928	16.39	11.85	20.71	1.02330057709864	1.62304393347878	2.22278728985892	1.01153718201144	1.60438616325889	2.19723514450634	1.03436655079174	1.64382200954191	2.25137601550351	1.35365197030655	17.6093927735016	-0.734998648919622	82.273067921172	0.18498512117338	0.280169776125888	0.166039524349573	0.172309098552511	0.266502575610473	0.153564906346305	0.232113990459685	0.302596954283461	0.207844265686666	0.00259447577262822	0.00257804768972402	0.00591196119971876
157	27.2519279267591	0.13	1.35910832799025	0.813656408035324	1.90456024794518	0.13625504456156	25.122079270163	15.2466152711602	34.9975432691658	16.2	11.26	22.46	0.91302873489975	1.50441129694372	2.0957938589877	0.902829687986737	1.48760617262781	2.07238265726887	0.916343422748642	1.51028695533247	2.10330953391325	1.35910832799025	17.6663275626542	-0.342624080240759	82.8678739456283	0.18498512117338	0.280169776125888	0.166039524349573	0.172309098552511	0.266502575610473	0.153564906346305	0.232113990459685	0.302596954283461	0.207844265686666	0.00259447577262822	0.00257804768972402	0.00591196119971876
157	27.2519279267591	0.13	1.36281965260995	0.813553266870249	1.91208603834965	0.136331114504382	24.8658035372389	15.0942390159315	34.6373680585464	17.46	11.87	22.1	0.840531294542893	1.38466642902268	1.92880156350247	0.829382390192018	1.36630005328478	1.90321771637754	0.845072320893201	1.39386777302145	1.93799062707406	1.36281965260995	18.0437455434455	-2.39783997072807	81.5287657994925	0.18498512117338	0.280169776125888	0.166039524349573	0.172309098552511	0.266502575610473	0.153564906346305	0.232113990459685	0.302596954283461	0.207844265686666	0.00259447577262822	0.00257804768972402	0.00591196119971876
157	27.2519279267591	0.13	1.36403446666136	0.812980029843357	1.91508890347937	0.138326250745485	23.9151432302969	14.5959658932941	33.2343205672997	15.62	11.63	20.78	0.905634560355995	1.48386070394774	2.06208684753949	0.896496934178378	1.46888892061938	2.04128090706037	0.915603669696524	1.50147126778572	2.0880277653793	1.36403446666136	17.0857117291831	1.98724845531242	84.2141732026568	0.18498512117338	0.280169776125888	0.166039524349573	0.172309098552511	0.266502575610473	0.153564906346305	0.232113990459685	0.302596954283461	0.207844265686666	0.00259447577262822	0.00257804768972402	0.00591196119971876
157	27.2519279267591	0.13	1.36688123694455	0.803093309271922	1.93066916461718	0.113062830802454	24.1726492211249	13.6021326428214	34.7431657994284	14.89	11.75	19.54	0.883974785784197	1.5709310428139	2.25788729984361	0.876357079209112	1.55739344883917	2.23842981846922	0.900768095824726	1.59953185524303	2.29589229286691	1.36688123694455	16.4971243200485	-2.10722520463325	79.3824091724042	0.18498512117338	0.280169776125888	0.166039524349573	0.172309098552511	0.266502575610473	0.153564906346305	0.232113990459685	0.302596954283461	0.207844265686666	0.00259447577262822	0.00257804768972402	0.00591196119971876
157	27.2519279267591	0.13	1.36811385878777	0.809786125997653	1.92644159157788	0.110886013328927	22.8320345902673	12.7378693094489	32.9261998710857	16.1	12.49	20.7	0.767359569045825	1.37545611420509	1.98355265936436	0.758925059118276	1.36033764990472	1.96175024069116	0.779285673307952	1.39777452904738	2.01461060843616	1.36811385878777	17.4893802959527	1.63117807989195	84.7733023908985	0.18498512117338	0.280169776125888	0.166039524349573	0.172309098552511	0.266502575610473	0.153564906346305	0.232113990459685	0.302596954283461	0.207844265686666	0.00259447577262822	0.00257804768972402	0.00591196119971876
157	27.2519279267591	0.13	1.37044212041251	0.811950582854152	1.92893365797087	0.163941878176221	28.7074827267474	18.5857735276069	38.8291919258879	15.83	11.97	20.6	1.13822211066606	1.75809156033309	2.37796101000012	1.12627946870173	1.73964502178072	2.35301057485971	1.15539531429623	1.78343274798974	2.4079321684475	1.37044212041251	17.293943195628	0.469621234980215	83.0188106541116	0.18498512117338	0.280169776125888	0.166039524349573	0.172309098552511	0.266502575610473	0.153564906346305	0.232113990459685	0.302596954283461	0.207844265686666	0.00259447577262822	0.00257804768972402	0.00591196119971876
157	27.2519279267591	0.13	1.37205854294173	0.811976147352062	1.9321409385314	0.159298668921004	27.0879319875371	17.3721870283524	36.8036769467218	15.4	11.58	22.21	1.0926265134719	1.70369986440984	2.31477321534779	1.08206579686315	1.68723285465624	2.29239991244932	1.10123868080751	1.71628249776843	2.33394420062821	1.37205854294173	17.3140262536653	-3.70581217074848	78.8936008073698	0.18498512117338	0.280169776125888	0.166039524349573	0.172309098552511	0.266502575610473	0.153564906346305	0.232113990459685	0.302596954283461	0.207844265686666	0.00259447577262822	0.00257804768972402	0.00591196119971876
157	27.2519279267591	0.13	1.38154111997273	0.827974825913678	1.93510741403179	0.110468246587062	22.1291816910027	12.3249669826446	31.9333963993607	15.56	11.37	20.97	0.767896960637634	1.37874051799469	1.98958407535175	0.760247874341041	1.3650067675785	1.96976566081596	0.775209302554974	1.39288227000651	4.90577990859729	1.38154111997273	16.9430392141091	0.0730526387525534	82.0448352646081	0.18498512117338	0.280169776125888	0.166039524349573	0.172309098552511	0.266502575610473	0.153564906346305	0.232113990459685	0.302596954283461	0.207844265686666	0.00259447577262822	0.00257804768972402	0.00591196119971876
157	27.2519279267591	0.13	1.38507638961834	0.826594457955119	1.94355832128156	0.155007948103533	26.3203745201157	16.725774943436	35.9149740967955	15.69	12.23	21.58	1.03372447728199	1.62671179569773	2.21969911411347	1.02316904218847	1.61010132438481	2.19703360658116	1.04854550162914	1.64881260220635	2.25038745416132	1.38507638961834	17.4834994168862	-0.920094954037127	82.2160484135615	0.18498512117338	0.280169776125888	0.166039524349573	0.172309098552511	0.266502575610473	0.153564906346305	0.232113990459685	0.302596954283461	0.207844265686666	0.00259447577262822	0.00257804768972402	0.00591196119971876
157	27.2519279267591	0.13	1.38530911697071	0.832888252658564	1.93772998128285	0.14452855278431	25.7800488127825	15.9875138840696	35.5725837414953	15.29	11.52	22.13	1.01295282529603	1.63339800487669	2.25384318445734	1.00339731551647	1.61798963617506	2.23258195683365	1.02016093974087	1.64723136380369	2.27251471361986	1.38530911697071	17.3163423737231	0.0658192837722869	82.829788725937	0.18498512117338	0.280169776125888	0.166039524349573	0.172309098552511	0.266502575610473	0.153564906346305	0.232113990459685	0.302596954283461	0.207844265686666	0.00259447577262822	0.00257804768972402	0.00591196119971876
157	27.2519279267591	0.13	1.38933618155095	0.820784700136872	1.95788766296504	0.17560609906697	28.1869936519163	18.651749746601	37.7222375572316	15.49	11.32	20.91	1.16682134614475	1.76332978532998	2.35983822451521	1.15534684386963	1.74598922869686	2.3366316135241	1.18086573204758	3.69326646031564	2.38240332946957	1.38933618155095	17.0349566913038	-2.2613145561125	79.8254915338971	0.18498512117338	0.280169776125888	0.166039524349573	0.172309098552511	0.266502575610473	0.153564906346305	0.232113990459685	0.302596954283461	0.207844265686666	0.00259447577262822	0.00257804768972402	0.00591196119971876
157	27.2519279267591	0.13	1.39355810374821	0.826012481772957	1.96110372572347	0.160234319502327	27.2872478722908	17.5340622827116	37.04043346187	15.9	11.67	21.27	1.06968871446935	1.66469473116319	2.25970074785702	1.05833938560632	1.64703242650861	2.2357254674109	1.07955273728067	1.68095678667741	2.28120994531977	1.39355810374821	17.1941934734835	-2.72476756017009	80.2241021970957	0.18498512117338	0.280169776125888	0.166039524349573	0.172309098552511	0.266502575610473	0.153564906346305	0.232113990459685	0.302596954283461	0.207844265686666	0.00259447577262822	0.00257804768972402	0.00591196119971876
157	27.2519279267591	0.13	1.40227072941719	0.83099832668275	1.97354313215164	0.133783022412664	25.2528089785874	15.220335986859	35.2852819703157	17.51	12.06	22.5	0.845265370860136	1.40242140285043	1.95957743484073	0.833990413077357	1.38371456514488	1.93343871721241	0.850365162429771	1.41151557844301	1.97247571486509	1.40227072941719	18.1060001551075	2.67253807619979	86.6327731726556	0.18498512117338	0.280169776125888	0.166039524349573	0.172309098552511	0.266502575610473	0.153564906346305	0.232113990459685	0.302596954283461	0.207844265686666	0.00259447577262822	0.00257804768972402	0.00591196119971876
157	27.2519279267591	0.13	1.40837225241079	0.84796959327892	1.96877491154267	0.134310965300481	25.3024351665776	15.2730801340386	35.3317901991166	16.82	12.67	22.53	0.88228418236271	1.46165266775343	2.04102115314415	0.871496656263025	1.44378130995594	2.01606596364886	0.89064217742094	1.47520088799287	2.06745876026693	1.40837225241079	18.3349015042657	-0.103880817652767	84.4951943290499	0.18498512117338	0.280169776125888	0.166039524349573	0.172309098552511	0.266502575610473	0.153564906346305	0.232113990459685	0.302596954283461	0.207844265686666	0.00259447577262822	0.00257804768972402	0.00591196119971876
157	27.2519279267591	0.13	1.40937902976853	0.852139768616342	1.96661829092072	0.195788318167348	29.7473137739033	20.3343797064609	39.1602478413457	16.7	12.13	21.92	1.18255211066556	1.72996418861909	2.27737626657261	1.16832210623002	1.70914701036931	2.24997191450859	1.19367287645434	1.74536185592643	2.29749363172271	1.40937902976853	17.7973064416723	-0.447455881216482	83.0774273816833	0.18498512117338	0.280169776125888	0.166039524349573	0.172309098552511	0.266502575610473	0.153564906346305	0.232113990459685	0.302596954283461	0.207844265686666	0.00259447577262822	0.00257804768972402	0.00591196119971876
157	27.2519279267591	0.13	1.41075748951729	0.845202697236156	1.97631228179842	0.124621444396714	24.9348533317257	14.6168933061763	35.252813357275	15.63	11.83	20.72	0.906318564533971	1.54608233125199	2.18584609797001	0.897154984118517	1.53045024522203	2.16374550632555	0.917424316386612	1.56752269961712	2.21758439002008	1.41075748951729	17.0333694064762	-0.71776537494198	81.9727865720554	0.18498512117338	0.280169776125888	0.166039524349573	0.172309098552511	0.266502575610473	0.153564906346305	0.232113990459685	0.302596954283461	0.207844265686666	0.00259447577262822	0.00257804768972402	0.00591196119971876
157	27.2519279267591	0.13	1.41143549552816	0.831180902558171	1.99169008849814	0.145012162576307	27.9282324265656	17.3404095979087	38.5160552552224	15.13	11.75	20.33	1.11005564762766	1.78784082107876	2.46562599452985	1.09994898902117	1.77156317152128	2.44317735402139	1.12667282792638	1.81372885140287	2.50157716027807	1.41143549552816	16.9235875635562	-3.59622051453281	78.4520726658879	0.18498512117338	0.280169776125888	0.166039524349573	0.172309098552511	0.266502575610473	0.153564906346305	0.232113990459685	0.302596954283461	0.207844265686666	0.00259447577262822	0.00257804768972402	0.00591196119971876
157	27.2519279267591	0.13	1.41232229614183	0.847372544810453	1.97727204747321	0.153051120020515	27.4581033774502	17.3733254258107	37.5428813290897	15.9	12.19	21.88	1.05943619571266	1.67441223086013	2.2893882660076	1.04818203747195	1.65662531713892	2.26506859680588	1.07244240677724	1.69377722212966	2.31813448094032	1.41232229614183	17.6051884340268	0.854934790372223	84.0677787251589	0.18498512117338	0.280169776125888	0.166039524349573	0.172309098552511	0.266502575610473	0.153564906346305	0.232113990459685	0.302596954283461	0.207844265686666	0.00259447577262822	0.00257804768972402	0.00591196119971876
157	27.2519279267591	0.13	1.41763457485979	0.839495136473693	1.99577401324588	0.137441060968435	26.4794174699988	16.122511606468	36.8363233335296	16.76	12.75	22.91	0.934547064702678	1.53488876148159	2.1352304582605	0.923212842022866	1.51627357165494	2.10933430128702	0.945372131583891	1.55157843509276	2.15807928044974	1.41763457485979	18.3459818635696	-2.61869844844344	81.8081690359561	0.18498512117338	0.280169776125888	0.166039524349573	0.172309098552511	0.266502575610473	0.153564906346305	0.232113990459685	0.302596954283461	0.207844265686666	0.00259447577262822	0.00257804768972402	0.00591196119971876
157	27.2519279267591	0.13	1.42413660012957	0.857373319608829	1.99089988065031	0.157908715778577	29.7712363451675	19.0373036598104	40.5051690305246	15.5	11.61	20.98	1.19038415802183	1.86156657178437	2.5327489855469	1.17866052372664	1.8432327208534	2.50780491798016	1.20510925650519	1.8852959333258	2.5655518162674	1.42413660012957	16.8574595345851	-0.783101502129045	81.4295797500816	0.18498512117338	0.280169776125888	0.166039524349573	0.172309098552511	0.266502575610473	0.153564906346305	0.232113990459685	0.302596954283461	0.207844265686666	0.00259447577262822	0.00257804768972402	0.00591196119971876
157	27.2519279267591	0.13	1.43207166724681	0.863423609647868	2.00071972484576	0.148520882147978	26.6472552574131	16.6856074240423	36.6089030907838	15.77	11.36	21.4	1.02601607827437	1.63856859634562	2.25112111441687	1.01537870131873	1.62158048846302	2.22778227560731	1.03571402510252	1.65325774902503	2.26835314408175	1.43207166724681	17.2963277776123	7.72627080788461	90.1361981293412	0.18498512117338	0.280169776125888	0.166039524349573	0.172309098552511	0.266502575610473	0.153564906346305	0.232113990459685	0.302596954283461	0.207844265686666	0.00259447577262822	0.00257804768972402	0.00591196119971876
157	27.2519279267591	0.13	1.4329801966222	0.86464836407922	2.00131202916518	0.14624728328551	28.4469831269391	17.7158934941739	39.1780727597043	15.53	11.96	21.72	1.10538051252608	1.77494523767698	2.44450996282788	1.09441985396099	1.75734535374429	2.4202708535276	1.12068049941866	1.79604101455061	2.46858888505265	1.4329801966222	17.7597070231613	1.15322591329893	84.5183548862957	0.18498512117338	0.280169776125888	0.166039524349573	0.172309098552511	0.266502575610473	0.153564906346305	0.232113990459685	0.302596954283461	0.207844265686666	0.00259447577262822	0.00257804768972402	0.00591196119971876
157	27.2519279267591	0.13	1.43327350550729	0.842495879756743	2.02405113125783	0.114044964040484	22.2962593715388	12.5937235760057	31.998795167072	16.3	11.51	20.66	0.749664109990399	1.3272250527815	1.9047859955726	0.741156229456449	1.31216247736906	1.88316872528167	0.757974272519119	1.3416246534527	1.92333315864683	1.43327350550729	17.1649568677137	-2.37276041103198	80.0452142987808	0.18498512117338	0.280169776125888	0.166039524349573	0.172309098552511	0.266502575610473	0.153564906346305	0.232113990459685	0.302596954283461	0.207844265686666	0.00259447577262822	0.00257804768972402	0.00591196119971876
157	27.2519279267591	0.13	1.43754741267617	0.855330115120203	2.01976471023213	0.161698303101673	27.4628941225346	17.6999859251531	37.2258023199162	16.78	12.41	21.8	1.02434207781217	1.58934578519839	2.15434949258461	1.01187137560316	1.56999652832055	2.12812168103794	1.03483572414397	1.60652362349514	2.18278906751503	1.43754741267617	17.6570196241473	2.58167373519449	85.9904196820265	0.18498512117338	0.280169776125888	0.166039524349573	0.172309098552511	0.266502575610473	0.153564906346305	0.232113990459685	0.302596954283461	0.207844265686666	0.00259447577262822	0.00257804768972402	0.00591196119971876
157	27.2519279267591	0.13	1.44720072831303	0.868158115282012	2.02624334134405	0.119353038381801	23.4633286523229	13.5124995824008	33.4141577222451	15.59	11.67	21.61	0.840239261037201	1.45900540518634	2.07777154933547	0.831818378404262	1.44438324475226	2.05694811110025	0.848003292019109	1.47556486710948	2.10016653583512	1.44720072831303	17.1234326493388	2.93708200736634	85.3040602062719	0.18498512117338	0.280169776125888	0.166039524349573	0.172309098552511	0.266502575610473	0.153564906346305	0.232113990459685	0.302596954283461	0.207844265686666	0.00259447577262822	0.00257804768972402	0.00591196119971876
157	27.2519279267591	0.13	1.45156539788572	0.870973973508316	2.03215682226312	0.132609898278742	25.0345365363639	15.0381215427319	35.0309515299959	16.28	12.76	20.86	0.896403411270739	1.49227706977967	2.08815072828861	0.88626686413908	1.47540237177973	2.06453787942038	0.912447277236925	1.51657845595131	2.12481104270243	1.45156539788572	17.3811532347558	5.22222460148447	88.3714811723767	0.18498512117338	0.280169776125888	0.166039524349573	0.172309098552511	0.266502575610473	0.153564906346305	0.232113990459685	0.302596954283461	0.207844265686666	0.00259447577262822	0.00257804768972402	0.00591196119971876
157	27.2519279267591	0.13	1.45221382778441	0.869421109571413	2.03500654599741	0.153424311097466	26.5780863993524	16.8305475264753	36.3256252722294	16.66	12.25	21.92	0.981274583373328	1.54958717875096	2.11789977412859	0.969538992817464	1.53105483217991	2.09257067154235	0.991185995750158	1.56557092080937	2.13848711424533	1.45221382778441	17.6629924893452	1.1915724536167	84.7668495160959	0.18498512117338	0.280169776125888	0.166039524349573	0.172309098552511	0.266502575610473	0.153564906346305	0.232113990459685	0.302596954283461	0.207844265686666	0.00259447577262822	0.00257804768972402	0.00591196119971876
157	27.2519279267591	0.13	1.47248175024782	0.885805438410242	2.05915806208539	0.137558134710008	27.3685485553669	16.6691589156658	38.067938195068	16.72	12.3	22.65	0.96824424827151	1.5897286633562	2.2112130784409	0.956559589506824	1.57054400308797	2.18452841666912	0.976720940836002	1.60598966958309	2.22903325411477	1.47248175024782	17.9955782005068	-1.57233605155545	82.6259361135642	0.18498512117338	0.280169776125888	0.166039524349573	0.172309098552511	0.266502575610473	0.153564906346305	0.232113990459685	0.302596954283461	0.207844265686666	0.00259447577262822	0.00257804768972402	0.00591196119971876
157	27.2519279267591	0.13	1.48271686674078	0.885779412173523	2.07965432130803	0.150851862229757	27.5304346362683	17.3324366410498	37.7284326314868	13.77	10.56	19.91	1.21475154706616	1.92948278181534	2.64421401656451	1.20739131369984	1.91779196027676	2.62819260685368	1.23021031733884	1.95689717461629	2.67570865242422	1.48271686674078	16.0061808684748	-1.20292796600295	79.1751787385674	0.18498512117338	0.280169776125888	0.166039524349573	0.172309098552511	0.266502575610473	0.153564906346305	0.232113990459685	0.302596954283461	0.207844265686666	0.00259447577262822	0.00257804768972402	0.00591196119971876
157	27.2519279267591	0.13	1.4854865984827	0.883351693505669	2.08762150345972	0.147271942644056	28.2392536077948	17.6300216738177	38.8484855417718	15.43	11.7	21.69	1.106755272026	1.77276825784742	2.43878124366884	1.09599241805834	1.75552863282825	2.41506484759816	1.11735017313291	1.79102132384074	2.46507176753788	1.4854865984827	17.1580498797904	0.791275167355754	83.5716569641868	0.18498512117338	0.280169776125888	0.166039524349573	0.172309098552511	0.266502575610473	0.153564906346305	0.232113990459685	0.302596954283461	0.207844265686666	0.00259447577262822	0.00257804768972402	0.00591196119971876
157	27.2519279267591	0.13	1.49649616494387	0.8964000018562	2.09659232803154	0.15080037316755	28.4241933565191	17.89300696194	38.9553797510982	16.08	12.25	22.42	1.07973417036707	1.71522723360226	2.35072029683745	1.06792092476097	1.6964611325221	2.32500134028323	1.09105980641392	1.72858638598521	2.37499409295655	1.49649616494387	17.6868342418176	-1.05201975275445	82.4852703590828	0.18498512117338	0.280169776125888	0.166039524349573	0.172309098552511	0.266502575610473	0.153564906346305	0.232113990459685	0.302596954283461	0.207844265686666	0.00259447577262822	0.00257804768972402	0.00591196119971876
157	27.2519279267591	0.13	1.50258859751328	0.907188399053524	2.09798879597304	0.146624455404111	26.1458097120778	16.297664400189	35.9939550239665	15.54	11.29	21.48	1.01647614063394	1.63069941172516	2.24492268281637	1.00638411322543	1.61450910238065	2.22263409153587	1.0250348736762	1.64492297367953	2.2640834031934	1.50258859751328	17.1766055900256	2.22708983671497	84.661485930977	0.18498512117338	0.280169776125888	0.166039524349573	0.172309098552511	0.266502575610473	0.153564906346305	0.232113990459685	0.302596954283461	0.207844265686666	0.00259447577262822	0.00257804768972402	0.00591196119971876
157	27.2519279267591	0.13	1.51145253641307	0.888637098151686	2.13426797467445	0.141585073940253	27.3304455926867	16.8236068152969	37.8372843700765	17.01	12.37	21.03	0.960931862852163	1.56106216011187	2.16119245737157	0.94887171900366	1.54147010063793	2.13406848227219	0.973675729353095	1.58072952127661	2.18686285150653	1.51145253641307	17.4302329092597	0.302493315227376	83.9396629912202	0.18498512117338	0.280169776125888	0.166039524349573	0.172309098552511	0.266502575610473	0.153564906346305	0.232113990459685	0.302596954283461	0.207844265686666	0.00259447577262822	0.00257804768972402	0.00591196119971876
157	27.2519279267591	0.13	1.51354226122705	0.914339966419218	2.11274455603489	0.138046296329835	28.7641528483211	17.5422465062154	39.9860591904268	15.96	12.72	22.68	1.0662226298814	1.74829322375451	2.43036381762761	1.0547896431729	1.72954646990632	2.40430329663973	1.0792584961652	1.7678661054571	2.460108720613	1.51354226122705	17.9803678007594	2.09224156282775	86.4626341693519	0.18498512117338	0.280169776125888	0.166039524349573	0.172309098552511	0.266502575610473	0.153564906346305	0.232113990459685	0.302596954283461	0.207844265686666	0.00259447577262822	0.00257804768972402	0.00591196119971876
157	27.2519279267591	0.13	1.51746312591443	0.916897184025451	2.11802906780341	0.157246416088559	29.5367813392465	18.8607815743886	40.2127811041043	16.72	12.14	21.18	1.09574227636761	1.71597873044597	2.33621518452434	1.08252465103652	1.69527937036439	2.30803408969225	1.10966115355549	1.73779687317756	2.36606308159576	1.51746312591443	17.7714805257393	0.618990348507906	84.3580719846666	0.18498512117338	0.280169776125888	0.166039524349573	0.172309098552511	0.266502575610473	0.153564906346305	0.232113990459685	0.302596954283461	0.207844265686666	0.00259447577262822	0.00257804768972402	0.00591196119971876
157	27.2519279267591	0.13	1.52806056004089	0.919801696684978	2.13631942339681	0.130980143248774	24.8063145306822	14.8302367390893	34.7823923222751	15.58	11.22	21.43	0.922769008322903	1.54350187811157	2.16423474790024	0.913539363717172	1.52806359002999	2.1425878163428	0.929798673172798	1.55599367156641	2.18108646193371	1.52806056004089	17.0377053766586	-2.05217073875106	80.0791841516421	0.18498512117338	0.280169776125888	0.166039524349573	0.172309098552511	0.266502575610473	0.153564906346305	0.232113990459685	0.302596954283461	0.207844265686666	0.00259447577262822	0.00257804768972402	0.00591196119971876
157	27.2519279267591	0.13	1.54781600640879	0.920559048416227	2.17507296440135	0.151237049377608	29.1320100360342	18.3569419885967	39.9070780834716	16.22	11.78	21.15	1.0979426141217	1.74240760108368	2.38687258804566	1.08563780492162	1.72288017514689	2.36012254537216	1.11015686792231	1.75959200783932	2.41293127153947	1.54781600640879	17.3698679786628	3.49516361757713	86.3173378116916	0.18498512117338	0.280169776125888	0.166039524349573	0.172309098552511	0.266502575610473	0.153564906346305	0.232113990459685	0.302596954283461	0.207844265686666	0.00259447577262822	0.00257804768972402	0.00591196119971876
157	27.2519279267591	0.13	1.54797349762981	0.911482429670885	2.18446456558875	0.144356478799923	26.9005745116672	16.6752921394563	37.1258568838782	16.15	11.05	20.7	1.00198253255841	1.61639781486644	2.23081309717447	0.990891810939053	1.59850626725128	2.20612072356351	1.01053153966447	1.63160943607706	2.24916607556012	1.54797349762981	16.6186786847929	-0.848691892122493	80.8765978759235	0.18498512117338	0.280169776125888	0.166039524349573	0.172309098552511	0.266502575610473	0.153564906346305	0.232113990459685	0.302596954283461	0.207844265686666	0.00259447577262822	0.00257804768972402	0.00591196119971876
157	27.2519279267591	0.13	1.54815683752261	0.910777603914275	2.18553607113094	0.140988231435598	25.7047562583573	15.7985565946085	35.6109559221061	15.39	11.47	20.46	0.994751310504178	1.61849215914557	2.24223300778695	0.985171210935257	1.60290503111427	2.22063885129327	1.00797367106421	1.63831581070912	2.27091212730796	1.54815683752261	16.4439959192386	0.829785494898843	81.8506534976477	0.18498512117338	0.280169776125888	0.166039524349573	0.172309098552511	0.266502575610473	0.153564906346305	0.232113990459685	0.302596954283461	0.207844265686666	0.00259447577262822	0.00257804768972402	0.00591196119971876
157	27.2519279267591	0.13	1.55257129677844	0.931405410253141	2.17373718330373	0.156162545916773	28.6804009303708	18.2713379020967	39.089463958645	15.89	11.88	21.31	1.11494577859227	1.75012317745935	2.38530057632643	1.10312477046047	1.73156781745025	2.36001086444003	1.12688410567746	1.77035205711435	2.4112320146076	1.55257129677844	17.1440994910859	-0.210873289254436	82.5709522779542	0.18498512117338	0.280169776125888	0.166039524349573	0.172309098552511	0.266502575610473	0.153564906346305	0.232113990459685	0.302596954283461	0.207844265686666	0.00259447577262822	0.00257804768972402	0.00591196119971876
157	27.2519279267591	0.13	1.58270636150032	0.945833990980876	2.21957873201977	0.155700809855478	30.6170269153849	19.4855900325939	41.7484637981758	15.92	12.05	22.14	1.18739639348327	1.86571447298734	2.5440325524914	1.17475714990948	1.84585487109477	2.51695259228007	1.19908779180293	1.88387372243446	2.56721838843884	1.58270636150032	17.6802457253981	-1.85622819967622	81.7521812658961	0.18498512117338	0.280169776125888	0.166039524349573	0.172309098552511	0.266502575610473	0.153564906346305	0.232113990459685	0.302596954283461	0.207844265686666	0.00259447577262822	0.00257804768972402	0.00591196119971876
157	27.2519279267591	0.13	1.62646803126672	0.977639921976224	2.27529614055722	0.158404437689045	30.0021025559236	19.205050403379	40.7991547084681	14.86	11.12	20.16	1.2508934436592	1.95414396707819	2.65739449049719	1.24020506337339	1.93744659452482	2.63468812567625	1.26625887719765	1.97882628367684	2.68983909102401	1.62646803126672	16.5457767623368	2.43047246508176	83.950047453001	0.18498512117338	0.280169776125888	0.166039524349573	0.172309098552511	0.266502575610473	0.153564906346305	0.232113990459685	0.302596954283461	0.207844265686666	0.00259447577262822	0.00257804768972402	0.00591196119971876
157	27.2519279267591	0.13	1.71670471557236	1.01585912195427	2.41755030919046	0.142515724321096	32.2145621117128	19.8772831683626	44.551841055063	16.05	12.03	21.59	1.20138758888349	1.94705557970457	2.69272357052564	1.1883011456053	1.9258467436561	2.6633923417069	1.2159023582768	1.96736453279476	2.72715127263482	1.71670471557236	17.6819128948101	-0.925752573723143	82.8663026398547	0.18498512117338	0.280169776125888	0.166039524349573	0.172309098552511	0.266502575610473	0.153564906346305	0.232113990459685	0.302596954283461	0.207844265686666	0.00259447577262822	0.00257804768972402	0.00591196119971876
157	27.2519279267591	0.14	0.900127321270392	0.558492811354304	1.24176183118648	0.169798486230533	22.4255083946651	14.683518281474	30.1674985078562	16.26	12.07	22.25	0.87614212326274	1.33809432885971	1.80004653445668	0.866260792498042	1.32300299572235	1.77974519894666	0.885403017300896	1.35177795173598	1.81664009834797	0.900127321270392	19.1575111843515	-1.67335383510105	82.8330788659538	0.18498512117338	0.280169776125888	0.166039524349573	0.172309098552511	0.266502575610473	0.153564906346305	0.232113990459685	0.302596954283461	0.207844265686666	0.00259447577262822	0.00257804768972402	0.00591196119971876
157	27.2519279267591	0.14	1.0000893723277	0.604967537657955	1.39521120699745	0.133437257069726	21.3210790068284	12.8379495521655	29.8042084614913	15.25	11.16	21.98	0.815612740052164	1.35455771959274	1.89350269913332	0.807989181156714	1.34189662438726	1.87580406761781	0.821253341780858	1.36252152462907	1.90630001718566	1.0000893723277	18.421704446775	0.601791067055839	83.9534089806783	0.18498512117338	0.280169776125888	0.166039524349573	0.172309098552511	0.266502575610473	0.153564906346305	0.232113990459685	0.302596954283461	0.207844265686666	0.00259447577262822	0.00257804768972402	0.00591196119971876
157	27.2519279267591	0.14	1.04860898680594	0.649568764190976	1.44764920942091	0.163639159485701	24.1035965451298	15.5957326034638	32.6114604867958	15.38	11.79	21.28	0.98214726008223	1.51793326462066	2.0537192691591	0.972693798715121	1.50332270258158	2.03395160644805	0.993275730651919	1.53784619158024	2.0772772992038	1.04860898680594	17.7893114605027	0.258427847081487	83.0312791598328	0.18498512117338	0.280169776125888	0.166039524349573	0.172309098552511	0.266502575610473	0.153564906346305	0.232113990459685	0.302596954283461	0.207844265686666	0.00259447577262822	0.00257804768972402	0.00591196119971876
157	27.2519279267591	0.14	1.06994354550945	0.660968399462597	1.47891869155631	0.151797708220303	22.1629115852999	13.9833620122789	30.3424611583209	15.86	12.09	21.17	0.855241836932956	1.35551444633632	1.85578705573969	0.846234050762301	1.34123756726359	1.83624108376488	0.865458041259343	1.37451173312666	1.87810178369675	1.06994354550945	18.0252347380392	1.19507202175818	84.1030241423433	0.18498512117338	0.280169776125888	0.166039524349573	0.172309098552511	0.266502575610473	0.153564906346305	0.232113990459685	0.302596954283461	0.207844265686666	0.00259447577262822	0.00257804768972402	0.00591196119971876
157	27.2519279267591	0.14	1.10211242649218	0.670630593724739	1.53359425925963	0.13729326579079	23.6106059477508	14.3700187236058	32.8511931718959	15.83	11.62	21.69	0.880428992732309	1.44658558991506	2.01274218709781	0.87120304162086	1.43142692517179	1.99165080872273	0.888029775337558	1.45861722208266	2.0308930452631	1.10211242649218	18.163545500646	-1.77062718753825	81.6022673531428	0.18498512117338	0.280169776125888	0.166039524349573	0.172309098552511	0.266502575610473	0.153564906346305	0.232113990459685	0.302596954283461	0.207844265686666	0.00259447577262822	0.00257804768972402	0.00591196119971876
157	27.2519279267591	0.14	1.10467235462782	0.68246329323511	1.52688141602053	0.234865751886806	28.8313948637705	20.7066432980861	36.9561464294549	16.39	12.31	21.74	1.22608839130337	1.7071737817988	2.18825917229424	1.21198113318969	1.68753120027241	2.16308126735514	1.23983738031492	1.72752621413552	5.54732516706003	1.10467235462782	18.3321918704747	-3.72064873609369	79.6413951736776	0.18498512117338	0.280169776125888	0.166039524349573	0.172309098552511	0.266502575610473	0.153564906346305	0.232113990459685	0.302596954283461	0.207844265686666	0.00259447577262822	0.00257804768972402	0.00591196119971876
157	27.2519279267591	0.14	1.10728004887968	0.679014379288076	1.53554571847127	0.162079604070893	25.2233083879802	16.2691513122178	34.1774654637425	17.3	12.72	23.71	0.914224607080361	1.41739226329222	1.92055991950407	0.902329606686627	1.39895053529741	1.89557146390819	0.920009889978374	1.42472097511795	1.93170197395975	1.10728004887968	19.6855613937907	0.386124460322212	86.1917187450432	0.18498512117338	0.280169776125888	0.166039524349573	0.172309098552511	0.266502575610473	0.153564906346305	0.232113990459685	0.302596954283461	0.207844265686666	0.00259447577262822	0.00257804768972402	0.00591196119971876
157	27.2519279267591	0.14	1.12389754591231	0.694125635761255	1.55366945606337	0.135587655233327	20.2610041133338	12.273762329013	28.2482458976545	16.88	12.28	21.58	0.706369990419712	1.16604549589483	1.62572100136996	0.697657240900605	1.1516628600646	1.60566847922859	0.714602002603139	1.17879797443527	1.6461385414018	1.12389754591231	18.0819224484063	-0.806961642720824	82.8504443422386	0.18498512117338	0.280169776125888	0.166039524349573	0.172309098552511	0.266502575610473	0.153564906346305	0.232113990459685	0.302596954283461	0.207844265686666	0.00259447577262822	0.00257804768972402	0.00591196119971876
157	27.2519279267591	0.14	1.13020908381245	0.684619347862728	1.57579881976218	0.141283074456667	23.7143780159487	14.5863462461633	32.8424097857341	15.63	11.48	21.16	0.904667591987806	1.47080213873436	2.03693668548091	0.895528243642203	1.45594345117619	2.01635865871017	0.913598764866124	1.48486305964714	2.06031604980918	1.13020908381245	17.7590608979278	-3.77561016954283	79.1904164300292	0.18498512117338	0.280169776125888	0.166039524349573	0.172309098552511	0.266502575610473	0.153564906346305	0.232113990459685	0.302596954283461	0.207844265686666	0.00259447577262822	0.00257804768972402	0.00591196119971876
157	27.2519279267591	0.14	1.16492810893307	0.72166348076465	1.60819273710148	0.152954345338858	23.7433651582034	15.0196749853905	32.4670553310162	16.73	12.53	22.36	0.871940222239783	1.37837836790087	1.88481651356196	0.8614034996254	1.36172173233137	1.86203996503734	0.879437975189563	3.62146802246575	1.90544107194558	1.16492810893307	18.5691233956003	-0.376041170798011	83.6931603441419	0.18498512117338	0.280169776125888	0.166039524349573	0.172309098552511	0.266502575610473	0.153564906346305	0.232113990459685	0.302596954283461	0.207844265686666	0.00259447577262822	0.00257804768972402	0.00591196119971876
157	27.2519279267591	0.14	1.16599741959614	0.72274223223908	1.6092526069532	0.175682278511312	26.3045037865689	17.4084189528698	35.200588620268	14.84	11.56	22.36	1.1352414105568	1.71537473124396	2.29550805193111	1.12558596762313	1.70078514468257	2.27598432174201	1.14657334712663	1.72910922894505	2.31493376747412	1.16599741959614	17.9032593914305	-1.76275200415991	81.1590256483904	0.18498512117338	0.280169776125888	0.166039524349573	0.172309098552511	0.266502575610473	0.153564906346305	0.232113990459685	0.302596954283461	0.207844265686666	0.00259447577262822	0.00257804768972402	0.00591196119971876
157	27.2519279267591	0.14	1.1705176211417	0.714393573482678	1.62664166880072	0.168831006465307	26.5321484460381	17.3408590151961	35.7234378768801	16.37	12.02	22.19	1.02835052866367	1.57341391549038	2.11847730231708	1.01656454173528	1.55538092447804	2.0941973072208	1.03671496009988	1.58587634135002	2.13641386058945	1.1705176211417	18.4258785056756	-0.0291831598763987	84.0345637876409	0.18498512117338	0.280169776125888	0.166039524349573	0.172309098552511	0.266502575610473	0.153564906346305	0.232113990459685	0.302596954283461	0.207844265686666	0.00259447577262822	0.00257804768972402	0.00591196119971876
157	27.2519279267591	0.14	1.1741918912324	0.710151442181325	1.63823234028348	0.169287817926757	26.1849858779232	17.1286975331316	35.2412742227148	16.06	11.57	20.79	1.03447834141	1.58142793452	2.12837752763	1.02318634765262	1.56416563559164	2.10514492353065	1.04340948819783	1.59967845859145	2.15076532977429	1.1741918912324	17.5289544117023	-0.397708788342692	82.4483615914302	0.18498512117338	0.280169776125888	0.166039524349573	0.172309098552511	0.266502575610473	0.153564906346305	0.232113990459685	0.302596954283461	0.207844265686666	0.00259447577262822	0.00257804768972402	0.00591196119971876
157	27.2519279267591	0.14	1.17631716662504	0.712154729262524	1.64047960398756	0.127074410269555	21.3886923009623	12.6362500225023	30.1411345794224	14.59	11.11	22.13	0.837567588294774	1.41770504662335	1.99784250495194	0.83089349561766	1.40640817338923	1.9819228511608	0.843224394840641	1.42643749793649	2.01117713957685	1.17631716662504	17.5235066745132	0.755640204556778	83.1755749692796	0.18498512117338	0.280169776125888	0.166039524349573	0.172309098552511	0.266502575610473	0.153564906346305	0.232113990459685	0.302596954283461	0.207844265686666	0.00259447577262822	0.00257804768972402	0.00591196119971876
157	27.2519279267591	0.14	1.19019268550132	0.726833137229862	1.65355223377277	0.165497234136038	29.6092256652765	19.2284206976545	39.9900306328985	15.3	11.72	19.24	1.21739466196348	1.87462682643388	2.53185899090429	1.20588210643114	1.85689901300078	2.50791591957043	1.24076896433281	1.90894846687392	2.57872932548726	1.19019268550132	16.8205686318273	2.17116226575959	84.0116830119317	0.18498512117338	0.280169776125888	0.166039524349573	0.172309098552511	0.266502575610473	0.153564906346305	0.232113990459685	0.302596954283461	0.207844265686666	0.00259447577262822	0.00257804768972402	0.00591196119971876
157	27.2519279267591	0.14	1.19211135323779	0.727536487083632	1.65668621939196	0.189031834012668	25.8384325312593	17.4826706558488	34.1941944066699	16.99	12.48	22.27	1.00001638784839	1.47796961209298	1.95592283633758	0.987506772740994	1.45948108409247	1.93145539544395	1.01026645220374	1.49190345223479	1.97649267112572	1.19211135323779	18.359403662107	-1.09178160597325	83.1303447518651	0.18498512117338	0.280169776125888	0.166039524349573	0.172309098552511	0.266502575610473	0.153564906346305	0.232113990459685	0.302596954283461	0.207844265686666	0.00259447577262822	0.00257804768972402	0.00591196119971876
157	27.2519279267591	0.14	1.19459457421305	0.725588018930957	1.66360112949515	0.167883039870688	27.2552127226431	17.7814214467555	36.7290039985307	14.88	11.85	19.63	1.15645715338697	1.7726077644898	2.38875837559263	1.14651995626204	1.75737611260427	2.3682322689465	1.17383620562347	1.80375961272453	2.43045718002729	1.19459457421305	17.076338930074	1.95369869566118	84.0585554458572	0.18498512117338	0.280169776125888	0.166039524349573	0.172309098552511	0.266502575610473	0.153564906346305	0.232113990459685	0.302596954283461	0.207844265686666	0.00259447577262822	0.00257804768972402	0.00591196119971876
157	27.2519279267591	0.14	1.20282926589197	0.732343301413705	1.67331523037023	0.144390464612992	23.2544443519109	14.4163226122574	32.0925660915644	16.76	11.84	23.28	0.835555290308502	1.34780377243384	1.86005225455918	0.825418986525492	1.33145327039557	1.83748755426565	0.838198532558437	1.35451199493194	1.86784328256829	1.20282926589197	18.6969914291715	-1.10238818646207	83.2485413736183	0.18498512117338	0.280169776125888	0.166039524349573	0.172309098552511	0.266502575610473	0.153564906346305	0.232113990459685	0.302596954283461	0.207844265686666	0.00259447577262822	0.00257804768972402	0.00591196119971876
157	27.2519279267591	0.14	1.21257016658792	0.74296871903575	1.6821716141401	0.120384494480792	22.0636451950382	12.752054278095	31.3752361119814	16.51	12.31	23.08	0.749977522873153	1.29761351450261	1.84524950613206	0.741198628016018	1.28242424247566	1.82364985693531	0.756345179462471	1.30855013521793	1.85869743063017	1.21257016658792	18.8238097028195	-0.599559107201515	84.3554247863497	0.18498512117338	0.280169776125888	0.166039524349573	0.172309098552511	0.266502575610473	0.153564906346305	0.232113990459685	0.302596954283461	0.207844265686666	0.00259447577262822	0.00257804768972402	0.00591196119971876
157	27.2519279267591	0.14	1.21637480766831	0.745581561509921	1.6871680538267	0.173177470492776	25.7619903980877	16.9732764267822	34.5507043693933	16.47	12.67	22.35	1.00077465219134	1.51897290376545	2.03717115533955	0.989134697619764	1.50130581401995	2.01347693042013	1.01271112856283	1.5345873472061	2.059441691637	1.21637480766831	18.5996104036653	-2.11045233147009	82.4075703799879	0.18498512117338	0.280169776125888	0.166039524349573	0.172309098552511	0.266502575610473	0.153564906346305	0.232113990459685	0.302596954283461	0.207844265686666	0.00259447577262822	0.00257804768972402	0.00591196119971876
157	27.2519279267591	0.14	1.21683328969555	0.746446645562834	1.68721993382827	0.16175016622258	24.2912797290613	15.6575146622999	32.9250447958227	16	11.96	22.43	0.949461477660573	1.47300736057131	1.99655324348204	0.939213653762953	1.45710874816185	1.97500384256075	0.957097490539711	1.48654314096637	2.01393098953304	1.21683328969555	18.0525270736982	0.346889030899251	83.9222916750037	0.18498512117338	0.280169776125888	0.166039524349573	0.172309098552511	0.266502575610473	0.153564906346305	0.232113990459685	0.302596954283461	0.207844265686666	0.00259447577262822	0.00257804768972402	0.00591196119971876
157	27.2519279267591	0.14	1.21848710786943	0.74919302258682	1.68778119315204	0.142300129723412	23.6298672492887	14.5722958217284	32.687438676849	15.46	11.68	21.51	0.91344033039616	1.48119925723876	2.04895818408136	0.90451472652209	1.46672584568823	2.02893696485436	0.924886523691903	1.49718232120236	2.07102352805885	1.21848710786943	17.8453481209039	1.88254817693771	85.2292856876611	0.18498512117338	0.280169776125888	0.166039524349573	0.172309098552511	0.266502575610473	0.153564906346305	0.232113990459685	0.302596954283461	0.207844265686666	0.00259447577262822	0.00257804768972402	0.00591196119971876
157	27.2519279267591	0.14	1.22614329010062	0.744884878409936	1.70740170179131	0.179561211412711	27.6982447061827	18.4543596122577	36.9421298001077	18.56	12.88	22.41	0.968407280378734	1.45348754390603	1.93856780743332	0.954016077023601	1.43188771164297	1.90975934626234	0.97674677578975	1.46812008750149	1.95379722083477	1.22614329010062	19.1500071234194	2.37852959470059	87.8088567959388	0.18498512117338	0.280169776125888	0.166039524349573	0.172309098552511	0.266502575610473	0.153564906346305	0.232113990459685	0.302596954283461	0.207844265686666	0.00259447577262822	0.00257804768972402	0.00591196119971876
157	27.2519279267591	0.14	1.23114390509919	0.75563352489978	1.7066542852986	0.159726104690912	24.0603563901043	15.4442708282565	32.676441951952	16.69	11.9	22.13	0.898520761870224	1.39978960450191	1.90105844713359	0.887718876928228	1.38296153898302	1.87820420103782	0.905289919555347	1.41031235807513	1.91405716154989	1.23114390509919	18.1618340305906	0.171049438726891	84.0876553371714	0.18498512117338	0.280169776125888	0.166039524349573	0.172309098552511	0.266502575610473	0.153564906346305	0.232113990459685	0.302596954283461	0.207844265686666	0.00259447577262822	0.00257804768972402	0.00591196119971876
157	27.2519279267591	0.14	1.23446807953768	0.747444897085812	1.72149126198954	0.162658881590665	26.3438025474537	17.011770054602	35.6758350403055	15.84	11.84	21.3	1.04145706076595	1.61276216892243	2.18406727707892	1.03051837378086	1.5958229198532	2.16112746592553	1.05432240263017	1.63240353571308	2.21014458194836	1.23446807953768	17.7537880453172	1.7064376898378	85.0801797880913	0.18498512117338	0.280169776125888	0.166039524349573	0.172309098552511	0.266502575610473	0.153564906346305	0.232113990459685	0.302596954283461	0.207844265686666	0.00259447577262822	0.00257804768972402	0.00591196119971876
157	27.2519279267591	0.14	1.23780429316819	0.753826968735759	1.72178161760061	0.139592455228338	24.5573906652331	15.0384457698947	34.0763355605716	16.81	12.46	22.28	0.869026030002976	1.41909689628712	1.96916776257126	0.858409139181723	1.40175978981102	1.94511044044032	0.877669148694528	1.43367178447068	1.98780087404126	1.23780429316819	18.3068156085474	2.78821891069015	86.9576324674218	0.18498512117338	0.280169776125888	0.166039524349573	0.172309098552511	0.266502575610473	0.153564906346305	0.232113990459685	0.302596954283461	0.207844265686666	0.00259447577262822	0.00257804768972402	0.00591196119971876
157	27.2519279267591	0.14	1.24045816695395	0.763849873229355	1.71706646067855	0.138776058060416	24.8791609393509	15.202579305448	34.5557425732537	16.46	11.53	21.91	0.896547281803179	1.46720787739785	2.03786847299252	0.886124772377579	1.4501513448068	2.01417791723602	0.902278363397715	1.47661837429278	2.05038110316121	1.24045816695395	18.2601306912002	2.85877910736983	86.7382107298491	0.18498512117338	0.280169776125888	0.166039524349573	0.172309098552511	0.266502575610473	0.153564906346305	0.232113990459685	0.302596954283461	0.207844265686666	0.00259447577262822	0.00257804768972402	0.00591196119971876
157	27.2519279267591	0.14	1.2438196090483	0.757363698658748	1.73027551943785	0.173371750458781	26.6915473562714	17.5918873210381	35.7912073915047	17.07	12.17	20.64	1.00151652370697	1.51956553795364	2.0376145522003	0.988853445538558	1.50035229809823	2.0118511506579	1.01555841188205	1.53991566736319	2.05991846751964	1.2438196090483	18.1400304292218	1.55221539876992	85.1598973243807	0.18498512117338	0.280169776125888	0.166039524349573	0.172309098552511	0.266502575610473	0.153564906346305	0.232113990459685	0.302596954283461	0.207844265686666	0.00259447577262822	0.00257804768972402	0.00591196119971876
157	27.2519279267591	0.14	1.25017729089268	0.757191708783321	1.74316287300205	0.14978976263935	24.6828054876056	15.5015498242467	33.8640611509646	15.77	11.59	22.15	0.953244780605184	1.51783245988415	2.08242013916312	0.94336302958222	1.50209794681016	2.06083286403809	0.960433731031127	1.52965759147229	2.09651496456108	1.25017729089268	17.7504496776266	-5.48133757627647	77.6718010881905	0.18498512117338	0.280169776125888	0.166039524349573	0.172309098552511	0.266502575610473	0.153564906346305	0.232113990459685	0.302596954283461	0.207844265686666	0.00259447577262822	0.00257804768972402	0.00591196119971876
157	27.2519279267591	0.14	1.25586505787009	0.76787941756489	1.7438506981753	0.157915224875912	25.1008827919022	16.051053993125	34.1507115906794	15.43	11.39	21.81	1.00782994890643	1.57605982962269	2.14428971033894	0.998035305639047	1.56074281724777	2.1234503288565	1.01501024223686	1.58774533762833	2.16280612058633	1.25586505787009	17.6269490028991	-0.986200613181597	81.9919230358169	0.18498512117338	0.280169776125888	0.166039524349573	0.172309098552511	0.266502575610473	0.153564906346305	0.232113990459685	0.302596954283461	0.207844265686666	0.00259447577262822	0.00257804768972402	0.00591196119971876
157	27.2519279267591	0.14	1.26945709687884	0.779605562783033	1.75930863097465	0.195966224412733	29.5804264995401	20.2255851467565	38.9352678523237	16.12	12.77	23.73	1.21717517117661	1.7801492726567	2.34312337413679	1.20375852862069	1.76052709578932	2.31729566295795	1.22915557898838	1.79343970347186	2.36451897995487	1.26945709687884	18.8795562377702	0.76523718067038	85.9095541237921	0.18498512117338	0.280169776125888	0.166039524349573	0.172309098552511	0.266502575610473	0.153564906346305	0.232113990459685	0.302596954283461	0.207844265686666	0.00259447577262822	0.00257804768972402	0.00591196119971876
157	27.2519279267591	0.14	1.27423790791259	0.787430588347261	1.76104522747793	0.176462990714691	26.3650586301853	17.4724547795058	35.2576624808647	16.07	11.84	20.95	1.05485270492777	1.59171986779162	2.12858703065547	1.0433266512201	1.57432763037495	2.1053286095298	1.06841357754358	1.61391233603573	2.15177117258845	1.27423790791259	17.8924568526971	0.505042081209145	83.5696278877574	0.18498512117338	0.280169776125888	0.166039524349573	0.172309098552511	0.266502575610473	0.153564906346305	0.232113990459685	0.302596954283461	0.207844265686666	0.00259447577262822	0.00257804768972402	0.00591196119971876
157	27.2519279267591	0.14	1.27729385132584	0.785087090545319	1.76950061210636	0.156714266703556	25.9748767275387	16.5674235434524	35.382329911625	15.54	11.81	21.81	1.03325143875246	1.61996092390322	2.20667040905398	1.02299131685168	1.60387481365902	2.18475831046637	1.0445604560386	1.63794001711681	2.23098976074866	1.27729385132584	17.8243588292522	-2.8081431146493	80.6192264826415	0.18498512117338	0.280169776125888	0.166039524349573	0.172309098552511	0.266502575610473	0.153564906346305	0.232113990459685	0.302596954283461	0.207844265686666	0.00259447577262822	0.00257804768972402	0.00591196119971876
157	27.2519279267591	0.14	1.28073274584295	0.782746115257248	1.77871937642866	0.153460128835107	25.5222748919272	16.1632463187879	34.8813034650666	16.13	11.79	22.56	0.972306408837204	1.53530243591478	2.09829846299236	0.961576961247252	1.51836030031725	2.07514363938724	0.97816555088745	4.10183972151242	2.11422669592512	1.28073274584295	18.1640415789617	3.28825734904766	87.0554145519415	0.18498512117338	0.280169776125888	0.166039524349573	0.172309098552511	0.266502575610473	0.153564906346305	0.232113990459685	0.302596954283461	0.207844265686666	0.00259447577262822	0.00257804768972402	0.00591196119971876
157	27.2519279267591	0.14	1.28133091339474	0.787049414353755	1.77561241243573	0.145053405646333	24.7357738450118	15.3597977476586	34.111749942365	18.28	13.1	24.04	0.818235015654313	1.31770460990478	1.81717420415524	0.806398946462835	1.29864353009473	1.79088811372663	0.823577671310426	1.32746339074164	1.8301957353994	1.28133091339474	19.3576103719552	0.0911280649514035	86.331626982137	0.18498512117338	0.280169776125888	0.166039524349573	0.172309098552511	0.266502575610473	0.153564906346305	0.232113990459685	0.302596954283461	0.207844265686666	0.00259447577262822	0.00257804768972402	0.00591196119971876
157	27.2519279267591	0.14	1.28643103493331	0.790008648819381	1.78285342104724	0.152264682795079	24.8899343752635	15.720558829074	34.0593099214531	16.37	11.71	22.73	0.932078903225254	1.47573524491628	2.0193915866073	0.92139083644312	1.45881311869302	1.99623540094291	0.936228980648744	1.48248919675063	2.02742205674418	1.28643103493331	18.252580279173	0.598124962544015	84.6514671791342	0.18498512117338	0.280169776125888	0.166039524349573	0.172309098552511	0.266502575610473	0.153564906346305	0.232113990459685	0.302596954283461	0.207844265686666	0.00259447577262822	0.00257804768972402	0.00591196119971876
157	27.2519279267591	0.14	1.29059244891339	0.783129094157637	1.79805580366914	0.193412481114029	28.3020726423305	19.2783195525505	37.3258257321105	16.73	12.61	22.5	1.11889378473776	1.64262310770291	2.16635243066805	1.1053648769912	1.62276161880233	2.14015836061347	1.13036200769574	1.65789859515688	2.18766581529083	1.29059244891339	18.4505491820592	3.96588138493974	88.3670219073971	0.18498512117338	0.280169776125888	0.166039524349573	0.172309098552511	0.266502575610473	0.153564906346305	0.232113990459685	0.302596954283461	0.207844265686666	0.00259447577262822	0.00257804768972402	0.00591196119971876
157	27.2519279267591	0.14	1.29310090959406	0.790896010939357	1.79530580824875	0.149969317096172	25.6427869837693	16.1111656537884	35.1744083137501	16.39	11.82	23.25	0.954407667857619	1.51905039327767	2.08369311869772	0.943439002741954	1.50159249177623	2.0597459808105	0.959259457142644	1.52525134275177	2.09352036018209	1.29310090959406	18.2549634505208	-0.31907196243984	83.7296742681065	0.18498512117338	0.280169776125888	0.166039524349573	0.172309098552511	0.266502575610473	0.153564906346305	0.232113990459685	0.302596954283461	0.207844265686666	0.00259447577262822	0.00257804768972402	0.00591196119971876
157	27.2519279267591	0.14	1.29608705868359	0.798491283674792	1.79368283369239	0.143278170568858	25.6698657391121	15.8695749648644	35.4701565133597	17.03	12.85	22.96	0.905704805177658	1.46502479112728	2.0243447770769	0.894316890481867	1.44660424477133	1.9988915990608	0.914615941627187	1.47848423147427	2.04321508221626	1.29608705868359	18.7042794234416	-3.66919737152728	81.3844246210439	0.18498512117338	0.280169776125888	0.166039524349573	0.172309098552511	0.266502575610473	0.153564906346305	0.232113990459685	0.302596954283461	0.207844265686666	0.00259447577262822	0.00257804768972402	0.00591196119971876
157	27.2519279267591	0.14	1.30148870940863	0.7897503354473	1.81322708336997	0.133248962944238	23.8707320017181	14.3654180750314	33.3760459284048	15.19	11.27	21.31	0.915707597015897	1.52161326082784	2.12751892463979	0.90724586057037	1.50755256019906	2.10785925982775	0.924668727248429	1.53434800174295	2.14441796481225	1.30148870940863	17.2687872603012	-1.61621819665004	80.4681985758696	0.18498512117338	0.280169776125888	0.166039524349573	0.172309098552511	0.266502575610473	0.153564906346305	0.232113990459685	0.302596954283461	0.207844265686666	0.00259447577262822	0.00257804768972402	0.00591196119971876
157	27.2519279267591	0.14	1.30551352315781	0.791568771670269	1.81945827464534	0.144692902358206	24.932171816723	15.4679917079292	34.3963519255167	15.86	12.72	21.84	0.945786192322423	1.52447093935142	2.10315568638043	0.93581687920291	1.50840184439173	2.08098680958056	0.960328421796452	1.54793370890602	2.13146205118475	1.30551352315781	18.1321568225743	-0.425977826620834	83.31872818284	0.18498512117338	0.280169776125888	0.166039524349573	0.172309098552511	0.266502575610473	0.153564906346305	0.232113990459685	0.302596954283461	0.207844265686666	0.00259447577262822	0.00257804768972402	0.00591196119971876
157	27.2519279267591	0.14	1.31201632007658	0.795515002779676	1.82851763737348	0.181187586579784	28.7272190346056	19.1925189631721	38.2619191060392	15.88	10.94	21.58	1.17226042986055	1.75463065576876	2.33700088167697	1.1598654130555	1.7360778871937	2.31229036133189	1.17531135374169	1.76213527476818	2.34621669404712	1.31201632007658	17.5208252280582	-0.984234415264104	81.3774045685121	0.18498512117338	0.280169776125888	0.166039524349573	0.172309098552511	0.266502575610473	0.153564906346305	0.232113990459685	0.302596954283461	0.207844265686666	0.00259447577262822	0.00257804768972402	0.00591196119971876
157	27.2519279267591	0.14	1.31484676712468	0.804892696067463	1.8248008381819	0.152510840253385	25.6413808444588	16.204171485223	35.0785902036945	15.37	11.65	21.37	1.0211352255669	1.6158380720872	2.21054091860751	1.01132766128608	1.60031864296302	2.18930962463996	1.03224666912664	1.63508839788621	2.2346134970538	1.31484676712468	17.2267409678928	1.88117722673311	84.3139721688691	0.18498512117338	0.280169776125888	0.166039524349573	0.172309098552511	0.266502575610473	0.153564906346305	0.232113990459685	0.302596954283461	0.207844265686666	0.00259447577262822	0.00257804768972402	0.00591196119971876
157	27.2519279267591	0.14	1.32159115306995	0.81842412692958	1.82475817921032	0.20827041699078	27.3463986146123	19.021858612024	35.6709386172007	16	10.89	21.33	1.15345609020146	1.65824332261425	2.16303055502705	1.14100597563436	1.64034466177918	2.139683347924	1.15892222795884	1.66846518698961	2.17460703600441	1.32159115306995	17.4677634548966	0.0339054566959072	82.3737355030897	0.18498512117338	0.280169776125888	0.166039524349573	0.172309098552511	0.266502575610473	0.153564906346305	0.232113990459685	0.302596954283461	0.207844265686666	0.00259447577262822	0.00257804768972402	0.00591196119971876
157	27.2519279267591	0.14	1.32405387692523	0.816589230933006	1.83151852291745	0.163141514651048	28.2897425763902	18.2860986681387	38.2933864846416	17.59	12.67	22.64	1.01082744456731	1.56381351292743	2.11679958128755	0.997214828573842	1.54275394143351	2.08829305429318	1.01821429082563	1.58154546213761	2.13475917974647	1.32405387692523	18.8089979335718	-0.823603704133829	84.7200446305918	0.18498512117338	0.280169776125888	0.166039524349573	0.172309098552511	0.266502575610473	0.153564906346305	0.232113990459685	0.302596954283461	0.207844265686666	0.00259447577262822	0.00257804768972402	0.00591196119971876
157	27.2519279267591	0.14	1.32872840064569	0.812544949361581	1.8449118519298	0.144780770184383	24.6212717466859	15.2784248825483	33.9641186108234	15.65	11.64	20.62	0.946225967948913	1.52484872424593	2.10347148054295	0.936624493270084	1.50937589121152	2.08212728915297	0.958400972532924	1.54317400737845	2.13108275107654	1.32872840064569	16.8796170687542	-1.4226822312239	80.5421841302525	0.18498512117338	0.280169776125888	0.166039524349573	0.172309098552511	0.266502575610473	0.153564906346305	0.232113990459685	0.302596954283461	0.207844265686666	0.00259447577262822	0.00257804768972402	0.00591196119971876
157	27.2519279267591	0.14	1.32991665797337	0.813153244100555	1.84668007184619	0.148986177226931	25.4529027228183	15.9552103698231	34.9505950758134	16.09	11.6	22.91	0.961990450426991	1.53463657247095	2.10728269451491	0.951441046782524	1.51780740265604	2.08417375852955	0.966386873252161	1.54063461968314	2.11422259835674	1.32991665797337	18.2695465499309	-0.997106715024775	82.9003602155811	0.18498512117338	0.280169776125888	0.166039524349573	0.172309098552511	0.266502575610473	0.153564906346305	0.232113990459685	0.302596954283461	0.207844265686666	0.00259447577262822	0.00257804768972402	0.00591196119971876
157	27.2519279267591	0.14	1.3436226111035	0.822899362586763	1.86434585962024	0.174335305472728	28.7110021833963	18.9556489946454	38.4663553721473	16.56	12.3	22.91	1.11122408186651	1.68310549798239	2.25498691409827	1.09811126817896	1.66324429341376	2.22837731864856	1.12074504467576	1.69579515634461	2.27202688636168	1.3436226111035	18.208907537499	-1.74738108590574	82.2684562780747	0.18498512117338	0.280169776125888	0.166039524349573	0.172309098552511	0.266502575610473	0.153564906346305	0.232113990459685	0.302596954283461	0.207844265686666	0.00259447577262822	0.00257804768972402	0.00591196119971876
157	27.2519279267591	0.14	1.34589978715415	0.83185950583437	1.85994006847392	0.160613436023355	28.1956076531574	18.1319236814219	38.259291624893	15.53	11.76	20.96	1.13151888235495	1.75954096319678	2.38756304403861	1.12030466840488	1.74210257209	2.36390047577512	1.1467444376247	1.77960969467813	2.42163526094887	1.34589978715415	17.5811077258275	3.20382318262719	86.011598615529	0.18498512117338	0.280169776125888	0.166039524349573	0.172309098552511	0.266502575610473	0.153564906346305	0.232113990459685	0.302596954283461	0.207844265686666	0.00259447577262822	0.00257804768972402	0.00591196119971876
157	27.2519279267591	0.14	1.35701361053028	0.821119650088191	1.89290757097236	0.145564892516676	25.515607285371	15.8639344739641	35.1672800967779	15.08	12.27	21.37	1.01852741159596	1.63820302500115	2.25787863840634	1.00935018802111	1.62344234674127	2.23753450546143	1.03277652571267	1.66447036848238	2.29493586298066	1.35701361053028	17.2026721217691	-0.526921737139682	82.1484787450754	0.18498512117338	0.280169776125888	0.166039524349573	0.172309098552511	0.266502575610473	0.153564906346305	0.232113990459685	0.302596954283461	0.207844265686666	0.00259447577262822	0.00257804768972402	0.00591196119971876
157	27.2519279267591	0.14	1.35766503788084	0.833400845395302	1.88192923036637	0.148628023669882	25.5118283650601	15.9786796063097	35.0449771238104	16.63	12	21.97	0.93288577578113	1.48946110581853	2.04603643585593	0.921766107242984	1.47170725617569	2.0216484051084	0.941525223728421	1.500779501147	2.06374093780616	1.35766503788084	18.1560865858762	-1.92583547265908	82.2490175908436	0.18498512117338	0.280169776125888	0.166039524349573	0.172309098552511	0.266502575610473	0.153564906346305	0.232113990459685	0.302596954283461	0.207844265686666	0.00259447577262822	0.00257804768972402	0.00591196119971876
157	27.2519279267591	0.14	1.3632910369666	0.845340484506628	1.88124158942657	0.201843822496848	28.2610776443622	19.4868198870215	37.035335401703	15.33	11.07	20.91	1.23179849567062	1.78643581303592	2.34107313040123	1.22008784648854	1.76945225349572	2.3188166605029	1.24356469512439	1.8017874385966	2.35949651918823	1.3632910369666	16.8870689573191	-5.4669390373659	76.2852404288926	0.18498512117338	0.280169776125888	0.166039524349573	0.172309098552511	0.266502575610473	0.153564906346305	0.232113990459685	0.302596954283461	0.207844265686666	0.00259447577262822	0.00257804768972402	0.00591196119971876
157	27.2519279267591	0.14	1.3640947629965	0.829980363820039	1.89820916217296	0.178675746047948	28.7395755479049	19.1192374941855	38.3599136016242	16.22	11.74	21.69	1.14401277169537	1.71965233916394	2.29529190663252	1.13120588951802	1.700401343512	2.26959679750598	1.15371531991305	1.73568869253751	2.31757364938256	1.3640947629965	17.5969067969415	-0.795627145563782	82.0079371968824	0.18498512117338	0.280169776125888	0.166039524349573	0.172309098552511	0.266502575610473	0.153564906346305	0.232113990459685	0.302596954283461	0.207844265686666	0.00259447577262822	0.00257804768972402	0.00591196119971876
157	27.2519279267591	0.14	1.36506274692032	0.839580934069954	1.89054455977068	0.14301690043538	25.9091237726333	16.0069479085281	35.8112996367384	16.26	12.18	21.19	0.95519084338065	1.54608848164302	2.1369861199054	0.944420419772929	1.52865528701212	2.11289015425131	0.966190880912724	1.56432598768041	2.16271417956117	1.36506274692032	17.7000354226517	2.44537500283273	86.1021471416946	0.18498512117338	0.280169776125888	0.166039524349573	0.172309098552511	0.266502575610473	0.153564906346305	0.232113990459685	0.302596954283461	0.207844265686666	0.00259447577262822	0.00257804768972402	0.00591196119971876
157	27.2519279267591	0.14	1.37068986542901	0.830911105465223	1.91046862539279	0.186111492953906	28.1623723621023	18.967397222192	37.3573475020126	16.03	12.33	22.27	1.14755249445484	1.70386059169386	2.26016868893288	1.1350874819059	1.68535281644197	2.23561815097805	1.16077654549289	1.72210924428432	2.28236321148934	1.37068986542901	17.8968984449399	0.0711585842391064	83.7521397426932	0.18498512117338	0.280169776125888	0.166039524349573	0.172309098552511	0.266502575610473	0.153564906346305	0.232113990459685	0.302596954283461	0.207844265686666	0.00259447577262822	0.00257804768972402	0.00591196119971876
157	27.2519279267591	0.14	1.37415090048711	0.842317092937977	1.90598470803624	0.156288882616699	27.3054402098082	17.4001435551953	37.2107368644211	16.07	12.21	22.73	1.05052909460682	1.64855877714214	2.24658845967746	1.03905154989283	1.6305474653418	2.22204338079077	1.06038702694924	1.66352280440295	2.2663195043373	1.37415090048711	17.9886712924559	-0.923047465884765	82.7633607469365	0.18498512117338	0.280169776125888	0.166039524349573	0.172309098552511	0.266502575610473	0.153564906346305	0.232113990459685	0.302596954283461	0.207844265686666	0.00259447577262822	0.00257804768972402	0.00591196119971876
157	27.2519279267591	0.14	1.3842566403559	0.848324319329237	1.92018896138256	0.214657494420484	30.6180065409715	21.4743712119281	39.7616418700149	16.07	12.03	20.55	1.29650666721656	1.84855003322286	2.40059339922916	1.28234161109178	1.82835359641912	2.37436558174646	1.31587806623438	1.87646921016334	2.43311935192018	1.3842566403559	17.1139342244944	0.0260555061894704	82.1257100733747	0.18498512117338	0.280169776125888	0.166039524349573	0.172309098552511	0.266502575610473	0.153564906346305	0.232113990459685	0.302596954283461	0.207844265686666	0.00259447577262822	0.00257804768972402	0.00591196119971876
157	27.2519279267591	0.14	1.38508284204263	0.857320162275239	1.91284552181001	0.180464470720327	28.2094264888986	18.8237029990057	37.5951499787914	16.86	11.27	22.07	1.08489953039975	1.62584341413955	2.16678729787935	1.07156297875578	1.6058570983102	2.14015121786463	1.08904520808329	1.63028373604154	2.17466050039952	1.38508284204263	17.8454301646997	2.3815503728619	85.3502374871055	0.18498512117338	0.280169776125888	0.166039524349573	0.172309098552511	0.266502575610473	0.153564906346305	0.232113990459685	0.302596954283461	0.207844265686666	0.00259447577262822	0.00257804768972402	0.00591196119971876
157	27.2519279267591	0.14	1.38881402303802	0.857904467379613	1.91972357869643	0.147625055553427	24.1685078154467	15.1013620081485	33.2356536227449	16.55	12.19	21.09	0.88587638725197	1.41777346819884	1.94967054914572	0.875440298982619	1.4010713534648	1.92670240794697	0.897460912208777	1.43752249073536	5.09161021113399	1.38881402303802	17.5888213692137	2.34334860238838	85.3845310477235	0.18498512117338	0.280169776125888	0.166039524349573	0.172309098552511	0.266502575610473	0.153564906346305	0.232113990459685	0.302596954283461	0.207844265686666	0.00259447577262822	0.00257804768972402	0.00591196119971876
157	27.2519279267591	0.14	1.38920147991913	0.861324889070966	1.9170780707673	0.176560560362734	29.3212802357031	19.4348985558465	39.2076619155596	16.88	12.85	23.98	1.11838499197835	1.68729873567242	2.2562124793665	1.10458686633862	1.66648161087769	2.22837635541677	1.1266809813498	1.69999416331926	2.27493782055842	1.38920147991913	18.872086870052	0.677128701208469	86.3126340428138	0.18498512117338	0.280169776125888	0.166039524349573	0.172309098552511	0.266502575610473	0.153564906346305	0.232113990459685	0.302596954283461	0.207844265686666	0.00259447577262822	0.00257804768972402	0.00591196119971876
157	27.2519279267591	0.14	1.3907063296647	0.861872412755451	1.91954024657394	0.154077179598771	25.6126599516383	16.2427297525697	34.9825901507069	16.08	11.18	21.7	0.980080197941524	1.54545825840877	2.11083631887601	0.969355151745702	1.52854626360471	2.08773737546371	0.986235677044514	1.55408014272146	2.11948464810572	1.3907063296647	17.2075769150246	1.60677134007894	83.9824037801456	0.18498512117338	0.280169776125888	0.166039524349573	0.172309098552511	0.266502575610473	0.153564906346305	0.232113990459685	0.302596954283461	0.207844265686666	0.00259447577262822	0.00257804768972402	0.00591196119971876
157	27.2519279267591	0.14	1.3912391241342	0.847507839112665	1.93497040915573	0.150637568023947	26.6223083750679	16.7524471258103	36.4921696243254	17.43	12.83	23	0.934692412548497	1.48537520851889	2.03605800448929	0.922345189777086	1.46575350371794	2.0091618176588	0.943526259057449	1.49895348952808	2.05332441823513	1.3912391241342	18.5805674793881	0.509838448147577	85.6173294821024	0.18498512117338	0.280169776125888	0.166039524349573	0.172309098552511	0.266502575610473	0.153564906346305	0.232113990459685	0.302596954283461	0.207844265686666	0.00259447577262822	0.00257804768972402	0.00591196119971876
157	27.2519279267591	0.14	1.39133118830803	0.860022077481246	1.92264029913481	0.200179040229671	30.1870077145351	20.7661028885562	39.6079125405141	15.51	12.11	20.08	1.29713270025389	1.88559957732456	2.47406645439524	1.28431550874826	1.8669676433052	2.44961977786213	1.32159751599009	1.92024619009765	2.51735665669295	1.39133118830803	17.1374082881239	-0.533203265021115	82.1268817312204	0.18498512117338	0.280169776125888	0.166039524349573	0.172309098552511	0.266502575610473	0.153564906346305	0.232113990459685	0.302596954283461	0.207844265686666	0.00259447577262822	0.00257804768972402	0.00591196119971876
157	27.2519279267591	0.14	1.39133538247944	0.84398844493621	1.93868232002267	0.159580914985423	25.340665613054	16.2611860095452	34.4201452165628	15.2	11.08	20.59	1.03599990319926	1.61445340498033	2.1929069067614	1.02640900285185	1.59950739805997	2.1726057932681	1.04667709851465	1.63376409421928	2.21504034616577	1.39133538247944	16.8102888727951	1.48142704592826	83.242198289228	0.18498512117338	0.280169776125888	0.166039524349573	0.172309098552511	0.266502575610473	0.153564906346305	0.232113990459685	0.302596954283461	0.207844265686666	0.00259447577262822	0.00257804768972402	0.00591196119971876
157	27.2519279267591	0.14	1.39178307638915	0.850171365368533	1.93339478740977	0.156302340424136	28.1853309581093	17.9613676560741	38.4092942601446	15.35	11.37	21.64	1.13371223822378	1.77904351480663	2.42437479138948	1.12288166827016	1.76204797168024	2.40121427509032	1.14316857451284	4.00009765625038	2.44539402902104	1.39178307638915	17.3725132286418	-0.403459158341605	82.2981631551791	0.18498512117338	0.280169776125888	0.166039524349573	0.172309098552511	0.266502575610473	0.153564906346305	0.232113990459685	0.302596954283461	0.207844265686666	0.00259447577262822	0.00257804768972402	0.00591196119971876
157	27.2519279267591	0.14	1.39273307863655	0.85667230656742	1.92879385070568	0.197942862458038	30.5381801129744	20.9406088697623	40.1357513561865	16.45	11.61	23.1	1.23580666011991	1.80220578142069	2.36860490272148	1.2214657820154	1.78129214317563	2.34111850433586	1.23990639933614	1.80723500010919	2.37733545529384	1.39273307863655	18.1559129618352	0.586062144141503	84.545789381875	0.18498512117338	0.280169776125888	0.166039524349573	0.172309098552511	0.266502575610473	0.153564906346305	0.232113990459685	0.302596954283461	0.207844265686666	0.00259447577262822	0.00257804768972402	0.00591196119971876
157	27.2519279267591	0.14	1.39419518535797	0.859449183673437	1.92894118704251	0.131272276263608	25.4673906126648	15.2385775030425	35.6962037222871	16.52	12.23	21.8	0.895520190274895	1.49663329682217	2.09774640336944	0.885017245986569	1.47908030772457	2.07314336946257	0.905790034611545	1.51136041302958	2.11899020733143	1.39419518535797	18.073473467111	-1.66584341340914	82.2893545803167	0.18498512117338	0.280169776125888	0.166039524349573	0.172309098552511	0.266502575610473	0.153564906346305	0.232113990459685	0.302596954283461	0.207844265686666	0.00259447577262822	0.00257804768972402	0.00591196119971876
157	27.2519279267591	0.14	1.39782686948285	0.848219180713702	1.94743455825199	0.152402964304075	26.237818438924	16.5770607010176	35.8985761768303	15.79	11.25	21.92	1.01787025820228	1.61106335500434	2.2042564518064	1.00727217935262	1.59428894163433	2.18130570391603	1.02300893015314	1.62027975545275	2.22061135329486	1.39782686948285	17.2618234364764	-2.38444715848436	80.1523655318538	0.18498512117338	0.280169776125888	0.166039524349573	0.172309098552511	0.266502575610473	0.153564906346305	0.232113990459685	0.302596954283461	0.207844265686666	0.00259447577262822	0.00257804768972402	0.00591196119971876
157	27.2519279267591	0.14	1.39802846621097	0.864262536765833	1.9317943956561	0.161085470991918	28.9464089790912	18.632796061746	39.2600218964364	15.67	12.6	21.62	1.15293349092931	1.7911044721113	2.42927545329329	1.1412024765613	1.77288011445126	2.40455775234121	1.17098563712247	1.81928535825704	2.46662977308765	1.39802846621097	18.0082110754547	0.0679218529259217	83.7956513697403	0.18498512117338	0.280169776125888	0.166039524349573	0.172309098552511	0.266502575610473	0.153564906346305	0.232113990459685	0.302596954283461	0.207844265686666	0.00259447577262822	0.00257804768972402	0.00591196119971876
157	27.2519279267591	0.14	1.39821194324143	0.846429162148544	1.94999472433431	0.16139877532089	26.9755289550497	17.375267528119	36.5757903819804	15.83	12.21	21.96	1.06436272657673	1.6524492358452	2.24053574511367	1.05320343061256	1.63512415518602	2.21704487975949	1.07813300685194	1.67029611634975	2.26845545057934	1.39821194324143	17.5491618094278	0.735795119441463	83.7335587175817	0.18498512117338	0.280169776125888	0.166039524349573	0.172309098552511	0.266502575610473	0.153564906346305	0.232113990459685	0.302596954283461	0.207844265686666	0.00259447577262822	0.00257804768972402	0.00591196119971876
157	27.2519279267591	0.14	1.39826229836858	0.86686494485006	1.9296596518871	0.168174312179345	28.3240775098781	18.4890049226992	38.159150097057	15.29	11.1	20.43	1.17131677134098	1.79438899815267	2.41746122496436	1.1602633043921	1.77745573127748	2.39464815816285	1.18375846035104	1.81502868545604	2.44675421110728	1.39826229836858	16.8457053743819	5.76517275682927	87.3664471309391	0.18498512117338	0.280169776125888	0.166039524349573	0.172309098552511	0.266502575610473	0.153564906346305	0.232113990459685	0.302596954283461	0.207844265686666	0.00259447577262822	0.00257804768972402	0.00591196119971876
157	27.2519279267591	0.14	1.40054029397865	0.858664715430004	1.94241587252729	0.164481362226083	28.8656929397975	18.7081849411296	39.0232009384655	16.38	13.08	20.89	1.10872105855124	1.71069517073606	2.31266928292088	1.09599279350912	1.69105616291577	2.28611953232241	1.12789556602292	1.74254395024481	2.35988123035586	1.40054029397865	17.7385335955314	0.0565472601768936	83.5218094967933	0.18498512117338	0.280169776125888	0.166039524349573	0.172309098552511	0.266502575610473	0.153564906346305	0.232113990459685	0.302596954283461	0.207844265686666	0.00259447577262822	0.00257804768972402	0.00591196119971876
157	27.2519279267591	0.14	1.40737519742686	0.866444832526795	1.94830556232693	0.16548509352882	26.9609655566343	17.5082081462677	36.4137229670009	15.61	11.74	21.58	1.08728497496412	1.67431484223601	2.26134470950791	1.07634419321691	1.65746708503637	2.23858997685583	1.09791601704372	1.69342783827989	2.28387170051738	1.40737519742686	17.2748442082415	1.60898930784897	84.2357200395477	0.18498512117338	0.280169776125888	0.166039524349573	0.172309098552511	0.266502575610473	0.153564906346305	0.232113990459685	0.302596954283461	0.207844265686666	0.00259447577262822	0.00257804768972402	0.00591196119971876
157	27.2519279267591	0.14	1.410800801646	0.873909337927281	1.94769226536471	0.151069179679297	26.7373885837741	16.8415485946055	36.6332285729428	14.69	11.55	20.26	1.10897111753893	1.76058582328458	2.41220052903022	1.099892153543	1.74617219695243	2.39245224036186	1.12706732677214	1.78573367701886	2.45145030083371	1.410800801646	16.8896608674559	0.340055729982204	82.175935582617	0.18498512117338	0.280169776125888	0.166039524349573	0.172309098552511	0.266502575610473	0.153564906346305	0.232113990459685	0.302596954283461	0.207844265686666	0.00259447577262822	0.00257804768972402	0.00591196119971876
157	27.2519279267591	0.14	1.41358088098739	0.865316020906692	1.96184574106808	0.134638431928004	25.2654992648949	15.2648631434916	35.2661353862983	15.56	12.06	20.13	0.950773145446222	1.57366351611186	2.19655388677751	0.941293328991906	1.55797308420911	2.17465283942631	0.967752891218843	1.59915247090337	2.23193674548221	1.41358088098739	16.7610311749117	2.51851770364779	84.4095396957474	0.18498512117338	0.280169776125888	0.166039524349573	0.172309098552511	0.266502575610473	0.153564906346305	0.232113990459685	0.302596954283461	0.207844265686666	0.00259447577262822	0.00257804768972402	0.00591196119971876
157	27.2519279267591	0.14	1.41603173493804	0.878731059104371	1.95333241077171	0.178879864838729	29.341238192707	19.5263236987674	39.1561526866466	16.28	11.5	21.15	1.16430287425626	1.7495401842674	2.33477749427854	1.15114773328074	1.72977260636711	2.30839747945349	1.17445437775979	1.76335297375678	2.35753224357833	1.41603173493804	17.5754662123207	4.003479458317	87.1872830324053	0.18498512117338	0.280169776125888	0.166039524349573	0.172309098552511	0.266502575610473	0.153564906346305	0.232113990459685	0.302596954283461	0.207844265686666	0.00259447577262822	0.00257804768972402	0.00591196119971876
157	27.2519279267591	0.14	1.42033351614311	0.865290285577979	1.97537674670824	0.117269499512748	22.5094728032345	12.8673576118316	32.1515879946375	16.38	12.48	20.81	0.762617358670009	1.33408235102386	1.90554734337772	0.753863795655044	1.31876933225492	1.88367486885479	0.774310257939017	1.35398449915511	1.93662781656087	1.42033351614311	17.3977403524939	1.67260451532596	84.7034153841274	0.18498512117338	0.280169776125888	0.166039524349573	0.172309098552511	0.266502575610473	0.153564906346305	0.232113990459685	0.302596954283461	0.207844265686666	0.00259447577262822	0.00257804768972402	0.00591196119971876
157	27.2519279267591	0.14	1.42173626561632	0.880013132809666	1.96345939842297	0.164441011614052	28.3962034404497	18.4024362462799	38.3899706346195	17.45	12.25	22.93	1.02571969584559	1.58275484649461	2.13978999714363	1.0121413412647	1.56180252725246	2.11146371324021	1.03050993228448	1.59098519615719	2.15142519616048	1.42173626561632	18.6235826752779	0.329973520740626	84.692589407608	0.18498512117338	0.280169776125888	0.166039524349573	0.172309098552511	0.266502575610473	0.153564906346305	0.232113990459685	0.302596954283461	0.207844265686666	0.00259447577262822	0.00257804768972402	0.00591196119971876
157	27.2519279267591	0.14	1.42301803241052	0.870866143003984	1.97516992181706	0.175213466077085	27.916302076482	18.4598028575678	37.3728012953961	15.37	11.43	20.73	1.16325105660792	1.75915572542209	2.35506039423627	1.152077683763	1.74225851075741	2.33243933775182	1.17763824733187	1.77835895917218	2.38539810380768	1.42301803241052	16.8967389188496	0.345983297284335	82.397201527079	0.18498512117338	0.280169776125888	0.166039524349573	0.172309098552511	0.266502575610473	0.153564906346305	0.232113990459685	0.302596954283461	0.207844265686666	0.00259447577262822	0.00257804768972402	0.00591196119971876
157	27.2519279267591	0.14	1.42633865019784	0.876577923007107	1.97609937738857	0.118118785157635	22.792126290051	13.068777512682	32.51547506742	17.62	12.39	22.96	0.721374721560258	1.25808735670162	1.79479999184299	0.711631333723595	1.24109475537754	1.77055817703148	0.726715329067302	1.26511080601426	1.80427418850429	1.42633865019784	18.267005517935	-0.921394936830985	83.3051214134071	0.18498512117338	0.280169776125888	0.166039524349573	0.172309098552511	0.266502575610473	0.153564906346305	0.232113990459685	0.302596954283461	0.207844265686666	0.00259447577262822	0.00257804768972402	0.00591196119971876
157	27.2519279267591	0.14	1.42877938473633	0.882040534872749	1.97551823459991	0.148697864570761	25.5993633270952	16.0361438868592	35.1625827673312	17.46	12.3	21.82	0.893178456354673	1.42582905101605	1.95847964567743	0.881336688054601	1.40692539616688	1.93251410427916	0.901827485762389	1.44080089015585	1.97804307454891	1.42877938473633	17.9408205475462	0.362698138151601	84.3382173516094	0.18498512117338	0.280169776125888	0.166039524349573	0.172309098552511	0.266502575610473	0.153564906346305	0.232113990459685	0.302596954283461	0.207844265686666	0.00259447577262822	0.00257804768972402	0.00591196119971876
157	27.2519279267591	0.14	1.42921810975554	0.871286309714725	1.98714990979636	0.144203655829728	26.944163350369	16.6959716079568	37.1923550927813	15.47	12.01	20.77	1.04608640074677	1.6881870382966	2.33028767584643	1.03584982953153	1.67166713436722	2.30748443920291	1.06084630526794	1.71313992105022	2.36601310691437	1.42921810975554	17.2339253713621	0.289727283705343	82.8806456090117	0.18498512117338	0.280169776125888	0.166039524349573	0.172309098552511	0.266502575610473	0.153564906346305	0.232113990459685	0.302596954283461	0.207844265686666	0.00259447577262822	0.00257804768972402	0.00591196119971876
157	27.2519279267591	0.14	1.43540542344017	0.888706075168552	1.98210477171178	0.153613421012804	26.3533610468787	16.695270402497	36.0114516912604	15.84	11.77	20.58	1.02228367500967	1.61366723211806	2.20505078922645	1.01155257300527	1.59672826684616	2.18190396068705	1.03518402958444	1.63613457450572	5.56376330703514	1.43540542344017	17.2738311519215	0.723120711860396	83.2443162685498	0.18498512117338	0.280169776125888	0.166039524349573	0.172309098552511	0.266502575610473	0.153564906346305	0.232113990459685	0.302596954283461	0.207844265686666	0.00259447577262822	0.00257804768972402	0.00591196119971876
157	27.2519279267591	0.14	1.43805536766035	0.889863008357508	1.98624772696318	0.154328881426011	29.7156437800319	18.8551955366684	40.5760920233955	15.04	10.85	20.95	1.21358326964873	1.9125979398175	2.61161260998627	1.20274540381619	1.89551754625759	2.58828968869898	1.22407626275921	1.92771340736105	2.63399581080799	1.43805536766035	17.2787697709934	-0.464417430536546	81.7205512814426	0.18498512117338	0.280169776125888	0.166039524349573	0.172309098552511	0.266502575610473	0.153564906346305	0.232113990459685	0.302596954283461	0.207844265686666	0.00259447577262822	0.00257804768972402	0.00591196119971876
157	27.2519279267591	0.14	1.44010735662129	0.892203352332787	1.9880113609098	0.201603485140861	31.4451647790289	21.6750506960017	41.2152788620561	16.61	12.12	21.96	1.267406507806	1.83869496034557	2.40998341288515	1.25235631106649	1.81686082841813	2.38136534576976	1.2792771824154	1.854938858937	2.43266046139188	1.44010735662129	18.0036117026193	2.73176641894562	86.7422146182119	0.18498512117338	0.280169776125888	0.166039524349573	0.172309098552511	0.266502575610473	0.153564906346305	0.232113990459685	0.302596954283461	0.207844265686666	0.00259447577262822	0.00257804768972402	0.00591196119971876
157	27.2519279267591	0.14	1.4443790413963	0.896719135273449	1.99203894751914	0.189524734641477	28.8749991869362	19.5522419323768	38.1977564414955	16.51	12.09	21.41	1.15000739987104	1.69834553250182	2.2466836651326	1.13654873363578	1.67846960328898	2.22039047294217	1.16303157040381	1.71695219794839	2.273591159894	1.4443790413963	17.4255359595405	1.20566148182848	84.0576531788761	0.18498512117338	0.280169776125888	0.166039524349573	0.172309098552511	0.266502575610473	0.153564906346305	0.232113990459685	0.302596954283461	0.207844265686666	0.00259447577262822	0.00257804768972402	0.00591196119971876
157	27.2519279267591	0.14	1.44655480903025	0.886009816601263	2.00709980145923	0.180520668477118	30.268931304558	20.1998908673075	40.3379717418086	15.01	11.48	19.52	1.3030706976067	1.9526124022123	2.6021541068179	1.2915286077518	1.93531692634939	2.57910524494698	1.32263305068105	1.98313689020448	2.64371830550928	1.44655480903025	16.5730751947962	-2.86878796521719	78.4206305183916	0.18498512117338	0.280169776125888	0.166039524349573	0.172309098552511	0.266502575610473	0.153564906346305	0.232113990459685	0.302596954283461	0.207844265686666	0.00259447577262822	0.00257804768972402	0.00591196119971876
157	27.2519279267591	0.14	1.44851098181293	0.885846378457829	2.01117558516803	0.178934669233583	27.9744530362912	18.6184861669002	37.3304199056822	15.32	11.73	20.35	1.17740789515059	1.76906659178363	2.36072528841666	1.16623010879435	1.7522718611772	2.33831361356006	1.19409070367562	1.79552897791139	2.39427095044926	1.44851098181293	16.9194452599323	1.37213717561434	83.3157439319724	0.18498512117338	0.280169776125888	0.166039524349573	0.172309098552511	0.266502575610473	0.153564906346305	0.232113990459685	0.302596954283461	0.207844265686666	0.00259447577262822	0.00257804768972402	0.00591196119971876
157	27.2519279267591	0.14	1.45334928485721	0.891358444125041	2.01534012558938	0.140838400569021	26.642594955144	16.3686112978079	36.9165786124801	17.39	12.67	22.33	0.915264522060979	1.48974286788457	2.06422121370817	0.903229298532381	1.47015357103872	2.03707784354507	0.92365904475896	1.50586318644269	2.0874143227427	1.45334928485721	18.4166007300139	-1.02073088975041	83.7836986217215	0.18498512117338	0.280169776125888	0.166039524349573	0.172309098552511	0.266502575610473	0.153564906346305	0.232113990459685	0.302596954283461	0.207844265686666	0.00259447577262822	0.00257804768972402	0.00591196119971876
157	27.2519279267591	0.14	1.45579647945919	0.899880664419996	2.01171229449839	0.188424787348344	29.2346312409982	19.7618294141363	38.7074330678601	16.06	11.62	21.77	1.19362757077501	1.76579106819605	2.3379545656171	1.18060206224046	1.74652180264609	2.31244154305172	1.20283063098704	1.78015990846201	2.3571757715624	1.45579647945919	17.5729161125745	-2.54761335413732	80.2823081666345	0.18498512117338	0.280169776125888	0.166039524349573	0.172309098552511	0.266502575610473	0.153564906346305	0.232113990459685	0.302596954283461	0.207844265686666	0.00259447577262822	0.00257804768972402	0.00591196119971876
157	27.2519279267591	0.14	1.45581474770608	0.881662989055659	2.02996650635651	0.13762383572842	26.8306127142188	16.3444257867416	37.3167996416961	15.32	11.62	20.99	1.03336185558225	1.69634174381732	2.35932163205238	1.02354406214872	1.68022509238151	2.3369061226143	1.0455168458129	1.71876256891768	2.38960858393382	1.45581474770608	17.3306410194755	-3.50784643282452	79.0885543732533	0.18498512117338	0.280169776125888	0.166039524349573	0.172309098552511	0.266502575610473	0.153564906346305	0.232113990459685	0.302596954283461	0.207844265686666	0.00259447577262822	0.00257804768972402	0.00591196119971876
157	27.2519279267591	0.14	1.46169109591548	0.889822549760026	2.03355964207093	0.143866802414809	28.7186617557099	17.7806085030482	39.6567150083716	17.41	12.33	22.09	0.993142048229432	1.60409080226835	2.21503955630727	0.980052862089943	1.58294957364656	2.18584628520317	1.00190704151642	1.6211022548356	2.23487455055368	1.46169109591548	18.3395069153558	0.779497343665961	85.3324652781438	0.18498512117338	0.280169776125888	0.166039524349573	0.172309098552511	0.266502575610473	0.153564906346305	0.232113990459685	0.302596954283461	0.207844265686666	0.00259447577262822	0.00257804768972402	0.00591196119971876
157	27.2519279267591	0.14	1.46602649780597	0.905470430619599	2.02658256499235	0.146734866876853	26.4086335866938	16.4658787492816	36.3513884241059	14.97	11.18	20.64	1.0649456629827	1.70800236244153	2.35105906190035	1.0556019375708	1.69301652266372	2.33043110775664	1.07730064541674	1.72636233961025	2.3763829117837	1.46602649780597	16.4907296760875	-0.707979372048552	80.690140918735	0.18498512117338	0.280169776125888	0.166039524349573	0.172309098552511	0.266502575610473	0.153564906346305	0.232113990459685	0.302596954283461	0.207844265686666	0.00259447577262822	0.00257804768972402	0.00591196119971876
157	27.2519279267591	0.14	1.47497541265971	0.914364370248619	2.03558645507079	0.157145622278519	27.3563139146107	17.464676921926	37.2479509072955	14.62	10.94	21.63	1.15522447301553	1.80952006538284	2.46381565775015	1.14594003216387	1.79497710649531	2.44401418082674	1.16398289542604	1.82135520309551	2.47957841976872	1.47497541265971	16.8195928209834	0.31891286659354	81.9006300222469	0.18498512117338	0.280169776125888	0.166039524349573	0.172309098552511	0.266502575610473	0.153564906346305	0.232113990459685	0.302596954283461	0.207844265686666	0.00259447577262822	0.00257804768972402	0.00591196119971876
157	27.2519279267591	0.14	1.48033811769948	0.909622946200206	2.05105328919876	0.17514217005904	29.0797482315451	19.2267072054834	38.9327892576069	15.12	11.33	19.49	1.23163051587725	1.86279974689499	2.49396897791273	1.22044334508741	1.84587952719667	2.47131570930594	1.25189458078678	1.89133810775633	2.53202626139969	1.48033811769948	16.5768636191454	1.42952205711291	82.6833059752062	0.18498512117338	0.280169776125888	0.166039524349573	0.172309098552511	0.266502575610473	0.153564906346305	0.232113990459685	0.302596954283461	0.207844265686666	0.00259447577262822	0.00257804768972402	0.00591196119971876
157	27.2519279267591	0.14	1.48557397156752	0.903171282738892	2.06797666039614	0.136686304142022	25.2801568249921	15.3607194417621	35.1995942082221	17.28	12.37	21.42	0.864262236592271	1.42237379973035	1.98048536286843	0.853047730128378	1.40391734115125	1.95478695217412	0.873381496637468	1.43984372030298	2.00463367293851	1.48557397156752	18.1088132696331	-2.78263061937583	81.2083159882415	0.18498512117338	0.280169776125888	0.166039524349573	0.172309098552511	0.266502575610473	0.153564906346305	0.232113990459685	0.302596954283461	0.207844265686666	0.00259447577262822	0.00257804768972402	0.00591196119971876
157	27.2519279267591	0.14	1.48572819061968	0.91712962337533	2.05432675786402	0.164554384620011	28.7572153136972	18.640566988181	38.8738636392134	16.03	12.28	23.08	1.12780676632014	1.73989246313573	2.35197815995132	1.11555708119287	1.72099460273518	2.32643212427748	1.13825844257073	1.75241452334844	2.3719733141942	1.48572819061968	18.1746344704633	-1.60159162961848	82.7391620271731	0.18498512117338	0.280169776125888	0.166039524349573	0.172309098552511	0.266502575610473	0.153564906346305	0.232113990459685	0.302596954283461	0.207844265686666	0.00259447577262822	0.00257804768972402	0.00591196119971876
157	27.2519279267591	0.14	1.4914462838313	0.905975942087466	2.07691662557514	0.134668065288612	27.7393365909934	16.7608977411255	38.7177754408613	16.51	11.83	21.81	0.985499383019235	1.6310044675418	2.27650955206436	0.973956317939795	1.61190065982959	2.24984500171939	0.993201584789184	1.64678293343473	2.29265048480908	1.4914462838313	17.8155562705041	0.305391530182754	83.9946654842262	0.18498512117338	0.280169776125888	0.166039524349573	0.172309098552511	0.266502575610473	0.153564906346305	0.232113990459685	0.302596954283461	0.207844265686666	0.00259447577262822	0.00257804768972402	0.00591196119971876
157	27.2519279267591	0.14	1.49466001896757	0.925734447302374	2.06358559063277	0.174181745215407	29.6196175192264	19.5501656996	39.6890693388527	15.2	11	19.6	1.24583359321641	1.88750904164606	2.5291844900757	1.23430947352237	1.87004934218221	2.50578921084206	1.26193491503857	1.91408158824595	2.56557399149057	1.49466001896757	16.6877709231044	-4.54428740383617	76.8019850685231	0.18498512117338	0.280169776125888	0.166039524349573	0.172309098552511	0.266502575610473	0.153564906346305	0.232113990459685	0.302596954283461	0.207844265686666	0.00259447577262822	0.00257804768972402	0.00591196119971876
157	27.2519279267591	0.14	1.49935067752719	0.92265138192193	2.07604997313245	0.208767839756282	31.5785822831803	21.9801952702921	41.1769692960684	14.87	11.11	20.87	1.43047456683124	2.05513910396105	2.67980364109086	1.41821345339421	2.0375237654805	2.6568340775668	1.44459418145704	2.075383236721	2.70951203499812	1.49935067752719	16.5693138610068	-0.347660783027442	80.8755740365487	0.18498512117338	0.280169776125888	0.166039524349573	0.172309098552511	0.266502575610473	0.153564906346305	0.232113990459685	0.302596954283461	0.207844265686666	0.00259447577262822	0.00257804768972402	0.00591196119971876
157	27.2519279267591	0.14	1.50278024701306	0.927809548316911	2.07775094570922	0.179533517002499	30.2385713646145	20.1459406416128	40.3312020876162	14.5	10.79	20.95	1.34331330995782	2.01628090297719	2.68924849599657	1.33287615142904	2.00061497957205	2.66835380771506	1.35283137609291	2.03536398906354	2.71371724079297	1.50278024701306	16.6207941742906	-1.57539772178369	79.6909907637151	0.18498512117338	0.280169776125888	0.166039524349573	0.172309098552511	0.266502575610473	0.153564906346305	0.232113990459685	0.302596954283461	0.207844265686666	0.00259447577262822	0.00257804768972402	0.00591196119971876
157	27.2519279267591	0.14	1.50407343996484	0.910565606029898	2.09758127389977	0.1645703187844	28.7982624156037	18.667761000865	38.9287638303425	15.62	11.83	20.91	1.15862280847443	1.78737684061867	2.41613087276291	1.14694333155222	1.76935921969095	2.39177510782968	1.17295352956611	1.81529166209683	2.44686532855002	1.50407343996484	16.776362641436	-1.05315897424617	80.9302960384336	0.18498512117338	0.280169776125888	0.166039524349573	0.172309098552511	0.266502575610473	0.153564906346305	0.232113990459685	0.302596954283461	0.207844265686666	0.00259447577262822	0.00257804768972402	0.00591196119971876
157	27.2519279267591	0.14	1.50614889439169	0.918971985492332	2.09332580329104	0.154200386034619	27.8107789122616	17.6415125026467	37.9800453218764	14.47	11.56	22.05	1.17897830472518	1.85858808705578	2.53819786938639	1.16990709326638	1.84428787009258	2.51866864691877	1.1911473056827	1.87832217335865	2.56374672206863	1.50614889439169	16.9191797217115	-1.34884187574987	80.7744081458389	0.18498512117338	0.280169776125888	0.166039524349573	0.172309098552511	0.266502575610473	0.153564906346305	0.232113990459685	0.302596954283461	0.207844265686666	0.00259447577262822	0.00257804768972402	0.00591196119971876
157	27.2519279267591	0.14	1.51224813444731	0.916245847055633	2.10825042183899	0.13954685618657	27.233020666764	16.6749427763737	37.7910985571543	15.34	11.63	20.06	1.05285333580361	1.71948875852434	2.38612418124507	1.04280595599201	1.7030796766027	2.36335339721339	1.06841817683782	1.74630455059734	2.42057348551085	1.51224813444731	16.9092058549019	-0.383391610679478	81.7213457860732	0.18498512117338	0.280169776125888	0.166039524349573	0.172309098552511	0.266502575610473	0.153564906346305	0.232113990459685	0.302596954283461	0.207844265686666	0.00259447577262822	0.00257804768972402	0.00591196119971876
157	27.2519279267591	0.14	1.51535050480903	0.938178197641891	2.09252281197616	0.165057242659947	26.7178711951371	17.3358076230648	36.0999347672095	15.14	11.55	21.37	1.10865900660513	1.70866043174099	2.30866185687685	1.09852977406614	1.69304930267411	2.28756883128207	1.12043688954564	1.728975115405	2.33592092194788	1.51535050480903	16.80984856786	-1.25755660267408	80.4130409545181	0.18498512117338	0.280169776125888	0.166039524349573	0.172309098552511	0.266502575610473	0.153564906346305	0.232113990459685	0.302596954283461	0.207844265686666	0.00259447577262822	0.00257804768972402	0.00591196119971876
157	27.2519279267591	0.14	1.51614890278912	0.926671806369243	2.105625999209	0.154423085041997	27.2994241874975	17.3256531300988	37.2731952448962	16.08	12.04	21.75	1.04517831303544	1.64685082316228	2.24852333328913	1.03373351157588	1.62881765076526	2.22390178995463	1.05631858986875	1.66451115186281	2.27455585710195	1.51614890278912	17.4575225715901	1.86642371912631	84.8494922705959	0.18498512117338	0.280169776125888	0.166039524349573	0.172309098552511	0.266502575610473	0.153564906346305	0.232113990459685	0.302596954283461	0.207844265686666	0.00259447577262822	0.00257804768972402	0.00591196119971876
157	27.2519279267591	0.14	1.52407873543769	0.930886346963774	2.1172711239116	0.146125186782821	28.1122387534695	17.5022369888809	38.722240518058	15.13	11.67	20.55	1.12020668114943	1.79928529671441	2.47836391227938	1.11000092100111	1.78289271980366	2.45578451860622	1.13628898925733	1.82627752865477	2.51581844248022	1.52407873543769	16.6453612305261	0.4558619137989	82.0906204921869	0.18498512117338	0.280169776125888	0.166039524349573	0.172309098552511	0.266502575610473	0.153564906346305	0.232113990459685	0.302596954283461	0.207844265686666	0.00259447577262822	0.00257804768972402	0.00591196119971876
157	27.2519279267591	0.14	1.52694098688329	0.925070074690336	2.12881189907625	0.152124425752896	27.9067925250496	17.620426563036	38.1931584870632	15.67	12.55	21.17	1.08984351398903	1.72606700075383	2.36229048751863	1.07874057976213	1.70848245018799	2.33822432061385	1.10839031988351	1.75410850418329	2.40145503933262	1.52694098688329	17.5022098156195	-0.0702105932751267	83.3189990413655	0.18498512117338	0.280169776125888	0.166039524349573	0.172309098552511	0.266502575610473	0.153564906346305	0.232113990459685	0.302596954283461	0.207844265686666	0.00259447577262822	0.00257804768972402	0.00591196119971876
157	27.2519279267591	0.14	1.52927312819664	0.942425603772952	2.11612065262032	0.165871149007835	28.6167044358672	18.5974311076219	38.6359777641126	14.74	10.91	21.91	1.22107088010097	1.87891673150347	2.53676258290596	1.21095829737031	1.8633560452231	2.51575379307588	1.22855976333793	1.89003046907181	2.54975613816337	1.52927312819664	16.6998700856635	-1.1419575561835	80.4961255635692	0.18498512117338	0.280169776125888	0.166039524349573	0.172309098552511	0.266502575610473	0.153564906346305	0.232113990459685	0.302596954283461	0.207844265686666	0.00259447577262822	0.00257804768972402	0.00591196119971876
157	27.2519279267591	0.14	1.53364950710475	0.943326050713573	2.12397296349593	0.169180384545825	30.376486095821	19.866518854569	40.8864533370729	15.75	10.96	21.75	1.22311829912162	1.87018351220939	2.51724872529716	1.21048374035197	1.85086490377061	2.49124606718924	1.22819795913036	1.88022180543464	2.53008533678405	1.53364950710475	17.4653469367686	-0.997276991175088	81.5977594667633	0.18498512117338	0.280169776125888	0.166039524349573	0.172309098552511	0.266502575610473	0.153564906346305	0.232113990459685	0.302596954283461	0.207844265686666	0.00259447577262822	0.00257804768972402	0.00591196119971876
157	27.2519279267591	0.14	1.5337129693334	0.939862097889416	2.12756384077738	0.15953895208436	27.7770193555555	17.8230447000325	37.7309940110785	15.52	11.82	21.06	1.11321760792629	1.73493741180245	2.35665721567861	1.10221521152293	1.71779029788352	2.33336538424411	1.12737770526708	1.7569489532819	2.38552115773064	1.5337129693334	17.2296407786292	0.184402961739975	82.6922620311958	0.18498512117338	0.280169776125888	0.166039524349573	0.172309098552511	0.266502575610473	0.153564906346305	0.232113990459685	0.302596954283461	0.207844265686666	0.00259447577262822	0.00257804768972402	0.00591196119971876
157	27.2519279267591	0.14	1.54212375451591	0.934190325977607	2.15005718305422	0.163631670386323	29.0191972934774	18.7759899359363	39.2624046510185	16.61	12.05	21.63	1.09750348805741	1.69624453138744	2.29498557471748	1.08445959745033	1.67608456984651	2.26770954224269	1.10725165117361	1.71475544012703	2.31692534969073	1.54212375451591	17.6629316938918	-1.36789035306333	82.2069258787506	0.18498512117338	0.280169776125888	0.166039524349573	0.172309098552511	0.266502575610473	0.153564906346305	0.232113990459685	0.302596954283461	0.207844265686666	0.00259447577262822	0.00257804768972402	0.00591196119971876
157	27.2519279267591	0.14	1.54366256164168	0.943280319700838	2.14404480358251	0.139525117133947	27.6148648559337	16.9077790092904	38.3219507025769	14.59	11.55	19.11	1.12070732848163	1.83041080688772	2.54011428529382	1.11177740144988	1.81582587955816	2.51987435766643	1.14130558619073	1.86757455430096	2.58925843659815	1.54366256164168	16.5612806588618	-1.36285853866103	79.9410977942766	0.18498512117338	0.280169776125888	0.166039524349573	0.172309098552511	0.266502575610473	0.153564906346305	0.232113990459685	0.302596954283461	0.207844265686666	0.00259447577262822	0.00257804768972402	0.00591196119971876
157	27.2519279267591	0.14	1.54802781633875	0.939695026977256	2.15636060570024	0.127080547099347	24.7051065626073	14.5958378402533	34.8143752849612	16.06	11.7	22.12	0.881899043912048	1.49271388842249	2.10352873293293	0.872284363563232	1.47643995436111	2.08059554515898	0.887416335695057	1.50229168474652	2.11988358542773	1.54802781633875	17.5185062261656	-0.186611290086765	82.519941711234	0.18498512117338	0.280169776125888	0.166039524349573	0.172309098552511	0.266502575610473	0.153564906346305	0.232113990459685	0.302596954283461	0.207844265686666	0.00259447577262822	0.00257804768972402	0.00591196119971876
157	27.2519279267591	0.14	1.55695426068378	0.955078492748639	2.15883002861893	0.138650144472056	27.0395160342181	16.5171354668418	37.5618966015944	15.1	11.64	20.12	1.0592794292451	1.73410233083635	2.40892523242761	1.04969692595071	1.71841521293406	2.38713349991741	1.07602570543809	1.75899436388058	2.44390896664575	1.55695426068378	17.0727114196035	-1.04691617023585	81.0834389673808	0.18498512117338	0.280169776125888	0.166039524349573	0.172309098552511	0.266502575610473	0.153564906346305	0.232113990459685	0.302596954283461	0.207844265686666	0.00259447577262822	0.00257804768972402	0.00591196119971876
157	27.2519279267591	0.14	1.57080674166865	0.958157428616039	2.18345605472127	0.14673001488261	26.6160485206206	16.5950085398839	36.6370885013574	16.08	12.1	21.37	1.00119674163313	1.60577808622093	2.21035943080873	0.990236402775128	1.58819925158846	2.18616210040179	1.01278013589315	1.62448467561217	2.24105842202058	1.57080674166865	17.2653893931805	-1.1910735282445	81.6734393284234	0.18498512117338	0.280169776125888	0.166039524349573	0.172309098552511	0.266502575610473	0.153564906346305	0.232113990459685	0.302596954283461	0.207844265686666	0.00259447577262822	0.00257804768972402	0.00591196119971876
157	27.2519279267591	0.14	1.57154805942984	0.968622916886236	2.17447320197344	0.165687126935492	29.3445188972496	19.0635855422752	39.625452252224	16.06	11.54	22.14	1.15154258795502	1.77256598231735	2.39358937667968	1.13897903128897	1.75322693798143	2.3674748446739	1.15903996519252	1.78292205846745	2.41093089702497	1.57154805942984	17.3504873259615	-1.79218207261081	80.9768447228752	0.18498512117338	0.280169776125888	0.166039524349573	0.172309098552511	0.266502575610473	0.153564906346305	0.232113990459685	0.302596954283461	0.207844265686666	0.00259447577262822	0.00257804768972402	0.00591196119971876
157	27.2519279267591	0.14	1.57602300104897	0.968306781156344	2.18373922094159	0.161877230426731	28.9218141768082	18.6470484117562	39.1965799418602	15.85	11.23	20.85	1.14065295421292	1.76916754080901	2.39768212740511	1.12864439832009	1.75054211471502	2.37243983110996	1.15295915942221	1.78422602530383	2.41863077247089	1.57602300104897	16.95702399861	-2.47961634911883	79.5340979022392	0.18498512117338	0.280169776125888	0.166039524349573	0.172309098552511	0.266502575610473	0.153564906346305	0.232113990459685	0.302596954283461	0.207844265686666	0.00259447577262822	0.00257804768972402	0.00591196119971876
157	27.2519279267591	0.14	1.5769975458252	0.971765577288019	2.18222951436237	0.169095732795066	30.1794602711993	19.7345166351173	40.6244039072813	16.2	12.22	21.69	1.18229529677998	1.80805208446318	2.43380887214639	1.16910373579753	1.78787858855518	2.40665344131283	1.19713518352797	1.82723104862812	2.46554095392052	1.5769975458252	17.4156830571938	-3.49721342095685	79.5450496675772	0.18498512117338	0.280169776125888	0.166039524349573	0.172309098552511	0.266502575610473	0.153564906346305	0.232113990459685	0.302596954283461	0.207844265686666	0.00259447577262822	0.00257804768972402	0.00591196119971876
157	27.2519279267591	0.14	1.5925790316698	0.977032422265101	2.20812564107449	0.168282060814561	30.0759445329631	19.6365848740899	40.5153041918362	15.6	12.11	21.89	1.22012285804711	1.86877441455949	2.51742597107188	1.2078659879229	1.85000144826382	2.49213690860475	1.23375405929424	1.88867638531617	2.54337834261495	1.5925790316698	17.5447028844412	0.422766900928073	83.488851385044	0.18498512117338	0.280169776125888	0.166039524349573	0.172309098552511	0.266502575610473	0.153564906346305	0.232113990459685	0.302596954283461	0.207844265686666	0.00259447577262822	0.00257804768972402	0.00591196119971876
157	27.2519279267591	0.14	1.59558121545604	0.979718168928133	2.21144426198394	0.141341402643637	27.8873673485433	17.1556668966657	38.619067800421	16.05	11.9	20.85	1.0366522762776	1.68512847768545	2.3336046790933	1.02535300720874	1.66676096861738	2.30816893002602	1.04974667018047	1.71155184701905	2.36430862633275	1.59558121545604	17.1646749925127	0.814041802192215	83.4556285120871	0.18498512117338	0.280169776125888	0.166039524349573	0.172309098552511	0.266502575610473	0.153564906346305	0.232113990459685	0.302596954283461	0.207844265686666	0.00259447577262822	0.00257804768972402	0.00591196119971876
157	27.2519279267591	0.14	1.59588500127205	0.98450654579945	2.20726345674465	0.165675478174783	29.1956074323637	18.9664146217595	39.4248002429679	15.29	12.16	20.84	1.2013824662497	1.84932637824499	2.49727029024027	1.19003959450166	1.83186593370048	2.47369227289929	1.21915726288617	1.87592792969106	2.53294493657933	1.59588500127205	16.8282165541995	2.35334080426146	84.5247524955472	0.18498512117338	0.280169776125888	0.166039524349573	0.172309098552511	0.266502575610473	0.153564906346305	0.232113990459685	0.302596954283461	0.207844265686666	0.00259447577262822	0.00257804768972402	0.00591196119971876
157	27.2519279267591	0.14	1.59994304358337	0.991081499194878	2.20880458797186	0.147912131855827	28.7158909302424	17.9550044646173	39.4767773958675	15.08	12.33	20.22	1.15298881826349	1.84400406105658	2.53501930384967	1.14260669759973	1.82739967395144	2.51219265030315	1.17737755391679	1.87759082183928	2.58388742911047	1.59994304358337	17.0598586771884	-6.21586649428351	76.3985012287243	0.18498512117338	0.280169776125888	0.166039524349573	0.172309098552511	0.266502575610473	0.153564906346305	0.232113990459685	0.302596954283461	0.207844265686666	0.00259447577262822	0.00257804768972402	0.00591196119971876
157	27.2519279267591	0.14	1.61353077550671	0.997639975288891	2.22942157572453	0.141766596804982	28.4700549905833	17.5332739513454	39.4068360298213	15.57	12.06	21.03	1.09114812717475	1.77177675257583	2.45240537797691	1.08024025995619	1.75406485345167	2.42788944694715	1.10733514464364	1.79687305093746	2.48789934137613	1.61353077550671	17.1565630471132	-2.83754357293963	79.8834742104588	0.18498512117338	0.280169776125888	0.166039524349573	0.172309098552511	0.266502575610473	0.153564906346305	0.232113990459685	0.302596954283461	0.207844265686666	0.00259447577262822	0.00257804768972402	0.00591196119971876
157	27.2519279267591	0.14	1.61414240592839	0.978997876854999	2.24928693500179	0.116180472948714	26.4967087063902	15.0865254620472	37.9068919507333	16.14	12.46	21.96	0.906642922594952	1.59235163067487	2.27806033875479	0.896611274697594	1.57473288520229	2.252854495707	0.915967292696749	1.61132771996644	2.29924495978834	1.61414240592839	17.5820806913731	-0.0938109892548375	83.3288569380849	0.18498512117338	0.280169776125888	0.166039524349573	0.172309098552511	0.266502575610473	0.153564906346305	0.232113990459685	0.302596954283461	0.207844265686666	0.00259447577262822	0.00257804768972402	0.00591196119971876
157	27.2519279267591	0.14	1.69279685966084	1.04873066378271	2.33686305553897	0.176684498051444	31.2411015101932	20.7118930913269	41.7703099290595	16.84	13	22.26	1.19446811630749	1.80169429746032	2.40892047861315	1.17980602082525	1.77957850093255	2.37935098103985	1.20993593163875	1.82316456329951	2.43873626147607	1.69279685966084	17.6641999203794	3.21446234750633	86.861771900137	0.18498512117338	0.280169776125888	0.166039524349573	0.172309098552511	0.266502575610473	0.153564906346305	0.232113990459685	0.302596954283461	0.207844265686666	0.00259447577262822	0.00257804768972402	0.00591196119971876
157	27.2519279267591	0.15	1.07379008978487	0.680015205563963	1.46756497400577	0.160622078428598	22.6942050323718	14.5943623137131	30.7940477510305	16.26	12.55	22.75	0.87103860557527	1.35446333872789	1.83788807188051	0.861221278192348	1.3391974137283	1.81717354926426	0.880264560924833	1.36749662448589	1.85561732417371	1.07379008978487	18.8113501939574	-5.8385611780101	78.6535407705119	0.18498512117338	0.280169776125888	0.166039524349573	0.172309098552511	0.266502575610473	0.153564906346305	0.232113990459685	0.302596954283461	0.207844265686666	0.00259447577262822	0.00257804768972402	0.00591196119971876
157	27.2519279267591	0.15	1.0766345335934	0.674646509344885	1.47862255784192	0.202200700348196	25.763559646417	17.7735587747115	33.7535605181224	17.68	12.05	23.75	0.977953173238616	1.41758638376825	1.85721959429789	0.964658873339784	1.39831570799969	1.8319725426596	0.980015620377267	1.42156521300493	1.859378132949	1.0766345335934	19.2877109788026	0.591152418245249	85.553059947908	0.18498512117338	0.280169776125888	0.166039524349573	0.172309098552511	0.266502575610473	0.153564906346305	0.232113990459685	0.302596954283461	0.207844265686666	0.00259447577262822	0.00257804768972402	0.00591196119971876
157	27.2519279267591	0.15	1.10036616192842	0.698948955386919	1.50178336846992	0.182350365894871	24.3142580342507	16.2757252617769	32.3527908067245	15.95	11.72	22.08	0.989961470423293	1.47890052508851	1.96783957975373	0.979368055382973	1.46307505355889	1.9467820517348	0.99841404333841	1.49155275558871	1.98403507041942	1.10036616192842	18.3785233628992	-0.885808568941761	82.4641539710313	0.18498512117338	0.280169776125888	0.166039524349573	0.172309098552511	0.266502575610473	0.153564906346305	0.232113990459685	0.302596954283461	0.207844265686666	0.00259447577262822	0.00257804768972402	0.00591196119971876
157	27.2519279267591	0.15	1.14342906528517	0.721523008971303	1.56533512159903	0.173633183051645	24.1806005734466	15.9444815119472	32.4167196349459	16.15	11.97	22.81	0.958117502968262	1.45303292705654	1.94794835114482	0.947513748494534	1.43695180511375	1.92638986173298	0.967761505861071	1.46278662393459	1.96008569350115	1.14342906528517	18.6105226195981	3.68563052471674	88.0131382344655	0.18498512117338	0.280169776125888	0.166039524349573	0.172309098552511	0.266502575610473	0.153564906346305	0.232113990459685	0.302596954283461	0.207844265686666	0.00259447577262822	0.00257804768972402	0.00591196119971876
157	27.2519279267591	0.15	1.1793838810469	0.74362365161886	1.61514411047494	0.180641544189844	26.2779584677905	17.5400953929938	35.0158215425873	16.41	11.51	22.25	1.03784603278235	1.55486468769773	2.07188334261311	1.02588270980763	1.53694165494204	2.04800060007646	1.04145844383328	1.56337047376006	2.0812972215245	1.1793838810469	18.4526443234204	-0.648274307387412	83.3365251009882	0.18498512117338	0.280169776125888	0.166039524349573	0.172309098552511	0.266502575610473	0.153564906346305	0.232113990459685	0.302596954283461	0.207844265686666	0.00259447577262822	0.00257804768972402	0.00591196119971876
157	27.2519279267591	0.15	1.18050916651409	0.735440465412181	1.62557786761599	0.143786546654569	24.3606568914306	15.0794094005434	33.6419043823177	16.26	12.34	22.32	0.900208002854743	1.4542783278816	2.00834865290846	0.890068476184107	1.43789800928265	1.9857275423812	0.907099781963067	1.4682640477061	2.03015829003721	1.18050916651409	18.2507300799476	-3.41779554569419	80.518503418015	0.18498512117338	0.280169776125888	0.166039524349573	0.172309098552511	0.266502575610473	0.153564906346305	0.232113990459685	0.302596954283461	0.207844265686666	0.00259447577262822	0.00257804768972402	0.00591196119971876
157	27.2519279267591	0.15	1.18292718863262	0.736416554793135	1.62943782247211	0.15076408963203	24.314587326042	15.3047368253066	33.3244378267774	17.06	12.62	23.61	0.871838757935189	1.38508749650574	1.8983362350763	0.860830389561667	1.36759853624524	1.87436668292881	0.87868213648261	1.39295908713945	1.91047265127483	1.18292718863262	18.662108969613	-0.22473906746335	84.6546567123151	0.18498512117338	0.280169776125888	0.166039524349573	0.172309098552511	0.266502575610473	0.153564906346305	0.232113990459685	0.302596954283461	0.207844265686666	0.00259447577262822	0.00257804768972402	0.00591196119971876
157	27.2519279267591	0.15	1.18460092699369	0.748603484265725	1.62059836972165	0.197170742272126	27.8988298914997	19.109377657873	36.6882821251265	15.46	11.4	21.8	1.19773857980756	1.74864433006643	2.29955008032529	1.18603180530184	1.7315529670529	2.27707412880395	1.20629680259815	3.97724609374983	2.31796892750639	1.18460092699369	17.7425827477116	0.758090267566144	83.080416280287	0.18498512117338	0.280169776125888	0.166039524349573	0.172309098552511	0.266502575610473	0.153564906346305	0.232113990459685	0.302596954283461	0.207844265686666	0.00259447577262822	0.00257804768972402	0.00591196119971876
157	27.2519279267591	0.15	1.19384520929527	0.74647311370672	1.64121730488383	0.173675194492876	26.0213201884961	17.1595336154767	34.8831067615156	15.68	12.32	22.11	1.06080004643269	1.60863449338159	2.15646894033049	1.04997640680435	1.59222114563653	2.1344658844687	1.07384157277837	1.62687245891668	2.18147301068219	1.19384520929527	18.1732021056297	0.107295323904233	83.9641323057914	0.18498512117338	0.280169776125888	0.166039524349573	0.172309098552511	0.266502575610473	0.153564906346305	0.232113990459685	0.302596954283461	0.207844265686666	0.00259447577262822	0.00257804768972402	0.00591196119971876
157	27.2519279267591	0.15	1.19480040900234	0.757204174271068	1.6323966437336	0.206024414059762	28.2014356334873	19.5577112738669	36.8451599931076	15.77	12.19	21.39	1.20277836146644	1.73435818063083	2.26593799979523	1.19031309395557	1.71638376458391	2.24245443521226	1.21871185300264	1.75830124161507	2.29684024468712	1.19480040900234	18.1198690876368	1.27459889910001	85.1368815825115	0.18498512117338	0.280169776125888	0.166039524349573	0.172309098552511	0.266502575610473	0.153564906346305	0.232113990459685	0.302596954283461	0.207844265686666	0.00259447577262822	0.00257804768972402	0.00591196119971876
157	27.2519279267591	0.15	1.19659033695365	0.743694655379779	1.64948601852752	0.187243815961142	26.3207393276895	17.759040528545	34.882438126834	15.12	11.07	21.65	1.13754814385854	1.68596429064239	2.23438043742623	1.12721342332577	1.67064716330488	2.21408090328399	1.14590193417114	1.69726027005077	2.25135736443897	1.19659033695365	17.5404075749706	0.285120205846674	83.098861189941	0.18498512117338	0.280169776125888	0.166039524349573	0.172309098552511	0.266502575610473	0.153564906346305	0.232113990459685	0.302596954283461	0.207844265686666	0.00259447577262822	0.00257804768972402	0.00591196119971876
157	27.2519279267591	0.15	1.20148176792913	0.761405872432809	1.64155766342545	0.188253296576707	26.6601990034047	18.01673514931	35.3036628574995	17.03	12.99	22.6	1.02806952258727	1.52128217650809	2.0144948304289	1.01513800152745	1.5021468047543	1.98915560798115	1.04100731094772	1.53750109239055	2.03713470517675	1.20148176792913	18.817179889758	5.0596538379722	89.9454440175933	0.18498512117338	0.280169776125888	0.166039524349573	0.172309098552511	0.266502575610473	0.153564906346305	0.232113990459685	0.302596954283461	0.207844265686666	0.00259447577262822	0.00257804768972402	0.00591196119971876
157	27.2519279267591	0.15	1.21251592293441	0.76009693093478	1.66493491493405	0.211421686485435	26.9385231871467	18.8157019952221	35.0613443790713	16.58	12.47	23.35	1.10225267247673	1.57809999239725	2.05394731231777	1.08922329544479	1.55944577607419	2.02966825670359	1.1106212620438	1.58996971644146	2.06973523352754	1.21251592293441	18.5682020505499	-1.39051240300107	82.7000486282084	0.18498512117338	0.280169776125888	0.166039524349573	0.172309098552511	0.266502575610473	0.153564906346305	0.232113990459685	0.302596954283461	0.207844265686666	0.00259447577262822	0.00257804768972402	0.00591196119971876
157	27.2519279267591	0.15	1.21929336444336	0.769990806754795	1.66859592213192	0.219941632286908	30.1662999629881	21.2964283274945	39.0361715984816	16.59	12.33	22.13	1.24626002291578	1.7653220110445	2.28438399917322	1.23148991855982	1.74440022117276	2.2573105237857	1.25898845062764	1.78298436532137	2.30964532000123	1.21929336444336	18.6590509518655	1.32822056753692	85.8225542796736	0.18498512117338	0.280169776125888	0.166039524349573	0.172309098552511	0.266502575610473	0.153564906346305	0.232113990459685	0.302596954283461	0.207844265686666	0.00259447577262822	0.00257804768972402	0.00591196119971876
157	27.2519279267591	0.15	1.23297637835505	0.767412701065752	1.69854005564434	0.1348872087873	24.1621025512143	14.6084120579206	33.715793044508	17.31	12.01	23.26	0.820318562347105	1.35679505407631	1.89327154580552	0.809629072378156	1.33911479205838	1.86860051173861	0.822689772474932	1.36044424348973	1.90203971205488	1.23297637835505	18.5628155265816	-1.72010500343416	82.6716882859967	0.18498512117338	0.280169776125888	0.166039524349573	0.172309098552511	0.266502575610473	0.153564906346305	0.232113990459685	0.302596954283461	0.207844265686666	0.00259447577262822	0.00257804768972402	0.00591196119971876
157	27.2519279267591	0.15	1.23966372796089	0.773464232676807	1.70586322324498	0.153232723156748	24.152884982949	15.2882522308103	33.0175177350877	17.63	12.86	24.76	0.843652412728926	1.33282989988641	1.8220073870439	0.832251040400109	1.31481763593706	1.79738423147401	0.846474686416119	1.3375265978458	1.83034536277527	1.23966372796089	19.3696009176308	-0.423424062468722	85.4719579090709	0.18498512117338	0.280169776125888	0.166039524349573	0.172309098552511	0.266502575610473	0.153564906346305	0.232113990459685	0.302596954283461	0.207844265686666	0.00259447577262822	0.00257804768972402	0.00591196119971876
157	27.2519279267591	0.15	1.25299152374929	0.791148880438653	1.71483416705992	0.185303840193153	26.047635979819	17.520378037187	34.574893922451	15.62	11.96	20.71	1.08745699595263	1.61672789903051	2.14599880210838	1.07649636410177	1.60043267138451	2.12436897866724	1.10399943139337	1.64086155911845	5.32627777904255	1.25299152374929	17.7102086221553	-2.79307595593626	79.9852426609801	0.18498512117338	0.280169776125888	0.166039524349573	0.172309098552511	0.266502575610473	0.153564906346305	0.232113990459685	0.302596954283461	0.207844265686666	0.00259447577262822	0.00257804768972402	0.00591196119971876
157	27.2519279267591	0.15	1.2592177875244	0.798082546281571	1.72035302876724	0.173611258248272	27.7300805996652	18.2842566475109	37.1759045518194	15.59	12.15	21.32	1.13691839999269	1.72426144933442	2.31160449867615	1.12552295255589	1.70697900345851	2.28843505436114	1.15195875055838	1.7464369808429	2.3439445985822	1.2592177875244	17.6781745976473	-0.314601105184194	82.7172023976974	0.18498512117338	0.280169776125888	0.166039524349573	0.172309098552511	0.266502575610473	0.153564906346305	0.232113990459685	0.302596954283461	0.207844265686666	0.00259447577262822	0.00257804768972402	0.00591196119971876
157	27.2519279267591	0.15	1.26178480880384	0.797035194922139	1.72653442268555	0.148203628687797	24.0399256676296	15.041696363439	33.0381549718201	15.49	11.82	20.53	0.940841050304183	1.50367008932202	2.06649912833986	0.931584404852961	1.4888759422257	2.04616747959843	0.953063291073268	1.52472272055251	2.09669366510089	1.26178480880384	17.6530605296288	4.38308731599334	87.3317707071596	0.18498512117338	0.280169776125888	0.166039524349573	0.172309098552511	0.266502575610473	0.153564906346305	0.232113990459685	0.302596954283461	0.207844265686666	0.00259447577262822	0.00257804768972402	0.00591196119971876
157	27.2519279267591	0.15	1.2632580791415	0.787850354257652	1.73866580402535	0.168860698446112	28.3375284892123	18.5218562054691	38.1532007729555	15.96	11.81	20.63	1.12585756888891	1.72250667423733	2.31915577958576	1.11378797792365	1.70404079403413	2.29429361014461	1.14005466607981	1.74698852263797	2.35075431072249	1.2632580791415	18.1179031979097	-3.51957763574285	80.3438446385622	0.18498512117338	0.280169776125888	0.166039524349573	0.172309098552511	0.266502575610473	0.153564906346305	0.232113990459685	0.302596954283461	0.207844265686666	0.00259447577262822	0.00257804768972402	0.00591196119971876
157	27.2519279267591	0.15	1.26873071297898	0.804582886691142	1.73287853926682	0.180740409486235	25.4559223267843	16.9942260105107	33.9176186430579	15.75	11.83	21.32	1.04597198144508	1.56677812212164	2.0875842627982	1.03515781854751	1.55057941495019	2.06600101135287	1.0570874595934	1.5852314361043	2.1129031644875	1.26873071297898	17.7176359888605	-2.21342610751954	80.8183616953317	0.18498512117338	0.280169776125888	0.166039524349573	0.172309098552511	0.266502575610473	0.153564906346305	0.232113990459685	0.302596954283461	0.207844265686666	0.00259447577262822	0.00257804768972402	0.00591196119971876
157	27.2519279267591	0.15	1.27088986007605	0.789064662785398	1.75271505736671	0.152308202778313	23.6250560219797	14.9231246851372	32.3269873588222	15.97	11.36	21.79	0.906339114555297	1.43484108107776	1.96334304760022	0.896599525130873	1.4194221691114	1.94224481309193	0.912138563508888	1.44404402398163	1.9753592207257	1.27088986007605	17.4183225017576	-0.578077318535839	82.1321898564873	0.18498512117338	0.280169776125888	0.166039524349573	0.172309098552511	0.266502575610473	0.153564906346305	0.232113990459685	0.302596954283461	0.207844265686666	0.00259447577262822	0.00257804768972402	0.00591196119971876
157	27.2519279267591	0.15	1.27298127129559	0.794268060951566	1.75169448163961	0.198999684075713	28.0919581070529	19.2924656399015	36.8914505742043	15.55	11.08	21.83	1.20217651365152	1.7505016149379	2.29882671622427	1.19020699451343	1.73307267472543	2.27593835493743	1.20794890740612	3.97724609375024	2.31056015526728	1.27298127129559	17.4863559526144	-2.17420778448782	80.241627298492	0.18498512117338	0.280169776125888	0.166039524349573	0.172309098552511	0.266502575610473	0.153564906346305	0.232113990459685	0.302596954283461	0.207844265686666	0.00259447577262822	0.00257804768972402	0.00591196119971876
157	27.2519279267591	0.15	1.27450482166944	0.803789029299572	1.7452206140393	0.154646402432273	24.4769442783176	15.5419978559839	33.4118907006513	15.55	11.8	22.9	0.968895538026391	1.52590434740356	2.08291315678072	0.959261877141599	1.51073238670338	2.06220289626516	0.975942287665887	1.53739601155137	2.09874109899202	1.27450482166944	17.8980293039122	-1.18715567476576	82.1674169105344	0.18498512117338	0.280169776125888	0.166039524349573	0.172309098552511	0.266502575610473	0.153564906346305	0.232113990459685	0.302596954283461	0.207844265686666	0.00259447577262822	0.00257804768972402	0.00591196119971876
157	27.2519279267591	0.15	1.27466156634117	0.804023692556337	1.745299440126	0.152067763827224	24.7005668056322	15.5940063719379	33.8071272393265	15.76	12.33	22.16	0.959634143308479	1.5200396037039	2.08044506409933	0.949707810889393	1.50431650912484	2.05892520736028	0.971630768862078	1.53750236465319	2.10469399099468	1.27466156634117	17.8065028281072	-3.86975456512619	79.4951108917716	0.18498512117338	0.280169776125888	0.166039524349573	0.172309098552511	0.266502575610473	0.153564906346305	0.232113990459685	0.302596954283461	0.207844265686666	0.00259447577262822	0.00257804768972402	0.00591196119971876
157	27.2519279267591	0.15	1.27678857680432	0.810628940228919	1.74294821337972	0.182927506087224	27.6453401754206	18.5231696105071	36.7675107403341	16.6	12.32	22.01	1.08382591694975	1.61758148281582	2.15133704868189	1.07097670643443	1.59840437635127	2.12583204626811	1.09521695421151	1.63378231486452	2.17480846187611	1.27678857680432	17.9213191686231	2.08976675310451	85.5058081660643	0.18498512117338	0.280169776125888	0.166039524349573	0.172309098552511	0.266502575610473	0.153564906346305	0.232113990459685	0.302596954283461	0.207844265686666	0.00259447577262822	0.00257804768972402	0.00591196119971876
157	27.2519279267591	0.15	1.27713305570404	0.81148095482573	1.74278515658236	0.19612755625157	27.354106472522	18.7077675171973	36.0004454278467	15.65	11.38	22.28	1.15870210602116	1.69422999023813	2.22975787445509	1.14694738143828	1.67704247775168	2.20713757406509	1.16599853478415	1.70227370969453	2.2412520207872	1.27713305570404	18.0377541413833	-1.40877219502692	82.0107726109418	0.18498512117338	0.280169776125888	0.166039524349573	0.172309098552511	0.266502575610473	0.153564906346305	0.232113990459685	0.302596954283461	0.207844265686666	0.00259447577262822	0.00257804768972402	0.00591196119971876
157	27.2519279267591	0.15	1.27984242892498	0.811891240609533	1.74779361724042	0.160346249863566	23.9785029599741	15.4115133652979	32.5454925546504	16.73	11.35	22.59	0.894508391878308	1.3917498959364	1.88899139999449	0.883693760058729	1.37492360023459	1.86615344041046	0.896340152318782	1.39606708270404	1.89320484966243	1.27984242892498	17.9288393432063	-4.88216779523065	78.4953516739738	0.18498512117338	0.280169776125888	0.166039524349573	0.172309098552511	0.266502575610473	0.153564906346305	0.232113990459685	0.302596954283461	0.207844265686666	0.00259447577262822	0.00257804768972402	0.00591196119971876
157	27.2519279267591	0.15	1.28452987071999	0.802408709021769	1.76665103241821	0.214539341507787	30.797717629503	21.5971898410797	39.9982454179264	15.9	11.5	22.06	1.31704389847899	1.87811221688961	2.43918053530022	1.30305426082967	1.85816291268691	2.41327156454416	1.32567329012007	1.89308520754921	2.4621956569863	1.28452987071999	18.1902428584944	0.245707127707459	83.8675037627546	0.18498512117338	0.280169776125888	0.166039524349573	0.172309098552511	0.266502575610473	0.153564906346305	0.232113990459685	0.302596954283461	0.207844265686666	0.00259447577262822	0.00257804768972402	0.00591196119971876
157	27.2519279267591	0.15	1.28922483494095	0.809148527044304	1.7693011428376	0.168437841115098	27.8743671353786	18.2045557450127	37.5441785257445	15.39	12.24	21.28	1.14631734514789	1.75521286978171	2.36410839441553	1.13527986752953	1.73831255605298	2.34134524457643	1.16164234927471	1.78205429703879	2.39722969062229	1.28922483494095	18.0250480072936	1.71747266583806	85.7158915647972	0.18498512117338	0.280169776125888	0.166039524349573	0.172309098552511	0.266502575610473	0.153564906346305	0.232113990459685	0.302596954283461	0.207844265686666	0.00259447577262822	0.00257804768972402	0.00591196119971876
157	27.2519279267591	0.15	1.3029787936033	0.819164305632151	1.78679328157445	0.16356576698562	27.982447405485	18.1028135438525	37.8620812671176	17.21	12.41	24.33	1.02219785089291	1.58006364763804	2.13792944438316	1.00903676654654	1.55971988451915	2.11040300249176	1.02547219121734	1.58507610045077	2.14325904223625	1.3029787936033	19.3068120244043	-0.257269508229685	85.1099814139299	0.18498512117338	0.280169776125888	0.166039524349573	0.172309098552511	0.266502575610473	0.153564906346305	0.232113990459685	0.302596954283461	0.207844265686666	0.00259447577262822	0.00257804768972402	0.00591196119971876
157	27.2519279267591	0.15	1.30827187344933	0.820966546249819	1.79557720064884	0.159332451477879	24.1808199552245	15.5088751029517	32.8527648074973	15.77	10.99	21.5	0.953752896767065	1.48705350487405	2.02035411298103	0.943867650930128	1.47164082354098	1.99941399615184	0.959630743602914	1.49522447299678	2.03034737379582	1.30827187344933	17.3984998880362	-2.46975891072241	80.1101663763032	0.18498512117338	0.280169776125888	0.166039524349573	0.172309098552511	0.266502575610473	0.153564906346305	0.232113990459685	0.302596954283461	0.207844265686666	0.00259447577262822	0.00257804768972402	0.00591196119971876
157	27.2519279267591	0.15	1.31417988146636	0.835070130086441	1.79328963284627	0.173542726607588	26.1042141236828	17.2100921823978	34.9983360649678	15.88	12.37	21.55	1.05089667670871	1.59399680024541	2.13709692378212	1.03977639663838	1.57712959413201	2.11448279162565	1.06570485980623	1.61381097256683	2.16495050287189	1.31417988146636	17.9481075456422	6.84326251468971	90.5474137179195	0.18498512117338	0.280169776125888	0.166039524349573	0.172309098552511	0.266502575610473	0.153564906346305	0.232113990459685	0.302596954283461	0.207844265686666	0.00259447577262822	0.00257804768972402	0.00591196119971876
157	27.2519279267591	0.15	1.31427742105976	0.823724758743263	1.80483008337625	0.129046829738084	23.7976036548478	14.1450456311556	33.4501616785399	17.65	12.96	23.85	0.779501894047525	1.31143282294457	1.84336375184161	0.768938260331943	1.29366058135033	1.81838290236872	0.78483040375725	1.32098327402209	1.85627681509961	1.31427742105976	19.37564358622	-1.1493055851613	85.0275618727781	0.18498512117338	0.280169776125888	0.166039524349573	0.172309098552511	0.266502575610473	0.153564906346305	0.232113990459685	0.302596954283461	0.207844265686666	0.00259447577262822	0.00257804768972402	0.00591196119971876
157	27.2519279267591	0.15	1.31644944955027	0.835958282597688	1.79694061650285	0.184101183009938	26.5630517452517	17.8322667795978	35.2938367109055	17.26	12.09	23.58	1.00431859737947	1.49603901739693	1.9877594374144	0.991314693177407	1.4766683235598	1.96202195394218	1.0073290191423	1.50134060190131	1.99954687736425	1.31644944955027	18.629844000559	-0.276719538142188	84.112788384035	0.18498512117338	0.280169776125888	0.166039524349573	0.172309098552511	0.266502575610473	0.153564906346305	0.232113990459685	0.302596954283461	0.207844265686666	0.00259447577262822	0.00257804768972402	0.00591196119971876
157	27.2519279267591	0.15	1.32434076387138	0.837318876290856	1.81136265145189	0.16336585850997	24.2900714651072	15.7078168258401	32.8723261043744	15.7	11.65	21.24	0.970063312894931	1.50007524642982	2.03008717996471	0.960134861267538	1.48472220264015	2.00930954401276	0.982520083481323	1.5153684085994	2.05076772657712	1.32434076387138	17.3180921432208	-0.12590166096121	82.5249867481412	0.18498512117338	0.280169776125888	0.166039524349573	0.172309098552511	0.266502575610473	0.153564906346305	0.232113990459685	0.302596954283461	0.207844265686666	0.00259447577262822	0.00257804768972402	0.00591196119971876
157	27.2519279267591	0.15	1.33391218858961	0.840968587779513	1.8268557893997	0.182010051016307	27.6985433807987	18.530668230539	36.8664185310584	16.27	11.51	21.74	1.10522133169598	1.6520192699211	2.19881720814622	1.09274227574426	1.63336631751108	2.1739903592779	1.1144169870745	1.66257558758449	2.21300586488748	1.33391218858961	17.7355937800551	-0.968487501771142	82.3121603330468	0.18498512117338	0.280169776125888	0.166039524349573	0.172309098552511	0.266502575610473	0.153564906346305	0.232113990459685	0.302596954283461	0.207844265686666	0.00259447577262822	0.00257804768972402	0.00591196119971876
157	27.2519279267591	0.15	1.33895181057185	0.849405402247476	1.82849821889621	0.179756301583689	27.7940358609692	18.5243191006251	37.0637526213133	16.47	12.71	22.47	1.09186100562507	1.63823694575166	2.18461288587825	1.0791508683584	1.61916655460428	2.15918224085016	1.10496556211551	1.65815077520716	5.54732516706003	1.33895181057185	18.3714280054636	-0.0637815891327444	84.4178249633341	0.18498512117338	0.280169776125888	0.166039524349573	0.172309098552511	0.266502575610473	0.153564906346305	0.232113990459685	0.302596954283461	0.207844265686666	0.00259447577262822	0.00257804768972402	0.00591196119971876
157	27.2519279267591	0.15	1.34309213691558	0.852985324275376	1.83319894955579	0.167971397891197	26.113408572452	17.0393728409225	35.1874443039816	15	11.75	19.98	1.09946639639605	1.6849690119943	2.27047162759255	1.08973670396147	1.67005793303615	2.25037916211082	1.11947710365838	1.71209831522162	2.30970528208731	1.34309213691558	17.1405304010995	-0.0379429332086132	82.2409375912315	0.18498512117338	0.280169776125888	0.166039524349573	0.172309098552511	0.266502575610473	0.153564906346305	0.232113990459685	0.302596954283461	0.207844265686666	0.00259447577262822	0.00257804768972402	0.00591196119971876
157	27.2519279267591	0.15	1.34330590710677	0.841076075170945	1.84553573904259	0.172148332397105	26.6768474357171	17.5431878651105	35.8105070063237	16.09	11.96	23.21	1.05795924502609	1.60877359290536	2.15958794078463	1.04636419063164	1.59114170641655	2.13591922220145	1.06483697943304	1.61795129923321	2.17028393690821	1.34330590710677	18.2477928644495	-1.4633675612463	82.611924954069	0.18498512117338	0.280169776125888	0.166039524349573	0.172309098552511	0.266502575610473	0.153564906346305	0.232113990459685	0.302596954283461	0.207844265686666	0.00259447577262822	0.00257804768972402	0.00591196119971876
157	27.2519279267591	0.15	1.34801028204388	0.849006721339823	1.84701384274793	0.175219738878387	28.0552345969365	18.551878975773	37.5585902180999	15.52	11.11	20.95	1.15817143983536	1.7514544747993	2.34473750976325	1.14670698510754	1.73411725697166	2.32152752883578	1.16906692664359	1.76628010305562	2.36461788080651	1.34801028204388	17.380043190742	-0.862854238010703	81.6597595681402	0.18498512117338	0.280169776125888	0.166039524349573	0.172309098552511	0.266502575610473	0.153564906346305	0.232113990459685	0.302596954283461	0.207844265686666	0.00259447577262822	0.00257804768972402	0.00591196119971876
157	27.2519279267591	0.15	1.35237256588883	0.854688590141176	1.85005654163647	0.1507512282994	25.6636686852497	16.1534339717892	35.1739033987102	16.57	12.22	21.11	0.946319682616893	1.50345956453745	2.060599446458	0.935134321622143	1.48568889118121	2.03624346074028	0.957601129492536	1.52451383678895	2.08526223963193	1.35237256588883	17.8328316551369	1.66258952019084	85.073692621582	0.18498512117338	0.280169776125888	0.166039524349573	0.172309098552511	0.266502575610473	0.153564906346305	0.232113990459685	0.302596954283461	0.207844265686666	0.00259447577262822	0.00257804768972402	0.00591196119971876
157	27.2519279267591	0.15	1.35349960230996	0.856125301236976	1.85087390338295	0.200970634464024	28.9571913598518	19.9423732981607	37.972009421543	15.55	11.86	21.37	1.24275096818544	1.80452833072311	2.36630569326077	1.23037985495839	1.78656493751538	2.34275002007236	1.25865891816931	1.82708077369265	2.39383817356983	1.35349960230996	17.3944995901343	-0.508373912462745	82.0749151496198	0.18498512117338	0.280169776125888	0.166039524349573	0.172309098552511	0.266502575610473	0.153564906346305	0.232113990459685	0.302596954283461	0.207844265686666	0.00259447577262822	0.00257804768972402	0.00591196119971876
157	27.2519279267591	0.15	1.3555790166243	0.843943040443784	1.86721499280482	0.178230602462714	27.9813638237002	18.6006003791757	37.3621272682247	15.09	11.89	21.5	1.19330646678933	1.79512175519822	2.3969370436071	1.1825246922607	1.77890245315416	2.37528021404761	1.2075192158339	1.81667135139786	2.42487489625225	1.3555790166243	17.5209161814382	-0.536166879679111	82.2138033549122	0.18498512117338	0.280169776125888	0.166039524349573	0.172309098552511	0.266502575610473	0.153564906346305	0.232113990459685	0.302596954283461	0.207844265686666	0.00259447577262822	0.00257804768972402	0.00591196119971876
157	27.2519279267591	0.15	1.35602319879755	0.852227122834937	1.85981927476016	0.138145209369353	25.1232641954095	15.3258681874936	34.9206602033254	15.51	11.2	22.37	0.957405964018431	1.56944863951811	2.1814913150178	0.947948538932355	1.55394534886345	2.15994215879455	0.961172866982359	1.5787270668804	2.19518275022601	1.35602319879755	18.1993373805299	1.02334827023413	84.8574147492026	0.18498512117338	0.280169776125888	0.166039524349573	0.172309098552511	0.266502575610473	0.153564906346305	0.232113990459685	0.302596954283461	0.207844265686666	0.00259447577262822	0.00257804768972402	0.00591196119971876
157	27.2519279267591	0.15	1.36079947586228	0.853180790116854	1.86841816160771	0.153072050455449	27.4940213881184	17.3968666816512	37.5911760945856	16.28	12.01	23.24	1.0368714619273	1.63867245019624	2.24047343846517	1.02514251903456	1.62013601989221	2.21512952074986	1.04422809881766	1.64751886780445	2.25367178818819	1.36079947586228	18.858618560817	0.884169769850467	85.7780398101202	0.18498512117338	0.280169776125888	0.166039524349573	0.172309098552511	0.266502575610473	0.153564906346305	0.232113990459685	0.302596954283461	0.207844265686666	0.00259447577262822	0.00257804768972402	0.00591196119971876
157	27.2519279267591	0.15	1.36356247632386	0.863639337400905	1.86348561524681	0.169922028613261	27.1772319453859	17.7989068202191	36.5555570705527	15.97	12.3	21.42	1.08107030318612	1.6506911730996	2.22031204301307	1.06945527895401	1.63295613966211	2.19645700037021	1.09503334776835	1.67295307768407	2.24890060797868	1.36356247632386	17.1778974802846	-0.13252715469659	82.3007935073483	0.18498512117338	0.280169776125888	0.166039524349573	0.172309098552511	0.266502575610473	0.153564906346305	0.232113990459685	0.302596954283461	0.207844265686666	0.00259447577262822	0.00257804768972402	0.00591196119971876
157	27.2519279267591	0.15	1.36363991564279	0.865854659136026	1.86142517214955	0.170714296598872	25.4226329490256	16.6743437499441	34.1709221481071	15.19	11.25	20.58	1.0633025021394	1.62117020202136	2.17903790190332	1.05349014166672	1.60620973086871	2.15892932007069	1.07738882430025	1.64273668615778	2.20283746356711	1.36363991564279	16.8624081592729	0.35353456832413	81.9018224387146	0.18498512117338	0.280169776125888	0.166039524349573	0.172309098552511	0.266502575610473	0.153564906346305	0.232113990459685	0.302596954283461	0.207844265686666	0.00259447577262822	0.00257804768972402	0.00591196119971876
157	27.2519279267591	0.15	1.36893603620205	0.854228324883996	1.8836437475201	0.172401773903142	26.4234562454882	17.3845892546363	35.4623232363401	16.1	12.47	21.25	1.04728279487252	1.59180241198892	2.13632202910532	1.03577129273342	1.57430566998155	2.11284004722969	1.06306308630355	1.61576894304038	2.16898879514844	1.36893603620205	17.5661468606425	-0.602455200563082	82.8449000217752	0.18498512117338	0.280169776125888	0.166039524349573	0.172309098552511	0.266502575610473	0.153564906346305	0.232113990459685	0.302596954283461	0.207844265686666	0.00259447577262822	0.00257804768972402	0.00591196119971876
157	27.2519279267591	0.15	1.37362404301411	0.869041013034146	1.87820707299407	0.148240922413053	25.893636895697	16.2029882815304	35.5842855098636	17.74	12.45	22.06	0.888757625441934	1.42030388725935	1.95185014907676	0.876600007894802	1.40087506778405	1.9251501276733	0.897484022291183	1.43270799503366	1.9706213703918	1.37362404301411	18.2719477824934	-0.0338637539545498	84.4495548574232	0.18498512117338	0.280169776125888	0.166039524349573	0.172309098552511	0.266502575610473	0.153564906346305	0.232113990459685	0.302596954283461	0.207844265686666	0.00259447577262822	0.00257804768972402	0.00591196119971876
157	27.2519279267591	0.15	1.37453801563947	0.856879175357925	1.89219685592102	0.139068445140536	22.8277730152795	13.9599090872737	31.6956369432854	15.18	10.73	20.12	0.890442765236068	1.45608579546105	2.02172882568603	0.882233138366211	1.44266110210856	2.00308906585091	0.898930366098388	1.4693817762705	2.04341013227293	1.37453801563947	16.9059796741469	-0.809968672884822	81.0136229486826	0.18498512117338	0.280169776125888	0.166039524349573	0.172309098552511	0.266502575610473	0.153564906346305	0.232113990459685	0.302596954283461	0.207844265686666	0.00259447577262822	0.00257804768972402	0.00591196119971876
157	27.2519279267591	0.15	1.37651345147019	0.874527119089292	1.87849978385109	0.182920028872678	27.9106530504152	18.7007064631141	37.1205996377162	16.07	11.77	20.3	1.1288307571624	1.6847707693793	2.2407107815962	1.11649111064945	1.66635394682411	2.21621678299878	1.14402022859634	1.70724971541557	2.27495905428248	1.37651345147019	17.4975496246137	-1.38345013454223	81.6927508873713	0.18498512117338	0.280169776125888	0.166039524349573	0.172309098552511	0.266502575610473	0.153564906346305	0.232113990459685	0.302596954283461	0.207844265686666	0.00259447577262822	0.00257804768972402	0.00591196119971876
157	27.2519279267591	0.15	1.37797940987528	0.866492959046864	1.88946586070369	0.168100787666944	25.9169220651725	16.9153291920375	34.9185149383076	15.96	11.16	22.29	1.02772342422876	1.57463254707613	2.1215416699235	1.01669126934915	1.55772956546816	2.09876786158716	1.03140218883371	1.57862458441289	2.13007544450852	1.37797940987528	17.6233053905347	-1.38771229609689	81.5403452233032	0.18498512117338	0.280169776125888	0.166039524349573	0.172309098552511	0.266502575610473	0.153564906346305	0.232113990459685	0.302596954283461	0.207844265686666	0.00259447577262822	0.00257804768972402	0.00591196119971876
157	27.2519279267591	0.15	1.37951734624501	0.861304039319065	1.89773065317095	0.156646846850607	26.7594385850567	17.0653637720516	36.4535133980618	14.69	11.32	21.16	1.12411433190296	1.76267373077644	2.40123312964992	1.11492478707404	1.74826401389265	2.38160324071125	1.13634837588815	1.78015748647711	2.42645138048001	1.37951734624501	16.9846297779895	0.644343218987669	82.7585144678003	0.18498512117338	0.280169776125888	0.166039524349573	0.172309098552511	0.266502575610473	0.153564906346305	0.232113990459685	0.302596954283461	0.207844265686666	0.00259447577262822	0.00257804768972402	0.00591196119971876
157	27.2519279267591	0.15	1.38335923278052	0.873464011142668	1.89325445441837	0.19571088590213	27.7082067014111	18.9383502595817	36.4780631432404	15.1	11.01	20.56	1.21452094561547	1.77693394319183	2.33934694076819	1.20353292678095	1.76085765920021	2.31818239161948	1.22669886994401	1.7965012712753	2.36207690128812	1.38335923278052	16.7519454531385	1.90986426944626	83.0524958744375	0.18498512117338	0.280169776125888	0.166039524349573	0.172309098552511	0.266502575610473	0.153564906346305	0.232113990459685	0.302596954283461	0.207844265686666	0.00259447577262822	0.00257804768972402	0.00591196119971876
157	27.2519279267591	0.15	1.38621444230512	0.863640588918739	1.9087882956915	0.14173679861615	26.1961641525044	16.1316665385106	36.2606617664982	16.29	12.33	20.98	0.960801167071974	1.56024208846925	2.15968300986652	0.949913004904395	1.54256083509223	2.13520866528006	0.97502259965976	1.57957807856037	2.18989621013255	1.38621444230512	17.766748722498	-0.340376511733227	83.1044963075459	0.18498512117338	0.280169776125888	0.166039524349573	0.172309098552511	0.266502575610473	0.153564906346305	0.232113990459685	0.302596954283461	0.207844265686666	0.00259447577262822	0.00257804768972402	0.00591196119971876
157	27.2519279267591	0.15	1.39475730767874	0.87241899119377	1.9170956241637	0.17211228430074	26.5054941421973	17.4293548656803	35.5816334187144	15.39	10.42	21.5	1.09732444305166	1.66874372697904	2.24016301090643	1.08675304550966	1.65266739381677	2.21858174212387	1.10001002969987	1.67230601478394	2.24678809643118	1.39475730767874	17.0267984241242	4.43591129520161	86.1820672069864	0.18498512117338	0.280169776125888	0.166039524349573	0.172309098552511	0.266502575610473	0.153564906346305	0.232113990459685	0.302596954283461	0.207844265686666	0.00259447577262822	0.00257804768972402	0.00591196119971876
157	27.2519279267591	0.15	1.3987828941284	0.877898960239812	1.91966682801698	0.1447175995857	27.1488666588376	16.8442638016992	37.4534695159759	15.61	11.8	19.64	1.04607905501447	1.68602564727856	2.32597223954264	1.03555371386065	1.66906135089328	2.3025689879259	1.06354538076981	1.71464605905148	2.36709787649525	1.3987828941284	17.5834863026842	-3.14026997387416	79.62254710271	0.18498512117338	0.280169776125888	0.166039524349573	0.172309098552511	0.266502575610473	0.153564906346305	0.232113990459685	0.302596954283461	0.207844265686666	0.00259447577262822	0.00257804768972402	0.00591196119971876
157	27.2519279267591	0.15	1.40343414138785	0.88707980151331	1.91978848126239	0.175775509604356	28.4091113900492	18.8043476681009	38.0138751119976	14.97	11.65	19.75	1.21605943736423	1.83719045312089	2.45832146887755	1.20538568149596	1.82106482490107	2.43674396830619	1.23499037838609	1.83499427364046	2.50025919828554	1.40343414138785	16.8392216827858	-1.70483342582891	80.2733007276932	0.18498512117338	0.280169776125888	0.166039524349573	0.172309098552511	0.266502575610473	0.153564906346305	0.232113990459685	0.302596954283461	0.207844265686666	0.00259447577262822	0.00257804768972402	0.00591196119971876
157	27.2519279267591	0.15	1.40697095631539	0.877239457010162	1.93670245562061	0.188065244117366	30.8314095411447	20.8294490017583	40.8333700805311	16.76	12.3	21.62	1.20697177101993	1.78653986352566	2.3661079560314	1.19232159071936	1.76485490639308	2.3373882220668	1.22245839225111	1.80314484693132	2.39036719807619	1.40697095631539	17.9639486587281	-0.763963545136778	83.0436495701935	0.18498512117338	0.280169776125888	0.166039524349573	0.172309098552511	0.266502575610473	0.153564906346305	0.232113990459685	0.302596954283461	0.207844265686666	0.00259447577262822	0.00257804768972402	0.00591196119971876
157	27.2519279267591	0.15	1.40743132610707	0.886308129220118	1.92855452299403	0.148425212375559	26.4420479854252	16.553372874928	36.3307230959224	16.93	12.64	22.49	0.949976935543841	1.51747537522964	2.08497381491543	0.93818244741004	1.49863508065318	2.05908771389633	0.958413158573158	1.53365627053257	2.10529663889529	1.40743132610707	18.2255713739677	3.97548794296527	88.3590579422497	0.18498512117338	0.280169776125888	0.166039524349573	0.172309098552511	0.266502575610473	0.153564906346305	0.232113990459685	0.302596954283461	0.207844265686666	0.00259447577262822	0.00257804768972402	0.00591196119971876
157	27.2519279267591	0.15	1.40799698113764	0.877015284035267	1.93897867824001	0.117144436892994	23.849818427247	13.6273793018825	34.0722575526116	17.27	11.66	22.11	0.767093521789511	1.34252087698697	1.91794823218442	0.757149860510988	1.32511807996039	1.89308629940979	0.770602193145947	1.34983733981801	1.92869253084915	1.40799698113764	18.1793749198003	-0.103526954704494	83.9852726357174	0.18498512117338	0.280169776125888	0.166039524349573	0.172309098552511	0.266502575610473	0.153564906346305	0.232113990459685	0.302596954283461	0.207844265686666	0.00259447577262822	0.00257804768972402	0.00591196119971876
157	27.2519279267591	0.15	1.40883841578366	0.877546562467365	1.94013026909995	0.15046824542253	27.3315404155624	17.1920308093766	37.4710500217482	15.27	10.75	20.02	1.0904295595637	1.73354270405824	2.37665584855278	1.08018000486835	1.71724817076524	2.35431633666214	1.1011375886826	1.75285333696645	2.39862898052726	1.40883841578366	16.9245908174597	1.85431806881993	83.7470581593984	0.18498512117338	0.280169776125888	0.166039524349573	0.172309098552511	0.266502575610473	0.153564906346305	0.232113990459685	0.302596954283461	0.207844265686666	0.00259447577262822	0.00257804768972402	0.00591196119971876
157	27.2519279267591	0.15	1.41120302655234	0.883353167784837	1.93905288531985	0.176370217715749	29.7288372259517	19.6984712281851	39.7592032237183	15.62	11.64	21.95	1.22241702574827	1.84486584566546	2.46731466558265	1.21008897120153	1.82626040554337	2.44243183988521	1.23328807526324	1.86150220306215	2.48569020198153	1.41120302655234	17.8954696917664	-0.470404487059077	82.870171599936	0.18498512117338	0.280169776125888	0.166039524349573	0.172309098552511	0.266502575610473	0.153564906346305	0.232113990459685	0.302596954283461	0.207844265686666	0.00259447577262822	0.00257804768972402	0.00591196119971876
157	27.2519279267591	0.15	1.41160577125354	0.892460261657207	1.93075128084988	0.161052909448942	26.1651130336025	16.8413532582081	35.488872808997	17.16	12.38	21.83	0.953663441593611	1.48163341524529	2.00960338889696	0.94146080585908	1.46267512024329	1.98388943462751	0.964159270693038	1.49444023437098	2.03141160775065	1.41160577125354	17.8551147430101	-0.328152864202803	83.3297912478173	0.18498512117338	0.280169776125888	0.166039524349573	0.172309098552511	0.266502575610473	0.153564906346305	0.232113990459685	0.302596954283461	0.207844265686666	0.00259447577262822	0.00257804768972402	0.00591196119971876
157	27.2519279267591	0.15	1.41440717471243	0.88494667965541	1.94386766976946	0.161086181575557	25.1313998281757	16.1770991882965	34.0857004680549	14.55	11.77	21.29	1.07552151069552	1.67084103240508	2.26616055411463	1.06705987075768	1.6576957302712	2.24833158978472	1.08960242660871	1.69521834288959	2.29849045394528	1.41440717471243	16.8499753377211	1.7100593697388	83.4909904586836	0.18498512117338	0.280169776125888	0.166039524349573	0.172309098552511	0.266502575610473	0.153564906346305	0.232113990459685	0.302596954283461	0.207844265686666	0.00259447577262822	0.00257804768972402	0.00591196119971876
157	27.2519279267591	0.15	1.41709864275976	0.884941132564579	1.94925615295494	0.161702866444342	24.6462933525368	15.8848187534652	33.4077679516084	15.38	12	22.17	1.00093054438079	1.5530065659038	2.10508258742681	0.991314512047508	1.53808668816067	2.08485886427383	1.01224265221059	1.5707743059551	2.12666975629814	1.41709864275976	17.1326243647461	2.10172277324992	84.6376303205194	0.18498512117338	0.280169776125888	0.166039524349573	0.172309098552511	0.266502575610473	0.153564906346305	0.232113990459685	0.302596954283461	0.207844265686666	0.00259447577262822	0.00257804768972402	0.00591196119971876
157	27.2519279267591	0.15	1.42559957715056	0.897518872340898	1.95368028196022	0.186641577661495	28.077193695771	18.9260379819809	37.228349409561	16.34	11.68	22.8	1.12424564858475	1.6678431516937	2.21144065480265	1.11141666076912	1.64881106604729	2.18620547132546	1.12986247334672	1.67630200687608	2.22029556158181	1.42559957715056	17.9795797668671	1.13339749717701	84.5933848053966	0.18498512117338	0.280169776125888	0.166039524349573	0.172309098552511	0.266502575610473	0.153564906346305	0.232113990459685	0.302596954283461	0.207844265686666	0.00259447577262822	0.00257804768972402	0.00591196119971876
157	27.2519279267591	0.15	1.42739485006966	0.887642807493841	1.96714689264548	0.140382049676167	25.3376207880833	15.5483973376845	35.1268442384822	15.99	11.95	20.47	0.943362816758459	1.53730116342419	2.13123951008993	0.933196523747604	1.52073420340026	2.10827188305292	0.956843226689237	1.5596297054876	2.16040221114583	1.42739485006966	17.5544751969108	0.317219021978841	83.5595525542511	0.18498512117338	0.280169776125888	0.166039524349573	0.172309098552511	0.266502575610473	0.153564906346305	0.232113990459685	0.302596954283461	0.207844265686666	0.00259447577262822	0.00257804768972402	0.00591196119971876
157	27.2519279267591	0.15	1.42923805018556	0.902853366291494	1.95562273407962	0.170453404641748	29.5114102327977	19.3467474051093	39.6760730604862	15.11	12.27	20.95	1.23948772060909	1.8907069925227	2.5419262644363	1.2282345589693	1.87354148854344	2.51884841811758	1.25963179003734	1.91912688902154	2.58113507592029	1.42923805018556	17.7292155550696	0.720723650492366	84.1752800177819	0.18498512117338	0.280169776125888	0.166039524349573	0.172309098552511	0.266502575610473	0.153564906346305	0.232113990459685	0.302596954283461	0.207844265686666	0.00259447577262822	0.00257804768972402	0.00591196119971876
157	27.2519279267591	0.15	1.43003814305945	0.900526494558942	1.95954979155996	0.180290342333734	28.7754374665825	19.1957533084936	38.3551216246714	16.3	12.32	22.7	1.14323005290798	1.71376159969796	2.28429314648794	1.13027251718228	1.69433757642553	2.25840263566878	1.15428243046911	1.72770856643167	2.30368399623216	1.43003814305945	17.95895765454	1.11709456117774	84.8941448323437	0.18498512117338	0.280169776125888	0.166039524349573	0.172309098552511	0.266502575610473	0.153564906346305	0.232113990459685	0.302596954283461	0.207844265686666	0.00259447577262822	0.00257804768972402	0.00591196119971876
157	27.2519279267591	0.15	1.43540016762577	0.905818458111265	1.96498187714027	0.173109235403862	28.7395914349917	18.9327308130887	38.5464520568947	16.31	12.46	21.95	1.12634623048534	1.70977609083803	2.29320595119073	1.11354384961456	1.69034227543899	2.26714070126342	1.13890350671106	1.72961623077836	2.32166316661143	1.43540016762577	18.0193663088322	2.23902749843236	86.5530133673268	0.18498512117338	0.280169776125888	0.166039524349573	0.172309098552511	0.266502575610473	0.153564906346305	0.232113990459685	0.302596954283461	0.207844265686666	0.00259447577262822	0.00257804768972402	0.00591196119971876
157	27.2519279267591	0.15	1.44659755574363	0.901575335698598	1.99161977578865	0.20384150136483	30.7192510402471	21.2405342463497	40.1979678341445	15.92	11.5	21.07	1.29403672371172	1.87150843335453	2.44898014299734	1.28025318427497	1.85157390613079	2.42289462798661	1.30623954316813	1.89077797947192	2.47656125108927	1.44659755574363	17.3215345781651	5.16813988242654	87.5138281079368	0.18498512117338	0.280169776125888	0.166039524349573	0.172309098552511	0.266502575610473	0.153564906346305	0.232113990459685	0.302596954283461	0.207844265686666	0.00259447577262822	0.00257804768972402	0.00591196119971876
157	27.2519279267591	0.15	1.44976954804461	0.911816693256059	1.98772240283316	0.178926659276487	27.9929313610598	18.6305292533803	37.3553334687393	15.77	11.13	21.26	1.14529805756691	1.72084482825998	2.29639159895304	1.13341437674028	1.70298923987746	2.27256410301465	1.15348909261327	1.73256035809836	2.31366860100191	1.44976954804461	17.3110059142218	-0.251999696449596	82.1796562530204	0.18498512117338	0.280169776125888	0.166039524349573	0.172309098552511	0.266502575610473	0.153564906346305	0.232113990459685	0.302596954283461	0.207844265686666	0.00259447577262822	0.00257804768972402	0.00591196119971876
157	27.2519279267591	0.15	1.45828802432775	0.919974995320086	1.99660105333542	0.186162132695802	29.9628379226572	20.181648253388	39.7440275919263	17.98	12.28	23.12	1.09250913903107	1.62200202138169	2.15149490373231	1.07717422529839	1.59923492481152	2.12129562432465	1.09822633454299	1.62894010056457	2.16401615269753	1.45828802432775	18.8416337969114	-0.834797625829242	84.0830676533722	0.18498512117338	0.280169776125888	0.166039524349573	0.172309098552511	0.266502575610473	0.153564906346305	0.232113990459685	0.302596954283461	0.207844265686666	0.00259447577262822	0.00257804768972402	0.00591196119971876
157	27.2519279267591	0.15	1.46047388836266	0.919453173359953	2.00149460336536	0.155112899432669	28.4339407223868	18.073030822653	38.7948506221206	15.45	12.3	21.49	1.13356053804749	1.7834082982739	2.43325605850031	1.12250546165386	1.76601556597888	2.4095256703039	1.14949309773221	1.80640302959066	2.46838550037889	1.46047388836266	17.5381819958087	-5.24184335014682	78.1260562347309	0.18498512117338	0.280169776125888	0.166039524349573	0.172309098552511	0.266502575610473	0.153564906346305	0.232113990459685	0.302596954283461	0.207844265686666	0.00259447577262822	0.00257804768972402	0.00591196119971876
157	27.2519279267591	0.15	1.46065270549128	0.927953950159464	1.9933514608231	0.178488831059196	27.3406093443295	18.1827311135755	36.4984875750835	15.79	12.44	21.06	1.11643162771846	1.67873136342618	2.2410310991339	1.10480638907663	1.66125098018477	2.2176955712929	1.13189624846159	1.70447888779643	2.2755788895991	1.46065270549128	17.357301305326	3.14084980754782	86.195164326769	0.18498512117338	0.280169776125888	0.166039524349573	0.172309098552511	0.266502575610473	0.153564906346305	0.232113990459685	0.302596954283461	0.207844265686666	0.00259447577262822	0.00257804768972402	0.00591196119971876
157	27.2519279267591	0.15	1.46511160483806	0.917615297253683	2.01260791242244	0.145302659908272	27.7415302510022	17.23679118928	38.2462693127244	14.74	11.38	20.31	1.13149754262804	1.82107405972826	2.51065057682848	1.12211900370787	1.80597989177629	2.48984077984471	1.14831871936609	1.84587831503027	2.54391738109413	1.46511160483806	16.9806816963704	-1.97635361949623	80.0108434193808	0.18498512117338	0.280169776125888	0.166039524349573	0.172309098552511	0.266502575610473	0.153564906346305	0.232113990459685	0.302596954283461	0.207844265686666	0.00259447577262822	0.00257804768972402	0.00591196119971876
157	27.2519279267591	0.15	1.46590407108966	0.917677005483948	2.01413113669537	0.148062579482351	26.880292920433	16.8132794377692	36.9473064030968	16.11	11.89	20.62	1.01281519970109	1.61924206059852	2.22566892149595	1.00168103123741	1.60144126743162	2.20120150362582	1.02647912027255	1.63917668775462	2.25749654358303	1.46590407108966	17.830442609245	-1.57102305239322	81.7177222742516	0.18498512117338	0.280169776125888	0.166039524349573	0.172309098552511	0.266502575610473	0.153564906346305	0.232113990459685	0.302596954283461	0.207844265686666	0.00259447577262822	0.00257804768972402	0.00591196119971876
157	27.2519279267591	0.15	1.46914625528186	0.913760465188892	2.02453204537483	0.157351348641716	27.2070275595338	17.3770033296421	37.0370517894254	16.61	12.55	22.31	1.01578525354178	1.59040640456897	2.16502755559616	1.00371422254548	1.57150689314239	2.13929956373929	1.02664193402461	1.60654866572013	2.18679526215458	1.46914625528186	17.8287072434257	-1.91976378046608	81.9146757067583	0.18498512117338	0.280169776125888	0.166039524349573	0.172309098552511	0.266502575610473	0.153564906346305	0.232113990459685	0.302596954283461	0.207844265686666	0.00259447577262822	0.00257804768972402	0.00591196119971876
157	27.2519279267591	0.15	1.47717315375043	0.92530969424569	2.02903661325517	0.178267015959037	30.0794183324445	19.9965346362116	40.1623020286774	16.07	12.67	22.55	1.20691746451679	1.81548333090636	2.42404919729593	1.19372020381891	1.79563159496332	2.39754298610774	1.22126906061129	1.83594164417305	2.45425649831581	1.47717315375043	18.13161360527	-4.33650506070176	79.9683963403217	0.18498512117338	0.280169776125888	0.166039524349573	0.172309098552511	0.266502575610473	0.153564906346305	0.232113990459685	0.302596954283461	0.207844265686666	0.00259447577262822	0.00257804768972402	0.00591196119971876
157	27.2519279267591	0.15	1.48473016768249	0.923571842906155	2.04588849245883	0.1774532145224	30.6029254851255	20.3159720099577	40.8898789602934	16.38	12.64	20.79	1.20390729245676	1.81350344172532	2.42309959099388	1.19008339025211	1.79267983314409	2.39527627603606	1.21956895881913	1.84396810540479	2.46203585305922	1.48473016768249	17.7487380236841	1.02273098657467	84.8909401373082	0.18498512117338	0.280169776125888	0.166039524349573	0.172309098552511	0.266502575610473	0.153564906346305	0.232113990459685	0.302596954283461	0.207844265686666	0.00259447577262822	0.00257804768972402	0.00591196119971876
157	27.2519279267591	0.15	1.49312218106794	0.948740061149337	2.03750430098654	0.182305684394599	29.582548433769	19.8008013419784	39.3642955255596	15.39	11.94	22.3	1.24644106535577	1.86219247134982	2.47794387734387	1.23442725431076	1.84424374589295	2.45406023747514	1.25847715778592	1.88004451029377	2.50433133941138	1.49312218106794	17.8900130914451	3.82679338524012	87.0760275530552	0.18498512117338	0.280169776125888	0.166039524349573	0.172309098552511	0.266502575610473	0.153564906346305	0.232113990459685	0.302596954283461	0.207844265686666	0.00259447577262822	0.00257804768972402	0.00591196119971876
157	27.2519279267591	0.15	1.49664391970641	0.93277659683381	2.06051124257901	0.173222426248316	28.9437328618343	19.0711158890543	38.8163498346143	16.68	11.94	22.61	1.11022072102206	1.68495289703413	2.2596850730462	1.09689403229969	1.66472733076118	2.23256062922267	1.1168489084227	2.0397182005678	2.28399512157812	1.49664391970641	17.7321485338828	-0.350147913095194	83.4047793353747	0.18498512117338	0.280169776125888	0.166039524349573	0.172309098552511	0.266502575610473	0.153564906346305	0.232113990459685	0.302596954283461	0.207844265686666	0.00259447577262822	0.00257804768972402	0.00591196119971876
157	27.2519279267591	0.15	1.50520697019336	0.9512318310449	2.05918210934181	0.172043462911361	29.5153493553092	19.4061194931727	39.6245792174458	15.5	12.3	22.82	1.21349290879449	1.84563777193377	2.47778263507305	1.20154315719696	1.82746303621525	2.45338291523355	1.22637659117092	1.86205761816132	2.5037112191764	1.50520697019336	18.0253418393353	0.365999956852865	84.2433724801601	0.18498512117338	0.280169776125888	0.166039524349573	0.172309098552511	0.266502575610473	0.153564906346305	0.232113990459685	0.302596954283461	0.207844265686666	0.00259447577262822	0.00257804768972402	0.00591196119971876
157	27.2519279267591	0.15	1.50684126099295	0.954191822995644	2.05949069899025	0.163945153445631	29.5825675987846	19.1524448327828	40.0126903647864	18.07	12.37	22.14	1.03147251724773	1.59319636392008	2.15492021059243	1.01685178008589	1.57061340131606	2.12437502254623	1.03894144774036	1.60529161798443	2.1699787884732	1.50684126099295	18.5620774680343	0.070737893288017	85.1677486828663	0.18498512117338	0.280169776125888	0.166039524349573	0.172309098552511	0.266502575610473	0.153564906346305	0.232113990459685	0.302596954283461	0.207844265686666	0.00259447577262822	0.00257804768972402	0.00591196119971876
157	27.2519279267591	0.15	1.50691627863195	0.936685136314369	2.07714742094954	0.140509048401188	26.5048998546009	16.2700815449536	36.7397181642483	16.92	11.48	22.87	0.934033388997133	1.52159418302984	2.10915497706256	0.922445840332176	1.5027173989107	2.08298895748922	0.936131985966617	1.52385222335159	2.11501384001901	1.50691627863195	18.06699371006	2.48651004484741	86.563659785444	0.18498512117338	0.280169776125888	0.166039524349573	0.172309098552511	0.266502575610473	0.153564906346305	0.232113990459685	0.302596954283461	0.207844265686666	0.00259447577262822	0.00257804768972402	0.00591196119971876
157	27.2519279267591	0.15	1.51117443070035	0.949523255972791	2.07282560542792	0.162336294280458	28.0930612961753	18.1295695875557	38.056553004795	15.79	11.35	20.4	1.11335021046711	1.72521556872654	2.33708092698597	1.10176266753766	1.7072598443936	2.31275702124953	1.12669413026536	1.74563167804529	2.36207006528328	1.51117443070035	16.8702747982834	0.220663298769544	82.1533831271775	0.18498512117338	0.280169776125888	0.166039524349573	0.172309098552511	0.266502575610473	0.153564906346305	0.232113990459685	0.302596954283461	0.207844265686666	0.00259447577262822	0.00257804768972402	0.00591196119971876
157	27.2519279267591	0.15	1.5128084890545	0.950973308543287	2.0746436695657	0.179551214459518	30.2019946807053	20.1221775528582	40.2818118085525	16.73	12.93	21.9	1.16837845352665	1.75365512732246	2.33893180111826	1.15426592223473	1.7324731954023	2.31068046856987	1.18445885260566	1.77610719546588	2.37242298488416	1.5128084890545	18.2462843951272	-1.45971888907944	83.0836891190281	0.18498512117338	0.280169776125888	0.166039524349573	0.172309098552511	0.266502575610473	0.153564906346305	0.232113990459685	0.302596954283461	0.207844265686666	0.00259447577262822	0.00257804768972402	0.00591196119971876
157	27.2519279267591	0.15	1.51318067794019	0.94594777762713	2.08041357825326	0.178030378269217	29.5171053205755	19.6147147281471	39.4194959130038	15.06	11.61	20.75	1.26076410799284	1.89725455994646	2.53374501190007	1.24945002891349	1.8802286246515	2.51100722038951	1.27635337580431	1.92153408287348	2.57036668896041	1.51318067794019	16.8587576682336	1.22889680183893	83.3283821705428	0.18498512117338	0.280169776125888	0.166039524349573	0.172309098552511	0.266502575610473	0.153564906346305	0.232113990459685	0.302596954283461	0.207844265686666	0.00259447577262822	0.00257804768972402	0.00591196119971876
157	27.2519279267591	0.15	1.51382306327045	0.950220129564203	2.0774259969767	0.166847879780313	26.0908360851158	16.9880305752485	35.193641594983	15.55	10.77	20.15	1.05910437906746	1.62661107942309	2.19411777977872	1.04857572605856	1.61044079066388	2.17230585526919	1.06873041948509	1.64151924902687	2.2139748072674	1.51382306327045	16.3713246606709	-0.144000670608899	80.897150305221	0.18498512117338	0.280169776125888	0.166039524349573	0.172309098552511	0.266502575610473	0.153564906346305	0.232113990459685	0.302596954283461	0.207844265686666	0.00259447577262822	0.00257804768972402	0.00591196119971876
157	27.2519279267591	0.15	1.52989352049866	0.955076705780073	2.10471033521724	0.157663945452378	27.9520096081876	17.8647081843406	38.0393110320347	15.77	11.15	20.86	1.0983913999187	1.7185977317553	2.33880406359191	1.08699970031403	1.70077371282829	2.31454772534256	1.10706954547404	1.73477620375808	2.36125048570009	1.52989352049866	16.8020708256754	-0.803623516969073	81.1463496186982	0.18498512117338	0.280169776125888	0.166039524349573	0.172309098552511	0.266502575610473	0.153564906346305	0.232113990459685	0.302596954283461	0.207844265686666	0.00259447577262822	0.00257804768972402	0.00591196119971876
157	27.2519279267591	0.15	1.54103828955539	0.978249198550956	2.10382738055983	0.193864586392008	28.8789017403966	19.6845546774108	38.0732488033824	15.78	11.63	20.99	1.20946555800762	1.77438796967951	2.33931038135139	1.19689678522984	1.75594852007064	2.31500025491144	1.22192853649278	1.7958571831075	2.36364604516162	1.54103828955539	17.1249947910222	-2.84620268372278	79.5847830533689	0.18498512117338	0.280169776125888	0.166039524349573	0.172309098552511	0.266502575610473	0.153564906346305	0.232113990459685	0.302596954283461	0.207844265686666	0.00259447577262822	0.00257804768972402	0.00591196119971876
157	27.2519279267591	0.15	1.54546042444461	0.962830331374303	2.12809051751492	0.163066256799222	27.3152859320666	17.6535603000335	36.9770115640997	15.21	11.3	19.77	1.12431592078983	1.73964969855347	2.35498347631712	1.11389492123128	1.72352532603021	2.33315573082913	1.13993092837145	1.76957628840066	2.38862530647626	1.54546042444461	16.3168860123701	-0.667244124968855	80.2788580348482	0.18498512117338	0.280169776125888	0.166039524349573	0.172309098552511	0.266502575610473	0.153564906346305	0.232113990459685	0.302596954283461	0.207844265686666	0.00259447577262822	0.00257804768972402	0.00591196119971876
157	27.2519279267591	0.15	1.55095739262341	0.974363884405996	2.12755090084083	0.143541773706184	27.748884265337	17.1662222632296	38.3315462674444	15.81	11.94	20.57	1.05281605920839	1.70185790045604	2.3508997417037	1.04181641458733	1.68407717614354	2.32633793769975	1.06727928645848	1.72378623276219	2.38607374056128	1.55095739262341	17.2049908439391	1.09065165846628	83.7632803381418	0.18498512117338	0.280169776125888	0.166039524349573	0.172309098552511	0.266502575610473	0.153564906346305	0.232113990459685	0.302596954283461	0.207844265686666	0.00259447577262822	0.00257804768972402	0.00591196119971876
157	27.2519279267591	0.15	1.554185572506	0.979460111503547	2.12891103350846	0.18683679307971	31.8594978953917	21.482253465535	42.2367423252484	15.68	11.76	21.14	1.32832194289045	1.96998281450391	2.61164368611737	1.3147777283388	1.94989591460324	2.58501410086768	1.34408602729015	1.992060276644	2.64012553742175	1.554185572506	17.3102341881911	-0.523493357539379	82.1290101425567	0.18498512117338	0.280169776125888	0.166039524349573	0.172309098552511	0.266502575610473	0.153564906346305	0.232113990459685	0.302596954283461	0.207844265686666	0.00259447577262822	0.00257804768972402	0.00591196119971876
157	27.2519279267591	0.15	1.56129584648422	0.98034353495673	2.14224815801171	0.158160110318993	28.1848264015369	18.0324643664988	38.337188436575	15.21	11.51	19.61	1.1482197506262	1.79467285693569	2.44112596324517	1.13756993327355	1.77802714245142	2.41848435162929	1.1653005951866	1.82342748471249	2.47908968626688	1.56129584648422	16.4536232049621	1.24870765195972	82.5499410261568	0.18498512117338	0.280169776125888	0.166039524349573	0.172309098552511	0.266502575610473	0.153564906346305	0.232113990459685	0.302596954283461	0.207844265686666	0.00259447577262822	0.00257804768972402	0.00591196119971876
157	27.2519279267591	0.15	1.56711221410607	0.977440356832694	2.15678407137945	0.166748471880576	29.6914564773975	19.3287286555951	40.0541842991998	15.6	11.62	21.06	1.20074769796866	1.84450558802022	2.48826347807177	1.18867780623171	1.82596465490556	2.46325150357942	1.21550014829032	1.86747722326935	2.51935244972155	1.56711221410607	17.2776845687094	3.00924080341671	85.7905728895837	0.18498512117338	0.280169776125888	0.166039524349573	0.172309098552511	0.266502575610473	0.153564906346305	0.232113990459685	0.302596954283461	0.207844265686666	0.00259447577262822	0.00257804768972402	0.00591196119971876
157	27.2519279267591	0.15	1.56713861475022	0.9916692142478	2.14260801525264	0.194499937726014	31.1828415890472	21.2751106091904	41.090572568904	16.25	11.72	22.66	1.27039841780307	1.86201770439759	2.45363699099211	1.25609879299127	1.84105880347903	2.4260188139668	1.27661078043256	1.87197764374819	2.46636040403471	1.56713861475022	18.0173898706563	-3.98396442151859	79.2997616464178	0.18498512117338	0.280169776125888	0.166039524349573	0.172309098552511	0.266502575610473	0.153564906346305	0.232113990459685	0.302596954283461	0.207844265686666	0.00259447577262822	0.00257804768972402	0.00591196119971876
157	27.2519279267591	0.15	1.57449606992244	0.989763581210896	2.15922855863398	0.148174353086922	27.7516855235197	17.3629267277101	38.1404443193294	15.63	11.44	20.36	1.07679500602785	1.72107369046777	2.36535237490768	1.06591425863968	1.70368266621749	2.3414510737953	1.09135390569417	1.74221767937016	2.39600537254393	1.57449606992244	16.9019096658183	-2.27391550601742	79.8709910739971	0.18498512117338	0.280169776125888	0.166039524349573	0.172309098552511	0.266502575610473	0.153564906346305	0.232113990459685	0.302596954283461	0.207844265686666	0.00259447577262822	0.00257804768972402	0.00591196119971876
157	27.2519279267591	0.15	1.5750350111015	0.997950394675767	2.15211962752724	0.159885348355345	27.6244003091877	17.737884479834	37.5109161385414	15.1	12.03	20.04	1.13726822590192	1.77114428538258	2.40502034486324	1.1269705697227	1.75510705293445	2.38324353614619	1.15781347267864	1.80463891886824	2.44715003009702	1.5750350111015	16.5561904754287	5.76409908325872	87.5345869518538	0.18498512117338	0.280169776125888	0.166039524349573	0.172309098552511	0.266502575610473	0.153564906346305	0.232113990459685	0.302596954283461	0.207844265686666	0.00259447577262822	0.00257804768972402	0.00591196119971876
157	27.2519279267591	0.15	1.58313279534275	0.992226472950651	2.17403911773486	0.161517439976325	28.4949616623963	18.3583958533398	38.6315274714529	17.19	12.05	23.24	1.03801262099727	1.61115001967995	2.18428741836264	1.02468687625527	1.59046648128261	2.15624608630994	1.04298034962519	1.61474478379799	2.19330805406001	1.58313279534275	18.1648401783419	1.56837606666401	85.6699937154775	0.18498512117338	0.280169776125888	0.166039524349573	0.172309098552511	0.266502575610473	0.153564906346305	0.232113990459685	0.302596954283461	0.207844265686666	0.00259447577262822	0.00257804768972402	0.00591196119971876
157	27.2519279267591	0.15	1.59834481919871	1.00822919863206	2.18846043976536	0.168136286870172	29.273518748261	19.1073865143827	39.4396509821394	15.84	11.95	21.09	1.16956051985976	1.79182808593783	2.4140956520159	1.15727052496179	1.77299916887003	2.38872781277827	1.18440835939575	1.81249355756495	2.44712581577886	1.59834481919871	17.1327762767156	-1.80810962441628	80.8262790399063	0.18498512117338	0.280169776125888	0.166039524349573	0.172309098552511	0.266502575610473	0.153564906346305	0.232113990459685	0.302596954283461	0.207844265686666	0.00259447577262822	0.00257804768972402	0.00591196119971876
157	27.2519279267591	0.15	1.5998107394004	1.0163894780579	2.1832320007429	0.172055351056416	28.6431281918129	18.833050021988	38.4532063616379	15.66	10.95	20.05	1.1660910560951	1.77350432160816	2.38091758712123	1.15424989649307	1.75549513817665	2.35674037986024	1.17923741476314	1.79180435428932	2.4084006486676	1.5998107394004	16.4635645043668	-1.47674356711774	79.5778204476274	0.18498512117338	0.280169776125888	0.166039524349573	0.172309098552511	0.266502575610473	0.153564906346305	0.232113990459685	0.302596954283461	0.207844265686666	0.00259447577262822	0.00257804768972402	0.00591196119971876
157	27.2519279267591	0.15	1.60139569903145	1.00342470078675	2.19936669727616	0.185558540486215	30.4537272597613	20.4924419732658	40.4150125462568	15.5	11.4	21.93	1.28139084388048	1.90426925808064	2.5271476722808	1.26877149215962	1.88551569537672	2.50225989859383	1.29234844327629	1.91648160047419	2.54332168416545	1.60139569903145	17.1479468025521	1.06576874778647	83.1086221184247	0.18498512117338	0.280169776125888	0.166039524349573	0.172309098552511	0.266502575610473	0.153564906346305	0.232113990459685	0.302596954283461	0.207844265686666	0.00259447577262822	0.00257804768972402	0.00591196119971876
157	27.2519279267591	0.15	1.60817165597966	1.00675059470713	2.20959271725219	0.159179662333791	27.335546950387	17.5266303068522	37.1444635939219	14.7	10.83	20.54	1.1534364471395	1.79896623612484	2.44449602511018	1.1439721562211	1.78420518027881	2.42443820433653	1.16558802290892	1.81754928473098	2.46941661754968	1.60817165597966	16.5283395185802	-2.33009187721175	78.9961577146727	0.18498512117338	0.280169776125888	0.166039524349573	0.172309098552511	0.266502575610473	0.153564906346305	0.232113990459685	0.302596954283461	0.207844265686666	0.00259447577262822	0.00257804768972402	0.00591196119971876
157	27.2519279267591	0.15	1.61332937779352	1.00349048373166	2.22316827185537	0.140953497913204	30.1051161772881	18.5014245955297	41.7088077590464	16.26	12.79	22.08	1.10392803764769	1.79628772115091	2.48864740465413	1.09147701604402	1.77602768928315	2.46057836252227	1.11915511582893	1.82048697928979	2.52221039459034	1.61332937779352	18.1493996158962	2.75844734269795	87.4021802546347	0.18498512117338	0.280169776125888	0.166039524349573	0.172309098552511	0.266502575610473	0.153564906346305	0.232113990459685	0.302596954283461	0.207844265686666	0.00259447577262822	0.00257804768972402	0.00591196119971876
157	27.2519279267591	0.15	1.62511542874875	1.00999180617822	2.24023905131927	0.191681952824606	30.7726823002203	20.9064499309267	40.6389146695139	15.86	11.52	19.66	1.27795917457531	1.8810573675487	2.48415556052209	1.26447750263096	1.86121338595499	2.45794926927902	1.29788256379173	1.90687945350103	2.52145873792449	1.62511542874875	16.5269361017441	1.97250810777489	83.4362068045051	0.18498512117338	0.280169776125888	0.166039524349573	0.172309098552511	0.266502575610473	0.153564906346305	0.232113990459685	0.302596954283461	0.207844265686666	0.00259447577262822	0.00257804768972402	0.00591196119971876
157	27.2519279267591	0.15	1.63109281196083	1.03521536020423	2.22697026371743	0.194982873037779	34.2233025825994	23.3662558787988	45.0803492864	15.62	11.46	20.84	1.45040549088559	2.12433118251861	2.79825687415163	1.43578993509185	2.10292456132365	2.77005918755545	1.46547429406639	2.14994632917092	2.83292192518129	1.63109281196083	17.0338042931955	1.97953882292572	84.3615185169822	0.18498512117338	0.280169776125888	0.166039524349573	0.172309098552511	0.266502575610473	0.153564906346305	0.232113990459685	0.302596954283461	0.207844265686666	0.00259447577262822	0.00257804768972402	0.00591196119971876
157	27.2519279267591	0.15	1.64792488579679	1.04692796624048	2.2489218053531	0.152618361658834	28.4614035325542	17.9906507612876	38.9321563038209	16.93	12.04	23.07	1.03265526528959	1.63367176681943	2.23468826834927	1.01983985380038	1.61339764762997	2.20695544145956	1.03758461852433	1.64141537771723	2.24502190816888	1.64792488579679	17.8106841256552	-1.51916429310511	82.2090759788506	0.18498512117338	0.280169776125888	0.166039524349573	0.172309098552511	0.266502575610473	0.153564906346305	0.232113990459685	0.302596954283461	0.207844265686666	0.00259447577262822	0.00257804768972402	0.00591196119971876
157	27.2519279267591	0.15	1.69885026315295	1.06319367886407	2.33450684744182	0.155820403348678	31.3836746573812	19.9786949190988	42.7886543956635	17.42	12.85	21.68	1.11532538754347	1.75201679797014	2.38870820839682	1.10060943195968	1.72890013473542	2.35719083751115	1.12807720530242	1.77345318337298	2.41651228489754	1.69885026315295	18.0697157097931	-0.741486779698762	83.9314083345111	0.18498512117338	0.280169776125888	0.166039524349573	0.172309098552511	0.266502575610473	0.153564906346305	0.232113990459685	0.302596954283461	0.207844265686666	0.00259447577262822	0.00257804768972402	0.00591196119971876
157	27.2519279267591	0.15	1.71825521715674	1.07652386984421	2.35998656446927	0.152973395839315	29.6088044033099	18.7308582580327	40.486750548587	16.2	12.08	21.2	1.12181740349055	1.77331287326014	2.42480834302974	1.10929020121255	1.75351049811747	2.3977307950224	1.1343255229606	1.79478657539943	2.45100025304235	1.71825521715674	17.0440871105314	3.21067906279973	85.630040443177	0.18498512117338	0.280169776125888	0.166039524349573	0.172309098552511	0.266502575610473	0.153564906346305	0.232113990459685	0.302596954283461	0.207844265686666	0.00259447577262822	0.00257804768972402	0.00591196119971876
157	27.2519279267591	0.15	1.7333072491189	1.09980223927876	2.36681225895904	0.158800387611727	29.1988343738253	18.7064370248004	39.6912317228501	15.01	11.53	19.68	1.20655553828177	1.88330975473331	2.56006397118485	1.19586271243955	1.86661934755736	2.53737598267518	1.22465710129436	1.91551669469634	2.59738208827489	1.7333072491189	16.4441728848868	1.07114930562905	82.6188443302238	0.18498512117338	0.280169776125888	0.166039524349573	0.172309098552511	0.266502575610473	0.153564906346305	0.232113990459685	0.302596954283461	0.207844265686666	0.00259447577262822	0.00257804768972402	0.00591196119971876
157	27.2519279267591	0.16	1.03155147425539	0.659115656815097	1.40398729169569	0.187418241210076	25.6224026296583	17.2926343856947	33.9521708736218	16.25	11.72	20.96	1.03298874599213	1.53057382532829	2.02815890466444	1.02137320455426	1.51336314054513	2.00535307653599	1.04345150632289	1.5486157507109	2.04928639143615	1.03155147425539	18.6264347453365	2.91595414460259	86.7846163947162	0.18498512117338	0.280169776125888	0.166039524349573	0.172309098552511	0.266502575610473	0.153564906346305	0.232113990459685	0.302596954283461	0.207844265686666	0.00259447577262822	0.00257804768972402	0.00591196119971876
157	27.2519279267591	0.16	1.05577254755098	0.677947518133375	1.43359757696859	0.178468273031818	23.2650635368384	15.4717640850926	31.0583629885842	15.2	11.51	20.12	0.985657057174459	1.48214346693613	1.97862987669779	0.976530656087189	1.46841999623232	1.96030933637744	0.999313422543201	1.50474857320311	2.00664231967333	1.05577254755098	17.375710522561	0.719555592430486	82.5518191728345	0.18498512117338	0.280169776125888	0.166039524349573	0.172309098552511	0.266502575610473	0.153564906346305	0.232113990459685	0.302596954283461	0.207844265686666	0.00259447577262822	0.00257804768972402	0.00591196119971876
157	27.2519279267591	0.16	1.12009384064474	0.713288295367734	1.52689938592174	0.172770015733882	24.8905247133198	16.3870101270252	33.3940392996143	15.74	10.99	21.35	1.00960723110966	1.53351060027953	2.05741396944941	0.99920010264221	1.51770302548061	2.03620594831901	1.01546347077938	1.54455404414321	2.06755267817816	1.12009384064474	17.8719428260573	-0.403935111321103	82.485513808056	0.18498512117338	0.280169776125888	0.166039524349573	0.172309098552511	0.266502575610473	0.153564906346305	0.232113990459685	0.302596954283461	0.207844265686666	0.00259447577262822	0.00257804768972402	0.00591196119971876
157	27.2519279267591	0.16	1.14900426668566	0.738414005682889	1.55959452768843	0.205150190038501	26.450620559934	18.3217931531066	34.5794479667614	16.24	11.19	23.07	1.09460488210895	1.58024807712699	2.06589127214503	1.08230062501636	1.56248479201027	2.04266895900419	1.09540039262839	1.58045038600602	2.06523943220343	1.14900426668566	18.1684941499231	2.08929836331092	85.3719040103453	0.18498512117338	0.280169776125888	0.166039524349573	0.172309098552511	0.266502575610473	0.153564906346305	0.232113990459685	0.302596954283461	0.207844265686666	0.00259447577262822	0.00257804768972402	0.00591196119971876
157	27.2519279267591	0.16	1.15300260452319	0.738800166989081	1.5672050420573	0.170453601389645	25.8467529076568	16.9443201318954	34.7491856834182	16.19	12.11	22.39	1.0154776371556	1.54900281430624	2.08252799145689	1.00415762549804	1.53173534403023	2.05931306256243	1.02535006068237	1.56294261692549	2.10200731477834	1.15300260452319	18.9481891608727	3.46296109391287	88.10698975222	0.18498512117338	0.280169776125888	0.166039524349573	0.172309098552511	0.266502575610473	0.153564906346305	0.232113990459685	0.302596954283461	0.207844265686666	0.00259447577262822	0.00257804768972402	0.00591196119971876
157	27.2519279267591	0.16	1.16966256074687	0.744672769903455	1.59465235159028	0.186955695901335	26.8371832146936	18.0992212920102	35.575145137377	15.3	11.56	21.47	1.14567830420991	1.6987901335155	2.2519019628211	1.13483684702837	1.68271462573532	2.23059240444226	1.15720134914975	1.71661994552818	2.27743467987781	1.16966256074687	18.155893235234	1.77166349086662	84.6324193981795	0.18498512117338	0.280169776125888	0.166039524349573	0.172309098552511	0.266502575610473	0.153564906346305	0.232113990459685	0.302596954283461	0.207844265686666	0.00259447577262822	0.00257804768972402	0.00591196119971876
157	27.2519279267591	0.16	1.18897572567964	0.763573118872142	1.61437833248714	0.181557673228837	25.2207802754822	16.860309817816	33.5812507331484	16.76	11.78	22.73	0.977365789051515	1.46200918493173	1.94665258081194	0.965513762267417	1.44428012973815	1.92304649720888	0.983120248009078	1.47021995075731	1.95719696984527	1.18897572567964	18.3143609269012	-0.0698108039713005	83.7892339093571	0.18498512117338	0.280169776125888	0.166039524349573	0.172309098552511	0.266502575610473	0.153564906346305	0.232113990459685	0.302596954283461	0.207844265686666	0.00259447577262822	0.00257804768972402	0.00591196119971876
157	27.2519279267591	0.16	1.20222284980296	0.769043393740731	1.63540230586519	0.168750260369751	26.9353139534653	17.6016741083333	36.2689537985974	15.85	12.15	21.18	1.07701487175133	1.64812355487475	2.21923223799818	1.06568570906745	1.63078687702003	2.1958880449726	1.09342365580692	1.66740808681351	2.24523090297395	1.20222284980296	18.1329610589844	-3.81529951541502	79.9880728790806	0.18498512117338	0.280169776125888	0.166039524349573	0.172309098552511	0.266502575610473	0.153564906346305	0.232113990459685	0.302596954283461	0.207844265686666	0.00259447577262822	0.00257804768972402	0.00591196119971876
157	27.2519279267591	0.16	1.21448852144633	0.777922748448654	1.65105429444401	0.151558808585804	23.1382922911612	14.5908329078667	31.6857516744556	15.94	11.31	23.05	0.887536067212203	1.40746378714484	1.92739150707748	0.878040427765908	1.39240550483929	1.90677058191266	0.89005250662591	1.40914123740911	1.92969957672025	1.21448852144633	18.0514084964914	-3.31347444411809	79.7536557971545	0.18498512117338	0.280169776125888	0.166039524349573	0.172309098552511	0.266502575610473	0.153564906346305	0.232113990459685	0.302596954283461	0.207844265686666	0.00259447577262822	0.00257804768972402	0.00591196119971876
157	27.2519279267591	0.16	1.22207760773241	0.778714920482058	1.66544029498275	0.203453061546024	27.2134683088966	18.8064318940658	35.6205047237274	16.49	11.52	22.13	1.10691321307082	1.60173645986013	2.09655970664944	1.09398156391615	1.58302397753309	2.07206639115003	1.11330574250768	1.61146989014769	2.11111993816789	1.22207760773241	18.0081614233044	1.58695239231084	84.6024301286562	0.18498512117338	0.280169776125888	0.166039524349573	0.172309098552511	0.266502575610473	0.153564906346305	0.232113990459685	0.302596954283461	0.207844265686666	0.00259447577262822	0.00257804768972402	0.00591196119971876
157	27.2519279267591	0.16	1.23014826976485	0.784839512634562	1.67545702689513	0.175578696159512	25.8391010280729	17.0972871715656	34.5809148845801	15.64	11.46	23.15	1.0598394301525	1.60173352850913	2.14362762686576	1.04911509123048	1.58552585333326	2.12193661543603	1.06282780135787	1.6059173004336	2.15168796414746	1.23014826976485	18.0389768711319	-2.10453240215914	81.068931850351	0.18498512117338	0.280169776125888	0.166039524349573	0.172309098552511	0.266502575610473	0.153564906346305	0.232113990459685	0.302596954283461	0.207844265686666	0.00259447577262822	0.00257804768972402	0.00591196119971876
157	27.2519279267591	0.16	1.23652465655612	0.797873917337787	1.67517539577446	0.162920476892126	24.7779097759839	16.008998992066	33.5468205599019	15.95	12.02	20.85	0.973754808983957	1.50712788556565	2.04050096214734	0.963335329596202	1.49100114832802	2.01866696705983	0.986536150473153	1.52842412204628	2.06684707308088	1.23652465655612	17.6176627295137	-1.29345506260842	81.4297605934917	0.18498512117338	0.280169776125888	0.166039524349573	0.172309098552511	0.266502575610473	0.153564906346305	0.232113990459685	0.302596954283461	0.207844265686666	0.00259447577262822	0.00257804768972402	0.00591196119971876
157	27.2519279267591	0.16	1.23833143540684	0.793181190131532	1.68348168068215	0.218315381358927	29.9117255123408	21.0748132300986	38.7486377945829	16.53	12.04	22.42	1.23803829736112	1.75716203603377	2.27628577470642	1.22350476940017	1.73653443215669	2.24956409491321	1.24817200700351	1.77071100995305	2.29632750053442	1.23833143540684	18.3369123551491	-1.25049883610077	82.2676722370583	0.18498512117338	0.280169776125888	0.166039524349573	0.172309098552511	0.266502575610473	0.153564906346305	0.232113990459685	0.302596954283461	0.207844265686666	0.00259447577262822	0.00257804768972402	0.00591196119971876
157	27.2519279267591	0.16	1.24380641862156	0.793711627124558	1.69390121011857	0.166933134540745	25.871229169657	16.8478089903012	34.8946493490128	16.37	12.21	22.58	0.999251755219453	1.53443519999228	2.0696186447651	0.987803420588452	1.51685531829846	2.04590721600847	1.00867114574029	1.54708502694438	2.08866776051559	1.24380641862156	18.6845236584511	-1.87033244029099	82.1289150204129	0.18498512117338	0.280169776125888	0.166039524349573	0.172309098552511	0.266502575610473	0.153564906346305	0.232113990459685	0.302596954283461	0.207844265686666	0.00259447577262822	0.00257804768972402	0.00591196119971876
157	27.2519279267591	0.16	1.24807651267547	0.794856694228226	1.70129633112272	0.171478922492829	24.6288504320603	16.1765288802047	33.0811719839159	16.68	12.32	23.92	0.94192503839563	1.43408583266876	1.9262466269419	0.930624668966599	1.41688096068691	1.90313725240723	0.945779134880987	1.43972100637708	1.93316195108922	1.24807651267547	18.6785081329611	-2.10297953585656	82.8143354763639	0.18498512117338	0.280169776125888	0.166039524349573	0.172309098552511	0.266502575610473	0.153564906346305	0.232113990459685	0.302596954283461	0.207844265686666	0.00259447577262822	0.00257804768972402	0.00591196119971876
157	27.2519279267591	0.16	1.25592351331982	0.799347064502559	1.71249996213709	0.198346575904266	29.0680737688653	19.9441281650814	38.1920193726493	16.55	11.73	22.43	1.17028911837533	1.70566745972852	2.24104580108171	1.15651205187964	1.68558772588905	2.21466339989845	1.17770066676043	4.02049560546857	2.25110485131134	1.25592351331982	18.2378535127708	-1.52451688708825	82.2764570332321	0.18498512117338	0.280169776125888	0.166039524349573	0.172309098552511	0.266502575610473	0.153564906346305	0.232113990459685	0.302596954283461	0.207844265686666	0.00259447577262822	0.00257804768972402	0.00591196119971876
157	27.2519279267591	0.16	1.25973379944856	0.813104770598694	1.70636282829843	0.192476827936543	27.8743805745234	18.9602507034631	36.7885104455837	15.01	11.37	21.58	1.22263270063161	1.79745140152805	2.37227010242448	1.211787908535	1.78150794872881	2.35122798892261	1.23458549700425	1.81438862191184	2.39488500882351	1.25973379944856	17.9043345268957	-0.696824524270503	82.2228170146152	0.18498512117338	0.280169776125888	0.166039524349573	0.172309098552511	0.266502575610473	0.153564906346305	0.232113990459685	0.302596954283461	0.207844265686666	0.00259447577262822	0.00257804768972402	0.00591196119971876
157	27.2519279267591	0.16	1.26813536012837	0.82151726705607	1.71475345320066	0.174615828060825	25.3285731496995	16.7308699086054	33.9262763907936	16.83	11.45	23.16	0.965895074480599	1.46225176470549	1.95860845493039	0.954067933872159	1.44434686210993	1.9346257903477	0.9685607792468	1.46327389121701	1.95921130359204	1.26813536012837	18.6295058938553	1.13672113685225	85.5624772514377	0.18498512117338	0.280169776125888	0.166039524349573	0.172309098552511	0.266502575610473	0.153564906346305	0.232113990459685	0.302596954283461	0.207844265686666	0.00259447577262822	0.00257804768972402	0.00591196119971876
157	27.2519279267591	0.16	1.26813655048957	0.813138458488038	1.72313464249109	0.177330363073746	28.5152833342287	18.9260400857328	38.1045265827246	15.82	12.06	20.71	1.16031098419614	1.7482049240249	2.33609886385366	1.14817489340383	1.72991984875585	2.31166480410787	1.17704060891152	1.77323216708253	2.36798509751511	1.26813655048957	17.5677549124175	2.63440936883765	85.7655237163919	0.18498512117338	0.280169776125888	0.166039524349573	0.172309098552511	0.266502575610473	0.153564906346305	0.232113990459685	0.302596954283461	0.207844265686666	0.00259447577262822	0.00257804768972402	0.00591196119971876
157	27.2519279267591	0.16	1.28156603380626	0.818995022179891	1.74413704543263	0.16411712379355	24.1192755067539	15.6207127551706	32.6178382583372	15.77	11.77	23.5	0.960172001279913	1.48256058450827	2.00494916773662	0.950206132770968	1.46717271252069	1.98413929227041	0.963712671934907	1.48783773690709	2.01135359272839	1.28156603380626	18.0383197289078	-2.48858189750373	81.0305610435789	0.18498512117338	0.280169776125888	0.166039524349573	0.172309098552511	0.266502575610473	0.153564906346305	0.232113990459685	0.302596954283461	0.207844265686666	0.00259447577262822	0.00257804768972402	0.00591196119971876
157	27.2519279267591	0.16	1.28532473334039	0.819285747337672	1.75136371934312	0.178582453134011	25.0502419470155	16.6622118110479	33.4382720829832	17	11.94	24	0.952250039873455	1.43162829541447	1.91100655095547	0.940314146428482	1.41368367785462	1.88705320928076	0.952536832789494	1.43413271509916	1.91245022294916	1.28532473334039	18.5554710575974	-2.64584202710633	81.8116060095676	0.18498512117338	0.280169776125888	0.166039524349573	0.172309098552511	0.266502575610473	0.153564906346305	0.232113990459685	0.302596954283461	0.207844265686666	0.00259447577262822	0.00257804768972402	0.00591196119971876
157	27.2519279267591	0.16	1.28700042744177	0.824152572266715	1.74984828261682	0.186414741122666	29.4313786660057	19.8316827256373	39.031074606374	15.74	10.92	20.78	1.22175329797257	1.81315344978708	2.40455360160158	1.20915685412937	1.79445958937577	2.37976232462216	1.2316829772016	1.82398886663523	2.42387057991934	1.28700042744177	17.5928606344594	-1.0747463388023	81.2746418628575	0.18498512117338	0.280169776125888	0.166039524349573	0.172309098552511	0.266502575610473	0.153564906346305	0.232113990459685	0.302596954283461	0.207844265686666	0.00259447577262822	0.00257804768972402	0.00591196119971876
157	27.2519279267591	0.16	1.28885101569212	0.823133705278656	1.75456832610559	0.187077907585794	27.2741967831563	18.3975151815918	36.1508783847207	16.68	11.93	24.74	1.07129851260945	1.58819308792572	2.10508766324199	1.05844749300084	1.56914153481054	2.07983557662024	1.07008923210335	1.58829214610229	2.10553167185232	1.28885101569212	19.1364297818895	-0.350412912987558	84.8163345625027	0.18498512117338	0.280169776125888	0.166039524349573	0.172309098552511	0.266502575610473	0.153564906346305	0.232113990459685	0.302596954283461	0.207844265686666	0.00259447577262822	0.00257804768972402	0.00591196119971876
[truncated: 1,349 more rows]
