# Supplementary material for: Re-expressing coefficients from regression models for inclusion in a meta-analysis
Source: BMC Med Res Methodol. 2024 Jan 8;24:6. doi: 10.1186/s12874-023-02132-y (PMC10773134; doi:10.1186/s12874-023-02132-y)
Supplement: Supplementary file 2 — Additional file 2. [file 12874_2023_2132_MOESM2_ESM.zip › Supp_Files_R1/simdata/simdata_scenario_158.csv]

ex_no	errsd	rsquare	beta	b_low_ci	b_hi_ci	lrsquare	lbeta	lb_low_ci	lb_hi_ci	x_median	x_25	x_75	rbl	rb	rbu	altl	alt	altu	dzl	dz	dzu	observed_beta	xlog	error	ylog	RelBias_rb	RelBias_rbl	RelBias_rbu	RelBias_alt	RelBias_altl	RelBias_altu	RelBias_dz	RelBias_dzl	RelBias_dzu	MC_SE_RelBias_rb	MC_SE_RelBias_alt	MC_SE_RelBias_dz
158	27.2519279267591	0.15	1.42170592427747	1.35088750812853	1.49252434042641	0.177141653233834	28.4687450050944	27.1620095254245	29.7754804847643	16.07	11.81	21.69	1.63946758472955	1.71834063198069	1.79721367923184	1.62154258589237	1.69955328045448	1.7775639750166	1.65465760065476	1.7359657533696	1.81554572229803	1.42170592427747	17.7764552465479	0.339620961432333	83.61572156353	0.190042152822803	0.19356053019412	0.186832676859829	0.177191181975509	0.18067156349971	0.174016365997008	0.225226150842051	0.229921202053427	0.416865694463706	0.000367934131260961	0.00036528405757134	0.00448800663662727
158	27.2519279267591	0.16	1.38862300267109	1.32116555438206	1.45608045096011	0.187203394921358	29.2167099382873	27.9201799774991	30.5132398990755	16.08	11.9	21.74	1.68408249093345	1.76228626353427	1.84049003613508	1.6656351288762	1.74298226095306	1.82032939302992	1.70067910907077	1.78102829505478	1.85882404663372	1.38862300267109	17.9090657513767	0.284151652525913	83.7129130033522	0.190042152822803	0.19356053019412	0.186832676859829	0.177191181975509	0.18067156349971	0.174016365997008	0.225226150842051	0.229921202053427	0.416865694463706	0.000367934131260961	0.00036528405757134	0.00448800663662727
158	27.2519279267591	0.16	1.40127875269476	1.33203824300006	1.47051926238945	0.179558124025519	29.0564678524599	27.7337068963805	30.3792288085394	15.92	11.92	21.6	1.68954491845673	1.77012787334361	1.85071082823049	1.67154629973842	1.7512708093337	1.83099531892898	1.7069272696681	1.78815787971929	1.87109213529093	1.40127875269476	17.7779634922184	0.156738240725645	83.4521182479236	0.190042152822803	0.19356053019412	0.186832676859829	0.177191181975509	0.18067156349971	0.174016365997008	0.225226150842051	0.229921202053427	0.416865694463706	0.000367934131260961	0.00036528405757134	0.00448800663662727
158	27.2519279267591	0.16	1.40154391216077	1.33284485995256	1.47024296436897	0.178993414923643	27.9903745870656	26.7136986531416	29.2670505209895	15.83	11.76	21.58	1.63597617990956	1.7141612131572	1.79234624640484	1.61881052577701	1.69617519424456	1.7735398627121	1.6531516364682	1.73301198148517	1.81139656593584	1.40154391216077	17.6472393928754	0.00927563645594555	83.0250511750662	0.190042152822803	0.19356053019412	0.186832676859829	0.177191181975509	0.18067156349971	0.174016365997008	0.225226150842051	0.229921202053427	0.416865694463706	0.000367934131260961	0.00036528405757134	0.00448800663662727
158	27.2519279267591	0.16	1.40829666330374	1.34079380154939	1.47579952505808	0.184363688017194	28.2392970746652	26.9743229774894	29.5042711718409	15.99	11.86	21.77	1.63664522643089	1.71339650650673	1.79014778658257	1.61900891185797	1.69493312831768	1.77085734477739	1.65398892348519	1.72869007388448	1.80727642317335	1.40829666330374	17.8142746680888	0.0723288857412842	83.3583940089101	0.190042152822803	0.19356053019412	0.186832676859829	0.177191181975509	0.18067156349971	0.174016365997008	0.225226150842051	0.229921202053427	0.416865694463706	0.000367934131260961	0.00036528405757134	0.00448800663662727
158	27.2519279267591	0.16	1.41327644170729	1.34510768316957	1.481445200245	0.18315972130487	28.3171801758601	27.043616225435	29.5907441262851	15.98	11.76	21.77	1.64156151835029	1.71886751007671	1.79617350180313	1.62389381860605	1.70036778604646	1.77684175348686	1.65566228630679	1.73576961172161	1.80986353843503	1.41327644170729	17.7354054641957	0.549077603881937	83.731309959504	0.190042152822803	0.19356053019412	0.186832676859829	0.177191181975509	0.18067156349971	0.174016365997008	0.225226150842051	0.229921202053427	0.416865694463706	0.000367934131260961	0.00036528405757134	0.00448800663662727
158	27.2519279267591	0.16	1.41989940906413	1.35026673437799	1.48953208375027	0.181871116384642	28.6721523988695	27.3770429836214	29.9672618141175	16.07	11.83	21.74	1.65267484502288	1.73085694647968	1.80903904793648	1.63461232334888	1.71193995188481	1.78926758042074	1.66915695264384	1.74598448602129	1.82714815133569	1.41989940906413	17.7304986698574	-0.00566808637741139	83.2452860954682	0.190042152822803	0.19356053019412	0.186832676859829	0.177191181975509	0.18067156349971	0.174016365997008	0.225226150842051	0.229921202053427	0.416865694463706	0.000367934131260961	0.00036528405757134	0.00448800663662727
158	27.2519279267591	0.16	1.42418430428665	1.3557406645094	1.49262794406389	0.187315080976012	28.7867033286152	27.50972411479	30.0636825424403	15.98	11.82	21.73	1.66974265201595	1.74725075970051	1.82475886738507	1.65176825397381	1.72844200459302	1.80511575521224	1.68598547082586	1.76314657000103	1.84049034272238	1.42418430428665	17.7770186395283	-0.259923931840309	82.9355266675039	0.190042152822803	0.19356053019412	0.186832676859829	0.177191181975509	0.18067156349971	0.174016365997008	0.225226150842051	0.229921202053427	0.416865694463706	0.000367934131260961	0.00036528405757134	0.00448800663662727
158	27.2519279267591	0.16	1.42740852925768	1.35836553114579	1.49645152736958	0.18272821769238	28.8071394367642	27.5096681794934	30.1046106940351	15.99	11.87	21.82	1.66851879060726	1.74721313031736	1.82590747002746	1.65052058385065	1.72836605269118	1.80621152153172	1.68355873819982	1.76241224777116	1.84300073377728	1.42740852925768	17.7484203507972	0.108274109820681	83.3375953732928	0.190042152822803	0.19356053019412	0.186832676859829	0.177191181975509	0.18067156349971	0.174016365997008	0.225226150842051	0.229921202053427	0.416865694463706	0.000367934131260961	0.00036528405757134	0.00448800663662727
158	27.2519279267591	0.16	1.42886582475202	1.35925200640432	1.49847964309973	0.180734781630355	28.4312242531517	27.142072278691	29.7203762276124	15.9	11.84	21.64	1.65594063464652	1.73459192983227	1.81324322501802	1.63837433645305	1.71619129490255	1.79400825335205	1.67355284858167	1.75233703817429	1.83036762018924	1.42886582475202	17.7034775782366	0.480153984115804	83.6264123903	0.190042152822803	0.19356053019412	0.186832676859829	0.177191181975509	0.18067156349971	0.174016365997008	0.225226150842051	0.229921202053427	0.416865694463706	0.000367934131260961	0.00036528405757134	0.00448800663662727
158	27.2519279267591	0.16	1.42950452727887	1.35985004724214	1.49915900731561	0.173736984180614	27.9479580118963	26.6499413489692	29.2459746748235	16.01	11.8	21.74	1.61484467335547	1.69349757793815	1.77215048252084	1.59737913170442	1.67518135658792	1.75298358147141	1.63061916498431	1.70953452905667	1.79017804342344	1.42950452727887	17.7584477017859	-0.131175399966031	83.1126757345881	0.190042152822803	0.19356053019412	0.186832676859829	0.177191181975509	0.18067156349971	0.174016365997008	0.225226150842051	0.229921202053427	0.416865694463706	0.000367934131260961	0.00036528405757134	0.00448800663662727
158	27.2519279267591	0.16	1.43165637841045	1.36227216653488	1.50104059028602	0.183404652719432	28.5287032729291	27.2466753749063	29.8107311709519	16.04	11.89	22.05	1.6482664384175	1.72582171913891	1.80337699986032	1.63035670029979	1.70706928063308	1.78378186096638	1.66380210349761	1.73909656320343	1.8190189360186	1.43165637841045	17.8457175854866	-0.213043013118977	83.1362938023906	0.190042152822803	0.19356053019412	0.186832676859829	0.177191181975509	0.18067156349971	0.174016365997008	0.225226150842051	0.229921202053427	0.416865694463706	0.000367934131260961	0.00036528405757134	0.00448800663662727
158	27.2519279267591	0.16	1.43454889422492	1.36411547422126	1.50498231422858	0.177825864045866	28.4359837654028	27.1338072249902	29.7381603058155	15.93	11.81	21.33	1.65190734744312	1.731183911065	1.81046047468688	1.63427647420765	1.71270691589302	1.79113735757839	1.6714148683315	1.74985488089411	1.82879191976181	1.43454889422492	17.5899557336513	0.110392961821603	83.1098818892665	0.190042152822803	0.19356053019412	0.186832676859829	0.177191181975509	0.18067156349971	0.174016365997008	0.225226150842051	0.229921202053427	0.416865694463706	0.000367934131260961	0.00036528405757134	0.00448800663662727
158	27.2519279267591	0.16	1.43581216856758	1.36593185594809	1.50569248118707	0.179146066457057	28.9924470999587	27.6707518026173	30.3141423973001	16.13	12.08	21.53	1.66443303899876	1.74393479363401	1.82343654826925	1.64606258035398	1.72468686881215	1.80331115727033	1.68525294985043	1.76287922926492	1.84313755168012	1.43581216856758	17.8319298066921	-0.404466066700273	83.0414948138909	0.190042152822803	0.19356053019412	0.186832676859829	0.177191181975509	0.18067156349971	0.174016365997008	0.225226150842051	0.229921202053427	0.416865694463706	0.000367934131260961	0.00036528405757134	0.00448800663662727
158	27.2519279267591	0.16	1.43701390057169	1.36598039002974	1.50804741111364	0.180161507864394	28.6799035883145	27.376952828737	29.9828543478921	15.88	11.64	21.54	1.67196824716293	1.75154219796961	1.83111614877628	1.65428373568558	1.73301602789692	1.81174832010827	1.68824685998079	4.01451416015617	1.84906822439457	1.43701390057169	17.5576023248273	0.0515396657776248	82.9715657350958	0.190042152822803	0.19356053019412	0.186832676859829	0.177191181975509	0.18067156349971	0.174016365997008	0.225226150842051	0.229921202053427	0.416865694463706	0.000367934131260961	0.00036528405757134	0.00448800663662727
158	27.2519279267591	0.16	1.43752911421813	1.3678346219975	1.50722360643876	0.179815327736604	28.662538880564	27.3588489993263	29.9662287618018	15.98	11.89	21.84	1.66070769450807	1.73984288828311	1.81897808205815	1.64283427468029	1.72111777339415	1.799401272108	1.67708721843644	1.75633484859484	1.83628177388388	1.43752911421813	17.821140312595	-0.226519879249242	83.1386212901714	0.190042152822803	0.19356053019412	0.186832676859829	0.177191181975509	0.18067156349971	0.174016365997008	0.225226150842051	0.229921202053427	0.416865694463706	0.000367934131260961	0.00036528405757134	0.00448800663662727
158	27.2519279267591	0.16	1.44090019808461	1.37137548080339	1.51042491536584	0.181200857981553	28.6222499062662	27.3264751893129	29.9180246232195	15.89	11.74	21.61	1.66777743894717	1.74686059269903	1.82594374645088	1.65010345902687	1.72834854287875	1.80659362673063	1.68491350439081	1.76370275357092	1.84326519406418	1.44090019808461	17.7012065019285	0.209494912342074	83.3278900461534	0.190042152822803	0.19356053019412	0.186832676859829	0.177191181975509	0.18067156349971	0.174016365997008	0.225226150842051	0.229921202053427	0.416865694463706	0.000367934131260961	0.00036528405757134	0.00448800663662727
158	27.2519279267591	0.16	1.44268190716348	1.37287775868284	1.51248605564412	0.176552295701997	27.9758555065514	26.689141966341	29.2625690467618	15.88	11.81	21.62	1.62968970441275	1.70825887728664	1.78682805016054	1.61244406077986	1.69018180178532	1.76791954279078	1.64566513415396	1.72587571862153	1.80497203168576	1.44268190716348	17.6449427587825	0.183989738598314	83.2585928478239	0.190042152822803	0.19356053019412	0.186832676859829	0.177191181975509	0.18067156349971	0.174016365997008	0.225226150842051	0.229921202053427	0.416865694463706	0.000367934131260961	0.00036528405757134	0.00448800663662727
158	27.2519279267591	0.16	1.44309008275449	1.37317267351091	1.51300749199807	0.179391660399185	28.3422936291462	27.0513151597924	29.6332720985	15.85	11.84	21.46	1.65499546319261	1.73397733513633	1.81295920708005	1.63757958919723	1.71573031787785	1.79388104655847	1.67410576333104	1.75518861765186	1.83342611118793	1.44309008275449	17.6554052255184	0.0200588007481999	83.0867313466046	0.190042152822803	0.19356053019412	0.186832676859829	0.177191181975509	0.18067156349971	0.174016365997008	0.225226150842051	0.229921202053427	0.416865694463706	0.000367934131260961	0.00036528405757134	0.00448800663662727
158	27.2519279267591	0.16	1.44338605367385	1.37388563950162	1.51288646784608	0.184672143151803	28.9264327464026	27.6320059563133	30.2208595364919	16.09	11.84	21.63	1.66604593046074	1.74409218194596	1.82213843343118	1.64777642739673	1.7249668403936	1.80215725339048	1.68351162396022	1.76263259409231	1.83882210744541	1.44338605367385	17.7587113741561	0.290458085435493	83.554864922094	0.190042152822803	0.19356053019412	0.186832676859829	0.177191181975509	0.18067156349971	0.174016365997008	0.225226150842051	0.229921202053427	0.416865694463706	0.000367934131260961	0.00036528405757134	0.00448800663662727
158	27.2519279267591	0.16	1.4436456965105	1.37431546974576	1.51297592327525	0.18488822501394	29.0161134187059	27.718604460583	30.3136223768288	15.97	11.85	21.57	1.68353348884258	1.76233975725264	1.84114602566271	1.66544439640141	1.74340391368733	1.82136343097326	1.70136064124063	1.78421503823824	1.86286360727161	1.4436456965105	17.6939088895044	0.123755826489939	83.3127629371277	0.190042152822803	0.19356053019412	0.186832676859829	0.177191181975509	0.18067156349971	0.174016365997008	0.225226150842051	0.229921202053427	0.416865694463706	0.000367934131260961	0.00036528405757134	0.00448800663662727
158	27.2519279267591	0.16	1.44434874989037	1.37330081860757	1.51539668117317	0.177512199550057	28.6097184773796	27.2981789558818	29.9212579988775	16.09	11.84	21.67	1.64615325874974	1.72524260243021	1.80433194611068	1.62810897622628	1.70633138333545	1.78455379044463	1.66306402936488	1.74286058856547	1.82320659673336	1.44434874989037	17.7529683021339	0.120610793382353	83.4247148819425	0.190042152822803	0.19356053019412	0.186832676859829	0.177191181975509	0.18067156349971	0.174016365997008	0.225226150842051	0.229921202053427	0.416865694463706	0.000367934131260961	0.00036528405757134	0.00448800663662727
158	27.2519279267591	0.16	1.44510170761275	1.37575353947986	1.51444987574565	0.184854566018748	28.9838428291319	27.6876321571737	30.2800535010902	16.1	11.84	21.89	1.66831862422169	1.74642181458001	1.82452500493833	1.6499916582405	1.72723686230535	1.8044820663702	1.68416611408062	1.76218659802835	1.8427002013471	1.44510170761275	17.8888062390841	-0.0597396038786897	83.3993701881112	0.190042152822803	0.19356053019412	0.186832676859829	0.177191181975509	0.18067156349971	0.174016365997008	0.225226150842051	0.229921202053427	0.416865694463706	0.000367934131260961	0.00036528405757134	0.00448800663662727
158	27.2519279267591	0.16	1.44544557775128	1.3748036572404	1.51608749826215	0.180000440447252	28.5939132644933	27.294160382745	29.8936661462416	15.87	11.77	21.5	1.66780239349438	1.74722344681615	1.82664450013792	1.65018913654842	1.72877144337089	1.80735375019336	1.68432708369463	1.76681384607296	1.84336283474273	1.44544557775128	17.6580031295051	-0.193977880051951	82.8736519246849	0.190042152822803	0.19356053019412	0.186832676859829	0.177191181975509	0.18067156349971	0.174016365997008	0.225226150842051	0.229921202053427	0.416865694463706	0.000367934131260961	0.00036528405757134	0.00448800663662727
158	27.2519279267591	0.16	1.44619570176325	1.37432468906107	1.51806671446544	0.172442133025691	28.5334458627765	27.2022287763073	29.8646629492457	16.09	11.86	21.72	1.64000242865804	1.7202605307729	1.80051863288776	1.62201458356299	1.701392400208	1.780770216853	1.65416604261091	1.7363974964753	1.82000158651408	1.44619570176325	17.7948281444484	0.349661821586803	83.765934463876	0.190042152822803	0.19356053019412	0.186832676859829	0.177191181975509	0.18067156349971	0.174016365997008	0.225226150842051	0.229921202053427	0.416865694463706	0.000367934131260961	0.00036528405757134	0.00448800663662727
158	27.2519279267591	0.16	1.44748957760538	1.37586543353587	1.51911372167489	0.174502592965667	28.2444740535725	26.9361733518101	29.5527747553348	16.06	11.77	21.71	1.62668052406899	1.70568904704613	1.78469757002326	1.60892079600568	1.68706672189507	1.76521264778446	1.64196802093562	1.72240863042539	1.80125924757758	1.44748957760538	17.6980001562012	-0.0684817213469631	83.1110222157352	0.190042152822803	0.19356053019412	0.186832676859829	0.177191181975509	0.18067156349971	0.174016365997008	0.225226150842051	0.229921202053427	0.416865694463706	0.000367934131260961	0.00036528405757134	0.00448800663662727
158	27.2519279267591	0.16	1.44861308633258	1.3773467651997	1.51987940746545	0.173695922486447	28.1031278586929	26.7977177743468	29.4085379430389	16.05	11.87	21.58	1.61952595563797	1.69841870061545	1.77731144559293	1.60188077124925	1.67991395789288	1.7579471445365	1.63361554044398	1.71620669119894	1.79648745593831	1.44861308633258	17.7092552853205	-0.19351837697368	83.048339463339	0.190042152822803	0.19356053019412	0.186832676859829	0.177191181975509	0.18067156349971	0.174016365997008	0.225226150842051	0.229921202053427	0.416865694463706	0.000367934131260961	0.00036528405757134	0.00448800663662727
158	27.2519279267591	0.16	1.449560569816	1.37908985029799	1.52003128933401	0.179461243852757	28.3283299826778	27.0382924287227	29.6183675366329	15.88	11.78	21.7	1.65100105891637	1.72977279989211	1.80854454086786	1.63352963761257	1.71146779082894	1.78940594404531	1.66807197814704	1.74560126737876	1.82708603346351	1.449560569816	17.6242196045295	0.252594169355866	83.2872863036575	0.190042152822803	0.19356053019412	0.186832676859829	0.177191181975509	0.18067156349971	0.174016365997008	0.225226150842051	0.229921202053427	0.416865694463706	0.000367934131260961	0.00036528405757134	0.00448800663662727
158	27.2519279267591	0.16	1.45030141651358	1.38000374099251	1.52059909203464	0.183651269554167	28.9877861083374	27.6861993867664	30.2893728299085	16.1	11.86	21.66	1.66880210171953	1.74725601394435	1.82570992616916	1.65048697941111	1.72807985904465	1.80567273867819	1.68469529494341	1.76364518134401	1.84216136402929	1.45030141651358	17.7711609339681	0.115108278614411	83.4419678228892	0.190042152822803	0.19356053019412	0.186832676859829	0.177191181975509	0.18067156349971	0.174016365997008	0.225226150842051	0.229921202053427	0.416865694463706	0.000367934131260961	0.00036528405757134	0.00448800663662727
158	27.2519279267591	0.16	1.45035310457468	1.37959603073928	1.52111017841008	0.18246996941825	28.8164265081294	27.5174136525796	30.1154393636793	15.98	11.73	21.67	1.67026527796802	1.74911338831925	1.82796149867048	1.65228694916254	1.73028635765049	1.80828576613844	1.68485079972024	4.08789386550178	1.84330928307136	1.45035310457468	17.6873907231979	0.479548008458837	83.6022899265656	0.190042152822803	0.19356053019412	0.186832676859829	0.177191181975509	0.18067156349971	0.174016365997008	0.225226150842051	0.229921202053427	0.416865694463706	0.000367934131260961	0.00036528405757134	0.00448800663662727
158	27.2519279267591	0.16	1.45059318028636	1.38065709381898	1.52052926675374	0.186578857372117	28.8477239401472	27.5649349171045	30.1305129631899	15.91	11.73	21.59	1.68016875929069	1.75835875131349	1.83654874333629	1.66229760351394	1.73965592578935	1.81701424806475	1.68987293574653	1.77683044545208	1.85541009637781	1.45059318028636	17.6592139710578	-0.123492571357172	82.956821093248	0.190042152822803	0.19356053019412	0.186832676859829	0.177191181975509	0.18067156349971	0.174016365997008	0.225226150842051	0.229921202053427	0.416865694463706	0.000367934131260961	0.00036528405757134	0.00448800663662727
158	27.2519279267591	0.16	1.45068030499725	1.38088339572482	1.52047721426968	0.184434385765053	28.8851924046685	27.5915896278027	30.1787951815344	16.01	11.82	21.73	1.67167773850761	1.75005259815612	1.82842745780463	1.65359067730346	1.73111754403404	1.80864441076461	1.68751191932321	1.76549972261605	1.84707478333488	1.45068030499725	17.7121974254921	0.352260147165978	83.5501194041184	0.190042152822803	0.19356053019412	0.186832676859829	0.177191181975509	0.18067156349971	0.174016365997008	0.225226150842051	0.229921202053427	0.416865694463706	0.000367934131260961	0.00036528405757134	0.00448800663662727
158	27.2519279267591	0.16	1.45071967424798	1.38061048722004	1.52082886127593	0.185321224160098	29.0618656513368	27.7641746904778	30.3595566121958	16.02	11.73	21.44	1.68090039547532	1.7594652825512	1.83803016962709	1.66267623507578	1.74038932920326	1.81810242333074	1.69987785026742	1.77782493256999	1.85756153293585	1.45071967424798	17.6153141500635	-0.12286517728129	82.8825053021607	0.190042152822803	0.19356053019412	0.186832676859829	0.177191181975509	0.18067156349971	0.174016365997008	0.225226150842051	0.229921202053427	0.416865694463706	0.000367934131260961	0.00036528405757134	0.00448800663662727
158	27.2519279267591	0.16	1.45087167449526	1.38100714805413	1.52073620093639	0.182485536511962	28.3769638296346	27.0978282104334	29.6560994488358	15.96	11.77	21.43	1.64716885715417	1.7249224077215	1.80267595828883	1.62951116565119	1.70643119620434	1.78335122675748	1.66298213746898	1.74232681182503	1.82067623297339	1.45087167449526	17.6054754786245	0.321052978130032	83.335522409012	0.190042152822803	0.19356053019412	0.186832676859829	0.177191181975509	0.18067156349971	0.174016365997008	0.225226150842051	0.229921202053427	0.416865694463706	0.000367934131260961	0.00036528405757134	0.00448800663662727
158	27.2519279267591	0.16	1.45193333455457	1.38203924402298	1.52182742508615	0.182693132941397	28.9611482591037	27.6565872113496	30.2657093068578	15.95	11.83	21.49	1.68147023552139	1.76078517613412	1.84010011674686	1.6634550590746	1.74192022392573	1.82038538877686	1.70053145977061	1.77887409694807	1.85881161294453	1.45193333455457	17.7131034726244	0.519156336477044	83.7282658434257	0.190042152822803	0.19356053019412	0.186832676859829	0.177191181975509	0.18067156349971	0.174016365997008	0.225226150842051	0.229921202053427	0.416865694463706	0.000367934131260961	0.00036528405757134	0.00448800663662727
158	27.2519279267591	0.16	1.45219617501924	1.38183417486923	1.52255817516925	0.185317252220943	28.972969513056	27.679230987389	30.2667080387229	16	11.86	21.51	1.67795027159965	1.75637835045454	1.83480642930944	1.65982449804275	1.73740537086188	1.814986243681	1.69313779333919	1.77564056129935	1.85297091622932	1.45219617501924	17.6832521684722	0.152458356126961	83.3109445734228	0.190042152822803	0.19356053019412	0.186832676859829	0.177191181975509	0.18067156349971	0.174016365997008	0.225226150842051	0.229921202053427	0.416865694463706	0.000367934131260961	0.00036528405757134	0.00448800663662727
158	27.2519279267591	0.16	1.45239328241986	1.38212019502958	1.52266636981014	0.181635572696349	28.4954596506926	27.2073116835074	29.7836076178778	15.98	11.79	21.8	1.65149703941372	1.72968824694205	1.80787945447038	1.63372237961057	1.71107203424463	1.78842168887868	1.66598308928248	1.7466591661269	1.82386294482777	1.45239328241986	17.7053708723588	-0.458120042877746	82.723338360996	0.190042152822803	0.19356053019412	0.186832676859829	0.177191181975509	0.18067156349971	0.174016365997008	0.225226150842051	0.229921202053427	0.416865694463706	0.000367934131260961	0.00036528405757134	0.00448800663662727
158	27.2519279267591	0.16	1.45319156581681	1.38293568935291	1.52344744228071	0.183391059909294	28.7915070507053	27.4976105131341	30.0854035882765	15.97	11.87	21.77	1.67010680704327	1.74869346874521	1.82728013044715	1.65216185113874	1.72990411524109	1.80764637934344	1.68824512535918	1.76770219690515	1.8452116301354	1.45319156581681	17.7289861216383	-0.217591850568787	83.0438985614091	0.190042152822803	0.19356053019412	0.186832676859829	0.177191181975509	0.18067156349971	0.174016365997008	0.225226150842051	0.229921202053427	0.416865694463706	0.000367934131260961	0.00036528405757134	0.00448800663662727
158	27.2519279267591	0.16	1.45360850811255	1.38234554095811	1.52487147526698	0.175140569246127	28.4971213631769	27.1800334828943	29.8142092434595	15.92	11.81	21.58	1.65534418976225	1.73555872560542	1.81577326144859	1.63769558172668	1.71705490273863	1.79641422375058	1.67132260023096	1.7506132974546	1.83571314367154	1.45360850811255	17.696365673418	0.059998768770973	83.2251150712459	0.190042152822803	0.19356053019412	0.186832676859829	0.177191181975509	0.18067156349971	0.174016365997008	0.225226150842051	0.229921202053427	0.416865694463706	0.000367934131260961	0.00036528405757134	0.00448800663662727
158	27.2519279267591	0.16	1.45415215860026	1.38369007499725	1.52461424220328	0.18565514941779	29.2463219315215	27.9418368955399	30.5508069675031	15.74	11.81	21.21	1.72162618033013	1.80200155429681	1.88237692826348	1.70388329858626	1.78343033317723	1.8629773677682	1.7420055111671	1.82283209377272	1.90321751281737	1.45415215860026	17.5105635110869	0.43467835837041	83.2910369973728	0.190042152822803	0.19356053019412	0.186832676859829	0.177191181975509	0.18067156349971	0.174016365997008	0.225226150842051	0.229921202053427	0.416865694463706	0.000367934131260961	0.00036528405757134	0.00448800663662727
158	27.2519279267591	0.16	1.45447257143452	1.38415020370919	1.52479493915985	0.183983950758676	28.8580003911603	27.5636770506661	30.1523237316545	15.96	11.79	21.52	1.6751961271349	1.75385926932999	1.83252241152509	1.65722918172792	1.73504863979644	1.81286809786496	1.69295874136905	1.77090063916	1.85278001464473	1.45447257143452	17.6423724128828	0.551538209821599	83.6509566336148	0.190042152822803	0.19356053019412	0.186832676859829	0.177191181975509	0.18067156349971	0.174016365997008	0.225226150842051	0.229921202053427	0.416865694463706	0.000367934131260961	0.00036528405757134	0.00448800663662727
158	27.2519279267591	0.16	1.45460356212106	1.38445688151371	1.5247502427284	0.181609965736098	28.5708977374566	27.2792283037538	29.8625671711594	15.94	11.75	21.48	1.65953140782596	1.73811009670565	1.81668878558533	1.64178179839831	1.71952004459016	1.797258290782	1.67648384652226	1.75571318494875	1.8337154302303	1.45460356212106	17.6185993245307	-0.255662017712283	82.7590033075858	0.190042152822803	0.19356053019412	0.186832676859829	0.177191181975509	0.18067156349971	0.174016365997008	0.225226150842051	0.229921202053427	0.416865694463706	0.000367934131260961	0.00036528405757134	0.00448800663662727
158	27.2519279267591	0.16	1.4564196848659	1.3859992467149	1.5268401230169	0.182476978065391	28.7665595981163	27.4698251501209	30.0632940461117	16.09	11.83	21.73	1.65625881412045	1.73444379882016	1.81262878351987	1.63809637619151	1.71542398889146	1.79275160159141	1.67290943190446	1.75041120439191	1.82989561346912	1.4564196848659	17.7394479157764	-0.0920517034977849	83.1710465470751	0.190042152822803	0.19356053019412	0.186832676859829	0.177191181975509	0.18067156349971	0.174016365997008	0.225226150842051	0.229921202053427	0.416865694463706	0.000367934131260961	0.00036528405757134	0.00448800663662727
158	27.2519279267591	0.16	1.45789759131928	1.38696339945223	1.52883178318633	0.179687509019545	28.3937289935367	27.1017057730129	29.6857522140606	16.04	11.78	21.62	1.63905270848818	1.71719148605317	1.79533026361816	1.62122967375486	1.69851877141673	1.77580786907859	1.65347004331877	1.73569468665355	1.81175756279503	1.45789759131928	17.6838127877499	-0.032600560943378	83.1065226495104	0.190042152822803	0.19356053019412	0.186832676859829	0.177191181975509	0.18067156349971	0.174016365997008	0.225226150842051	0.229921202053427	0.416865694463706	0.000367934131260961	0.00036528405757134	0.00448800663662727
158	27.2519279267591	0.16	1.45895200559882	1.38860164296224	1.5293023682354	0.185224798398291	28.7112047991921	27.428762244052	29.9936473543323	15.83	11.63	21.51	1.6806375584528	1.75921642779985	1.8377952971469	1.66302993660691	1.74078555467674	1.81854117274657	1.69665414596698	1.77468743086935	1.85381679118003	1.45895200559882	17.5536317559698	-0.0558940017357667	82.851248552722	0.190042152822803	0.19356053019412	0.186832676859829	0.177191181975509	0.18067156349971	0.174016365997008	0.225226150842051	0.229921202053427	0.416865694463706	0.000367934131260961	0.00036528405757134	0.00448800663662727
158	27.2519279267591	0.16	1.45896636599009	1.3889973981344	1.52893533384577	0.181924925277115	28.9863312303543	27.6772671804316	30.295395280277	16.08	11.9	21.92	1.66974751631783	1.74872230930624	1.82769710229464	1.65146673082786	1.7295768893517	1.80768704787554	1.68719757739503	1.76463632479194	1.84378371778813	1.45896636599009	17.8128349083731	-0.219423152099031	83.1800652740797	0.190042152822803	0.19356053019412	0.186832676859829	0.177191181975509	0.18067156349971	0.174016365997008	0.225226150842051	0.229921202053427	0.416865694463706	0.000367934131260961	0.00036528405757134	0.00448800663662727
158	27.2519279267591	0.16	1.45903467943743	1.38817130794376	1.52989805093109	0.179221514284456	28.4019565042844	27.1075122959052	29.6964007126636	15.91	11.73	21.65	1.65254640783264	1.73145918681974	1.81037196580683	1.63497694744308	1.71305074548655	1.79112454353001	1.66998445368315	1.74825086064528	1.82632877919506	1.45903467943743	17.5975331500317	0.507700539395086	83.5430755417223	0.190042152822803	0.19356053019412	0.186832676859829	0.177191181975509	0.18067156349971	0.174016365997008	0.225226150842051	0.229921202053427	0.416865694463706	0.000367934131260961	0.00036528405757134	0.00448800663662727
158	27.2519279267591	0.16	1.46028210000187	1.38957239276483	1.53099180723891	0.187321639970511	28.8623341048652	27.5820274889972	30.1426407207333	16	11.72	21.72	1.67205984370342	1.74967376388659	1.82728768406975	1.65399776628073	1.73077327829285	1.80754879030497	1.68819965791753	1.76539919432439	1.84229960143736	1.46028210000187	17.6521248709956	-0.199540129750717	82.8440981992057	0.190042152822803	0.19356053019412	0.186832676859829	0.177191181975509	0.18067156349971	0.174016365997008	0.225226150842051	0.229921202053427	0.416865694463706	0.000367934131260961	0.00036528405757134	0.00448800663662727
158	27.2519279267591	0.16	1.46117843527875	1.39008416747696	1.53227270308053	0.181341413182203	28.9903381047083	27.6785207832749	30.3021554261417	15.96	11.85	21.65	1.68183507419759	1.7615452725641	1.84125547093062	1.66378657942347	1.74264137340419	1.82149616738491	1.70095516716873	1.7784381872228	1.85917366592771	1.46117843527875	17.7122790227678	0.299387011469291	83.5359086973927	0.190042152822803	0.19356053019412	0.186832676859829	0.177191181975509	0.18067156349971	0.174016365997008	0.225226150842051	0.229921202053427	0.416865694463706	0.000367934131260961	0.00036528405757134	0.00448800663662727
158	27.2519279267591	0.16	1.46149097157399	1.39077568819211	1.53220625495587	0.182183774853093	28.5707171002037	27.2815437421	29.8598904583073	15.99	11.79	21.68	1.65448843705472	1.73267031834797	1.81085219964122	1.63663569297395	1.71397395331028	1.79131221364661	1.66907459900163	1.74910471192857	1.83078402391536	1.46149097157399	17.6526855647544	0.189401252160902	83.3171536059367	0.190042152822803	0.19356053019412	0.186832676859829	0.177191181975509	0.18067156349971	0.174016365997008	0.225226150842051	0.229921202053427	0.416865694463706	0.000367934131260961	0.00036528405757134	0.00448800663662727
158	27.2519279267591	0.16	1.46179448009874	1.39101286824496	1.53257609195253	0.183479323665322	29.1061576513245	27.798505979954	30.4138093226949	16.1	11.96	21.53	1.67538453331637	1.75419522144325	1.83300590957013	1.6569915420385	1.73493701727217	1.81288249250583	1.69472437260438	1.77263442845444	1.85319847560991	1.46179448009874	17.7292450364322	0.279485101727495	83.562462434004	0.190042152822803	0.19356053019412	0.186832676859829	0.177191181975509	0.18067156349971	0.174016365997008	0.225226150842051	0.229921202053427	0.416865694463706	0.000367934131260961	0.00036528405757134	0.00448800663662727
158	27.2519279267591	0.16	1.46186963562029	1.39175071150673	1.53198855973385	0.183738231154215	28.7653655905719	27.4741402864532	30.0565908946907	16.12	11.9	21.84	1.65370804219614	1.73142875146838	1.80914946074063	1.63548906823505	1.71235352504777	1.78921798186049	1.66814099886348	1.74752422771834	1.8253860931911	1.46186963562029	17.8050150269247	0.596778009977408	83.9484415336052	0.190042152822803	0.19356053019412	0.186832676859829	0.177191181975509	0.18067156349971	0.174016365997008	0.225226150842051	0.229921202053427	0.416865694463706	0.000367934131260961	0.00036528405757134	0.00448800663662727
158	27.2519279267591	0.16	1.46190571663726	1.39119993776864	1.53261149550589	0.178766054903129	28.6408793656465	27.3335216507306	29.9482370805624	16.1	11.96	21.7	1.64674139708283	1.72550475942805	1.80426812177328	1.62864423246832	1.70654201049261	1.7844397885169	1.66331268225218	1.74475670611569	1.82142093404806	1.46190571663726	17.7742260816447	0.0351748855924643	83.4057707246441	0.190042152822803	0.19356053019412	0.186832676859829	0.177191181975509	0.18067156349971	0.174016365997008	0.225226150842051	0.229921202053427	0.416865694463706	0.000367934131260961	0.00036528405757134	0.00448800663662727
158	27.2519279267591	0.16	1.46243220508847	1.39230923359638	1.53255517658056	0.182830846111849	28.8577506788648	27.5584463283583	30.1570550293714	15.97	11.92	21.73	1.67384792274455	1.7527652122824	1.83168250182025	1.65586417028681	1.73393357574846	1.8120029812101	1.69230453591686	1.77021173948554	1.85194154843624	1.46243220508847	17.7250682077269	0.146809708581209	83.4139612481054	0.190042152822803	0.19356053019412	0.186832676859829	0.177191181975509	0.18067156349971	0.174016365997008	0.225226150842051	0.229921202053427	0.416865694463706	0.000367934131260961	0.00036528405757134	0.00448800663662727
158	27.2519279267591	0.16	1.46313106026813	1.39280036378293	1.53346175675333	0.183583195550551	28.8894247075851	27.5919599608861	30.1868894542841	16.02	11.85	21.88	1.67099089553913	1.74956638572143	1.82814187590373	1.65288980654066	1.73061412395793	1.8083384413752	1.6866295961569	1.76671466457235	1.84773183862085	1.46313106026813	17.7656885815904	-0.088354477806942	83.2201422410033	0.190042152822803	0.19356053019412	0.186832676859829	0.177191181975509	0.18067156349971	0.174016365997008	0.225226150842051	0.229921202053427	0.416865694463706	0.000367934131260961	0.00036528405757134	0.00448800663662727
158	27.2519279267591	0.16	1.46323393836785	1.39221994932275	1.53424792741294	0.182254149268122	28.6576078801514	27.3648191240531	29.9503966362497	15.97	11.78	21.69	1.66202378484395	1.74054232544434	1.81906086604473	1.64416514082174	1.72183999032786	1.79951483983398	1.67944169451633	1.75600752652466	1.83494606647111	1.46323393836785	17.6192531312943	-0.229814839958187	82.8141181687838	0.190042152822803	0.19356053019412	0.186832676859829	0.177191181975509	0.18067156349971	0.174016365997008	0.225226150842051	0.229921202053427	0.416865694463706	0.000367934131260961	0.00036528405757134	0.00448800663662727
158	27.2519279267591	0.16	1.4637061078496	1.391550342881	1.5358618728182	0.175539119885018	28.4517585438133	27.1385782684351	29.7649388191914	15.81	11.72	21.25	1.66448299193848	1.74502391829416	1.82556484464984	1.64709445800234	1.72679398877876	1.80649351955517	1.68294557376512	1.76325930487972	1.84528356259307	1.4637061078496	17.4765972637394	-0.255721470981825	82.6100421904273	0.190042152822803	0.19356053019412	0.186832676859829	0.177191181975509	0.18067156349971	0.174016365997008	0.225226150842051	0.229921202053427	0.416865694463706	0.000367934131260961	0.00036528405757134	0.00448800663662727
158	27.2519279267591	0.16	1.46383206264144	1.39174421939145	1.53591990589143	0.176718021309129	28.7709251447372	27.448397132931	30.0934531565435	16.09	11.86	21.63	1.65519262491906	1.73494367926257	1.81469473360608	1.63704867946241	1.71592551605124	1.79480235264007	1.67317563238047	1.75166550963348	1.83479837148946	1.46383206264144	17.6818320062458	0.0297330810104946	83.2470033839566	0.190042152822803	0.19356053019412	0.186832676859829	0.177191181975509	0.18067156349971	0.174016365997008	0.225226150842051	0.229921202053427	0.416865694463706	0.000367934131260961	0.00036528405757134	0.00448800663662727
158	27.2519279267591	0.16	1.46394540602413	1.39349394680112	1.53439686524714	0.187212486930321	29.322474421241	28.0212898974063	30.6236589450757	16.01	11.82	21.74	1.69789551924538	1.77673826277429	1.8555810063032	1.6795303516466	1.75752029817921	1.83551024471181	1.71469240864905	1.79341566685676	1.87367748029837	1.46394540602413	17.7050110006599	0.327413754582384	83.5429240415884	0.190042152822803	0.19356053019412	0.186832676859829	0.177191181975509	0.18067156349971	0.174016365997008	0.225226150842051	0.229921202053427	0.416865694463706	0.000367934131260961	0.00036528405757134	0.00448800663662727
158	27.2519279267591	0.16	1.46459270809638	1.39441659133661	1.53476882485615	0.1846773560337	28.7853083595745	27.497219031844	30.073397687305	16.09	11.85	21.76	1.65756440450746	1.7352119301354	1.81285945576333	1.63937722897571	1.71617278820381	1.79296834743191	1.6725827194562	1.75202026354978	1.83145975586932	1.46459270809638	17.6886467538639	0.205942211585349	83.397870428097	0.190042152822803	0.19356053019412	0.186832676859829	0.177191181975509	0.18067156349971	0.174016365997008	0.225226150842051	0.229921202053427	0.416865694463706	0.000367934131260961	0.00036528405757134	0.00448800663662727
158	27.2519279267591	0.16	1.46461098382837	1.39372753174084	1.5354944359159	0.178736171133982	28.6646124425758	27.3560382084083	29.9731866767434	15.85	11.77	21.6	1.67375845176602	1.75382257389932	1.83388669603261	1.65614880263211	1.73537056839225	1.81459233415238	1.69287185001335	1.7695178082676	1.85156924341225	1.46461098382837	17.590995391664	0.440845247362185	83.4629017287266	0.190042152822803	0.19356053019412	0.186832676859829	0.177191181975509	0.18067156349971	0.174016365997008	0.225226150842051	0.229921202053427	0.416865694463706	0.000367934131260961	0.00036528405757134	0.00448800663662727
158	27.2519279267591	0.16	1.46629630542647	1.39499767947486	1.53759493137808	0.178739795350935	28.5969226904562	27.2914546912567	29.9023906896558	15.9	11.83	21.7	1.66480645808951	1.74444133209983	1.82407620611015	1.64713855046075	1.72592829223891	1.80471803401707	1.68327350867501	1.76072728022843	1.84315226292208	1.46629630542647	17.6495690281123	-0.429585597108283	82.7172106903014	0.190042152822803	0.19356053019412	0.186832676859829	0.177191181975509	0.18067156349971	0.174016365997008	0.225226150842051	0.229921202053427	0.416865694463706	0.000367934131260961	0.00036528405757134	0.00448800663662727
158	27.2519279267591	0.16	1.46647001386006	1.39609688319476	1.53684314452537	0.180768507190332	28.6383259128907	27.3399312286073	29.9367205971741	15.87	11.71	21.53	1.67079741444694	1.75014488841434	1.82949236238174	1.65315858125814	1.73166837326293	1.81017816526771	1.68767946862326	1.76809918458307	1.84878925288715	1.46647001386006	17.6018634360668	0.525657025233719	83.5497719476261	0.190042152822803	0.19356053019412	0.186832676859829	0.177191181975509	0.18067156349971	0.174016365997008	0.225226150842051	0.229921202053427	0.416865694463706	0.000367934131260961	0.00036528405757134	0.00448800663662727
158	27.2519279267591	0.16	1.46703822368233	1.39650983432555	1.53756661303911	0.183610913876123	28.6612477815696	27.3741497960435	29.9483457670958	15.99	11.81	21.56	1.66076315898259	1.73885014733799	1.81693713569338	1.6428626711252	1.72010800112653	1.79735333112787	1.67778695452342	1.75701877015885	1.83437343981074	1.46703822368233	17.6848563272772	-0.0031873402329483	83.160844878449	0.190042152822803	0.19356053019412	0.186832676859829	0.177191181975509	0.18067156349971	0.174016365997008	0.225226150842051	0.229921202053427	0.416865694463706	0.000367934131260961	0.00036528405757134	0.00448800663662727
158	27.2519279267591	0.16	1.46762330746483	1.39696815240149	1.53827846252818	0.187725709516724	29.3284101814198	28.0291528802738	30.6276674825659	16.05	11.91	21.63	1.69455010289099	1.77309891250872	1.85164772212645	1.67610569314053	1.75379953457082	1.8314933760011	1.71216933583027	1.78890776774291	1.8703272699362	1.46762330746483	17.7155746511546	-0.0358038416618201	83.2023565033168	0.190042152822803	0.19356053019412	0.186832676859829	0.177191181975509	0.18067156349971	0.174016365997008	0.225226150842051	0.229921202053427	0.416865694463706	0.000367934131260961	0.00036528405757134	0.00448800663662727
158	27.2519279267591	0.16	1.4678641997602	1.39667093723601	1.53905746228439	0.182708668329578	28.9865711243521	27.6809328193369	30.2922094293673	16.13	11.91	21.49	1.66466234230421	1.74318017742248	1.82169801254075	1.64627784651691	1.72392853232071	1.80157921812451	1.68313123709194	1.76268664930161	1.84197596483792	1.4678641997602	17.6832559399601	0.320086550337996	83.5431316851252	0.190042152822803	0.19356053019412	0.186832676859829	0.177191181975509	0.18067156349971	0.174016365997008	0.225226150842051	0.229921202053427	0.416865694463706	0.000367934131260961	0.00036528405757134	0.00448800663662727
158	27.2519279267591	0.16	1.46847720487511	1.39781957566871	1.53913483408152	0.180919941137568	28.9052388191884	27.5954125766567	30.2150650617202	15.9	11.77	21.49	1.68354289645372	1.76345286917391	1.84336284189409	1.66568208251013	1.74474428523407	1.82380648795802	1.70210558069754	1.78190818139919	1.8641536784369	1.46847720487511	17.6431964711588	-0.110736382524407	82.9678120769354	0.190042152822803	0.19356053019412	0.186832676859829	0.177191181975509	0.18067156349971	0.174016365997008	0.225226150842051	0.229921202053427	0.416865694463706	0.000367934131260961	0.00036528405757134	0.00448800663662727
158	27.2519279267591	0.16	1.46896715261976	1.39828414236007	1.53965016287945	0.185793742932786	29.1412307528271	27.842028594095	30.4404329115591	15.81	11.69	21.47	1.70754726478505	1.7872271302463	1.86690699570755	1.68970638652166	1.76855373694273	1.84740108736381	1.72377951066107	1.80400133973939	1.88755739436569	1.46896715261976	17.5731673889658	0.0988627191780037	83.0487098646544	0.190042152822803	0.19356053019412	0.186832676859829	0.177191181975509	0.18067156349971	0.174016365997008	0.225226150842051	0.229921202053427	0.416865694463706	0.000367934131260961	0.00036528405757134	0.00448800663662727
158	27.2519279267591	0.16	1.46993502575698	1.39943063238262	1.54043941913134	0.180619482495873	28.6068496750824	27.3092291044075	29.9044702457572	15.81	11.78	21.83	1.67525144655036	1.75485240232196	1.83445335809357	1.65775967569838	1.73652949553465	1.81529931537091	1.6885412539096	1.77352538116953	1.85249223679451	1.46993502575698	17.6581683057619	0.281562362630205	83.3845252252218	0.190042152822803	0.19356053019412	0.186832676859829	0.177191181975509	0.18067156349971	0.174016365997008	0.225226150842051	0.229921202053427	0.416865694463706	0.000367934131260961	0.00036528405757134	0.00448800663662727
158	27.2519279267591	0.16	1.47021553906426	1.39940997601188	1.54102110211664	0.187884711451895	29.4066424510412	28.1045982396881	30.7086866623943	15.94	11.85	21.44	1.70967142608552	1.78887795893348	1.86808449178143	1.69138337263573	1.76974264718352	1.84810192173132	1.72906544481291	1.80812399517664	1.88930000598242	1.47021553906426	17.6187045298871	-0.182740317178184	82.8803483547227	0.190042152822803	0.19356053019412	0.186832676859829	0.177191181975509	0.18067156349971	0.174016365997008	0.225226150842051	0.229921202053427	0.416865694463706	0.000367934131260961	0.00036528405757134	0.00448800663662727
158	27.2519279267591	0.16	1.47030111777773	1.39983207745436	1.54077015810111	0.1857941406677	29.3221820717427	28.014914287182	30.6294498563034	16.08	11.91	21.65	1.69024170786109	1.76911392964114	1.84798615142119	1.67174029044727	1.74974917540944	1.82775806037162	1.70769885355912	1.7886078246429	1.86676298995695	1.47030111777773	17.7247275766474	-0.302565861163889	82.9592684543512	0.190042152822803	0.19356053019412	0.186832676859829	0.177191181975509	0.18067156349971	0.174016365997008	0.225226150842051	0.229921202053427	0.416865694463706	0.000367934131260961	0.00036528405757134	0.00448800663662727
158	27.2519279267591	0.16	1.4710810997136	1.39854561465165	1.54361658477556	0.181123099265795	28.9195081747956	27.6099329194245	30.2290834301667	16	11.83	21.63	1.6736488561726	1.75303221196054	1.83241556774848	1.65556650501783	1.73409219122358	1.81261787742933	1.68887362066204	1.76881911343347	1.84961952657342	1.4710810997136	17.5707441322802	-0.289604211046783	82.7280241763787	0.190042152822803	0.19356053019412	0.186832676859829	0.177191181975509	0.18067156349971	0.174016365997008	0.225226150842051	0.229921202053427	0.416865694463706	0.000367934131260961	0.00036528405757134	0.00448800663662727
158	27.2519279267591	0.16	1.47122098305191	1.3998665482949	1.54257541780892	0.177882023652468	28.256628920553	26.9629140871502	29.5503437539558	15.89	11.71	21.62	1.64569395801983	1.7246564424846	1.80361892694937	1.62825721331541	1.70638306064232	1.78450890796922	1.660085901015	1.75072721913895	1.82043177613557	1.47122098305191	17.5653729360975	-0.621490639540819	82.3230173025979	0.190042152822803	0.19356053019412	0.186832676859829	0.177191181975509	0.18067156349971	0.174016365997008	0.225226150842051	0.229921202053427	0.416865694463706	0.000367934131260961	0.00036528405757134	0.00448800663662727
158	27.2519279267591	0.16	1.47193556614123	1.40098917552308	1.54288195675938	0.186263266664851	29.2337081481894	27.9324021616687	30.53501413471	16.07	11.84	21.83	1.68651935728384	1.76509039185917	1.8436614264345	1.66809656233214	1.74580932151747	1.82352208070279	1.70063663381196	1.78043109660749	1.85899113072709	1.47193556614123	17.7824577288513	-0.23120199657606	83.0962499771252	0.190042152822803	0.19356053019412	0.186832676859829	0.177191181975509	0.18067156349971	0.174016365997008	0.225226150842051	0.229921202053427	0.416865694463706	0.000367934131260961	0.00036528405757134	0.00448800663662727
158	27.2519279267591	0.16	1.47208096531369	1.40133998530618	1.5428219453212	0.181707373685315	28.6648681734555	27.3693749072803	29.9603614396307	15.86	11.74	21.59	1.67363896421694	1.75285845737295	1.83207795052896	1.65600198245288	1.73438665233695	1.81277132222102	1.68965249723314	1.77158174961434	1.85187236654371	1.47208096531369	17.6140020746876	0.385179527120542	83.3775932663595	0.190042152822803	0.19356053019412	0.186832676859829	0.177191181975509	0.18067156349971	0.174016365997008	0.225226150842051	0.229921202053427	0.416865694463706	0.000367934131260961	0.00036528405757134	0.00448800663662727
158	27.2519279267591	0.16	1.47285271029463	1.40156793381066	1.5441374867786	0.177408891951452	28.7607772444973	27.4418461718264	30.0797083171681	16.06	11.98	21.72	1.65758547515107	1.73725362047539	1.8169217657997	1.63949941559509	1.71829829484375	1.79709717409241	1.67549086964283	1.75532944435434	1.83490763131459	1.47285271029463	17.7573667124359	-0.43306284897198	82.9304124480644	0.190042152822803	0.19356053019412	0.186832676859829	0.177191181975509	0.18067156349971	0.174016365997008	0.225226150842051	0.229921202053427	0.416865694463706	0.000367934131260961	0.00036528405757134	0.00448800663662727
158	27.2519279267591	0.16	1.4750688202663	1.40423684167643	1.54590079885617	0.183878707256566	28.9177490314397	27.6202910987898	30.2152069640895	16.08	11.92	21.65	1.6659301850251	1.74418693931023	1.82244369359536	1.64767974390405	1.72507918718105	1.80247863045804	1.68467054508088	1.76330040782858	1.84257030427687	1.4750688202663	17.7301316807468	0.0250661412538337	83.3098157509641	0.190042152822803	0.19356053019412	0.186832676859829	0.177191181975509	0.18067156349971	0.174016365997008	0.225226150842051	0.229921202053427	0.416865694463706	0.000367934131260961	0.00036528405757134	0.00448800663662727
158	27.2519279267591	0.16	1.47598122560887	1.40507834259093	1.54688410862681	0.181860515273277	28.7985047441201	27.4976417035837	30.0993677846565	16.02	11.79	21.75	1.66541140691014	1.7441989687633	1.82298653061646	1.6473747670476	1.72530904852037	1.80324332999314	1.68017156731046	1.75974161694109	1.8388275666747	1.47598122560887	17.6933687204107	0.0148395598259585	83.1897402981122	0.190042152822803	0.19356053019412	0.186832676859829	0.177191181975509	0.18067156349971	0.174016365997008	0.225226150842051	0.229921202053427	0.416865694463706	0.000367934131260961	0.00036528405757134	0.00448800663662727
158	27.2519279267591	0.16	1.47648791686949	1.40527552739598	1.54770030634299	0.184320142131265	28.8267833379889	27.5353059027188	30.118260773259	16.05	11.76	21.59	1.66401029058902	1.74205669944118	1.82010310829335	1.64587766080778	1.72307360218058	1.80026954355338	1.67884205872496	1.80459112114578	1.83823491306588	1.47648791686949	17.6290567078208	-0.197037487665057	82.8499050835453	0.190042152822803	0.19356053019412	0.186832676859829	0.177191181975509	0.18067156349971	0.174016365997008	0.225226150842051	0.229921202053427	0.416865694463706	0.000367934131260961	0.00036528405757134	0.00448800663662727
158	27.2519279267591	0.16	1.48098331980048	1.41000189068704	1.55196474891392	0.185683520246151	29.3639174596957	28.0543101394922	30.6735247798992	16.02	11.85	21.71	1.69913910517718	1.77845686416394	1.8577746231507	1.68073757494379	1.75919632942904	1.83765508391429	1.71466167633894	1.79588665631659	1.87373361753902	1.48098331980048	17.6780243516837	0.0105554426860519	83.1736221916556	0.190042152822803	0.19356053019412	0.186832676859829	0.177191181975509	0.18067156349971	0.174016365997008	0.225226150842051	0.229921202053427	0.416865694463706	0.000367934131260961	0.00036528405757134	0.00448800663662727
158	27.2519279267591	0.16	1.48169750092137	1.41041407742476	1.55298092441798	0.186148470769783	29.0819623952208	27.7869207574488	30.3770040329928	15.95	11.79	21.77	1.68998401002776	1.76874767294885	1.84751133586994	1.67189553880533	1.74981616756653	1.82773679632773	1.70396245834763	1.78391875207141	1.86430239665262	1.48169750092137	17.6711805176989	-0.0796311086151708	83.0557981258687	0.190042152822803	0.19356053019412	0.186832676859829	0.177191181975509	0.18067156349971	0.174016365997008	0.225226150842051	0.229921202053427	0.416865694463706	0.000367934131260961	0.00036528405757134	0.00448800663662727
158	27.2519279267591	0.16	1.48172256538536	1.41024905495836	1.55319607581236	0.189027919479818	29.2917326901628	27.9996146072608	30.5838507730648	16.03	11.82	21.8	1.69425387351293	1.77243980920167	1.85062574489041	1.67585771396124	1.75319470902183	1.83053170408242	1.70922223583404	1.78805974047075	1.86770063527745	1.48172256538536	17.7007167390295	0.414761600051528	83.5915218758067	0.190042152822803	0.19356053019412	0.186832676859829	0.177191181975509	0.18067156349971	0.174016365997008	0.225226150842051	0.229921202053427	0.416865694463706	0.000367934131260961	0.00036528405757134	0.00448800663662727
158	27.2519279267591	0.16	1.48307255093379	1.4119084615123	1.55423664035529	0.183063742239567	29.0257158625268	27.7198666689349	30.3315650561186	15.87	11.77	21.4	1.69406801348102	1.77387349652013	1.85367897955923	1.67618509736486	1.75514813798286	1.83411117860086	1.71336847713841	1.79169630036736	1.87189257580303	1.48307255093379	17.56730452523	0.206439112644886	83.2285455294807	0.190042152822803	0.19356053019412	0.186832676859829	0.177191181975509	0.18067156349971	0.174016365997008	0.225226150842051	0.229921202053427	0.416865694463706	0.000367934131260961	0.00036528405757134	0.00448800663662727
158	27.2519279267591	0.16	1.48401629858649	1.41282762503117	1.55520497214182	0.187460386829228	29.5098360346893	28.2014030574399	30.8182690119387	16.1	11.94	21.59	1.69942370399781	1.77827020720551	1.85711671041321	1.68075948843626	1.75874004624807	1.83672060405987	1.71559814630078	1.79719224635696	1.87545937185011	1.48401629858649	17.7372525678427	-0.388253227665901	82.9302843207553	0.190042152822803	0.19356053019412	0.186832676859829	0.177191181975509	0.18067156349971	0.174016365997008	0.225226150842051	0.229921202053427	0.416865694463706	0.000367934131260961	0.00036528405757134	0.00448800663662727
158	27.2519279267591	0.16	1.4860418185463	1.41393041519362	1.55815322189898	0.178264125505568	29.0440168468715	27.7159865128172	30.3720471809259	16.03	11.8	21.72	1.67714474029359	1.75750627058513	1.83786780087667	1.65893595863402	1.73842500277469	1.81791404691535	1.69441687370342	1.77528885086585	1.85731075341211	1.4860418185463	17.7104880130619	-0.0198779102349802	83.2143964734705	0.190042152822803	0.19356053019412	0.186832676859829	0.177191181975509	0.18067156349971	0.174016365997008	0.225226150842051	0.229921202053427	0.416865694463706	0.000367934131260961	0.00036528405757134	0.00448800663662727
158	27.2519279267591	0.16	1.48799342517326	1.41593170543514	1.56005514491139	0.179890114596852	28.8977345581963	27.5836801739675	30.2117889424251	15.88	11.73	21.46	1.68481498047182	1.76507760307114	1.84534022567045	1.66700134824696	1.74641535016272	1.82582935207849	1.6991820278443	1.78302881340772	1.86455377797622	1.48799342517326	17.5313995934157	0.00380170641513162	82.9253939304949	0.190042152822803	0.19356053019412	0.186832676859829	0.177191181975509	0.18067156349971	0.174016365997008	0.225226150842051	0.229921202053427	0.416865694463706	0.000367934131260961	0.00036528405757134	0.00448800663662727
158	27.2519279267591	0.16	1.48957320388683	1.41792780822761	1.56121859954606	0.18149737559742	28.6042340411975	27.3105674759387	29.8979006064563	15.85	11.79	21.61	1.67051243412698	1.74964246629431	1.82877249846165	1.65292275409914	1.73121958567606	1.80951641725297	1.68601866603524	1.76874176489585	1.84791504225251	1.48957320388683	17.5939878394838	-0.221791148381197	82.7760074743801	0.190042152822803	0.19356053019412	0.186832676859829	0.177191181975509	0.18067156349971	0.174016365997008	0.225226150842051	0.229921202053427	0.416865694463706	0.000367934131260961	0.00036528405757134	0.00448800663662727
158	27.2519279267591	0.16	1.48959072052406	1.41738503894701	1.56179640210112	0.181976108410498	29.2571998956559	27.9361301880757	30.578269603236	16	11.83	21.62	1.69348696628639	1.77357015305138	1.85365333981637	1.67519224382284	1.75441029273615	1.83362834164946	1.71019551443711	1.79201866823938	1.87411865748969	1.48959072052406	17.6561682982304	-0.0871733882660109	83.0772266845464	0.190042152822803	0.19356053019412	0.186832676859829	0.177191181975509	0.18067156349971	0.174016365997008	0.225226150842051	0.229921202053427	0.416865694463706	0.000367934131260961	0.00036528405757134	0.00448800663662727
158	27.2519279267591	0.16	1.49048274755759	1.41887408363838	1.5620914114768	0.180317364075474	28.9334316459422	27.6196560011263	30.2472072907581	15.91	11.89	21.43	1.68338516779621	1.76345823004596	1.84353129229571	1.66547617591687	1.7446973666823	1.82391855744772	1.69925660225455	1.78385850640376	1.86338527705426	1.49048274755759	17.6089531143621	0.356713694975379	83.4809178173521	0.190042152822803	0.19356053019412	0.186832676859829	0.177191181975509	0.18067156349971	0.174016365997008	0.225226150842051	0.229921202053427	0.416865694463706	0.000367934131260961	0.00036528405757134	0.00448800663662727
158	27.2519279267591	0.16	1.4920482795801	1.4195915721062	1.56450498705399	0.175749753433757	28.8474345315728	27.5169600631231	30.1779090000226	15.91	11.78	21.6	1.6775284992845	1.75863879756145	1.8397490958384	1.65969407714906	1.73994206202888	1.82019004690869	1.69453895569117	1.77618755579929	1.85890115522686	1.4920482795801	17.6042170044193	0.285410280313283	83.3710608399872	0.190042152822803	0.19356053019412	0.186832676859829	0.177191181975509	0.18067156349971	0.174016365997008	0.225226150842051	0.229921202053427	0.416865694463706	0.000367934131260961	0.00036528405757134	0.00448800663662727
158	27.2519279267591	0.16	1.49267991234392	1.42114068647281	1.56421913821503	0.184907892950791	29.2128597252443	27.906638128153	30.5190813223357	16.12	11.92	21.85	1.67912446051845	1.75771897356805	1.83631348661765	1.6606069535659	1.73833472059634	1.81606248762678	1.6951992534587	1.77051197962535	1.85303816204234	1.49267991234392	17.7793731054153	0.353565089947149	83.6779491389624	0.190042152822803	0.19356053019412	0.186832676859829	0.177191181975509	0.18067156349971	0.174016365997008	0.225226150842051	0.229921202053427	0.416865694463706	0.000367934131260961	0.00036528405757134	0.00448800663662727
158	27.2519279267591	0.16	1.49305493226918	1.42104076554884	1.56506909898953	0.181928419467832	29.0563548375355	27.7441438256914	30.3685658493796	16	11.88	21.76	1.68212702245825	1.76168635635077	1.84124569024328	1.66396345002978	1.74266370389789	1.82136395776599	1.69993801898992	1.77836928451884	1.85877443263945	1.49305493226918	17.6917911250358	0.111517976494591	83.3433058980444	0.190042152822803	0.19356053019412	0.186832676859829	0.177191181975509	0.18067156349971	0.174016365997008	0.225226150842051	0.229921202053427	0.416865694463706	0.000367934131260961	0.00036528405757134	0.00448800663662727
158	27.2519279267591	0.16	1.49318586223077	1.4214427482902	1.56492897617135	0.183238880810121	29.2259109098719	27.9118244619259	30.539997357818	16.05	11.9	21.73	1.68680683045283	1.76622156019307	1.8456362899333	1.66842708055255	1.7469764931476	1.82552590574264	1.70450298449731	1.78265069757651	1.86312362642401	1.49318586223077	17.685149522035	0.131067324812624	83.3339609502333	0.190042152822803	0.19356053019412	0.186832676859829	0.177191181975509	0.18067156349971	0.174016365997008	0.225226150842051	0.229921202053427	0.416865694463706	0.000367934131260961	0.00036528405757134	0.00448800663662727
158	27.2519279267591	0.16	1.49499688183564	1.42266379831339	1.56732996535788	0.178341382054731	29.0642665676643	27.7356606595481	30.3928724757806	16.09	11.99	21.62	1.67222538657134	1.75232906809427	1.83243274961721	1.65388600363028	1.73311118390439	1.81233636417849	1.6921640104872	1.7706684924125	1.85411769284493	1.49499688183564	17.7571878325217	0.404863136575578	83.8103395973642	0.190042152822803	0.19356053019412	0.186832676859829	0.177191181975509	0.18067156349971	0.174016365997008	0.225226150842051	0.229921202053427	0.416865694463706	0.000367934131260961	0.00036528405757134	0.00448800663662727
158	27.2519279267591	0.16	1.50402114239819	1.43126976596002	1.57677251883637	0.183113147480595	29.2593273760325	27.9431855364419	30.575469215623	15.91	11.84	21.44	1.70308805345998	1.78330458570689	1.8635211179538	1.68496896606631	1.76433207775447	1.84369518944262	1.72104401760856	1.80176462838597	1.88444401123963	1.50402114239819	17.5613710841382	-0.00953892438512762	82.9615576418257	0.190042152822803	0.19356053019412	0.186832676859829	0.177191181975509	0.18067156349971	0.174016365997008	0.225226150842051	0.229921202053427	0.416865694463706	0.000367934131260961	0.00036528405757134	0.00448800663662727
158	27.2519279267591	0.16	1.50464592620162	1.43200425335402	1.57728759904922	0.179976354570862	29.1508190259474	27.8256435460159	30.4759945058789	16.06	11.85	21.56	1.68117186116158	1.76123641471909	1.8413009682766	1.66284063092859	1.74203217334508	1.82122371576157	1.70030729016941	1.77844822736067	1.85961133223834	1.50464592620162	17.644162613236	0.449861330190322	83.6440923724492	0.190042152822803	0.19356053019412	0.186832676859829	0.177191181975509	0.18067156349971	0.174016365997008	0.225226150842051	0.229921202053427	0.416865694463706	0.000367934131260961	0.00036528405757134	0.00448800663662727
158	27.2519279267591	0.16	1.50642168571578	1.43422225340188	1.57862111802967	0.181685061047652	29.2179524727971	27.8973637739598	30.5385411716345	15.96	11.89	21.54	1.69522199037716	1.77546939370358	1.85571679702999	1.67703254671954	1.75641890905559	1.83580527139164	1.71178942918854	1.7985340469911	1.87659189229109	1.50642168571578	17.6416693578844	-0.0134664573149191	83.1322444719365	0.190042152822803	0.19356053019412	0.186832676859829	0.177191181975509	0.18067156349971	0.174016365997008	0.225226150842051	0.229921202053427	0.416865694463706	0.000367934131260961	0.00036528405757134	0.00448800663662727
158	27.2519279267591	0.16	1.51832862523648	1.44412935018572	1.59252790028725	0.17909399742536	29.4046532854966	28.0639291381366	30.7453774328566	16.07	11.76	21.45	1.69397492306149	1.77490276011495	1.8558305971684	1.67545603787804	1.75549915503268	1.83554227218731	1.7110054389211	1.7917353561865	1.87420365763238	1.51832862523648	17.518522411086	0.141378386493615	83.1536403967327	0.190042152822803	0.19356053019412	0.186832676859829	0.177191181975509	0.18067156349971	0.174016365997008	0.225226150842051	0.229921202053427	0.416865694463706	0.000367934131260961	0.00036528405757134	0.00448800663662727
158	27.2519279267591	0.16	1.5189521069508	1.44601009947413	1.59189411442746	0.179639352987268	29.2380192906312	27.9073602634818	30.5686783177806	16.12	11.91	21.75	1.67956311340222	1.75964685465955	1.83973059591688	1.66105264813452	1.74025378647017	1.81945492480581	1.69795137809658	1.77776325745345	1.85915265680725	1.5189521069508	17.7112532347279	0.00485691291841635	83.2923434584982	0.190042152822803	0.19356053019412	0.186832676859829	0.177191181975509	0.18067156349971	0.174016365997008	0.225226150842051	0.229921202053427	0.416865694463706	0.000367934131260961	0.00036528405757134	0.00448800663662727
158	27.2519279267591	0.16	1.53841183945302	1.46454339695367	1.61228028195238	0.181933902660395	29.5882246979822	28.2520185809183	30.9244308150461	15.92	11.88	21.58	1.72092379293695	1.80231652218697	1.88370925143698	1.70258490637058	1.78311028052028	1.86363565466999	1.73980543358033	1.82260707878066	1.90214745180446	1.53841183945302	17.5584552198615	-0.130397386309688	82.9296410551572	0.190042152822803	0.19356053019412	0.186832676859829	0.177191181975509	0.18067156349971	0.174016365997008	0.225226150842051	0.229921202053427	0.416865694463706	0.000367934131260961	0.00036528405757134	0.00448800663662727
158	27.2519279267591	0.17	1.41220976274931	1.34477203657295	1.47964748892567	0.191339225788281	28.963722194286	27.6956244687088	30.2318199198632	16.23	11.78	21.79	1.65545340055526	1.73125153590386	1.80704967125246	1.63686935760113	1.71181658660426	1.78676381560739	1.67295765232653	1.74457122531757	1.82392244712494	1.41220976274931	17.8594626608632	0.384700373708329	83.692892269518	0.190042152822803	0.19356053019412	0.186832676859829	0.177191181975509	0.18067156349971	0.174016365997008	0.225226150842051	0.229921202053427	0.416865694463706	0.000367934131260961	0.00036528405757134	0.00448800663662727
158	27.2519279267591	0.17	1.42275898188436	1.3554112847309	1.49010667903783	0.184026371394341	28.2648626984977	26.9973215171137	29.5324038798817	16.07	11.87	21.96	1.63020743858438	1.70674670049947	1.78328596241456	1.61240420242245	1.68810759123128	1.76381098004011	1.64511524440635	1.72310402295946	1.80046705181297	1.42275898188436	17.9147584859255	1.0617719684484	84.4811192033207	0.190042152822803	0.19356053019412	0.186832676859829	0.177191181975509	0.18067156349971	0.174016365997008	0.225226150842051	0.229921202053427	0.416865694463706	0.000367934131260961	0.00036528405757134	0.00448800663662727
158	27.2519279267591	0.17	1.42769445023106	1.35938042408886	1.49600847637326	0.182497396515735	28.14006672776	26.8716600307116	29.4084734248083	15.94	11.81	21.67	1.63470122341959	1.71186303542111	1.78902484742263	1.61721609915182	1.69355257142016	1.76988904368849	1.64959005413388	1.72992393535378	1.80622967545541	1.42769445023106	17.721335533741	0.32197765531044	83.4403066573038	0.190042152822803	0.19356053019412	0.186832676859829	0.177191181975509	0.18067156349971	0.174016365997008	0.225226150842051	0.229921202053427	0.416865694463706	0.000367934131260961	0.00036528405757134	0.00448800663662727
158	27.2519279267591	0.17	1.43190334517383	1.36337110894018	1.50043558140747	0.184193874096331	28.5823352034124	27.3012713835374	29.8633990232874	15.94	11.78	21.74	1.6610759617117	1.7390190101038	1.81696205849591	1.64331602096719	1.72042571558572	1.79753541020424	1.67755995369958	1.75531196192014	1.83510224754728	1.43190334517383	17.7838796099641	-0.100096189569112	83.1436990193528	0.190042152822803	0.19356053019412	0.186832676859829	0.177191181975509	0.18067156349971	0.174016365997008	0.225226150842051	0.229921202053427	0.416865694463706	0.000367934131260961	0.00036528405757134	0.00448800663662727
158	27.2519279267591	0.17	1.43389973424528	1.3656124747173	1.50218699377326	0.193157612081723	29.2042781070728	27.9331126507247	30.4754435634208	15.92	11.7	21.66	1.7019112323726	1.77936091710391	1.85681060183522	1.68378752725737	1.7604124479113	1.83703736856524	1.71775474473946	1.79552880120373	1.87293986937281	1.43389973424528	17.735711724487	0.216497202836664	83.3443841937738	0.190042152822803	0.19356053019412	0.186832676859829	0.177191181975509	0.18067156349971	0.174016365997008	0.225226150842051	0.229921202053427	0.416865694463706	0.000367934131260961	0.00036528405757134	0.00448800663662727
158	27.2519279267591	0.17	1.43408362788178	1.3658258249179	1.50234143084565	0.190321308653533	29.0224768369143	27.7476115720187	30.29734210181	15.88	11.82	21.62	1.69460982469385	1.77246874950421	1.85032767431458	1.67668597427214	1.75372138696665	1.83075679966116	1.71046003804987	1.79195009017542	1.86850351933006	1.43408362788178	17.7491487813805	-0.0500198285712524	83.110500217132	0.190042152822803	0.19356053019412	0.186832676859829	0.177191181975509	0.18067156349971	0.174016365997008	0.225226150842051	0.229921202053427	0.416865694463706	0.000367934131260961	0.00036528405757134	0.00448800663662727
158	27.2519279267591	0.17	1.43816826911415	1.37019599052213	1.50614054770616	0.191138656163115	28.8830306129772	27.6176455471252	30.1484156788292	16.07	11.86	21.69	1.66771923479627	1.74413078154252	1.82054232828876	1.64950797082887	1.72508511402629	1.80066225722371	1.6847431002359	1.75935299537542	1.83946998068148	1.43816826911415	17.7551144879014	-0.041286690128571	83.1904624478977	0.190042152822803	0.19356053019412	0.186832676859829	0.177191181975509	0.18067156349971	0.174016365997008	0.225226150842051	0.229921202053427	0.416865694463706	0.000367934131260961	0.00036528405757134	0.00448800663662727
158	27.2519279267591	0.17	1.43825918824005	1.36943902681723	1.50707934966287	0.18769492224494	29.0268839937157	27.7408545636174	30.3129134238141	15.93	11.8	21.61	1.68861614112349	1.76689815830662	1.84518017548976	1.67058592192205	1.7480320819231	1.82547824192415	1.70540381709368	1.78351618165377	1.86593816273361	1.43825918824005	17.739398848501	-0.460205649661388	82.757809392293	0.190042152822803	0.19356053019412	0.186832676859829	0.177191181975509	0.18067156349971	0.174016365997008	0.225226150842051	0.229921202053427	0.416865694463706	0.000367934131260961	0.00036528405757134	0.00448800663662727
158	27.2519279267591	0.17	1.44022538474189	1.37203443894829	1.5084163305355	0.189774558293455	29.1641504935737	27.8807847519349	30.4475162352126	16.26	11.89	21.68	1.66386119135564	1.74044951090357	1.8170378304515	1.64510350889927	1.72082840342989	1.7965532979605	1.67847714333009	1.75731482449451	1.83337850576665	1.44022538474189	17.8982144871221	-0.473105851499533	83.0066587404114	0.190042152822803	0.19356053019412	0.186832676859829	0.177191181975509	0.18067156349971	0.174016365997008	0.225226150842051	0.229921202053427	0.416865694463706	0.000367934131260961	0.00036528405757134	0.00448800663662727
158	27.2519279267591	0.17	1.44024183890703	1.37203249661846	1.50845118119559	0.189569316670271	28.7824283362384	27.5150142920762	30.0498423804006	15.86	11.74	21.63	1.68191808492461	1.75939166278053	1.83686524063645	1.66417471042064	1.74083098170356	1.81748725298647	1.69964828063759	1.77666585886635	1.85556569040033	1.44024183890703	17.6814305835737	0.689678558624051	83.7669360499344	0.190042152822803	0.19356053019412	0.186832676859829	0.177191181975509	0.18067156349971	0.174016365997008	0.225226150842051	0.229921202053427	0.416865694463706	0.000367934131260961	0.00036528405757134	0.00448800663662727
158	27.2519279267591	0.17	1.44389901158033	1.37530416196553	1.51249386119512	0.184522980050443	28.4793246865223	27.2042738854431	29.7543754876016	16.01	11.71	22.04	1.64855241951651	1.725819252367	1.8030860852175	1.63072588452407	1.70715719653625	1.78358850854843	1.66024767572679	1.73846962440414	1.81962865567294	1.44389901158033	17.79444333415	0.318381058569246	83.5985477791141	0.190042152822803	0.19356053019412	0.186832676859829	0.177191181975509	0.18067156349971	0.174016365997008	0.225226150842051	0.229921202053427	0.416865694463706	0.000367934131260961	0.00036528405757134	0.00448800663662727
158	27.2519279267591	0.17	1.44647588763992	1.37759497579959	1.51535679948026	0.18666436423651	28.7342098485852	27.4568283553549	30.0115913418154	15.91	11.71	21.53	1.67372624343822	1.75159346467846	1.8294606859187	1.65592808891573	1.73296728177242	1.8100064746291	1.69182427271106	1.76846214189455	1.84429668013635	1.44647588763992	17.6089990939987	0.440009400000588	83.4223917353717	0.190042152822803	0.19356053019412	0.186832676859829	0.177191181975509	0.18067156349971	0.174016365997008	0.225226150842051	0.229921202053427	0.416865694463706	0.000367934131260961	0.00036528405757134	0.00448800663662727
158	27.2519279267591	0.17	1.44757064393383	1.37986699955175	1.51527428831592	0.19177369108659	28.8756585478159	27.6131886154074	30.1381284802245	16	11.76	21.57	1.67358104326931	1.75009686243109	1.82661268159286	1.65549139573816	1.73118015952382	1.80686892330948	1.69072414843194	1.76781805490936	1.84745789893014	1.44757064393383	17.7959736156129	-0.0486462069990918	83.1753431806616	0.190042152822803	0.19356053019412	0.186832676859829	0.177191181975509	0.18067156349971	0.174016365997008	0.225226150842051	0.229921202053427	0.416865694463706	0.000367934131260961	0.00036528405757134	0.00448800663662727
158	27.2519279267591	0.17	1.44877358877788	1.38023030761524	1.51731686994053	0.19184933156724	29.178260984739	27.9028721947928	30.4536497746852	15.94	11.74	21.72	1.69800793175759	1.77562074044212	1.85323354912665	1.67986312795153	1.75664657114248	1.83343001433344	1.71297575595623	1.79271793811147	1.86883918686859	1.44877358877788	17.676963590417	-0.243523423935595	82.8448166850949	0.190042152822803	0.19356053019412	0.186832676859829	0.177191181975509	0.18067156349971	0.174016365997008	0.225226150842051	0.229921202053427	0.416865694463706	0.000367934131260961	0.00036528405757134	0.00448800663662727
158	27.2519279267591	0.17	1.44906222710259	1.38094334497509	1.51718110923008	0.19369821324965	29.4028441525661	28.1252511819464	30.6804371231858	16.23	11.95	21.77	1.68138874550312	1.75776603466002	1.83414332381691	1.6625211720005	1.73804139932624	1.81356162665199	1.69781765856449	1.7733444545837	1.85239273723756	1.44906222710259	17.8805867240842	-0.0203542599484735	83.4154038563581	0.190042152822803	0.19356053019412	0.186832676859829	0.177191181975509	0.18067156349971	0.174016365997008	0.225226150842051	0.229921202053427	0.416865694463706	0.000367934131260961	0.00036528405757134	0.00448800663662727
158	27.2519279267591	0.17	1.44991659084697	1.38105473045773	1.51877845123621	0.183076687966435	28.617675888381	27.3302398858196	29.9051118909424	15.96	11.88	21.85	1.66090420562888	1.73914383616508	1.81738346670128	1.64308736706353	1.7204877060488	1.79788804503408	1.67739819432467	1.75573569449472	1.83329266972506	1.44991659084697	17.8118589511629	-0.114455990341069	83.2272732914144	0.190042152822803	0.19356053019412	0.186832676859829	0.177191181975509	0.18067156349971	0.174016365997008	0.225226150842051	0.229921202053427	0.416865694463706	0.000367934131260961	0.00036528405757134	0.00448800663662727
158	27.2519279267591	0.17	1.4514582280129	1.38195385692129	1.52096259910452	0.183230586862249	28.6247966889696	27.3377025130421	29.9118908648971	15.94	11.87	21.79	1.66372390769093	1.74205416792106	1.82038442815118	1.64594877368722	1.72344215775917	1.80093554183112	1.68105421160854	1.75896649020004	1.83563231730502	1.4514582280129	17.7764439298669	0.336559516750039	83.5962857799001	0.190042152822803	0.19356053019412	0.186832676859829	0.177191181975509	0.18067156349971	0.174016365997008	0.225226150842051	0.229921202053427	0.416865694463706	0.000367934131260961	0.00036528405757134	0.00448800663662727
158	27.2519279267591	0.17	1.45192178155672	1.38349897743414	1.52034458567931	0.18718594087409	28.8242733890787	27.545084948459	30.1034618296983	15.95	11.89	21.61	1.67515282102915	1.75294659545176	1.83074036987436	1.65721935914316	1.73418030704924	1.81114125495533	1.69541050792682	1.77023098118815	1.85019225572721	1.45192178155672	17.769023801333	-0.215467057938672	83.0294058511863	0.190042152822803	0.19356053019412	0.186832676859829	0.177191181975509	0.18067156349971	0.174016365997008	0.225226150842051	0.229921202053427	0.416865694463706	0.000367934131260961	0.00036528405757134	0.00448800663662727
158	27.2519279267591	0.17	1.452250819408	1.38319925656248	1.52130238225353	0.1867939981506	28.9110902644658	27.6263939855321	30.1957865433995	16.01	11.76	21.5	1.6743119340292	1.75217161823367	1.83003130243813	1.65621228320911	1.73323028847166	1.81024829373422	1.69160398569096	1.77109520162615	1.84959747278481	1.452250819408	17.6760606588898	0.123555570545254	83.2482100692313	0.190042152822803	0.19356053019412	0.186832676859829	0.177191181975509	0.18067156349971	0.174016365997008	0.225226150842051	0.229921202053427	0.416865694463706	0.000367934131260961	0.00036528405757134	0.00448800663662727
158	27.2519279267591	0.17	1.45248817904633	1.38359598672604	1.52138037136661	0.184939236205968	28.5405175189666	27.2644916603923	29.8165433775409	15.92	11.84	21.8	1.66145273311072	1.73921162466299	1.81697051621526	1.64376837677619	1.72069960954589	1.79763084231559	1.67754013888181	1.75488748369769	1.83581641659778	1.45248817904633	17.7360202351206	0.219119690437014	83.4544939591513	0.190042152822803	0.19356053019412	0.186832676859829	0.177191181975509	0.18067156349971	0.174016365997008	0.225226150842051	0.229921202053427	0.416865694463706	0.000367934131260961	0.00036528405757134	0.00448800663662727
158	27.2519279267591	0.17	1.4529176017726	1.38457197114804	1.52126323239717	0.19016279026925	28.9217223159831	27.6506290642062	30.1928155677601	16.05	11.88	21.76	1.67156078475271	1.74840206125679	1.82524333776086	1.65336343193447	1.72936818018764	1.80537292844081	1.68681154257637	1.76681299595882	1.84506901771875	1.4529176017726	17.7677216816008	0.137484756728369	83.3902410886694	0.190042152822803	0.19356053019412	0.186832676859829	0.177191181975509	0.18067156349971	0.174016365997008	0.225226150842051	0.229921202053427	0.416865694463706	0.000367934131260961	0.00036528405757134	0.00448800663662727
158	27.2519279267591	0.17	1.45309147750153	1.3848709138357	1.52131204116736	0.190044568025017	29.2117867902205	27.9274523730119	30.4961212074292	16.11	11.89	21.85	1.68184598719812	1.75919112620157	1.83653626520503	1.6633426561367	1.73983685948738	1.81633106283806	1.69886282936733	1.77746727448897	1.85278987972018	1.45309147750153	17.8807350704096	-0.147648210290342	83.2645221816092	0.190042152822803	0.19356053019412	0.186832676859829	0.177191181975509	0.18067156349971	0.174016365997008	0.225226150842051	0.229921202053427	0.416865694463706	0.000367934131260961	0.00036528405757134	0.00448800663662727
158	27.2519279267591	0.17	1.45388997448757	1.38534580268724	1.5224341462879	0.189925147375743	29.0411615410182	27.763833372505	30.3184897095313	16	11.83	21.74	1.68301913307547	1.76044964196741	1.83788015085934	1.66483679165488	1.74143078721112	1.81802478276736	1.6983389632068	1.77851013834757	1.85819108197879	1.45388997448757	17.7915809160042	-0.323396653006841	82.9277381800692	0.190042152822803	0.19356053019412	0.186832676859829	0.177191181975509	0.18067156349971	0.174016365997008	0.225226150842051	0.229921202053427	0.416865694463706	0.000367934131260961	0.00036528405757134	0.00448800663662727
158	27.2519279267591	0.17	1.45519973660353	1.38669170625556	1.52370776695149	0.191335155299578	29.1901791181004	27.9121497818471	30.4682084543537	16.19	11.86	21.8	1.67329232856691	1.74990830765666	1.82652428674642	1.65465460339959	1.73041720646094	1.8061798095223	1.68903748181459	1.76755563029477	1.84293456675092	1.45519973660353	17.8311015363902	-0.188540570480646	83.1903805190794	0.190042152822803	0.19356053019412	0.186832676859829	0.177191181975509	0.18067156349971	0.174016365997008	0.225226150842051	0.229921202053427	0.416865694463706	0.000367934131260961	0.00036528405757134	0.00448800663662727
158	27.2519279267591	0.17	1.45587953650384	1.38669252783033	1.52506654517735	0.187774267270442	28.8084383469197	27.5324191186848	30.0844575751546	16.08	11.86	21.69	1.66059307798648	1.7375550292284	1.81451698047033	1.642399988668	1.71851876184805	1.7946375350281	1.67908509513609	1.75596087365058	1.83278946625867	1.45587953650384	17.7372210983602	0.567037394770085	83.7693118366556	0.190042152822803	0.19356053019412	0.186832676859829	0.177191181975509	0.18067156349971	0.174016365997008	0.225226150842051	0.229921202053427	0.416865694463706	0.000367934131260961	0.00036528405757134	0.00448800663662727
158	27.2519279267591	0.17	1.45677199467605	1.38773673680507	1.52580725254704	0.187255373118196	29.2627457680692	27.9643946643069	30.5610968718315	16.03	12.02	21.82	1.69272255994506	1.77131350498251	1.84990445001995	1.67436116606225	1.7520996150489	1.82983806403554	1.71243174201722	1.7901822748826	1.8692477238268	1.45677199467605	17.8834626323951	-0.129974322324282	83.3531158547462	0.190042152822803	0.19356053019412	0.186832676859829	0.177191181975509	0.18067156349971	0.174016365997008	0.225226150842051	0.229921202053427	0.416865694463706	0.000367934131260961	0.00036528405757134	0.00448800663662727
158	27.2519279267591	0.17	1.45704112119786	1.38792109544671	1.52616114694902	0.1858872372483	28.6789139874435	27.4007182511366	29.9571097237504	16.07	11.81	21.83	1.65377857463023	1.73092446195749	1.80807034928474	1.63569417744768	1.71199645917451	1.78829874090134	1.66933279840668	1.74621280966434	1.82352151648611	1.45704112119786	17.7651403268828	-0.0555046265966708	83.2498382621047	0.190042152822803	0.19356053019412	0.186832676859829	0.177191181975509	0.18067156349971	0.174016365997008	0.225226150842051	0.229921202053427	0.416865694463706	0.000367934131260961	0.00036528405757134	0.00448800663662727
158	27.2519279267591	0.17	1.45719659177156	1.38844905331203	1.52594413023109	0.186239744204771	28.9805511803556	27.6904140835487	30.2706882771626	15.97	11.92	21.69	1.68190230312395	1.76026460380744	1.83862690449093	1.66383319551628	1.7413536299149	1.81887406431352	1.69786444208855	1.78092185199693	1.85955454334466	1.45719659177156	17.802350543304	-0.130534867541596	83.1741066948789	0.190042152822803	0.19356053019412	0.186832676859829	0.177191181975509	0.18067156349971	0.174016365997008	0.225226150842051	0.229921202053427	0.416865694463706	0.000367934131260961	0.00036528405757134	0.00448800663662727
158	27.2519279267591	0.17	1.4572368550446	1.38829172939186	1.52618198069734	0.18902199699314	29.2186984374884	27.9297771461608	30.507619728816	16.17	11.93	21.7	1.67620797727889	1.75356269942013	1.83091742156136	1.65759348904895	1.73408917783374	1.81058486661853	1.69141945118283	1.77054467356694	1.84766344317378	1.4572368550446	17.8262776500291	-0.114125868792413	83.2683516153042	0.190042152822803	0.19356053019412	0.186832676859829	0.177191181975509	0.18067156349971	0.174016365997008	0.225226150842051	0.229921202053427	0.416865694463706	0.000367934131260961	0.00036528405757134	0.00448800663662727
158	27.2519279267591	0.17	1.45763943029933	1.38946087357116	1.52581798702749	0.190222251402735	28.9084815187164	27.6382154173692	30.1787476200636	16.13	11.84	21.81	1.66216761652314	1.738561665348	1.81495571417286	1.64381290088186	1.7193633578638	1.79491381484574	1.67555550466299	4.05623970747532	1.83175411979632	1.45763943029933	17.8352670439233	-0.0895625910768774	83.2672427376721	0.190042152822803	0.19356053019412	0.186832676859829	0.177191181975509	0.18067156349971	0.174016365997008	0.225226150842051	0.229921202053427	0.416865694463706	0.000367934131260961	0.00036528405757134	0.00448800663662727
158	27.2519279267591	0.17	1.45794827298915	1.39019696779361	1.52569957818469	0.193919106564354	29.312669153258	28.039894415147	30.585443891369	15.93	11.76	21.91	1.70685853211087	1.78433551504938	1.86181249798789	1.688634731275	1.76528450734201	1.84193428340902	1.86238436353852	1.7972520430457	1.87646920215707	1.45794827298915	17.8474539997929	0.206516370689126	83.5317227740676	0.190042152822803	0.19356053019412	0.186832676859829	0.177191181975509	0.18067156349971	0.174016365997008	0.225226150842051	0.229921202053427	0.416865694463706	0.000367934131260961	0.00036528405757134	0.00448800663662727
158	27.2519279267591	0.17	1.4582504015068	1.38839621677578	1.52810458623783	0.182228756092272	28.5693861486111	27.2804674055535	29.8583048916688	15.98	11.79	21.59	1.65606337832729	1.734307313678	1.81255124902872	1.63824338611886	1.71564538127782	1.79304737643678	1.67279991322362	1.75239485595018	1.83221751807757	1.4582504015068	17.6518630753392	-0.682780259093225	82.4078332389105	0.190042152822803	0.19356053019412	0.186832676859829	0.177191181975509	0.18067156349971	0.174016365997008	0.225226150842051	0.229921202053427	0.416865694463706	0.000367934131260961	0.00036528405757134	0.00448800663662727
158	27.2519279267591	0.17	1.45839541014863	1.38894926348273	1.52784155681453	0.189371972928933	29.323197195293	28.0311408758514	30.6152535147347	16.13	11.95	21.72	1.68559017884511	1.76328510579123	1.84098003273735	1.6669705680774	1.74380725005003	1.82064393202266	1.70010017903963	1.77932596685057	1.86106246587569	1.45839541014863	17.8514318974148	-0.0525890668184534	83.3753772244555	0.190042152822803	0.19356053019412	0.186832676859829	0.177191181975509	0.18067156349971	0.174016365997008	0.225226150842051	0.229921202053427	0.416865694463706	0.000367934131260961	0.00036528405757134	0.00448800663662727
158	27.2519279267591	0.17	1.45878572256694	1.38928124341476	1.52829020171912	0.188310859643637	29.1035083532912	27.8166827361956	30.3903339703867	16.03	11.71	21.63	1.68296802837183	1.76082369477894	1.83867936118605	1.6646878619338	1.74169787083817	1.81870787974254	1.69988024758935	1.77587788707821	1.85596325351287	1.45878572256694	17.7304908494291	-0.646236326310924	82.5474399601657	0.190042152822803	0.19356053019412	0.186832676859829	0.177191181975509	0.18067156349971	0.174016365997008	0.225226150842051	0.229921202053427	0.416865694463706	0.000367934131260961	0.00036528405757134	0.00448800663662727
158	27.2519279267591	0.17	1.45889994728852	1.39004286895991	1.52775702561714	0.192826344400134	29.4485857206734	28.1654224617834	30.7317489795633	16.02	11.93	21.68	1.70557329822081	1.78327598471842	1.86097867121603	1.68709314847049	1.7639539143752	1.8408146802799	1.72371507245849	1.80378038159726	1.87735680749759	1.45889994728852	17.8277916540655	0.16643089855117	83.5271598392919	0.190042152822803	0.19356053019412	0.186832676859829	0.177191181975509	0.18067156349971	0.174016365997008	0.225226150842051	0.229921202053427	0.416865694463706	0.000367934131260961	0.00036528405757134	0.00448800663662727
158	27.2519279267591	0.17	1.46014974843431	1.39222025641465	1.52807924045397	0.189208189410714	28.7512441066689	27.4837133052386	30.0187749080993	15.98	11.94	21.86	1.66796567769614	1.74489115893399	1.82181664017184	1.65000439833007	1.72610151716373	1.80219863599739	1.68453598595233	1.76287827781464	1.83887184150909	1.46014974843431	17.8134539110754	-0.231177103791964	83.1067098957233	0.190042152822803	0.19356053019412	0.186832676859829	0.177191181975509	0.18067156349971	0.174016365997008	0.225226150842051	0.229921202053427	0.416865694463706	0.000367934131260961	0.00036528405757134	0.00448800663662727
158	27.2519279267591	0.17	1.46024726325817	1.39120004710952	1.52929447940682	0.190222475662455	28.5214091105002	27.2681522502507	29.7746659707498	15.84	11.66	21.4	1.66920594574589	1.74592342126373	1.82264089678157	1.65166942569086	1.72758091465479	1.80349240361871	1.68767274575917	1.76459666790748	1.84057172818484	1.46024726325817	17.4666793789542	-0.695978996721623	82.0657051877746	0.190042152822803	0.19356053019412	0.186832676859829	0.177191181975509	0.18067156349971	0.174016365997008	0.225226150842051	0.229921202053427	0.416865694463706	0.000367934131260961	0.00036528405757134	0.00448800663662727
158	27.2519279267591	0.17	1.46042284489856	1.3911745000793	1.52967118971781	0.185413955442536	28.8018136737091	27.5161295598768	30.0874977875414	16.02	11.84	21.82	1.66589285492005	1.74373127235651	1.82156968979298	1.64783169588683	1.72482621028832	1.8018207246898	1.68121835990342	1.76153375621321	1.83969131151144	1.46042284489856	17.777967007878	-0.270548614800375	83.0087751339243	0.190042152822803	0.19356053019412	0.186832676859829	0.177191181975509	0.18067156349971	0.174016365997008	0.225226150842051	0.229921202053427	0.416865694463706	0.000367934131260961	0.00036528405757134	0.00448800663662727
158	27.2519279267591	0.17	1.46089001851926	1.39105824803121	1.53072178900731	0.182771293136737	29.0018541827696	27.6958013451268	30.3079070204125	16.08	11.79	21.81	1.67075471190653	1.74954260850136	1.82833050509618	1.65245955605284	1.73038470670578	1.80830985735872	1.68678097461334	1.76533754471373	1.84624589504072	1.46089001851926	17.7392693182651	0.229313319321942	83.4748340837768	0.190042152822803	0.19356053019412	0.186832676859829	0.177191181975509	0.18067156349971	0.174016365997008	0.225226150842051	0.229921202053427	0.416865694463706	0.000367934131260961	0.00036528405757134	0.00448800663662727
158	27.2519279267591	0.17	1.46210417283142	1.39359630700161	1.53061203866124	0.196685416959427	29.7568271967262	28.4760884873323	31.0375659061201	15.82	11.62	21.5	1.74524298402136	1.82373691930775	1.90223085459415	1.72697176490551	1.80464393502567	1.88231610514583	1.76049706475044	1.83901428737041	4.69601886123438	1.46210417283142	17.6160936617175	0.100969338559672	83.0407339968961	0.190042152822803	0.19356053019412	0.186832676859829	0.177191181975509	0.18067156349971	0.174016365997008	0.225226150842051	0.229921202053427	0.416865694463706	0.000367934131260961	0.00036528405757134	0.00448800663662727
158	27.2519279267591	0.17	1.46220084884727	1.39349052524933	1.5309111724452	0.194369784004893	29.564841181168	28.2829645939239	30.8467177684122	16.05	11.86	21.84	1.70900956405147	1.7864674748111	1.86392538557073	1.69038105146659	1.76699465702411	1.84360826258163	1.72366930026928	1.80354633890604	1.88279424750282	1.46220084884727	17.8114655229895	0.430713424792459	83.7549545921503	0.190042152822803	0.19356053019412	0.186832676859829	0.177191181975509	0.18067156349971	0.174016365997008	0.225226150842051	0.229921202053427	0.416865694463706	0.000367934131260961	0.00036528405757134	0.00448800663662727
158	27.2519279267591	0.17	1.46243986185287	1.39270454837429	1.53217517533144	0.183631719610044	29.0686946062469	27.7633898888151	30.3739993236786	16.14	11.93	21.7	1.66908762398571	1.7475603161937	1.8260330084017	1.65063823775676	1.72824352612917	1.80584881450158	1.68495111289416	1.76454320332604	1.84457184962185	1.46243986185287	17.8058512630653	-0.198781256922358	83.1668612376685	0.190042152822803	0.19356053019412	0.186832676859829	0.177191181975509	0.18067156349971	0.174016365997008	0.225226150842051	0.229921202053427	0.416865694463706	0.000367934131260961	0.00036528405757134	0.00448800663662727
158	27.2519279267591	0.17	1.46247385215153	1.3936182549051	1.53132944939796	0.188522624498011	29.0258795581504	27.7433746786935	30.3083844376074	15.97	11.81	21.76	1.68479906494242	1.76268299387024	1.84056692279805	1.66668912614423	1.74373587916448	1.82078263218474	1.70208529765894	1.78001708880432	1.85929943489752	1.46247385215153	17.7739191820678	-0.177297113467215	83.0938076295294	0.190042152822803	0.19356053019412	0.186832676859829	0.177191181975509	0.18067156349971	0.174016365997008	0.225226150842051	0.229921202053427	0.416865694463706	0.000367934131260961	0.00036528405757134	0.00448800663662727
158	27.2519279267591	0.17	1.46261222620588	1.39409995955333	1.53112449285844	0.191118151874611	28.957171280324	27.6884539299576	30.2258886306905	16	11.7	21.94	1.6787880607955	1.75571209366882	1.83263612654213	1.66066167881181	1.73675513965751	1.81284860050321	1.69323511459368	1.77096458828025	1.84486035828468	1.46261222620588	17.7544950660306	0.0184452426611088	83.2061677463232	0.190042152822803	0.19356053019412	0.186832676859829	0.177191181975509	0.18067156349971	0.174016365997008	0.225226150842051	0.229921202053427	0.416865694463706	0.000367934131260961	0.00036528405757134	0.00448800663662727
158	27.2519279267591	0.17	1.46274801713421	1.39373715346297	1.53175888080545	0.187777515461495	29.3198239677258	28.0211676397653	30.6184802956864	16.18	11.95	21.88	1.68055361631114	1.75843979208928	1.83632596786741	1.6618567506738	1.73887640999605	1.8158960693183	1.695017319705	1.77430813754842	1.85293379178739	1.46274801713421	17.9295573326213	0.31369809440537	83.8406219242935	0.190042152822803	0.19356053019412	0.186832676859829	0.177191181975509	0.18067156349971	0.174016365997008	0.225226150842051	0.229921202053427	0.416865694463706	0.000367934131260961	0.00036528405757134	0.00448800663662727
158	27.2519279267591	0.17	1.46292183766948	1.39329918193825	1.53254449340071	0.185192363832782	28.5097950275357	27.2362119774961	29.7833780775752	15.95	11.81	21.71	1.65650665635175	1.73396598885916	1.81142532136658	1.63877700379447	1.71540728617558	1.79203756855669	1.6717331232225	1.75205031446272	1.82876554399823	1.46292183766948	17.6745014094943	0.0569825762903997	83.145644403886	0.190042152822803	0.19356053019412	0.186832676859829	0.177191181975509	0.18067156349971	0.174016365997008	0.225226150842051	0.229921202053427	0.416865694463706	0.000367934131260961	0.00036528405757134	0.00448800663662727
158	27.2519279267591	0.17	1.46321788854809	1.39341488347364	1.53302089362255	0.187261489130611	29.1190554555752	27.8271056690503	30.4110052421001	16.14	11.87	21.76	1.6726452789596	1.75030242867486	1.82795957839012	1.65414837766998	1.73094675795529	1.8077451382406	1.69046758376166	1.76848790236591	1.8427829795113	1.46321788854809	17.7950195302371	0.340679846950007	83.6681602638478	0.190042152822803	0.19356053019412	0.186832676859829	0.177191181975509	0.18067156349971	0.174016365997008	0.225226150842051	0.229921202053427	0.416865694463706	0.000367934131260961	0.00036528405757134	0.00448800663662727
158	27.2519279267591	0.17	1.46329308382625	1.39354419874219	1.53304196891031	0.184066044958222	28.8992381652592	27.6034195189271	30.1950568115913	15.93	11.72	21.45	1.68094335899926	1.75985379060451	1.83876422220976	1.66301615439608	1.74108500889218	1.81915386338828	1.69794093072964	1.77699176172275	1.85834045977698	1.46329308382625	17.6350466842654	-0.111294916671977	82.9107351312981	0.190042152822803	0.19356053019412	0.186832676859829	0.177191181975509	0.18067156349971	0.174016365997008	0.225226150842051	0.229921202053427	0.416865694463706	0.000367934131260961	0.00036528405757134	0.00448800663662727
158	27.2519279267591	0.17	1.46418954683897	1.39605104136499	1.53232805231296	0.191983438716025	29.0799079560178	27.8093676603637	30.3504482516718	16	11.74	21.59	1.68543396023495	1.76243721281859	1.83944046540223	1.66721507155299	1.74338594878401	1.81955682601503	1.70343556466142	1.77855556125017	1.85525446066229	1.46418954683897	17.7559763837407	0.505957865846117	83.6362586711025	0.190042152822803	0.19356053019412	0.186832676859829	0.177191181975509	0.18067156349971	0.174016365997008	0.225226150842051	0.229921202053427	0.416865694463706	0.000367934131260961	0.00036528405757134	0.00448800663662727
158	27.2519279267591	0.17	1.46426547390561	1.39580639391216	1.53272455389906	0.188314829898258	28.9194971173208	27.6408242521601	30.1981699824814	15.94	11.78	21.76	1.68175967536197	1.7595583850889	1.83735709481583	1.66377933237469	1.74074626601295	1.8177131996512	1.69573080367758	1.7764170849255	1.85409725302594	1.46426547390561	17.7704668227222	0.738398337070608	83.9871847902188	0.190042152822803	0.19356053019412	0.186832676859829	0.177191181975509	0.18067156349971	0.174016365997008	0.225226150842051	0.229921202053427	0.416865694463706	0.000367934131260961	0.00036528405757134	0.00448800663662727
158	27.2519279267591	0.17	1.46429862316678	1.39623515112906	1.5323620952045	0.187812512603648	28.8039251080366	27.5282657281902	30.0795844878831	16.06	11.9	21.84	1.66313856934992	1.74020838322502	1.81727819710011	1.64500197049186	1.72123133467498	1.7974606988581	1.67890257093682	3.91499810318874	1.8334875373399	1.46429862316678	17.8127933130012	-0.140237348559823	83.24349442918	0.190042152822803	0.19356053019412	0.186832676859829	0.177191181975509	0.18067156349971	0.174016365997008	0.225226150842051	0.229921202053427	0.416865694463706	0.000367934131260961	0.00036528405757134	0.00448800663662727
158	27.2519279267591	0.17	1.46491554635277	1.39480498708337	1.53502610562217	0.184913406358341	29.0071346784446	27.7101355783495	30.3041337785397	15.93	11.78	21.63	1.68723854500538	1.76621134065736	1.84518413630935	1.66923801343738	1.74736827718695	1.82549854093652	1.70358314260366	1.78470956956027	1.86248368028282	1.46491554635277	17.7205677197177	-0.0362767077004064	83.1606330895218	0.190042152822803	0.19356053019412	0.186832676859829	0.177191181975509	0.18067156349971	0.174016365997008	0.225226150842051	0.229921202053427	0.416865694463706	0.000367934131260961	0.00036528405757134	0.00448800663662727
158	27.2519279267591	0.17	1.46492788344611	1.39517406090483	1.53468170598739	0.186208635839437	29.154094943856	27.856098923736	30.4520909639761	16.16	11.9	21.66	1.67239081907366	1.75031833624632	1.82824585341899	1.6538368494526	1.73089981704165	1.80796278463071	1.69093667364301	1.7674292413798	1.84542479400499	1.46492788344611	17.8328716590803	-0.20456299759539	83.1931601416156	0.190042152822803	0.19356053019412	0.186832676859829	0.177191181975509	0.18067156349971	0.174016365997008	0.225226150842051	0.229921202053427	0.416865694463706	0.000367934131260961	0.00036528405757134	0.00448800663662727
158	27.2519279267591	0.17	1.46532970847017	1.39623271027427	1.53442670666606	0.190697553132164	29.4562374972021	28.1638959485641	30.7485790458401	15.78	11.83	21.55	1.73006250791021	1.80944895589299	1.88883540387577	1.71207159618492	1.79063250487573	1.86919341356655	1.7500544271786	1.82955517054251	1.91155281702805	1.46532970847017	17.6641115199744	0.0450333051902893	83.1340251604213	0.190042152822803	0.19356053019412	0.186832676859829	0.177191181975509	0.18067156349971	0.174016365997008	0.225226150842051	0.229921202053427	0.416865694463706	0.000367934131260961	0.00036528405757134	0.00448800663662727
158	27.2519279267591	0.17	1.46542484019959	1.39599762846726	1.53485205193192	0.18704712823678	29.1055883526751	27.8133259383838	30.3978507669664	15.89	11.8	21.71	1.69700208775517	1.77584817828882	1.85469426882247	1.67900350667458	1.75701334735115	1.83502318802772	1.71339552575271	1.7941101886998	1.87164353263089	1.46542484019959	17.7004144545964	0.555888344854857	83.6657376844129	0.190042152822803	0.19356053019412	0.186832676859829	0.177191181975509	0.18067156349971	0.174016365997008	0.225226150842051	0.229921202053427	0.416865694463706	0.000367934131260961	0.00036528405757134	0.00448800663662727
158	27.2519279267591	0.17	1.46545938008737	1.39576290161479	1.53515585855996	0.185777118013765	28.8309579343961	27.5455180197226	30.1163978490696	15.99	11.82	21.81	1.67136667614085	1.749362720217	1.82735876429315	1.65335816685788	1.73051382533592	1.80766948381396	1.68972695017748	1.76575777503	1.84666330725883	1.46545938008737	17.7167343892072	-0.114069671166213	83.0822852461758	0.190042152822803	0.19356053019412	0.186832676859829	0.177191181975509	0.18067156349971	0.174016365997008	0.225226150842051	0.229921202053427	0.416865694463706	0.000367934131260961	0.00036528405757134	0.00448800663662727
158	27.2519279267591	0.17	1.4655648606191	1.39713756196143	1.53399215927677	0.191714687294207	29.3603668119585	28.0764606125244	30.6442730113925	15.99	11.84	21.79	1.70291689086179	1.78078943980848	1.85866198875516	1.68454826899844	1.76158084071968	1.83861341244093	1.72001566980187	1.79746477815154	1.87689178867015	1.4655648606191	17.8484311045408	-0.047411139113747	83.2961836513422	0.190042152822803	0.19356053019412	0.186832676859829	0.177191181975509	0.18067156349971	0.174016365997008	0.225226150842051	0.229921202053427	0.416865694463706	0.000367934131260961	0.00036528405757134	0.00448800663662727
158	27.2519279267591	0.17	1.46567442872224	1.39614524222626	1.53520361521823	0.182853146871192	28.6639933857458	27.3735091619315	29.9544776095601	16.04	11.85	21.82	1.65554637902924	1.73359470200061	1.81164302497198	1.63754567182162	1.71474537766716	1.7919450835127	1.66988591302934	1.74996728763499	1.8304042047903	1.46567442872224	17.7290708507345	0.393688181933317	83.6194895112187	0.190042152822803	0.19356053019412	0.186832676859829	0.177191181975509	0.18067156349971	0.174016365997008	0.225226150842051	0.229921202053427	0.416865694463706	0.000367934131260961	0.00036528405757134	0.00448800663662727
158	27.2519279267591	0.17	1.46568127349606	1.39633116754659	1.53503137944554	0.188057035138241	29.0398786950747	27.7547993746675	30.324958015482	15.97	11.78	21.52	1.68518454142111	1.76321053526875	1.84123652911639	1.66706110588287	1.74424796369819	1.82143482151352	1.69990703036466	1.78045868031604	1.86146125389654	1.46568127349606	17.662521224143	0.271035874509296	83.3697880674837	0.190042152822803	0.19356053019412	0.186832676859829	0.177191181975509	0.18067156349971	0.174016365997008	0.225226150842051	0.229921202053427	0.416865694463706	0.000367934131260961	0.00036528405757134	0.00448800663662727
158	27.2519279267591	0.17	1.46574169128075	1.39570781828101	1.53577556428049	0.189241505909439	29.4993783712715	28.1990064351344	30.7997503074085	15.96	11.77	21.78	1.7133930383151	1.79240462433402	1.87141621035293	1.69500380488268	1.77316738786512	1.85133097084756	1.72974650591168	1.81099289318237	1.88951400495773	1.46574169128075	17.7249280643683	0.211351642736071	83.3759013997403	0.190042152822803	0.19356053019412	0.186832676859829	0.177191181975509	0.18067156349971	0.174016365997008	0.225226150842051	0.229921202053427	0.416865694463706	0.000367934131260961	0.00036528405757134	0.00448800663662727
158	27.2519279267591	0.17	1.46577026394089	1.39625066265777	1.53528986522402	0.186136224962826	28.7816905783	27.4999684678811	30.0634126887188	15.84	11.74	21.47	1.68364172104976	1.7621131135684	1.84058450608703	1.66596104500113	1.74360837426874	1.82125570353635	1.69964044096654	1.78013801449805	1.86093005831487	1.46577026394089	17.5839363249903	-0.406804906310537	82.5495150250876	0.190042152822803	0.19356053019412	0.186832676859829	0.177191181975509	0.18067156349971	0.174016365997008	0.225226150842051	0.229921202053427	0.416865694463706	0.000367934131260961	0.00036528405757134	0.00448800663662727
158	27.2519279267591	0.17	1.46577685399924	1.3972827891803	1.53427091881817	0.191398486756261	29.2711785427374	27.9898650437469	30.5524920417279	16.03	11.85	21.85	1.69407640605688	1.77162743976174	1.84917847346659	1.67569464501001	1.75240420275463	1.82911376049925	1.70943586557305	1.78927056414623	1.86949119715493	1.46577685399924	17.8468059050936	-0.0111015771649582	83.3464940267818	0.190042152822803	0.19356053019412	0.186832676859829	0.177191181975509	0.18067156349971	0.174016365997008	0.225226150842051	0.229921202053427	0.416865694463706	0.000367934131260961	0.00036528405757134	0.00448800663662727
158	27.2519279267591	0.17	1.46620784119131	1.39668843466466	1.53572724771797	0.189202855595587	29.1399455091919	27.8552560374871	30.4246349808967	16.06	11.85	21.76	1.68226801836681	1.75985452516011	1.83744103195341	1.66390393033473	1.74064348204994	1.81738303376516	1.69750864969831	1.7798337794004	1.85431520441897	1.46620784119131	17.7625321724147	-0.161041774068859	83.1339255320261	0.190042152822803	0.19356053019412	0.186832676859829	0.177191181975509	0.18067156349971	0.174016365997008	0.225226150842051	0.229921202053427	0.416865694463706	0.000367934131260961	0.00036528405757134	0.00448800663662727
158	27.2519279267591	0.17	1.46634650545749	1.39649845084612	1.53619456006886	0.186743351879541	29.0677570810193	27.7758837698399	30.3596303921986	16.16	11.95	21.74	1.66802449716573	1.74560533484988	1.82318617253403	1.64953245068074	1.72625321199356	1.80297397330639	1.68277593226194	1.76419580413479	1.84073821664625	1.46634650545749	17.825567727294	-0.379288019729356	83.0316231605252	0.190042152822803	0.19356053019412	0.186832676859829	0.177191181975509	0.18067156349971	0.174016365997008	0.225226150842051	0.229921202053427	0.416865694463706	0.000367934131260961	0.00036528405757134	0.00448800663662727
158	27.2519279267591	0.17	1.46639280264913	1.39624967442983	1.53653593086843	0.184825884886419	29.2095190314523	27.9030913708025	30.5159466921021	16.13	11.93	21.77	1.6786948832805	1.75729167387137	1.83588846446224	1.66017561837698	1.7379053337179	1.81563504905881	1.6964721828933	1.77506307822977	1.85500275381454	1.46639280264913	17.8304206158713	-0.178822240159834	83.2798927990535	0.190042152822803	0.19356053019412	0.186832676859829	0.177191181975509	0.18067156349971	0.174016365997008	0.225226150842051	0.229921202053427	0.416865694463706	0.000367934131260961	0.00036528405757134	0.00448800663662727
158	27.2519279267591	0.17	1.46774490996037	1.39951110885111	1.53597871106962	0.189496456801366	29.0515112713131	27.7719449249741	30.3310776176522	16.07	11.89	21.77	1.6763080191687	1.75354234082752	1.83077666248634	1.65798099506262	1.73437091625406	1.8107608374455	1.69324144389604	1.77070868385184	1.84855239039824	1.46774490996037	17.8487969989766	0.290031641370586	83.6808415729464	0.190042152822803	0.19356053019412	0.186832676859829	0.177191181975509	0.18067156349971	0.174016365997008	0.225226150842051	0.229921202053427	0.416865694463706	0.000367934131260961	0.00036528405757134	0.00448800663662727
158	27.2519279267591	0.17	1.46788021613237	1.39831674255312	1.53744368971162	0.187735887590347	29.0136971061934	27.7284245825524	30.2989696298343	16.33	11.96	21.95	1.64811059416675	1.72450408909098	1.80089758401521	1.62933290779084	1.70485601628959	1.78037912478834	1.66225115577703	1.73919465285057	1.81890853138075	1.46788021613237	17.9061044694207	0.333069627336689	83.885378910616	0.190042152822803	0.19356053019412	0.186832676859829	0.177191181975509	0.18067156349971	0.174016365997008	0.225226150842051	0.229921202053427	0.416865694463706	0.000367934131260961	0.00036528405757134	0.00448800663662727
158	27.2519279267591	0.17	1.46800129973913	1.39832284309742	1.53767975638084	0.187057457790056	28.7673679164872	27.4901655711601	30.0445702618144	15.95	11.79	21.85	1.67148443511061	1.74914216456935	1.82679989402809	1.65358026630793	1.73040616205775	1.80723205780756	1.68588652207873	1.77255861912894	1.84325053483326	1.46800129973913	17.7388193820583	0.330063702554618	83.5389440467174	0.190042152822803	0.19356053019412	0.186832676859829	0.177191181975509	0.18067156349971	0.174016365997008	0.225226150842051	0.229921202053427	0.416865694463706	0.000367934131260961	0.00036528405757134	0.00448800663662727
158	27.2519279267591	0.17	1.46883276106442	1.3996710195615	1.53799450256734	0.191288858224198	29.3903786647596	28.1033914717236	30.6773658577955	15.93	11.81	21.76	1.71107833593939	1.78943670442495	1.86779507291051	1.6928202684978	1.77034251373501	1.84786475897222	1.72588231124853	1.80781865699708	1.8841396342146	1.46883276106442	17.8087450619499	0.298277197726544	83.6211253459322	0.190042152822803	0.19356053019412	0.186832676859829	0.177191181975509	0.18067156349971	0.174016365997008	0.225226150842051	0.229921202053427	0.416865694463706	0.000367934131260961	0.00036528405757134	0.00448800663662727
158	27.2519279267591	0.17	1.4692700410504	1.40093811167719	1.53760197042361	0.194156493709437	29.365816802198	28.0917017451434	30.6399318592527	16.01	11.8	21.82	1.7017848752579	1.77897029296969	1.85615571068148	1.68336622553763	1.75971625495034	1.83606628436305	3.95866747266273	1.79577476618961	1.87503551780784	1.4692700410504	17.8331341751696	0.0276324849974041	83.333147570409	0.190042152822803	0.19356053019412	0.186832676859829	0.177191181975509	0.18067156349971	0.174016365997008	0.225226150842051	0.229921202053427	0.416865694463706	0.000367934131260961	0.00036528405757134	0.00448800663662727
158	27.2519279267591	0.17	1.46927260327416	1.40055105512662	1.53799415142171	0.190971886438149	29.2904295189559	28.0065035122323	30.5743555256795	16.05	11.92	21.88	1.69321273235821	1.77083612654738	1.84845952073654	1.67478384376981	1.75156238671493	1.82834092966005	1.70855769439505	1.78780781320484	1.86779991289731	1.46927260327416	17.8625336103672	0.423903996522791	83.879196178015	0.190042152822803	0.19356053019412	0.186832676859829	0.177191181975509	0.18067156349971	0.174016365997008	0.225226150842051	0.229921202053427	0.416865694463706	0.000367934131260961	0.00036528405757134	0.00448800663662727
158	27.2519279267591	0.17	1.46945746908579	1.40029914814332	1.53861579002827	0.190172601126284	29.2582443262066	27.9724020815085	30.5440865709047	15.99	11.85	21.6	1.69679272302936	1.7747913073987	1.85278989176803	1.67849583549882	1.75565334405118	1.83281085260355	1.71312269391606	1.79141719324471	1.87309909623564	1.46945746908579	17.7423318663442	0.47329173519697	83.7178451337757	0.190042152822803	0.19356053019412	0.186832676859829	0.177191181975509	0.18067156349971	0.174016365997008	0.225226150842051	0.229921202053427	0.416865694463706	0.000367934131260961	0.00036528405757134	0.00448800663662727
158	27.2519279267591	0.17	1.4695548923329	1.400074716164	1.5390350685018	0.196071786079556	29.9047925367057	28.6151805994879	31.1944044739236	16.16	11.83	21.86	1.71805612391698	1.79548445530599	1.87291278669501	1.69899830348934	1.77556774836406	1.85213719323878	1.73395812379585	1.81195849502546	1.88866562936822	1.4695548923329	17.8662745585374	-0.343835150782757	83.0842847052864	0.190042152822803	0.19356053019412	0.186832676859829	0.177191181975509	0.18067156349971	0.174016365997008	0.225226150842051	0.229921202053427	0.416865694463706	0.000367934131260961	0.00036528405757134	0.00448800663662727
158	27.2519279267591	0.17	1.46966449536698	1.40052358246098	1.53880540827298	0.18426218758242	28.6777447175234	27.3926967240327	29.9627927110141	15.97	11.88	21.48	1.6639786821212	1.74203935968841	1.82010003725562	1.64610697612082	1.72332925503866	1.8005515339565	1.68339926877644	1.76078580652957	1.83800308262311	1.46966449536698	17.6913929636286	-0.424962965599285	82.7187170694667	0.190042152822803	0.19356053019412	0.186832676859829	0.177191181975509	0.18067156349971	0.174016365997008	0.225226150842051	0.229921202053427	0.416865694463706	0.000367934131260961	0.00036528405757134	0.00448800663662727
158	27.2519279267591	0.17	1.47053836196083	1.40218829346752	1.53888843045414	0.193766657330842	29.434906506202	28.156200566914	30.71361244549	16.06	11.85	21.8	1.70085543455235	1.7780993063192	1.85534317808604	1.68230088589843	1.75870210805039	1.83510333020234	1.71807185390964	1.79483063975979	1.87417701619206	1.47053836196083	17.8053512335807	0.250770107600575	83.6124114692496	0.190042152822803	0.19356053019412	0.186832676859829	0.177191181975509	0.18067156349971	0.174016365997008	0.225226150842051	0.229921202053427	0.416865694463706	0.000367934131260961	0.00036528405757134	0.00448800663662727
158	27.2519279267591	0.17	1.4705773200223	1.40234492766491	1.53880971237969	0.200079446510276	29.9822710713114	28.7055269011302	31.2590152414926	16.08	11.7	21.8	1.73167472457554	1.80869493106284	1.88571513755015	1.71271272491747	1.78888955296404	1.86506638101061	1.74694668987849	1.82443728622665	1.89896882719514	1.4705773200223	17.8208771452121	0.0255903058394171	83.3154070059979	0.190042152822803	0.19356053019412	0.186832676859829	0.177191181975509	0.18067156349971	0.174016365997008	0.225226150842051	0.229921202053427	0.416865694463706	0.000367934131260961	0.00036528405757134	0.00448800663662727
158	27.2519279267591	0.17	1.47067279770369	1.40194930552396	1.53939628988343	0.198569303280074	29.8326486965362	28.5562512922884	31.1090461007839	16.1	11.88	21.74	1.72113755765232	1.79806836654788	1.87499917544345	1.70224481870682	1.77833116651741	1.854417514328	1.73857772190322	1.81434787395023	1.89444890686784	1.47067279770369	17.7582028267222	0.346397470809572	83.6230002228231	0.190042152822803	0.19356053019412	0.186832676859829	0.177191181975509	0.18067156349971	0.174016365997008	0.225226150842051	0.229921202053427	0.416865694463706	0.000367934131260961	0.00036528405757134	0.00448800663662727
158	27.2519279267591	0.17	1.4708073463053	1.40195863462292	1.53965605798768	0.190445247143836	29.0653023567185	27.7890691011233	30.3415356123137	15.88	11.86	21.66	1.69659203349538	1.77450925938177	1.85242648526816	1.67863044572231	1.75572277259694	1.83281509947157	1.7127956204658	1.79398470205049	1.872156232242	1.4708073463053	17.7168446026785	-0.385012182897464	82.7398530651551	0.190042152822803	0.19356053019412	0.186832676859829	0.177191181975509	0.18067156349971	0.174016365997008	0.225226150842051	0.229921202053427	0.416865694463706	0.000367934131260961	0.00036528405757134	0.00448800663662727
158	27.2519279267591	0.17	1.47082421101993	1.40182428814009	1.53982413389977	0.192050758724765	29.0309166273725	27.7627919861393	30.2990412686057	15.98	11.83	21.57	1.6849285704705	1.76189127076369	1.83885397105688	1.66678541122226	1.74291938408328	1.8190533569443	1.70506987223185	1.78033431729079	1.86003780138209	1.47082421101993	17.7016428894957	0.499178509740864	83.5922357207524	0.190042152822803	0.19356053019412	0.186832676859829	0.177191181975509	0.18067156349971	0.174016365997008	0.225226150842051	0.229921202053427	0.416865694463706	0.000367934131260961	0.00036528405757134	0.00448800663662727
158	27.2519279267591	0.17	1.47093457271568	1.40060459571285	1.54126454971851	0.189862730860169	29.5882143522623	28.2865609183894	30.8898677861352	15.99	11.78	21.7	1.71563650200819	1.79458438650216	1.87353227099614	1.69712996509456	1.77522624032461	1.85332251555465	1.73078152050948	1.81304871422221	1.89078314027834	1.47093457271568	17.7094917226637	-0.33823813875121	82.8663149155102	0.190042152822803	0.19356053019412	0.186832676859829	0.177191181975509	0.18067156349971	0.174016365997008	0.225226150842051	0.229921202053427	0.416865694463706	0.000367934131260961	0.00036528405757134	0.00448800663662727
158	27.2519279267591	0.17	1.47098536072657	1.40096070867253	1.54101001278062	0.184885163899659	28.9681374475726	27.6727606674916	30.2635142276535	15.98	11.82	21.75	1.67966566047982	1.75829171160022	1.83691776272062	1.66158527044568	1.73936496880402	1.81714466716235	1.69759141127601	1.7737840485472	1.8561579520719	1.47098536072657	17.691859820797	0.156504305376865	83.3490774470659	0.190042152822803	0.19356053019412	0.186832676859829	0.177191181975509	0.18067156349971	0.174016365997008	0.225226150842051	0.229921202053427	0.416865694463706	0.000367934131260961	0.00036528405757134	0.00448800663662727
158	27.2519279267591	0.17	1.47106219891347	1.40177168539336	1.54035271243357	0.191701161768669	29.2637981544203	27.9840589773227	30.5435373315178	16.06	11.85	21.73	1.69059109213411	1.76790352400146	1.84521595586881	1.67215257136367	1.7486217911217	1.82509101087973	1.70620660977619	1.78703454052164	1.86477294883339	1.47106219891347	17.8007496062986	0.322117845926459	83.6172579562426	0.190042152822803	0.19356053019412	0.186832676859829	0.177191181975509	0.18067156349971	0.174016365997008	0.225226150842051	0.229921202053427	0.416865694463706	0.000367934131260961	0.00036528405757134	0.00448800663662727
158	27.2519279267591	0.17	1.47113969615378	1.40152516159276	1.54075423071479	0.186522347173014	28.8298418518463	27.5476092783711	30.1120744253216	16.1	11.78	21.78	1.65987059839193	1.73713102878009	1.81439145916826	1.64163610702387	1.7180477937495	1.79445948047514	1.67521037432416	1.75215573142394	1.83122568992931	1.47113969615378	17.722694255801	-0.00517412120614197	83.202446810329	0.190042152822803	0.19356053019412	0.186832676859829	0.177191181975509	0.18067156349971	0.174016365997008	0.225226150842051	0.229921202053427	0.416865694463706	0.000367934131260961	0.00036528405757134	0.00448800663662727
158	27.2519279267591	0.17	1.47141254065647	1.40225545235688	1.54056962895606	0.191739304270581	29.3605903938402	28.0767763897635	30.644404397917	16.19	11.82	21.78	1.68301248960866	1.75996843972206	1.83692438983546	1.66426203882738	1.74036062230575	1.81645920578412	1.69698648729254	1.77312201292615	1.85447928358065	1.47141254065647	17.7724773448736	-0.0090795965338114	83.2535625105698	0.190042152822803	0.19356053019412	0.186832676859829	0.177191181975509	0.18067156349971	0.174016365997008	0.225226150842051	0.229921202053427	0.416865694463706	0.000367934131260961	0.00036528405757134	0.00448800663662727
158	27.2519279267591	0.17	1.4715907702953	1.40325163078912	1.53992990980149	0.193495780393813	29.7972178764216	28.5016491472369	31.0927866056063	16.15	11.88	21.77	1.71227504197441	1.79010808204467	1.86794112211493	1.69331241228188	1.77028348854346	1.84725456480504	1.72772032705716	1.8080267344682	1.8866917715921	1.4715907702953	17.9294939024999	-0.219091996638682	83.2816432394142	0.190042152822803	0.19356053019412	0.186832676859829	0.177191181975509	0.18067156349971	0.174016365997008	0.225226150842051	0.229921202053427	0.416865694463706	0.000367934131260961	0.00036528405757134	0.00448800663662727
158	27.2519279267591	0.17	1.47162417761323	1.40157903495882	1.54166932026764	0.18385448247251	29.0102042957253	27.7084930896241	30.3119155018264	15.91	11.91	21.57	1.6890848746454	1.76843602168433	1.84778716872326	1.67112393285585	1.74963129675854	1.82813866066122	1.70504138165285	1.78926095534463	1.868112366231	1.47162417761323	17.6922474651154	0.285972073480139	83.4565108633493	0.190042152822803	0.19356053019412	0.186832676859829	0.177191181975509	0.18067156349971	0.174016365997008	0.225226150842051	0.229921202053427	0.416865694463706	0.000367934131260961	0.00036528405757134	0.00448800663662727
158	27.2519279267591	0.17	1.47169167312793	1.40334863678625	1.54003470946962	0.194418261859259	29.4864471722777	28.2081674678569	30.7647268766985	16.17	11.87	21.79	1.69312220388504	1.769847632887	1.84657306188896	1.67432607419055	1.75019973885378	1.82607340351701	1.70657570212978	1.78558187792946	1.86481206569149	1.47169167312793	17.8901540570288	-0.205801825395562	83.2785398359402	0.190042152822803	0.19356053019412	0.186832676859829	0.177191181975509	0.18067156349971	0.174016365997008	0.225226150842051	0.229921202053427	0.416865694463706	0.000367934131260961	0.00036528405757134	0.00448800663662727
158	27.2519279267591	0.17	1.4718787407039	1.40198506472286	1.54177241668494	0.187528927307321	29.3365670230033	28.0361091807645	30.6370248652421	16.11	11.93	21.85	1.68808143375962	1.76638326675349	1.84468509974737	1.66950023669509	1.74694017892927	1.82438012116345	1.70547735590762	1.78441266553294	1.8629446345201	1.4718787407039	17.8602049697376	-0.289431751669568	83.2144306846906	0.190042152822803	0.19356053019412	0.186832676859829	0.177191181975509	0.18067156349971	0.174016365997008	0.225226150842051	0.229921202053427	0.416865694463706	0.000367934131260961	0.00036528405757134	0.00448800663662727
158	27.2519279267591	0.17	1.4719671847269	1.40381259394313	1.54012177551068	0.19163509882489	29.5422515615946	28.2500598336745	30.8344432895147	15.94	11.9	21.76	1.7190345533144	1.79766526216528	1.87629597101616	1.7006619828483	1.77845230821976	1.85624263359122	1.7365831717587	1.81412248113906	1.89510735178513	1.4719671847269	17.8158949467692	0.0200275015485288	83.3807888466376	0.190042152822803	0.19356053019412	0.186832676859829	0.177191181975509	0.18067156349971	0.174016365997008	0.225226150842051	0.229921202053427	0.416865694463706	0.000367934131260961	0.00036528405757134	0.00448800663662727
158	27.2519279267591	0.17	1.4720708053627	1.40235558069059	1.54178603003481	0.186525149124851	29.0657501659502	27.7730372986289	30.3584630332715	15.95	11.89	21.34	1.68856862405885	1.76716407489864	1.84575952573843	1.6704779559043	1.7482313656216	1.8259847753389	1.70716912858659	1.78735561657351	1.86633594375985	1.4720708053627	17.6192984478129	0.0467900235945571	83.1784450377088	0.190042152822803	0.19356053019412	0.186832676859829	0.177191181975509	0.18067156349971	0.174016365997008	0.225226150842051	0.229921202053427	0.416865694463706	0.000367934131260961	0.00036528405757134	0.00448800663662727
158	27.2519279267591	0.17	1.47216775759131	1.40236746188592	1.5419680532967	0.189766943712728	29.2818737040154	27.9932956565365	30.5704517514943	16.1	11.91	21.75	1.68639760769131	1.76402529980925	1.84165299192718	1.66786184522307	1.74463630530635	1.82141076538963	1.70559640812344	1.78051608690329	1.8594708347523	1.47216775759131	17.8001120474307	0.532621753187525	83.8649426399153	0.190042152822803	0.19356053019412	0.186832676859829	0.177191181975509	0.18067156349971	0.174016365997008	0.225226150842051	0.229921202053427	0.416865694463706	0.000367934131260961	0.00036528405757134	0.00448800663662727
158	27.2519279267591	0.17	1.47243572490762	1.40429935554787	1.54057209426737	0.194000391571896	29.549891653984	28.2671500731535	30.8326332348145	16.06	11.89	21.94	1.70712165772788	1.78458952867479	1.86205739962169	1.68848559827228	1.76510777914061	1.84172996000894	1.7255472266276	1.80236698626619	1.87807475397551	1.47243572490762	17.8919000869981	0.245469701153766	83.7055360381598	0.190042152822803	0.19356053019412	0.186832676859829	0.177191181975509	0.18067156349971	0.174016365997008	0.225226150842051	0.229921202053427	0.416865694463706	0.000367934131260961	0.00036528405757134	0.00448800663662727
158	27.2519279267591	0.17	1.47251514727315	1.40230314653381	1.54272714801249	0.18311613396723	28.5796366013257	27.2940814170473	29.865191785604	16.08	11.88	21.65	1.64654719812222	1.72409980941409	1.80165242070596	1.62851791333178	1.70522134270114	1.78192477207049	1.66176405681187	1.74256561637966	1.81832131574242	1.47251514727315	17.6861127129922	-0.178149950863227	83.0115969968399	0.190042152822803	0.19356053019412	0.186832676859829	0.177191181975509	0.18067156349971	0.174016365997008	0.225226150842051	0.229921202053427	0.416865694463706	0.000367934131260961	0.00036528405757134	0.00448800663662727
158	27.2519279267591	0.17	1.4726448209974	1.40218685489869	1.54310278709612	0.182514821074813	28.6941393395165	27.4008334773901	29.987445201643	16.11	11.79	21.78	1.65005159004271	1.72793321346027	1.80581483687783	1.63189563712916	1.7089203084998	1.78594497987045	1.66630659585956	1.74337413889478	1.82331060008606	1.4726448209974	17.7290229742559	-0.397694266226399	82.8338630303651	0.190042152822803	0.19356053019412	0.186832676859829	0.177191181975509	0.18067156349971	0.174016365997008	0.225226150842051	0.229921202053427	0.416865694463706	0.000367934131260961	0.00036528405757134	0.00448800663662727
158	27.2519279267591	0.17	1.47268354748814	1.40436714856009	1.54099994641619	0.196689168818469	29.6778130904199	28.4004903266569	30.9551358541829	16.01	11.76	21.72	1.72121874541528	1.79863120765263	1.87604366988998	1.70261178936933	1.77918739674085	1.85576300411237	1.73863008431613	1.81586162695984	1.89337231459897	1.47268354748814	17.8021230053679	-0.0924216192745889	83.1546534259059	0.190042152822803	0.19356053019412	0.186832676859829	0.177191181975509	0.18067156349971	0.174016365997008	0.225226150842051	0.229921202053427	0.416865694463706	0.000367934131260961	0.00036528405757134	0.00448800663662727
158	27.2519279267591	0.17	1.47278850476423	1.4034777410476	1.54209926848086	0.190794834678191	29.4067797338555	28.1170145389285	30.6965449287825	16.12	11.91	21.94	1.69193445643798	1.76954576083127	1.84715706522457	1.67328024159273	1.7500358521138	1.82679146263487	1.70945577421047	1.78635617154571	1.8625788994827	1.47278850476423	17.8344885039518	-0.203546978829306	83.1271338470208	0.190042152822803	0.19356053019412	0.186832676859829	0.177191181975509	0.18067156349971	0.174016365997008	0.225226150842051	0.229921202053427	0.416865694463706	0.000367934131260961	0.00036528405757134	0.00448800663662727
158	27.2519279267591	0.17	1.47287983116922	1.40465666643207	1.54110299590636	0.194657393833438	29.2031764493094	27.9381426009879	30.4682102976308	15.93	11.71	21.85	1.70120057627586	1.77823061877042	1.85526066126497	1.68305349089644	1.75926183677424	1.83547018265205	1.71659005373291	1.79383957311689	1.871784350766	1.47287983116922	17.8099819924345	-0.238085595066007	82.9645606326136	0.190042152822803	0.19356053019412	0.186832676859829	0.177191181975509	0.18067156349971	0.174016365997008	0.225226150842051	0.229921202053427	0.416865694463706	0.000367934131260961	0.00036528405757134	0.00448800663662727
158	27.2519279267591	0.17	1.47289095193481	1.40272801536279	1.54305388850683	0.186743784249332	29.1313368777265	27.8366396998497	30.4260340556033	15.97	11.9	21.72	1.69101922772781	1.76966944720406	1.84831966668032	1.67285931500104	1.75066490710807	1.8284704992151	1.70774408655003	1.78788564621836	1.86875402315809	1.47289095193481	17.7196591032636	0.175118867027723	83.426582343292	0.190042152822803	0.19356053019412	0.186832676859829	0.177191181975509	0.18067156349971	0.174016365997008	0.225226150842051	0.229921202053427	0.416865694463706	0.000367934131260961	0.00036528405757134	0.00448800663662727
158	27.2519279267591	0.17	1.47299234622031	1.40388853120516	1.54209616123546	0.194546450165105	29.3896096396854	28.1160491415691	30.6631701378017	16.07	11.86	21.68	1.69742705153842	1.77431466936795	1.85120228719749	1.67887965782372	1.75492714239487	1.83097462696602	1.71254787845439	1.7902227955645	1.8705525137147	1.47299234622031	17.7813055170301	0.384962224539153	83.6903866915897	0.190042152822803	0.19356053019412	0.186832676859829	0.177191181975509	0.18067156349971	0.174016365997008	0.225226150842051	0.229921202053427	0.416865694463706	0.000367934131260961	0.00036528405757134	0.00448800663662727
158	27.2519279267591	0.17	1.47329118785633	1.40429347468355	1.54228890102911	0.193772804400612	29.8127930316222	28.5176964935486	31.1078895696959	15.88	11.87	21.75	1.74156433072206	1.82065535885124	1.89974638698043	1.72314151388172	1.80139589216729	1.87965027045286	1.75867315478741	1.83802129215896	4.70730520188829	1.47329118785633	17.7729852931792	-0.24331906133003	82.999080643611	0.190042152822803	0.19356053019412	0.186832676859829	0.177191181975509	0.18067156349971	0.174016365997008	0.225226150842051	0.229921202053427	0.416865694463706	0.000367934131260961	0.00036528405757134	0.00448800663662727
158	27.2519279267591	0.17	1.47331214180777	1.40445954649457	1.54216473712098	0.190728282282676	29.1178510110395	27.8404827524186	30.3952192696604	16.02	11.8	21.96	1.68573170431519	1.76307591528999	1.84042012626478	1.66746155978806	1.74396750574759	1.82047345170712	1.70035266425021	1.77765493623192	1.85597034977234	1.47331214180777	17.7881730080423	-0.19647646379003	83.0768357772757	0.190042152822803	0.19356053019412	0.186832676859829	0.177191181975509	0.18067156349971	0.174016365997008	0.225226150842051	0.229921202053427	0.416865694463706	0.000367934131260961	0.00036528405757134	0.00448800663662727
158	27.2519279267591	0.17	1.47334384963804	1.40360207853782	1.54308562073827	0.189325424361058	29.5908852366984	28.2868361704697	30.8949343029271	15.96	11.84	21.56	1.71926962532781	1.79852953039434	1.87778943546088	1.70083371908427	1.77924371198046	1.85765370487665	1.73809561684779	1.81748972304996	1.89767236646357	1.47334384963804	17.7471091421557	-0.1712070757079	83.0282057592886	0.190042152822803	0.19356053019412	0.186832676859829	0.177191181975509	0.18067156349971	0.174016365997008	0.225226150842051	0.229921202053427	0.416865694463706	0.000367934131260961	0.00036528405757134	0.00448800663662727
158	27.2519279267591	0.17	1.47339382825981	1.40390903723685	1.54287861928277	0.188294290540338	28.8610582914729	27.5848835505801	30.1372330323658	16.02	11.84	21.53	1.66988372871644	1.74713848423892	1.82439323976139	1.6517741104168	1.72819105064095	1.80460799086509	1.68703706597264	1.76668637054885	1.84511942982603	1.47339382825981	17.6983885572811	-0.318920899096487	82.8663638279507	0.190042152822803	0.19356053019412	0.186832676859829	0.177191181975509	0.18067156349971	0.174016365997008	0.225226150842051	0.229921202053427	0.416865694463706	0.000367934131260961	0.00036528405757134	0.00448800663662727
158	27.2519279267591	0.17	1.47374892046148	1.40361788133633	1.54387995958663	0.188761684312726	29.4008384573709	28.1027801852847	30.6988967294572	16	11.87	21.7	1.7037981539276	1.78249603623994	1.86119391855228	1.68539836638884	1.76324636850207	1.8410943706153	1.72164932755272	1.79960295787134	1.8817219157836	1.47374892046148	17.7711797327092	0.341450231729946	83.6231326617466	0.190042152822803	0.19356053019412	0.186832676859829	0.177191181975509	0.18067156349971	0.174016365997008	0.225226150842051	0.229921202053427	0.416865694463706	0.000367934131260961	0.00036528405757134	0.00448800663662727
158	27.2519279267591	0.17	1.47408918860253	1.40485358003921	1.54332479716586	0.193412180592837	29.5948802303384	28.3077642760932	30.8819961845836	15.86	11.8	21.64	1.7304971811915	1.8091805596796	1.88786393816771	1.71224500181023	1.79009847825972	1.86795195470922	1.75010427579082	1.82855511445843	1.90418620830074	1.47408918860253	17.6798850713345	0.367587964140367	83.4612101385312	0.190042152822803	0.19356053019412	0.186832676859829	0.177191181975509	0.18067156349971	0.174016365997008	0.225226150842051	0.229921202053427	0.416865694463706	0.000367934131260961	0.00036528405757134	0.00448800663662727
158	27.2519279267591	0.17	1.47475575873635	1.40507105289795	1.54444046457475	0.185074552949095	29.1998714654412	27.8949520502777	30.5047908806046	16.12	11.9	21.68	1.67864701112334	1.7571737306557	1.83570045018807	1.6601415528472	1.73780259131485	1.8154636297825	1.69647861776117	1.77280102031635	1.85526589479246	1.47475575873635	17.8095006231194	-0.343602414150348	83.0130439283859	0.190042152822803	0.19356053019412	0.186832676859829	0.177191181975509	0.18067156349971	0.174016365997008	0.225226150842051	0.229921202053427	0.416865694463706	0.000367934131260961	0.00036528405757134	0.00448800663662727
158	27.2519279267591	0.17	1.47488067855497	1.40483498266317	1.54492637444676	0.18587091114546	29.0233809252111	27.729762799829	30.3169990505932	15.87	11.69	21.64	1.69497167290333	1.77404361065862	1.85311554841391	1.67708834736014	1.75532601205541	1.83356367675067	1.7138167501958	4.76927995429296	1.87140194483198	1.47488067855497	17.6467249583387	-0.606130442200203	82.4317681240729	0.190042152822803	0.19356053019412	0.186832676859829	0.177191181975509	0.18067156349971	0.174016365997008	0.225226150842051	0.229921202053427	0.416865694463706	0.000367934131260961	0.00036528405757134	0.00448800663662727
158	27.2519279267591	0.17	1.47492506970057	1.4044056126457	1.54544452675544	0.18394149163922	29.1428027359661	27.8355207369454	30.4500847349869	16.1	11.88	21.84	1.67695673818115	1.75571421420174	1.83447169022234	1.658526667803	1.73641858432953	1.81431050085606	1.69179754538926	1.77034165182701	1.85475160106978	1.47492506970057	17.7925629060733	-0.0371089854001341	83.332118776493	0.190042152822803	0.19356053019412	0.186832676859829	0.177191181975509	0.18067156349971	0.174016365997008	0.225226150842051	0.229921202053427	0.416865694463706	0.000367934131260961	0.00036528405757134	0.00448800663662727
158	27.2519279267591	0.17	1.47516940326176	1.40540143524713	1.54493737127639	0.190589226555578	29.192849420144	27.9116138962352	30.4740849440528	15.98	11.75	21.44	1.69400150278153	1.7717617824625	1.84952206214348	1.67576188737227	1.75268490829452	1.82960792921677	1.71121181668483	1.79064207914301	1.87003403372032	1.47516940326176	17.6470500114348	-0.0579621907235641	83.041296886208	0.190042152822803	0.19356053019412	0.186832676859829	0.177191181975509	0.18067156349971	0.174016365997008	0.225226150842051	0.229921202053427	0.416865694463706	0.000367934131260961	0.00036528405757134	0.00448800663662727
158	27.2519279267591	0.17	1.47542238547164	1.4057612001232	1.54508357082007	0.18672463888794	29.3347298896521	28.0309110414089	30.6385487378953	15.92	11.86	21.59	1.70750616919398	1.78692844425304	1.86635071931209	1.68931181175229	1.76788780157541	1.84646379139853	1.72492137109322	1.80814671116793	1.88808823446388	1.47542238547164	17.7093406430229	-0.0674301778432278	83.1119301417043	0.190042152822803	0.19356053019412	0.186832676859829	0.177191181975509	0.18067156349971	0.174016365997008	0.225226150842051	0.229921202053427	0.416865694463706	0.000367934131260961	0.00036528405757134	0.00448800663662727
158	27.2519279267591	0.17	1.47567353807682	1.40697384776342	1.54437322839022	0.191397380569895	29.7564553761371	28.4538947649071	31.059015987367	16.02	11.86	21.67	1.72286946581937	1.80173887624662	1.88060828667386	1.7041966933671	1.78221130278732	1.86022591220754	1.74113293074675	1.81985338054698	1.89973512504732	1.47567353807682	17.814470909296	0.255175184003873	83.5850271641912	0.190042152822803	0.19356053019412	0.186832676859829	0.177191181975509	0.18067156349971	0.174016365997008	0.225226150842051	0.229921202053427	0.416865694463706	0.000367934131260961	0.00036528405757134	0.00448800663662727
158	27.2519279267591	0.17	1.47572421492759	1.40619938841446	1.54524904144072	0.185456284405165	29.0507477452893	27.7541331539511	30.3473623366275	15.91	11.83	21.7	1.69163400656905	1.77066358115366	1.84969315573827	1.67363886051171	1.75182773980882	1.83001661910593	1.70814068648626	1.78955830692962	1.86590020698708	1.47572421492759	17.723662699761	0.0166245158347212	83.2279216895483	0.190042152822803	0.19356053019412	0.186832676859829	0.177191181975509	0.18067156349971	0.174016365997008	0.225226150842051	0.229921202053427	0.416865694463706	0.000367934131260961	0.00036528405757134	0.00448800663662727
158	27.2519279267591	0.17	1.47574467752443	1.40694134151688	1.54454801353198	0.192416141163252	29.2922650920482	28.0142287946846	30.5703013894119	15.96	11.73	21.65	1.70296175764811	1.78065252526651	1.8583432928849	1.68470865488284	1.7615666982437	1.83842474160457	1.71850030663216	1.79773107095713	1.87458059234618	1.47574467752443	17.7318676558902	-0.117038732296745	83.0582979753366	0.190042152822803	0.19356053019412	0.186832676859829	0.177191181975509	0.18067156349971	0.174016365997008	0.225226150842051	0.229921202053427	0.416865694463706	0.000367934131260961	0.00036528405757134	0.00448800663662727
158	27.2519279267591	0.17	1.47598887682867	1.40538938615858	1.54658836749876	0.182031542722589	28.808147622741	27.5075964197577	30.1086988257243	16.12	11.91	21.68	1.65603332082822	1.73433009727927	1.81262687373032	1.63779809568239	1.71523271596253	1.79266733624268	1.67471418120702	1.75190915339126	1.8301363966342	1.47598887682867	17.7287819825449	0.00858838386424163	83.2624801231219	0.190042152822803	0.19356053019412	0.186832676859829	0.177191181975509	0.18067156349971	0.174016365997008	0.225226150842051	0.229921202053427	0.416865694463706	0.000367934131260961	0.00036528405757134	0.00448800663662727
158	27.2519279267591	0.17	1.4759937327174	1.40752544787252	1.54446201756228	0.190750679996804	29.2619037980314	27.9783092310269	30.5454983650359	15.97	11.8	21.73	1.69947783173951	1.77744682170071	1.85541581166192	1.68122260428992	1.75835407720961	1.8354855501293	1.71779448286566	1.7954408157938	1.87278133870539	1.4759937327174	17.7735806434916	-0.0954304191392166	83.092615939318	0.190042152822803	0.19356053019412	0.186832676859829	0.177191181975509	0.18067156349971	0.174016365997008	0.225226150842051	0.229921202053427	0.416865694463706	0.000367934131260961	0.00036528405757134	0.00448800663662727
158	27.2519279267591	0.17	1.47618729269193	1.40563878828814	1.54673579709572	0.184947017057214	29.3927301325703	28.0786363814023	30.7068238837382	15.99	11.82	21.51	1.70343580326523	1.78315742201412	1.862879040763	1.68507331227961	1.76393555757701	1.84279780287441	1.71999053804535	1.80328576303578	1.88334810555442	1.47618729269193	17.680508578172	0.531040385494568	83.7171783280908	0.190042152822803	0.19356053019412	0.186832676859829	0.177191181975509	0.18067156349971	0.174016365997008	0.225226150842051	0.229921202053427	0.416865694463706	0.000367934131260961	0.00036528405757134	0.00448800663662727
158	27.2519279267591	0.17	1.4763574198606	1.40807587277106	1.54463896695014	0.19599190138739	29.20216937311	27.9425381069994	30.4618006392205	15.99	11.89	21.81	1.69471746619482	1.77111421653541	1.84751096687599	1.6764349655116	1.75200755272873	1.82758013994587	1.7105149199346	1.79113318179247	1.86716840033353	1.4763574198606	17.7913382313415	0.13629404448657	83.3884278927047	0.190042152822803	0.19356053019412	0.186832676859829	0.177191181975509	0.18067156349971	0.174016365997008	0.225226150842051	0.229921202053427	0.416865694463706	0.000367934131260961	0.00036528405757134	0.00448800663662727
158	27.2519279267591	0.17	1.47643499103216	1.40689616669999	1.54597381536433	0.188968492774037	29.1955874872077	27.907460882542	30.4837140918734	15.84	11.7	21.59	1.70851687404454	1.78737700572187	1.86623713739919	1.69057274165516	1.76860462477108	1.84663650788701	1.72468788752675	1.80361458142515	1.8853560558575	1.47643499103216	17.6098336992349	-0.0102301375197643	83.0088542560399	0.190042152822803	0.19356053019412	0.186832676859829	0.177191181975509	0.18067156349971	0.174016365997008	0.225226150842051	0.229921202053427	0.416865694463706	0.000367934131260961	0.00036528405757134	0.00448800663662727
158	27.2519279267591	0.17	1.47647265992198	1.40724032781078	1.54570499203319	0.189797264299229	29.0314098293743	27.7539796475892	30.3088400111593	16.07	11.8	21.99	1.67533137830036	1.75244172046775	1.82955206263514	1.65701828034471	1.73328572703017	1.80955317371563	1.68965335948446	1.77022281713632	1.84582672415927	1.47647265992198	17.8255060712809	0.23383594410307	83.4990861287138	0.190042152822803	0.19356053019412	0.186832676859829	0.177191181975509	0.18067156349971	0.174016365997008	0.225226150842051	0.229921202053427	0.416865694463706	0.000367934131260961	0.00036528405757134	0.00448800663662727
158	27.2519279267591	0.17	1.47652333297826	1.40674695666062	1.5462997092959	0.182247707443413	28.7186691111629	27.4230977898374	30.0142404324883	16	11.8	21.8	1.66282750313377	1.74138579154748	1.81994407996118	1.64487734003366	1.72258759454894	1.80029784906422	1.67672640095219	1.75687448555325	1.83797909737697	1.47652333297826	17.6954472738397	0.292545479494982	83.482328530301	0.190042152822803	0.19356053019412	0.186832676859829	0.177191181975509	0.18067156349971	0.174016365997008	0.225226150842051	0.229921202053427	0.416865694463706	0.000367934131260961	0.00036528405757134	0.00448800663662727
158	27.2519279267591	0.17	1.4766165710282	1.40731291755567	1.54592022450074	0.191019626960538	29.0708568820204	27.7967525356788	30.3449612283619	16.04	11.88	21.76	1.68060863599149	1.75764176296801	1.83467488994454	1.66231925554089	1.73851406231817	1.81470886909545	1.69612258960751	1.77467490060589	1.85470858438695	1.4766165710282	17.7671780795514	0.308250833568761	83.5906308273472	0.190042152822803	0.19356053019412	0.186832676859829	0.177191181975509	0.18067156349971	0.174016365997008	0.225226150842051	0.229921202053427	0.416865694463706	0.000367934131260961	0.00036528405757134	0.00448800663662727
158	27.2519279267591	0.17	1.47667659139694	1.40799895420641	1.54535422858747	0.198157584053526	29.8126309774732	28.5354376649624	31.0898242899841	16.14	11.84	22	1.71541305843578	1.79219176819842	1.86897047796106	1.69644894564905	1.77237885686465	1.84830876808026	1.72917475336269	1.80974976892456	1.88395116083923	1.47667659139694	17.8466894277619	-0.20489918897076	83.1772756141735	0.190042152822803	0.19356053019412	0.186832676859829	0.177191181975509	0.18067156349971	0.174016365997008	0.225226150842051	0.229921202053427	0.416865694463706	0.000367934131260961	0.00036528405757134	0.00448800663662727
158	27.2519279267591	0.17	1.4767064820034	1.40796856364663	1.54544440036017	0.190368623354777	28.8745282263205	27.6063565607757	30.1426998918652	16.18	11.76	21.8	1.6555584951023	1.73161099299417	1.80766349088604	1.63713620493667	1.71234242576365	1.78754864659063	1.6711420693407	1.74491504975868	1.82465490514568	1.4767064820034	17.8144089915504	-0.342562842802169	82.983607042242	0.190042152822803	0.19356053019412	0.186832676859829	0.177191181975509	0.18067156349971	0.174016365997008	0.225226150842051	0.229921202053427	0.416865694463706	0.000367934131260961	0.00036528405757134	0.00448800663662727
158	27.2519279267591	0.17	1.47679869561109	1.40660235057607	1.54699504064612	0.182048341957573	28.8735868886783	27.5701549427263	30.1770188346303	15.87	11.85	21.52	1.68503254040593	1.76469568512515	1.84435882984437	1.66724848622816	1.74607085568181	1.82489322513546	1.70384787600934	1.78343693360453	1.86238943058185	1.47679869561109	17.6582789264752	0.0139185583657681	83.1232798658881	0.190042152822803	0.19356053019412	0.186832676859829	0.177191181975509	0.18067156349971	0.174016365997008	0.225226150842051	0.229921202053427	0.416865694463706	0.000367934131260961	0.00036528405757134	0.00448800663662727
158	27.2519279267591	0.17	1.47684299231828	1.40688358603184	1.54680239860471	0.185847001465249	29.2370794842163	27.9338335147707	30.540325453662	16.06	11.83	21.7	1.68688989137288	1.76559131452942	1.84429273768596	1.66847161912632	1.74631374242855	1.82415586573079	1.70241465112262	1.78204460180826	1.86100592436467	1.47684299231828	17.7339475804342	0.0958805562080009	83.3449124770251	0.190042152822803	0.19356053019412	0.186832676859829	0.177191181975509	0.18067156349971	0.174016365997008	0.225226150842051	0.229921202053427	0.416865694463706	0.000367934131260961	0.00036528405757134	0.00448800663662727
158	27.2519279267591	0.17	1.476855107053	1.40845856197017	1.54525165213584	0.195198072606738	29.846358396309	28.5556882674076	31.1370285252104	16.02	11.84	21.85	1.72895281295704	1.80709863557097	1.88524445818491	1.71021168224645	1.78751043658581	1.86480919092517	1.74353623683885	1.82263198046572	1.90099502153409	1.476855107053	17.8501994698465	0.0671713927710348	83.4238832879573	0.190042152822803	0.19356053019412	0.186832676859829	0.177191181975509	0.18067156349971	0.174016365997008	0.225226150842051	0.229921202053427	0.416865694463706	0.000367934131260961	0.00036528405757134	0.00448800663662727
158	27.2519279267591	0.17	1.47690700488159	1.40651043053968	1.54730357922351	0.186987778301906	28.9749561925175	27.688242619372	30.261669765663	15.93	11.82	21.52	1.68548373156169	1.76381065264982	1.84213757373794	1.66748909208057	1.74497977566592	1.82247045925127	1.70327864904958	1.78319732342541	1.86109440925263	1.47690700488159	17.6458937305037	0.336519284664381	83.4127483093399	0.190042152822803	0.19356053019412	0.186832676859829	0.177191181975509	0.18067156349971	0.174016365997008	0.225226150842051	0.229921202053427	0.416865694463706	0.000367934131260961	0.00036528405757134	0.00448800663662727
158	27.2519279267591	0.17	1.47702800650829	1.40788071415485	1.54617529886172	0.192395275177635	29.2588686360201	27.982203727237	30.5355335448032	15.92	11.73	21.5	1.70479500635537	1.78257486896012	1.86035473156487	1.68663732670474	1.76358876018858	1.84054019367242	1.72200478696636	1.79773661598401	1.87914251457522	1.47702800650829	17.6595114602056	-0.0218661194636315	83.050837186528	0.190042152822803	0.19356053019412	0.186832676859829	0.177191181975509	0.18067156349971	0.174016365997008	0.225226150842051	0.229921202053427	0.416865694463706	0.000367934131260961	0.00036528405757134	0.00448800663662727
158	27.2519279267591	0.17	1.47703609475202	1.40744969042554	1.5466224990785	0.190514275794597	29.5176152602214	28.2218113964593	30.8134191239836	15.95	11.86	21.63	1.71584879038062	1.79463195071617	1.87341511105171	1.69746570788331	1.77540480938106	1.85334391087881	1.73249489884551	1.81090156385752	1.89411198916476	1.47703609475202	17.7841343298078	-0.311059142928764	82.942251999332	0.190042152822803	0.19356053019412	0.186832676859829	0.177191181975509	0.18067156349971	0.174016365997008	0.225226150842051	0.229921202053427	0.416865694463706	0.000367934131260961	0.00036528405757134	0.00448800663662727
158	27.2519279267591	0.17	1.47707549571195	1.40708124010062	1.54706975132328	0.191566659062672	29.2794799409118	27.9984989888731	30.5604608929504	15.96	11.76	21.74	1.70138041615251	1.77922158564267	1.85706275513283	1.68312528239279	1.76013124715885	1.83713721192491	1.71799576932655	1.79499051582935	1.87336596334233	1.47707549571195	17.6963274040333	0.195200589943778	83.3186687110935	0.190042152822803	0.19356053019412	0.186832676859829	0.177191181975509	0.18067156349971	0.174016365997008	0.225226150842051	0.229921202053427	0.416865694463706	0.000367934131260961	0.00036528405757134	0.00448800663662727
158	27.2519279267591	0.17	1.47711458568727	1.40844719312101	1.54578197825352	0.194331284031702	29.6478929852415	28.3622573777912	30.9335285926918	15.91	11.74	21.69	1.72924397398623	1.8076290474066	1.88601412082697	1.71086532858625	1.78841731454718	1.86596930050811	1.74516075122472	1.82643741094415	1.90614527351374	1.47711458568727	17.7297939291945	-0.447606391220914	82.6845596265481	0.190042152822803	0.19356053019412	0.186832676859829	0.177191181975509	0.18067156349971	0.174016365997008	0.225226150842051	0.229921202053427	0.416865694463706	0.000367934131260961	0.00036528405757134	0.00448800663662727
158	27.2519279267591	0.17	1.47726001598494	1.40717403326305	1.54734599870682	0.181834481493344	28.5175738572046	27.2292880931062	29.805859621303	16.01	11.74	21.85	1.65023250279433	1.72830913239746	1.80638576200059	1.63239277331246	1.70962536066784	1.78685794802321	1.66557906389075	1.74430867690515	1.82432465388529	1.47726001598494	17.6973506580693	0.0862584621866629	83.2353635344053	0.190042152822803	0.19356053019412	0.186832676859829	0.177191181975509	0.18067156349971	0.174016365997008	0.225226150842051	0.229921202053427	0.416865694463706	0.000367934131260961	0.00036528405757134	0.00448800663662727
158	27.2519279267591	0.17	1.47735499117952	1.40819959436408	1.54651038799496	0.195848435461623	29.768720355176	28.4840661685034	31.0533745418487	16.06	11.91	21.59	1.72106798086519	1.79868952457624	1.87631106828728	1.70230521552137	1.77908054349517	1.85585587146897	1.7385162393351	1.82008592681542	1.89708511310263	1.47735499117952	17.7191787298615	-0.255350579256645	82.9245815492555	0.190042152822803	0.19356053019412	0.186832676859829	0.177191181975509	0.18067156349971	0.174016365997008	0.225226150842051	0.229921202053427	0.416865694463706	0.000367934131260961	0.00036528405757134	0.00448800663662727
158	27.2519279267591	0.17	1.47805707551271	1.40948771671959	1.54662643430582	0.194254051083998	29.6222733632468	28.3374318023423	30.9071149241512	15.95	11.92	21.71	1.72295013349407	1.80107005467536	1.87918997585665	1.70449314987776	1.78177621683017	1.85905928378259	1.74063915754824	1.82053118697118	1.90074490038109	1.47805707551271	17.7972203438375	-0.0996899806468509	83.204674115445	0.190042152822803	0.19356053019412	0.186832676859829	0.177191181975509	0.18067156349971	0.174016365997008	0.225226150842051	0.229921202053427	0.416865694463706	0.000367934131260961	0.00036528405757134	0.00448800663662727
158	27.2519279267591	0.17	1.47809650729134	1.40905801614162	1.54713499844105	0.19325656008709	29.0992831831321	27.8330897476234	30.3654766186408	16.14	11.86	21.82	1.67277206576004	1.74887044463113	1.82496882350222	1.6542667716097	1.7295233006471	1.80477982968449	1.68899888757487	1.76421667792501	1.84406033416629	1.47809650729134	17.80928417151	0.398546266954795	83.773941065788	0.190042152822803	0.19356053019412	0.186832676859829	0.177191181975509	0.18067156349971	0.174016365997008	0.225226150842051	0.229921202053427	0.416865694463706	0.000367934131260961	0.00036528405757134	0.00448800663662727
158	27.2519279267591	0.17	1.47815271767503	1.40797925014328	1.54832618520677	0.187883410327899	29.1626812089388	27.8714334163909	30.4539290014867	16.03	11.73	21.65	1.68698639007853	1.76514230763411	1.84329822518969	1.66868391899514	1.74599190652029	1.82329989404545	1.70391474072763	1.78120094363797	1.86082625783155	1.47815271767503	17.6895130965277	0.0697965143461029	83.2320004545491	0.190042152822803	0.19356053019412	0.186832676859829	0.177191181975509	0.18067156349971	0.174016365997008	0.225226150842051	0.229921202053427	0.416865694463706	0.000367934131260961	0.00036528405757134	0.00448800663662727
158	27.2519279267591	0.17	1.47850011034852	1.40928591456353	1.54771430613352	0.192366300886594	29.459546176553	28.1740051559538	30.7450871971522	16.18	11.89	21.79	1.68968525430648	1.76678326342122	1.84388127253596	1.67088575595685	1.74712596987487	1.82336618379289	1.70577764066875	1.78485250537086	1.85963482875322	1.47850011034852	17.8629923002525	0.113278554664564	83.5127148080993	0.190042152822803	0.19356053019412	0.186832676859829	0.177191181975509	0.18067156349971	0.174016365997008	0.225226150842051	0.229921202053427	0.416865694463706	0.000367934131260961	0.00036528405757134	0.00448800663662727
158	27.2519279267591	0.17	1.47856507092435	1.40951972021005	1.54761042163865	0.19479473864485	29.5840537353085	28.3030820173216	30.8650254532954	16.17	11.85	21.97	1.69876931344376	1.77565406559102	1.85253881773829	1.67990899716627	1.7559401485739	1.83197129998154	1.71034380456322	1.79089286358182	1.8703096284886	1.47856507092435	17.8554573352637	0.0791103676387327	83.4821476181021	0.190042152822803	0.19356053019412	0.186832676859829	0.177191181975509	0.18067156349971	0.174016365997008	0.225226150842051	0.229921202053427	0.416865694463706	0.000367934131260961	0.00036528405757134	0.00448800663662727
158	27.2519279267591	0.17	1.47862845726617	1.41006754350131	1.54718937103103	0.198304903215132	29.3469473136774	28.0902867460887	30.6036078812661	16.1	11.81	21.96	1.69279297971403	1.76852257998213	1.84425218025023	1.67420354891241	1.74910152347041	1.8239994980284	1.70591537649238	1.78402872421621	1.86172712549589	1.47862845726617	17.7645118906682	-0.0977189964694712	83.1549582096229	0.190042152822803	0.19356053019412	0.186832676859829	0.177191181975509	0.18067156349971	0.174016365997008	0.225226150842051	0.229921202053427	0.416865694463706	0.000367934131260961	0.00036528405757134	0.00448800663662727
158	27.2519279267591	0.17	1.47872292735164	1.40935651682846	1.54808933787482	0.186235287473238	28.7343222483918	27.4551278005251	30.0135166962585	15.82	11.76	21.56	1.68300559573035	1.76142050712426	1.83983541851818	1.66539622177279	1.74299067392278	1.82058512607278	1.70216467154711	1.77891777006586	1.86079011031813	1.47872292735164	17.6472051476512	-0.732330422142853	82.32654806352	0.190042152822803	0.19356053019412	0.186832676859829	0.177191181975509	0.18067156349971	0.174016365997008	0.225226150842051	0.229921202053427	0.416865694463706	0.000367934131260961	0.00036528405757134	0.00448800663662727
158	27.2519279267591	0.17	1.47874045907244	1.40956478184323	1.54791613630165	0.193167614103599	29.3121629946867	28.0363426064157	30.5879833829576	15.95	11.86	21.77	1.70517282477869	1.78276833307728	1.86036384137587	1.68692236376035	1.76368736750314	1.84045237124593	1.72197697361632	1.79874187294633	1.87790455763768	1.47874045907244	17.7663688298791	0.408826121328506	83.6270130670402	0.190042152822803	0.19356053019412	0.186832676859829	0.177191181975509	0.18067156349971	0.174016365997008	0.225226150842051	0.229921202053427	0.416865694463706	0.000367934131260961	0.00036528405757134	0.00448800663662727
158	27.2519279267591	0.17	1.4787664330853	1.40920738879459	1.54832547737601	0.186133297263222	28.9366923630155	27.6480551755052	30.2253295505259	15.75	11.69	21.5	1.70198126844709	1.78130823524619	1.86063520204529	1.68439333975142	1.76290055778972	1.84140777582803	1.71890013932995	1.80034859675501	1.87948118113615	1.4787664330853	17.5209133544668	0.590723057298915	83.4593173719433	0.190042152822803	0.19356053019412	0.186832676859829	0.177191181975509	0.18067156349971	0.174016365997008	0.225226150842051	0.229921202053427	0.416865694463706	0.000367934131260961	0.00036528405757134	0.00448800663662727
158	27.2519279267591	0.17	1.47888528509357	1.40817872871432	1.54959184147281	0.189864373099619	29.3848379406535	28.0921384026313	30.6775374786756	16	11.95	21.71	1.70286322913262	1.78122289253968	1.85958255594673	1.68446476356477	1.76197779551932	1.83949082747387	1.71920227941845	1.79869915022029	1.87832666015784	1.47888528509357	17.7092673049696	-0.314118303810698	82.8771355274736	0.190042152822803	0.19356053019412	0.186832676859829	0.177191181975509	0.18067156349971	0.174016365997008	0.225226150842051	0.229921202053427	0.416865694463706	0.000367934131260961	0.00036528405757134	0.00448800663662727
158	27.2519279267591	0.17	1.47893239706059	1.40812478510681	1.54974000901438	0.186452384161038	29.3977329951583	28.0899414455962	30.7055245447205	16.09	11.95	21.88	1.69360370538072	1.77245330421288	1.85130290304503	1.67503041305294	1.75301528972821	1.83100016640347	1.71157069679821	1.78593897675126	1.86786136379281	1.47893239706059	17.7870319521516	-0.146414863489937	83.2129595036631	0.190042152822803	0.19356053019412	0.186832676859829	0.177191181975509	0.18067156349971	0.174016365997008	0.225226150842051	0.229921202053427	0.416865694463706	0.000367934131260961	0.00036528405757134	0.00448800663662727
158	27.2519279267591	0.17	1.47893495054268	1.4094756458957	1.54839425518966	0.18924268354225	28.9308379512125	27.6555329291892	30.2061429732357	15.9	11.89	21.66	1.68688176931	1.76467049959658	1.84245922988317	1.66897550613974	1.74593850844614	1.82290151075254	1.70364320834353	1.7841808888375	1.86428686691406	1.47893495054268	17.6562733985468	0.398402911880049	83.4865221315988	0.190042152822803	0.19356053019412	0.186832676859829	0.177191181975509	0.18067156349971	0.174016365997008	0.225226150842051	0.229921202053427	0.416865694463706	0.000367934131260961	0.00036528405757134	0.00448800663662727
158	27.2519279267591	0.17	1.47900121242305	1.40939255546041	1.54860986938569	0.18669978509089	29.0685178706957	27.7764254137086	30.3606103276828	15.93	11.7	21.69	1.69159099247449	1.77027973406486	1.84896847565523	1.67355364656199	1.75140333423341	1.82925302190484	1.70647181312594	1.78649428162907	1.86748863489146	1.47900121242305	17.7026132626726	-0.189427331964304	82.966692390787	0.190042152822803	0.19356053019412	0.186832676859829	0.177191181975509	0.18067156349971	0.174016365997008	0.225226150842051	0.229921202053427	0.416865694463706	0.000367934131260961	0.00036528405757134	0.00448800663662727
158	27.2519279267591	0.17	1.47925785666837	1.40941875379586	1.54909695954088	0.188550661530763	29.2366250396113	27.9449267609082	30.5283233183145	15.9	11.74	21.56	1.70469239821784	1.78348839061159	1.86228438300533	1.68660191324557	1.76456170919838	1.84252150515119	1.72072206185258	1.80343726544845	1.88247647542152	1.47925785666837	17.6548585732264	-0.0689789348133015	83.0022730225353	0.190042152822803	0.19356053019412	0.186832676859829	0.177191181975509	0.18067156349971	0.174016365997008	0.225226150842051	0.229921202053427	0.416865694463706	0.000367934131260961	0.00036528405757134	0.00448800663662727
158	27.2519279267591	0.17	1.47925860205154	1.40909317413548	1.5494240299676	0.191185133678746	29.6954683784615	28.3946853840717	30.9962513728514	16.06	11.88	21.66	1.71558386241332	1.79417611598091	1.8727683695485	1.69687836255674	1.77461370238199	1.85234904220724	1.73443927721849	1.81165577992678	1.89296973508554	1.47925860205154	17.7739474459452	0.215797834086247	83.5504911921051	0.190042152822803	0.19356053019412	0.186832676859829	0.177191181975509	0.18067156349971	0.174016365997008	0.225226150842051	0.229921202053427	0.416865694463706	0.000367934131260961	0.00036528405757134	0.00448800663662727
158	27.2519279267591	0.17	1.4793289242275	1.40964433988978	1.54901350856522	0.18367004487874	28.72850814918	27.4386440880677	30.0183722102922	15.96	11.66	21.62	1.66718627245315	1.74555908304521	1.82393189363727	1.64929276014995	1.7268244140736	1.80435606799724	1.68389752953921	1.76212595236876	1.84242944037534	1.4793289242275	17.6227036740084	0.375192483892393	83.359169543918	0.190042152822803	0.19356053019412	0.186832676859829	0.177191181975509	0.18067156349971	0.174016365997008	0.225226150842051	0.229921202053427	0.416865694463706	0.000367934131260961	0.00036528405757134	0.00448800663662727
158	27.2519279267591	0.17	1.47943154392438	1.41055184834653	1.54831123950223	0.192869524055291	29.4666218148181	28.1828507415425	30.7503928880938	16.12	11.93	21.88	1.69617408768738	1.77343735849636	1.85070062930534	1.67748148434956	1.75389327907227	1.83030507379498	1.71065555516395	1.79025685023564	1.86975363561951	1.47943154392438	17.8958650117725	-0.402268046618769	83.0540210281671	0.190042152822803	0.19356053019412	0.186832676859829	0.177191181975509	0.18067156349971	0.174016365997008	0.225226150842051	0.229921202053427	0.416865694463706	0.000367934131260961	0.00036528405757134	0.00448800663662727
158	27.2519279267591	0.17	1.47956589874828	1.41091995718192	1.54821184031464	0.194232136712097	29.7703612975559	28.4790061428235	31.0617164522883	16.09	11.85	21.86	1.71716181890261	1.79502499134721	1.87288816379182	1.69833319957253	1.77534260505257	1.8523520105326	1.73340441171759	1.81034687814281	1.88787882147544	1.47956589874828	17.8689332679656	0.0633783503703116	83.4448174960229	0.190042152822803	0.19356053019412	0.186832676859829	0.177191181975509	0.18067156349971	0.174016365997008	0.225226150842051	0.229921202053427	0.416865694463706	0.000367934131260961	0.00036528405757134	0.00448800663662727
158	27.2519279267591	0.17	1.47979354568266	1.41072011387203	1.54886697749328	0.192579970979186	29.5565199639463	28.2676334879542	30.8454064399383	15.82	11.65	21.36	1.73247258857567	1.81146613044374	1.89045967231182	1.71433523006524	1.79250178384801	1.87066833763078	1.74980117183017	1.83092623336335	1.90951596732657	1.47979354568266	17.5861823342255	0.31555130425056	83.2353800835005	0.190042152822803	0.19356053019412	0.186832676859829	0.177191181975509	0.18067156349971	0.174016365997008	0.225226150842051	0.229921202053427	0.416865694463706	0.000367934131260961	0.00036528405757134	0.00448800663662727
158	27.2519279267591	0.17	1.48022124651022	1.41044230865073	1.5500001843697	0.191880773449154	29.6006709953167	28.3069497405869	30.8943922500464	16.01	11.83	21.55	1.71457258127429	1.79293422078329	1.8712958602923	1.69600790484692	1.77352107722325	1.85103424959958	1.73222334786693	1.81282417611669	1.88929481406277	1.48022124651022	17.6855982402274	-0.129965520298105	83.0352880614328	0.190042152822803	0.19356053019412	0.186832676859829	0.177191181975509	0.18067156349971	0.174016365997008	0.225226150842051	0.229921202053427	0.416865694463706	0.000367934131260961	0.00036528405757134	0.00448800663662727
158	27.2519279267591	0.17	1.48029633848387	1.41137417935645	1.54921849761129	0.190743891315154	29.3578199290367	28.0699896133221	30.6456502447513	15.93	11.82	21.6	1.70904848644153	1.78745836411462	1.86586824178771	1.69081219493519	1.76838540507219	1.84595861520918	1.72825260320721	1.80665403200738	1.88454974979983	1.48029633848387	17.6882702203175	0.175703802326476	83.314652371141	0.190042152822803	0.19356053019412	0.186832676859829	0.177191181975509	0.18067156349971	0.174016365997008	0.225226150842051	0.229921202053427	0.416865694463706	0.000367934131260961	0.00036528405757134	0.00448800663662727
158	27.2519279267591	0.17	1.48034885736931	1.41034982891121	1.55034788582742	0.187306501283167	29.255965474277	27.9581332009539	30.5537977476002	16.09	11.92	21.86	1.68576116830609	1.7640151502017	1.84226913209732	1.66727702924098	1.74467296700143	1.82206890476187	1.70373299471511	1.78055652355554	1.86232213395238	1.48034885736931	17.8277205183855	-0.588107584648291	82.8251570757001	0.190042152822803	0.19356053019412	0.186832676859829	0.177191181975509	0.18067156349971	0.174016365997008	0.225226150842051	0.229921202053427	0.416865694463706	0.000367934131260961	0.00036528405757134	0.00448800663662727
158	27.2519279267591	0.17	1.48040470779517	1.41070477589647	1.55010463969387	0.187364237027317	29.3202711315128	28.0198327887015	30.6207094743242	16.07	11.87	21.79	1.69157679038704	1.77008515746467	1.84859352454229	1.67309207054255	1.75074253676747	1.8283930029924	1.70938504323071	1.78608474156052	1.86664643120083	1.48040470779517	17.7691910532112	0.529840417325104	83.8182575745016	0.190042152822803	0.19356053019412	0.186832676859829	0.177191181975509	0.18067156349971	0.174016365997008	0.225226150842051	0.229921202053427	0.416865694463706	0.000367934131260961	0.00036528405757134	0.00448800663662727
158	27.2519279267591	0.17	1.48056956198098	1.41134508170212	1.54979404225985	0.192161457307229	29.1727007302745	27.8988370723606	30.4465643881883	15.91	11.85	21.7	1.70104557856631	1.7787154877948	1.85638539702329	1.68296834482136	1.75981284577052	1.83665734671968	1.71800975780918	1.79773180451052	1.87376481437713	1.48056956198098	17.7345349590676	0.315114522274434	83.5469908749302	0.190042152822803	0.19356053019412	0.186832676859829	0.177191181975509	0.18067156349971	0.174016365997008	0.225226150842051	0.229921202053427	0.416865694463706	0.000367934131260961	0.00036528405757134	0.00448800663662727
158	27.2519279267591	0.17	1.48058516584345	1.41142590589935	1.54974442578755	0.194015553589836	29.6503976891942	28.3633556060681	30.9374397723203	16.01	11.75	21.73	1.71822623681445	1.79619407340704	1.87416190999964	1.69962917608836	1.77675313510493	1.85387709412149	4.01202444221459	1.81245127851837	1.89207097384165	1.48058516584345	17.7519913917466	0.0234316916678902	83.2544482436206	0.190042152822803	0.19356053019412	0.186832676859829	0.177191181975509	0.18067156349971	0.174016365997008	0.225226150842051	0.229921202053427	0.416865694463706	0.000367934131260961	0.00036528405757134	0.00448800663662727
158	27.2519279267591	0.17	1.48073171098021	1.41021161175989	1.55125181020054	0.184086642642747	28.7026510114805	27.415735423553	29.9895665994081	15.89	11.78	21.64	1.67361944198635	1.7521804185524	1.83074139511845	1.65589558165502	1.73362458666218	1.81135359166933	1.69111724063575	1.76911193322842	1.85001988809923	1.48073171098021	17.6283388963545	-0.428847636812258	82.6321345864019	0.190042152822803	0.19356053019412	0.186832676859829	0.177191181975509	0.18067156349971	0.174016365997008	0.225226150842051	0.229921202053427	0.416865694463706	0.000367934131260961	0.00036528405757134	0.00448800663662727
158	27.2519279267591	0.17	1.48087388160994	1.41073144962954	1.55101631359034	0.189730668842609	29.3996621355014	28.1057480546605	30.6935762163422	16.02	11.86	21.61	1.70172268535119	1.78006548341442	1.85840828147764	1.68327708903882	1.76077070078074	1.83826431252266	1.71981949492531	1.79932572142511	1.87543376866372	1.48087388160994	17.7453996049606	0.372609814381367	83.6971755380224	0.190042152822803	0.19356053019412	0.186832676859829	0.177191181975509	0.18067156349971	0.174016365997008	0.225226150842051	0.229921202053427	0.416865694463706	0.000367934131260961	0.00036528405757134	0.00448800663662727
158	27.2519279267591	0.17	1.48101151973292	1.41205412301119	1.54996891645466	0.194832224448581	29.6742387285479	28.3895155717676	30.9589618853283	15.83	11.87	21.62	1.73908681450663	1.81778647025101	1.8964861259954	1.72085401149789	1.79872857023845	1.87660312897901	1.75640530967969	1.8361540885811	1.91493855232149	1.48101151973292	17.6948860967484	0.013419291520899	83.1311010340001	0.190042152822803	0.19356053019412	0.186832676859829	0.177191181975509	0.18067156349971	0.174016365997008	0.225226150842051	0.229921202053427	0.416865694463706	0.000367934131260961	0.00036528405757134	0.00448800663662727
158	27.2519279267591	0.17	1.48114713712179	1.41098302509914	1.55131124914443	0.189385742173638	29.3982515124609	28.1029461961361	30.6935568287857	15.96	11.79	21.58	1.7078225463658	1.78653855031101	1.86525455425621	1.68950118181935	1.76737272765209	1.84524427348484	1.72295873018782	1.80541627693865	1.88774770501835	1.48114713712179	17.6192630733658	-0.492001212678519	82.5792595480933	0.190042152822803	0.19356053019412	0.186832676859829	0.177191181975509	0.18067156349971	0.174016365997008	0.225226150842051	0.229921202053427	0.416865694463706	0.000367934131260961	0.00036528405757134	0.00448800663662727
158	27.2519279267591	0.17	1.48115211983633	1.41179437361105	1.55050986606161	0.193269379135033	29.695881364256	28.4037813464468	30.9879813820652	16.08	11.88	21.83	1.7133844007451	1.79132698126682	1.86926956178854	1.69462004906684	1.7717090313003	1.84879801353375	1.73059035513564	1.80796228703381	1.88903972675744	1.48115211983633	17.8341892022046	-0.0430610503476746	83.3361290737093	0.190042152822803	0.19356053019412	0.186832676859829	0.177191181975509	0.18067156349971	0.174016365997008	0.225226150842051	0.229921202053427	0.416865694463706	0.000367934131260961	0.00036528405757134	0.00448800663662727
158	27.2519279267591	0.17	1.48132237166467	1.41131745482961	1.55132728849973	0.186802859932323	29.1673768863535	27.8713300326331	30.4634237400738	16.04	11.9	21.67	1.6860588861613	1.76446243963499	1.84286599310869	1.6677386372376	1.74529027941215	1.8228419215867	1.70296450245609	1.78239276565701	1.86126360636385	1.48132237166467	17.7380107505555	-0.0462292415654262	83.1827421476358	0.190042152822803	0.19356053019412	0.186832676859829	0.177191181975509	0.18067156349971	0.174016365997008	0.225226150842051	0.229921202053427	0.416865694463706	0.000367934131260961	0.00036528405757134	0.00448800663662727
158	27.2519279267591	0.17	1.48144276436306	1.41142307489126	1.55146245383487	0.19241542326676	29.0621270972627	27.7941289076507	30.3301252868748	15.93	11.78	21.51	1.69212818182215	1.76932489765632	1.84652161349048	1.67406865127107	1.75044147180993	1.82681429234879	1.7115928168266	1.78843593729879	1.86645675543803	1.48144276436306	17.578250904518	0.12205052777462	83.0835041176753	0.190042152822803	0.19356053019412	0.186832676859829	0.177191181975509	0.18067156349971	0.174016365997008	0.225226150842051	0.229921202053427	0.416865694463706	0.000367934131260961	0.00036528405757134	0.00448800663662727
158	27.2519279267591	0.17	1.48155319274145	1.41079825623249	1.55230812925041	0.183653598775789	29.2255727285129	27.9133192931831	30.5378261638427	16.03	11.93	21.74	1.6889567922592	1.76835757328014	1.84775835430109	1.67061587035315	1.749154412902	1.82769295545086	1.7067615713659	1.78710815867539	1.86676550624234	1.48155319274145	17.7784143728903	-0.225204059885903	83.1011978336948	0.190042152822803	0.19356053019412	0.186832676859829	0.177191181975509	0.18067156349971	0.174016365997008	0.225226150842051	0.229921202053427	0.416865694463706	0.000367934131260961	0.00036528405757134	0.00448800663662727
158	27.2519279267591	0.17	1.4815958778848	1.41282935625783	1.55036239951177	0.189913213621249	29.1007810737029	27.8207809949381	30.3807811524676	15.87	11.74	21.47	1.70025451099253	1.77848113979876	1.856707768605	1.68230687643522	1.75970775654478	1.83710863665434	1.71864095362625	1.79746741672479	1.87651254774597	1.4815958778848	17.6774866228328	0.181337584618502	83.2869828950738	0.190042152822803	0.19356053019412	0.186832676859829	0.177191181975509	0.18067156349971	0.174016365997008	0.225226150842051	0.229921202053427	0.416865694463706	0.000367934131260961	0.00036528405757134	0.00448800663662727
158	27.2519279267591	0.17	1.48201089039795	1.41191446365939	1.55210731713652	0.185280078401825	29.102118921053	27.8024534410412	30.4017844010648	15.93	11.83	21.65	1.69262706367244	1.77175133843668	1.85087561320092	1.67456196771746	1.75284176371454	1.83112155971162	1.708224043159	1.79046721206637	1.86738033085131	1.48201089039795	17.6760899216456	0.020764796715647	83.162502841159	0.190042152822803	0.19356053019412	0.186832676859829	0.177191181975509	0.18067156349971	0.174016365997008	0.225226150842051	0.229921202053427	0.416865694463706	0.000367934131260961	0.00036528405757134	0.00448800663662727
158	27.2519279267591	0.17	1.48214855055249	1.41247469754436	1.55182240356063	0.189565588267841	29.1888694591728	27.9035424688791	30.4741964494666	16.08	11.84	21.79	1.68376936367924	1.76132920078525	1.83888903789125	1.66534624122817	1.74205745000828	1.81876865878838	1.70080190746148	1.78065744652649	1.85528682237406	1.48214855055249	17.7624828649438	0.137331975792078	83.3891383507273	0.190042152822803	0.19356053019412	0.186832676859829	0.177191181975509	0.18067156349971	0.174016365997008	0.225226150842051	0.229921202053427	0.416865694463706	0.000367934131260961	0.00036528405757134	0.00448800663662727
158	27.2519279267591	0.17	1.48217758287399	1.41300959288468	1.55134557286329	0.191652265187369	29.3410282482375	28.0577092255668	30.6243472709083	15.89	11.72	21.63	1.71266124631283	1.79099589363256	1.86933054095229	1.69451941044995	1.77202427644713	1.8495291424443	1.72757481269679	1.80712634015589	1.88638394460702	1.48217758287399	17.6908498435123	0.245259061664821	83.340058494368	0.190042152822803	0.19356053019412	0.186832676859829	0.177191181975509	0.18067156349971	0.174016365997008	0.225226150842051	0.229921202053427	0.416865694463706	0.000367934131260961	0.00036528405757134	0.00448800663662727
158	27.2519279267591	0.17	1.48224822764244	1.41208279543022	1.55241365985466	0.18899228540233	29.2476886301318	27.9573634489755	30.538013811288	16.06	11.76	21.77	1.68827833646577	1.76619798916543	1.84411764186509	1.66984392419653	1.74691276754164	1.82398161088676	1.70456744395856	1.78310624666048	1.85991196829962	1.48224822764244	17.7509055068665	-0.437471483648028	82.8060164360307	0.190042152822803	0.19356053019412	0.186832676859829	0.177191181975509	0.18067156349971	0.174016365997008	0.225226150842051	0.229921202053427	0.416865694463706	0.000367934131260961	0.00036528405757134	0.00448800663662727
158	27.2519279267591	0.17	1.48233426224717	1.41279315966649	1.55187536482785	0.194926667175518	29.7399378734008	28.452757773609	31.0271179731926	16.06	11.94	21.73	1.71910668771767	1.79687770504596	1.87464872237426	1.70036320421527	1.77728628127862	1.85420935834197	1.73539244815333	1.81628486608329	1.89367811850812	1.48233426224717	17.8251694469546	0.101039038814813	83.5149630444817	0.190042152822803	0.19356053019412	0.186832676859829	0.177191181975509	0.18067156349971	0.174016365997008	0.225226150842051	0.229921202053427	0.416865694463706	0.000367934131260961	0.00036528405757134	0.00448800663662727
158	27.2519279267591	0.17	1.48267561597179	1.41226569150359	1.55308554043998	0.184728459680133	29.1762254445902	27.8708648132828	30.4815860758976	15.99	11.81	21.77	1.69053603111827	1.76971402561583	1.8488920201134	1.67230365653454	1.75062771900824	1.82895178148194	1.70756939823994	1.78529499199057	1.86762179415776	1.48267561597179	17.7252277276665	0.797045802323779	84.0266713688945	0.190042152822803	0.19356053019412	0.186832676859829	0.177191181975509	0.18067156349971	0.174016365997008	0.225226150842051	0.229921202053427	0.416865694463706	0.000367934131260961	0.00036528405757134	0.00448800663662727
158	27.2519279267591	0.17	1.48298328684764	1.41374826135455	1.55221831234074	0.191638156305848	29.4964990374426	28.2063212781685	30.7866767967166	15.98	11.75	21.78	1.71235908721825	1.79068364391716	1.86900820061608	1.69393610788643	1.77141798404012	1.84889986019382	1.72800587164803	1.80858097496103	1.88426098788226	1.48298328684764	17.7323501611121	-0.107259143950899	83.0692331690154	0.190042152822803	0.19356053019412	0.186832676859829	0.177191181975509	0.18067156349971	0.174016365997008	0.225226150842051	0.229921202053427	0.416865694463706	0.000367934131260961	0.00036528405757134	0.00448800663662727
158	27.2519279267591	0.17	1.48312808614148	1.41267689039219	1.55357928189078	0.188052887825388	28.9017376856881	27.6227540431601	30.1807213282162	16.08	11.91	21.79	1.66624141656781	1.74339141808335	1.82054141959888	1.6479924673862	1.72429750943606	1.80060255148592	1.68408054158457	1.76179989839141	1.83958386058857	1.48312808614148	17.7639752758826	0.338015923771749	83.6576692883442	0.190042152822803	0.19356053019412	0.186832676859829	0.177191181975509	0.18067156349971	0.174016365997008	0.225226150842051	0.229921202053427	0.416865694463706	0.000367934131260961	0.00036528405757134	0.00448800663662727
158	27.2519279267591	0.17	1.48317585084914	1.41355431416978	1.5527973875285	0.190128966558703	29.3225606966768	28.0337092868354	30.6114121065182	16.04	11.85	21.82	1.69589588949681	1.77386480134354	1.85183371319028	1.67746917661955	1.75459091927338	1.83171266192721	1.71071840568632	1.79166548837672	1.86949705376671	1.48317585084914	17.7940498391327	0.207369002765225	83.5173927921724	0.190042152822803	0.19356053019412	0.186832676859829	0.177191181975509	0.18067156349971	0.174016365997008	0.225226150842051	0.229921202053427	0.416865694463706	0.000367934131260961	0.00036528405757134	0.00448800663662727
158	27.2519279267591	0.17	1.48320172136887	1.4123492123291	1.55405423040863	0.188747434249339	29.2671438836849	27.9749281522462	30.5593596151235	16.04	11.75	21.67	1.69203163181032	1.77018982692053	1.84834802203073	1.67363759070025	1.75094612967701	1.82825466865377	1.70843236772594	1.78741134497457	1.86183800304509	1.48320172136887	17.6696297035137	0.142113585665302	83.2493074804766	0.190042152822803	0.19356053019412	0.186832676859829	0.177191181975509	0.18067156349971	0.174016365997008	0.225226150842051	0.229921202053427	0.416865694463706	0.000367934131260961	0.00036528405757134	0.00448800663662727
158	27.2519279267591	0.17	1.48327846595294	1.41280228511302	1.55375464679286	0.186729431695705	29.1006124940364	27.8072196973099	30.394005290763	15.98	11.84	21.56	1.68825978782182	1.766785547403	1.84531130698417	1.67010001687774	1.74778111391498	1.82546221095222	1.7048016451455	1.78601852143726	1.86598946070588	1.48327846595294	17.6767593313009	0.558887396973002	83.693117401605	0.190042152822803	0.19356053019412	0.186832676859829	0.177191181975509	0.18067156349971	0.174016365997008	0.225226150842051	0.229921202053427	0.416865694463706	0.000367934131260961	0.00036528405757134	0.00448800663662727
158	27.2519279267591	0.17	1.48349174004274	1.41366994122946	1.55331353885602	0.186409443521905	29.0354488965892	27.7435911103465	30.3273066828318	16.02	11.76	21.86	1.67998638227919	1.75821358365687	1.83644078503455	1.66178217968825	1.73916171715804	1.81654125462783	1.69384205683113	1.77382833094985	1.85387197053095	1.48349174004274	17.7649600855221	-0.469391123875374	82.7540976438756	0.190042152822803	0.19356053019412	0.186832676859829	0.177191181975509	0.18067156349971	0.174016365997008	0.225226150842051	0.229921202053427	0.416865694463706	0.000367934131260961	0.00036528405757134	0.00448800663662727
158	27.2519279267591	0.17	1.48355204584217	1.41387443567907	1.55322965600526	0.1882932547854	29.3128917543892	28.0167335048996	30.6090500038788	15.97	11.83	21.67	1.70205971605134	1.78080332624766	1.85954693644398	1.68378427926639	1.76168239981461	1.83958052036283	1.71841604902684	1.79885907839822	1.87872747215523	1.48355204584217	17.7656964921383	-0.673978275818629	82.5652380288885	0.190042152822803	0.19356053019412	0.186832676859829	0.177191181975509	0.18067156349971	0.174016365997008	0.225226150842051	0.229921202053427	0.416865694463706	0.000367934131260961	0.00036528405757134	0.00448800663662727
158	27.2519279267591	0.17	1.48370651790207	1.41376269042876	1.55365034537538	0.18885298152929	29.2565437786197	27.9652410980135	30.5478464592259	15.91	11.74	21.59	1.70419278369071	1.78288435306201	1.86157592243332	1.68605464937987	1.76390868542276	1.84176272146565	1.72162223663097	1.80065941288916	1.88106364985202	1.48370651790207	17.6478624667032	0.791253490795134	83.8775708145193	0.190042152822803	0.19356053019412	0.186832676859829	0.177191181975509	0.18067156349971	0.174016365997008	0.225226150842051	0.229921202053427	0.416865694463706	0.000367934131260961	0.00036528405757134	0.00448800663662727
158	27.2519279267591	0.17	1.4838613736481	1.41454580597643	1.55317694131978	0.192833167803281	29.6962626366364	28.4023357138275	30.9901895594453	15.94	11.88	21.56	1.72828849500298	1.80702423830934	1.88575998161571	1.70981665167588	1.78771087210062	1.86560509252536	1.74560302237413	1.82987854570976	1.90481428409298	1.4838613736481	17.7125163975491	0.155901315944433	83.349062451195	0.190042152822803	0.19356053019412	0.186832676859829	0.177191181975509	0.18067156349971	0.174016365997008	0.225226150842051	0.229921202053427	0.416865694463706	0.000367934131260961	0.00036528405757134	0.00448800663662727
158	27.2519279267591	0.17	1.48399335405061	1.41375463189992	1.5542320762013	0.189585386398399	29.4661982049106	28.1687426895579	30.7636537202633	16.08	11.91	21.7	1.69896626132527	1.77722084195913	1.855475422593	1.68035258015035	1.75774981249688	1.8351470448434	1.7183022618375	1.79460321981041	1.87482493820957	1.48399335405061	17.7653316655827	0.305538101251417	83.5805821977743	0.190042152822803	0.19356053019412	0.186832676859829	0.177191181975509	0.18067156349971	0.174016365997008	0.225226150842051	0.229921202053427	0.416865694463706	0.000367934131260961	0.00036528405757134	0.00448800663662727
158	27.2519279267591	0.17	1.4840407901139	1.41390241277398	1.55417916745381	0.186800045214308	29.0740214751612	27.7821108823937	30.3659320679288	15.97	11.81	21.54	1.68729838207008	1.76576033415801	1.84422228624594	1.66916603702954	1.74678480737622	1.82440357772289	1.70075415635888	1.78460860775711	1.86247395035473	1.4840407901139	17.663179100857	-0.157575579108154	83.0043624481005	0.190042152822803	0.19356053019412	0.186832676859829	0.177191181975509	0.18067156349971	0.174016365997008	0.225226150842051	0.229921202053427	0.416865694463706	0.000367934131260961	0.00036528405757134	0.00448800663662727
158	27.2519279267591	0.17	1.48425529579837	1.41469184157912	1.55381875001761	0.195733780436576	29.808593480927	28.5217501560845	31.0954368057695	15.89	11.9	21.51	1.741067216752	1.8196206264733	1.8981740361946	1.72262694167884	1.80034836371508	1.87806978575133	1.7605773697305	1.83830909162051	1.91951771251151	1.48425529579837	17.6261228080319	-0.0754813919053167	82.9922483422092	0.190042152822803	0.19356053019412	0.186832676859829	0.177191181975509	0.18067156349971	0.174016365997008	0.225226150842051	0.229921202053427	0.416865694463706	0.000367934131260961	0.00036528405757134	0.00448800663662727
158	27.2519279267591	0.17	1.48432774647157	1.41538134400846	1.55327414893468	0.199005503040153	30.0486605501866	28.7647803280381	31.332540772335	15.97	11.8	21.7	1.74665921430357	1.82461917765125	1.90257914099892	1.72787925018511	1.80500099317339	1.88212273616168	1.76190681286745	1.84157727266244	4.67958072125921	1.48432774647157	17.806097773893	-0.376660249984974	82.9061016018233	0.190042152822803	0.19356053019412	0.186832676859829	0.177191181975509	0.18067156349971	0.174016365997008	0.225226150842051	0.229921202053427	0.416865694463706	0.000367934131260961	0.00036528405757134	0.00448800663662727
158	27.2519279267591	0.17	1.48436886300915	1.4142683910817	1.55446933493659	0.189902934766845	29.5626337958698	28.2622756495462	30.8629919421935	16.1	11.82	21.58	1.70337477684112	1.78174770387551	1.86012063090989	1.68467568348816	1.7621882580629	1.83970083263763	1.71987064906619	1.79895181463346	1.87706973589893	1.48436886300915	17.724134429592	-0.249229022672808	82.9361266542241	0.190042152822803	0.19356053019412	0.186832676859829	0.177191181975509	0.18067156349971	0.174016365997008	0.225226150842051	0.229921202053427	0.416865694463706	0.000367934131260961	0.00036528405757134	0.00448800663662727
158	27.2519279267591	0.17	1.48444386107543	1.41545199541207	1.55343572673879	0.193754524410076	29.6630524935004	28.374385434666	30.9517195523347	16.02	11.8	21.82	1.7179172459535	1.79593914248977	1.87396103902604	1.69929397351278	1.77647006502615	1.85364615653953	4.05887941760975	1.81331986913339	1.88929129375782	1.48444386107543	17.8532791131612	0.543435512440534	83.9758110475961	0.190042152822803	0.19356053019412	0.186832676859829	0.177191181975509	0.18067156349971	0.174016365997008	0.225226150842051	0.229921202053427	0.416865694463706	0.000367934131260961	0.00036528405757134	0.00448800663662727
158	27.2519279267591	0.17	1.48456897451861	1.41429878738324	1.55483916165397	0.19017221937421	29.5345830472481	28.2365946509944	30.8325714435018	16.09	11.92	21.64	1.70251101583055	1.78077256154298	1.85903410725541	1.68384200511894	1.76124536805215	1.83864873098536	1.72050257056252	1.79869334328414	1.88012398538493	1.48456897451861	17.7461776345046	0.856923120119865	84.135716184603	0.190042152822803	0.19356053019412	0.186832676859829	0.177191181975509	0.18067156349971	0.174016365997008	0.225226150842051	0.229921202053427	0.416865694463706	0.000367934131260961	0.00036528405757134	0.00448800663662727
158	27.2519279267591	0.17	1.48470113141953	1.41556912500885	1.55383313783021	0.190499619543325	28.793664963651	27.5295819742076	30.0577479530944	15.65	11.52	21.41	1.7053610335048	1.78366654048027	1.86197204745573	1.68806873452683	1.76558022650393	1.84309171848103	1.72078391810662	1.80254301207505	1.88278248600077	1.48470113141953	17.4391253614226	-0.139796891217942	82.5589039466749	0.190042152822803	0.19356053019412	0.186832676859829	0.177191181975509	0.18067156349971	0.174016365997008	0.225226150842051	0.229921202053427	0.416865694463706	0.000367934131260961	0.00036528405757134	0.00448800663662727
158	27.2519279267591	0.17	1.48485203073229	1.4142379173871	1.55546614407747	0.184024017292587	28.9753881389154	27.6759731727251	30.2748031051057	16.1	11.94	21.63	1.66784021230359	1.74614699918894	1.82445378607429	1.64952524721138	1.72697212793923	1.80441900866708	1.68661230275808	1.76376520930493	1.84454962362793	1.48485203073229	17.7553091076834	0.0864943644778548	83.3612424070521	0.190042152822803	0.19356053019412	0.186832676859829	0.177191181975509	0.18067156349971	0.174016365997008	0.225226150842051	0.229921202053427	0.416865694463706	0.000367934131260961	0.00036528405757134	0.00448800663662727
158	27.2519279267591	0.17	1.48495813563831	1.41544351997284	1.55447275130378	0.19625132254142	29.7346542364319	28.4531091193845	31.0161993534793	16.15	11.9	21.84	1.70905292889615	1.78602969887277	1.86300646884939	1.69011680318755	1.76624067869363	1.8423645541997	1.72488224835435	1.80288303748689	1.88162135079622	1.48495813563831	17.8246752906679	0.0144662390483469	83.4282109508389	0.190042152822803	0.19356053019412	0.186832676859829	0.177191181975509	0.18067156349971	0.174016365997008	0.225226150842051	0.229921202053427	0.416865694463706	0.000367934131260961	0.00036528405757134	0.00448800663662727
158	27.2519279267591	0.17	1.48501125812933	1.41566708961834	1.55435542664031	0.195924005508276	29.9082034984043	28.6178395593615	31.1985674374471	15.95	11.76	21.51	1.74003576337168	1.81849309754753	1.89695043172338	1.72139685998535	1.79901377541669	1.87663069084803	1.75652814087381	1.83783281227548	4.70730520188827	1.48501125812933	17.6883160954428	-0.168407038553952	82.9212781835349	0.190042152822803	0.19356053019412	0.186832676859829	0.177191181975509	0.18067156349971	0.174016365997008	0.225226150842051	0.229921202053427	0.416865694463706	0.000367934131260961	0.00036528405757134	0.00448800663662727
158	27.2519279267591	0.17	1.48511750244342	1.41644092075565	1.55379408413118	0.198796180806459	30.07272541428	28.786972717657	31.3584781109031	15.95	11.83	21.49	1.75003201029745	1.82819612982769	1.90636024935793	1.73127729722268	1.80860374885546	1.88593020048825	1.76918181481327	1.84700607637139	1.92494735810211	1.48511750244342	17.7115461976415	-0.254262722724149	82.89603393485	0.190042152822803	0.19356053019412	0.186832676859829	0.177191181975509	0.18067156349971	0.174016365997008	0.225226150842051	0.229921202053427	0.416865694463706	0.000367934131260961	0.00036528405757134	0.00448800663662727
158	27.2519279267591	0.17	1.48512554336922	1.41435517159208	1.55589591514637	0.183438972365384	28.8671185933641	27.5700315414281	30.1642056453002	16.04	11.79	21.74	1.66699557699736	1.74542270448574	1.82384983197411	1.64885720019541	1.72643097161643	1.80400474303746	1.6817509330877	1.98347811353846	1.83955393738012	1.48512554336922	17.7633021879916	0.166898910030643	83.4363755909635	0.190042152822803	0.19356053019412	0.186832676859829	0.177191181975509	0.18067156349971	0.174016365997008	0.225226150842051	0.229921202053427	0.416865694463706	0.000367934131260961	0.00036528405757134	0.00448800663662727
158	27.2519279267591	0.17	1.48520369038703	1.41514385521704	1.55526352555701	0.193408758217698	29.4528038763812	28.1718529383268	30.7337548144355	15.67	11.6	21.39	1.74232277179531	1.82154475246554	1.90076673313577	1.72456832979692	1.80298303062005	1.88139773144318	1.75796763666064	1.83830131848773	1.923070982659	1.48520369038703	17.4775199736955	0.164326824275307	82.9668162851735	0.190042152822803	0.19356053019412	0.186832676859829	0.177191181975509	0.18067156349971	0.174016365997008	0.225226150842051	0.229921202053427	0.416865694463706	0.000367934131260961	0.00036528405757134	0.00448800663662727
158	27.2519279267591	0.17	1.48529432163742	1.41527248835487	1.55531615491997	0.186548482245752	29.3075308906891	28.0041649251236	30.6108968562545	15.82	11.77	21.49	1.71597425623062	1.79583889241375	1.87570352859688	1.69799887542125	1.77702690392021	1.85605493241918	1.73411247689325	1.81649983579527	1.89538000545115	1.48529432163742	17.5947364044999	-0.479614680041233	82.5872307934552	0.190042152822803	0.19356053019412	0.186832676859829	0.177191181975509	0.18067156349971	0.174016365997008	0.225226150842051	0.229921202053427	0.416865694463706	0.000367934131260961	0.00036528405757134	0.00448800663662727
158	27.2519279267591	0.17	1.48611017466279	1.41716992159418	1.55505042773139	0.201847907338335	29.9258689735485	28.6585246011745	31.1932133459225	16	11.76	21.71	1.7373190050585	1.814147156358	1.89097530765749	1.7185519927719	1.79455022460629	1.87054845644068	1.75196644170229	1.83027062296326	1.90739199470776	1.48611017466279	17.7436172329466	-0.227629389009659	82.9433351367367	0.190042152822803	0.19356053019412	0.186832676859829	0.177191181975509	0.18067156349971	0.174016365997008	0.225226150842051	0.229921202053427	0.416865694463706	0.000367934131260961	0.00036528405757134	0.00448800663662727
158	27.2519279267591	0.17	1.48640170380862	1.41586639733613	1.5569370102811	0.186662775476651	29.0793104862864	27.7865807538291	30.3720402187437	16.02	11.77	21.5	1.68275464861002	1.76104232948594	1.83933001036187	1.66452544335911	1.74196503731727	1.81940463127542	1.70384966128953	1.78204221968305	1.85646617263203	1.48640170380862	17.613589671637	0.381149791890619	83.4537130518781	0.190042152822803	0.19356053019412	0.186832676859829	0.177191181975509	0.18067156349971	0.174016365997008	0.225226150842051	0.229921202053427	0.416865694463706	0.000367934131260961	0.00036528405757134	0.00448800663662727
158	27.2519279267591	0.17	1.48644926766922	1.41644137360843	1.55645716173001	0.187324025356202	29.129779280361	27.8376191659625	30.4219393947594	16.08	11.94	21.75	1.67941566516487	1.75737038985179	1.83532511453871	1.66102885698489	1.73813010709773	1.81523135721056	1.69895589395732	1.77388418533488	1.85266877346075	1.48644926766922	17.7874929219948	0.113148062210695	83.4802363718064	0.190042152822803	0.19356053019412	0.186832676859829	0.177191181975509	0.18067156349971	0.174016365997008	0.225226150842051	0.229921202053427	0.416865694463706	0.000367934131260961	0.00036528405757134	0.00448800663662727
158	27.2519279267591	0.17	1.48663418249497	1.41706093659928	1.55620742839067	0.192436473768578	29.3827887846251	28.1008867588158	30.6646908104344	15.88	11.72	21.64	1.71565587808633	1.79392040989938	1.87218494171244	1.69749327553411	1.77492926847559	1.85236526141706	1.73162693809333	1.80848003554476	1.89090893483495	1.48663418249497	17.6340532776135	-0.190799094034596	82.8421105625067	0.190042152822803	0.19356053019412	0.186832676859829	0.177191181975509	0.18067156349971	0.174016365997008	0.225226150842051	0.229921202053427	0.416865694463706	0.000367934131260961	0.00036528405757134	0.00448800663662727
158	27.2519279267591	0.17	1.48665956478324	1.41663411424664	1.55668501531985	0.196780689560598	29.9476033919724	28.6590421263218	31.236164657623	16.08	11.9	21.81	1.72945578682098	1.80721518044377	1.88497457406656	1.71053572666833	1.78744444089475	1.86435315512117	1.74592745398888	1.82528202441734	1.90166719447712	1.48665956478324	17.8256831831325	0.07610379049821	83.3921829576585	0.190042152822803	0.19356053019412	0.186832676859829	0.177191181975509	0.18067156349971	0.174016365997008	0.225226150842051	0.229921202053427	0.416865694463706	0.000367934131260961	0.00036528405757134	0.00448800663662727
158	27.2519279267591	0.17	1.48667169249529	1.41764745309027	1.55569593190031	0.193417022264125	29.8020758939996	28.5059688706929	31.0981829173063	16.31	11.98	21.99	1.69658963747379	1.77373003409648	1.85087043071916	1.67732686486728	1.75359142334614	1.829855981825	1.71322877713806	1.79579871391038	1.86997464635516	1.48667169249529	18.0030782062552	-0.151967991723061	83.4909497787242	0.190042152822803	0.19356053019412	0.186832676859829	0.177191181975509	0.18067156349971	0.174016365997008	0.225226150842051	0.229921202053427	0.416865694463706	0.000367934131260961	0.00036528405757134	0.00448800663662727
158	27.2519279267591	0.17	1.48668899241791	1.41758261811491	1.55579536672091	0.193482136353111	29.2986640212608	28.0247164829148	30.5726115596069	16.03	11.83	21.64	1.69627781194565	1.7733872072966	1.85049660264754	1.67787494722432	1.75414778516622	1.83042062310811	1.71180557414307	1.79308505161113	1.87185418467551	1.48668899241791	17.6975679767929	0.244680512527674	83.3868697392615	0.190042152822803	0.19356053019412	0.186832676859829	0.177191181975509	0.18067156349971	0.174016365997008	0.225226150842051	0.229921202053427	0.416865694463706	0.000367934131260961	0.00036528405757134	0.00448800663662727
158	27.2519279267591	0.17	1.48686165355412	1.41796017359901	1.55576313350922	0.19704441113801	29.9762737700796	28.6875539248565	31.2649936153027	15.93	11.79	21.63	1.74642256197993	1.82487642457359	1.90333028716724	1.72778058327455	1.80539699949774	1.88301341572094	1.76421966292339	1.84193997959444	4.66829438060542	1.48686165355412	17.7724019865211	-0.137142695664177	83.126194167044	0.190042152822803	0.19356053019412	0.186832676859829	0.177191181975509	0.18067156349971	0.174016365997008	0.225226150842051	0.229921202053427	0.416865694463706	0.000367934131260961	0.00036528405757134	0.00448800663662727
158	27.2519279267591	0.17	1.48690824793658	1.41810327756262	1.55571321831054	0.198121919351204	29.8348128060062	28.5565257451299	31.1130998668825	15.97	11.8	21.69	1.73399774922507	1.8116173765637	1.88923700390234	1.71535344100351	1.79213848579623	1.86892353058896	1.74882210391799	1.82915479696219	1.90885363795577	1.48690824793658	17.7480578472346	0.4301819074427	83.6466387612036	0.190042152822803	0.19356053019412	0.186832676859829	0.177191181975509	0.18067156349971	0.174016365997008	0.225226150842051	0.229921202053427	0.416865694463706	0.000367934131260961	0.00036528405757134	0.00448800663662727
158	27.2519279267591	0.17	1.48691991030384	1.41755356194144	1.55628625866625	0.193317512728986	29.5699957921233	28.2835717573902	30.8564198268564	16.02	11.76	21.62	1.71213618275586	1.79000941443699	1.86788264611813	1.69356702893947	1.77059567826096	1.84762432758245	1.73039502628401	1.80354971863285	1.88741129740196	1.48691991030384	17.7001481724563	0.0434027471452158	83.1733349649362	0.190042152822803	0.19356053019412	0.186832676859829	0.177191181975509	0.18067156349971	0.174016365997008	0.225226150842051	0.229921202053427	0.416865694463706	0.000367934131260961	0.00036528405757134	0.00448800663662727
158	27.2519279267591	0.17	1.48702756271551	1.41678218823145	1.55727293719957	0.189215847250913	29.3149569154325	28.0226064590642	30.6073073718008	16.03	11.85	21.57	1.69527604746329	1.77345902365466	1.85164199984604	1.67685763560145	1.7541911889167	1.83152474223194	1.71330232109734	1.78988448305178	1.87053294085008	1.48702756271551	17.7236889011453	-0.119306620899983	83.0964074701448	0.190042152822803	0.19356053019412	0.186832676859829	0.177191181975509	0.18067156349971	0.174016365997008	0.225226150842051	0.229921202053427	0.416865694463706	0.000367934131260961	0.00036528405757134	0.00448800663662727
158	27.2519279267591	0.17	1.48704437738754	1.41649568953354	1.55759306524154	0.189376729736319	29.3618949912028	28.0681535907304	30.6556363916753	16.05	11.89	21.54	1.69631030615375	1.77449809517326	1.85268588419277	1.67782869446768	1.75516461319553	1.83250053192337	1.71161295262616	1.79283521681253	1.87305940206083	1.48704437738754	17.7030751921888	0.062350963400311	83.294388036136	0.190042152822803	0.19356053019412	0.186832676859829	0.177191181975509	0.18067156349971	0.174016365997008	0.225226150842051	0.229921202053427	0.416865694463706	0.000367934131260961	0.00036528405757134	0.00448800663662727
158	27.2519279267591	0.17	1.48728242387108	1.41754425603442	1.55702059170774	0.189014007787512	29.323420536032	28.0298459411357	30.6169951309283	16.07	11.84	21.67	1.69209753293706	1.77018766533703	1.848277797737	1.67360459699256	1.7508412822429	1.82807796749325	1.70702524696433	1.7895425774438	1.86634293600019	1.48728242387108	17.828432865305	-0.325977749978214	83.0648758807974	0.190042152822803	0.19356053019412	0.186832676859829	0.177191181975509	0.18067156349971	0.174016365997008	0.225226150842051	0.229921202053427	0.416865694463706	0.000367934131260961	0.00036528405757134	0.00448800663662727
158	27.2519279267591	0.17	1.48732211096439	1.41813302003331	1.55651120189547	0.190600192481748	29.294822984981	28.0091576718437	30.5804882981184	16.11	11.83	21.65	1.6863047647523	1.76370886125605	1.84111295775981	1.66773849643695	1.74429037141205	1.82084224638715	1.70089586119412	1.78079427901222	1.85959436587298	1.48732211096439	17.8037150400799	-0.156284566224567	83.1578502739145	0.190042152822803	0.19356053019412	0.186832676859829	0.177191181975509	0.18067156349971	0.174016365997008	0.225226150842051	0.229921202053427	0.416865694463706	0.000367934131260961	0.00036528405757134	0.00448800663662727
158	27.2519279267591	0.17	1.48776382286355	1.41886323977919	1.55666440594791	0.197157997152036	29.8257901901917	28.5439999207604	31.107580459623	16.02	11.78	21.72	1.72879079761004	1.80642347797756	1.88405615834507	1.71006793364157	1.78685984940296	1.86365176516435	1.74629339087903	1.82244909687279	1.90115946974948	1.48776382286355	17.7452934722802	0.408061081435621	83.6241324761133	0.190042152822803	0.19356053019412	0.186832676859829	0.177191181975509	0.18067156349971	0.174016365997008	0.225226150842051	0.229921202053427	0.416865694463706	0.000367934131260961	0.00036528405757134	0.00448800663662727
158	27.2519279267591	0.17	1.48786012176113	1.41835221582006	1.55736802770219	0.190967438141006	29.7213981663676	28.4185621876548	31.0242341450804	15.86	11.78	21.62	1.73744272060698	1.81709498705215	1.89674725349731	1.71912254844115	1.79793493497697	1.87674732151279	1.75636974814819	1.83339652144818	1.91524460674307	1.48786012176113	17.7216984687898	-0.206286712286971	82.9434260266653	0.190042152822803	0.19356053019412	0.186832676859829	0.177191181975509	0.18067156349971	0.174016365997008	0.225226150842051	0.229921202053427	0.416865694463706	0.000367934131260961	0.00036528405757134	0.00448800663662727
158	27.2519279267591	0.17	1.48810544804489	1.41892012849087	1.5572907675989	0.189922306656601	29.4564907258719	28.1608830190091	30.7520984327347	15.96	11.78	21.67	1.71169016233955	1.79044049714231	1.86919083194507	1.69333783807619	1.77124383100451	1.84914982393282	1.72903198996797	1.80705866521016	1.88875578954616	1.48810544804489	17.7296663118903	0.302738578149051	83.5023688997018	0.190042152822803	0.19356053019412	0.186832676859829	0.177191181975509	0.18067156349971	0.174016365997008	0.225226150842051	0.229921202053427	0.416865694463706	0.000367934131260961	0.00036528405757134	0.00448800663662727
158	27.2519279267591	0.17	1.48812038325771	1.41819425694174	1.55804650957369	0.192652064572623	29.2687102027557	27.9926702033248	30.5447502021866	15.93	11.77	21.72	1.70469993912659	1.78240832827107	1.86011671741555	1.68652097482917	1.7634006796994	1.84028038456963	1.71612161577154	1.80177750200066	1.87465929035477	1.48812038325771	17.646022300646	-0.021684856364693	83.0179280235266	0.190042152822803	0.19356053019412	0.186832676859829	0.177191181975509	0.18067156349971	0.174016365997008	0.225226150842051	0.229921202053427	0.416865694463706	0.000367934131260961	0.00036528405757134	0.00448800663662727
158	27.2519279267591	0.17	1.48842915923611	1.41773808145084	1.55912023702138	0.187335387089703	29.233049384324	27.9363567270279	30.5297420416201	15.85	11.79	21.63	1.70871812768869	1.78802991022399	1.8673416927593	1.69072395584379	1.76920052172099	1.84767708759818	1.7288133884591	1.80553216421446	1.88536937398237	1.48842915923611	17.58879829158	0.228806124017423	83.2011558640035	0.190042152822803	0.19356053019412	0.186832676859829	0.177191181975509	0.18067156349971	0.174016365997008	0.225226150842051	0.229921202053427	0.416865694463706	0.000367934131260961	0.00036528405757134	0.00448800663662727
158	27.2519279267591	0.17	1.48846513610827	1.41961633373419	1.55731393848236	0.192035709420849	29.3632392537415	28.0805359361952	30.6459425712878	16.14	12.01	21.74	1.68804388843739	1.76515279763991	1.84226170684244	1.6693816647641	1.74563809393302	1.82189452310194	1.70700429357668	1.7823127555043	1.86023064610072	1.48846513610827	17.8673863098863	0.111608908472036	83.5627438149009	0.190042152822803	0.19356053019412	0.186832676859829	0.177191181975509	0.18067156349971	0.174016365997008	0.225226150842051	0.229921202053427	0.416865694463706	0.000367934131260961	0.00036528405757134	0.00448800663662727
158	27.2519279267591	0.17	1.48846542813756	1.41848448574063	1.5584463705345	0.187864824397846	29.3393454177334	28.0401962685096	30.6384945669573	15.95	11.78	21.66	1.70521367040421	1.78421906922299	1.86322446804177	1.68695689148052	1.76511642322408	1.84327595496763	1.7223306806977	1.80239944294605	1.8794575896294	1.48846542813756	17.6698820203503	-0.140224148131764	82.9876191770585	0.190042152822803	0.19356053019412	0.186832676859829	0.177191181975509	0.18067156349971	0.174016365997008	0.225226150842051	0.229921202053427	0.416865694463706	0.000367934131260961	0.00036528405757134	0.00448800663662727
158	27.2519279267591	0.17	1.4884790956553	1.41791951529377	1.55903867601682	0.186667170126889	29.2536994789313	27.953236051817	30.5541629060456	16.16	11.9	21.88	1.67788334213923	1.75594321031948	1.83400307849973	1.65925826665783	1.73645164376542	1.81364502087302	1.6953607189018	1.77274531990921	1.85087829418913	1.4884790956553	17.8192627391024	0.140206815403284	83.5316409208919	0.190042152822803	0.19356053019412	0.186832676859829	0.177191181975509	0.18067156349971	0.174016365997008	0.225226150842051	0.229921202053427	0.416865694463706	0.000367934131260961	0.00036528405757134	0.00448800663662727
158	27.2519279267591	0.17	1.48856738936491	1.41730305037162	1.5598317283582	0.186364617169361	29.2461189135907	27.9446955714459	30.5475422557354	15.99	11.68	21.79	1.69507716311827	1.77401926435457	1.85296136559086	1.67679771730716	1.75488851932643	1.8329793213457	1.71056254421119	1.79123751592163	1.86866711279479	1.48856738936491	17.6529325551716	0.480268716440159	83.5575148571806	0.190042152822803	0.19356053019412	0.186832676859829	0.177191181975509	0.18067156349971	0.174016365997008	0.225226150842051	0.229921202053427	0.416865694463706	0.000367934131260961	0.00036528405757134	0.00448800663662727
158	27.2519279267591	0.17	1.489195130921	1.4190152378832	1.5593750239588	0.189743764897412	28.8500239141776	27.5803541442952	30.1196936840599	15.84	11.78	21.57	1.68808917931561	1.76580086454739	1.84351254977918	1.67034729779088	1.74724223025311	1.82413716271533	1.70730181142967	1.78552266894966	1.86146096556503	1.489195130921	17.5857586235884	0.400855149410815	83.3598368725967	0.190042152822803	0.19356053019412	0.186832676859829	0.177191181975509	0.18067156349971	0.174016365997008	0.225226150842051	0.229921202053427	0.416865694463706	0.000367934131260961	0.00036528405757134	0.00448800663662727
158	27.2519279267591	0.17	1.48921142188365	1.41791346747154	1.56050937629575	0.180709631545446	29.0198565376321	27.7039025528954	30.3358105223688	16.02	11.87	21.74	1.67781357408057	1.75751084612522	1.83720811816987	1.65963988956574	1.73847389938555	1.81730790920536	1.69354087237429	1.77618749062754	1.85346738487572	1.48921142188365	17.7773558336428	0.395162466786615	83.7336780185778	0.190042152822803	0.19356053019412	0.186832676859829	0.177191181975509	0.18067156349971	0.174016365997008	0.225226150842051	0.229921202053427	0.416865694463706	0.000367934131260961	0.00036528405757134	0.00448800663662727
158	27.2519279267591	0.17	1.48940196667757	1.41918905148752	1.55961488186763	0.189869889798882	29.4060736248648	28.112463083369	30.6996841663605	15.93	11.68	21.5	1.71204372051241	1.79082435946918	1.86960499842594	1.69378792163564	1.77172850990741	1.84966909817917	1.72700389778997	1.80883810907052	1.8883262786091	1.48940196667757	17.5539302291859	0.770035246471469	83.7262849743136	0.190042152822803	0.19356053019412	0.186832676859829	0.177191181975509	0.18067156349971	0.174016365997008	0.225226150842051	0.229921202053427	0.416865694463706	0.000367934131260961	0.00036528405757134	0.00448800663662727
158	27.2519279267591	0.17	1.489433890861	1.41863961746376	1.56022816425824	0.185387077796313	29.5344226927058	28.215918327046	30.8529270583656	16.01	11.88	21.62	1.70916057294202	1.78902810200549	1.86889563106895	1.69065757705321	1.76966047783932	1.84866337862542	1.72617559744328	1.80836503625377	1.89004937722165	1.489433890861	17.6960160759921	0.0726303118873447	83.3047749866623	0.190042152822803	0.19356053019412	0.186832676859829	0.177191181975509	0.18067156349971	0.174016365997008	0.225226150842051	0.229921202053427	0.416865694463706	0.000367934131260961	0.00036528405757134	0.00448800663662727
158	27.2519279267591	0.17	1.48953505278108	1.41945833323474	1.55961177232741	0.187986729021093	28.8961108222462	27.6170990846158	30.1751225598767	16.01	11.86	21.78	1.67346200632398	1.75096390259516	1.82846579886634	1.65536286708931	1.73202655035878	1.80869023362826	1.69091288077749	1.76854513127024	1.84758018467028	1.48953505278108	17.6703467013148	0.102430800626978	83.2126340310699	0.190042152822803	0.19356053019412	0.186832676859829	0.177191181975509	0.18067156349971	0.174016365997008	0.225226150842051	0.229921202053427	0.416865694463706	0.000367934131260961	0.00036528405757134	0.00448800663662727
158	27.2519279267591	0.17	1.4895851330592	1.42021288373289	1.55895738238551	0.188694455054502	29.4326172126988	28.1328705736446	30.732363851753	16.3	11.95	22.01	1.67468733254518	1.75205836463535	1.82942939672553	1.65568225073167	1.73217524262515	1.80866823451864	1.690405402262	1.7670010716094	1.84372355085547	1.4895851330592	17.9450061609535	-0.0654555052359745	83.5290495558624	0.190042152822803	0.19356053019412	0.186832676859829	0.177191181975509	0.18067156349971	0.174016365997008	0.225226150842051	0.229921202053427	0.416865694463706	0.000367934131260961	0.00036528405757134	0.00448800663662727
158	27.2519279267591	0.17	1.48969430874102	1.41959489032416	1.55979372715787	0.191522148406465	29.4548614420163	28.1660223122363	30.7437005717962	16.1	11.71	21.68	1.69743119605457	1.77510335442085	1.85277551278714	1.6787930639945	1.75561236661713	1.83243166923975	1.71236975454155	1.78852633264643	1.87110514079276	1.48969430874102	17.7002049074559	0.578045754262837	83.6860026697042	0.190042152822803	0.19356053019412	0.186832676859829	0.177191181975509	0.18067156349971	0.174016365997008	0.225226150842051	0.229921202053427	0.416865694463706	0.000367934131260961	0.00036528405757134	0.00448800663662727
158	27.2519279267591	0.17	1.48978481771492	1.42068876850355	1.55888086692628	0.195483505717707	29.8275479304503	28.5388618519361	31.1162340089646	16.08	11.87	21.53	1.72206219252951	1.79982274182408	1.87758329111866	1.7032187614549	1.7801284265263	1.85703809159769	1.74071584959208	1.81793726729988	1.90032648798856	1.48978481771492	17.7163031405602	0.216971039526985	83.3860709807453	0.190042152822803	0.19356053019412	0.186832676859829	0.177191181975509	0.18067156349971	0.174016365997008	0.225226150842051	0.229921202053427	0.416865694463706	0.000367934131260961	0.00036528405757134	0.00448800663662727
158	27.2519279267591	0.17	1.48983866714118	1.42057037565376	1.5591069586286	0.194945013089296	29.2921472742087	28.0244221885526	30.5598723598648	15.97	11.71	21.61	1.70180120875515	1.77878463658904	1.85576806442292	1.68350653224206	1.75966237404425	1.83581821584644	1.71850273842967	1.79440551782261	1.87309598898211	1.48983866714118	17.6777621417969	0.119097170856184	83.2073565796168	0.190042152822803	0.19356053019412	0.186832676859829	0.177191181975509	0.18067156349971	0.174016365997008	0.225226150842051	0.229921202053427	0.416865694463706	0.000367934131260961	0.00036528405757134	0.00448800663662727
158	27.2519279267591	0.17	1.48984974478096	1.42077920987043	1.5589202796915	0.190152708761063	29.2282024717953	27.9435975436015	30.5128073999892	16.08	11.82	21.79	1.6856890396866	1.76318244204486	1.84067584440313	1.66722992677874	1.74387473878014	1.82051955078154	1.70185289954402	1.78081482949316	1.85767952757346	1.48984974478096	17.8070575152522	0.437335736543241	83.7350695731911	0.190042152822803	0.19356053019412	0.186832676859829	0.177191181975509	0.18067156349971	0.174016365997008	0.225226150842051	0.229921202053427	0.416865694463706	0.000367934131260961	0.00036528405757134	0.00448800663662727
158	27.2519279267591	0.17	1.4899134758718	1.41864144709757	1.56118550464602	0.184898478494725	28.5845244178441	27.3063582379438	29.8626905977444	15.9	11.77	21.53	1.66543456488236	1.74339084587452	1.82134712686667	1.64775142624385	1.7248799883009	1.80200855035795	1.6807320706466	1.76242662434545	1.84067677480984	1.4899134758718	17.4889237708436	0.347071686313772	83.1901500366299	0.190042152822803	0.19356053019412	0.186832676859829	0.177191181975509	0.18067156349971	0.174016365997008	0.225226150842051	0.229921202053427	0.416865694463706	0.000367934131260961	0.00036528405757134	0.00448800663662727
158	27.2519279267591	0.17	1.49010771922431	1.42067287252632	1.55954256592231	0.189705272221213	29.1374789627618	27.8549979413017	30.4199599842219	15.84	11.79	21.54	1.70485904808837	1.7833530181129	1.86184698813743	1.68693968981306	1.76460862883406	1.84227756785506	1.7221369163265	1.80205587388684	1.88198393529055	1.49010771922431	17.6223627141309	0.170157600417172	83.1643886587161	0.190042152822803	0.19356053019412	0.186832676859829	0.177191181975509	0.18067156349971	0.174016365997008	0.225226150842051	0.229921202053427	0.416865694463706	0.000367934131260961	0.00036528405757134	0.00448800663662727
158	27.2519279267591	0.17	1.49015012273916	1.42114006472415	1.55916018075418	0.194638979264555	29.8035915894585	28.512472907733	31.094710271184	16.11	11.83	21.86	1.71665237306971	1.79438684233414	1.87212131159856	1.69775333804014	1.77463201000938	1.85151068197862	1.73144311268592	1.81345456619363	1.88972271579413	1.49015012273916	17.8483842999023	-0.0837265276581379	83.2945013422679	0.190042152822803	0.19356053019412	0.186832676859829	0.177191181975509	0.18067156349971	0.174016365997008	0.225226150842051	0.229921202053427	0.416865694463706	0.000367934131260961	0.00036528405757134	0.00448800663662727
158	27.2519279267591	0.17	1.4903387546027	1.42061441774944	1.56006309145597	0.192163994087327	29.411216023597	28.1269477807512	30.6954842664428	16.07	11.79	21.81	1.69800751431149	1.77553804281897	1.85306857132644	1.67945144062732	1.7561347042154	1.83281796780347	1.711949093844	1.790331214751	1.87144636902612	1.4903387546027	17.7499940626057	0.132360304615597	83.3446183378666	0.190042152822803	0.19356053019412	0.186832676859829	0.177191181975509	0.18067156349971	0.174016365997008	0.225226150842051	0.229921202053427	0.416865694463706	0.000367934131260961	0.00036528405757134	0.00448800663662727
158	27.2519279267591	0.17	1.49061810964521	1.41991791712468	1.56131830216574	0.184216382579832	28.8409085431394	27.548352239341	30.1334648469378	15.81	11.76	21.37	1.68992052161625	1.7692108328536	1.84850114409094	1.67227559778317	1.75073801712585	1.82920043646852	1.70947441543723	1.79029078145106	1.86665420140988	1.49061810964521	17.5715176785478	-0.28250178837117	82.6675935370849	0.190042152822803	0.19356053019412	0.186832676859829	0.177191181975509	0.18067156349971	0.174016365997008	0.225226150842051	0.229921202053427	0.416865694463706	0.000367934131260961	0.00036528405757134	0.00448800663662727
158	27.2519279267591	0.17	1.49086088555512	1.42121801681021	1.56050375430003	0.190757137305994	29.1697698930035	27.8902436085251	30.449296177482	15.89	11.85	21.51	1.70203821545119	1.78012296309358	1.85820771073598	1.68399668325828	1.7612537359197	1.83851078858112	1.7219267202245	1.79951191078945	1.87883285749724	1.49086088555512	17.5941080703553	-0.136374841954488	82.8618102148214	0.190042152822803	0.19356053019412	0.186832676859829	0.177191181975509	0.18067156349971	0.174016365997008	0.225226150842051	0.229921202053427	0.416865694463706	0.000367934131260961	0.00036528405757134	0.00448800663662727
158	27.2519279267591	0.17	1.49103117798266	1.42110273451595	1.56095962144936	0.189283780564549	29.0813583213924	27.7995898476968	30.3631267950881	15.95	11.81	21.58	1.69086497931329	1.76882646851632	1.84678795771935	1.67277043526301	1.74989763100212	1.82702482674123	1.71189930878745	1.78792290070213	1.86787676317462	1.49103117798266	17.6787446340551	0.360106048150608	83.4958970755404	0.190042152822803	0.19356053019412	0.186832676859829	0.177191181975509	0.18067156349971	0.174016365997008	0.225226150842051	0.229921202053427	0.416865694463706	0.000367934131260961	0.00036528405757134	0.00448800663662727
158	27.2519279267591	0.17	1.49112695065552	1.42131786227272	1.56093603903832	0.189089559422218	29.3526837687937	28.0581372694501	30.6472302681372	15.95	11.92	21.53	1.70616989346262	1.78488916985851	1.86360844625439	1.68789878029566	1.76577506396675	1.84365134763784	1.72595550121994	1.80369327924249	1.88276949002749	1.49112695065552	17.6905961767059	-0.16969846257249	83.0366752289802	0.190042152822803	0.19356053019412	0.186832676859829	0.177191181975509	0.18067156349971	0.174016365997008	0.225226150842051	0.229921202053427	0.416865694463706	0.000367934131260961	0.00036528405757134	0.00448800663662727
158	27.2519279267591	0.17	1.49118496114134	1.42051462334107	1.56185529894162	0.187218179793352	29.2387722009573	27.9413262327652	30.5362181691494	15.88	11.83	21.35	1.70674556626489	1.78599771540173	1.86524986453856	1.68870267133814	1.76711700479357	1.84553133824899	1.72375579072209	1.80395055214587	1.88729427868331	1.49118496114134	17.5524696155665	0.687764169107865	83.6456414835717	0.190042152822803	0.19356053019412	0.186832676859829	0.177191181975509	0.18067156349971	0.174016365997008	0.225226150842051	0.229921202053427	0.416865694463706	0.000367934131260961	0.00036528405757134	0.00448800663662727
158	27.2519279267591	0.17	1.49119445433564	1.42166359413821	1.56072531453308	0.193735974595037	30.0757230996183	28.7690506001546	31.3823955990821	15.76	11.69	21.48	1.76950323411584	1.84987297748578	1.93024272085573	1.75117188173978	1.83070902641327	1.91024617108676	1.78676396092145	1.86804631748554	1.94978408346032	1.49119445433564	17.5802459629891	0.757087979630221	83.6474216033395	0.190042152822803	0.19356053019412	0.186832676859829	0.177191181975509	0.18067156349971	0.174016365997008	0.225226150842051	0.229921202053427	0.416865694463706	0.000367934131260961	0.00036528405757134	0.00448800663662727
158	27.2519279267591	0.17	1.49126555034671	1.42049919562165	1.56203190507176	0.185810119099613	28.930488225801	27.6407514010664	30.2202250505357	16.13	11.94	21.7	1.66296791607207	1.74056316406623	1.81815841206038	1.64462382768285	1.72136312766139	1.79810242763993	1.6800564516079	1.75948723867319	1.83929330028527	1.49126555034671	17.7143483511537	-0.254862622785963	82.9734912394741	0.190042152822803	0.19356053019412	0.186832676859829	0.177191181975509	0.18067156349971	0.174016365997008	0.225226150842051	0.229921202053427	0.416865694463706	0.000367934131260961	0.00036528405757134	0.00448800663662727
158	27.2519279267591	0.17	1.49129212868113	1.4214300340756	1.56115422328667	0.193357497678506	29.3390720454712	28.0628578128895	30.6152862780529	15.98	11.76	21.8	1.70334851418475	1.78081167318814	1.85827483219154	1.68501334561577	1.76164267638825	1.83827200716073	1.71828805769745	1.79387949695793	1.87621280399254	1.49129212868113	17.7172772929041	0.339824158651654	83.4886906787889	0.190042152822803	0.19356053019412	0.186832676859829	0.177191181975509	0.18067156349971	0.174016365997008	0.225226150842051	0.229921202053427	0.416865694463706	0.000367934131260961	0.00036528405757134	0.00448800663662727
158	27.2519279267591	0.17	1.49151762695044	1.42173959604462	1.56129565785626	0.188713810176552	29.0558278628685	27.7728013767729	30.3388543489641	16.11	12	21.68	1.67279906452809	1.7500777472432	1.82735642995831	1.65440328204672	1.73083213057205	1.80726097909738	1.68973724257396	1.76894924074266	1.84774192999276	1.49151762695044	17.7724220235955	0.290564592114275	83.6587995609153	0.190042152822803	0.19356053019412	0.186832676859829	0.177191181975509	0.18067156349971	0.174016365997008	0.225226150842051	0.229921202053427	0.416865694463706	0.000367934131260961	0.00036528405757134	0.00448800663662727
158	27.2519279267591	0.17	1.49178515575388	1.42277899652245	1.56079131498531	0.194056636284577	29.9116526496924	28.6134407400547	31.2098645593302	15.91	11.76	21.59	1.74456097631483	1.82371293350573	1.90286489069663	1.72601961213734	1.8043303346087	1.88264105708005	1.76173644326633	1.84263306977543	1.92318134761571	1.49178515575388	17.7063578058542	0.343834057063134	83.4760094764464	0.190042152822803	0.19356053019412	0.186832676859829	0.177191181975509	0.18067156349971	0.174016365997008	0.225226150842051	0.229921202053427	0.416865694463706	0.000367934131260961	0.00036528405757134	0.00448800663662727
158	27.2519279267591	0.17	1.49193455821023	1.4222046675954	1.56166444882507	0.192285881685053	29.4425887688397	28.1574551077453	30.7277224299342	15.98	11.74	21.72	1.70949818336512	1.78752134457112	1.86554450577712	1.69110918964912	1.76829305928109	1.84547692891306	1.72607399623285	1.80314702702159	1.88468317805372	1.49193455821023	17.6769982287337	0.148578632639166	83.2508732393248	0.190042152822803	0.19356053019412	0.186832676859829	0.177191181975509	0.18067156349971	0.174016365997008	0.225226150842051	0.229921202053427	0.416865694463706	0.000367934131260961	0.00036528405757134	0.00448800663662727
158	27.2519279267591	0.17	1.49208438119125	1.4217572877668	1.56241147461569	0.190727112786237	29.2623810310452	27.9786675353507	30.5460945267397	16.03	11.91	21.56	1.69360620376602	1.77131201793388	1.84901783210174	1.67523582012303	1.75209876679644	1.82896171346985	1.71099763533785	1.79203199317983	1.86645355648524	1.49208438119125	17.6648303842803	0.10416596949444	83.2638053411609	0.190042152822803	0.19356053019412	0.186832676859829	0.177191181975509	0.18067156349971	0.174016365997008	0.225226150842051	0.229921202053427	0.416865694463706	0.000367934131260961	0.00036528405757134	0.00448800663662727
158	27.2519279267591	0.17	1.49228965305641	1.42277480416898	1.56180450194384	0.190118368488849	29.2897912856278	28.0023359245336	30.577246646722	16.07	11.92	21.71	1.69083712849658	1.76857626182055	1.84631539514452	1.672370041574	1.74926011894328	1.82615019631255	1.70939185878224	1.78880859992172	1.86367395465706	1.49228965305641	17.7696305360877	0.0351566459034266	83.3450843138907	0.190042152822803	0.19356053019412	0.186832676859829	0.177191181975509	0.18067156349971	0.174016365997008	0.225226150842051	0.229921202053427	0.416865694463706	0.000367934131260961	0.00036528405757134	0.00448800663662727
158	27.2519279267591	0.17	1.49237970640826	1.42333319231994	1.56142622049658	0.193988883700263	29.4468792555703	28.1685623359036	30.725196175237	15.87	11.73	21.44	1.72140248241674	1.79952141133435	1.87764034025196	1.70322835954293	1.78052252898248	1.85781669842204	1.73859091719796	1.81790573456432	1.89808975886207	1.49237970640826	17.643721540107	-0.135190326234141	82.89182142507	0.190042152822803	0.19356053019412	0.186832676859829	0.177191181975509	0.18067156349971	0.174016365997008	0.225226150842051	0.229921202053427	0.416865694463706	0.000367934131260961	0.00036528405757134	0.00448800663662727
158	27.2519279267591	0.17	1.49251093710523	1.42333922176339	1.56168265244706	0.189597234894268	29.2210725366845	27.934460003453	30.507685069916	16.23	11.88	22.16	1.67009738190305	1.74701915604896	1.82394093019487	1.65135993308666	1.72741869300266	1.80347745291865	1.68593017503215	1.76037000249834	1.84035097210879	1.49251093710523	17.9856850845764	-0.0576770682984318	83.5644358516427	0.190042152822803	0.19356053019412	0.186832676859829	0.177191181975509	0.18067156349971	0.174016365997008	0.225226150842051	0.229921202053427	0.416865694463706	0.000367934131260961	0.00036528405757134	0.00448800663662727
158	27.2519279267591	0.17	1.49251240721492	1.42313400223284	1.56189081219699	0.194210135557685	29.6426418868377	28.3567364584444	30.9285473152309	16.24	12	21.78	1.69421965677186	1.77104818239314	1.84787670801443	1.675178037991	1.7511430749315	1.82710811187201	1.71076265503315	1.78701429587779	1.86806427114936	1.49251240721492	17.8737474826702	-0.828795840014966	82.6920714960963	0.190042152822803	0.19356053019412	0.186832676859829	0.177191181975509	0.18067156349971	0.174016365997008	0.225226150842051	0.229921202053427	0.416865694463706	0.000367934131260961	0.00036528405757134	0.00448800663662727
158	27.2519279267591	0.17	1.49255507078242	1.42156405530256	1.56354608626228	0.184366170611692	29.128777202059	27.823969777693	30.433584626425	16.06	11.86	21.68	1.68077234581636	1.7595923076339	1.83841226945145	1.66243646792097	1.74039656718829	1.81835666645562	1.69855771531612	1.77611507648895	1.85764504634096	1.49255507078242	17.7073942096209	0.158549406469383	83.4052191495118	0.190042152822803	0.19356053019412	0.186832676859829	0.177191181975509	0.18067156349971	0.174016365997008	0.225226150842051	0.229921202053427	0.416865694463706	0.000367934131260961	0.00036528405757134	0.00448800663662727
158	27.2519279267591	0.17	1.49257402362848	1.42229148955135	1.56285655770561	0.193032937025863	29.7377379082066	28.4428347425756	31.0326410738376	15.9	11.78	21.79	1.73494157904349	1.8139274242738	1.89291326950411	1.71652630091895	1.79467376269855	1.87282122447814	1.75260182925624	1.83012812965587	1.91260912154949	1.49257402362848	17.6874846909651	-0.13513064968729	82.9893144455822	0.190042152822803	0.19356053019412	0.186832676859829	0.177191181975509	0.18067156349971	0.174016365997008	0.225226150842051	0.229921202053427	0.416865694463706	0.000367934131260961	0.00036528405757134	0.00448800663662727
158	27.2519279267591	0.17	1.49261057301068	1.4231612805152	1.56205986550616	0.190852462104642	29.5559421913209	28.2598766881931	30.8520076944488	16.03	11.92	21.83	1.71040312584261	1.7888463020923	1.867289478342	1.69184373715059	1.7694357354667	1.84702773378281	1.72922162313911	1.8084532069318	1.88509090014985	1.49261057301068	17.802081668369	0.120640503655805	83.4507574489976	0.190042152822803	0.19356053019412	0.186832676859829	0.177191181975509	0.18067156349971	0.174016365997008	0.225226150842051	0.229921202053427	0.416865694463706	0.000367934131260961	0.00036528405757134	0.00448800663662727
158	27.2519279267591	0.17	1.49293264006883	1.42365905442996	1.5622062257077	0.194334703774042	29.6228521816397	28.3383164588551	30.9073879044242	16.02	11.74	21.73	1.71573806332948	1.79351003812155	1.87128201291362	1.69713855372043	1.77406743910196	1.85099632448349	1.73220617863053	1.81140891997193	1.88984623339347	1.49293264006883	17.6734830166705	-0.385415858128988	82.7158824004902	0.190042152822803	0.19356053019412	0.186832676859829	0.177191181975509	0.18067156349971	0.174016365997008	0.225226150842051	0.229921202053427	0.416865694463706	0.000367934131260961	0.00036528405757134	0.00448800663662727
158	27.2519279267591	0.17	1.49300696821924	1.42255420627448	1.563459730164	0.191766638271955	29.6824644940524	28.3846907488784	30.9802382392264	15.97	11.79	21.57	1.72424159801995	1.80307548407649	1.88190937013303	1.70572276588922	1.78370995418381	1.86169714247841	1.74047960362766	1.82186617847619	1.90252337410799	1.49300696821924	17.6597558599413	-0.229483905963317	82.8846918937072	0.190042152822803	0.19356053019412	0.186832676859829	0.177191181975509	0.18067156349971	0.174016365997008	0.225226150842051	0.229921202053427	0.416865694463706	0.000367934131260961	0.00036528405757134	0.00448800663662727
158	27.2519279267591	0.17	1.49308155706005	1.42187725826994	1.56428585585016	0.187194849963447	29.6412547873801	28.3258481544327	30.9566614203276	16.17	11.97	21.52	1.69936309718898	1.77827877440511	1.85719445162125	1.68047303971527	1.75851149317584	1.83654994663641	1.71659870474032	1.79902495672607	1.87576902557933	1.49308155706005	17.6959335222339	0.392909588380704	83.6470826219987	0.190042152822803	0.19356053019412	0.186832676859829	0.177191181975509	0.18067156349971	0.174016365997008	0.225226150842051	0.229921202053427	0.416865694463706	0.000367934131260961	0.00036528405757134	0.00448800663662727
158	27.2519279267591	0.17	1.49317238396902	1.42294104396943	1.56340372396862	0.190689005249117	29.8233072420882	28.5148249061937	31.1317895779828	16.19	11.93	21.85	1.7093271323642	1.78776437917605	1.8662016259879	1.69028520439731	1.76784865919157	1.84541211398583	1.72612742757064	1.8045296455221	1.88630561978704	1.49317238396902	17.8620016324884	-0.167169693243558	83.326715895442	0.190042152822803	0.19356053019412	0.186832676859829	0.177191181975509	0.18067156349971	0.174016365997008	0.225226150842051	0.229921202053427	0.416865694463706	0.000367934131260961	0.00036528405757134	0.00448800663662727
158	27.2519279267591	0.17	1.4932127977673	1.42412693302886	1.56229866250573	0.18488206540822	28.7713102340369	27.4847218084072	30.0578986596666	16.15	11.9	21.95	1.65152980726505	1.72883963595539	1.80614946464573	1.63325034678232	1.70970449490773	1.78615864303315	1.66523709383788	1.74501801755044	1.82137980592967	1.4932127977673	17.8685948558489	0.258628500224863	83.709887317305	0.190042152822803	0.19356053019412	0.186832676859829	0.177191181975509	0.18067156349971	0.174016365997008	0.225226150842051	0.229921202053427	0.416865694463706	0.000367934131260961	0.00036528405757134	0.00448800663662727
158	27.2519279267591	0.17	1.49333024907242	1.42267538724881	1.56398511089602	0.183358517984582	28.769266976524	27.4762294249607	30.0623045280872	16.03	11.8	21.63	1.66248058199742	1.74071729301114	1.81895400402486	1.64442629334829	1.72181336546764	1.79920043758699	1.67901498396708	1.756966014362	1.83795222584641	1.49333024907242	17.6611181780998	-0.198518473054215	82.9230164501689	0.190042152822803	0.19356053019412	0.186832676859829	0.177191181975509	0.18067156349971	0.174016365997008	0.225226150842051	0.229921202053427	0.416865694463706	0.000367934131260961	0.00036528405757134	0.00448800663662727
158	27.2519279267591	0.17	1.49334752751767	1.42242848805587	1.56426656697947	0.186146796743551	29.2073559477014	27.9067232548929	30.5079886405099	16.04	11.8	21.47	1.68824295601521	1.76692593007638	1.84560890413755	1.66990027445188	1.74772836164234	1.82555644883281	1.70756538919765	1.78633948414546	1.86556239009994	1.49334752751767	17.6077215872884	-0.165548582630365	82.900091746551	0.190042152822803	0.19356053019412	0.186832676859829	0.177191181975509	0.18067156349971	0.174016365997008	0.225226150842051	0.229921202053427	0.416865694463706	0.000367934131260961	0.00036528405757134	0.00448800663662727
158	27.2519279267591	0.17	1.49337328302192	1.42427306891434	1.5624734971295	0.195133230166753	29.6685638856931	28.385317427399	30.9518103439873	16.08	11.76	21.68	1.71237988270562	1.78979333511307	1.86720678752051	1.69362982474082	1.77019562252761	1.8467614203144	1.73099828215502	1.8040005345602	1.88551409466073	1.49337328302192	17.7715832471322	0.110327863600797	83.3485244996783	0.190042152822803	0.19356053019412	0.186832676859829	0.177191181975509	0.18067156349971	0.174016365997008	0.225226150842051	0.229921202053427	0.416865694463706	0.000367934131260961	0.00036528405757134	0.00448800663662727
158	27.2519279267591	0.17	1.49342207485511	1.42387787397988	1.56296627573034	0.191757188706002	29.1779214215532	27.9021683679528	30.4536744751536	16.13	11.83	21.91	1.67836237645803	1.75510106925703	1.83183976205603	1.65983845874582	1.73573019426629	1.81162192978676	1.69393447042879	1.7701177722422	1.8482653655604	1.49342207485511	17.8538431158888	0.153837670343557	83.5639832998122	0.190042152822803	0.19356053019412	0.186832676859829	0.177191181975509	0.18067156349971	0.174016365997008	0.225226150842051	0.229921202053427	0.416865694463706	0.000367934131260961	0.00036528405757134	0.00448800663662727
158	27.2519279267591	0.17	1.49350837936787	1.42367144757632	1.56334531115941	0.190686670840131	29.3861657766865	28.0968530474278	30.6754785059451	15.96	11.74	21.39	1.70767768647508	1.78603986372414	1.8644020409732	1.68936472151803	1.76688655060462	1.84440837969121	1.72651064500186	1.80517720632104	1.88474388049634	1.49350837936787	17.58722080379	0.111638124095545	83.0874200972298	0.190042152822803	0.19356053019412	0.186832676859829	0.177191181975509	0.18067156349971	0.174016365997008	0.225226150842051	0.229921202053427	0.416865694463706	0.000367934131260961	0.00036528405757134	0.00448800663662727
158	27.2519279267591	0.17	1.49351016649368	1.42309476249946	1.56392557048789	0.187794736378962	29.2448203154846	27.9495592316597	30.5400813993096	16.09	11.87	21.9	1.6855186575676	1.76363032670388	1.84174199584016	1.6670454450262	1.74430101360291	1.82155658217961	1.70098637123933	1.7810839260472	1.85967853372786	1.49351016649368	17.7952791656103	0.293128770124373	83.5917745125523	0.190042152822803	0.19356053019412	0.186832676859829	0.177191181975509	0.18067156349971	0.174016365997008	0.225226150842051	0.229921202053427	0.416865694463706	0.000367934131260961	0.00036528405757134	0.00448800663662727
158	27.2519279267591	0.17	1.49362165315653	1.42439947529183	1.56284383102123	0.196611409956088	29.955826743836	28.6662210294891	31.2454324581829	15.9	11.74	21.77	1.74805030318182	1.82668974636585	1.90532918954987	1.72948012164252	1.80728414908741	1.8850881765323	1.76315260330488	1.84519523419452	1.91924268248759	1.49362165315653	17.706469925666	0.470121989144051	83.5734806406585	0.190042152822803	0.19356053019412	0.186832676859829	0.177191181975509	0.18067156349971	0.174016365997008	0.225226150842051	0.229921202053427	0.416865694463706	0.000367934131260961	0.00036528405757134	0.00448800663662727
158	27.2519279267591	0.17	1.49367979331127	1.42317761830057	1.56418196832197	0.190991913704307	29.4877394732837	28.1952482881598	30.7802306584076	15.97	11.76	21.7	1.71226818012604	1.79075982902953	1.86925147793302	1.69386381708007	1.77151179627151	1.84915977546294	1.7321524089615	1.80705314701684	1.88826803882155	1.49367979331127	17.6932710028668	0.0594590199527487	83.2121028884615	0.190042152822803	0.19356053019412	0.186832676859829	0.177191181975509	0.18067156349971	0.174016365997008	0.225226150842051	0.229921202053427	0.416865694463706	0.000367934131260961	0.00036528405757134	0.00448800663662727
158	27.2519279267591	0.17	1.49380242508087	1.42423942268454	1.56336542747721	0.200415631359433	30.3045191971967	29.0154064052375	31.5936319891558	16.08	11.87	21.78	1.75031828888932	1.82808241408179	1.90584653927426	1.73115063190343	1.80806316565281	1.88497569940219	1.76649480320715	1.84747289234183	1.92543600120361	1.49380242508087	17.8072249237345	-0.326215090222565	82.9969160332811	0.190042152822803	0.19356053019412	0.186832676859829	0.177191181975509	0.18067156349971	0.174016365997008	0.225226150842051	0.229921202053427	0.416865694463706	0.000367934131260961	0.00036528405757134	0.00448800663662727
158	27.2519279267591	0.17	1.49400166459509	1.42267592978583	1.56532739940434	0.18000322552312	28.9756271784477	27.6585356958598	30.2927186610356	15.88	11.77	21.75	1.68924840375785	1.76968992492261	1.85013144608737	1.6713836613985	1.7509744686911	1.83056527598369	1.70671067614035	1.78782710130703	1.86719494563194	1.49400166459509	17.6526459944963	0.571385100838307	83.6476890433127	0.190042152822803	0.19356053019412	0.186832676859829	0.177191181975509	0.18067156349971	0.174016365997008	0.225226150842051	0.229921202053427	0.416865694463706	0.000367934131260961	0.00036528405757134	0.00448800663662727
158	27.2519279267591	0.17	1.49413835560635	1.42442953372155	1.56384717749115	0.197078636070214	30.0135647249788	28.723381233572	31.3037482163856	16.11	11.85	21.76	1.72968909133543	1.80738246220846	1.88507583308149	1.71065671438166	1.78749519779043	1.86433368119919	1.74858911015128	1.8234967351069	1.90393715183287	1.49413835560635	17.7934509295211	-0.331353486558747	82.9884359245636	0.190042152822803	0.19356053019412	0.186832676859829	0.177191181975509	0.18067156349971	0.174016365997008	0.225226150842051	0.229921202053427	0.416865694463706	0.000367934131260961	0.00036528405757134	0.00448800663662727
158	27.2519279267591	0.17	1.49416636057133	1.42418265068586	1.5641500704568	0.191271985128964	29.2645422822457	27.9829954988991	30.5460890655923	16.07	11.75	21.67	1.68893969444968	1.76628864134043	1.84363758823117	1.67047133409948	1.74697447919602	1.82347762429255	1.70339561534484	1.78300018013548	1.86048002859153	1.49416636057133	17.6703766208125	-0.1565830384134	82.9168680516763	0.190042152822803	0.19356053019412	0.186832676859829	0.177191181975509	0.18067156349971	0.174016365997008	0.225226150842051	0.229921202053427	0.416865694463706	0.000367934131260961	0.00036528405757134	0.00448800663662727
158	27.2519279267591	0.17	1.49439040929448	1.42457466497661	1.56420615361235	0.190843431811	29.078367551284	27.8032070178941	30.3535280846738	16.16	11.83	21.8	1.66957894282535	1.74615216597545	1.82272538912555	1.65106707248222	1.72679127104154	1.80251546960085	1.68413040577022	1.76071205562057	1.83392954410125	1.49439040929448	17.7876866256656	0.18051589854459	83.4941183631358	0.190042152822803	0.19356053019412	0.186832676859829	0.177191181975509	0.18067156349971	0.174016365997008	0.225226150842051	0.229921202053427	0.416865694463706	0.000367934131260961	0.00036528405757134	0.00448800663662727
158	27.2519279267591	0.17	1.49447503890549	1.42505843684729	1.56389164096369	0.189792062163835	29.1026832737396	27.8220952812033	30.3832712662759	15.99	11.83	21.86	1.68795205902525	1.76564466689383	1.8433372747624	1.66975889471362	1.74661411246012	1.82346933020663	1.70490861762872	1.78245951322148	1.85973969851001	1.49447503890549	17.7539509097475	-0.406304749770734	82.8435695546508	0.190042152822803	0.19356053019412	0.186832676859829	0.177191181975509	0.18067156349971	0.174016365997008	0.225226150842051	0.229921202053427	0.416865694463706	0.000367934131260961	0.00036528405757134	0.00448800663662727
158	27.2519279267591	0.17	1.49455345232261	1.42539066324768	1.56371624139755	0.195255769178461	29.5881786173394	28.3089080788139	30.867449155865	16.13	11.92	21.79	1.70238570816476	1.77931597603659	1.85624624390842	1.68358334985558	1.75966394514474	1.8357445404339	1.71834351243591	1.79785412665994	1.8738855748748	1.49455345232261	17.824835803233	-0.30534890702857	83.0741932410447	0.190042152822803	0.19356053019412	0.186832676859829	0.177191181975509	0.18067156349971	0.174016365997008	0.225226150842051	0.229921202053427	0.416865694463706	0.000367934131260961	0.00036528405757134	0.00448800663662727
158	27.2519279267591	0.17	1.49455522230851	1.42484719940815	1.56426324520887	0.198563939029864	30.0138145390721	28.7296442651837	31.2979848129605	16.07	11.98	21.75	1.7343551587088	1.81187812831543	1.88940109792205	1.71540076320249	1.79207650090314	1.86875223860379	1.75310944786256	1.83012926904027	4.70730520188822	1.49455522230851	17.7813565991664	-0.268621662056798	83.040441924088	0.190042152822803	0.19356053019412	0.186832676859829	0.177191181975509	0.18067156349971	0.174016365997008	0.225226150842051	0.229921202053427	0.416865694463706	0.000367934131260961	0.00036528405757134	0.00448800663662727
158	27.2519279267591	0.17	1.49466458590807	1.424538047077	1.56479112473914	0.191061264117226	29.4283777108666	28.1387778369369	30.7179775847962	16.07	11.98	21.79	1.69888431705251	1.77674416632486	1.8546040155972	1.68032356613511	1.75733277640025	1.8343419866654	1.7167083214561	1.79585617653777	1.87256097544195	1.49466458590807	17.7647422349165	0.209869004595634	83.5202735906241	0.190042152822803	0.19356053019412	0.186832676859829	0.177191181975509	0.18067156349971	0.174016365997008	0.225226150842051	0.229921202053427	0.416865694463706	0.000367934131260961	0.00036528405757134	0.00448800663662727
158	27.2519279267591	0.17	1.49483195265321	1.42353584265305	1.56612806265337	0.187171603492054	29.5219089231305	28.2116984784318	30.8321193678292	15.77	11.75	21.51	1.73495523806924	1.81553019798315	1.89610515789707	1.71697358608279	1.7967134403662	1.8764532946496	1.75062294043963	1.83648631482348	1.91668394250957	1.49483195265321	17.6114650232894	-0.613386186425786	82.3972652606207	0.190042152822803	0.19356053019412	0.186832676859829	0.177191181975509	0.18067156349971	0.174016365997008	0.225226150842051	0.229921202053427	0.416865694463706	0.000367934131260961	0.00036528405757134	0.00448800663662727
158	27.2519279267591	0.17	1.49484662822826	1.42388233672423	1.56581091973228	0.186530990888805	29.1175628189423	27.8225704882264	30.4125551496581	15.98	11.76	21.59	1.68899327785933	1.76760691071486	1.84622054357039	1.67081959650846	1.74858734138322	1.82635508625797	1.70601527834169	1.78501307756577	1.86356939917332	1.49484662822826	17.6267739673016	-0.44289857601193	82.6235862111569	0.190042152822803	0.19356053019412	0.186832676859829	0.177191181975509	0.18067156349971	0.174016365997008	0.225226150842051	0.229921202053427	0.416865694463706	0.000367934131260961	0.00036528405757134	0.00448800663662727
158	27.2519279267591	0.17	1.49493512378865	1.42444928888604	1.56542095869126	0.188896300120822	29.6593517294116	28.3504552859167	30.9682481729065	15.9	11.77	21.53	1.72924656551485	1.80908319094825	1.88891981638165	1.71088990442041	1.78987903135058	1.86886815828074	1.74506482905957	1.82625304732223	1.90860962085291	1.49493512378865	17.5981957546025	0.0549604705335837	83.1026808546667	0.190042152822803	0.19356053019412	0.186832676859829	0.177191181975509	0.18067156349971	0.174016365997008	0.225226150842051	0.229921202053427	0.416865694463706	0.000367934131260961	0.00036528405757134	0.00448800663662727
158	27.2519279267591	0.17	1.49495757166762	1.42400728622534	1.56590785710989	0.186846605653891	29.3011944319593	27.999388861947	30.6030000019716	15.96	11.7	21.63	1.70116529755645	1.78025939745948	1.85935349736251	1.68290430005302	1.761149371844	1.83939444363499	1.71734958778639	1.79615735194275	1.87589588441104	1.49495757166762	17.6343640114683	0.108582304253152	83.1932141978325	0.190042152822803	0.19356053019412	0.186832676859829	0.177191181975509	0.18067156349971	0.174016365997008	0.225226150842051	0.229921202053427	0.416865694463706	0.000367934131260961	0.00036528405757134	0.00448800663662727
158	27.2519279267591	0.17	1.49498296932389	1.42572621793522	1.56423972071256	0.194592437104492	29.5517093569013	28.2713123574482	30.8321063563544	16.2	11.83	21.93	1.69366294512227	1.77036829666738	1.84707364821248	1.67476360316866	1.75061301069451	1.82646241822035	1.70930580924876	1.78509463479948	1.86361503168912	1.49498296932389	17.8639692106507	-0.167658597324964	83.2327383955776	0.190042152822803	0.19356053019412	0.186832676859829	0.177191181975509	0.18067156349971	0.174016365997008	0.225226150842051	0.229921202053427	0.416865694463706	0.000367934131260961	0.00036528405757134	0.00448800663662727
158	27.2519279267591	0.17	1.49535037002578	1.42605658392201	1.56464415612954	0.193611423247496	29.299133076781	28.0256926499082	30.5725735036538	15.85	11.74	21.48	1.71486845849505	1.79278920247437	1.87070994645369	1.69683050137847	1.773931630867	1.85103276035552	1.73306497905279	1.81028939204225	1.89098276546658	1.49535037002578	17.5730076621634	-0.431283058294541	82.5138448531603	0.190042152822803	0.19356053019412	0.186832676859829	0.177191181975509	0.18067156349971	0.174016365997008	0.225226150842051	0.229921202053427	0.416865694463706	0.000367934131260961	0.00036528405757134	0.00448800663662727
158	27.2519279267591	0.17	1.49538128842644	1.42562019271496	1.56514238413791	0.196256269731886	29.844222309866	28.5579750475837	31.1304695721484	15.89	11.61	21.4	1.74242932308637	1.82090809977855	1.89938687647074	1.72394872927023	1.80159514256264	1.87924155585505	1.76198754139185	1.83717464706915	4.69601886123439	1.49538128842644	17.5832919016645	0.241740145310933	83.1870805084412	0.190042152822803	0.19356053019412	0.186832676859829	0.177191181975509	0.18067156349971	0.174016365997008	0.225226150842051	0.229921202053427	0.416865694463706	0.000367934131260961	0.00036528405757134	0.00448800663662727
158	27.2519279267591	0.17	1.49541155116685	1.42624988207448	1.56457322025922	0.190989204814468	29.4299610012036	28.1399910241894	30.7199309782179	15.83	11.7	21.68	1.72398966944186	1.80301936466639	1.88204905989092	1.70592091101965	1.78412231330455	1.86232371558945	4.05029064470553	1.82091037323322	1.89986946142859	1.49541155116685	17.6917137502044	0.316879497345215	83.366558173869	0.190042152822803	0.19356053019412	0.186832676859829	0.177191181975509	0.18067156349971	0.174016365997008	0.225226150842051	0.229921202053427	0.416865694463706	0.000367934131260961	0.00036528405757134	0.00448800663662727
158	27.2519279267591	0.17	1.49554762100645	1.42531612500739	1.5657791170055	0.188616825109028	29.5317683195816	28.2273124109665	30.8362242281968	16.09	11.98	21.66	1.70204020576499	1.78069581317054	1.85935142057608	1.68337903396576	1.76117226115385	1.83896548834194	1.72094308631523	1.79866030535895	1.87847205996142	1.49554762100645	17.7958159360455	0.236858581158072	83.6006214004758	0.190042152822803	0.19356053019412	0.186832676859829	0.177191181975509	0.18067156349971	0.174016365997008	0.225226150842051	0.229921202053427	0.416865694463706	0.000367934131260961	0.00036528405757134	0.00448800663662727
158	27.2519279267591	0.17	1.49567920735426	1.42522040716658	1.56613800754194	0.191729958712091	29.7073799843143	28.40836317553	31.0063967930986	16.11	11.78	21.69	1.71128069829959	1.78953168297983	1.86778266766008	1.69246777325043	1.76985850752799	1.84724924180556	1.70506533840946	1.80835142465804	1.88702618798152	1.49567920735426	17.7571043671336	-0.223394493891088	83.047362674483	0.190042152822803	0.19356053019412	0.186832676859829	0.177191181975509	0.18067156349971	0.174016365997008	0.225226150842051	0.229921202053427	0.416865694463706	0.000367934131260961	0.00036528405757134	0.00448800663662727
158	27.2519279267591	0.17	1.49575080549018	1.42563146095888	1.56587015002149	0.191863744537021	29.5422004490299	28.2509637947695	30.8334371032903	16.05	11.84	21.82	1.7070430168886	1.78506501039715	1.8630870039057	1.68843494740253	1.76560644173661	1.84277793607069	1.72219781688096	1.80098598617414	1.87995053239006	1.49575080549018	17.7978974468365	0.238309830012204	83.5660416471572	0.190042152822803	0.19356053019412	0.186832676859829	0.177191181975509	0.18067156349971	0.174016365997008	0.225226150842051	0.229921202053427	0.416865694463706	0.000367934131260961	0.00036528405757134	0.00448800663662727
158	27.2519279267591	0.17	1.49575971479086	1.42580909132551	1.56571033825622	0.190582683703912	29.2658168089561	27.9813516037984	30.5502820141138	16.07	11.82	21.63	1.68897244413464	1.76650359301119	1.84403474188774	1.67050770460093	1.74719124197575	1.82387477935057	1.70574147693719	1.78256022062358	1.86289125949575	1.49575971479086	17.6816514830877	-0.460201583075735	82.700151158244	0.190042152822803	0.19356053019412	0.186832676859829	0.177191181975509	0.18067156349971	0.174016365997008	0.225226150842051	0.229921202053427	0.416865694463706	0.000367934131260961	0.00036528405757134	0.00448800663662727
158	27.2519279267591	0.17	1.49608062372302	1.42501632662987	1.56714492081617	0.191349794997172	29.4852785316858	28.1943899706423	30.7761670927293	15.9	11.71	21.61	1.71928456055877	1.79800251738334	1.87672047420791	1.70102015867377	1.77890187440597	1.85678359013817	1.73805133480791	1.813388056531	1.89438026496599	1.49608062372302	17.5501018467572	-0.122209660036009	82.7600927271604	0.190042152822803	0.19356053019412	0.186832676859829	0.177191181975509	0.18067156349971	0.174016365997008	0.225226150842051	0.229921202053427	0.416865694463706	0.000367934131260961	0.00036528405757134	0.00448800663662727
158	27.2519279267591	0.17	1.49617712724305	1.42580532904669	1.56654892543941	0.18794482621013	29.3004865415333	28.0033981240439	30.5975749590228	16.24	11.81	21.96	1.67355075546292	1.751067894325	1.82858503318709	1.65475462338635	1.73140114486471	1.80804766634307	1.68942696040161	1.76677026728207	1.84539825630072	1.49617712724305	17.8600909814061	0.161102099430774	83.6156739022534	0.190042152822803	0.19356053019412	0.186832676859829	0.177191181975509	0.18067156349971	0.174016365997008	0.225226150842051	0.229921202053427	0.416865694463706	0.000367934131260961	0.00036528405757134	0.00448800663662727
158	27.2519279267591	0.17	1.4961978351156	1.42501906813539	1.5673766020958	0.187910417772321	29.3295392525538	28.031018337881	30.6280601672267	15.89	11.75	21.43	1.71054564767708	1.78978569783286	1.86902574798864	1.69241138986603	1.77081138088604	1.84921137190605	1.73023342796467	1.80808384414827	1.88826577842805	1.4961978351156	17.5571714290997	0.267965953632439	83.2300353650833	0.190042152822803	0.19356053019412	0.186832676859829	0.177191181975509	0.18067156349971	0.174016365997008	0.225226150842051	0.229921202053427	0.416865694463706	0.000367934131260961	0.00036528405757134	0.00448800663662727
158	27.2519279267591	0.17	1.49645158502364	1.42503862032115	1.56786454972613	0.18875060928416	29.5846445771331	28.278423958729	30.8908651955373	15.87	11.74	21.46	1.72818027922932	1.80800738403344	1.88783448883756	1.70993655490212	1.78892095613451	1.86790535736691	1.74434439087503	1.82824387813608	1.90416412591868	1.49645158502364	17.5937560105196	-0.119780172265931	82.8602471567985	0.190042152822803	0.19356053019412	0.186832676859829	0.177191181975509	0.18067156349971	0.174016365997008	0.225226150842051	0.229921202053427	0.416865694463706	0.000367934131260961	0.00036528405757134	0.00448800663662727
158	27.2519279267591	0.17	1.49646157848349	1.4267945020032	1.56612865496377	0.194870399748766	29.7456497662257	28.4579915990649	31.0333079333866	16.02	11.83	21.63	1.72322233606618	1.80119415312661	1.87916597018705	1.70454890968575	1.78167579747899	1.85880268527223	1.74161270370621	1.82002110869743	1.89707246762946	1.49646157848349	17.680389832543	0.174407242722522	83.3091711956139	0.190042152822803	0.19356053019412	0.186832676859829	0.177191181975509	0.18067156349971	0.174016365997008	0.225226150842051	0.229921202053427	0.416865694463706	0.000367934131260961	0.00036528405757134	0.00448800663662727
158	27.2519279267591	0.17	1.49662414006993	1.42646488124607	1.5667833988938	0.18812024466306	29.2813339456226	27.9858378330154	30.5768300582298	16.06	11.89	21.57	1.69025804635602	1.7685020046546	1.84674596295318	1.67180986789484	1.74919983912955	1.82658981036425	1.70820484470809	1.78597711687746	1.86702213827355	1.49662414006993	17.6789311412537	0.181741426718229	83.3385158448861	0.190042152822803	0.19356053019412	0.186832676859829	0.177191181975509	0.18067156349971	0.174016365997008	0.225226150842051	0.229921202053427	0.416865694463706	0.000367934131260961	0.00036528405757134	0.00448800663662727
158	27.2519279267591	0.17	1.49684321408544	1.42637306322516	1.56731336494572	0.186218686023291	29.2775444093695	27.9740954069715	30.5809934117675	15.94	11.85	21.55	1.7025997348672	1.78193212769741	1.86126452052763	1.68441369652621	1.76289871348284	1.84138373043948	1.72166277098459	1.80169037978886	1.88154569138492	1.49684321408544	17.6749691163231	0.774126525442455	83.96629281166	0.190042152822803	0.19356053019412	0.186832676859829	0.177191181975509	0.18067156349971	0.174016365997008	0.225226150842051	0.229921202053427	0.416865694463706	0.000367934131260961	0.00036528405757134	0.00448800663662727
158	27.2519279267591	0.17	1.49688413668294	1.42723833973431	1.56652993363158	0.190063629434679	29.1862001534672	27.9030701329153	30.4693301740191	16	11.63	21.5	1.69184327423925	1.76964313228012	1.84744299032099	1.67357722602384	1.75053711503226	1.82749700404067	1.7073727581343	1.78529426656831	1.86596218635304	1.49688413668294	17.6241459819037	-0.264708696764344	82.7574183978981	0.190042152822803	0.19356053019412	0.186832676859829	0.177191181975509	0.18067156349971	0.174016365997008	0.225226150842051	0.229921202053427	0.416865694463706	0.000367934131260961	0.00036528405757134	0.00448800663662727
158	27.2519279267591	0.17	1.49706039781394	1.42736874983933	1.56675204578856	0.187534470665366	28.7865897649934	27.5105350246365	30.0626445053502	16.03	11.75	21.82	1.66510974489986	1.74234456353538	1.81957938217089	1.64704363875385	1.72344047512669	1.79983731149953	1.67952581631574	1.75954935391126	1.83552942631525	1.49706039781394	17.7019599441646	0.172083061492895	83.3742043102556	0.190042152822803	0.19356053019412	0.186832676859829	0.177191181975509	0.18067156349971	0.174016365997008	0.225226150842051	0.229921202053427	0.416865694463706	0.000367934131260961	0.00036528405757134	0.00448800663662727
158	27.2519279267591	0.17	1.49721509519881	1.42763984182671	1.5667903485709	0.190586694157089	29.1080395331027	27.8305157170268	30.3855633491787	15.97	11.76	21.9	1.69027151868148	1.7678612458251	1.84545097296873	1.67210823528354	1.74886420040296	1.82562016552237	1.70446187499793	1.78279232778512	1.86122800592308	1.49721509519881	17.6844829770069	-0.0918442690366964	83.0716066172299	0.190042152822803	0.19356053019412	0.186832676859829	0.177191181975509	0.18067156349971	0.174016365997008	0.225226150842051	0.229921202053427	0.416865694463706	0.000367934131260961	0.00036528405757134	0.00448800663662727
158	27.2519279267591	0.17	1.49744903384966	1.42689866314411	1.56799940455521	0.192212142642071	29.6506526194994	28.3561299058754	30.9451753331234	15.89	11.79	21.74	1.7302358224213	1.80922507728384	1.88821433214637	1.71188827046986	1.79003991728012	1.86819156409037	1.74723844900219	1.82634142648321	1.90358753867039	1.49744903384966	17.6652918896499	-0.169079674707171	82.9209232736305	0.190042152822803	0.19356053019412	0.186832676859829	0.177191181975509	0.18067156349971	0.174016365997008	0.225226150842051	0.229921202053427	0.416865694463706	0.000367934131260961	0.00036528405757134	0.00448800663662727
158	27.2519279267591	0.17	1.49749609681358	1.42734200556498	1.56765018806219	0.187299376098524	29.2530577042082	27.9553240513111	30.5507913571054	16	11.91	21.7	1.69472235438438	1.7733942462775	1.85206613817061	1.67641646235002	1.7542385636238	1.83206066489757	1.71325619989038	1.79136176083089	1.87340106610215	1.49749609681358	17.7251080617984	0.0621027473779754	83.3502918875138	0.190042152822803	0.19356053019412	0.186832676859829	0.177191181975509	0.18067156349971	0.174016365997008	0.225226150842051	0.229921202053427	0.416865694463706	0.000367934131260961	0.00036528405757134	0.00448800663662727
158	27.2519279267591	0.17	1.49749857260127	1.42772026011367	1.56727688508888	0.19400080229463	29.5449058141999	28.2623823498374	30.8274292785624	15.98	11.92	21.49	1.71582441579653	1.79368710432525	1.87154979285398	1.69736603279702	1.77439109521843	1.85141615763984	1.73476650407201	1.81542558111353	1.88949833441581	1.49749857260127	17.6667932571444	0.611280851487205	83.7680808294351	0.190042152822803	0.19356053019412	0.186832676859829	0.177191181975509	0.18067156349971	0.174016365997008	0.225226150842051	0.229921202053427	0.416865694463706	0.000367934131260961	0.00036528405757134	0.00448800663662727
158	27.2519279267591	0.17	1.49753520729479	1.42773440002058	1.56733601456899	0.191702109952701	29.8427579192925	28.5377041661377	31.1478116724472	16.04	11.9	21.56	1.72610438035026	1.80504061806576	1.88397685578127	1.70734095887661	1.7854191291921	1.86349729950759	1.74475745503793	1.82394103114023	1.9041661724764	1.49753520729479	17.7693409726387	-0.00194504086174296	83.2617757851872	0.190042152822803	0.19356053019412	0.186832676859829	0.177191181975509	0.18067156349971	0.174016365997008	0.225226150842051	0.229921202053427	0.416865694463706	0.000367934131260961	0.00036528405757134	0.00448800663662727
158	27.2519279267591	0.17	1.49766811923981	1.42744845526974	1.56788778320988	0.19763666730032	29.9705071674005	28.6844418215073	31.2565725132938	16.09	11.88	21.81	1.73005645797957	1.80762344258019	1.88519042718081	1.7111017458082	1.787818896948	1.8645360480878	1.74495073603454	1.82367130503369	1.90585552757763	1.49766811923981	17.7639492749515	0.300527563819017	83.6170375561962	0.190042152822803	0.19356053019412	0.186832676859829	0.177191181975509	0.18067156349971	0.174016365997008	0.225226150842051	0.229921202053427	0.416865694463706	0.000367934131260961	0.00036528405757134	0.00448800663662727
158	27.2519279267591	0.17	1.49772426968761	1.4260414053042	1.56940713407101	0.188115569421566	29.4794838101396	28.1752009764653	30.7837666438138	15.86	11.65	21.38	1.72279015548829	1.80254133908067	1.88229252267306	1.70463138974537	1.78354197005478	1.86245255036419	1.74003397553429	1.82000698861592	1.89988333856012	1.49772426968761	17.5236673586404	0.439899999976052	83.3166353269286	0.190042152822803	0.19356053019412	0.186832676859829	0.177191181975509	0.18067156349971	0.174016365997008	0.225226150842051	0.229921202053427	0.416865694463706	0.000367934131260961	0.00036528405757134	0.00448800663662727
158	27.2519279267591	0.17	1.49778032523864	1.42692464668395	1.56863600379333	0.185821918894653	28.9455071124527	27.6551510594943	30.235863165411	15.86	11.76	21.51	1.69095814072767	1.76985621174139	1.8487542827551	1.67313387897462	1.7512002913945	1.82926670381438	1.71046417258665	1.7873912136984	1.86661596511479	1.49778032523864	17.5611572961233	0.251904804039233	83.2232923502878	0.190042152822803	0.19356053019412	0.186832676859829	0.177191181975509	0.18067156349971	0.174016365997008	0.225226150842051	0.229921202053427	0.416865694463706	0.000367934131260961	0.00036528405757134	0.00448800663662727
158	27.2519279267591	0.17	1.49798645192	1.42823824418188	1.56773465965811	0.192411555320374	29.5796424575579	28.2890486971627	30.870236217953	15.93	11.8	21.7	1.72250446066254	1.80108799781085	1.87967153495916	1.70412819365878	1.78187337474259	1.85961855582639	1.73794736652346	1.81636066901127	1.89963138339382	1.49798645192	17.7071471322167	-0.127124791053587	83.0530287776303	0.190042152822803	0.19356053019412	0.186832676859829	0.177191181975509	0.18067156349971	0.174016365997008	0.225226150842051	0.229921202053427	0.416865694463706	0.000367934131260961	0.00036528405757134	0.00448800663662727
158	27.2519279267591	0.17	1.49810341782198	1.42646350263352	1.56974333301043	0.183708318757104	29.1280650689139	27.8204284380952	30.4357016997326	16.03	11.95	21.63	1.68313466363838	1.76224662072673	1.84135857781509	1.66485087422063	1.74310344293378	1.82135601164693	1.69993190731634	1.78124031831475	1.86204696167457	1.49810341782198	17.7011565878104	-0.0265349266820315	83.2459693757738	0.190042152822803	0.19356053019412	0.186832676859829	0.177191181975509	0.18067156349971	0.174016365997008	0.225226150842051	0.229921202053427	0.416865694463706	0.000367934131260961	0.00036528405757134	0.00448800663662727
158	27.2519279267591	0.17	1.49838762117465	1.42710928237437	1.56966595997494	0.178764389324307	28.5863166449663	27.2814421286818	29.8911911612507	16.04	11.78	21.48	1.6503923049744	1.72933075883161	1.80826921268882	1.63246015297538	1.71054090993903	1.78862166690267	1.67255395659773	1.74788371410523	1.82599089534081	1.49838762117465	17.6102740872503	-0.470966987037845	82.5869644038805	0.190042152822803	0.19356053019412	0.186832676859829	0.177191181975509	0.18067156349971	0.174016365997008	0.225226150842051	0.229921202053427	0.416865694463706	0.000367934131260961	0.00036528405757134	0.00448800663662727
158	27.2519279267591	0.17	1.49848765304197	1.42813081366004	1.56884449242389	0.193612605070246	29.7019327067551	28.4109901177625	30.9928752957477	15.94	11.74	21.54	1.72852817659637	1.80706928446318	1.88561039232998	1.71004504855807	1.78774631743779	1.86544758631752	1.7432561975328	1.82547764352362	1.90585195112083	1.49848765304197	17.650218353101	-0.178009664657757	82.8922248032783	0.190042152822803	0.19356053019412	0.186832676859829	0.177191181975509	0.18067156349971	0.174016365997008	0.225226150842051	0.229921202053427	0.416865694463706	0.000367934131260961	0.00036528405757134	0.00448800663662727
158	27.2519279267591	0.17	1.49853437315317	1.42791173100891	1.56915701529743	0.188552088970707	29.4062804177478	28.1070926846223	30.7054681508733	16.23	11.84	21.99	1.68066261041137	1.75834749484496	1.83603237927855	1.66181391623587	1.73862756177851	1.81544120732116	1.69500777325932	1.77309923380471	1.85370346774991	1.49853437315317	17.8732111318541	-0.0130807501889786	83.4353108942454	0.190042152822803	0.19356053019412	0.186832676859829	0.177191181975509	0.18067156349971	0.174016365997008	0.225226150842051	0.229921202053427	0.416865694463706	0.000367934131260961	0.00036528405757134	0.00448800663662727
158	27.2519279267591	0.17	1.49855912746927	1.42836441127205	1.56875384366649	0.188936468610148	29.4781012410967	28.1773740645501	30.7788284176432	16.1	11.91	21.65	1.69759231567458	1.77595676704737	1.85432121842017	1.6789366766993	1.75643994432391	1.83394321194852	1.71603028530916	1.79410356094462	1.87529278532544	1.49855912746927	17.7473141414209	0.767367472371941	84.0546794929307	0.190042152822803	0.19356053019412	0.186832676859829	0.177191181975509	0.18067156349971	0.174016365997008	0.225226150842051	0.229921202053427	0.416865694463706	0.000367934131260961	0.00036528405757134	0.00448800663662727
158	27.2519279267591	0.17	1.49877783391716	1.42887100292031	1.56868466491402	0.193497257781032	29.8285559208521	28.5316307675852	31.125481074119	15.89	11.74	21.46	1.74185334281151	1.82103049998126	1.900207657151	1.72341032409314	1.80174914099861	1.88008795790408	1.7576750710298	1.83865949059034	1.92176095248959	1.49877783391716	17.6405377462244	0.491869482222256	83.521469280973	0.190042152822803	0.19356053019412	0.186832676859829	0.177191181975509	0.18067156349971	0.174016365997008	0.225226150842051	0.229921202053427	0.416865694463706	0.000367934131260961	0.00036528405757134	0.00448800663662727
158	27.2519279267591	0.17	1.49880238284639	1.42916141057537	1.56844335511741	0.191482839986593	29.5414227067941	28.2486318684658	30.8342135451223	16.02	11.92	21.92	1.71027782741691	1.78854822000002	1.86681861258313	1.69173659323399	1.76915845135374	1.8465803094735	1.7236681320252	1.80521313989473	1.88469053592795	1.49880238284639	17.7805790195669	0.0835952199075133	83.3794490035056	0.190042152822803	0.19356053019412	0.186832676859829	0.177191181975509	0.18067156349971	0.174016365997008	0.225226150842051	0.229921202053427	0.416865694463706	0.000367934131260961	0.00036528405757134	0.00448800663662727
158	27.2519279267591	0.17	1.49883503325147	1.42862801028766	1.56904205621527	0.190687331394061	29.4130127084347	28.1225248367004	30.703500580169	15.82	11.73	21.52	1.72325228010938	1.80232896971434	1.8814056593193	1.70520143880814	1.78344981047547	1.86169818214279	1.74225813751726	1.82152619686645	1.89853345074365	1.49883503325147	17.6010702888005	-0.275202743783046	82.7380355670306	0.190042152822803	0.19356053019412	0.186832676859829	0.177191181975509	0.18067156349971	0.174016365997008	0.225226150842051	0.229921202053427	0.416865694463706	0.000367934131260961	0.00036528405757134	0.00448800663662727
158	27.2519279267591	0.17	1.49891708868457	1.42902157921883	1.5688125981503	0.192954977092832	29.5376892170569	28.2511750478903	30.8242033862235	16.08	11.82	21.79	1.70474154640506	1.782372800698	1.86000405499094	1.68608880911206	1.76287064702566	1.83965248493926	1.71988454451172	1.79761361623471	1.875852727253	1.49891708868457	17.758211065099	0.18985463991044	83.4587223413766	0.190042152822803	0.19356053019412	0.186832676859829	0.177191181975509	0.18067156349971	0.174016365997008	0.225226150842051	0.229921202053427	0.416865694463706	0.000367934131260961	0.00036528405757134	0.00448800663662727
158	27.2519279267591	0.17	1.49891708873118	1.42732672013396	1.57050745732841	0.184883586192078	29.2204393624426	27.9137734831702	30.5271052417149	15.95	11.87	21.39	1.69712952655166	1.77657350593294	1.85601748531421	1.67894727098913	1.7575401245645	1.83613297813987	1.71680490025213	1.79711229976298	1.87516197500409	1.49891708873118	17.5896639781796	0.478876856041652	83.5555851063551	0.190042152822803	0.19356053019412	0.186832676859829	0.177191181975509	0.18067156349971	0.174016365997008	0.225226150842051	0.229921202053427	0.416865694463706	0.000367934131260961	0.00036528405757134	0.00448800663662727
158	27.2519279267591	0.17	1.49900794916321	1.42958114814513	1.56843475018129	0.193294511334242	29.5333909915139	28.2484646640052	30.8183173190226	15.95	11.79	21.54	1.71801470906766	1.79616133958317	1.87430797009867	1.6996249963801	1.77693514157618	1.85424528677227	1.73600276351119	1.81514641084373	1.89375661404215	1.49900794916321	17.6543516389829	-0.0480244001888014	83.0608815023443	0.190042152822803	0.19356053019412	0.186832676859829	0.177191181975509	0.18067156349971	0.174016365997008	0.225226150842051	0.229921202053427	0.416865694463706	0.000367934131260961	0.00036528405757134	0.00448800663662727
158	27.2519279267591	0.17	1.49909651972433	1.42852764531539	1.56966539413328	0.192129116414097	29.8809665691083	28.5760396362435	31.185893501973	15.84	11.91	21.49	1.74971105589195	1.82961173879375	1.90951242169554	1.73134232761469	1.81040420120082	1.88946607478696	1.76779918603871	1.8496783053749	1.92947638774897	1.49909651972433	17.6287653489398	0.257845814708422	83.3421575189196	0.190042152822803	0.19356053019412	0.186832676859829	0.177191181975509	0.18067156349971	0.174016365997008	0.225226150842051	0.229921202053427	0.416865694463706	0.000367934131260961	0.00036528405757134	0.00448800663662727
158	27.2519279267591	0.17	1.49920271050632	1.42739836787662	1.57100705313602	0.183128957811097	29.1372010555052	27.826621958102	30.4477801529085	16.12	11.92	21.76	1.67448446349142	1.75334938428859	1.83221430508575	1.65602337200018	1.73401881174211	1.81201425148404	1.68931856151457	1.76934857630662	1.84929332808679	1.49920271050632	17.7470379493465	-0.290311458530342	83.0191621082097	0.190042152822803	0.19356053019412	0.186832676859829	0.177191181975509	0.18067156349971	0.174016365997008	0.225226150842051	0.229921202053427	0.416865694463706	0.000367934131260961	0.00036528405757134	0.00448800663662727
158	27.2519279267591	0.17	1.49951897031698	1.42938313534511	1.56965480528885	0.190167685328201	29.4820038697322	28.1863071546378	30.7777005848266	16.02	11.85	21.64	1.70637228046247	1.78481252970809	1.86325277895371	1.68786938912429	1.76545907872067	1.84304876831705	1.72431308281748	1.80197836914166	1.87994979837213	1.49951897031698	17.730335130252	-0.400095345065736	82.8407159543943	0.190042152822803	0.19356053019412	0.186832676859829	0.177191181975509	0.18067156349971	0.174016365997008	0.225226150842051	0.229921202053427	0.416865694463706	0.000367934131260961	0.00036528405757134	0.00448800663662727
158	27.2519279267591	0.17	1.49971467123668	1.42794788809757	1.57148145437579	0.186138990262319	29.57683539466	28.2597154783454	30.8939553109745	16.12	11.89	21.89	1.70132860409131	1.78062359169872	1.85991857930613	1.68259508521654	1.76101694687788	1.83943880853922	1.71886638019474	1.79793924694949	1.87648096678585	1.49971467123668	17.7989577075688	0.301700856037152	83.6925198158188	0.190042152822803	0.19356053019412	0.186832676859829	0.177191181975509	0.18067156349971	0.174016365997008	0.225226150842051	0.229921202053427	0.416865694463706	0.000367934131260961	0.00036528405757134	0.00448800663662727
158	27.2519279267591	0.17	1.49973222552346	1.42996821341182	1.5694962376351	0.193739961691234	29.7658062483237	28.4726149279802	31.0589975686671	16.02	11.88	21.48	1.72384424198022	1.80213913751376	1.8804340330473	1.70515610406648	1.78260220724974	1.86004831043299	1.74175258098821	1.8228197801014	1.90231551134486	1.49973222552346	17.6914105408364	0.123418126161228	83.3139994080722	0.190042152822803	0.19356053019412	0.186832676859829	0.177191181975509	0.18067156349971	0.174016365997008	0.225226150842051	0.229921202053427	0.416865694463706	0.000367934131260961	0.00036528405757134	0.00448800663662727
158	27.2519279267591	0.17	1.50019440508928	1.43036183126669	1.57002697891186	0.191716442852325	29.4235068993911	28.1368469209645	30.7101668778177	16.19	11.85	21.78	1.68670396662036	1.7638346591745	1.84096535172864	1.66791510289158	1.74418660610344	1.82045810931529	1.70155674943334	1.77997611107988	1.85849245670052	1.50019440508928	17.8134706955342	0.518771537274148	83.9004176529274	0.190042152822803	0.19356053019412	0.186832676859829	0.177191181975509	0.18067156349971	0.174016365997008	0.225226150842051	0.229921202053427	0.416865694463706	0.000367934131260961	0.00036528405757134	0.00448800663662727
158	27.2519279267591	0.17	1.50067588334545	1.43050609456558	1.57084567212533	0.188004195601065	29.4852323657309	28.180219346002	30.7902453854599	16.04	11.85	21.62	1.70471038145674	1.78365473655041	1.86259909164407	1.68618642577553	1.76427294498637	1.84235946419721	1.72257177257077	1.80618045238396	1.88189138650342	1.50067588334545	17.6546172277115	0.425887959390527	83.55236933389	0.190042152822803	0.19356053019412	0.186832676859829	0.177191181975509	0.18067156349971	0.174016365997008	0.225226150842051	0.229921202053427	0.416865694463706	0.000367934131260961	0.00036528405757134	0.00448800663662727
158	27.2519279267591	0.17	1.50067823289454	1.43057673634979	1.5707797294393	0.187974988968785	29.2548037057614	27.9598655570355	30.5497418544873	16.03	11.79	21.67	1.69181554553784	1.77017058934359	1.84852563314934	1.67344486023453	1.75094908087846	1.82845330152238	1.70762949108944	1.7907433381637	1.86756157511522	1.50067823289454	17.7253242427495	-0.0538467609506921	83.1844632851246	0.190042152822803	0.19356053019412	0.186832676859829	0.177191181975509	0.18067156349971	0.174016365997008	0.225226150842051	0.229921202053427	0.416865694463706	0.000367934131260961	0.00036528405757134	0.00448800663662727
158	27.2519279267591	0.17	1.50070948804272	1.43049186592675	1.57092711015869	0.19645421204459	30.2896057966027	28.9849815933123	31.5942299998931	15.91	11.85	21.54	1.76661794283508	1.84613403701543	1.92565013119579	1.74782400658381	1.82649417909161	1.90516435159941	1.78486472235677	1.86737021383851	1.94490494272283	1.50070948804272	17.6665288148878	-0.0214279646195896	83.07880941489	0.190042152822803	0.19356053019412	0.186832676859829	0.177191181975509	0.18067156349971	0.174016365997008	0.225226150842051	0.229921202053427	0.416865694463706	0.000367934131260961	0.00036528405757134	0.00448800663662727
158	27.2519279267591	0.17	1.50098325169335	1.43017989461993	1.57178660876677	0.186721086791474	29.3339944555624	28.0301930460925	30.6377958650322	15.89	11.79	21.67	1.71074421763175	1.79031807994953	1.86989194226731	1.69261544705059	1.77134606449322	1.85007668193584	1.72830749081579	1.80729083513336	1.88908199324706	1.50098325169335	17.6627647619836	-0.103680484809756	83.0190673837764	0.190042152822803	0.19356053019412	0.186832676859829	0.177191181975509	0.18067156349971	0.174016365997008	0.225226150842051	0.229921202053427	0.416865694463706	0.000367934131260961	0.00036528405757134	0.00448800663662727
158	27.2519279267591	0.17	1.5011846521205	1.43139562888249	1.57097367535851	0.196071870731406	30.1856563588146	28.8839328216097	31.4873798960195	16.21	12.02	21.69	1.72878414817863	1.80669594191979	1.88460773566095	1.70944569139116	1.78648595131007	1.86352621122899	1.74575242870736	1.82618145646649	1.90455621879101	1.5011846521205	17.8325713636269	0.0393974496308598	83.4859823185876	0.190042152822803	0.19356053019412	0.186832676859829	0.177191181975509	0.18067156349971	0.174016365997008	0.225226150842051	0.229921202053427	0.416865694463706	0.000367934131260961	0.00036528405757134	0.00448800663662727
158	27.2519279267591	0.17	1.50133604330939	1.43059051095166	1.57208157566712	0.194618627614988	29.813712290744	28.5220713227638	31.1053532587243	15.98	11.79	21.64	1.73102895788645	1.80941975543634	1.88781055298623	1.7123899879876	1.78993670739008	1.86748342679256	1.74831572420519	1.82733070524667	1.90748539869797	1.50133604330939	17.6715587463812	-0.229846231146955	82.8964516198013	0.190042152822803	0.19356053019412	0.186832676859829	0.177191181975509	0.18067156349971	0.174016365997008	0.225226150842051	0.229921202053427	0.416865694463706	0.000367934131260961	0.00036528405757134	0.00448800663662727
158	27.2519279267591	0.17	1.5013695513968	1.43035591528883	1.57238318750477	0.189030887999842	29.7309701941861	28.4194891470811	31.042451241291	16.06	11.85	21.71	1.71623475063698	1.79543425124006	1.87463375184313	1.69749658128765	1.77583136705254	1.85416615281743	1.73515428387643	1.81573245794055	1.89402865212869	1.5013695513968	17.7629947220358	-0.788630157734454	82.4926967122699	0.190042152822803	0.19356053019412	0.186832676859829	0.177191181975509	0.18067156349971	0.174016365997008	0.225226150842051	0.229921202053427	0.416865694463706	0.000367934131260961	0.00036528405757134	0.00448800663662727
158	27.2519279267591	0.17	1.50142503696315	1.43077933562562	1.57207073830067	0.190905317357882	29.6945464998232	28.3926258187261	30.9964671809204	15.97	11.84	21.65	1.72427752466611	1.80334286309751	1.88240820152891	1.7057447710096	1.78396030514966	1.86217583928973	1.74107225355833	1.81671294822082	1.90047957184277	1.50142503696315	17.6790697680294	0.213307225461352	83.3601387624457	0.190042152822803	0.19356053019412	0.186832676859829	0.177191181975509	0.18067156349971	0.174016365997008	0.225226150842051	0.229921202053427	0.416865694463706	0.000367934131260961	0.00036528405757134	0.00448800663662727
158	27.2519279267591	0.17	1.50156512654662	1.43097413426926	1.57215611882397	0.189478327239229	29.6567534919699	28.350452308778	30.9630546751618	15.94	11.74	21.6	1.72493015916414	1.80440960743883	1.88388905571352	1.70648809215689	1.78511778700649	1.86374748185609	1.74149807355644	1.82273285529898	1.90345518174959	1.50156512654662	17.7067172190062	-0.0475177435710822	83.0758303102786	0.190042152822803	0.19356053019412	0.186832676859829	0.177191181975509	0.18067156349971	0.174016365997008	0.225226150842051	0.229921202053427	0.416865694463706	0.000367934131260961	0.00036528405757134	0.00448800663662727
158	27.2519279267591	0.17	1.50169218822656	1.4316237186699	1.57176065778322	0.190394733003184	29.2105692601016	27.9277472997398	30.4933912204634	16.01	11.78	21.72	1.69216027948027	1.76988729210579	1.84761430473131	1.67385511229364	1.7507413027002	1.82762749310676	1.7062307874456	1.7844409923772	1.86344998007109	1.50169218822656	17.6691062580538	-0.362855021425463	82.7292518714609	0.190042152822803	0.19356053019412	0.186832676859829	0.177191181975509	0.18067156349971	0.174016365997008	0.225226150842051	0.229921202053427	0.416865694463706	0.000367934131260961	0.00036528405757134	0.00448800663662727
158	27.2519279267591	0.17	1.5017084872524	1.43173926459603	1.57167770990877	0.191063401481763	29.4310459831158	28.1413380987797	30.7207538674519	15.89	11.77	21.39	1.71722159244675	1.79592126973846	1.87462094703016	1.69901484824507	1.77688011668733	1.85474538512958	1.73683469285131	1.81429447093229	1.89599745331431	1.5017084872524	17.6024280870294	0.124457975242302	83.1417524044273	0.190042152822803	0.19356053019412	0.186832676859829	0.177191181975509	0.18067156349971	0.174016365997008	0.225226150842051	0.229921202053427	0.416865694463706	0.000367934131260961	0.00036528405757134	0.00448800663662727
158	27.2519279267591	0.17	1.50182327349724	1.43138132052188	1.5722652264726	0.189431664289433	29.485810770703	28.1868418157419	30.784779725664	16.22	11.86	21.68	1.68636227589111	1.7640769860924	1.84179169629369	1.66747747413594	1.74432189275363	1.82116631137132	1.70171366069978	1.78183464638624	1.86170010455076	1.50182327349724	17.7564154050568	0.468555983464589	83.7707791473043	0.190042152822803	0.19356053019412	0.186832676859829	0.177191181975509	0.18067156349971	0.174016365997008	0.225226150842051	0.229921202053427	0.416865694463706	0.000367934131260961	0.00036528405757134	0.00448800663662727
158	27.2519279267591	0.17	1.50193082975959	1.4316792727144	1.57218238680478	0.194821987365621	29.8237591775463	28.5325205173416	31.1149978377509	16.07	11.84	21.51	1.72264972424072	1.80060820395437	1.87856668366802	1.70382912244237	1.78093587618826	1.85804262993414	1.73987675746825	1.81819921193451	1.89601121735709	1.50193082975959	17.6571158502746	-0.311978662664494	82.8076507151082	0.190042152822803	0.19356053019412	0.186832676859829	0.177191181975509	0.18067156349971	0.174016365997008	0.225226150842051	0.229921202053427	0.416865694463706	0.000367934131260961	0.00036528405757134	0.00448800663662727
158	27.2519279267591	0.17	1.50197219664581	1.43151394287366	1.57243045041796	0.190686644192013	29.4416033683077	28.1498582131782	30.7333485234372	15.89	11.8	21.45	1.71839439198478	1.79724834619081	1.87610230039684	1.70019513032704	1.77821395392973	1.85623277753242	1.73610983638614	1.81588221120238	1.89426541422062	1.50197219664581	17.6174499586718	0.299555499277297	83.3444594808439	0.190042152822803	0.19356053019412	0.186832676859829	0.177191181975509	0.18067156349971	0.174016365997008	0.225226150842051	0.229921202053427	0.416865694463706	0.000367934131260961	0.00036528405757134	0.00448800663662727
158	27.2519279267591	0.17	1.50204935509458	1.43177897933713	1.57231973085203	0.188063595850384	29.3671505106717	28.0676166019224	30.6666844194209	15.91	11.85	21.66	1.71077438020374	1.78998343271524	1.86919248522674	1.69257663937228	1.7709431343696	1.84930962936691	1.72782960675015	1.808820134742	1.88790593558864	1.50204935509458	17.6608864079118	0.0637969902219741	83.1775962252281	0.190042152822803	0.19356053019412	0.186832676859829	0.177191181975509	0.18067156349971	0.174016365997008	0.225226150842051	0.229921202053427	0.416865694463706	0.000367934131260961	0.00036528405757134	0.00448800663662727
158	27.2519279267591	0.17	1.50209759703571	1.43083725698993	1.57335793708148	0.187601316235345	29.4919926237415	28.1849554203765	30.7990298271064	16.13	11.95	21.61	1.69572031779724	1.77435693470175	1.85299355160626	1.67701527377158	1.75478447087473	1.83255366797788	1.71463432306691	1.79329500750001	1.87195516365962	1.50209759703571	17.7750601784089	-0.546987189498365	82.7658770984899	0.190042152822803	0.19356053019412	0.186832676859829	0.177191181975509	0.18067156349971	0.174016365997008	0.225226150842051	0.229921202053427	0.416865694463706	0.000367934131260961	0.00036528405757134	0.00448800663662727
158	27.2519279267591	0.17	1.50215885793896	1.43235432124361	1.5719633946343	0.191896005714104	29.716266651719	28.4175569831153	31.0149763203227	16.16	11.91	21.68	1.70643329445188	1.78441893620317	1.86240457795445	1.6875116742775	1.76463257979967	1.84175348532185	1.72336765904617	1.80135839763098	1.88154133490568	1.50215885793896	17.8386525322391	0.106922850800755	83.5208970140413	0.190042152822803	0.19356053019412	0.186832676859829	0.177191181975509	0.18067156349971	0.174016365997008	0.225226150842051	0.229921202053427	0.416865694463706	0.000367934131260961	0.00036528405757134	0.00448800663662727
158	27.2519279267591	0.17	1.50217871539869	1.43161052721317	1.57274690358422	0.193413996285782	29.9050446804155	28.6044468801516	31.2056424806793	15.89	11.84	21.46	1.74565338624006	1.82502541408173	1.90439744192341	1.72715044977075	1.80568117910484	1.88421190843893	1.76219422363938	1.84351698793306	4.67958072125926	1.50217871539869	17.6358019705548	0.0274062541213012	83.1205528298735	0.190042152822803	0.19356053019412	0.186832676859829	0.177191181975509	0.18067156349971	0.174016365997008	0.225226150842051	0.229921202053427	0.416865694463706	0.000367934131260961	0.00036528405757134	0.00448800663662727
158	27.2519279267591	0.17	1.5022669768761	1.43217236425201	1.57236158950018	0.190972024955515	29.8318873428741	28.5242274878106	31.1395471979376	16.03	11.96	21.54	1.72560901710733	1.80471754469746	1.8838260722876	1.70686064433067	1.78510967469382	1.86335870505697	1.7434320959006	1.82338450960057	1.90703854250534	1.5022669768761	17.7519927296513	0.195938151471715	83.4831760259819	0.190042152822803	0.19356053019412	0.186832676859829	0.177191181975509	0.18067156349971	0.174016365997008	0.225226150842051	0.229921202053427	0.416865694463706	0.000367934131260961	0.00036528405757134	0.00448800663662727
158	27.2519279267591	0.17	1.50232164705244	1.43220301123461	1.57244028287026	0.189307814097659	29.1278047331861	27.8440896457703	30.4115198206019	16.08	11.84	21.93	1.68004869559528	1.75750512838106	1.83496156116684	1.66166227061748	1.7382710214913	1.81487977236513	1.69528897016225	1.77010059983249	1.85266659052575	1.50232164705244	17.7907876494301	0.00308479882139278	83.3531207739394	0.190042152822803	0.19356053019412	0.186832676859829	0.177191181975509	0.18067156349971	0.174016365997008	0.225226150842051	0.229921202053427	0.416865694463706	0.000367934131260961	0.00036528405757134	0.00448800663662727
158	27.2519279267591	0.17	1.50251480136827	1.43227548629068	1.57275411644585	0.194940610013779	29.8371499567845	28.5458197670475	31.1284801465215	16.02	11.81	21.74	1.72895976052829	1.80717289134151	1.88538602215473	1.71023684413472	1.78760300445012	1.86496916476551	1.74495267195535	1.8234464284814	1.90039186384148	1.50251480136827	17.7043155353103	0.0911033959290811	83.2984943090985	0.190042152822803	0.19356053019412	0.186832676859829	0.177191181975509	0.18067156349971	0.174016365997008	0.225226150842051	0.229921202053427	0.416865694463706	0.000367934131260961	0.00036528405757134	0.00448800663662727
158	27.2519279267591	0.17	1.50257248717523	1.43286318840757	1.5722817859429	0.194640990974425	29.7547985491523	28.4658018974497	31.0437952008549	15.85	11.79	21.42	1.74119378900737	1.82003902836094	1.89888426771452	1.72286044468623	1.80087550825451	1.87889057182278	1.7573731204116	1.84134351651078	4.70730520188822	1.50257248717523	17.6296633426947	-0.151269017944536	82.8720899526423	0.190042152822803	0.19356053019412	0.186832676859829	0.177191181975509	0.18067156349971	0.174016365997008	0.225226150842051	0.229921202053427	0.416865694463706	0.000367934131260961	0.00036528405757134	0.00448800663662727
158	27.2519279267591	0.17	1.50272121943627	1.43243970482551	1.57300273404704	0.187302792067853	29.5080278992433	28.1989978638049	30.8170579346817	16.05	11.86	21.8	1.70422199255656	1.78333394490628	1.862445897256	1.68565430414903	1.76390432296723	1.84215434178543	1.72040431462503	1.80059447982331	1.87898477067895	1.50272121943627	17.7786359175088	0.0683400786510013	83.387871748503	0.190042152822803	0.19356053019412	0.186832676859829	0.177191181975509	0.18067156349971	0.174016365997008	0.225226150842051	0.229921202053427	0.416865694463706	0.000367934131260961	0.00036528405757134	0.00448800663662727
158	27.2519279267591	0.17	1.50278722634611	1.4328038345055	1.57277061818673	0.191344015032298	29.8663377114255	28.5587416593925	31.1739337634585	16.08	11.89	21.84	1.72301869744318	1.80190916373986	1.88079963003653	1.70415747501682	1.78218435774684	1.86021124047687	1.74130314298562	1.82148834614417	1.90048846948304	1.50278722634611	17.8352597943917	0.0398054543814552	83.4356191800568	0.190042152822803	0.19356053019412	0.186832676859829	0.177191181975509	0.18067156349971	0.174016365997008	0.225226150842051	0.229921202053427	0.416865694463706	0.000367934131260961	0.00036528405757134	0.00448800663662727
158	27.2519279267591	0.17	1.50289676184584	1.43285130887963	1.57294221481206	0.191287828554543	29.6616654759207	28.3627944721935	30.960536479648	16.07	11.95	21.65	1.71186540853257	1.79026009364043	1.8686547787483	1.69314643635772	1.77068388822641	1.8482213400951	1.73201194160656	1.81009363001418	1.88863117807194	1.50289676184584	17.7653350527786	-0.243818627529137	83.0979612136124	0.190042152822803	0.19356053019412	0.186832676859829	0.177191181975509	0.18067156349971	0.174016365997008	0.225226150842051	0.229921202053427	0.416865694463706	0.000367934131260961	0.00036528405757134	0.00448800663662727
158	27.2519279267591	0.17	1.50291337173743	1.43306190157968	1.57276484189518	0.19176822564645	29.6965365511058	28.3981541976395	30.9949189045721	16.1	11.93	21.67	1.71104939759797	1.78927970539506	1.86751001319214	1.69225056168478	1.76962137429617	1.84699218690757	4.20318077112826	1.80871600858962	1.88751810668943	1.50291337173743	17.7716620507624	0.0574231891230718	83.3803486650447	0.190042152822803	0.19356053019412	0.186832676859829	0.177191181975509	0.18067156349971	0.174016365997008	0.225226150842051	0.229921202053427	0.416865694463706	0.000367934131260961	0.00036528405757134	0.00448800663662727
158	27.2519279267591	0.17	1.50292202402887	1.43182438271175	1.57401966534599	0.190482098551839	29.8939373118985	28.5814762357666	31.2063983880304	15.88	11.73	21.56	1.7456727103936	1.82583398216129	1.90599525392899	1.72721294672008	1.8065265463418	1.88584014596351	1.76178140124005	1.84163102540747	4.66829438060542	1.50292202402887	17.6166102993976	-0.120800631104315	82.904940168196	0.190042152822803	0.19356053019412	0.186832676859829	0.177191181975509	0.18067156349971	0.174016365997008	0.225226150842051	0.229921202053427	0.416865694463706	0.000367934131260961	0.00036528405757134	0.00448800663662727
158	27.2519279267591	0.17	1.50292564947788	1.43282812863471	1.57302317032105	0.195503987989639	29.8290212891707	28.5403554699744	31.1176871083669	15.97	11.82	21.39	1.73308361926783	1.81133652064844	1.88958942202904	1.71445119561391	1.79186279817058	1.86927440072725	1.75442430360637	1.83089991996548	1.90813191906966	1.50292564947788	17.5474927445484	-0.191458381994705	82.7978524635257	0.190042152822803	0.19356053019412	0.186832676859829	0.177191181975509	0.18067156349971	0.174016365997008	0.225226150842051	0.229921202053427	0.416865694463706	0.000367934131260961	0.00036528405757134	0.00448800663662727
158	27.2519279267591	0.17	1.50295774842001	1.43283358663245	1.57308191020757	0.188884371578744	29.2340530809975	27.9438752625555	30.5242308994394	15.89	11.75	21.57	1.70525794093499	1.7839902552416	1.86272256954821	1.68718065693799	1.76507833715712	1.84297601737624	1.72335001770736	1.8029887003451	1.88149326395144	1.50295774842001	17.6367529084576	-0.0862229197728186	82.9494186638636	0.190042152822803	0.19356053019412	0.186832676859829	0.177191181975509	0.18067156349971	0.174016365997008	0.225226150842051	0.229921202053427	0.416865694463706	0.000367934131260961	0.00036528405757134	0.00448800663662727
158	27.2519279267591	0.17	1.5029791616048	1.4334788291533	1.57247949405629	0.197300183425854	29.7123777814955	28.4360347442094	30.9887208187816	16.02	11.81	21.81	1.72189605153889	1.79918284824178	1.87646964494467	1.70323709624804	1.77968639124288	1.85613568623772	1.73793892742906	1.8144655893393	1.89278090705014	1.5029791616048	17.7571154933545	-0.372599102993381	82.8406557255866	0.190042152822803	0.19356053019412	0.186832676859829	0.177191181975509	0.18067156349971	0.174016365997008	0.225226150842051	0.229921202053427	0.416865694463706	0.000367934131260961	0.00036528405757134	0.00448800663662727
158	27.2519279267591	0.17	1.50303329013142	1.43205671316299	1.57400986709986	0.193899169980164	29.63123760685	28.3445483701428	30.9179268435572	16.03	11.76	21.42	1.71568429316396	1.793567083349	1.87144987353405	1.69707233118196	1.77411023892812	1.85114814667427	1.73101750465269	1.81103224242309	1.89032138118494	1.50303329013142	17.5980234865587	0.315683922536979	83.3115214401317	0.190042152822803	0.19356053019412	0.186832676859829	0.177191181975509	0.18067156349971	0.174016365997008	0.225226150842051	0.229921202053427	0.416865694463706	0.000367934131260961	0.00036528405757134	0.00448800663662727
158	27.2519279267591	0.17	1.50318872424484	1.43363815437109	1.57273929411858	0.192782236062042	29.540704808009	28.253345227463	30.8280643885551	16.02	11.87	21.8	1.71088141284296	1.78883747646195	1.86679354008095	1.69234326183497	1.76945463729001	1.84656601274505	1.72979293100557	1.80742104734397	1.88418479318718	1.50318872424484	17.7581905528369	-0.722244825130099	82.5190961607752	0.190042152822803	0.19356053019412	0.186832676859829	0.177191181975509	0.18067156349971	0.174016365997008	0.225226150842051	0.229921202053427	0.416865694463706	0.000367934131260961	0.00036528405757134	0.00448800663662727
158	27.2519279267591	0.17	1.50329367377065	1.43248250581446	1.57410484172684	0.185896319423253	29.2281337899899	27.9254988646595	30.5307687153202	16.03	11.81	21.46	1.68975275642309	1.76857430107508	1.84739584572707	1.67140497470881	1.7493706542112	1.8273363337136	1.70652640967289	1.78603920087154	1.86540676544946	1.50329367377065	17.6416149338647	-0.412817729837595	82.690373944339	0.190042152822803	0.19356053019412	0.186832676859829	0.177191181975509	0.18067156349971	0.174016365997008	0.225226150842051	0.229921202053427	0.416865694463706	0.000367934131260961	0.00036528405757134	0.00448800663662727
158	27.2519279267591	0.17	1.50331293144668	1.43267909861519	1.57394676427817	0.19192296392465	29.9615809198071	28.6522639262105	31.2708979134037	15.91	11.83	21.54	1.74615141548891	1.8259449608639	1.90573850623889	1.7275694973739	1.80651390841087	1.88545831944785	1.76601945357247	1.84444690164458	1.92460401861376	1.50331293144668	17.6905114699049	-0.214754903468531	82.9446186970361	0.190042152822803	0.19356053019412	0.186832676859829	0.177191181975509	0.18067156349971	0.174016365997008	0.225226150842051	0.229921202053427	0.416865694463706	0.000367934131260961	0.00036528405757134	0.00448800663662727
158	27.2519279267591	0.17	1.50339949953653	1.43333235632721	1.57346664274586	0.193433197088369	29.7290168454036	28.4361542179961	31.021879472811	15.98	11.85	21.65	1.72553439902541	1.80398660179881	1.8824388045722	1.70694609797686	1.78455317522631	1.86216025247576	1.74270239785682	1.82456383409863	1.90546940588004	1.50339949953653	17.7056218656205	0.0281007053829045	83.19875272035	0.190042152822803	0.19356053019412	0.186832676859829	0.177191181975509	0.18067156349971	0.174016365997008	0.225226150842051	0.229921202053427	0.416865694463706	0.000367934131260961	0.00036528405757134	0.00448800663662727
158	27.2519279267591	0.17	1.50341724262426	1.43224154822869	1.57459293701983	0.19027042682999	29.8449550210202	28.5337444228609	31.1561656191796	16.01	11.85	21.59	1.72926517356492	1.80873006218955	1.88819495081418	1.71057034066174	1.78917614599642	1.86778195133109	1.74848868516989	1.8291706628983	1.91083692114318	1.50341724262426	17.6590167295466	-0.0095667074907919	83.1608166279632	0.190042152822803	0.19356053019412	0.186832676859829	0.177191181975509	0.18067156349971	0.174016365997008	0.225226150842051	0.229921202053427	0.416865694463706	0.000367934131260961	0.00036528405757134	0.00448800663662727
158	27.2519279267591	0.17	1.50348125411503	1.43263579859696	1.57432670963309	0.191547244678287	29.5567051039955	28.263514458119	30.849895749872	15.94	11.76	21.64	1.71946121615777	1.79813477120972	1.87680832626168	1.70107216767378	1.77890433601421	1.85673650435464	1.73506020772578	1.81445781474391	1.89333386590643	1.50348125411503	17.6351353462009	0.00109309581715261	83.062525754031	0.190042152822803	0.19356053019412	0.186832676859829	0.177191181975509	0.18067156349971	0.174016365997008	0.225226150842051	0.229921202053427	0.416865694463706	0.000367934131260961	0.00036528405757134	0.00448800663662727
158	27.2519279267591	0.17	1.5035063118903	1.4324770479439	1.5745355758367	0.18799520160667	29.4815681999372	28.1766789163734	30.786457483501	15.98	11.8	21.57	1.71066856820422	1.78989128600586	1.8691140038075	1.69226708381373	1.77063761105543	1.84900813829714	1.7254879500433	1.80724481816021	1.88820087282384	1.5035063118903	17.6431156148399	0.230456984058464	83.3681390483951	0.190042152822803	0.19356053019412	0.186832676859829	0.177191181975509	0.18067156349971	0.174016365997008	0.225226150842051	0.229921202053427	0.416865694463706	0.000367934131260961	0.00036528405757134	0.00448800663662727
158	27.2519279267591	0.17	1.50360461962027	1.4324823573613	1.57472688187925	0.189649966297433	29.603443615551	28.3002187929011	30.906668438201	15.81	11.73	21.43	1.73535124234745	1.81526415155828	1.89517706076911	1.71721076585014	1.79628830628029	1.87536584671044	1.75499918547505	1.83415762981673	1.91435706165533	1.50360461962027	17.5448638646699	0.0449788003081083	82.9789293778349	0.190042152822803	0.19356053019412	0.186832676859829	0.177191181975509	0.18067156349971	0.174016365997008	0.225226150842051	0.229921202053427	0.416865694463706	0.000367934131260961	0.00036528405757134	0.00448800663662727
158	27.2519279267591	0.17	1.50362070949259	1.43270017159391	1.57454124739126	0.185660287027137	29.0066850520523	27.7129106150243	30.3004594890803	15.93	11.69	21.62	1.68772003208492	1.76651107156483	1.84530211104474	1.66972387395619	1.74767476460889	1.82562565526159	1.703448307461	1.78273457037299	1.86143553091124	1.50362070949259	17.5794970358664	-0.074168201469944	82.9265588256562	0.190042152822803	0.19356053019412	0.186832676859829	0.177191181975509	0.18067156349971	0.174016365997008	0.225226150842051	0.229921202053427	0.416865694463706	0.000367934131260961	0.00036528405757134	0.00448800663662727
158	27.2519279267591	0.17	1.5037117670903	1.43296526959402	1.57445826458658	0.189915602575861	29.5740300793806	28.2732242065246	30.8748359522366	15.91	11.75	21.64	1.72361038580103	1.80291094579335	1.88221150578566	1.70528536244325	1.78374281738925	1.86220027233525	1.74194961555429	1.82129965465567	1.90182935136148	1.5037117670903	17.6388671348026	-0.443671349516144	82.654669095004	0.190042152822803	0.19356053019412	0.186832676859829	0.177191181975509	0.18067156349971	0.174016365997008	0.225226150842051	0.229921202053427	0.416865694463706	0.000367934131260961	0.00036528405757134	0.00448800663662727
158	27.2519279267591	0.17	1.50381952524958	1.43254975529216	1.575089295207	0.185017254526901	29.3138187853647	28.0035582584446	30.6240793122849	15.97	11.85	21.58	1.70099675347047	1.78058481445624	1.86017287544201	1.68272476194661	1.76145789339018	1.84019102483375	1.71772958484778	1.80099401900677	1.87904055884252	1.50381952524958	17.6341755563178	0.505062611609104	83.6574972483951	0.190042152822803	0.19356053019412	0.186832676859829	0.177191181975509	0.18067156349971	0.174016365997008	0.225226150842051	0.229921202053427	0.416865694463706	0.000367934131260961	0.00036528405757134	0.00448800663662727
158	27.2519279267591	0.17	1.50389740448573	1.43341650796275	1.5743783010087	0.187786611134283	28.9933905992477	27.7092312022097	30.2775499962857	16.08	11.87	21.71	1.67158612745569	1.74905428302687	1.82652243859805	1.65328250792862	1.72990239871599	1.80652228950335	1.6869266041935	1.76637791820245	1.8458522601136	1.50389740448573	17.6929663539039	0.764617717024231	83.971858753353	0.190042152822803	0.19356053019412	0.186832676859829	0.177191181975509	0.18067156349971	0.174016365997008	0.225226150842051	0.229921202053427	0.416865694463706	0.000367934131260961	0.00036528405757134	0.00448800663662727
158	27.2519279267591	0.17	1.50439719516413	1.43466842893173	1.57412596139653	0.193017263885625	29.7276181335731	28.4330904987346	31.0221457684115	16.09	11.82	21.77	1.71439993603277	1.79245469741928	1.87050945880579	1.69560180042913	1.77280070318066	1.84999960593219	4.0715427745277	1.81024139970868	1.88842136523056	1.50439719516413	17.7424233811017	-0.570997853483701	82.6475258841694	0.190042152822803	0.19356053019412	0.186832676859829	0.177191181975509	0.18067156349971	0.174016365997008	0.225226150842051	0.229921202053427	0.416865694463706	0.000367934131260961	0.00036528405757134	0.00448800663662727
158	27.2519279267591	0.17	1.50440525380326	1.43378254480184	1.57502796280468	0.187303679443445	29.027197374614	27.7395016131712	30.3148931360568	15.95	11.7	21.61	1.68631829850432	1.76459890194518	1.84287950538603	1.6682453184436	1.74568695584443	1.82312859324525	1.70317568781293	1.78245508950066	1.86281798559783	1.50440525380326	17.5929390780935	0.229722597607118	83.2289981406583	0.190042152822803	0.19356053019412	0.186832676859829	0.177191181975509	0.18067156349971	0.174016365997008	0.225226150842051	0.229921202053427	0.416865694463706	0.000367934131260961	0.00036528405757134	0.00448800663662727
158	27.2519279267591	0.17	1.504615268882	1.43500488549044	1.57422565227355	0.197024046392588	29.7603539921846	28.4808344790173	31.039873505352	15.91	11.78	21.49	1.73601319735361	1.81400468888685	1.8919961804201	1.71754858398146	1.79471054107357	1.87187249816567	1.7531232666573	1.83024570132376	1.91040569743054	1.504615268882	17.6152694157992	0.227225527903194	83.187233261473	0.190042152822803	0.19356053019412	0.186832676859829	0.177191181975509	0.18067156349971	0.174016365997008	0.225226150842051	0.229921202053427	0.416865694463706	0.000367934131260961	0.00036528405757134	0.00448800663662727
158	27.2519279267591	0.17	1.50464811993785	1.4337124503583	1.57558378951741	0.186121278792586	29.3374559727567	28.0309197586757	30.6439921868377	15.87	11.78	21.58	1.71300964788392	1.79285394694007	1.87269824599621	1.69492470273067	1.77392605278708	1.85292740284348	1.73040084008266	1.81237042175239	1.89144263915291	1.50464811993785	17.6087776986701	0.477227687189793	83.4924636989477	0.190042152822803	0.19356053019412	0.186832676859829	0.177191181975509	0.18067156349971	0.174016365997008	0.225226150842051	0.229921202053427	0.416865694463706	0.000367934131260961	0.00036528405757134	0.00448800663662727
158	27.2519279267591	0.17	1.50475569815534	1.43330601832192	1.57620537798876	0.188668193417854	29.4745312538577	28.1728220354586	30.7762404722568	16.03	11.88	21.63	1.70502397792042	1.78380364106021	1.86258330419999	1.68651962464646	1.76444430466787	1.84236898468928	1.72223606658082	1.8023609311123	1.87994979837213	1.50475569815534	17.6433054569484	-0.745082368363907	82.377821641412	0.190042152822803	0.19356053019412	0.186832676859829	0.177191181975509	0.18067156349971	0.174016365997008	0.225226150842051	0.229921202053427	0.416865694463706	0.000367934131260961	0.00036528405757134	0.00448800663662727
158	27.2519279267591	0.17	1.50479572325375	1.43383204452745	1.57575940198006	0.187543741242391	29.41975488902	28.1156728165995	30.7238369614405	16.01	11.87	21.63	1.70326620663402	1.78226836813732	1.86127052964063	1.68483240717601	1.76297955846645	1.84112670975689	1.71884127488176	1.80230773113343	1.87924717340379	1.50479572325375	17.6977436941214	-0.206097529173635	82.994320566255	0.190042152822803	0.19356053019412	0.186832676859829	0.177191181975509	0.18067156349971	0.174016365997008	0.225226150842051	0.229921202053427	0.416865694463706	0.000367934131260961	0.00036528405757134	0.00448800663662727
158	27.2519279267591	0.17	1.50543136106458	1.43576327862354	1.57509944350562	0.192595571637589	29.3847229880526	28.1033924295733	30.6660535465318	16.19	11.83	21.74	1.68401998127607	1.76080025855064	1.83758053582521	1.66524071244061	1.74116477809998	1.81708884375935	1.70235253693895	1.77732892064728	1.8523341301611	1.50543136106458	17.7930451899152	0.165937350372385	83.5120448354012	0.190042152822803	0.19356053019412	0.186832676859829	0.177191181975509	0.18067156349971	0.174016365997008	0.225226150842051	0.229921202053427	0.416865694463706	0.000367934131260961	0.00036528405757134	0.00448800663662727
158	27.2519279267591	0.17	1.50581782023908	1.43529423733225	1.57634140314591	0.192268715568045	29.6722020680385	28.376974482991	30.9674296530859	15.93	11.7	21.43	1.72800161946119	1.80687385321092	1.88574608696065	1.70957107048204	1.7876020674234	1.86563306436476	1.74769155560994	1.82432340702221	1.90611337121957	1.50581782023908	17.6216683885638	0.484794251729226	83.4993185659474	0.190042152822803	0.19356053019412	0.186832676859829	0.177191181975509	0.18067156349971	0.174016365997008	0.225226150842051	0.229921202053427	0.416865694463706	0.000367934131260961	0.00036528405757134	0.00448800663662727
158	27.2519279267591	0.17	1.50590726218524	1.43530919132725	1.57650533304324	0.189654506044256	29.1585361311251	27.8749163156524	30.4421559465979	15.94	11.77	21.48	1.6957829280675	1.77387251027678	1.85196209248605	1.67764597911262	1.75490036788823	1.83215475666384	1.71362307991337	1.79197912362438	1.87269929345676	1.50590726218524	17.5707238256034	0.251248867318566	83.2526123651958	0.190042152822803	0.19356053019412	0.186832676859829	0.177191181975509	0.18067156349971	0.174016365997008	0.225226150842051	0.229921202053427	0.416865694463706	0.000367934131260961	0.00036528405757134	0.00448800663662727
158	27.2519279267591	0.17	1.50592964037182	1.43562143342166	1.57623784732198	0.193785753058385	29.6598438173271	28.3714449349634	30.9482426996908	15.92	11.85	21.69	1.72850549918434	1.80700007562955	1.88549465207476	1.71009516652394	1.78775369630046	1.86541222607699	1.74756802834451	1.82905610789529	1.90434643820647	1.50592964037182	17.6901034100077	-0.388841410482501	82.7800579845591	0.190042152822803	0.19356053019412	0.186832676859829	0.177191181975509	0.18067156349971	0.174016365997008	0.225226150842051	0.229921202053427	0.416865694463706	0.000367934131260961	0.00036528405757134	0.00448800663662727
158	27.2519279267591	0.17	1.5059377570091	1.43572268195338	1.57615283206482	0.190954284313619	29.2314333878003	27.9500204410994	30.5128463345012	16.06	11.75	21.89	1.68794485272773	1.76533135740527	1.84271786208281	1.6695173984005	1.74605906725406	1.82260073610762	1.70149686192394	1.78206720399936	1.86078186704269	1.5059377570091	17.661863193093	-0.160289133014407	82.9457641784636	0.190042152822803	0.19356053019412	0.186832676859829	0.177191181975509	0.18067156349971	0.174016365997008	0.225226150842051	0.229921202053427	0.416865694463706	0.000367934131260961	0.00036528405757134	0.00448800663662727
158	27.2519279267591	0.17	1.50606993000606	1.43449592778482	1.5776439322273	0.190183261070958	30.0982362142658	28.7755237566615	31.42094867187	16.11	11.82	21.62	1.73278241306744	1.8124324970577	1.89208258104796	1.71371459641893	1.79248819806143	1.87126179970394	1.74921883301167	1.82904744685749	1.90965086828638	1.50606993000606	17.7021475988543	0.2057232488824	83.4224981769785	0.190042152822803	0.19356053019412	0.186832676859829	0.177191181975509	0.18067156349971	0.174016365997008	0.225226150842051	0.229921202053427	0.416865694463706	0.000367934131260961	0.00036528405757134	0.00448800663662727
158	27.2519279267591	0.17	1.50608850807852	1.43599755385753	1.5761794622995	0.195728003636085	29.7763505678377	28.4908755903092	31.0618255453661	16.03	11.86	21.7	1.72377876860011	1.8015536501339	1.87932853166769	1.70505594565002	1.78198607531457	1.85891620497913	1.74136917496298	1.82144366644497	1.89886671780763	1.50608850807852	17.6717682553548	-0.0301560490046287	83.092917996047	0.190042152822803	0.19356053019412	0.186832676859829	0.177191181975509	0.18067156349971	0.174016365997008	0.225226150842051	0.229921202053427	0.416865694463706	0.000367934131260961	0.00036528405757134	0.00448800663662727
158	27.2519279267591	0.17	1.50621844385876	1.43466176695048	1.57777512076704	0.185006649119619	29.220199665963	27.9140777664057	30.5263215655202	16.05	11.83	21.53	1.68737568618174	1.7663293365565	1.84528298693125	1.66900280332055	1.74709677189375	1.82519074046695	1.70617604660357	1.78367851848386	1.86590724501794	1.50621844385876	17.6147716348686	0.0727948221383651	83.189156802145	0.190042152822803	0.19356053019412	0.186832676859829	0.177191181975509	0.18067156349971	0.174016365997008	0.225226150842051	0.229921202053427	0.416865694463706	0.000367934131260961	0.00036528405757134	0.00448800663662727
158	27.2519279267591	0.17	1.50622503413371	1.43562895457705	1.57682111369037	0.1882589361123	29.3933534381927	28.0934913932748	30.6932154831106	16.1	11.85	21.85	1.69288434655658	1.77121267099729	1.84954099543799	1.67429084984932	1.75175886895048	1.82922688805163	1.70835121659555	1.78687592620354	1.86950852085262	1.50622503413371	17.7591640468552	-0.153795509332131	83.149032187204	0.190042152822803	0.19356053019412	0.186832676859829	0.177191181975509	0.18067156349971	0.174016365997008	0.225226150842051	0.229921202053427	0.416865694463706	0.000367934131260961	0.00036528405757134	0.00448800663662727
158	27.2519279267591	0.17	1.50639585360689	1.43649483619278	1.576296871021	0.191468196283376	29.3524797061348	28.0678966328143	30.6370627794554	15.94	11.75	21.6	1.70795309273487	1.7861209605183	1.86428882830173	1.68969905788541	1.76703149348472	1.84436392908403	1.72413041618033	1.80297119241276	1.88431919946406	1.50639585360689	17.6440397225765	0.25646558957891	83.3492181382659	0.190042152822803	0.19356053019412	0.186832676859829	0.177191181975509	0.18067156349971	0.174016365997008	0.225226150842051	0.229921202053427	0.416865694463706	0.000367934131260961	0.00036528405757134	0.00448800663662727
158	27.2519279267591	0.17	1.50653589040749	1.43463557503296	1.57843620578202	0.181428315129824	29.0893928612845	27.773478428928	30.4053072936411	16.07	11.86	21.6	1.67657443957026	1.75601096055182	1.83544748153338	1.65824974511969	1.73681803744355	1.81538632976741	1.69473993052926	1.77457211618058	1.85287277941156	1.50653589040749	17.6710746475194	0.222135589499081	83.4076767285152	0.190042152822803	0.19356053019412	0.186832676859829	0.177191181975509	0.18067156349971	0.174016365997008	0.225226150842051	0.229921202053427	0.416865694463706	0.000367934131260961	0.00036528405757134	0.00448800663662727
158	27.2519279267591	0.17	1.50669693539942	1.43542099223409	1.57797287856475	0.189758504281988	29.8052431161121	28.4935976784852	31.116888553739	16.02	11.8	21.69	1.72517362778435	1.80458852454575	1.88400342130714	1.70647286284076	1.78502690751547	1.86358095219019	1.7410600349203	1.82259562653072	1.90403931968336	1.50669693539942	17.6815964710477	0.0149899701619191	83.1317972467778	0.190042152822803	0.19356053019412	0.186832676859829	0.177191181975509	0.18067156349971	0.174016365997008	0.225226150842051	0.229921202053427	0.416865694463706	0.000367934131260961	0.00036528405757134	0.00448800663662727
158	27.2519279267591	0.17	1.50678195203658	1.43709841234448	1.57646549172868	0.192296703926486	29.3951738441693	28.1121544882534	30.6781932000851	16.06	11.84	21.91	1.69815111499947	1.77565356152042	1.85315600804136	1.6796247523089	1.75628166840503	1.83293858450117	1.71535379396474	1.79551045102173	1.87088485523646	1.50678195203658	17.7815242505742	0.0636312527969088	83.352279102807	0.190042152822803	0.19356053019412	0.186832676859829	0.177191181975509	0.18067156349971	0.174016365997008	0.225226150842051	0.229921202053427	0.416865694463706	0.000367934131260961	0.00036528405757134	0.00448800663662727
158	27.2519279267591	0.17	1.50685846558884	1.43599902505742	1.57771790612026	0.190197790509714	29.8373387698749	28.5261536919691	31.1485238477806	16.22	11.99	22.02	1.70636756328533	1.78479957730873	1.86323159133213	1.68724991832548	1.7648032029181	1.84235648751072	1.72323736971983	1.80093007495859	1.8817841057581	1.50685846558884	17.9068889506407	-0.156123019075532	83.418427046124	0.190042152822803	0.19356053019412	0.186832676859829	0.177191181975509	0.18067156349971	0.174016365997008	0.225226150842051	0.229921202053427	0.416865694463706	0.000367934131260961	0.00036528405757134	0.00448800663662727
158	27.2519279267591	0.17	1.50692624067747	1.43641917121734	1.57743331013759	0.195781057657061	30.1060330881131	28.8065443611007	31.4055218151255	15.86	11.84	21.62	1.76173309190834	1.84120643186338	1.92067977181841	1.7431742181167	1.82181035083938	1.90044648356206	1.77719396973401	1.8623423907027	4.74713666290055	1.50692624067747	17.6439076603336	0.0386440069313946	83.1114898428349	0.190042152822803	0.19356053019412	0.186832676859829	0.177191181975509	0.18067156349971	0.174016365997008	0.225226150842051	0.229921202053427	0.416865694463706	0.000367934131260961	0.00036528405757134	0.00448800663662727
158	27.2519279267591	0.17	1.50722223669936	1.43583469325054	1.57860978014817	0.185683430416276	29.7218826872875	28.3963100094197	31.0474553651552	15.9	11.87	21.47	1.73250416211703	1.81337946531074	1.89425476850445	1.71412696565997	1.79414440001399	1.87416183436802	1.75241986989756	1.8333036468177	4.69601886123439	1.50722223669936	17.6402631700594	-0.130145606999949	82.9808304172935	0.190042152822803	0.19356053019412	0.186832676859829	0.177191181975509	0.18067156349971	0.174016365997008	0.225226150842051	0.229921202053427	0.416865694463706	0.000367934131260961	0.00036528405757134	0.00448800663662727
158	27.2519279267591	0.17	1.50749628226696	1.43729823219059	1.57769433234334	0.190989673931812	29.5917809474008	28.2947200699167	30.888841824885	16.16	11.87	21.83	1.69869344625405	1.77656340950269	1.85443337275132	1.67984674513817	1.7568527550193	1.83385876490043	1.71386481807527	1.79418436601565	1.87400270356971	1.50749628226696	17.8257033229887	0.0256665856662238	83.4271337879498	0.190042152822803	0.19356053019412	0.186832676859829	0.177191181975509	0.18067156349971	0.174016365997008	0.225226150842051	0.229921202053427	0.416865694463706	0.000367934131260961	0.00036528405757134	0.00448800663662727
158	27.2519279267591	0.17	1.50760740094784	1.43710315205058	1.57811164984509	0.185871661447439	29.2782765452488	27.9733005529801	30.5832525375176	16.02	11.84	21.83	1.69359298710338	1.77260040293044	1.8516078187575	1.67523217304339	1.75338304276851	1.83153391249364	1.71212493803203	1.78811896077662	1.86987187590549	1.50760740094784	17.7507538597439	-0.0685738902096728	83.2135559061107	0.190042152822803	0.19356053019412	0.186832676859829	0.177191181975509	0.18067156349971	0.174016365997008	0.225226150842051	0.229921202053427	0.416865694463706	0.000367934131260961	0.00036528405757134	0.00448800663662727
158	27.2519279267591	0.17	1.50769528346358	1.4372406359796	1.57814993094757	0.192300320560398	29.6430286966539	28.3492062142923	30.9368511790156	16.1	11.92	21.85	1.70795938861311	1.78590852903152	1.86385766944993	1.68919026522015	1.76628280621082	1.8433753472015	1.72407087589179	1.80316185385573	1.88375443869364	1.50769528346358	17.7965482714125	0.269368021430483	83.6569987573245	0.190042152822803	0.19356053019412	0.186832676859829	0.177191181975509	0.18067156349971	0.174016365997008	0.225226150842051	0.229921202053427	0.416865694463706	0.000367934131260961	0.00036528405757134	0.00448800663662727
158	27.2519279267591	0.17	1.50782051095827	1.43767201605675	1.5779690058598	0.192844736364039	29.8979095559931	28.5952448743307	31.2005742376556	16.17	11.97	21.64	1.71595046254161	1.79412108401588	1.87229170549015	1.69688876710693	1.77419102751192	1.85149328791691	1.73310553605732	1.81178453001379	1.89312200106115	1.50782051095827	17.8362190691165	0.0429496780207016	83.4594344448595	0.190042152822803	0.19356053019412	0.186832676859829	0.177191181975509	0.18067156349971	0.174016365997008	0.225226150842051	0.229921202053427	0.416865694463706	0.000367934131260961	0.00036528405757134	0.00448800663662727
158	27.2519279267591	0.17	1.50785481116894	1.43693968595267	1.57876993638521	0.191466198449733	29.7493305065572	28.4473712381942	31.0512897749201	16.03	11.8	21.51	1.7210598916205	1.79982814962722	1.87859640763394	1.70236397819974	1.78027657479737	1.858189171395	1.73739515931423	1.81714032638077	1.89797193399656	1.50785481116894	17.6664388091546	0.103941810729838	83.1896017748979	0.190042152822803	0.19356053019412	0.186832676859829	0.177191181975509	0.18067156349971	0.174016365997008	0.225226150842051	0.229921202053427	0.416865694463706	0.000367934131260961	0.00036528405757134	0.00448800663662727
158	27.2519279267591	0.17	1.50795107449425	1.43715521466356	1.57874693432494	0.187451628514258	29.3607559598991	28.0588955971786	30.6626163226196	16.18	11.93	21.86	1.68220935583839	1.76025952978692	1.83830970373546	1.66347589724864	1.74065688705162	1.81783787685461	1.69840900655044	1.77665855911364	1.85700891197561	1.50795107449425	17.826554444601	-0.0770345109500975	83.3435985325018	0.190042152822803	0.19356053019412	0.186832676859829	0.177191181975509	0.18067156349971	0.174016365997008	0.225226150842051	0.229921202053427	0.416865694463706	0.000367934131260961	0.00036528405757134	0.00448800663662727
158	27.2519279267591	0.17	1.50819513445718	1.43818636940974	1.57820389950463	0.194522537964539	30.0184045312381	28.7174967641758	31.3193122983004	15.88	11.76	21.62	1.75420441026617	1.83367018547179	1.91313596067742	1.73566126442415	1.81428703178892	1.89291279915368	1.77364107340517	1.85366834638278	1.93383454324175	1.50819513445718	17.5790517614137	-0.154525119042532	82.8001178963751	0.190042152822803	0.19356053019412	0.186832676859829	0.177191181975509	0.18067156349971	0.174016365997008	0.225226150842051	0.229921202053427	0.416865694463706	0.000367934131260961	0.00036528405757134	0.00448800663662727
158	27.2519279267591	0.17	1.50819679716913	1.43781492656131	1.57857866777696	0.195427118355606	29.9349955767363	28.6414353693733	31.2285557840993	16.23	11.85	21.91	1.71276537437967	1.79012061528411	1.86747585618855	1.69356117803876	1.77004908167883	1.84653698531889	1.68819406777724	1.80477358988629	1.88355282172708	1.50819679716913	17.8625603179592	0.155747902406387	83.5818145468409	0.190042152822803	0.19356053019412	0.186832676859829	0.177191181975509	0.18067156349971	0.174016365997008	0.225226150842051	0.229921202053427	0.416865694463706	0.000367934131260961	0.00036528405757134	0.00448800663662727
158	27.2519279267591	0.17	1.508255615848	1.43718094111992	1.57933029057608	0.19425628898793	29.9152038194865	28.6176659188237	31.2127417201493	15.94	11.79	21.64	1.74146197468358	1.82042064731344	1.8993793199433	1.72285148034182	1.80096634475102	1.87908120916021	1.75717600979074	1.83746632100225	1.91637976880063	1.508255615848	17.5912309668855	-0.145853879861648	82.8693619938463	0.190042152822803	0.19356053019412	0.186832676859829	0.177191181975509	0.18067156349971	0.174016365997008	0.225226150842051	0.229921202053427	0.416865694463706	0.000367934131260961	0.00036528405757134	0.00448800663662727
158	27.2519279267591	0.17	1.50913908745011	1.43794891564769	1.58032925925254	0.193041023058895	29.7243881918202	28.4300999205743	31.0186764630661	15.88	11.72	21.67	1.7359879657096	1.81501930465386	1.89405064359811	1.71761721420925	1.79581221953994	1.87400722487062	1.75480233572893	1.83432235276894	1.91155054099085	1.50913908745011	17.6200343458885	0.402515252516583	83.4283620435031	0.190042152822803	0.19356053019412	0.186832676859829	0.177191181975509	0.18067156349971	0.174016365997008	0.225226150842051	0.229921202053427	0.416865694463706	0.000367934131260961	0.00036528405757134	0.00448800663662727
158	27.2519279267591	0.17	1.50933670822042	1.43943534361547	1.57923807282537	0.193224266027438	29.9792248842062	28.6746075391674	31.283842229245	16.01	11.9	21.52	1.73765814497106	1.81671690637104	1.89577566777103	1.71886821953009	1.79707208997442	1.87527596041875	1.75791388239794	1.838258150176	4.66829438060542	1.50933670822042	17.6928258223692	0.155411728735989	83.348231217618	0.190042152822803	0.19356053019412	0.186832676859829	0.177191181975509	0.18067156349971	0.174016365997008	0.225226150842051	0.229921202053427	0.416865694463706	0.000367934131260961	0.00036528405757134	0.00448800663662727
158	27.2519279267591	0.17	1.50952380349338	1.43810945955428	1.58093814743247	0.180933363634082	28.9553073337235	27.6432716819471	30.2673429854999	16.08	11.83	21.59	1.66756593192437	1.74671379761645	1.82586166330854	1.64930509380391	1.72758624332285	1.80586739284179	1.68494092991988	1.76526859995482	1.84507209677712	1.50952380349338	17.6838542784858	0.0334060369773635	83.2106611632507	0.190042152822803	0.19356053019412	0.186832676859829	0.177191181975509	0.18067156349971	0.174016365997008	0.225226150842051	0.229921202053427	0.416865694463706	0.000367934131260961	0.00036528405757134	0.00448800663662727
158	27.2519279267591	0.17	1.5096817727473	1.43800925649833	1.58135428899627	0.189706847401744	29.9428541100079	28.6249313953722	31.2607768246436	16.15	12.05	21.75	1.71989296800605	1.79907869522997	1.87826442245389	1.70085232218922	1.7791613975436	1.85747047289797	1.73593079488799	1.81779055662834	1.89616077139401	1.5096817727473	17.7659882164958	-0.269956742932063	83.1151627068327	0.190042152822803	0.19356053019412	0.186832676859829	0.177191181975509	0.18067156349971	0.174016365997008	0.225226150842051	0.229921202053427	0.416865694463706	0.000367934131260961	0.00036528405757134	0.00448800663662727
158	27.2519279267591	0.17	1.50974773912616	1.43908561442834	1.58040986382397	0.193570325453693	29.7045286992552	28.4132984427176	30.9957589557928	15.89	11.73	21.45	1.73421114007987	1.81302162735259	1.89183211462531	1.71583628779369	1.79381173772363	1.87178718765356	1.75294840685577	1.83293534097066	1.9116476776324	1.50974773912616	17.5538064591672	-0.285061907383619	82.6570052090928	0.190042152822803	0.19356053019412	0.186832676859829	0.177191181975509	0.18067156349971	0.174016365997008	0.225226150842051	0.229921202053427	0.416865694463706	0.000367934131260961	0.00036528405757134	0.00448800663662727
158	27.2519279267591	0.17	1.50976088530349	1.43898938916534	1.58053238144164	0.186508345082388	28.9323712927154	27.6455192552744	30.2192233301563	15.94	11.8	21.5	1.68188196831053	1.76017072164052	1.83845947497051	1.6638953517284	1.7413468585599	1.8187983653914	1.697183612059	1.77940080838578	1.85631057193728	1.50976088530349	17.5974075000616	0.326051830834723	83.2992841281615	0.190042152822803	0.19356053019412	0.186832676859829	0.177191181975509	0.18067156349971	0.174016365997008	0.225226150842051	0.229921202053427	0.416865694463706	0.000367934131260961	0.00036528405757134	0.00448800663662727
158	27.2519279267591	0.17	1.50976599983806	1.43816093348742	1.58137106618871	0.187332930855293	29.5889012749712	28.2764134797707	30.9013890701717	15.76	11.74	21.28	1.73995720947817	1.82071966555291	1.90148212162765	1.72195515711696	1.80188202369838	1.88180889027979	1.75761347327958	1.84086554356923	4.69601886123433	1.50976599983806	17.5104720508189	0.249534274625801	83.1157744607574	0.190042152822803	0.19356053019412	0.186832676859829	0.177191181975509	0.18067156349971	0.174016365997008	0.225226150842051	0.229921202053427	0.416865694463706	0.000367934131260961	0.00036528405757134	0.00448800663662727
158	27.2519279267591	0.17	1.5098988880362	1.4382723107306	1.58152546534179	0.183548622529269	29.5299084596789	28.2035257045447	30.8562912148131	16.02	11.84	21.73	1.70747669672376	1.7877775665176	1.86807843631144	1.6889637055616	1.76839392845545	1.8478241513493	1.72336735596867	1.80659991860119	1.88433175015112	1.5098988880362	17.7212841692293	0.423660485564391	83.6944997038802	0.190042152822803	0.19356053019412	0.186832676859829	0.177191181975509	0.18067156349971	0.174016365997008	0.225226150842051	0.229921202053427	0.416865694463706	0.000367934131260961	0.00036528405757134	0.00448800663662727
158	27.2519279267591	0.17	1.50998023688613	1.43962138127582	1.58033909249644	0.198962698124545	30.5072186223261	29.2035706860122	31.81086655864	16	11.84	21.71	1.77014332101069	1.8491625516461	1.92818178228151	1.75101515612432	1.82918050512492	1.90734585412553	1.78614634896286	1.866649099016	1.94720242497735	1.50998023688613	17.7502155869958	0.0468484935644585	83.3289145161073	0.190042152822803	0.19356053019412	0.186832676859829	0.177191181975509	0.18067156349971	0.174016365997008	0.225226150842051	0.229921202053427	0.416865694463706	0.000367934131260961	0.00036528405757134	0.00448800663662727
158	27.2519279267591	0.17	1.51019603126851	1.43992644532641	1.58046561721061	0.195486205077482	30.1312469211813	28.8294508333895	31.4330430089731	16	11.77	21.65	1.74751969218181	1.82642907938341	1.90533846658501	1.72863761068461	1.8066943760321	1.8847511413796	1.76349408876116	1.84516102502155	1.92458430930689	1.51019603126851	17.6947415368458	-0.0994921127701282	83.0845916008225	0.190042152822803	0.19356053019412	0.186832676859829	0.177191181975509	0.18067156349971	0.174016365997008	0.225226150842051	0.229921202053427	0.416865694463706	0.000367934131260961	0.00036528405757134	0.00448800663662727
158	27.2519279267591	0.17	1.51023587630124	1.44012854905909	1.58034320354339	0.195146180085837	30.2309942953799	28.9234750898711	31.5385135008887	15.94	11.78	21.7	1.75966328339907	1.83921090107378	1.91875851874849	1.74084587403138	1.8195428289116	1.89823978379182	1.77698260186477	1.85508607938104	4.74713666290055	1.51023587630124	17.6879156622168	0.109917854477363	83.2074499094607	0.190042152822803	0.19356053019412	0.186832676859829	0.177191181975509	0.18067156349971	0.174016365997008	0.225226150842051	0.229921202053427	0.416865694463706	0.000367934131260961	0.00036528405757134	0.00448800663662727
158	27.2519279267591	0.17	1.51060116110441	1.44054808276815	1.58065423944066	0.194602464049874	29.6370056045642	28.3529540205041	30.9210571886243	15.77	11.73	21.42	1.74305421111846	1.82199383480884	1.90093345849922	1.72497055100314	1.80309119997928	1.88121184895543	1.76026977690634	1.84387817708707	4.69601886123432	1.51060116110441	17.5213084826741	-0.170376424337599	82.6706571913858	0.190042152822803	0.19356053019412	0.186832676859829	0.177191181975509	0.18067156349971	0.174016365997008	0.225226150842051	0.229921202053427	0.416865694463706	0.000367934131260961	0.00036528405757134	0.00448800663662727
158	27.2519279267591	0.17	1.51082141389834	1.43988416404781	1.58175866374886	0.192197062670015	29.7097695109519	28.4126028104935	31.0069362114102	15.92	11.68	21.64	1.7304076940563	1.80940880683425	1.88840991961219	1.71195867976583	1.79011750973169	1.86827633969755	1.74975527044121	1.82517970737044	1.90494528350544	1.51082141389834	17.6111232791868	-0.0414170229548804	82.9771572683885	0.190042152822803	0.19356053019412	0.186832676859829	0.177191181975509	0.18067156349971	0.174016365997008	0.225226150842051	0.229921202053427	0.416865694463706	0.000367934131260961	0.00036528405757134	0.00448800663662727
158	27.2519279267591	0.17	1.5110405220837	1.43977297229337	1.58230807187404	0.189523522769481	29.4134025868436	28.1180109695215	30.7087942041658	16.07	11.9	21.58	1.6978054749256	1.77602306230922	1.85424064969285	1.67926178772366	1.756625070833	1.83398835394235	1.71427353281017	1.79525360083982	1.87239072750862	1.5110405220837	17.6892787122108	0.362786044587383	83.5817581300152	0.190042152822803	0.19356053019412	0.186832676859829	0.177191181975509	0.18067156349971	0.174016365997008	0.225226150842051	0.229921202053427	0.416865694463706	0.000367934131260961	0.00036528405757134	0.00448800663662727
158	27.2519279267591	0.17	1.51108323423537	1.44059804504406	1.58156842342669	0.188309120552602	29.4333113272552	28.1318959094617	30.7347267450487	15.99	11.85	21.62	1.70702947369758	1.78599871497616	1.86496795625473	1.68863923663316	1.76675772337569	1.84487621011821	1.7239977357044	1.80308089108914	1.88070115483294	1.51108323423537	17.6661396658032	0.121424434872766	83.2885561329568	0.190042152822803	0.19356053019412	0.186832676859829	0.177191181975509	0.18067156349971	0.174016365997008	0.225226150842051	0.229921202053427	0.416865694463706	0.000367934131260961	0.00036528405757134	0.00448800663662727
158	27.2519279267591	0.17	1.5113589341218	1.44108077356763	1.58163709467598	0.192848571513102	29.6118518262453	28.32166669618	30.9020369563106	15.9	11.78	21.66	1.72759786350822	1.80629807201437	1.88499828052051	1.70926197389103	1.78712689638155	1.86499181887206	1.7684019614905	1.82240149708735	1.90248650162214	1.5113589341218	17.6351218569274	0.514165919862327	83.5896662406076	0.190042152822803	0.19356053019412	0.186832676859829	0.177191181975509	0.18067156349971	0.174016365997008	0.225226150842051	0.229921202053427	0.416865694463706	0.000367934131260961	0.00036528405757134	0.00448800663662727
158	27.2519279267591	0.17	1.51140299057655	1.44148108477085	1.58132489638226	0.191278223362359	29.7051398611049	28.4043247493451	31.0059549728646	16.04	11.9	21.67	1.71786000042697	1.79653176144092	1.87520352245486	1.69918085342817	1.7769971772189	1.85481350100963	1.73688002786137	1.8147972376878	1.89361111540366	1.51140299057655	17.745850145547	-0.138148048091678	83.1602874549735	0.190042152822803	0.19356053019412	0.186832676859829	0.177191181975509	0.18067156349971	0.174016365997008	0.225226150842051	0.229921202053427	0.416865694463706	0.000367934131260961	0.00036528405757134	0.00448800663662727
158	27.2519279267591	0.17	1.51147928935191	1.44008504925017	1.58287352945365	0.187481218912531	29.3441084182619	28.043112582681	30.6451042538428	15.94	11.84	21.52	1.70585135581629	1.78499041370416	1.86412947159204	1.68760174110237	1.76589415000741	1.84418655891245	1.72314020414361	1.80220347210224	1.88192526152539	1.51147928935191	17.6306652629286	0.0428012922295612	83.1272895136771	0.190042152822803	0.19356053019412	0.186832676859829	0.177191181975509	0.18067156349971	0.174016365997008	0.225226150842051	0.229921202053427	0.416865694463706	0.000367934131260961	0.00036528405757134	0.00448800663662727
158	27.2519279267591	0.17	1.51161495440464	1.44167646782216	1.58155344098711	0.194056801929914	29.8501375543422	28.5545961808926	31.1456789277919	16.14	11.93	21.65	1.71660399885168	1.79448748521769	1.8723709715837	1.69762789768039	1.77465042548062	1.85167295328086	1.73222667743624	1.81194330151553	1.89218873308133	1.51161495440464	17.7725527403952	-0.193842980335558	83.1306655419818	0.190042152822803	0.19356053019412	0.186832676859829	0.177191181975509	0.18067156349971	0.174016365997008	0.225226150842051	0.229921202053427	0.416865694463706	0.000367934131260961	0.00036528405757134	0.00448800663662727
158	27.2519279267591	0.17	1.51165178309456	1.44171114919076	1.58159241699835	0.197463985290181	29.9664315859488	28.6798405699089	31.2530226019888	16.04	11.83	21.73	1.73494684194842	1.81277736596116	1.8906078899739	1.71609471343011	1.79307952217027	1.87006433091044	1.74963840431526	1.83273731914273	1.90774031553849	1.51165178309456	17.7447670677545	-0.103922214807082	83.1604443190479	0.190042152822803	0.19356053019412	0.186832676859829	0.177191181975509	0.18067156349971	0.174016365997008	0.225226150842051	0.229921202053427	0.416865694463706	0.000367934131260961	0.00036528405757134	0.00448800663662727
158	27.2519279267591	0.17	1.51169962554248	1.44063013172925	1.58276911935572	0.194530439922104	30.2403029259611	28.9298117925571	31.5507940593652	16.03	11.85	21.79	1.75113271027712	1.83045724604276	1.9097817818084	1.7321368843722	1.81060092849004	1.88906497260787	1.76637003481637	1.84678155172594	1.93033057160613	1.51169962554248	17.7610742100466	0.595873897750993	83.862701280727	0.190042152822803	0.19356053019412	0.186832676859829	0.177191181975509	0.18067156349971	0.174016365997008	0.225226150842051	0.229921202053427	0.416865694463706	0.000367934131260961	0.00036528405757134	0.00448800663662727
158	27.2519279267591	0.17	1.51172325123349	1.4407956036318	1.58265089883519	0.184714873441143	28.9186164495436	27.6247230260918	30.2125098729953	16.01	11.75	21.8	1.67394860955341	1.75235341727046	1.8307582249875	1.65584495312296	1.73340181742447	1.81095868172599	1.68784481125264	1.76767492498025	1.84696839406903	1.51172325123349	17.664738706966	-0.421995338482351	82.6904972136462	0.190042152822803	0.19356053019412	0.186832676859829	0.177191181975509	0.18067156349971	0.174016365997008	0.225226150842051	0.229921202053427	0.416865694463706	0.000367934131260961	0.00036528405757134	0.00448800663662727
158	27.2519279267591	0.17	1.51213035740902	1.44085284944892	1.58340786536912	0.184978901975218	29.3185581611744	28.0079191110191	30.6291972113297	16.13	11.98	21.73	1.68468378179383	1.76351906915774	1.84235435652165	1.6660889033284	1.7440540377276	1.8220191721268	1.70310721044118	1.78235849645527	1.86050903390864	1.51213035740902	17.7699521959129	0.804663345672817	84.2126971671835	0.190042152822803	0.19356053019412	0.186832676859829	0.177191181975509	0.18067156349971	0.174016365997008	0.225226150842051	0.229921202053427	0.416865694463706	0.000367934131260961	0.00036528405757134	0.00448800663662727
158	27.2519279267591	0.17	1.51251597568923	1.44135342651479	1.58367852486367	0.185575024322137	29.5171479378738	28.2002341686859	30.8340617070617	16.16	11.87	21.81	1.69345294547595	1.7725349661439	1.85161698681185	1.6746773431038	1.75288256788627	1.83108779266874	1.71007933690062	1.78843009145724	1.86876227997225	1.51251597568923	17.7749383669475	-0.0887713177430011	83.2499778052426	0.190042152822803	0.19356053019412	0.186832676859829	0.177191181975509	0.18067156349971	0.174016365997008	0.225226150842051	0.229921202053427	0.416865694463706	0.000367934131260961	0.00036528405757134	0.00448800663662727
158	27.2519279267591	0.17	1.51263066168163	1.44170222384587	1.58355909951738	0.189918745713585	29.542486420843	28.2430812609791	30.8418915807069	16.07	11.8	21.73	1.70461980520247	1.78304580093639	1.86147179667031	1.68597945383717	1.76354784595051	1.84111623806385	1.72114636237887	1.80174942100854	1.87927204219866	1.51263066168163	17.6722940793532	-0.155279007733892	82.9888736642303	0.190042152822803	0.19356053019412	0.186832676859829	0.177191181975509	0.18067156349971	0.174016365997008	0.225226150842051	0.229921202053427	0.416865694463706	0.000367934131260961	0.00036528405757134	0.00448800663662727
158	27.2519279267591	0.17	1.51281877444571	1.44206710199514	1.58357044689628	0.19242086068912	30.1542445856009	28.8386196671118	31.4698695040901	16.12	11.82	21.78	1.73558084650192	1.81475847136981	1.8939360962377	1.71645214610762	1.79475711496119	1.87306208381477	1.75080142757213	1.83218788737175	1.91195692874137	1.51281877444571	17.7654619268848	0.226236511199404	83.5928632483585	0.190042152822803	0.19356053019412	0.186832676859829	0.177191181975509	0.18067156349971	0.174016365997008	0.225226150842051	0.229921202053427	0.416865694463706	0.000367934131260961	0.00036528405757134	0.00448800663662727
158	27.2519279267591	0.17	1.51302058645939	1.44252835971721	1.58351281320158	0.191864584871012	29.8913091829423	28.5848171517703	31.1978012141144	16.03	11.81	21.82	1.73030448750182	1.80938944412126	1.8884744007407	1.71153624681502	1.78976338591664	1.86799052501826	1.75352383545809	1.82669993779482	1.9049293067503	1.51302058645939	17.7367364692402	-0.111532085577124	83.1073236217698	0.190042152822803	0.19356053019412	0.186832676859829	0.177191181975509	0.18067156349971	0.174016365997008	0.225226150842051	0.229921202053427	0.416865694463706	0.000367934131260961	0.00036528405757134	0.00448800663662727
158	27.2519279267591	0.17	1.51309289968309	1.44264255437072	1.58354324499546	0.192821131637938	29.5262904424834	28.2397198110324	30.8128610739343	16.15	11.86	21.78	1.69612382014953	1.7733973592962	1.85067089844287	1.67732759553136	1.75374479931997	1.83016200310858	1.71495349564077	1.79049613310352	1.86702527418305	1.51309289968309	17.7629363426302	-0.137536963262172	83.1578914341457	0.190042152822803	0.19356053019412	0.186832676859829	0.177191181975509	0.18067156349971	0.174016365997008	0.225226150842051	0.229921202053427	0.416865694463706	0.000367934131260961	0.00036528405757134	0.00448800663662727
158	27.2519279267591	0.17	1.51339548417337	1.44171567270369	1.58507529564305	0.188890767556333	29.5698989919025	28.2649266246544	30.8748713591506	15.9	11.8	21.55	1.72441423362516	1.8040292616227	1.88364428962023	1.70612059282674	1.78489101591674	1.86366143900674	1.74643487122949	1.82301931459393	1.90473256161305	1.51339548417337	17.5799085160084	0.226906930947532	83.2377402456714	0.190042152822803	0.19356053019412	0.186832676859829	0.177191181975509	0.18067156349971	0.174016365997008	0.225226150842051	0.229921202053427	0.416865694463706	0.000367934131260961	0.00036528405757134	0.00448800663662727
158	27.2519279267591	0.17	1.51347254333544	1.44297101965292	1.58397406701797	0.192496281684291	29.9096809627964	28.6050429106425	31.2143190149503	16	11.81	21.74	1.73429604338929	1.81339498475336	1.89249392611743	1.71556832471918	1.79381311968385	1.87205791464851	1.74980417361588	1.83201797708259	1.91169522044023	1.51347254333544	17.7356490679532	-0.174112004445504	83.0804001663026	0.190042152822803	0.19356053019412	0.186832676859829	0.177191181975509	0.18067156349971	0.174016365997008	0.225226150842051	0.229921202053427	0.416865694463706	0.000367934131260961	0.00036528405757134	0.00448800663662727
158	27.2519279267591	0.17	1.51361177751405	1.44265610098861	1.58456745403949	0.189702319777904	29.5223071162139	28.222875472041	30.8217387603869	15.81	11.77	21.61	1.73062151433337	1.81030242289419	1.88998333145502	1.7125308758297	1.79137885905099	1.87022684227229	1.74704702974583	1.8297379935918	1.90749612166653	1.51361177751405	17.6178055397166	0.246788094397149	83.3010613918594	0.190042152822803	0.19356053019412	0.186832676859829	0.177191181975509	0.18067156349971	0.174016365997008	0.225226150842051	0.229921202053427	0.416865694463706	0.000367934131260961	0.00036528405757134	0.00448800663662727
158	27.2519279267591	0.17	1.513700066698	1.44354309505348	1.58385703834251	0.200146410022182	30.2770833163318	28.9880547240555	31.5661119086082	15.92	11.78	21.61	1.76596148159858	1.84448951199968	1.92301754240077	1.74714884313912	1.8248403210671	1.90253179899507	1.78309313743136	1.86238389764582	1.94439447818236	1.513700066698	17.6742677867826	0.374547792414265	83.4935409395778	0.190042152822803	0.19356053019412	0.186832676859829	0.177191181975509	0.18067156349971	0.174016365997008	0.225226150842051	0.229921202053427	0.416865694463706	0.000367934131260961	0.00036528405757134	0.00448800663662727
158	27.2519279267591	0.17	1.51374661587838	1.44358602641254	1.58390720534422	0.190052333458381	29.6276690204122	28.3250826536809	30.9302553871436	16.05	11.9	21.67	1.71148900137883	1.79019529386398	1.86890158634913	1.69283148356936	1.77067977226216	1.84852806095496	1.73021519335697	1.80742668366424	1.88516243480397	1.51374661587838	17.7152869224563	0.589774818339822	83.7826822393103	0.190042152822803	0.19356053019412	0.186832676859829	0.177191181975509	0.18067156349971	0.174016365997008	0.225226150842051	0.229921202053427	0.416865694463706	0.000367934131260961	0.00036528405757134	0.00448800663662727
158	27.2519279267591	0.17	1.51377577001958	1.4432603536946	1.58429118634456	0.192511424895138	29.3481976034871	28.0681133911025	30.6282818158717	16.03	11.9	21.66	1.69862203203153	1.77608998350067	1.85355793496981	1.68018519413076	1.75681230871164	1.83343942329252	1.71500011347221	1.79551086680655	1.87302786146288	1.51377577001958	17.6681914461845	-0.471189711309767	82.6740374358718	0.190042152822803	0.19356053019412	0.186832676859829	0.177191181975509	0.18067156349971	0.174016365997008	0.225226150842051	0.229921202053427	0.416865694463706	0.000367934131260961	0.00036528405757134	0.00448800663662727
158	27.2519279267591	0.17	1.5137870258399	1.44296444771767	1.58460960396214	0.192740316465539	29.6908938217808	28.3968148279495	30.9849728156121	16.03	11.86	21.64	1.71847645561402	1.79678961489183	1.87510277416964	1.69982297261381	1.77728606893003	1.85474916524626	1.73518714388611	1.81727881207736	1.89749063653764	1.5137870258399	17.6581017217117	0.232147045672377	83.3873211670501	0.190042152822803	0.19356053019412	0.186832676859829	0.177191181975509	0.18067156349971	0.174016365997008	0.225226150842051	0.229921202053427	0.416865694463706	0.000367934131260961	0.00036528405757134	0.00448800663662727
158	27.2519279267591	0.17	1.51400028384924	1.44317600383719	1.58482456386128	0.195686183440128	30.2135402987134	28.9090181173835	31.5180624800432	15.99	11.83	21.65	1.75378017762113	1.83291967428593	1.91205917095074	1.7348740183061	1.81316037274068	1.89144672717526	1.77015561607899	1.85387453180457	1.92905137338541	1.51400028384924	17.6836470547375	0.13203187247406	83.270905663437	0.190042152822803	0.19356053019412	0.186832676859829	0.177191181975509	0.18067156349971	0.174016365997008	0.225226150842051	0.229921202053427	0.416865694463706	0.000367934131260961	0.00036528405757134	0.00448800663662727
158	27.2519279267591	0.17	1.51408543075386	1.44319326687519	1.58497759463252	0.189351740782333	29.5684873245784	28.2655370212139	30.8714376279429	15.99	11.86	21.79	1.71418154433467	1.79319979760672	1.87221805087877	1.69568525379283	1.77385088758857	1.85201652138431	1.73058129963736	1.81009368489769	1.88684180959527	1.51408543075386	17.7433178669917	0.311874028237664	83.6023819002178	0.190042152822803	0.19356053019412	0.186832676859829	0.177191181975509	0.18067156349971	0.174016365997008	0.225226150842051	0.229921202053427	0.416865694463706	0.000367934131260961	0.00036528405757134	0.00448800663662727
158	27.2519279267591	0.17	1.51411657338951	1.44393467892307	1.58429846785594	0.199356165238107	30.3809569959946	29.0843049066494	31.6776090853398	15.98	11.89	21.67	1.76544140099015	1.84414925694744	1.92285711290473	1.74644068790528	1.82430144387515	1.90216219984502	1.78151548107748	1.86196671944612	1.94417883024102	1.51411657338951	17.7352988792693	-0.163866854760114	83.1087356352267	0.190042152822803	0.19356053019412	0.186832676859829	0.177191181975509	0.18067156349971	0.174016365997008	0.225226150842051	0.229921202053427	0.416865694463706	0.000367934131260961	0.00036528405757134	0.00448800663662727
158	27.2519279267591	0.17	1.51416348086507	1.44232677308803	1.58600018864212	0.186997859937619	29.5002589689859	28.1902613009823	30.8102566369896	15.8	11.73	21.39	1.73045200962825	1.81086588280956	1.89127975599087	1.71241930409923	1.79199519986917	1.87157109563912	1.74965696244015	1.83147999282997	1.91122686039581	1.51416348086507	17.4745855823383	-0.25883675105927	82.5291653638679	0.190042152822803	0.19356053019412	0.186832676859829	0.177191181975509	0.18067156349971	0.174016365997008	0.225226150842051	0.229921202053427	0.416865694463706	0.000367934131260961	0.00036528405757134	0.00448800663662727
158	27.2519279267591	0.17	1.51419675036573	1.44411058945557	1.5842829112759	0.193661484699794	29.5654835626972	28.2806726157948	30.8502945095997	16.05	11.9	21.62	1.70964371427489	1.78731403666236	1.86498435904984	1.69103162182199	1.76785638369352	1.84468114556505	1.72817818715149	1.80469738371607	1.88241989968569	1.51419675036573	17.7176998918334	-0.153268765842806	83.0624150449394	0.190042152822803	0.19356053019412	0.186832676859829	0.177191181975509	0.18067156349971	0.174016365997008	0.225226150842051	0.229921202053427	0.416865694463706	0.000367934131260961	0.00036528405757134	0.00448800663662727
158	27.2519279267591	0.17	1.51426923310664	1.44423806204586	1.58430040416743	0.192568968411469	29.6806746706461	28.3863283223534	30.9750210189388	16.07	11.8	21.72	1.71356079544734	1.79169492864618	1.86982906184502	1.69483157593436	1.77211170305648	1.84939183017861	1.73054595163608	1.80807537854122	1.8883268378973	1.51426923310664	17.7014093750687	-0.0248266926319829	83.1590024644456	0.190042152822803	0.19356053019412	0.186832676859829	0.177191181975509	0.18067156349971	0.174016365997008	0.225226150842051	0.229921202053427	0.416865694463706	0.000367934131260961	0.00036528405757134	0.00448800663662727
158	27.2519279267591	0.17	1.51429515399921	1.44398251217518	1.58460779582324	0.192100993054774	29.7986004072028	28.4971525685647	31.100048245841	15.87	11.85	21.51	1.74121084795333	1.82073090137726	1.90025095480119	1.72281928662792	1.80149940849453	1.88017953036113	1.75871252775869	1.84012150649531	1.91976372549846	1.51429515399921	17.6660630836246	-0.19628914236024	82.9388771685553	0.190042152822803	0.19356053019412	0.186832676859829	0.177191181975509	0.18067156349971	0.174016365997008	0.225226150842051	0.229921202053427	0.416865694463706	0.000367934131260961	0.00036528405757134	0.00448800663662727
158	27.2519279267591	0.17	1.51439247615617	1.44274440935594	1.58604054295641	0.186453069931598	29.3383010056137	28.0331563058581	30.6434457053693	15.73	11.64	21.57	1.72747819024776	1.80790470302948	1.88833121581121	1.70968194218305	1.78927991184306	1.86887788150308	1.74408000787373	1.82603671408226	1.90636165501996	1.51439247615617	17.5171544350147	-0.39141146000949	82.4561963714996	0.190042152822803	0.19356053019412	0.186832676859829	0.177191181975509	0.18067156349971	0.174016365997008	0.225226150842051	0.229921202053427	0.416865694463706	0.000367934131260961	0.00036528405757134	0.00448800663662727
158	27.2519279267591	0.17	1.51451912968443	1.44295432944696	1.58608392992191	0.189104853146569	29.6483988464907	28.340875580133	30.9559221128485	16.2	11.85	21.9	1.69783372483039	1.77616430044532	1.85449487606024	1.67888794413408	1.75634444481121	1.83380094548833	1.7114341456065	1.79063466728324	1.87351715260666	1.51451912968443	17.8001712930522	0.0929986362104316	83.4879943104778	0.190042152822803	0.19356053019412	0.186832676859829	0.177191181975509	0.18067156349971	0.174016365997008	0.225226150842051	0.229921202053427	0.416865694463706	0.000367934131260961	0.00036528405757134	0.00448800663662727
158	27.2519279267591	0.17	1.51472113622003	1.44436962382601	1.58507264861405	0.194247006571458	29.877916607806	28.5819575691388	31.1738756464731	15.89	11.68	21.44	1.7439950830731	1.82307105909162	1.90214703511015	1.72550100777961	1.80373842807709	1.88197584837456	1.76287843104813	1.84196616633179	1.92114660476311	1.51472113622003	17.5854040256208	-0.102263410751622	82.8534485825693	0.190042152822803	0.19356053019412	0.186832676859829	0.177191181975509	0.18067156349971	0.174016365997008	0.225226150842051	0.229921202053427	0.416865694463706	0.000367934131260961	0.00036528405757134	0.00448800663662727
158	27.2519279267591	0.17	1.51486955062633	1.44418409906212	1.58555500219054	0.191566996260446	29.5016023356164	28.2109049058301	30.7922997654027	16.03	11.8	21.79	1.70721367757019	1.78532164018576	1.86342960280132	1.68868208073056	1.76594219091139	1.84320230109221	1.72489368526484	1.80290114462962	1.88273576938139	1.51486955062633	17.7048892225226	0.434349216283851	83.6340782528657	0.190042152822803	0.19356053019412	0.186832676859829	0.177191181975509	0.18067156349971	0.174016365997008	0.225226150842051	0.229921202053427	0.416865694463706	0.000367934131260961	0.00036528405757134	0.00448800663662727
158	27.2519279267591	0.17	1.51494869117847	1.44302279305015	1.58687458930679	0.188363893600141	29.4544064508139	28.152291596599	30.7565213050288	16.08	11.81	21.82	1.69806319802884	1.77660292563723	1.85514265324563	1.67946209710322	1.75714147663881	1.83482085617441	1.71368818084983	1.79174976897093	1.87386280599385	1.51494869117847	17.6538199380363	0.0887507943495865	83.2850562507612	0.190042152822803	0.19356053019412	0.186832676859829	0.177191181975509	0.18067156349971	0.174016365997008	0.225226150842051	0.229921202053427	0.416865694463706	0.000367934131260961	0.00036528405757134	0.00448800663662727
158	27.2519279267591	0.17	1.51526929721473	1.44441029945298	1.58612829497647	0.188137312014891	29.1024508092996	27.81494097353	30.3899606450692	16	11.92	21.69	1.6862214985821	1.76427403756741	1.84232657655273	1.66800771865068	1.74521717043223	1.82242662221378	1.70452955606686	1.78414246286965	1.86101017141141	1.51526929721473	17.6531311300906	-0.282945692492949	82.866618202512	0.190042152822803	0.19356053019412	0.186832676859829	0.177191181975509	0.18067156349971	0.174016365997008	0.225226150842051	0.229921202053427	0.416865694463706	0.000367934131260961	0.00036528405757134	0.00448800663662727
158	27.2519279267591	0.17	1.51534708545729	1.4447379510835	1.58595621983107	0.195192796429854	29.9569450229235	28.6614709526449	31.2524190932022	15.87	11.84	21.51	1.75152044262328	1.83068767450508	1.90985490638688	1.73302821798629	1.81135961706807	1.88969101614985	1.77010185684178	1.85085131085114	1.93127546086185	1.51534708545729	17.6514200186848	-0.0726913913405565	83.0371287826119	0.190042152822803	0.19356053019412	0.186832676859829	0.177191181975509	0.18067156349971	0.174016365997008	0.225226150842051	0.229921202053427	0.416865694463706	0.000367934131260961	0.00036528405757134	0.00448800663662727
158	27.2519279267591	0.17	1.51538489712214	1.44358064279707	1.58718915144721	0.189555436212061	29.7042233553382	28.3961596230691	31.0122870876074	15.82	11.84	21.43	1.74087698396016	1.82107015357492	1.90126332318967	1.72266779585848	1.80202216266095	1.88137652946341	1.75884419394148	1.84506981631998	1.92069972982495	1.51538489712214	17.5949303529732	-0.381421240059419	82.6287067198318	0.190042152822803	0.19356053019412	0.186832676859829	0.177191181975509	0.18067156349971	0.174016365997008	0.225226150842051	0.229921202053427	0.416865694463706	0.000367934131260961	0.00036528405757134	0.00448800663662727
158	27.2519279267591	0.17	1.51553787360018	1.44382513441135	1.58725061278901	0.190486887403352	29.7161958662325	28.4115585951869	31.0208331372782	15.91	11.88	21.67	1.73227752080142	1.81182239370448	1.89136726660755	1.71386747708175	1.79256697470849	1.87126647233522	1.75155873115056	1.82971420212426	1.91011347886447	1.51553787360018	17.6469466816253	-0.205471189702579	82.9486415324757	0.190042152822803	0.19356053019412	0.186832676859829	0.177191181975509	0.18067156349971	0.174016365997008	0.225226150842051	0.229921202053427	0.416865694463706	0.000367934131260961	0.00036528405757134	0.00448800663662727
158	27.2519279267591	0.17	1.51567081616043	1.44504830346002	1.58629332886085	0.193531301973839	29.9803507279309	28.6769678076463	31.2837336482155	15.83	11.76	21.45	1.75668495312549	1.83652718678083	1.91636942043617	1.73826732359605	1.81727246652681	1.89627760945758	1.77335997071828	1.85593260966194	1.93499280541644	1.51567081616043	17.5883387174503	0.128509679076793	83.1264116257212	0.190042152822803	0.19356053019412	0.186832676859829	0.177191181975509	0.18067156349971	0.174016365997008	0.225226150842051	0.229921202053427	0.416865694463706	0.000367934131260961	0.00036528405757134	0.00448800663662727
158	27.2519279267591	0.17	1.5157446396772	1.44557149854556	1.58591778080885	0.192582785640497	29.7073236321178	28.411872707269	31.0027745569665	16.11	11.84	21.81	1.7106160061623	1.78861224069692	1.86660847523155	1.69178404267632	1.76892162615454	1.84605920963276	1.72596100431044	1.80481192490981	1.88556208453087	1.5157446396772	17.7789810221845	0.155698796574185	83.4481634752504	0.190042152822803	0.19356053019412	0.186832676859829	0.177191181975509	0.18067156349971	0.174016365997008	0.225226150842051	0.229921202053427	0.416865694463706	0.000367934131260961	0.00036528405757134	0.00448800663662727
158	27.2519279267591	0.17	1.51604488960199	1.44543627372983	1.58665350547415	0.198004928975589	29.9486911615038	28.6650522781191	31.2323300448886	16.01	11.67	21.38	1.73663649919289	1.81440416258455	1.89217182597622	1.71784422495902	1.79477035861336	1.87169649226771	1.75443195671268	1.83120325891774	4.69601886123432	1.51604488960199	17.5810803075541	0.152184420350112	83.0882961186472	0.190042152822803	0.19356053019412	0.186832676859829	0.177191181975509	0.18067156349971	0.174016365997008	0.225226150842051	0.229921202053427	0.416865694463706	0.000367934131260961	0.00036528405757134	0.00448800663662727
158	27.2519279267591	0.17	1.51613185057518	1.44594704349922	1.58631665765113	0.197946393366752	29.9392883535632	28.6558159286288	31.2227607784976	16.07	11.79	21.55	1.7303356511715	1.80783608248676	1.88533651380203	1.71143837615093	1.78809241274284	1.86474644933476	1.74906722726466	1.82611640685882	1.90263251133875	1.51613185057518	17.6918354250452	-0.336527517480194	82.8411314162789	0.190042152822803	0.19356053019412	0.186832676859829	0.177191181975509	0.18067156349971	0.174016365997008	0.225226150842051	0.229921202053427	0.416865694463706	0.000367934131260961	0.00036528405757134	0.00448800663662727
158	27.2519279267591	0.17	1.51623253956019	1.44533059735925	1.58713448176113	0.195235991413465	29.7476337485508	28.4613880801033	31.0338794169983	15.96	11.66	21.56	1.72987378332426	1.8080513709563	1.88622895858834	1.71132401330383	1.78866328759457	1.86600256188531	1.74511837436712	1.82618882362222	1.90223489269328	1.51623253956019	17.6040506699553	0.34918548752819	83.3177112635352	0.190042152822803	0.19356053019412	0.186832676859829	0.177191181975509	0.18067156349971	0.174016365997008	0.225226150842051	0.229921202053427	0.416865694463706	0.000367934131260961	0.00036528405757134	0.00448800663662727
158	27.2519279267591	0.17	1.51646478993534	1.44553786012927	1.58739171974142	0.195836352156864	30.1893709861013	28.8865138525589	31.4922281196437	15.92	11.78	21.49	1.75929974571545	1.83864875388736	1.91799776205927	1.74054359300582	1.8190466497597	1.89754970651358	1.77640000238251	1.85691873679237	4.75842300355445	1.51646478993534	17.6240576646948	-0.503049253813909	82.5340583386315	0.190042152822803	0.19356053019412	0.186832676859829	0.177191181975509	0.18067156349971	0.174016365997008	0.225226150842051	0.229921202053427	0.416865694463706	0.000367934131260961	0.00036528405757134	0.00448800663662727
158	27.2519279267591	0.17	1.51652250186431	1.44558437919448	1.58746062453414	0.192083064916912	29.671491842646	28.3755205905218	30.9674630947703	15.81	11.73	21.64	1.74032129650602	1.81980552526356	1.8992897540211	1.72213967463509	1.80079350949073	1.87944734434637	1.75898081686342	1.83738843893262	1.91827790982818	1.51652250186431	17.5695488275666	0.078855500050185	83.0421256401454	0.190042152822803	0.19356053019412	0.186832676859829	0.177191181975509	0.18067156349971	0.174016365997008	0.225226150842051	0.229921202053427	0.416865694463706	0.000367934131260961	0.00036528405757134	0.00448800663662727
158	27.2519279267591	0.17	1.51659557449413	1.44594464074837	1.58724650823989	0.192997623213902	29.6533268392673	28.3619528969393	30.9447007815954	15.92	11.69	21.38	1.72749445243367	1.80615057775394	1.88480670307421	1.70908171725874	1.78689947554208	1.86471723382541	1.74628044623867	1.82296746483412	1.90262177823265	1.51659557449413	17.5378755578055	-0.568481954290218	82.306280471139	0.190042152822803	0.19356053019412	0.186832676859829	0.177191181975509	0.18067156349971	0.174016365997008	0.225226150842051	0.229921202053427	0.416865694463706	0.000367934131260961	0.00036528405757134	0.00448800663662727
158	27.2519279267591	0.17	1.51676124387884	1.44612669482529	1.58739579293239	0.19336091802382	29.9147598551586	28.6135181652403	31.216001545077	16.1	11.92	21.59	1.72408505440017	1.8024903499949	1.88089564558962	1.70514479047662	1.78268874980039	1.86023270912416	1.74405031723569	1.82538325468337	1.90008539219179	1.51676124387884	17.7118839142892	-0.349276624657444	82.8763532969127	0.190042152822803	0.19356053019412	0.186832676859829	0.177191181975509	0.18067156349971	0.174016365997008	0.225226150842051	0.229921202053427	0.416865694463706	0.000367934131260961	0.00036528405757134	0.00448800663662727
158	27.2519279267591	0.17	1.51690497691252	1.44654322861942	1.58726672520563	0.194077927302895	29.8506018646371	28.5551278310462	31.1460758982279	16.15	11.96	21.67	1.71509860980116	1.79290830223859	1.87071799467602	1.6960930349146	1.77304049241808	1.84998794992157	1.73279551628837	1.81221408412331	1.89131415293912	1.51690497691252	17.7256016517792	-0.696059485948548	82.5985462547711	0.190042152822803	0.19356053019412	0.186832676859829	0.177191181975509	0.18067156349971	0.174016365997008	0.225226150842051	0.229921202053427	0.416865694463706	0.000367934131260961	0.00036528405757134	0.00448800663662727
158	27.2519279267591	0.17	1.51690578510176	1.44557864656658	1.58823292363694	0.19074683904801	29.4299712999216	28.1389882691099	30.7209543307333	15.82	11.84	21.46	1.72455886211557	1.8036795542078	1.88280024630003	1.7065034556039	1.78479578730172	1.86308811899954	1.74317925451006	1.82277077035287	1.90447832542789	1.51690578510176	17.5159243150548	-0.421164992127414	82.5046860837873	0.190042152822803	0.19356053019412	0.186832676859829	0.177191181975509	0.18067156349971	0.174016365997008	0.225226150842051	0.229921202053427	0.416865694463706	0.000367934131260961	0.00036528405757134	0.00448800663662727
158	27.2519279267591	0.17	1.51709228707926	1.44645531099321	1.58772926316531	0.192722901360827	29.7250612928579	28.4294205982505	31.0207019874654	15.87	11.86	21.53	1.73670804408601	1.81585667143118	1.89500529877634	1.71835292196773	1.79666503408781	1.87497714620789	1.7571253313924	1.83314704970888	4.6960188612343	1.51709228707926	17.6398279187181	0.568065539497702	83.6456150601267	0.190042152822803	0.19356053019412	0.186832676859829	0.177191181975509	0.18067156349971	0.174016365997008	0.225226150842051	0.229921202053427	0.416865694463706	0.000367934131260961	0.00036528405757134	0.00448800663662727
158	27.2519279267591	0.17	1.51712364664272	1.44623925390877	1.58800803937667	0.186553583572658	29.2695339974504	27.9678797104534	30.5711882844474	15.96	11.83	21.6	1.69961710720546	1.77871905975786	1.85782101231025	1.68138384827444	1.7596372059423	1.83789056361017	1.71839074787138	1.79816788999009	1.8787738002522	1.51712364664272	17.6983033461234	-0.154746497636906	83.0217382723769	0.190042152822803	0.19356053019412	0.186832676859829	0.177191181975509	0.18067156349971	0.174016365997008	0.225226150842051	0.229921202053427	0.416865694463706	0.000367934131260961	0.00036528405757134	0.00448800663662727
158	27.2519279267591	0.17	1.51721514053864	1.44702170844482	1.58740857263246	0.195474656202003	30.0418856742439	28.7439027092046	31.3398686392832	16.11	11.9	21.63	1.73099423209754	1.80916041045454	1.88732658881153	1.71194958047611	1.78925576311055	1.86656194574498	1.75004578610114	1.82813255248122	4.70730520188818	1.51721514053864	17.7116720020886	0.376229253994029	83.5790499196714	0.190042152822803	0.19356053019412	0.186832676859829	0.177191181975509	0.18067156349971	0.174016365997008	0.225226150842051	0.229921202053427	0.416865694463706	0.000367934131260961	0.00036528405757134	0.00448800663662727
158	27.2519279267591	0.17	1.5172742877316	1.44603231859039	1.58851625687282	0.190634438685861	29.5437416831941	28.2472959407613	30.8401874256269	16.03	11.84	21.69	1.70986217250387	1.78833848182347	1.86681479114307	1.69131532100502	1.76894039887536	1.84656547674571	1.72679899896768	1.80514510361989	1.88672558167744	1.5172742877316	17.6945328391992	-0.228379578248807	82.9757324679098	0.190042152822803	0.19356053019412	0.186832676859829	0.177191181975509	0.18067156349971	0.174016365997008	0.225226150842051	0.229921202053427	0.416865694463706	0.000367934131260961	0.00036528405757134	0.00448800663662727
158	27.2519279267591	0.17	1.51739868803082	1.44705355270103	1.58774382336061	0.194695761917433	29.5300532115901	28.2510161150055	30.8090903081746	15.84	11.64	21.6	1.72943195203373	1.80773029053118	1.88602862902864	1.71126455426219	1.7887403816116	1.86621620896101	1.74652706044718	1.82323770933818	1.901713792568	1.51739868803082	17.5632321485263	-0.256401122655395	82.638665978197	0.190042152822803	0.19356053019412	0.186832676859829	0.177191181975509	0.18067156349971	0.174016365997008	0.225226150842051	0.229921202053427	0.416865694463706	0.000367934131260961	0.00036528405757134	0.00448800663662727
158	27.2519279267591	0.17	1.51745236983494	1.44632049986334	1.58858423980653	0.189748402977509	29.6571733041456	28.3520011303407	30.9623454779506	16.13	11.82	21.92	1.70490819703912	1.78339291236618	1.86187762769325	1.68607590761234	1.76369368659809	1.84131146558384	1.72013873303082	1.79959031324293	1.87912668457784	1.51745236983494	17.8103725210428	-0.201646890275836	83.1606042969478	0.190042152822803	0.19356053019412	0.186832676859829	0.177191181975509	0.18067156349971	0.174016365997008	0.225226150842051	0.229921202053427	0.416865694463706	0.000367934131260961	0.00036528405757134	0.00448800663662727
158	27.2519279267591	0.17	1.51749656996535	1.44697697335676	1.58801616657395	0.191464372807435	29.8889128563676	28.5808371480614	31.1969885646737	16	11.85	21.8	1.73227121283947	1.81155307158891	1.89083493033835	1.71354848529647	1.791973450143	1.87039841498953	1.75292982830954	1.83029324748072	1.9061614203706	1.51749656996535	17.7509516937002	0.0189702517688731	83.292519904106	0.190042152822803	0.19356053019412	0.186832676859829	0.177191181975509	0.18067156349971	0.174016365997008	0.225226150842051	0.229921202053427	0.416865694463706	0.000367934131260961	0.00036528405757134	0.00448800663662727
158	27.2519279267591	0.17	1.51751373993252	1.44678741532644	1.58824006453859	0.194769633128001	29.7806172358801	28.4910312295632	31.0702032421971	16	11.78	21.73	1.72684237754685	1.80500422950848	1.88316608147012	1.70817875770536	1.78549584056121	1.86281292341705	1.7429372359281	1.82187111543222	1.90269284453656	1.51751373993252	17.7191435863154	-0.0897110092008095	83.0707512549238	0.190042152822803	0.19356053019412	0.186832676859829	0.177191181975509	0.18067156349971	0.174016365997008	0.225226150842051	0.229921202053427	0.416865694463706	0.000367934131260961	0.00036528405757134	0.00448800663662727
158	27.2519279267591	0.17	1.51755708757102	1.44691076227216	1.58820341286987	0.194471187819949	29.9293646186642	28.6321029941008	31.2266262432276	15.95	11.88	21.69	1.7406860906784	1.81955299285159	1.89841989502478	1.72203363170167	1.80005542936964	1.8780772270376	1.75817420531085	1.83769896758566	1.9175445794678	1.51755708757102	17.7025042716295	-0.180559505521118	83.0024551023245	0.190042152822803	0.19356053019412	0.186832676859829	0.177191181975509	0.18067156349971	0.174016365997008	0.225226150842051	0.229921202053427	0.416865694463706	0.000367934131260961	0.00036528405757134	0.00448800663662727
158	27.2519279267591	0.17	1.5177306224432	1.44599411207278	1.58946713281361	0.189901068280349	29.8345051698993	28.5221803799193	31.1468299598793	15.93	11.71	21.34	1.73600316650372	1.81587784510615	1.89575252370858	1.71746170634181	1.79648327983485	1.8755048533279	1.75475724198463	1.83580805940647	4.70730520188829	1.5177306224432	17.5155489675399	0.0331099980779443	82.9229295733652	0.190042152822803	0.19356053019412	0.186832676859829	0.177191181975509	0.18067156349971	0.174016365997008	0.225226150842051	0.229921202053427	0.416865694463706	0.000367934131260961	0.00036528405757134	0.00448800663662727
158	27.2519279267591	0.17	1.51783717750441	1.4470878603967	1.58858649461211	0.193759606632365	29.8694233017094	28.571811879077	31.1670347243418	15.95	11.84	21.61	1.73745447313721	1.81636234150021	1.8952702098632	1.71884982270703	1.79691274616369	1.87497566962034	1.75716657761475	1.83694565996276	4.70730520188821	1.51783717750441	17.6245427771599	0.106792189418514	83.1898846980002	0.190042152822803	0.19356053019412	0.186832676859829	0.177191181975509	0.18067156349971	0.174016365997008	0.225226150842051	0.229921202053427	0.416865694463706	0.000367934131260961	0.00036528405757134	0.00448800663662727
158	27.2519279267591	0.17	1.51783972626646	1.44655908787062	1.58912036466231	0.194364080516773	30.3141922069667	28.9998012143105	31.6285831996228	16.14	11.89	21.76	1.74283986180281	1.82183257623787	1.90082529067294	1.72355788017738	1.80167665541604	1.87979543065471	1.759790952872	1.83877531832816	1.91850364807474	1.51783972626646	17.7906454044409	-0.456007069877185	82.841399724302	0.190042152822803	0.19356053019412	0.186832676859829	0.177191181975509	0.18067156349971	0.174016365997008	0.225226150842051	0.229921202053427	0.416865694463706	0.000367934131260961	0.00036528405757134	0.00448800663662727
158	27.2519279267591	0.17	1.51787597097468	1.44702847902213	1.58872346292723	0.191918205613797	29.4229432539029	28.1371449277437	30.7087415800622	15.87	11.84	21.47	1.71983043138944	1.79842245256419	1.87701447373894	1.70168353284813	1.7794462853878	1.85720903792747	1.73752621600674	1.81970192833424	1.89846791907674	1.51787597097468	17.6040246591294	-0.329482263492048	82.7034880028	0.190042152822803	0.19356053019412	0.186832676859829	0.177191181975509	0.18067156349971	0.174016365997008	0.225226150842051	0.229921202053427	0.416865694463706	0.000367934131260961	0.00036528405757134	0.00448800663662727
158	27.2519279267591	0.17	1.51816656442415	1.44785457126198	1.58847855758632	0.192576362140754	29.6538819148308	28.3607347194545	30.947029110207	15.95	11.81	21.51	1.72419557752868	1.80281267604241	1.88142977455615	1.70572004558336	1.78349472648858	1.8612694073938	1.74256255534321	1.82227738503083	1.89943365102092	1.51816656442415	17.6581308130726	0.0752986711925742	83.1940344418971	0.190042152822803	0.19356053019412	0.186832676859829	0.177191181975509	0.18067156349971	0.174016365997008	0.225226150842051	0.229921202053427	0.416865694463706	0.000367934131260961	0.00036528405757134	0.00448800663662727
158	27.2519279267591	0.17	1.51823316523745	1.4476989506496	1.5887673798253	0.190201645071821	29.5378474931269	28.2398396329235	30.8358553533304	15.95	11.74	21.49	1.71714504669098	1.79607140734623	1.87499776800147	1.69875415785829	1.77683520499294	1.85491625212759	1.73501748393456	1.81277351949674	1.89558332930619	1.51823316523745	17.5834526044462	0.0613319134548837	83.060439648478	0.190042152822803	0.19356053019412	0.186832676859829	0.177191181975509	0.18067156349971	0.174016365997008	0.225226150842051	0.229921202053427	0.416865694463706	0.000367934131260961	0.00036528405757134	0.00448800663662727
158	27.2519279267591	0.17	1.51867460434386	1.44819246985639	1.58915673883133	0.192163379387972	29.8395341095599	28.5365603773515	31.1425078417682	16.05	11.82	21.52	1.72499929129607	1.80376241953982	1.88252554778357	1.70621660148055	1.78412211580286	1.86202763012516	1.74311266339099	1.82175670243045	1.9004818115305	1.51867460434386	17.6872224856832	0.129590733446066	83.2946648152678	0.190042152822803	0.19356053019412	0.186832676859829	0.177191181975509	0.18067156349971	0.174016365997008	0.225226150842051	0.229921202053427	0.416865694463706	0.000367934131260961	0.00036528405757134	0.00448800663662727
158	27.2519279267591	0.17	1.51873662263431	1.44699343210346	1.59047981316515	0.184516802335076	29.1835899263148	27.8769815716438	30.4901982809859	16.07	11.79	21.61	1.68330559960868	1.76220299222132	1.84110038483396	1.66492190564359	1.74295764513705	1.82099338463051	1.69884778969773	1.77948663143639	1.85820206340513	1.51873662263431	17.643143778419	-0.0480149815096359	83.1337610437087	0.190042152822803	0.19356053019412	0.186832676859829	0.177191181975509	0.18067156349971	0.174016365997008	0.225226150842051	0.229921202053427	0.416865694463706	0.000367934131260961	0.00036528405757134	0.00448800663662727
158	27.2519279267591	0.17	1.51885653430548	1.44774780355025	1.5899652650607	0.187655119509144	29.1000894959337	27.8106483990362	30.3895305928311	16	11.73	21.56	1.68612175260427	1.76429881093765	1.84247586927103	1.66791391107225	1.74524676258168	1.8225796140911	1.70066271325431	1.77993195812364	1.85901648114337	1.51885653430548	17.6002427289881	-0.546839838038035	82.4234406300453	0.190042152822803	0.19356053019412	0.186832676859829	0.177191181975509	0.18067156349971	0.174016365997008	0.225226150842051	0.229921202053427	0.416865694463706	0.000367934131260961	0.00036528405757134	0.00448800663662727
158	27.2519279267591	0.17	1.51885902359327	1.44667944975046	1.59103859743608	0.189312799448784	29.5740902233024	28.2707276956407	30.8774527509641	15.96	11.78	21.46	1.71833016477384	1.79755016827104	1.87677017176824	1.6999055353942	1.77827611004832	1.85664668470244	1.73599467053323	1.81573082443799	1.89322109946284	1.51885902359327	17.5605759043788	0.0354521420652851	83.020076060503	0.190042152822803	0.19356053019412	0.186832676859829	0.177191181975509	0.18067156349971	0.174016365997008	0.225226150842051	0.229921202053427	0.416865694463706	0.000367934131260961	0.00036528405757134	0.00448800663662727
158	27.2519279267591	0.17	1.51919882951761	1.44833886502477	1.59005879401046	0.189418016695154	29.4693428237321	28.1710416501687	30.7676439972956	16.03	11.83	21.61	1.70436198282925	1.78290984733361	1.86145771183797	1.68584806280871	1.76354268786285	1.84123731291698	1.72334614385593	1.80062755126154	1.87900348611484	1.51919882951761	17.6964870199466	0.16636437742035	83.3527496986622	0.190042152822803	0.19356053019412	0.186832676859829	0.177191181975509	0.18067156349971	0.174016365997008	0.225226150842051	0.229921202053427	0.416865694463706	0.000367934131260961	0.00036528405757134	0.00448800663662727
158	27.2519279267591	0.17	1.51924965228522	1.44758504787245	1.590914256698	0.189162121048568	29.4367912885354	28.1388424819488	30.734740095122	16.01	11.92	21.78	1.70521533865083	1.78387110479312	1.86252687093541	1.68677695938659	1.7645822259969	1.84238749260721	1.72526958258202	1.80720530464989	1.88057078120538	1.51924965228522	17.6587296722364	0.535442101771424	83.7091137903872	0.190042152822803	0.19356053019412	0.186832676859829	0.177191181975509	0.18067156349971	0.174016365997008	0.225226150842051	0.229921202053427	0.416865694463706	0.000367934131260961	0.00036528405757134	0.00448800663662727
158	27.2519279267591	0.17	1.5194167895212	1.44799358655028	1.59083999249212	0.185974945415543	29.1567878327642	27.8576701009391	30.4559055645893	16	11.85	21.68	1.689039096318	1.76780593618012	1.84657277604225	1.67080176522341	1.74871812332879	1.82663448143418	1.70458442034044	1.78548657493728	1.86378194637927	1.5194167895212	17.6501586166387	-0.242784169409413	82.8811715125819	0.190042152822803	0.19356053019412	0.186832676859829	0.177191181975509	0.18067156349971	0.174016365997008	0.225226150842051	0.229921202053427	0.416865694463706	0.000367934131260961	0.00036528405757134	0.00448800663662727
158	27.2519279267591	0.17	1.51947920464559	1.44848175885217	1.59047665043901	0.186407385576499	29.1856213071786	27.8870731746528	30.4841694397043	15.9	11.83	21.41	1.70130650463768	1.78052702271124	1.8597475407848	1.68325631954911	1.76163633944662	1.84001635934413	1.72021492764048	1.79851269988454	1.88214373031709	1.51947920464559	17.5510193379296	0.498780827110339	83.4412113874484	0.190042152822803	0.19356053019412	0.186832676859829	0.177191181975509	0.18067156349971	0.174016365997008	0.225226150842051	0.229921202053427	0.416865694463706	0.000367934131260961	0.00036528405757134	0.00448800663662727
158	27.2519279267591	0.17	1.51949961420334	1.44803106019597	1.5909681682107	0.184471061155141	29.4226805535215	28.1051673697487	30.7401937372943	16	11.89	21.45	1.70384070421821	1.78371329708782	1.86358588995743	1.68543736244135	1.76444724401315	1.84345712558496	1.72363793668261	1.80417486685446	1.88549604644248	1.51949961420334	17.6414183332402	-0.0430589636311604	83.1259296030474	0.190042152822803	0.19356053019412	0.186832676859829	0.177191181975509	0.18067156349971	0.174016365997008	0.225226150842051	0.229921202053427	0.416865694463706	0.000367934131260961	0.00036528405757134	0.00448800663662727
158	27.2519279267591	0.17	1.51997886770638	1.44894900928899	1.59100872612377	0.194368444048488	29.8848924438963	28.5891334845337	31.1806514032589	16.1	11.9	21.68	1.72274244779549	1.80082312703723	1.87890380627898	1.70382074589077	1.78104382779461	1.85826690969844	1.74288912930421	1.81847694711051	1.89706977743102	1.51997886770638	17.7174362203372	0.239134748002188	83.4342801483731	0.190042152822803	0.19356053019412	0.186832676859829	0.177191181975509	0.18067156349971	0.174016365997008	0.225226150842051	0.229921202053427	0.416865694463706	0.000367934131260961	0.00036528405757134	0.00448800663662727
158	27.2519279267591	0.17	1.51999342767065	1.44961904626167	1.59036780907962	0.194922964381169	30.1024702729381	28.7995839661416	31.4053565797345	16.14	11.95	21.76	1.73142548898255	1.8097547649709	1.88808404095926	1.71228835692071	1.78975187362088	1.86721539032104	1.74741546144389	1.82706314048186	4.7073052018882	1.51999342767065	17.7851790086419	-0.464048218656435	82.9095392342707	0.190042152822803	0.19356053019412	0.186832676859829	0.177191181975509	0.18067156349971	0.174016365997008	0.225226150842051	0.229921202053427	0.416865694463706	0.000367934131260961	0.00036528405757134	0.00448800663662727
158	27.2519279267591	0.17	1.52018452403561	1.44914565928772	1.5912233887835	0.189795755264349	30.0097476839512	28.6892625347975	31.330232833105	16.05	11.95	21.76	1.73380487199598	1.81360697852362	1.89340908505125	1.71491346994557	1.79384605897257	1.87277864799957	1.75251996540718	1.83215454530383	1.91122351893978	1.52018452403561	17.8286147920646	0.336193148195069	83.7760645229712	0.190042152822803	0.19356053019412	0.186832676859829	0.177191181975509	0.18067156349971	0.174016365997008	0.225226150842051	0.229921202053427	0.416865694463706	0.000367934131260961	0.00036528405757134	0.00448800663662727
158	27.2519279267591	0.17	1.52027613567615	1.44989307548018	1.59065919587212	0.191386808559123	29.503534386954	28.2120010394204	30.7950677344876	16.05	11.86	21.69	1.705205647593	1.78326923319941	1.86133281880582	1.68663321438985	1.76384656194356	1.84105990949727	1.72281431936032	1.79987773642586	1.87947509733203	1.52027613567615	17.7333006054233	0.362221013159847	83.5960317620519	0.190042152822803	0.19356053019412	0.186832676859829	0.177191181975509	0.18067156349971	0.174016365997008	0.225226150842051	0.229921202053427	0.416865694463706	0.000367934131260961	0.00036528405757134	0.00448800663662727
158	27.2519279267591	0.17	1.52046914642993	1.44917720187762	1.59176109098225	0.189863266841253	29.7060924341987	28.3992555499446	31.0129293184528	15.89	11.8	21.46	1.73360724964906	1.81338194278027	1.89315663591148	1.71524652060809	1.79417631560843	1.87310611060876	1.75175505412941	1.83381933987809	1.91186970141242	1.52046914642993	17.5851930259404	0.192799974867526	83.2045045207733	0.190042152822803	0.19356053019412	0.186832676859829	0.177191181975509	0.18067156349971	0.174016365997008	0.225226150842051	0.229921202053427	0.416865694463706	0.000367934131260961	0.00036528405757134	0.00448800663662727
158	27.2519279267591	0.17	1.52083268730427	1.45004641661256	1.59161895799599	0.193042274837826	30.0580310585169	28.7492202431373	31.3668418738964	16.1	11.87	21.7	1.73252665561472	1.81140008611562	1.89027351661651	1.71350163076045	1.79150894530823	1.86951625985601	1.74970474112033	1.82989561346912	4.70730520188818	1.52083268730427	17.7492579432229	-0.095715173587651	83.1446929025528	0.190042152822803	0.19356053019412	0.186832676859829	0.177191181975509	0.18067156349971	0.174016365997008	0.225226150842051	0.229921202053427	0.416865694463706	0.000367934131260961	0.00036528405757134	0.00448800663662727
158	27.2519279267591	0.17	1.52119889717761	1.4501939390731	1.59220385528212	0.188504195273419	29.7871194667913	28.4709000156943	31.1033389178883	16.09	11.68	21.59	1.71679814160323	1.79616630721582	1.87553447282842	1.69797727750683	1.77647534813134	1.85497341875584	4.00117195387524	1.81411810429873	1.892631234794	1.52119889717761	17.6745846543328	0.150568835663174	83.2724449813069	0.190042152822803	0.19356053019412	0.186832676859829	0.177191181975509	0.18067156349971	0.174016365997008	0.225226150842051	0.229921202053427	0.416865694463706	0.000367934131260961	0.00036528405757134	0.00448800663662727
158	27.2519279267591	0.17	1.5212072052192	1.45033015796292	1.59208425247547	0.19028160050072	30.1582644697831	28.833336954318	31.4831919852481	16.05	11.93	21.92	1.74224499665586	1.82230331035045	1.90236162404504	1.72325357679932	1.80243921124886	1.8816248456984	1.84717139819362	1.83998478107661	1.92109124044356	1.5212072052192	17.8196154395703	-0.385383188388909	83.0219550714973	0.190042152822803	0.19356053019412	0.186832676859829	0.177191181975509	0.18067156349971	0.174016365997008	0.225226150842051	0.229921202053427	0.416865694463706	0.000367934131260961	0.00036528405757134	0.00448800663662727
158	27.2519279267591	0.17	1.52143006656473	1.45062478795592	1.59223534517355	0.193137893471616	29.8175642476929	28.5196223662649	31.1155061291209	15.88	11.73	21.51	1.74154188273263	1.82080030063278	1.90005871853292	1.72311502916676	1.80153483200114	1.87995463483553	1.75801094151791	1.84002299103162	4.70730520188829	1.52143006656473	17.574816845416	-0.0739134106407907	82.9246481445372	0.190042152822803	0.19356053019412	0.186832676859829	0.177191181975509	0.18067156349971	0.174016365997008	0.225226150842051	0.229921202053427	0.416865694463706	0.000367934131260961	0.00036528405757134	0.00448800663662727
158	27.2519279267591	0.17	1.52143342418191	1.45016840015264	1.59269844821119	0.190688838328227	30.0019453969709	28.6856246916214	31.3182661023203	16.17	11.96	21.71	1.7215613481391	1.80056004077509	1.87955873341108	1.70244293907177	1.78056432964517	1.85868572021856	1.73707343071092	1.8229974299943	1.89670640620682	1.52143342418191	17.8116054854843	0.109363213378859	83.5083079655281	0.190042152822803	0.19356053019412	0.186832676859829	0.177191181975509	0.18067156349971	0.174016365997008	0.225226150842051	0.229921202053427	0.416865694463706	0.000367934131260961	0.00036528405757134	0.00448800663662727
158	27.2519279267591	0.17	1.52147436594266	1.45063315450565	1.59231557737967	0.19694262133354	30.0886425024813	28.7946755238311	31.3826094811315	16.05	11.88	21.71	1.74069724890459	1.81892020918923	1.89714316947387	1.72174650704496	1.79911786425573	1.8764892214665	1.75636908040461	1.83909638064523	4.67958072125921	1.52147436594266	17.7408956921058	-0.280998496948626	82.9663824265948	0.190042152822803	0.19356053019412	0.186832676859829	0.177191181975509	0.18067156349971	0.174016365997008	0.225226150842051	0.229921202053427	0.416865694463706	0.000367934131260961	0.00036528405757134	0.00448800663662727
158	27.2519279267591	0.17	1.52187972351934	1.45106895362857	1.59269049341012	0.192339232279668	29.4827878677325	28.1961205487445	30.7694551867205	15.9	11.66	21.71	1.71933868772571	1.79779688895038	1.87625509017505	1.70107214450649	1.77869679261344	1.85632144072038	1.73650731851283	1.8132300865062	1.89331490300248	1.52187972351934	17.5806460559386	0.343143808871723	83.325999476694	0.190042152822803	0.19356053019412	0.186832676859829	0.177191181975509	0.18067156349971	0.174016365997008	0.225226150842051	0.229921202053427	0.416865694463706	0.000367934131260961	0.00036528405757134	0.00448800663662727
158	27.2519279267591	0.17	1.52215256971508	1.4498009128944	1.59450422653576	0.18684712736634	29.4658234605142	28.1567059316317	30.7749409893967	15.86	11.78	21.48	1.72210489164116	1.80217241465667	1.88223993767217	1.70396697024029	1.78319118896796	1.86241540769564	1.74052694691621	1.82113996240062	1.89990396204366	1.52215256971508	17.5163413482539	-0.293114898112029	82.6158860771085	0.190042152822803	0.19356053019412	0.186832676859829	0.177191181975509	0.18067156349971	0.174016365997008	0.225226150842051	0.229921202053427	0.416865694463706	0.000367934131260961	0.00036528405757134	0.00448800663662727
158	27.2519279267591	0.17	1.5222975294436	1.45118499480033	1.59341006408686	0.189468137059342	29.5586972348217	28.2566719726607	30.8607224969827	15.99	11.76	21.49	1.7140915815597	1.79307436279478	1.87205714402987	1.69560982901893	1.773740998687	1.85187216835508	1.73069131260796	1.81038170469956	1.89357336330051	1.5222975294436	17.6079706976266	0.07230708654887	83.1498146451318	0.190042152822803	0.19356053019412	0.186832676859829	0.177191181975509	0.18067156349971	0.174016365997008	0.225226150842051	0.229921202053427	0.416865694463706	0.000367934131260961	0.00036528405757134	0.00448800663662727
158	27.2519279267591	0.17	1.52231107266315	1.45183264277172	1.59278950255459	0.195664827339894	29.596820921014	28.3188399691145	30.8748018729136	15.98	11.74	21.68	1.71910600046715	1.79668632244677	1.87426664442639	1.70060788725721	1.77735342093498	1.85409895461274	1.73337926519894	1.81435496742075	1.89148231005906	1.52231107266315	17.6186734738481	-0.277989162033843	82.7769379806528	0.190042152822803	0.19356053019412	0.186832676859829	0.177191181975509	0.18067156349971	0.174016365997008	0.225226150842051	0.229921202053427	0.416865694463706	0.000367934131260961	0.00036528405757134	0.00448800663662727
158	27.2519279267591	0.17	1.52266962565853	1.45207483107236	1.5932644202447	0.194981377143041	29.9896424675456	28.6918810664413	31.2874038686499	16.03	11.9	21.75	1.73583848268581	1.81435212827651	1.89286577386721	1.71698159988385	1.79464233051269	1.87230306114153	1.75429489376812	1.83165165593515	4.70730520188818	1.52266962565853	17.7484984533575	-0.193879766559035	83.1037523888454	0.190042152822803	0.19356053019412	0.186832676859829	0.177191181975509	0.18067156349971	0.174016365997008	0.225226150842051	0.229921202053427	0.416865694463706	0.000367934131260961	0.00036528405757134	0.00448800663662727
158	27.2519279267591	0.17	1.52269289035198	1.45179979656809	1.59358598413588	0.196459606955624	30.1159950580115	28.818870725635	31.4131193903879	15.96	11.75	21.57	1.75125348634201	1.83007661341453	1.90889974048705	1.73246389233399	1.81044130828149	1.88841872422899	1.76850432921708	1.8499704890466	1.92824265849604	1.52269289035198	17.6287702533516	-0.749029465697158	82.3302860756821	0.190042152822803	0.19356053019412	0.186832676859829	0.177191181975509	0.18067156349971	0.174016365997008	0.225226150842051	0.229921202053427	0.416865694463706	0.000367934131260961	0.00036528405757134	0.00448800663662727
158	27.2519279267591	0.17	1.52275175886245	1.45180351992825	1.59369999779666	0.193212942006029	29.6369679324318	28.3471978677323	30.9267379971313	15.98	11.77	21.73	1.72057696205087	1.79886154841526	1.87714613477964	1.70205542386778	1.77949729817251	1.85693917247723	3.26024824493519	1.81499048908317	1.89371276700812	1.52275175886245	17.6282947177421	-0.131252258743451	82.9074717429096	0.190042152822803	0.19356053019412	0.186832676859829	0.177191181975509	0.18067156349971	0.174016365997008	0.225226150842051	0.229921202053427	0.416865694463706	0.000367934131260961	0.00036528405757134	0.00448800663662727
158	27.2519279267591	0.17	1.52276771537283	1.45221437732246	1.59332105342321	0.192576290763154	29.5401017640194	28.2519160005257	30.828287527513	16.06	11.82	21.82	1.70653610500708	1.7843480139522	1.86215992289732	1.68791652985502	1.76487945313726	1.84184237641951	1.72252487737016	1.80374645648108	1.87941221228054	1.52276771537283	17.6793985065826	0.321927350122128	83.5066919126195	0.190042152822803	0.19356053019412	0.186832676859829	0.177191181975509	0.18067156349971	0.174016365997008	0.225226150842051	0.229921202053427	0.416865694463706	0.000367934131260961	0.00036528405757134	0.00448800663662727
158	27.2519279267591	0.17	1.52277845136025	1.45193128256816	1.59362562015234	0.193689907567353	30.0798913330054	28.7728450005621	31.3869376654487	16.03	11.85	21.55	1.7413606189551	1.82046433672864	1.89956805450219	1.72246260980444	1.80070785933995	1.87895310887547	1.76159269448819	1.83734360832068	4.67958072125925	1.52277845136025	17.7088247589223	-0.268835718702378	82.9216494754988	0.190042152822803	0.19356053019412	0.186832676859829	0.177191181975509	0.18067156349971	0.174016365997008	0.225226150842051	0.229921202053427	0.416865694463706	0.000367934131260961	0.00036528405757134	0.00448800663662727
158	27.2519279267591	0.17	1.52294067795183	1.45136538337516	1.59451597252851	0.190393756640585	29.8180628227491	28.5085578073761	31.1275678381221	15.97	11.83	21.6	1.73134537757644	1.81087256624021	1.89039975490398	1.71273748702565	1.79140994546538	1.87008240390511	1.74897668250576	1.82934533124165	1.90964706131701	1.52294067795183	17.645933111113	-0.137678826477209	82.997815510711	0.190042152822803	0.19356053019412	0.186832676859829	0.177191181975509	0.18067156349971	0.174016365997008	0.225226150842051	0.229921202053427	0.416865694463706	0.000367934131260961	0.00036528405757134	0.00448800663662727
158	27.2519279267591	0.17	1.52296578924715	1.45158009639262	1.59435148210168	0.190375797701253	29.9374912425962	28.6226647546357	31.2523177305567	16.07	11.88	21.84	1.72777861481881	1.80714680459323	1.88651499436764	1.70889252320462	1.78739315107587	1.86589377894712	1.74255426563875	1.82508460710721	1.90620663453981	1.52296578924715	17.759474465057	-0.168408379496516	83.1568019039234	0.190042152822803	0.19356053019412	0.186832676859829	0.177191181975509	0.18067156349971	0.174016365997008	0.225226150842051	0.229921202053427	0.416865694463706	0.000367934131260961	0.00036528405757134	0.00448800663662727
158	27.2519279267591	0.17	1.52308467619396	1.45141420527743	1.59475514711049	0.190240685330012	29.9804101467927	28.6631213050637	31.2976989885216	15.93	11.86	21.45	1.74538100273595	1.82559455990579	1.90580811707563	1.72676370752379	1.80612165811174	1.88547960869968	1.76563634075911	1.84563535888559	1.92758314068412	1.52308467619396	17.6137283808902	0.410801898559847	83.47568210108	0.190042152822803	0.19356053019412	0.186832676859829	0.177191181975509	0.18067156349971	0.174016365997008	0.225226150842051	0.229921202053427	0.416865694463706	0.000367934131260961	0.00036528405757134	0.00448800663662727
158	27.2519279267591	0.17	1.52315164410651	1.45264708662989	1.59365620158313	0.192481311128305	29.9503051927897	28.6438322284125	31.2567781571669	16.09	11.92	21.62	1.72685089550292	1.80561423940518	1.88437758330744	1.70790853089039	1.78580789517393	1.86370725945746	1.7443363562597	1.82530199406525	1.90248218098029	1.52315164410651	17.7352461077829	-0.449809934075404	82.824050021746	0.190042152822803	0.19356053019412	0.186832676859829	0.177191181975509	0.18067156349971	0.174016365997008	0.225226150842051	0.229921202053427	0.416865694463706	0.000367934131260961	0.00036528405757134	0.00448800663662727
158	27.2519279267591	0.17	1.52317119843441	1.45137224236771	1.59497015450111	0.187049604124852	29.3301936528505	28.0279695631848	30.6324177425163	16.07	11.91	21.82	1.69195538838929	1.77056632952198	1.84917727065467	1.67346313534482	1.75121489695926	1.82896665857371	1.70738992160218	1.78770484590967	1.86727070509525	1.52317119843441	17.7443835110059	0.189819786532867	83.4637100769525	0.190042152822803	0.19356053019412	0.186832676859829	0.177191181975509	0.18067156349971	0.174016365997008	0.225226150842051	0.229921202053427	0.416865694463706	0.000367934131260961	0.00036528405757134	0.00448800663662727
158	27.2519279267591	0.17	1.52319743693998	1.45226744140455	1.59412743247542	0.193146080406636	30.0910620171089	28.7812493367287	31.4008746974892	15.84	11.86	21.6	1.76200625199086	1.84219381107717	1.92238137016349	1.74350019173546	1.82284555415051	1.90219091656555	1.77950346217024	1.86218613216572	4.75842300355445	1.52319743693998	17.6741970627402	0.045541773641939	83.1898864151977	0.190042152822803	0.19356053019412	0.186832676859829	0.177191181975509	0.18067156349971	0.174016365997008	0.225226150842051	0.229921202053427	0.416865694463706	0.000367934131260961	0.00036528405757134	0.00448800663662727
158	27.2519279267591	0.17	1.52337299041396	1.45214862622664	1.59459735460127	0.189776092067616	29.4893291228254	28.1916603979086	30.7869978477422	16	11.9	21.74	1.70900224531854	1.7876680185742	1.86633379182986	1.69054067008815	1.76835665271598	1.84617263534381	1.72750751913647	1.80559876495659	1.88628913490805	1.52337299041396	17.6973078682374	0.102411148126542	83.3142722231322	0.190042152822803	0.19356053019412	0.186832676859829	0.177191181975509	0.18067156349971	0.174016365997008	0.225226150842051	0.229921202053427	0.416865694463706	0.000367934131260961	0.00036528405757134	0.00448800663662727
158	27.2519279267591	0.17	1.52355577043945	1.45241021537328	1.59470132550562	0.194982229371283	30.0177900351519	28.7188141123257	31.3167659579781	15.94	11.76	21.54	1.7471747644536	1.82620093674324	1.90522710903288	1.72848977237758	1.80667080688646	1.88485184139534	1.76308945769019	1.84405420802915	4.67958072125924	1.52355577043945	17.5732391832547	-0.0467652932239003	82.9922828491472	0.190042152822803	0.19356053019412	0.186832676859829	0.177191181975509	0.18067156349971	0.174016365997008	0.225226150842051	0.229921202053427	0.416865694463706	0.000367934131260961	0.00036528405757134	0.00448800663662727
158	27.2519279267591	0.17	1.5236584536707	1.45248838786803	1.59482851947337	0.194410545674303	30.1696611287051	28.861730902053	31.4775913553573	16.07	11.82	21.69	1.74182810014735	1.82076271531462	1.89969733048189	1.72277693499499	1.80084820642033	1.87891947784566	1.75733567114236	1.83639152354926	4.67958072125921	1.5236584536707	17.717318811067	0.278540749285215	83.4836083556407	0.190042152822803	0.19356053019412	0.186832676859829	0.177191181975509	0.18067156349971	0.174016365997008	0.225226150842051	0.229921202053427	0.416865694463706	0.000367934131260961	0.00036528405757134	0.00448800663662727
158	27.2519279267591	0.17	1.52372472517508	1.45117448199303	1.59627496835713	0.186656333599883	29.5562814588209	28.2423199579323	30.8702429597094	15.95	11.71	21.65	1.71758975987594	1.7974998671957	1.87740997451546	1.69920303879369	1.77825771201081	1.85731238522794	1.73394646561357	1.81285038944598	1.89440806322135	1.52372472517508	17.5872991245518	0.146640210870523	83.1517537062085	0.190042152822803	0.19356053019412	0.186832676859829	0.177191181975509	0.18067156349971	0.174016365997008	0.225226150842051	0.229921202053427	0.416865694463706	0.000367934131260961	0.00036528405757134	0.00448800663662727
158	27.2519279267591	0.17	1.52378482604971	1.45200540561643	1.59556424648298	0.19054145754395	29.6456202166162	28.3443116992611	30.9469287339713	15.92	11.76	21.58	1.72678476037633	1.8060627382704	1.88534071616447	1.70839069528493	1.78682418791415	1.86525768054338	1.74285558037595	1.82293126816251	1.90529004304578	1.52378482604971	17.6140452591103	0.302476459791066	83.3255866458017	0.190042152822803	0.19356053019412	0.186832676859829	0.177191181975509	0.18067156349971	0.174016365997008	0.225226150842051	0.229921202053427	0.416865694463706	0.000367934131260961	0.00036528405757134	0.00448800663662727
158	27.2519279267591	0.17	1.52400661831546	1.45190953033472	1.59610370629619	0.18794562685351	29.7015143124826	28.3866764482331	31.016352176732	16.15	11.89	21.86	1.705096612248	1.78407470579395	1.8630527993399	1.68620534207808	1.76430841394375	1.84241148580942	1.721225712938	1.80191124145901	1.87710671371652	1.52400661831546	17.752187340499	-0.498564317282574	82.8329870554734	0.190042152822803	0.19356053019412	0.186832676859829	0.177191181975509	0.18067156349971	0.174016365997008	0.225226150842051	0.229921202053427	0.416865694463706	0.000367934131260961	0.00036528405757134	0.00448800663662727
158	27.2519279267591	0.17	1.52419001912515	1.45282774567154	1.59555229257877	0.192874245086519	29.7581837092559	28.4617298299354	31.0546375885764	16.1	11.8	21.81	1.71527029003624	1.79340218275282	1.87153407546939	1.69643682959085	1.77371084356986	1.85098485754887	1.72999124758488	1.80904826236582	1.88970955489239	1.52419001912515	17.6876995332314	0.218261285763339	83.3773142697468	0.190042152822803	0.19356053019412	0.186832676859829	0.177191181975509	0.18067156349971	0.174016365997008	0.225226150842051	0.229921202053427	0.416865694463706	0.000367934131260961	0.00036528405757134	0.00448800663662727
158	27.2519279267591	0.17	1.52467817226553	1.45374925069763	1.59560709383343	0.187259247915997	29.4947434258885	28.1861155376939	30.8033713140832	15.93	11.84	21.49	1.71636159521073	1.79604900892034	1.87573642262994	1.69805465606163	1.77689211330647	1.85572957055131	1.74338247562177	1.81640759003519	1.89453909057057	1.52467817226553	17.6006572589908	-0.0269431064529601	83.028724199119	0.190042152822803	0.19356053019412	0.186832676859829	0.177191181975509	0.18067156349971	0.174016365997008	0.225226150842051	0.229921202053427	0.416865694463706	0.000367934131260961	0.00036528405757134	0.00448800663662727
158	27.2519279267591	0.17	1.52472290001002	1.45366438033349	1.59578141968654	0.191115464821202	29.7289359568143	28.4263935126543	31.0314784009742	15.85	11.7	21.34	1.73863837273492	1.81830554101374	1.89797270929255	1.72032750595848	1.79915564127466	1.87798377659085	1.75592002137515	1.83656359667476	4.69601886123439	1.52472290001002	17.5171326828543	-0.0307738087373656	82.8895997408484	0.190042152822803	0.19356053019412	0.186832676859829	0.177191181975509	0.18067156349971	0.174016365997008	0.225226150842051	0.229921202053427	0.416865694463706	0.000367934131260961	0.00036528405757134	0.00448800663662727
158	27.2519279267591	0.17	1.5247910115605	1.45412185018632	1.59546017293467	0.197194598298451	30.1473733174029	28.8519124976056	31.4428341372001	15.95	11.74	21.6	1.75450954449102	1.8332876280249	1.91206571155877	1.73572294080726	1.81365749935778	1.89159205790829	1.7687634995979	1.85275762396411	1.9296242366688	1.5247910115605	17.6686125312657	0.0241793155674822	83.1473385637572	0.190042152822803	0.19356053019412	0.186832676859829	0.177191181975509	0.18067156349971	0.174016365997008	0.225226150842051	0.229921202053427	0.416865694463706	0.000367934131260961	0.00036528405757134	0.00448800663662727
158	27.2519279267591	0.17	1.52484995177692	1.4534581484753	1.59624175507854	0.191149476993048	29.6919572662051	28.3911780984733	30.992736433937	16.14	11.92	21.65	1.70693852659901	1.78514416034544	1.86334979409186	1.6880740358762	1.76541536816754	1.84275670045888	1.72730538028829	1.80581833595076	1.88297816493958	1.52484995177692	17.707848965711	-0.131065174080164	83.1225908496631	0.190042152822803	0.19356053019412	0.186832676859829	0.177191181975509	0.18067156349971	0.174016365997008	0.225226150842051	0.229921202053427	0.416865694463706	0.000367934131260961	0.00036528405757134	0.00448800663662727
158	27.2519279267591	0.17	1.5250628639487	1.45349685395811	1.59662887393928	0.189351407572795	29.8689376116031	28.5527463862633	31.1851288369428	15.98	11.86	21.64	1.73285007046152	1.81272897341245	1.89260787636338	1.71419026106082	1.79320900586558	1.87222775067033	1.74932837245982	1.8318068247384	4.69601886123431	1.5250628639487	17.6847852981269	0.2510615879327	83.4947433507983	0.190042152822803	0.19356053019412	0.186832676859829	0.177191181975509	0.18067156349971	0.174016365997008	0.225226150842051	0.229921202053427	0.416865694463706	0.000367934131260961	0.00036528405757134	0.00448800663662727
158	27.2519279267591	0.17	1.52562480799282	1.45433429287393	1.59691532311172	0.193232448571888	30.0595826040419	28.7515026317534	31.3676625763305	15.97	11.68	21.66	1.74663886188193	1.82610404126095	1.90556922063996	1.72788297056271	1.80649483086094	1.88510669115917	4.08373580454627	1.84139377030176	4.67958072125929	1.52562480799282	17.6640257542074	0.26726720102662	83.3649150540688	0.190042152822803	0.19356053019412	0.186832676859829	0.177191181975509	0.18067156349971	0.174016365997008	0.225226150842051	0.229921202053427	0.416865694463706	0.000367934131260961	0.00036528405757134	0.00448800663662727
158	27.2519279267591	0.17	1.52617461159737	1.45343810303962	1.59891112015511	0.182878412711965	29.4381347887624	28.1129099185192	30.7633596590057	16.11	11.89	21.6	1.69276146950322	1.77255717920659	1.85235288890996	1.67413043571971	1.75304789022289	1.83196534472608	1.70831407029268	1.79239259028527	1.87229958492381	1.52617461159737	17.6691447811212	0.239109824300196	83.4224980314625	0.190042152822803	0.19356053019412	0.186832676859829	0.177191181975509	0.18067156349971	0.174016365997008	0.225226150842051	0.229921202053427	0.416865694463706	0.000367934131260961	0.00036528405757134	0.00448800663662727
158	27.2519279267591	0.17	1.5264378212919	1.45497366209569	1.59790198048811	0.185699842868842	29.1605713462645	27.8601032930753	30.4610393994537	15.87	11.7	21.51	1.7021415961788	1.78159502621634	1.86104845625388	1.68415828426808	1.76277228013754	1.841386276007	1.71801082998885	1.79954743201687	1.88136578592092	1.5264378212919	17.5564641924138	-0.670017877780974	82.2840550715718	0.190042152822803	0.19356053019412	0.186832676859829	0.177191181975509	0.18067156349971	0.174016365997008	0.225226150842051	0.229921202053427	0.416865694463706	0.000367934131260961	0.00036528405757134	0.00448800663662727
158	27.2519279267591	0.17	1.52651632202329	1.45585072917785	1.59718191486874	0.195240284269138	30.0238788241407	28.7257064433124	31.3220512049691	16.08	11.84	21.69	1.73257295348697	1.81087140579572	1.88916985810448	1.71359150435046	1.79103214684118	1.8684727893319	1.74986222450557	1.82642950463595	4.69601886123434	1.52651632202329	17.7623719485069	-0.0342168083702152	83.2232805909391	0.190042152822803	0.19356053019412	0.186832676859829	0.177191181975509	0.18067156349971	0.174016365997008	0.225226150842051	0.229921202053427	0.416865694463706	0.000367934131260961	0.00036528405757134	0.00448800663662727
158	27.2519279267591	0.17	1.52658247523576	1.45510483426701	1.59806011620451	0.190413022788508	29.6625897842129	28.3599940046647	30.9651855637612	15.89	11.8	21.61	1.73047611490677	1.80995817980128	1.88944024469579	1.71212615247938	1.79076538984688	1.86940462721439	1.74965908090332	1.82800614664398	1.90988113036886	1.52658247523576	17.5765081626085	-0.398766061377133	82.5997720273688	0.190042152822803	0.19356053019412	0.186832676859829	0.177191181975509	0.18067156349971	0.174016365997008	0.225226150842051	0.229921202053427	0.416865694463706	0.000367934131260961	0.00036528405757134	0.00448800663662727
158	27.2519279267591	0.17	1.52660270002702	1.45554713124324	1.59765826881079	0.190426705298634	29.3264135453359	28.0386376773292	30.6141894133426	15.93	11.78	21.72	1.70698740993308	1.78538698193798	1.86378655394288	1.68876848081235	1.76633128258852	1.84389408436469	1.72241119133913	1.8034217492612	1.88415671996201	1.52660270002702	17.6332589923268	0.547067735206006	83.6063036596967	0.190042152822803	0.19356053019412	0.186832676859829	0.177191181975509	0.18067156349971	0.174016365997008	0.225226150842051	0.229921202053427	0.416865694463706	0.000367934131260961	0.00036528405757134	0.00448800663662727
158	27.2519279267591	0.17	1.52677377565749	1.45533140072112	1.59821615059385	0.189235853683264	29.6613627009097	28.3538261950824	30.9688992067371	15.83	11.76	21.46	1.73685660053335	1.81695173107973	1.89704686162612	1.71864583371446	1.79790117487048	1.8771565160265	1.75520596223051	1.83769089846517	1.91464772798683	1.52677377565749	17.5484727444081	-0.0550077928373739	82.8672086416952	0.190042152822803	0.19356053019412	0.186832676859829	0.177191181975509	0.18067156349971	0.174016365997008	0.225226150842051	0.229921202053427	0.416865694463706	0.000367934131260961	0.00036528405757134	0.00448800663662727
158	27.2519279267591	0.17	1.52681212739025	1.45511459535382	1.59850965942667	0.19144607402515	30.1761052868063	28.8553826640876	31.4968279095251	15.94	11.77	21.54	1.75606768186558	1.83644361523872	1.91681954861186	1.73730535796651	1.8168225321294	1.89633970629228	1.77512032757829	1.85554514446956	4.74713666290053	1.52681212739025	17.6452927716377	-0.22615196222167	82.8847642681765	0.190042152822803	0.19356053019412	0.186832676859829	0.177191181975509	0.18067156349971	0.174016365997008	0.225226150842051	0.229921202053427	0.416865694463706	0.000367934131260961	0.00036528405757134	0.00448800663662727
158	27.2519279267591	0.17	1.52710233183581	1.45612804450566	1.59807661916595	0.192319997806518	30.2613740479993	28.9406464470986	31.5821016488999	15.98	11.84	21.66	1.7563382778724	1.83649006177759	1.91664184568278	1.73742392703	1.81671254067891	1.89600115432783	1.77363253834609	1.85344934510046	4.75842300355443	1.52710233183581	17.693177650775	0.179110602070346	83.3696490649543	0.190042152822803	0.19356053019412	0.186832676859829	0.177191181975509	0.18067156349971	0.174016365997008	0.225226150842051	0.229921202053427	0.416865694463706	0.000367934131260961	0.00036528405757134	0.00448800663662727
158	27.2519279267591	0.17	1.52720951863607	1.45623667578001	1.59818236149212	0.190178995940279	29.7805351215712	28.471766396379	31.0893038467633	16.12	11.87	21.48	1.71335938580208	1.79211780029362	1.87087621478515	1.69447129205326	1.77236147286962	1.85025165368598	1.73352931184605	1.80945231796941	1.89098287494117	1.52720951863607	17.6324669396047	-0.240855956407545	82.8754556538384	0.190042152822803	0.19356053019412	0.186832676859829	0.177191181975509	0.18067156349971	0.174016365997008	0.225226150842051	0.229921202053427	0.416865694463706	0.000367934131260961	0.00036528405757134	0.00448800663662727
158	27.2519279267591	0.17	1.52750395390419	1.45626988096098	1.5987380268474	0.191782489113813	29.6826982318791	28.3849806247591	30.980415838999	15.82	11.78	21.46	1.74002519652098	1.81957646922426	1.89912774192754	1.72181981828611	1.80053876912904	1.87925771997197	1.75735330046583	1.83738155130896	4.69601886123434	1.52750395390419	17.5074317914229	0.408621096890352	83.2989947532679	0.190042152822803	0.19356053019412	0.186832676859829	0.177191181975509	0.18067156349971	0.174016365997008	0.225226150842051	0.229921202053427	0.416865694463706	0.000367934131260961	0.00036528405757134	0.00448800663662727
158	27.2519279267591	0.17	1.52792804087804	1.45660268267862	1.59925339907747	0.19208175705131	29.8002801266791	28.4986782626903	31.101881990668	15.89	11.79	21.53	1.73883764142612	1.81825445838837	1.89767127535062	1.72039594179847	1.79897048283518	1.87754502387189	1.75773393653295	1.83812146047021	4.70730520188829	1.52792804087804	17.572165338636	0.094669331387755	83.100326830394	0.190042152822803	0.19356053019412	0.186832676859829	0.177191181975509	0.18067156349971	0.174016365997008	0.225226150842051	0.229921202053427	0.416865694463706	0.000367934131260961	0.00036528405757134	0.00448800663662727
158	27.2519279267591	0.17	1.52798873134535	1.45615628433529	1.59982117835541	0.189553453130228	29.6115692788589	28.3075772717794	30.9155612859384	16	11.88	21.6	1.71628745127149	1.79534844249733	1.87440943372316	1.69775499911572	1.77596229066777	1.85416958221982	1.73362963216783	1.81466419840375	1.89329588618597	1.52798873134535	17.6193009857789	0.0369155256467038	83.1256907152612	0.190042152822803	0.19356053019412	0.186832676859829	0.177191181975509	0.18067156349971	0.174016365997008	0.225226150842051	0.229921202053427	0.416865694463706	0.000367934131260961	0.00036528405757134	0.00448800663662727
158	27.2519279267591	0.17	1.52803890120202	1.45655275154659	1.59952505085745	0.195958367937259	30.5644649077773	29.2459309285993	31.8829988869552	15.89	11.76	21.32	1.78440118276867	1.86484976201581	1.94529834126295	1.7654753372462	1.84507065692479	1.92466597660338	1.80459132662507	1.88318933286395	1.96654920075686	1.52803890120202	17.5007549577465	0.0647610531358859	82.9554549821773	0.190042152822803	0.19356053019412	0.186832676859829	0.177191181975509	0.18067156349971	0.174016365997008	0.225226150842051	0.229921202053427	0.416865694463706	0.000367934131260961	0.00036528405757134	0.00448800663662727
158	27.2519279267591	0.17	1.52808087143872	1.45712023267951	1.59904151019793	0.197142047036939	30.2872833153854	28.9855943779731	31.5889722527977	15.94	11.87	21.51	1.76412029509036	1.84334364453903	1.92256699398771	1.74527583498281	1.82365291490416	1.90202999482551	1.78271460168817	1.86239152418784	1.94532263262819	1.52808087143872	17.6475545117146	-0.108986152755613	83.0485144295625	0.190042152822803	0.19356053019412	0.186832676859829	0.177191181975509	0.18067156349971	0.174016365997008	0.225226150842051	0.229921202053427	0.416865694463706	0.000367934131260961	0.00036528405757134	0.00448800663662727
158	27.2519279267591	0.17	1.52812822611668	1.45727872562069	1.59897772661268	0.197312039512234	30.1565842007703	28.8612080483339	31.4519603532066	16.07	11.73	21.71	1.74274767930388	1.82096733593445	1.89918699256501	1.72371514470286	1.80108056503807	1.87844598537329	2.03242029947928	1.83877758632244	1.91859561375137	1.52812822611668	17.7050093388623	0.429451355304412	83.6165592824715	0.190042152822803	0.19356053019412	0.186832676859829	0.177191181975509	0.18067156349971	0.174016365997008	0.225226150842051	0.229921202053427	0.416865694463706	0.000367934131260961	0.00036528405757134	0.00448800663662727
158	27.2519279267591	0.17	1.5283125820066	1.45757931199258	1.59904585202062	0.192531159042475	29.6640097934586	28.3702328795811	30.9577867073361	15.99	11.69	21.61	1.72108011876038	1.79956709255566	1.87805406635094	1.70252603785146	1.78016688388882	1.85780772992617	1.73843773928955	1.81420492032384	1.89791181165578	1.5283125820066	17.6328021389682	0.131609773413102	83.196185407356	0.190042152822803	0.19356053019412	0.186832676859829	0.177191181975509	0.18067156349971	0.174016365997008	0.225226150842051	0.229921202053427	0.416865694463706	0.000367934131260961	0.00036528405757134	0.00448800663662727
158	27.2519279267591	0.17	1.52838769313312	1.45732957365008	1.59944581261616	0.195361299120519	29.8851733807509	28.5934957489805	31.1768510125214	16	11.77	21.79	1.73318249622078	1.81147698255424	1.8897714688877	1.71445428160054	1.79190274280576	1.86935120401098	1.74974276516942	1.8276437762712	1.90883354631169	1.52838769313312	17.7244487167211	0.415077231088787	83.6246251101394	0.190042152822803	0.19356053019412	0.186832676859829	0.177191181975509	0.18067156349971	0.174016365997008	0.225226150842051	0.229921202053427	0.416865694463706	0.000367934131260961	0.00036528405757134	0.00448800663662727
158	27.2519279267591	0.17	1.52853354897177	1.4569685152244	1.60009858271913	0.187109266864181	29.3471462930405	28.0444250873899	30.6498674986912	15.85	11.72	21.48	1.71586512262864	1.79557058545483	1.87527604828101	1.69781210874046	1.7766789719539	1.85554583516734	1.73439602102172	1.813369618183	1.89373473799904	1.52853354897177	17.5578228314762	-0.371069633622998	82.5501602981443	0.190042152822803	0.19356053019412	0.186832676859829	0.177191181975509	0.18067156349971	0.174016365997008	0.225226150842051	0.229921202053427	0.416865694463706	0.000367934131260961	0.00036528405757134	0.00448800663662727
158	27.2519279267591	0.17	1.52891924754158	1.45739463589582	1.60044385918734	0.192655035935176	30.0567384178285	28.7463549448025	31.3671218908545	15.92	11.85	21.59	1.75108525239098	1.83090730910039	1.91072936580979	1.73242646845148	1.81139797690362	1.89036948535576	1.77010596474201	1.85077270663224	1.93024508275874	1.52891924754158	17.6181116862306	0.134815388993279	83.2115020413487	0.190042152822803	0.19356053019412	0.186832676859829	0.177191181975509	0.18067156349971	0.174016365997008	0.225226150842051	0.229921202053427	0.416865694463706	0.000367934131260961	0.00036528405757134	0.00448800663662727
158	27.2519279267591	0.17	1.52911914304397	1.45783909319094	1.600399192897	0.191513164248695	29.6953608682778	28.3959606490725	30.9947610874831	15.99	11.9	21.46	1.72214152614361	1.80094678666037	1.87975204717712	1.70356087195678	1.7815158810444	1.85947089013203	1.73950416329504	1.82015277624972	1.90028862528039	1.52911914304397	17.6291662592814	-0.242343929666925	82.8773776366772	0.190042152822803	0.19356053019412	0.186832676859829	0.177191181975509	0.18067156349971	0.174016365997008	0.225226150842051	0.229921202053427	0.416865694463706	0.000367934131260961	0.00036528405757134	0.00448800663662727
158	27.2519279267591	0.17	1.52916416633053	1.45836258161395	1.59996575104711	0.192059400484793	29.9659114273162	28.6569809166549	31.2748419379775	16.04	11.82	21.53	1.7330995801602	1.81226028885745	1.89142099755471	1.71425349400568	1.79255339265298	1.87085329130028	1.75229288890161	1.83157784493927	4.70730520188822	1.52916416633053	17.6682758204067	0.32767316060612	83.4534428466966	0.190042152822803	0.19356053019412	0.186832676859829	0.177191181975509	0.18067156349971	0.174016365997008	0.225226150842051	0.229921202053427	0.416865694463706	0.000367934131260961	0.00036528405757134	0.00448800663662727
158	27.2519279267591	0.17	1.52922247812389	1.45799209187868	1.60045286436911	0.189467999606337	29.942800114856	28.6238549899395	31.2617452397724	16.13	11.89	21.47	1.72223576301883	1.80159385312894	1.88095194323906	1.70324152406192	1.78172438758629	1.86020725111066	1.73906715511916	1.81969784462573	1.89895798567516	1.52922247812389	17.7162649980355	0.0602325687461345	83.3430402062623	0.190042152822803	0.19356053019412	0.186832676859829	0.177191181975509	0.18067156349971	0.174016365997008	0.225226150842051	0.229921202053427	0.416865694463706	0.000367934131260961	0.00036528405757134	0.00448800663662727
158	27.2519279267591	0.17	1.52928042121103	1.45768888868962	1.60087195373244	0.189729605598892	30.0514532087306	28.7288484542251	31.3740579632361	15.99	11.91	21.66	1.74263967361024	1.8228664714709	1.90309326933157	1.72384723465255	1.80320887534711	1.88257051604166	1.75900819021756	1.84302357637867	1.92650666527055	1.52928042121103	17.6877773869143	-0.160302037889137	83.0539933397335	0.190042152822803	0.19356053019412	0.186832676859829	0.177191181975509	0.18067156349971	0.174016365997008	0.225226150842051	0.229921202053427	0.416865694463706	0.000367934131260961	0.00036528405757134	0.00448800663662727
158	27.2519279267591	0.17	1.52974401504821	1.45900400778429	1.60048402231213	0.195844550181827	29.7361398749307	28.4528758536262	31.0194038962352	15.77	11.64	21.44	1.74953584876223	1.82844233330351	1.90734881784478	1.73139535571308	1.80948367894868	1.88757200218428	1.76584316340317	1.84592659778036	1.92884969446018	1.52974401504821	17.5122607311941	-0.387799084462918	82.4556265986144	0.190042152822803	0.19356053019412	0.186832676859829	0.177191181975509	0.18067156349971	0.174016365997008	0.225226150842051	0.229921202053427	0.416865694463706	0.000367934131260961	0.00036528405757134	0.00448800663662727
158	27.2519279267591	0.17	1.53056659737602	1.45893412171672	1.60219907303532	0.188133414043834	29.2532316795779	27.9590346938994	30.5474286652564	15.9	11.68	21.59	1.70517098658023	1.78410172131622	1.86303245605221	1.68706377984324	1.76515634929081	1.84324891873839	1.72141829645437	1.80186145330327	1.88002507068987	1.53056659737602	17.5254638519387	-0.044454389325947	82.8974315677255	0.190042152822803	0.19356053019412	0.186832676859829	0.177191181975509	0.18067156349971	0.174016365997008	0.225226150842051	0.229921202053427	0.416865694463706	0.000367934131260961	0.00036528405757134	0.00448800663662727
158	27.2519279267591	0.17	1.53066893659556	1.45942902338371	1.60190884980742	0.188928073289643	29.8330997113973	28.5166720948075	31.1495273279872	15.92	11.81	21.42	1.7373504218113	1.8175524898283	1.89775455784531	1.71884579302481	1.79819362376306	1.87754145450132	1.75585390575536	1.83866233190434	1.91743707158298	1.53066893659556	17.5916044042311	-0.484876175755819	82.5665300431632	0.190042152822803	0.19356053019412	0.186832676859829	0.177191181975509	0.18067156349971	0.174016365997008	0.225226150842051	0.229921202053427	0.416865694463706	0.000367934131260961	0.00036528405757134	0.00448800663662727
158	27.2519279267591	0.17	1.53069652738948	1.45983366601082	1.60155938876814	0.190063191331805	29.7344347458078	28.4272005064483	31.0416689851673	15.97	11.8	21.62	1.72652112620254	1.80591577256026	1.88531041891798	1.70796862435575	1.7865101277656	1.86505163117544	1.7436107592638	1.82399803473682	1.90526316791846	1.53069652738948	17.6752655816696	-0.107856672607469	83.0499426014332	0.190042152822803	0.19356053019412	0.186832676859829	0.177191181975509	0.18067156349971	0.174016365997008	0.225226150842051	0.229921202053427	0.416865694463706	0.000367934131260961	0.00036528405757134	0.00448800663662727
158	27.2519279267591	0.17	1.53116235539039	1.45992828123565	1.60239642954512	0.194564892437375	30.1238228224748	28.8185229631115	31.4291226818381	15.95	11.87	21.65	1.75208188474399	1.83144029741062	1.91079871007725	1.73330920906971	1.81181733628108	1.89032546349245	1.77037735516019	1.84997047207424	1.92670089482744	1.53116235539039	17.65352536108	-0.280185608421227	82.8737958194785	0.190042152822803	0.19356053019412	0.186832676859829	0.177191181975509	0.18067156349971	0.174016365997008	0.225226150842051	0.229921202053427	0.416865694463706	0.000367934131260961	0.00036528405757134	0.00448800663662727
158	27.2519279267591	0.17	1.53217134156851	1.45935765237745	1.60498503075956	0.188160710209505	30.1456988927779	28.8121372794914	31.4792605060643	15.99	12.01	21.54	1.74755224797305	1.82843720879711	1.90932216962118	1.72870260284473	1.80871511318297	1.88872762352121	1.76821945217609	1.84934832290758	4.74713666290055	1.53217134156851	17.6399634549223	0.291559714788949	83.5011230471479	0.190042152822803	0.19356053019412	0.186832676859829	0.177191181975509	0.18067156349971	0.174016365997008	0.225226150842051	0.229921202053427	0.416865694463706	0.000367934131260961	0.00036528405757134	0.00448800663662727
158	27.2519279267591	0.17	1.53249448923311	1.4599032134085	1.60508576505772	0.186003684968134	29.90523170286	28.5728925674578	31.2375708382623	15.99	11.78	21.47	1.73378061077892	1.81462589987552	1.89547118897213	1.71510192504685	1.79507623673226	1.87505054841767	1.75055949613704	1.83313776481599	1.91354604028023	1.53249448923311	17.5517502674423	0.0259113676941876	83.0247629992006	0.190042152822803	0.19356053019412	0.186832676859829	0.177191181975509	0.18067156349971	0.174016365997008	0.225226150842051	0.229921202053427	0.416865694463706	0.000367934131260961	0.00036528405757134	0.00448800663662727
158	27.2519279267591	0.17	1.53346156846876	1.46162651652708	1.60529662041045	0.192379902249747	30.1071767868315	28.7934322904481	31.4209212832149	16.01	11.85	21.66	1.74450528435942	1.8241010127575	1.90369674115558	1.72563061708917	1.80436515985307	1.88309970261696	1.76120126354354	1.84281079329615	1.92214074837386	1.53346156846876	17.6924332590904	-0.649298056727363	82.5657957788548	0.190042152822803	0.19356053019412	0.186832676859829	0.177191181975509	0.18067156349971	0.174016365997008	0.225226150842051	0.229921202053427	0.416865694463706	0.000367934131260961	0.00036528405757134	0.00448800663662727
158	27.2519279267591	0.17	1.53360471604035	1.46191606765428	1.60529336442643	0.191887124555251	29.8442982611251	28.5399557915924	31.1486407306577	16.06	11.85	21.87	1.72392012401995	1.80270728992382	1.88149445582769	1.70511042940798	1.78303794844692	1.86096546748586	1.74067575575282	1.81890854419324	1.89889828668921	1.53360471604035	17.7280408562483	-0.194710094110644	83.0188295481006	0.190042152822803	0.19356053019412	0.186832676859829	0.177191181975509	0.18067156349971	0.174016365997008	0.225226150842051	0.229921202053427	0.416865694463706	0.000367934131260961	0.00036528405757134	0.00448800663662727
[truncated: 1,347 more rows]
