# Supplementary material for: Re-expressing coefficients from regression models for inclusion in a meta-analysis
Source: BMC Med Res Methodol. 2024 Jan 8;24:6. doi: 10.1186/s12874-023-02132-y (PMC10773134; doi:10.1186/s12874-023-02132-y)
Supplement: Supplementary file 2 — Additional file 2. [file 12874_2023_2132_MOESM2_ESM.zip › Supp_Files_R1/simdata/simdata_scenario_159.csv]

ex_no	errsd	rsquare	beta	b_low_ci	b_hi_ci	lrsquare	lbeta	lb_low_ci	lb_hi_ci	x_median	x_25	x_75	rbl	rb	rbu	altl	alt	altu	dzl	dz	dzu	observed_beta	xlog	error	ylog	RelBias_rb	RelBias_rbl	RelBias_rbu	RelBias_alt	RelBias_altl	RelBias_altu	RelBias_dz	RelBias_dzl	RelBias_dzu	MC_SE_RelBias_rb	MC_SE_RelBias_alt	MC_SE_RelBias_dz
159	21.1579515660655	0.08	0.472306644176294	0.228496371455189	0.716116916897399	0.120540492767379	20.1135528308544	11.6312124698226	28.5958931918861	33.27	25.62	41.82	0.344484602256002	0.595708251815436	0.84693190137487	0.335482473837765	0.580141105569925	0.824799737302085	0.345563300939793	0.596788310142169	0.847455053841851	0.472306644176294	35.2803159411071	2.28689064813736	106.802105800643	0.200067293928569	0.231203009024878	0.182892859169051	0.169453661897467	0.199795242873521	0.152717263593128	0.237963377590216	0.256081494160641	0.196566342258534	0.00254789500979861	0.00248879225241305	0.00780943602754377
159	21.1579515660655	0.1	0.408110152329911	0.22108092827647	0.595139376383352	0.159707053354115	17.9730835405583	11.5364117450219	24.4097553360947	30.48	22.34	43.85	0.372367002358069	0.580126939732084	0.7878868771061	0.363121416436373	0.565722834554081	0.768324252671788	0.3688892742732	0.574873191093335	0.780629294415506	0.408110152329911	34.4036003109845	-3.0323723948694	99.5484674479829	0.200067293928569	0.231203009024878	0.182892859169051	0.169453661897467	0.199795242873521	0.152717263593128	0.237963377590216	0.256081494160641	0.196566342258534	0.00254789500979861	0.00248879225241305	0.00780943602754377
159	21.1579515660655	0.1	0.42636593780925	0.23068339376086	0.62204848185764	0.130873578716552	18.4881749069356	11.0495100935659	25.9268397203054	34.22	24.99	43.65	0.31825355380684	0.532505723576009	0.746757893345179	0.309810049778741	0.518377949767303	0.726945849755865	0.317403924326013	0.531395188732545	0.743672982363303	0.42636593780925	36.9633873943194	0.115385640443312	105.315990402621	0.200067293928569	0.231203009024878	0.182892859169051	0.169453661897467	0.199795242873521	0.152717263593128	0.237963377590216	0.256081494160641	0.196566342258534	0.00254789500979861	0.00248879225241305	0.00780943602754377
159	21.1579515660655	0.1	0.459402443270529	0.243223369654046	0.675581516887012	0.128813275350599	19.0882514591495	11.3378014046677	26.8387015136312	32.75	24.57	43.46	0.340999858675092	0.57410522707205	0.807210595469008	0.33216541468332	0.559231612479782	0.786297810276244	0.339536510705553	0.572374193783835	0.80411938822787	0.459402443270529	36.2461608445833	0.391640223960634	105.256820446962	0.200067293928569	0.231203009024878	0.182892859169051	0.169453661897467	0.199795242873521	0.152717263593128	0.237963377590216	0.256081494160641	0.196566342258534	0.00254789500979861	0.00248879225241305	0.00780943602754377
159	21.1579515660655	0.1	0.4720231673064	0.25623232318452	0.68781401142828	0.145363592922379	21.9393674675168	13.6337402591317	30.2449946759019	31.4	24.4	43.33	0.42740627566842	0.68778069418857	0.94815511270872	0.41659965423576	0.670390716516473	0.924181778797187	0.424807297728646	0.684771574270176	0.94469372207398	0.4720231673064	35.5662013962678	1.05431261964468	105.266941755976	0.200067293928569	0.231203009024878	0.182892859169051	0.169453661897467	0.199795242873521	0.152717263593128	0.237963377590216	0.256081494160641	0.196566342258534	0.00254789500979861	0.00248879225241305	0.00780943602754377
159	21.1579515660655	0.1	0.500762380438553	0.267786216257612	0.733738544619494	0.119413100347367	19.6616828995248	11.3255184750376	27.997847324012	31.12	23.62	40.89	0.358167536447144	0.621797275069508	0.885427013691872	0.349159935553346	0.606159616374263	0.863159297195181	0.358132432057187	0.619456443279664	0.885851553871959	0.500762380438553	33.9718579881144	-0.0288021676988558	103.301996908677	0.200067293928569	0.231203009024878	0.182892859169051	0.169453661897467	0.199795242873521	0.152717263593128	0.237963377590216	0.256081494160641	0.196566342258534	0.00254789500979861	0.00248879225241305	0.00780943602754377
159	21.1579515660655	0.1	0.516334309104681	0.280706321568848	0.751962296640515	0.138201703498918	21.9716638859247	13.4053393080168	30.5379884638327	30.11	22.81	40.11	0.437961848218319	0.717829687321424	0.997697526424528	0.427172012671876	0.700144895123058	0.973117777574241	0.436407842171745	0.716658810774893	0.995921333514093	0.516334309104681	33.6297648553119	-1.06551467547918	101.646535812053	0.200067293928569	0.231203009024878	0.182892859169051	0.169453661897467	0.199795242873521	0.152717263593128	0.237963377590216	0.256081494160641	0.196566342258534	0.00254789500979861	0.00248879225241305	0.00780943602754377
159	21.1579515660655	0.1	0.549693408224759	0.296385975209618	0.803000841239899	0.110549597367892	19.2837505965048	10.7437234157889	27.8237777772208	30.8	23.55	40.61	0.343233875062849	0.616065416693146	0.888896958323443	0.334656097738842	0.600669290770414	0.866682483801985	0.342954234462454	0.614707308849973	0.888329426416029	0.549693408224759	33.6319190415764	-0.983680599952915	102.146091442799	0.200067293928569	0.231203009024878	0.182892859169051	0.169453661897467	0.199795242873521	0.152717263593128	0.237963377590216	0.256081494160641	0.196566342258534	0.00254789500979861	0.00248879225241305	0.00780943602754377
159	21.1579515660655	0.11	0.522375934387898	0.288703778108451	0.756048090667345	0.134763351251151	21.0485341949789	12.7215283232385	29.3755400667193	30.11	23.39	40.59	0.415665817354091	0.687744109666393	0.959822401978695	0.405425991205236	0.670801701068277	0.936177410931318	0.415498206166754	0.686577820571374	0.95854040684672	0.522375934387898	33.7681717495973	3.22491372835237	106.309740364832	0.200067293928569	0.231203009024878	0.182892859169051	0.169453661897467	0.199795242873521	0.152717263593128	0.237963377590216	0.256081494160641	0.196566342258534	0.00254789500979861	0.00248879225241305	0.00780943602754377
159	21.1579515660655	0.12	0.48136491237049	0.276757961258595	0.685971863482384	0.176308049153591	23.184707444097	15.3606249164718	31.0087899717221	33.5	24.16	45.3	0.451834522155962	0.681980796113045	0.912127070070127	0.43998241719182	0.66409170711539	0.888200997038959	0.448244261881453	0.677375417334152	0.90579190569884	0.48136491237049	36.7535088912925	0.399384068105697	105.479027247548	0.200067293928569	0.231203009024878	0.182892859169051	0.169453661897467	0.199795242873521	0.152717263593128	0.237963377590216	0.256081494160641	0.196566342258534	0.00254789500979861	0.00248879225241305	0.00780943602754377
159	21.1579515660655	0.12	0.518181904496727	0.303228772916413	0.733135036077041	0.15800108326347	22.5523875055717	14.4240127039182	30.6807623072253	32.15	24.17	43.93	0.441816288264323	0.690793355756248	0.939770423248173	0.430489830373037	0.673084090472502	0.915678350571966	0.439946670771763	0.687919311522842	0.936361530722347	0.518181904496727	36.1399150229715	-2.66908591728295	102.115856185656	0.200067293928569	0.231203009024878	0.182892859169051	0.169453661897467	0.199795242873521	0.152717263593128	0.237963377590216	0.256081494160641	0.196566342258534	0.00254789500979861	0.00248879225241305	0.00780943602754377
159	21.1579515660655	0.12	0.562707068976748	0.319510460364043	0.805903677589453	0.114951215447331	18.7737570477707	10.6405191424554	26.906994953086	30.82	21.59	41.93	0.339733352088466	0.599413555649297	0.859093759210128	0.331239873486115	0.584427961277802	0.837616049069488	0.336406145804744	0.593650162197688	0.850656644892774	0.562707068976748	33.0939596834627	1.15421399512289	103.577296360272	0.200067293928569	0.231203009024878	0.182892859169051	0.169453661897467	0.199795242873521	0.152717263593128	0.237963377590216	0.256081494160641	0.196566342258534	0.00254789500979861	0.00248879225241305	0.00780943602754377
159	21.1579515660655	0.13	0.419229959359337	0.251772184030431	0.586687734688243	0.206861196561395	21.7543514036863	15.1036617311861	28.4050410761866	28.51	21.26	39.83	0.520720246200534	0.750012243419787	0.97930424063904	0.508352866213932	0.732199057785742	0.956045249357551	0.518512861148611	0.746571996276886	0.974332536194184	0.419229959359337	33.6666277335664	0.503845327861059	102.079086738195	0.200067293928569	0.231203009024878	0.182892859169051	0.169453661897467	0.199795242873521	0.152717263593128	0.237963377590216	0.256081494160641	0.196566342258534	0.00254789500979861	0.00248879225241305	0.00780943602754377
159	21.1579515660655	0.13	0.476861895967432	0.286684131877158	0.667039660057706	0.190133363983183	22.1157148064283	14.9894159705914	29.2420136422653	30.77	23.09	41.31	0.479363155598775	0.707262968666135	0.935162781733494	0.467391051635553	0.689599062520426	0.911807073405298	0.478036176880573	0.706082061458159	0.933606377788969	0.476861895967432	34.6128319969143	-0.711943747326629	102.698344410318	0.200067293928569	0.231203009024878	0.182892859169051	0.169453661897467	0.199795242873521	0.152717263593128	0.237963377590216	0.256081494160641	0.196566342258534	0.00254789500979861	0.00248879225241305	0.00780943602754377
159	21.1579515660655	0.13	0.494968897225845	0.292217000460919	0.697720793990772	0.14029317470923	19.9078146313115	12.2135704358973	27.6020588267257	33.77	24.66	43.5	0.356416478086368	0.580949953539693	0.805483428993018	0.347026643719745	0.565644758144902	0.784262872570059	0.355671308875545	0.578865014261047	0.802149578565678	0.494968897225845	36.2161592706289	-0.281147885681987	104.232514995222	0.200067293928569	0.231203009024878	0.182892859169051	0.169453661897467	0.199795242873521	0.152717263593128	0.237963377590216	0.256081494160641	0.196566342258534	0.00254789500979861	0.00248879225241305	0.00780943602754377
159	21.1579515660655	0.13	0.528395340280321	0.316591858993587	0.740198821567056	0.135604831472489	19.825408020922	12.0104584584986	27.6403575833453	32.18	23.36	44.97	0.367596693873247	0.606784034794461	0.845971375715676	0.358168578267114	0.591221245130279	0.824273911993445	0.364425536281062	0.601238273861767	0.841379402397362	0.528395340280321	35.4263696795327	0.48083241504693	104.445016457318	0.200067293928569	0.231203009024878	0.182892859169051	0.169453661897467	0.199795242873521	0.152717263593128	0.237963377590216	0.256081494160641	0.196566342258534	0.00254789500979861	0.00248879225241305	0.00780943602754377
159	21.1579515660655	0.13	0.538727660336189	0.316723429493725	0.760731891178654	0.158293091062188	21.4045263314585	13.6983214854941	29.1107311774229	33.67	21.95	43.94	0.40088629471041	0.626411145346272	0.851935995982134	0.390341244806909	0.609933812808483	0.829526380810056	0.395840876622084	0.618843797144445	0.840821204387587	0.538727660336189	34.7338549790783	0.0305692845319468	103.375477933433	0.200067293928569	0.231203009024878	0.182892859169051	0.169453661897467	0.199795242873521	0.152717263593128	0.237963377590216	0.256081494160641	0.196566342258534	0.00254789500979861	0.00248879225241305	0.00780943602754377
159	21.1579515660655	0.13	0.555676063454673	0.326367745054232	0.784984381855113	0.148045143722523	21.6421066694549	13.5363007092127	29.7479126296971	32.62	25.58	44.49	0.408711063776665	0.653455373758127	0.898199683739589	0.398145869348006	0.636563530874277	0.874981192400548	0.407951913230377	0.651892486656187	0.895871593360061	0.555676063454673	36.0504847282627	1.93822596229084	106.874916533028	0.200067293928569	0.231203009024878	0.182892859169051	0.169453661897467	0.199795242873521	0.152717263593128	0.237963377590216	0.256081494160641	0.196566342258534	0.00254789500979861	0.00248879225241305	0.00780943602754377
159	21.1579515660655	0.13	0.555844108356874	0.332924062382648	0.778764154331101	0.149568868091046	22.1049088603912	13.8754143148932	30.3344034058891	32.8	24.65	44.07	0.416740519258466	0.663908910219189	0.911077301179912	0.405935277302761	0.646695089916255	0.887454902529748	0.414770734188598	0.661615252856631	0.90727348283916	0.555844108356874	35.9886620971802	-1.57674189405796	103.499056588454	0.200067293928569	0.231203009024878	0.182892859169051	0.169453661897467	0.199795242873521	0.152717263593128	0.237963377590216	0.256081494160641	0.196566342258534	0.00254789500979861	0.00248879225241305	0.00780943602754377
159	21.1579515660655	0.13	0.567616380986151	0.335679086147109	0.799553675825193	0.173975429563718	23.4590128020281	15.4781890874624	31.4398365165937	34.03	23.69	42.47	0.448331449890676	0.67949894933487	0.910666448779064	0.436472594982812	0.661525462415375	0.886578329847938	0.446371714622541	0.676044993286584	0.907489248532077	0.567616380986151	35.2653506919446	-2.49823732676016	101.995839755	0.200067293928569	0.231203009024878	0.182892859169051	0.169453661897467	0.199795242873521	0.152717263593128	0.237963377590216	0.256081494160641	0.196566342258534	0.00254789500979861	0.00248879225241305	0.00780943602754377
159	21.1579515660655	0.13	0.58634580425218	0.353709559102417	0.818982049401943	0.211050732384976	24.0808319811081	16.8116079115472	31.3500560506691	30.27	21.56	40.05	0.546484038281022	0.782779991981841	1.01907594568266	0.53297656146168	0.763431974737644	0.993887388013609	0.543836013592444	0.778346803519708	1.01527930155893	0.58634580425218	32.6145292270122	-2.01093690724946	99.5235300766556	0.200067293928569	0.231203009024878	0.182892859169051	0.169453661897467	0.199795242873521	0.152717263593128	0.237963377590216	0.256081494160641	0.196566342258534	0.00254789500979861	0.00248879225241305	0.00780943602754377
159	21.1579515660655	0.13	0.587293176173451	0.348921018885663	0.82566533346124	0.149657660796519	22.7225114290148	14.2660393860372	31.1789834719924	32.86	25.23	41.81	0.427716430226689	0.681253655006417	0.934790879786145	0.416615506400294	0.663572442884939	0.910529379369584	0.428494164648691	0.682445585959955	0.93619849204952	0.587293176173451	35.2962990413651	0.302331433823686	104.503916717003	0.200067293928569	0.231203009024878	0.182892859169051	0.169453661897467	0.199795242873521	0.152717263593128	0.237963377590216	0.256081494160641	0.196566342258534	0.00254789500979861	0.00248879225241305	0.00780943602754377
159	21.1579515660655	0.13	0.589757846988608	0.355945495834741	0.823570198142476	0.155569581179234	22.2580846074813	14.1616680578617	30.3545011571009	31.22	23.2	40.11	0.44653469829437	0.701824605279793	0.957114512265216	0.435284260810139	0.684142141012726	0.933000021215314	0.444802930042246	0.70044593596601	0.95544479543675	0.589757846988608	33.5769876980936	-1.8741039594639	101.180228227808	0.200067293928569	0.231203009024878	0.182892859169051	0.169453661897467	0.199795242873521	0.152717263593128	0.237963377590216	0.256081494160641	0.196566342258534	0.00254789500979861	0.00248879225241305	0.00780943602754377
159	21.1579515660655	0.13	0.597041523895262	0.351356191342043	0.842726856448481	0.16312929809553	24.2673288450538	15.6856820661363	32.8489756239714	31.5	22.96	40.97	0.490147958680244	0.758308223121802	1.02646848756336	0.477730701877622	0.739097477110748	1.00046425234387	0.488361820362173	0.75536614905607	1.0228464766297	0.597041523895262	34.0974062355308	-2.71858060023105	100.463732117119	0.200067293928569	0.231203009024878	0.182892859169051	0.169453661897467	0.199795242873521	0.152717263593128	0.237963377590216	0.256081494160641	0.196566342258534	0.00254789500979861	0.00248879225241305	0.00780943602754377
159	21.1579515660655	0.14	0.507747637250512	0.308813113768744	0.706682160732279	0.149341571320717	21.5088693084015	13.4941136133146	29.5236250034884	32.13	24.33	42.6	0.413561867539003	0.65919469886914	0.904827530199276	0.402963179504966	0.642300977480898	0.88163877545683	0.412564053126672	0.658002601493697	0.903057288272014	0.507747637250512	35.9821652517153	-1.72157053768798	102.901043709458	0.200067293928569	0.231203009024878	0.182892859169051	0.169453661897467	0.199795242873521	0.152717263593128	0.237963377590216	0.256081494160641	0.196566342258534	0.00254789500979861	0.00248879225241305	0.00780943602754377
159	21.1579515660655	0.14	0.518932478738338	0.316169527429552	0.721695430047125	0.140617130386102	19.8463270118518	12.186131834302	27.5065221894016	33.84	25.04	44.72	0.354941706367778	0.578057850555259	0.801173994742739	0.345581120802347	0.562813206505779	0.78004529220921	0.353182585628056	0.576534774208349	0.796883610094984	0.518932478738338	36.9266656793898	-0.478499623038373	104.956893082212	0.200067293928569	0.231203009024878	0.182892859169051	0.169453661897467	0.199795242873521	0.152717263593128	0.237963377590216	0.256081494160641	0.196566342258534	0.00254789500979861	0.00248879225241305	0.00780943602754377
159	21.1579515660655	0.14	0.526526405013531	0.322761230884067	0.730291579142994	0.148741330126025	19.2707971232076	12.0729919948793	26.468602251536	31.4	21.53	40.27	0.378535485131897	0.604214807812827	0.829894130493757	0.368965403017074	0.588939132075992	0.808912861134909	0.376158500775314	0.601304939869793	2.60005187988291	0.526526405013531	33.6017791769839	-0.207947639598104	102.057117463551	0.200067293928569	0.231203009024878	0.182892859169051	0.169453661897467	0.199795242873521	0.152717263593128	0.237963377590216	0.256081494160641	0.196566342258534	0.00254789500979861	0.00248879225241305	0.00780943602754377
159	21.1579515660655	0.14	0.543522848949601	0.32963361993697	0.757412077962232	0.174924935833093	23.2023604549276	15.3348287773778	31.0698921324774	31.79	23.67	46.61	0.474923145853464	0.718582396872675	0.962241647891887	0.462826945627966	0.700280242877907	0.937733540127849	0.47021281199292	0.713314865546473	0.95169666999235	0.543522848949601	36.693332014442	-1.89854619234431	102.930950745568	0.200067293928569	0.231203009024878	0.182892859169051	0.169453661897467	0.199795242873521	0.152717263593128	0.237963377590216	0.256081494160641	0.196566342258534	0.00254789500979861	0.00248879225241305	0.00780943602754377
159	21.1579515660655	0.14	0.562130540866813	0.347781495438606	0.77647958629502	0.186327478368023	24.6736286867823	16.6234622791837	32.7237950943808	31.09	24.57	41.26	0.526295233815535	0.7811617676691	1.03602830152267	0.513068383699499	0.761529612647612	1.00999084159572	0.525685475587232	0.780422162948252	1.03790863824308	0.562130540866813	34.6242997711194	0.369653992444697	104.152535993831	0.200067293928569	0.231203009024878	0.182892859169051	0.169453661897467	0.199795242873521	0.152717263593128	0.237963377590216	0.256081494160641	0.196566342258534	0.00254789500979861	0.00248879225241305	0.00780943602754377
159	21.1579515660655	0.14	0.565900154093031	0.346229372419969	0.785570935766094	0.182858321687222	24.4131136506343	16.3556203912226	32.470606910046	31.78	24.07	39.87	0.506704411679212	0.756329145193478	1.00595387870774	0.493801284560964	0.737069373857906	0.980337463154848	0.507752067791685	0.757303088924864	1.00287551885277	0.565900154093031	34.4702410106975	1.03430981893818	104.353579315237	0.200067293928569	0.231203009024878	0.182892859169051	0.169453661897467	0.199795242873521	0.152717263593128	0.237963377590216	0.256081494160641	0.196566342258534	0.00254789500979861	0.00248879225241305	0.00780943602754377
159	21.1579515660655	0.14	0.57721906405149	0.35364948289247	0.80078864521051	0.147489422599141	23.3723381897896	14.5991575075243	32.1455188720548	33.98	26.1	45.88	0.423394698778575	0.67782843513516	0.932262171491744	0.41220289149159	0.659911051564803	0.907619211638016	0.422401504222461	0.67824565810682	0.929690945985668	0.57721906405149	37.4481068394212	0.473026839173044	106.409599696469	0.200067293928569	0.231203009024878	0.182892859169051	0.169453661897467	0.199795242873521	0.152717263593128	0.237963377590216	0.256081494160641	0.196566342258534	0.00254789500979861	0.00248879225241305	0.00780943602754377
159	21.1579515660655	0.14	0.609223038837884	0.370985877588507	0.847460200087261	0.161980620288281	23.3200234618036	15.038505526731	31.6015413968762	33.13	25.18	43.72	0.447155946574231	0.693399164342549	0.939642382110867	0.435496354226902	0.675318779518972	0.915141204811042	0.445857519410213	0.691424051825896	0.938574396252565	0.609223038837884	35.4893292642944	-1.41937699034202	103.226897720086	0.200067293928569	0.231203009024878	0.182892859169051	0.169453661897467	0.199795242873521	0.152717263593128	0.237963377590216	0.256081494160641	0.196566342258534	0.00254789500979861	0.00248879225241305	0.00780943602754377
159	21.1579515660655	0.14	0.623804505219905	0.382428841225858	0.865180169213952	0.176461163280339	24.1089905291688	15.977279046511	32.2407020118267	30.15	22.85	43.51	0.521343559381245	0.786683821380108	1.05202408337897	0.508489166878477	0.767287125221438	1.0260850835644	0.517565762641616	0.7818934182933	1.04337131528157	0.623804505219905	33.9806854792963	1.3232462765278	104.299834357274	0.200067293928569	0.231203009024878	0.182892859169051	0.169453661897467	0.199795242873521	0.152717263593128	0.237963377590216	0.256081494160641	0.196566342258534	0.00254789500979861	0.00248879225241305	0.00780943602754377
159	21.1579515660655	0.14	0.628574148800043	0.384742562471898	0.872405735128188	0.180801488518451	25.651053674654	17.1262527210559	34.1758546282521	31.9	24.66	41.94	0.528574274598176	0.791678559787316	1.05478284497646	0.515083933593483	0.771473237184821	1.02786254077616	0.528315691884235	0.790537307669717	1.05353861690531	0.628574148800043	34.8501582142921	0.291053420087258	104.409989208274	0.200067293928569	0.231203009024878	0.182892859169051	0.169453661897467	0.199795242873521	0.152717263593128	0.237963377590216	0.256081494160641	0.196566342258534	0.00254789500979861	0.00248879225241305	0.00780943602754377
159	21.1579515660655	0.14	0.66119735643567	0.405524526067246	0.916870186804093	0.15503380918056	23.6320138691594	15.0182561612031	32.2457715771157	31.22	23.76	43.85	0.473450071843496	0.744998523401382	1.01654697495927	0.461520051454141	0.726226010516105	0.990931969578069	0.470641480926156	0.742004193065264	1.01203206341259	0.66119735643567	34.3221611361861	-0.605086423243566	103.122201359998	0.200067293928569	0.231203009024878	0.182892859169051	0.169453661897467	0.199795242873521	0.152717263593128	0.237963377590216	0.256081494160641	0.196566342258534	0.00254789500979861	0.00248879225241305	0.00780943602754377
159	21.1579515660655	0.14	0.688869897685426	0.427414903436384	0.950324891934467	0.180642972502621	25.643284571604	17.1165023819395	34.1700667612686	32.12	24.44	42.7	0.52480740802464	0.786246244061039	1.04768508009744	0.511361164368747	0.766101599741005	1.02084203511326	0.523930382669224	0.785596888619736	1.04454075113419	0.688869897685426	34.2731167259488	5.55200206586056	109.349712099862	0.200067293928569	0.231203009024878	0.182892859169051	0.169453661897467	0.199795242873521	0.152717263593128	0.237963377590216	0.256081494160641	0.196566342258534	0.00254789500979861	0.00248879225241305	0.00780943602754377
159	21.1579515660655	0.15	0.530836835896456	0.335465401375069	0.726208270417843	0.181122144241761	24.117223445106	16.1108368479186	32.1236100422934	32.97	25.18	44.03	0.481433437453698	0.720684958492166	0.959936479530634	0.468915051848676	0.701945478621677	0.934975905394678	0.480006012559066	0.71905837842392	0.958273118096356	0.530836835896456	35.8962723783224	0.40923412306798	105.139616777756	0.200067293928569	0.231203009024878	0.182892859169051	0.169453661897467	0.199795242873521	0.152717263593128	0.237963377590216	0.256081494160641	0.196566342258534	0.00254789500979861	0.00248879225241305	0.00780943602754377
159	21.1579515660655	0.15	0.557390237770103	0.353588872483785	0.761191603056422	0.176709877276664	21.3390445706243	14.1477600472638	28.5303290939848	31.58	24.49	43.75	0.441012478160582	0.665178437875061	0.88934439758954	0.429823538667894	0.648302177764991	0.866780816862088	0.438787010433517	0.66349766492872	0.886917732581313	0.557390237770103	35.4016836250589	0.840076639842034	104.890992530865	0.200067293928569	0.231203009024878	0.182892859169051	0.169453661897467	0.199795242873521	0.152717263593128	0.237963377590216	0.256081494160641	0.196566342258534	0.00254789500979861	0.00248879225241305	0.00780943602754377
159	21.1579515660655	0.15	0.558810438561581	0.349700806158508	0.767920070964653	0.185587559883405	22.5517304106405	15.1758629971155	29.9275978241656	34.9	24.49	44.98	0.428676840740218	0.637025027670321	0.845373214600424	0.417187341496618	0.619951330474703	0.822715319452787	0.425716714856397	0.632199469817404	0.838866015133887	0.558810438561581	36.0655050143977	2.08982812565345	106.838314895673	0.200067293928569	0.231203009024878	0.182892859169051	0.169453661897467	0.199795242873521	0.152717263593128	0.237963377590216	0.256081494160641	0.196566342258534	0.00254789500979861	0.00248879225241305	0.00780943602754377
159	21.1579515660655	0.15	0.565080520738404	0.358221338239644	0.771939703237164	0.264733310479836	31.7296556780119	23.4736692349937	39.9856421210301	31.98	25	39.55	0.722690531827987	0.976869934866298	1.23104933790461	0.704218993733963	0.951901723135133	1.1995844525363	0.724110238570519	0.980409537190851	1.23573476213769	0.565080520738404	34.5553331896498	-0.283057408239628	103.621635902059	0.200067293928569	0.231203009024878	0.182892859169051	0.169453661897467	0.199795242873521	0.152717263593128	0.237963377590216	0.256081494160641	0.196566342258534	0.00254789500979861	0.00248879225241305	0.00780943602754377
159	21.1579515660655	0.15	0.573938910705184	0.360990321848134	0.786887499562233	0.170898222092371	23.5250489001269	15.4349999892941	31.6150978109597	30.87	24.28	42.7	0.492007145257765	0.749886113341687	1.00776508142561	0.479694170617101	0.731119457641748	0.982544744666395	0.491584565713044	0.74800088654091	1.00696334779047	0.573938910705184	35.3601289005434	-1.78023064454987	102.584093537141	0.200067293928569	0.231203009024878	0.182892859169051	0.169453661897467	0.199795242873521	0.152717263593128	0.237963377590216	0.256081494160641	0.196566342258534	0.00254789500979861	0.00248879225241305	0.00780943602754377
159	21.1579515660655	0.15	0.580649355895355	0.365600685415954	0.795698026374757	0.166349279039861	22.8629674903613	14.8719944785773	30.8539405021453	33.23	22.9	44.01	0.440900913031811	0.677804396420219	0.914707879808627	0.429385502783023	0.660101562376308	0.890817621969593	0.436316228241325	0.672174167356755	0.907324277498236	0.580649355895355	35.9563893560591	0.266057211674054	104.855387700994	0.200067293928569	0.231203009024878	0.182892859169051	0.169453661897467	0.199795242873521	0.152717263593128	0.237963377590216	0.256081494160641	0.196566342258534	0.00254789500979861	0.00248879225241305	0.00780943602754377
159	21.1579515660655	0.15	0.586293246033106	0.37048833000511	0.802098162061102	0.192798554738733	25.2099667060837	17.1562414126822	33.2636919994852	33.44	24.61	44.01	0.505567685649146	0.742898413254152	0.980229140859158	0.492319293410678	0.723430773506787	0.954542253602896	0.503620292774113	0.73943878806742	0.976830316551404	0.586293246033106	36.1975134170559	-1.60865522415335	103.073722119272	0.200067293928569	0.231203009024878	0.182892859169051	0.169453661897467	0.199795242873521	0.152717263593128	0.237963377590216	0.256081494160641	0.196566342258534	0.00254789500979861	0.00248879225241305	0.00780943602754377
159	21.1579515660655	0.15	0.591098999730203	0.369203509274801	0.812994490185606	0.197562868522694	24.3985867652635	16.7213845530014	32.0757889775255	33.48	25.49	43.33	0.49214535730161	0.718101492324664	0.944057627347718	0.479239944607337	0.699270884705737	0.919301824804137	0.491309232779324	0.718333792799323	0.942067166578857	0.591098999730203	35.9501839848352	-0.153771322027657	104.461966933002	0.200067293928569	0.231203009024878	0.182892859169051	0.169453661897467	0.199795242873521	0.152717263593128	0.237963377590216	0.256081494160641	0.196566342258534	0.00254789500979861	0.00248879225241305	0.00780943602754377
159	21.1579515660655	0.15	0.597297390404995	0.373992935624102	0.820601845185888	0.177904155965113	22.8712944180028	15.1951279291719	30.5474609068338	30.24	23.65	42.68	0.494404486629651	0.744164223427144	0.993923960224637	0.482191701933994	0.725781871153439	0.969372040372884	0.491469002393374	2.30275344848642	0.991461470383737	0.597297390404995	33.8345620064905	-0.87586506499368	102.037291682285	0.200067293928569	0.231203009024878	0.182892859169051	0.169453661897467	0.199795242873521	0.152717263593128	0.237963377590216	0.256081494160641	0.196566342258534	0.00254789500979861	0.00248879225241305	0.00780943602754377
159	21.1579515660655	0.15	0.59823928658279	0.373795271587582	0.822683301577999	0.17290202543255	21.0292157912823	13.8481818844688	28.2102496980957	30.26	22.87	39.99	0.450269681335293	0.683758949157892	0.917248216980491	0.439142186412861	0.666861244181713	0.894580301950565	0.448595486733283	0.680114250408876	0.91649064047245	0.59823928658279	32.7354731604047	-0.376021575359887	101.794420861823	0.200067293928569	0.231203009024878	0.182892859169051	0.169453661897467	0.199795242873521	0.152717263593128	0.237963377590216	0.256081494160641	0.196566342258534	0.00254789500979861	0.00248879225241305	0.00780943602754377
159	21.1579515660655	0.15	0.602793600186897	0.382628271487157	0.822958928886636	0.172073579128901	23.0710606729896	15.1698835461912	30.972237799788	31.06	24.25	39.13	0.480718312422371	0.73109864810388	0.98147898378539	0.468643781285078	0.712735142568841	0.956826503852604	0.482709921568016	0.736300021934461	0.984864822118427	0.602793600186897	33.9631576549188	-0.711784725058954	102.571161011593	0.200067293928569	0.231203009024878	0.182892859169051	0.169453661897467	0.199795242873521	0.152717263593128	0.237963377590216	0.256081494160641	0.196566342258534	0.00254789500979861	0.00248879225241305	0.00780943602754377
159	21.1579515660655	0.15	0.609889707317781	0.379139034774581	0.840640379860982	0.172831732378255	25.2341769629147	16.6151190854316	33.8532348403978	31.12	24.93	40.96	0.525487923543817	0.798083672250419	1.07067942095702	0.512272945134472	0.778013451746559	1.04375395835865	0.526595564139587	0.799709899148001	1.07342289178434	0.609889707317781	35.0840778060307	0.0473728631634278	104.229411357884	0.200067293928569	0.231203009024878	0.182892859169051	0.169453661897467	0.199795242873521	0.152717263593128	0.237963377590216	0.256081494160641	0.196566342258534	0.00254789500979861	0.00248879225241305	0.00780943602754377
159	21.1579515660655	0.15	0.611724684637507	0.385335356677069	0.838114012597946	0.159185160086325	24.7758747578494	15.8856374590043	33.6661120566945	30.95	25.51	45.22	0.505196708157082	0.787924966919281	1.07065322568148	0.492535339108154	0.768177789972261	1.04382024083637	0.503705749030827	0.786000648899291	1.06831708215916	0.611724684637507	36.1556886839825	-5.32075714511257	99.8874670850436	0.200067293928569	0.231203009024878	0.182892859169051	0.169453661897467	0.199795242873521	0.152717263593128	0.237963377590216	0.256081494160641	0.196566342258534	0.00254789500979861	0.00248879225241305	0.00780943602754377
159	21.1579515660655	0.15	0.629626974557308	0.395052672458552	0.864201276656065	0.159611436055003	22.5728850311979	14.4860125381608	30.6597575242351	34.07	24.09	43.04	0.419105467624652	0.653072714918336	0.88703996221202	0.408012777043777	0.63578748694348	0.863562196843182	0.416851832883209	0.649167356099301	0.883506259236168	0.629626974557308	34.7418438138827	-2.09428899283866	102.009063949545	0.200067293928569	0.231203009024878	0.182892859169051	0.169453661897467	0.199795242873521	0.152717263593128	0.237963377590216	0.256081494160641	0.196566342258534	0.00254789500979861	0.00248879225241305	0.00780943602754377
159	21.1579515660655	0.15	0.634803519290864	0.401216435161807	0.868390603419921	0.216385175545443	25.8349082662622	18.1589968348432	33.5108196976812	30.67	22.69	41.88	0.58259230769823	0.828857395752928	1.07512248380763	0.568071389846527	0.808198403185626	1.04832541652472	1.566962427646	0.824397979869077	1.06796742749951	0.634803519290864	33.758212620149	-3.39965113261907	99.3211814920504	0.200067293928569	0.231203009024878	0.182892859169051	0.169453661897467	0.199795242873521	0.152717263593128	0.237963377590216	0.256081494160641	0.196566342258534	0.00254789500979861	0.00248879225241305	0.00780943602754377
159	21.1579515660655	0.15	0.645606087033766	0.409394417446561	0.881817756620971	0.205812342813775	28.0755377789677	19.4648190375423	36.686256520393	31.03	23.75	41.41	0.617315318133324	0.89039921215604	1.16348310617876	0.601817476450067	0.868045537106119	1.13427359776217	0.616690196447066	0.888864870246137	1.16233246770369	0.645606087033766	34.1408712549872	-0.757056420952453	102.585106362449	0.200067293928569	0.231203009024878	0.182892859169051	0.169453661897467	0.199795242873521	0.152717263593128	0.237963377590216	0.256081494160641	0.196566342258534	0.00254789500979861	0.00248879225241305	0.00780943602754377
159	21.1579515660655	0.15	0.646776082011938	0.408923443292051	0.884628720731826	0.159141653698765	23.7526507997636	15.22818776449	32.2771138350371	30.59	23.17	41.98	0.489824177582936	0.764018859193419	1.0382135408039	0.477635348667526	0.745006945145386	1.01237854162325	0.488469118574053	0.760638695575456	1.03416569332438	0.646776082011938	34.5150160979722	0.991074988480141	104.465262537672	0.200067293928569	0.231203009024878	0.182892859169051	0.169453661897467	0.199795242873521	0.152717263593128	0.237963377590216	0.256081494160641	0.196566342258534	0.00254789500979861	0.00248879225241305	0.00780943602754377
159	21.1579515660655	0.15	0.656078600433261	0.412068673542182	0.900088527324339	0.18132475953606	27.6926348108292	18.5055650733239	36.8797045483345	32.75	25.63	40.75	0.556606077704441	0.832932622283255	1.10925916686207	0.542186203716099	0.81135401591295	1.0805218281098	0.558192647278113	0.836143170707988	1.11150354691815	0.656078600433261	35.3688648877584	-2.2574161729517	102.251035144513	0.200067293928569	0.231203009024878	0.182892859169051	0.169453661897467	0.199795242873521	0.152717263593128	0.237963377590216	0.256081494160641	0.196566342258534	0.00254789500979861	0.00248879225241305	0.00780943602754377
159	21.1579515660655	0.15	0.662607379609261	0.419897401630457	0.905317357588065	0.165698752006079	23.07780162105	14.992769954901	31.162833287199	32.73	24.31	42.95	0.451159165250904	0.694452175715228	0.937745186179551	0.439474176763169	0.676465916533277	0.913457656303385	0.449843491545629	0.692057103130212	0.933970763948508	0.662607379609261	35.0203532362292	-2.28061424273428	101.85821796001	0.200067293928569	0.231203009024878	0.182892859169051	0.169453661897467	0.199795242873521	0.152717263593128	0.237963377590216	0.256081494160641	0.196566342258534	0.00254789500979861	0.00248879225241305	0.00780943602754377
159	21.1579515660655	0.15	0.665137699777234	0.418060474046202	0.912214925508267	0.15856036965054	23.7167406407453	15.1866308229412	32.2468504585494	32.21	24.03	42.13	0.464267940400049	0.725040495068047	0.985813049736046	0.452352319936379	0.70643204376603	0.960511767595681	0.463984880002632	0.72295956470772	0.982816484393742	0.665137699777234	34.6071401018177	1.4502187865903	105.225856710208	0.200067293928569	0.231203009024878	0.182892859169051	0.169453661897467	0.199795242873521	0.152717263593128	0.237963377590216	0.256081494160641	0.196566342258534	0.00254789500979861	0.00248879225241305	0.00780943602754377
159	21.1579515660655	0.15	0.665826478637485	0.415186582389582	0.916466374885389	0.182350815058187	25.8061558672883	17.2743998534009	34.3379118811758	32.27	26.11	46.11	0.527168094339367	0.787534277673026	1.04790046100669	0.513624299446784	0.767301257423481	1.02097821540018	0.525829059953886	0.784213342210601	1.04343891942115	0.665826478637485	35.4698140100041	-0.325051016345702	104.518845467982	0.200067293928569	0.231203009024878	0.182892859169051	0.169453661897467	0.199795242873521	0.152717263593128	0.237963377590216	0.256081494160641	0.196566342258534	0.00254789500979861	0.00248879225241305	0.00780943602754377
159	21.1579515660655	0.15	0.681770649096085	0.424764726940605	0.938776571251565	0.155820139812663	23.5730658328847	15.0064906805432	32.1396409852262	30.88	24.3	41.12	0.478314665983658	0.751364416244644	1.02441416650563	0.466343839481213	0.732559947750084	0.998776056018956	0.479163258230797	0.751369897164194	1.02476630541239	0.681770649096085	33.7684106118878	-2.34443183169135	101.06780849468	0.200067293928569	0.231203009024878	0.182892859169051	0.169453661897467	0.199795242873521	0.152717263593128	0.237963377590216	0.256081494160641	0.196566342258534	0.00254789500979861	0.00248879225241305	0.00780943602754377
159	21.1579515660655	0.15	0.684922216204417	0.427151076982702	0.942693355426132	0.147971669764256	24.1416401970794	15.0970276985828	33.1862526955759	31.93	25.1	44.95	0.465583173609095	0.744513534948353	1.02344389628761	0.453695027230615	0.725503213300311	0.997311399370007	0.464377585600162	0.741739688311548	1.01853347838184	0.684922216204417	35.3506547973881	-0.138080495680595	104.464065412709	0.200067293928569	0.231203009024878	0.182892859169051	0.169453661897467	0.199795242873521	0.152717263593128	0.237963377590216	0.256081494160641	0.196566342258534	0.00254789500979861	0.00248879225241305	0.00780943602754377
159	21.1579515660655	0.16	0.4261789078432	0.275900806922938	0.576457008763461	0.223635291771194	21.870318175057	15.5081772432718	28.2324591068423	31.86	23.45	41.52	0.47933438731664	0.675978575587216	0.872622763857791	0.467111340453593	0.658741093723933	0.850370846994273	0.478413014956529	0.67382161175098	0.871188998534929	0.4261789078432	35.8800921190381	2.77858678099097	106.453688466959	0.200067293928569	0.231203009024878	0.182892859169051	0.169453661897467	0.199795242873521	0.152717263593128	0.237963377590216	0.256081494160641	0.196566342258534	0.00254789500979861	0.00248879225241305	0.00780943602754377
159	21.1579515660655	0.16	0.430674016031437	0.27720178832471	0.584146243738164	0.256940117397836	27.3134520151395	20.0614485702264	34.5654554600526	31.26	23.25	42.78	0.631786744571627	0.860171032577813	1.088555320584	0.615856921530639	0.838482745427632	1.06110856932462	0.627925292296616	0.854960266039439	1.08211994155777	0.430674016031437	37.0702020380613	0.962900039899242	105.497127704376	0.200067293928569	0.231203009024878	0.182892859169051	0.169453661897467	0.199795242873521	0.152717263593128	0.237963377590216	0.256081494160641	0.196566342258534	0.00254789500979861	0.00248879225241305	0.00780943602754377
159	21.1579515660655	0.16	0.474035017016323	0.303808324032675	0.644261709999971	0.173033031304944	20.3822859020668	13.4253512472927	27.3392205568409	29.61	22.54	40.42	0.445985706181645	0.677092763100894	0.908199820020144	0.435118262719382	0.660593877105858	0.886069491492335	0.444676487947711	0.674927740681959	0.90531361272119	0.474035017016323	33.7272163339186	0.434641367435814	102.608169575933	0.200067293928569	0.231203009024878	0.182892859169051	0.169453661897467	0.199795242873521	0.152717263593128	0.237963377590216	0.256081494160641	0.196566342258534	0.00254789500979861	0.00248879225241305	0.00780943602754377
159	21.1579515660655	0.16	0.498369303884628	0.320946406878016	0.675792200891241	0.197007625943236	20.7297795958549	14.1955507914445	27.2640084002653	30.26	21.53	40.26	0.461591807178359	0.674063061492949	0.88653431580754	0.4501849478719	0.657405611368061	0.864626274864221	0.457851243673261	0.6697402778074	0.881615414688496	0.498369303884628	34.1483479175265	-0.179565623138545	102.100716106744	0.200067293928569	0.231203009024878	0.182892859169051	0.169453661897467	0.199795242873521	0.152717263593128	0.237963377590216	0.256081494160641	0.196566342258534	0.00254789500979861	0.00248879225241305	0.00780943602754377
159	21.1579515660655	0.16	0.515657558467904	0.327965232095387	0.703349884840421	0.18831368396067	21.8927749583826	14.796352742085	28.9891971746803	32.07	23.53	42.59	0.454372429286256	0.672292254385381	0.890212079484506	0.442741390662175	0.655082897757582	0.867424404852988	0.452472587195875	0.66910812547845	0.885441556460623	0.515657558467904	35.2473398129335	0.0363478848704849	103.746186538202	0.200067293928569	0.231203009024878	0.182892859169051	0.169453661897467	0.199795242873521	0.152717263593128	0.237963377590216	0.256081494160641	0.196566342258534	0.00254789500979861	0.00248879225241305	0.00780943602754377
159	21.1579515660655	0.16	0.5300761639597	0.340777235788437	0.719375092130963	0.168073296225511	19.5712991910498	12.7730310328198	26.3695673492797	30.74	22.45	44.11	0.408904084041805	0.626537596962026	0.844171109882247	0.398698304795388	0.610899933623058	0.823101562450728	0.405144933005252	0.620364330036252	0.835560953765235	0.5300761639597	34.9240288482963	-3.13175412932237	100.236247355188	0.200067293928569	0.231203009024878	0.182892859169051	0.169453661897467	0.199795242873521	0.152717263593128	0.237963377590216	0.256081494160641	0.196566342258534	0.00254789500979861	0.00248879225241305	0.00780943602754377
159	21.1579515660655	0.16	0.530458042728627	0.340738250893933	0.720177834563321	0.18736488610437	24.2679791036442	16.3771477007082	32.1588105065802	31.8	25.29	41.31	0.507140068859334	0.751490114067103	0.995840159274872	0.494222340232654	0.732348370088983	0.970474399945312	0.508303309780702	0.752842522641469	0.995662502628847	0.530458042728627	35.6527510423745	1.01425572808936	105.392408239599	0.200067293928569	0.231203009024878	0.182892859169051	0.169453661897467	0.199795242873521	0.152717263593128	0.237963377590216	0.256081494160641	0.196566342258534	0.00254789500979861	0.00248879225241305	0.00780943602754377
159	21.1579515660655	0.16	0.552731627047679	0.357305403378427	0.748157850716932	0.219519792104187	26.5609016599777	18.741520542146	34.3802827778094	34.11	25.37	46	0.541494742208511	0.767418447444093	0.993342152679674	0.527152393202181	0.747092149976737	0.967031906751293	0.538701410176053	0.764119480712031	0.98898019889782	0.552731627047679	37.187490847277	-0.83378667951156	104.728105967278	0.200067293928569	0.231203009024878	0.182892859169051	0.169453661897467	0.199795242873521	0.152717263593128	0.237963377590216	0.256081494160641	0.196566342258534	0.00254789500979861	0.00248879225241305	0.00780943602754377
159	21.1579515660655	0.16	0.555928352171335	0.35389599360888	0.757960710733791	0.195139156190271	23.5674443487694	16.0945964938574	31.0402922036814	33.96	24.65	41.65	0.46705717479018	0.683915497897823	0.900773821005466	0.45471537104943	0.665843297520847	0.876971223992265	0.466176300241114	0.683011363649977	0.898371408156908	0.555928352171335	35.7109178053789	1.47094811103097	105.562367758002	0.200067293928569	0.231203009024878	0.182892859169051	0.169453661897467	0.199795242873521	0.152717263593128	0.237963377590216	0.256081494160641	0.196566342258534	0.00254789500979861	0.00248879225241305	0.00780943602754377
159	21.1579515660655	0.16	0.558046528946384	0.358448014892283	0.757645043000485	0.202456180901331	23.4432892049335	16.1786213397384	30.7079570701287	32.04	24.22	42.85	0.497216023901213	0.720480367323546	0.943744710745878	0.484494238368033	0.702046132959896	0.91959802755176	0.49533966116689	0.717667549181588	0.941606923612201	0.558046528946384	35.0020640384161	2.44671034277902	106.405458023963	0.200067293928569	0.231203009024878	0.182892859169051	0.169453661897467	0.199795242873521	0.152717263593128	0.237963377590216	0.256081494160641	0.196566342258534	0.00254789500979861	0.00248879225241305	0.00780943602754377
159	21.1579515660655	0.16	0.560745333903804	0.361111133122821	0.760379534684787	0.155897872956768	22.190730076549	14.1288848768252	30.2525752762728	31.5	21.65	41.07	0.441618645911381	0.693603228678341	0.9455878114453	0.430432617297248	0.676034528546037	0.921636439794826	0.438445348066619	0.688306283733276	0.93801793595585	0.560745333903804	34.3126028759854	1.43500071771328	104.558263830944	0.200067293928569	0.231203009024878	0.182892859169051	0.169453661897467	0.199795242873521	0.152717263593128	0.237963377590216	0.256081494160641	0.196566342258534	0.00254789500979861	0.00248879225241305	0.00780943602754377
159	21.1579515660655	0.16	0.562488239842074	0.358645687259428	0.766330792424721	0.162346400418838	22.2894325253912	14.3845508974512	30.1943141533313	32.38	23.76	42.4	0.437472312631822	0.677880711302685	0.918289109973548	0.42621053048998	0.660430132903972	0.894649735317964	0.435842905239533	0.677108431023026	0.915200382093261	0.562488239842074	36.3994390520485	1.57464699884627	106.331703484721	0.200067293928569	0.231203009024878	0.182892859169051	0.169453661897467	0.199795242873521	0.152717263593128	0.237963377590216	0.256081494160641	0.196566342258534	0.00254789500979861	0.00248879225241305	0.00780943602754377
159	21.1579515660655	0.16	0.572764524334444	0.36612779760374	0.779401251065148	0.192129195171428	25.7032450957709	17.4742331240968	33.932257067445	31.27	23.71	42.13	0.550085467344875	0.809133167125343	1.06818086690581	0.536212211712359	0.788726681343307	1.04124115097426	0.548442871223713	0.807021720591771	1.06524562978009	0.572764524334444	35.341961936834	0.677608825600287	104.540414307555	0.200067293928569	0.231203009024878	0.182892859169051	0.169453661897467	0.199795242873521	0.152717263593128	0.237963377590216	0.256081494160641	0.196566342258534	0.00254789500979861	0.00248879225241305	0.00780943602754377
159	21.1579515660655	0.16	0.573089916293536	0.369774244011219	0.776405588575854	0.196527491807783	22.7516276033494	15.5691912348599	29.9340639718388	32.64	23.61	45.9	0.469822961502133	0.686563412212816	0.9033038629235	0.457674054757944	0.66880992727824	0.879945799798536	0.465682206154342	0.679411353185629	0.894063301965762	0.573089916293536	35.9225089803493	-1.10543481752596	103.568219044344	0.200067293928569	0.231203009024878	0.182892859169051	0.169453661897467	0.199795242873521	0.152717263593128	0.237963377590216	0.256081494160641	0.196566342258534	0.00254789500979861	0.00248879225241305	0.00780943602754377
159	21.1579515660655	0.16	0.578773779489042	0.371846816336204	0.78570074264188	0.17944093748219	24.5668528023946	16.3646756770193	32.7690299277699	33.3	25.51	42.72	0.484261836070947	0.726979836287182	0.969697836503417	0.471601017191572	0.707973258955241	0.94434550071891	0.48430061137259	0.724993200058007	0.972063418699	0.578773779489042	36.3290728884739	0.95992074226793	106.253864815888	0.200067293928569	0.231203009024878	0.182892859169051	0.169453661897467	0.199795242873521	0.152717263593128	0.237963377590216	0.256081494160641	0.196566342258534	0.00254789500979861	0.00248879225241305	0.00780943602754377
159	21.1579515660655	0.16	0.582228071442163	0.376740995193917	0.787715147690409	0.198734141150438	23.398135317226	16.0628199906016	30.7334506438504	31.04	24.27	44.54	0.509355281233226	0.741959618660481	0.974563956087736	0.496566749943122	0.723331022572776	0.95009529520243	0.507331508725092	0.739015327631181	0.970903790536567	0.582228071442163	35.5411607182263	5.10502846524697	109.473011708203	0.200067293928569	0.231203009024878	0.182892859169051	0.169453661897467	0.199795242873521	0.152717263593128	0.237963377590216	0.256081494160641	0.196566342258534	0.00254789500979861	0.00248879225241305	0.00780943602754377
159	21.1579515660655	0.16	0.583426002688866	0.376690148944986	0.790161856432746	0.243167159192087	26.5768556960319	19.2564258377774	33.8972855542863	32.71	24.75	43.4	0.579868818400389	0.800308948248435	1.02074907809648	0.564856283144031	0.779589320083738	0.994322357023445	0.578481932472374	0.797694172137896	1.02065462577208	0.583426002688866	35.9079592252434	3.55059230515444	108.060325410812	0.200067293928569	0.231203009024878	0.182892859169051	0.169453661897467	0.199795242873521	0.152717263593128	0.237963377590216	0.256081494160641	0.196566342258534	0.00254789500979861	0.00248879225241305	0.00780943602754377
159	21.1579515660655	0.16	0.586025572508584	0.373566305812775	0.798484839204394	0.152389034651327	20.970556388038	13.2487867890497	28.6923259870262	34.01	25.88	44.11	0.383990866997697	0.60779166100871	0.831592455019723	0.373837220252112	0.591720180275207	0.809603140298302	0.383686897945945	0.606121729819209	0.83012535218381	0.586025572508584	36.0400501105358	0.605283357914912	105.604838427399	0.200067293928569	0.231203009024878	0.182892859169051	0.169453661897467	0.199795242873521	0.152717263593128	0.237963377590216	0.256081494160641	0.196566342258534	0.00254789500979861	0.00248879225241305	0.00780943602754377
159	21.1579515660655	0.16	0.593960229998783	0.381351475729778	0.806568984267788	0.164427761060188	20.9826168922222	13.5976331698373	28.367600614607	32.05	23.13	40.58	0.417768905220013	0.644662551065091	0.871556196910169	0.407077962725508	0.628165271885904	0.849252581046301	0.416914205170789	0.64378954374089	0.869952128851641	0.593960229998783	33.9623735357156	1.33670867308523	104.361710295684	0.200067293928569	0.231203009024878	0.182892859169051	0.169453661897467	0.199795242873521	0.152717263593128	0.237963377590216	0.256081494160641	0.196566342258534	0.00254789500979861	0.00248879225241305	0.00780943602754377
159	21.1579515660655	0.16	0.596184414631852	0.384718073322668	0.807650755941035	0.209619813306591	25.6272445331062	17.8578132140031	33.3966758522092	32.89	24.25	44.21	0.534859314558102	0.767561530671728	1.00026374678535	0.520969641405624	0.747628852123811	0.974288062841998	0.53276752989398	0.762537715920159	0.994542436519961	0.596184414631852	36.2669444219024	-0.487570910710093	104.459017245288	0.200067293928569	0.231203009024878	0.182892859169051	0.169453661897467	0.199795242873521	0.152717263593128	0.237963377590216	0.256081494160641	0.196566342258534	0.00254789500979861	0.00248879225241305	0.00780943602754377
159	21.1579515660655	0.16	0.597903758674375	0.385536701907306	0.810270815441444	0.191923222557085	24.6431201277089	16.748273360394	32.5379668950239	32.62	25.06	44.19	0.505698856127557	0.744076561913916	0.982454267700275	0.49262661925654	0.724842298380092	0.957057977503644	0.503251601718378	0.741850332524834	0.977772535541026	0.597903758674375	36.3185995589947	-0.482610941388115	104.496826399987	0.200067293928569	0.231203009024878	0.182892859169051	0.169453661897467	0.199795242873521	0.152717263593128	0.237963377590216	0.256081494160641	0.196566342258534	0.00254789500979861	0.00248879225241305	0.00780943602754377
159	21.1579515660655	0.16	0.601940133335231	0.384870068108718	0.819010198561745	0.175366643245642	23.849756581519	15.7750571201914	31.9244560428467	32.43	24.95	41.22	0.479117244578126	0.724360588372803	0.969603932167481	0.466773826553853	0.705699006800078	0.944624187046304	0.480014878843055	0.725418588182326	0.971711263252157	0.601940133335231	34.95376413418	1.57228461171831	105.44891667711	0.200067293928569	0.231203009024878	0.182892859169051	0.169453661897467	0.199795242873521	0.152717263593128	0.237963377590216	0.256081494160641	0.196566342258534	0.00254789500979861	0.00248879225241305	0.00780943602754377
159	21.1579515660655	0.16	0.607346897350666	0.391812729858388	0.822881064842944	0.181988651837675	24.5247971999678	16.406809353993	32.6427850459426	31.89	23.55	41.21	0.506608712817815	0.757275572204406	1.007942431591	0.493682592492402	0.737953687447697	0.982224782402993	0.505167741687479	0.756334799140515	1.00900155996628	0.607346897350666	34.5388926261199	-2.58823819449092	101.077001144142	0.200067293928569	0.231203009024878	0.182892859169051	0.169453661897467	0.199795242873521	0.152717263593128	0.237963377590216	0.256081494160641	0.196566342258534	0.00254789500979861	0.00248879225241305	0.00780943602754377
159	21.1579515660655	0.16	0.608016224854047	0.389949470180025	0.82608297952807	0.179169386335336	23.5476819186303	15.678519812851	31.4168440244097	31.87	24.26	43.44	0.484353044713569	0.727453329101053	0.970553613488538	0.471998294236331	0.708897640305509	0.945796986374686	0.48310860781739	0.72428264905439	0.969287057147113	0.608016224854047	35.1433343562307	-0.25886416061388	103.95674567463	0.200067293928569	0.231203009024878	0.182892859169051	0.169453661897467	0.199795242873521	0.152717263593128	0.237963377590216	0.256081494160641	0.196566342258534	0.00254789500979861	0.00248879225241305	0.00780943602754377
159	21.1579515660655	0.16	0.610530685045446	0.395257915606945	0.825803454483946	0.215570166409618	26.6572759865026	18.7179441813963	34.5966077916089	31.9	24.36	44.54	0.57781396885319	0.822897337832905	1.06798070681262	0.563068659982227	0.801897714996644	1.04072677001106	0.574515067008966	2.60005187988279	1.06170620342566	0.610530685045446	36.3023653748429	2.35979444619159	107.077331165858	0.200067293928569	0.231203009024878	0.182892859169051	0.169453661897467	0.199795242873521	0.152717263593128	0.237963377590216	0.256081494160641	0.196566342258534	0.00254789500979861	0.00248879225241305	0.00780943602754377
159	21.1579515660655	0.16	0.61149460367854	0.396015478419172	0.826973728937908	0.22373744062176	27.1877070140899	19.2810476348268	35.094366393353	34.01	25.86	42.51	0.558802885773597	0.78795350879164	1.01710413180968	0.544026480762659	0.767117681933702	0.990208883104744	0.55892378516015	0.78909619332136	1.01697981358352	0.61149460367854	35.864415657023	1.40476683142134	106.178791749997	0.200067293928569	0.231203009024878	0.182892859169051	0.169453661897467	0.199795242873521	0.152717263593128	0.237963377590216	0.256081494160641	0.196566342258534	0.00254789500979861	0.00248879225241305	0.00780943602754377
159	21.1579515660655	0.16	0.621834698826581	0.400074132556934	0.843595265096228	0.171804963848936	24.2195549860247	15.9172233263009	32.5218866457486	33.06	22.65	42.28	0.474318791840937	0.721720731336004	0.969122670831072	0.461966021782648	0.702924827834286	0.943883633885925	0.471125123936909	0.715604370591239	0.961375724174163	0.621834698826581	35.4330758140019	1.84448994637851	105.868529486401	0.200067293928569	0.231203009024878	0.182892859169051	0.169453661897467	0.199795242873521	0.152717263593128	0.237963377590216	0.256081494160641	0.196566342258534	0.00254789500979861	0.00248879225241305	0.00780943602754377
159	21.1579515660655	0.16	0.655075346590126	0.420654353192753	0.8894963399875	0.152136568101693	22.9651713286777	14.5006715877191	31.4296710696363	31.88	25.72	42.84	0.447891863203945	0.709340482127092	0.970789101050239	0.436466032886199	0.691245033979596	0.946024035072993	0.448527936307829	0.710125311416324	0.971046915926697	0.655075346590126	35.1392852671404	-1.46250497053686	103.103332734618	0.200067293928569	0.231203009024878	0.182892859169051	0.169453661897467	0.199795242873521	0.152717263593128	0.237963377590216	0.256081494160641	0.196566342258534	0.00254789500979861	0.00248879225241305	0.00780943602754377
159	21.1579515660655	0.16	0.659707668066198	0.422214341189589	0.897200994942806	0.206428662277918	28.0560050834787	19.4674663074967	36.6445438594607	31	23.82	39.89	0.618096647574001	0.89078477971935	1.1634729118647	0.602590040553741	0.868437061813174	1.13428408307261	0.619450064297886	0.893008707160974	1.16414399546643	0.659707668066198	34.1078746383365	0.0392863224823237	103.138898574477	0.200067293928569	0.231203009024878	0.182892859169051	0.169453661897467	0.199795242873521	0.152717263593128	0.237963377590216	0.256081494160641	0.196566342258534	0.00254789500979861	0.00248879225241305	0.00780943602754377
159	21.1579515660655	0.16	0.664369448513744	0.429160570073128	0.899578326954361	0.193803745623826	25.7419047664548	17.5447063841633	33.9391031487464	32	24.1	44.02	0.539852449411905	0.792081100498927	1.04430975158595	0.526049601491264	0.771829316918227	1.01760903234519	0.537925957972947	0.787802323248327	1.03810607699511	0.664369448513744	34.9616126574257	-0.172611200029322	103.669653419529	0.200067293928569	0.231203009024878	0.182892859169051	0.169453661897467	0.199795242873521	0.152717263593128	0.237963377590216	0.256081494160641	0.196566342258534	0.00254789500979861	0.00248879225241305	0.00780943602754377
159	21.1579515660655	0.16	0.674717881257334	0.430120988725196	0.919314773789471	0.168863478828984	23.2818918524675	15.2174921280553	31.3462915768798	30.3	22.09	38.99	0.494156161069132	0.756030639176833	1.01790511728453	0.481933971859812	0.737331389328223	0.992728806796633	1.51521072238688	0.754995851619908	1.01701462919499	0.674717881257334	32.3463029820006	-2.00542240367429	99.8977190718302	0.200067293928569	0.231203009024878	0.182892859169051	0.169453661897467	0.199795242873521	0.152717263593128	0.237963377590216	0.256081494160641	0.196566342258534	0.00254789500979861	0.00248879225241305	0.00780943602754377
159	21.1579515660655	0.16	0.686966731597712	0.444570463228244	0.929362999967181	0.189487636972749	23.9748774352	16.2332683257776	31.7164865446224	30.71	22.88	39.18	0.520235656262808	0.768334869233685	1.01643408220456	0.507259943951981	0.749171068941387	0.991082193930793	0.520570715167246	0.769012848369981	1.01555327935817	0.686966731597712	32.9830809169928	-2.20145253349751	99.6727777288763	0.200067293928569	0.231203009024878	0.182892859169051	0.169453661897467	0.199795242873521	0.152717263593128	0.237963377590216	0.256081494160641	0.196566342258534	0.00254789500979861	0.00248879225241305	0.00780943602754377
159	21.1579515660655	0.16	0.698763650954038	0.450647640590844	0.946879661317232	0.190355820769766	24.0470657315057	16.3040245274131	31.7901069355984	30.91	22.22	40.32	0.519162679938902	0.765721314319948	1.01227994870099	0.506161597245905	0.746545810163071	0.986930023080237	0.516958382771892	0.762167843369056	1.00926781160175	0.698763650954038	32.748531086187	-0.433605085307499	101.450468900819	0.200067293928569	0.231203009024878	0.182892859169051	0.169453661897467	0.199795242873521	0.152717263593128	0.237963377590216	0.256081494160641	0.196566342258534	0.00254789500979861	0.00248879225241305	0.00780943602754377
159	21.1579515660655	0.16	0.708525731586922	0.454541922532632	0.962509540641213	0.155808505463727	24.1843377116579	15.3952344798164	32.9734409434994	33.05	24.57	41.72	0.458952432412905	0.720967298913978	0.98298216541505	0.447002600413176	0.702195335871913	0.957388071330651	0.458336595841231	0.719612403171254	0.981526885152294	0.708525731586922	34.5292722636295	0.602542508024049	104.355421283268	0.200067293928569	0.231203009024878	0.182892859169051	0.169453661897467	0.199795242873521	0.152717263593128	0.237963377590216	0.256081494160641	0.196566342258534	0.00254789500979861	0.00248879225241305	0.00780943602754377
159	21.1579515660655	0.16	0.714952891897518	0.458238073452986	0.971667710342051	0.145974575477451	22.7298671990942	14.1460759107498	31.3136584874386	30.81	23.45	40.29	0.451781263529946	0.725920614866143	1.00005996620234	0.44048844195665	0.707775347140764	0.975062252324878	0.451341872840163	0.72634702014665	0.999804004361369	0.714952891897518	33.0764231710222	-1.77563966494263	101.111969293074	0.200067293928569	0.231203009024878	0.182892859169051	0.169453661897467	0.199795242873521	0.152717263593128	0.237963377590216	0.256081494160641	0.196566342258534	0.00254789500979861	0.00248879225241305	0.00780943602754377
159	21.1579515660655	0.16	0.735725250578937	0.477251109973255	0.994199391184618	0.17319626126165	26.0674694059899	17.1751246170363	34.9598141949435	29.96	23.51	38.47	0.563839021743493	0.855764180867878	1.14768933999226	0.549991733014765	0.834747519659261	1.11950330630376	0.564618277903853	0.857487922284775	1.15255028717625	0.735725250578937	33.0916494319448	1.00493477714909	103.84117211661	0.200067293928569	0.231203009024878	0.182892859169051	0.169453661897467	0.199795242873521	0.152717263593128	0.237963377590216	0.256081494160641	0.196566342258534	0.00254789500979861	0.00248879225241305	0.00780943602754377
159	21.1579515660655	0.16	0.745129830478117	0.481798427902544	1.00846123305369	0.17428019481422	25.6524120431436	16.9346301159157	34.3701939703715	32.38	23.41	41.52	0.515064688057354	0.780214951048904	1.04536521404045	0.501806018905567	0.760130848715561	1.01845567852556	0.514056493305534	0.777614807276162	1.04353374953341	0.745129830478117	33.9183583420071	0.820007285421067	104.220784335341	0.200067293928569	0.231203009024878	0.182892859169051	0.169453661897467	0.199795242873521	0.152717263593128	0.237963377590216	0.256081494160641	0.196566342258534	0.00254789500979861	0.00248879225241305	0.00780943602754377
159	21.1579515660655	0.17	0.465927422408149	0.303340235049671	0.628514609766627	0.325313945898549	31.5332951259627	24.4431627632873	38.623427488638	32.53	24	44.31	0.739981572519242	0.954625125234203	1.16926867794916	0.720881952465959	0.929985353296076	1.13908875412619	0.736302345574558	0.94914409087142	1.16197864681283	0.465927422408149	37.4554607241514	-0.0704455398516849	104.715358807729	0.200067293928569	0.231203009024878	0.182892859169051	0.169453661897467	0.199795242873521	0.152717263593128	0.237963377590216	0.256081494160641	0.196566342258534	0.00254789500979861	0.00248879225241305	0.00780943602754377
159	21.1579515660655	0.17	0.515612076374447	0.337965802769353	0.693258349979541	0.243987176326277	26.7537502624131	19.4009763722835	34.1065241525427	32.06	24.76	44.35	0.595950774943907	0.821810093244508	1.04766941154511	0.580698282535348	0.800777060424526	1.0208558383137	0.593819240690685	0.818701325533739	1.04295450784546	0.515612076374447	36.3701557459782	-1.79760019176977	102.706181352388	0.200067293928569	0.231203009024878	0.182892859169051	0.169453661897467	0.199795242873521	0.152717263593128	0.237963377590216	0.256081494160641	0.196566342258534	0.00254789500979861	0.00248879225241305	0.00780943602754377
159	21.1579515660655	0.17	0.519104040739476	0.343077888506734	0.695130192972218	0.217810492981174	25.2762177470642	17.797723853158	32.7547116409704	34.04	24.44	47.4	0.515257996927612	0.731766232227921	0.94827446752823	0.501625185483132	0.712404997419561	0.92318480935599	0.510121277302228	0.724501720255699	0.939232044955618	0.519104040739476	37.8517737238343	-0.47543124093406	105.030460982385	0.200067293928569	0.231203009024878	0.182892859169051	0.169453661897467	0.199795242873521	0.152717263593128	0.237963377590216	0.256081494160641	0.196566342258534	0.00254789500979861	0.00248879225241305	0.00780943602754377
159	21.1579515660655	0.17	0.519821337723681	0.339376384293157	0.700266291154206	0.177560584374635	21.7901384731282	14.4682328487459	29.1120440975105	33.19	24.63	46.33	0.429470709519671	0.646811972714238	0.864153235908804	0.418261674348584	0.629930406659725	0.841599138970867	0.425783954063711	0.641745373670441	0.856959000871399	0.519821337723681	37.0011378593114	1.51914068353826	106.884916737037	0.200067293928569	0.231203009024878	0.182892859169051	0.169453661897467	0.199795242873521	0.152717263593128	0.237963377590216	0.256081494160641	0.196566342258534	0.00254789500979861	0.00248879225241305	0.00780943602754377
159	21.1579515660655	0.17	0.52034179831948	0.341766409949129	0.69891718668983	0.217165535494527	23.1255485891815	16.2703976358607	29.9806995425024	35.19	26.39	46.37	0.455857042974354	0.647921730799566	0.839986418624778	0.443587864010003	0.630483220651288	0.817378577292574	0.454908081973649	0.646079933194147	0.837241422872588	0.52034179831948	38.4519198110559	-1.35236789250616	105.02519356632	0.200067293928569	0.231203009024878	0.182892859169051	0.169453661897467	0.199795242873521	0.152717263593128	0.237963377590216	0.256081494160641	0.196566342258534	0.00254789500979861	0.00248879225241305	0.00780943602754377
159	21.1579515660655	0.17	0.52298856324638	0.343286152789262	0.702690973703498	0.213346927079976	22.8163548141959	15.9759760634542	29.6567335649376	31.74	23.73	42.3	0.495594805902463	0.707791930247691	0.91998905459292	0.482984488274283	0.689782296270933	0.896580104267583	0.494407856552963	0.704674343878001	0.917367990422269	0.52298856324638	35.8827756344953	-1.17691105311897	102.896356389163	0.200067293928569	0.231203009024878	0.182892859169051	0.169453661897467	0.199795242873521	0.152717263593128	0.237963377590216	0.256081494160641	0.196566342258534	0.00254789500979861	0.00248879225241305	0.00780943602754377
159	21.1579515660655	0.17	0.529007491662439	0.348787952786141	0.709227030538736	0.168986690254472	21.0492508814191	13.7613938262559	28.3371079365823	31.46	23.78	42.08	0.430672663080287	0.658751362500051	0.886830061919815	0.419772178126558	0.642078121008887	0.864384063891216	0.429200396439999	0.656830782082546	0.884177981495858	0.529007491662439	36.0010257488847	0.635098906997481	104.762678662353	0.200067293928569	0.231203009024878	0.182892859169051	0.169453661897467	0.199795242873521	0.152717263593128	0.237963377590216	0.256081494160641	0.196566342258534	0.00254789500979861	0.00248879225241305	0.00780943602754377
159	21.1579515660655	0.17	0.531080873408488	0.347344262019478	0.714817484797498	0.247685106820931	27.5410569798223	20.0470179909648	35.0350959686798	32.8	24.02	42.12	0.602074998148319	0.827144557739344	1.05221411733037	0.58646402027318	0.80569783527101	1.02493165026884	0.600684201341668	0.824300289729823	1.04788032236327	0.531080873408488	36.1702097137407	-0.705565143821237	103.502488399729	0.200067293928569	0.231203009024878	0.182892859169051	0.169453661897467	0.199795242873521	0.152717263593128	0.237963377590216	0.256081494160641	0.196566342258534	0.00254789500979861	0.00248879225241305	0.00780943602754377
159	21.1579515660655	0.17	0.54993240684367	0.356906374901336	0.742958438786003	0.197128362070084	23.0567463394869	15.7918071285445	30.3216855504294	32.29	23.75	43.23	0.481673766533619	0.703265292119516	0.924856817705413	0.469295066399465	0.685191834998204	0.901088603596944	0.479482254641713	0.700881496609021	0.917289633738392	0.54993240684367	35.9060140471622	0.652128945954166	105.032228804773	0.200067293928569	0.231203009024878	0.182892859169051	0.169453661897467	0.199795242873521	0.152717263593128	0.237963377590216	0.256081494160641	0.196566342258534	0.00254789500979861	0.00248879225241305	0.00780943602754377
159	21.1579515660655	0.17	0.550474090051696	0.359868723439324	0.741079456664069	0.24048061895431	27.3990683432635	19.7966695572989	35.001467129228	29.85	22.89	40.16	0.65225093774859	0.902731036076839	1.15321113440509	0.636270311865036	0.880613464255766	1.1249566166465	0.652415630281589	0.900904838994841	1.15194204850809	0.550474090051696	34.22162296376	2.41173947892301	105.523737619705	0.200067293928569	0.231203009024878	0.182892859169051	0.169453661897467	0.199795242873521	0.152717263593128	0.237963377590216	0.256081494160641	0.196566342258534	0.00254789500979861	0.00248879225241305	0.00780943602754377
159	21.1579515660655	0.17	0.559181450682833	0.366166642002068	0.752196259363597	0.201872377958436	23.9450323543973	16.5114422325794	31.3786224762152	33.32	22.76	45.1	0.488316101808101	0.708160116618809	0.928004131429517	0.475545105990589	0.689639511105331	0.903733916220072	0.48244877421775	0.700467983700302	0.916918990728956	0.559181450682833	36.1888507627971	1.55703197238506	105.697651826098	0.200067293928569	0.231203009024878	0.182892859169051	0.169453661897467	0.199795242873521	0.152717263593128	0.237963377590216	0.256081494160641	0.196566342258534	0.00254789500979861	0.00248879225241305	0.00780943602754377
159	21.1579515660655	0.17	0.559771112035912	0.369800261106969	0.749741962964855	0.213206367623407	24.2357035639006	16.9667578408374	31.5046492869637	30.59	24.26	42.13	0.545859006964269	0.77971744540548	1.01357588384669	0.53227757858119	0.760317423589032	0.988357268596874	0.545346077894735	0.778989192885938	1.01139740370936	0.559771112035912	34.9647328697898	0.927785671381537	104.598872135398	0.200067293928569	0.231203009024878	0.182892859169051	0.169453661897467	0.199795242873521	0.152717263593128	0.237963377590216	0.256081494160641	0.196566342258534	0.00254789500979861	0.00248879225241305	0.00780943602754377
159	21.1579515660655	0.17	0.571091006482249	0.373906874531795	0.768275138432704	0.214298862458417	24.8021998937041	17.3874855707827	32.2169142166255	31.76	22.97	44.35	0.539024548478172	0.768886021187215	0.998747493896258	0.525303747672026	0.749314126049738	0.973324504427451	1.77020942635915	0.761868663427016	0.990382875637431	0.571091006482249	35.4639244481213	1.40373745665207	105.227646589406	0.200067293928569	0.231203009024878	0.182892859169051	0.169453661897467	0.199795242873521	0.152717263593128	0.237963377590216	0.256081494160641	0.196566342258534	0.00254789500979861	0.00248879225241305	0.00780943602754377
159	21.1579515660655	0.17	0.58070280837985	0.383191016762753	0.778214599996947	0.184184048663786	22.5628158152281	15.1488795468712	29.9767520835851	32.27	22.91	47.5	0.462365306996339	0.688649165691231	0.914933024386123	0.450487331697134	0.670958050773815	0.891428769850497	0.455482717485524	0.679326577492942	0.902332577065596	0.58070280837985	36.439422355841	-0.418307314109225	104.272150920807	0.200067293928569	0.231203009024878	0.182892859169051	0.169453661897467	0.199795242873521	0.152717263593128	0.237963377590216	0.256081494160641	0.196566342258534	0.00254789500979861	0.00248879225241305	0.00780943602754377
159	21.1579515660655	0.17	0.582769233683067	0.382288068538856	0.783250398827278	0.181477766372615	21.7043206214423	14.5075910194955	28.9010502233892	34.76	24.73	44.29	0.411437097423869	0.615537249846861	0.819637402269853	0.400432361411823	0.599073433184342	0.79771450495686	0.409497368249636	0.612428548770504	0.813770127138149	0.582769233683067	36.4365544757484	-2.65376070814428	102.361745963891	0.200067293928569	0.231203009024878	0.182892859169051	0.169453661897467	0.199795242873521	0.152717263593128	0.237963377590216	0.256081494160641	0.196566342258534	0.00254789500979861	0.00248879225241305	0.00780943602754377
159	21.1579515660655	0.17	0.59289222890448	0.390346857251384	0.795437600557576	0.193763852243456	23.0865298794611	15.7339648592975	30.4390948996247	32.27	24.56	43.11	0.480151736159346	0.704529182736003	0.92890662931266	0.467815770831456	0.68642855554628	0.905041340261105	0.479670301315156	0.70219581190008	0.926504000971197	0.59289222890448	35.6282862673622	0.45441074493274	104.77351045322	0.200067293928569	0.231203009024878	0.182892859169051	0.169453661897467	0.199795242873521	0.152717263593128	0.237963377590216	0.256081494160641	0.196566342258534	0.00254789500979861	0.00248879225241305	0.00780943602754377
159	21.1579515660655	0.17	0.594686964830622	0.387186041734716	0.802187887926527	0.185818261469221	23.199541299739	15.6175838631958	30.7814987362821	31.36	24.36	41.27	0.490180631175399	0.728151415539045	0.966122199902692	0.47779576830738	0.70975400271802	0.941712237128659	0.489912661378885	0.728942756119967	0.965062491272874	0.594686964830622	34.9347929527876	1.54049943165001	105.316574324749	0.200067293928569	0.231203009024878	0.182892859169051	0.169453661897467	0.199795242873521	0.152717263593128	0.237963377590216	0.256081494160641	0.196566342258534	0.00254789500979861	0.00248879225241305	0.00780943602754377
159	21.1579515660655	0.17	0.598641027365014	0.394100722383747	0.803181332346281	0.212858027488011	26.3762898991326	18.4571012690994	34.2954785291658	35.22	25.28	50.86	0.51680478319697	0.738544616736926	0.960284450276881	0.502890866600823	0.718660806575101	0.93443074654938	0.509518275346713	0.728698940903579	0.947742160004654	0.598641027365014	39.2433627725788	-2.53551325584853	104.499125109694	0.200067293928569	0.231203009024878	0.182892859169051	0.169453661897467	0.199795242873521	0.152717263593128	0.237963377590216	0.256081494160641	0.196566342258534	0.00254789500979861	0.00248879225241305	0.00780943602754377
159	21.1579515660655	0.17	0.603970797517426	0.396635160727028	0.811306434307824	0.215932074935096	26.3584195740605	18.516487190236	34.200351957885	32.15	25.43	44.95	0.567198016043164	0.807412504047959	1.04762699205275	0.552657657560598	0.786714146648785	1.02077063573697	0.565851730857641	0.804746016091843	1.04134914914705	0.603970797517426	36.5208167254665	-1.44803857908014	103.558507010405	0.200067293928569	0.231203009024878	0.182892859169051	0.169453661897467	0.199795242873521	0.152717263593128	0.237963377590216	0.256081494160641	0.196566342258534	0.00254789500979861	0.00248879225241305	0.00780943602754377
159	21.1579515660655	0.17	0.607523069326055	0.395041638626202	0.820004500025909	0.198287663138957	24.0388806919571	16.4921102537278	31.5856511301865	31.6	23.85	44.63	0.513780465041216	0.748885807272139	0.983991149503063	0.500740598642784	0.729878913201679	0.959017227760574	0.510297780697138	0.743107847307952	0.977050732163611	0.607523069326055	35.3859422090379	-1.17147099802667	102.617962047244	0.200067293928569	0.231203009024878	0.182892859169051	0.169453661897467	0.199795242873521	0.152717263593128	0.237963377590216	0.256081494160641	0.196566342258534	0.00254789500979861	0.00248879225241305	0.00780943602754377
159	21.1579515660655	0.17	0.616070671747456	0.401126722926601	0.831014620568312	0.183193281123421	24.0954490374003	16.1517027341083	32.0391953406923	30.95	23.94	42.26	0.513646487278336	0.766268607167883	1.01889072705743	0.500773166043598	0.747063916438981	0.993354666834363	0.512643098400742	0.765351715937579	1.01523633379483	0.616070671747456	34.9676941944991	0.324687114017269	104.19322003952	0.200067293928569	0.231203009024878	0.182892859169051	0.169453661897467	0.199795242873521	0.152717263593128	0.237963377590216	0.256081494160641	0.196566342258534	0.00254789500979861	0.00248879225241305	0.00780943602754377
159	21.1579515660655	0.17	0.620209433356079	0.408427418178236	0.831991448533922	0.221213040677098	27.5874530913434	19.5057844114836	35.6691217712032	33.03	24.89	43.43	0.581777820749959	0.82282096433274	1.06386410791552	0.566634112391995	0.801402889820015	1.03617166724803	0.579947466137595	0.82089221482644	1.06007526685857	0.620209433356079	35.8436095381993	-0.0531480967085473	104.510092069476	0.200067293928569	0.231203009024878	0.182892859169051	0.169453661897467	0.199795242873521	0.152717263593128	0.237963377590216	0.256081494160641	0.196566342258534	0.00254789500979861	0.00248879225241305	0.00780943602754377
159	21.1579515660655	0.17	0.629985538092069	0.410786449172403	0.849184627011735	0.176270124964931	24.4122861165256	16.1728599706172	32.651712262434	32.82	23.92	44.63	0.485458058233508	0.732779547754725	0.980101037275941	0.472866921756847	0.713773730183872	0.954680538610898	0.48186670334418	0.728175044152415	0.975212377158188	0.629985538092069	36.0183537730907	-0.607569205671903	104.076609331078	0.200067293928569	0.231203009024878	0.182892859169051	0.169453661897467	0.199795242873521	0.152717263593128	0.237963377590216	0.256081494160641	0.196566342258534	0.00254789500979861	0.00248879225241305	0.00780943602754377
159	21.1579515660655	0.17	0.63163858188117	0.411125148841748	0.852152014920592	0.211298929224698	26.931641629179	18.8079046205235	35.0553786378345	32.41	24.1	41.72	0.571476919059104	0.81831612260796	1.06515532615682	0.556757722013924	0.797239232444583	1.03772074287524	0.570278948287263	0.817451119905356	1.06400327961662	0.63163858188117	34.6584935368694	3.62116293206078	107.487427332694	0.200067293928569	0.231203009024878	0.182892859169051	0.169453661897467	0.199795242873521	0.152717263593128	0.237963377590216	0.256081494160641	0.196566342258534	0.00254789500979861	0.00248879225241305	0.00780943602754377
159	21.1579515660655	0.17	0.635635988038553	0.419576596001872	0.851695380075234	0.205707508609344	24.4108152231622	16.9216588061396	31.8999716401847	32.14	24.46	40.7	0.5184507663226	0.747905746357203	0.977360726391807	0.505161648533373	0.728735155427078	0.952308662320784	0.518534496678052	0.748490788326759	0.976961022188711	0.635635988038553	34.4786361552935	0.897584821905237	104.58500794752	0.200067293928569	0.231203009024878	0.182892859169051	0.169453661897467	0.199795242873521	0.152717263593128	0.237963377590216	0.256081494160641	0.196566342258534	0.00254789500979861	0.00248879225241305	0.00780943602754377
159	21.1579515660655	0.17	0.640663785067463	0.420794403271536	0.86053316686339	0.176907472390182	23.763519457807	15.7606181005567	31.7664208150573	33.69	24.99	44.93	0.460940162247012	0.694995617846658	0.929051073446303	0.448811142799676	0.676707744376092	0.904604345952507	0.458987789094359	0.691342779813237	0.924304834190073	0.640663785067463	36.0567722000401	0.543819988799235	105.430996112111	0.200067293928569	0.231203009024878	0.182892859169051	0.169453661897467	0.199795242873521	0.152717263593128	0.237963377590216	0.256081494160641	0.196566342258534	0.00254789500979861	0.00248879225241305	0.00780943602754377
159	21.1579515660655	0.17	0.648793585094374	0.42817195592162	0.869415214267128	0.220816802064247	27.9545997988069	19.7559474303467	36.1532521672671	32.54	23.83	42.94	0.598010183037435	0.846182416781688	1.09435465052594	0.582573900825971	0.82434012887703	1.06610635692809	0.595142993812705	0.842592479908376	1.08909005191443	0.648793585094374	35.4568048811575	2.13196772216761	106.382346751241	0.200067293928569	0.231203009024878	0.182892859169051	0.169453661897467	0.199795242873521	0.152717263593128	0.237963377590216	0.256081494160641	0.196566342258534	0.00254789500979861	0.00248879225241305	0.00780943602754377
159	21.1579515660655	0.17	0.652171183267639	0.430678752598352	0.873663613936927	0.211075285445122	25.3046438770663	17.6665537382975	32.9427340158351	30.75	22.59	42.48	0.565333289316995	0.809753717104742	1.05417414489249	0.551219646983034	0.789538076954452	1.02785650692587	0.562075117020442	0.80512889275361	1.04760386464234	0.652171183267639	33.9962910923506	2.0852878322144	104.990630865134	0.200067293928569	0.231203009024878	0.182892859169051	0.169453661897467	0.199795242873521	0.152717263593128	0.237963377590216	0.256081494160641	0.196566342258534	0.00254789500979861	0.00248879225241305	0.00780943602754377
159	21.1579515660655	0.17	0.65766199310339	0.429702157586026	0.885621828620754	0.237391259706194	30.8734226601221	22.2339195215185	39.5129257987257	32.26	24.85	43	0.678678807342051	0.942395138619611	1.20611146989717	0.661244843510696	0.918186805334704	1.17512876715871	0.677431684264879	0.940904097343077	1.20427025815911	0.65766199310339	36.3886541955759	0.82911117458251	105.547065130736	0.200067293928569	0.231203009024878	0.182892859169051	0.169453661897467	0.199795242873521	0.152717263593128	0.237963377590216	0.256081494160641	0.196566342258534	0.00254789500979861	0.00248879225241305	0.00780943602754377
159	21.1579515660655	0.17	0.658997810896465	0.435472401853031	0.882523219939898	0.226775314214908	26.1565674320253	18.6157022140936	33.697432649957	33.43	24.63	44.75	0.548649740717538	0.770897265899364	0.99314479108119	0.534273451409139	0.750697416525282	0.967121381641426	0.546264853773271	0.767483292686951	0.98727975129032	0.658997810896465	35.4219787916505	-1.84199356988546	102.271631644922	0.200067293928569	0.231203009024878	0.182892859169051	0.169453661897467	0.199795242873521	0.152717263593128	0.237963377590216	0.256081494160641	0.196566342258534	0.00254789500979861	0.00248879225241305	0.00780943602754377
159	21.1579515660655	0.17	0.660201727414446	0.432646437382443	0.887757017446449	0.179287445713205	24.923558296045	16.5979474771251	33.2491691149648	33.34	26.07	43.99	0.49045516932544	0.736469856958271	0.982484544591101	0.477622167925443	0.717199759920859	0.956777351916275	0.49038661399531	0.736393237867699	0.981935627755866	0.660201727414446	36.3040094635742	-3.4090561415083	101.787387178884	0.200067293928569	0.231203009024878	0.182892859169051	0.169453661897467	0.199795242873521	0.152717263593128	0.237963377590216	0.256081494160641	0.196566342258534	0.00254789500979861	0.00248879225241305	0.00780943602754377
159	21.1579515660655	0.17	0.672430003823265	0.438101893329033	0.906758114317496	0.22250079661435	28.3762842516123	20.0944758545525	36.658092648672	31.55	24.31	43.24	0.627053379468974	0.885489378550498	1.14392537763202	0.6111546405634	0.863038077123568	1.11492151368374	0.625626870581216	0.882694452689582	1.14113905060656	0.672430003823265	35.8300648746326	2.53759694299248	106.950059698087	0.200067293928569	0.231203009024878	0.182892859169051	0.169453661897467	0.199795242873521	0.152717263593128	0.237963377590216	0.256081494160641	0.196566342258534	0.00254789500979861	0.00248879225241305	0.00780943602754377
159	21.1579515660655	0.17	0.683522710856135	0.447677469391813	0.919367952320457	0.20790427157647	27.2339975252555	18.9344582465105	35.5335368040005	30.85	22.46	39.25	0.603955211973127	0.868686842480565	1.133418472988	0.58884686277184	0.846956052013699	1.10506524125556	0.603671114298184	0.868935829227083	1.12956002528077	0.683522710856135	33.7735356607057	-0.870680537316332	101.721491767103	0.200067293928569	0.231203009024878	0.182892859169051	0.169453661897467	0.199795242873521	0.152717263593128	0.237963377590216	0.256081494160641	0.196566342258534	0.00254789500979861	0.00248879225241305	0.00780943602754377
159	21.1579515660655	0.17	0.695938452548821	0.459904377091462	0.931972528006179	0.215911840995961	28.8675186708356	20.2785872645052	37.4564500771659	31.17	23.19	41.44	0.640435356055302	0.911689722624311	1.18294408919332	0.624315481051556	0.888742325620147	1.15316917018874	0.638695509050417	0.908959416759275	1.17967913389521	0.695938452548821	34.8389606290131	-0.557098190958383	103.06747568821	0.200067293928569	0.231203009024878	0.182892859169051	0.169453661897467	0.199795242873521	0.152717263593128	0.237963377590216	0.256081494160641	0.196566342258534	0.00254789500979861	0.00248879225241305	0.00780943602754377
159	21.1579515660655	0.17	0.696213276929992	0.458792240311916	0.933634313548068	0.16430966983473	24.5888253579374	15.9308893628349	33.2467613530398	32.33	24.01	42.57	0.485323644229341	0.749081740400046	1.01283983657075	0.472842309330186	0.729817193576615	0.986792077823044	0.48572213563612	0.745949427692193	1.01035858184394	0.696213276929992	34.9470843152738	-3.16989012174105	100.899488697908	0.200067293928569	0.231203009024878	0.182892859169051	0.169453661897467	0.199795242873521	0.152717263593128	0.237963377590216	0.256081494160641	0.196566342258534	0.00254789500979861	0.00248879225241305	0.00780943602754377
159	21.1579515660655	0.17	0.712069512329848	0.469366860927886	0.954772163731809	0.192509983357339	27.432380420219	18.6605362306619	36.2042246097761	33.81	25.18	45.56	0.543857729803866	0.799511437079809	1.05516514435575	0.529519836881021	0.778433664810995	1.02734749274097	0.541305420263697	0.794699811378411	1.04871376296918	0.712069512329848	36.4908914419371	-1.16529357829388	104.279435511754	0.200067293928569	0.231203009024878	0.182892859169051	0.169453661897467	0.199795242873521	0.152717263593128	0.237963377590216	0.256081494160641	0.196566342258534	0.00254789500979861	0.00248879225241305	0.00780943602754377
159	21.1579515660655	0.17	0.721847545708032	0.473020687423979	0.970674403992085	0.191239914290979	25.9711723332448	17.632486721958	34.3098579445317	32.73	23.68	42.84	0.530634668957416	0.781580309731664	1.03252595050591	0.516891885498367	0.761338343684472	1.00578480187058	0.528461895041186	0.778451952742347	1.0285226425445	0.721847545708032	34.5119873317652	0.900120036622187	104.659884140165	0.200067293928569	0.231203009024878	0.182892859169051	0.169453661897467	0.199795242873521	0.152717263593128	0.237963377590216	0.256081494160641	0.196566342258534	0.00254789500979861	0.00248879225241305	0.00780943602754377
159	21.1579515660655	0.17	0.75845784551658	0.498087395413763	1.0188282956194	0.204956073753148	28.3009325208312	19.5982854181155	37.0035796235469	32.56	23.81	44.26	0.592914337672836	0.856198810412354	1.11948328315187	0.57760480296992	0.834091054590405	1.09057730621089	0.589065350747106	0.849648420485914	1.1129626425293	0.75845784551658	34.7894885143021	0.406516466297668	104.19687616549	0.200067293928569	0.231203009024878	0.182892859169051	0.169453661897467	0.199795242873521	0.152717263593128	0.237963377590216	0.256081494160641	0.196566342258534	0.00254789500979861	0.00248879225241305	0.00780943602754377
159	21.1579515660655	0.18	0.496255408288113	0.328652874161782	0.663857942414444	0.201676443440063	22.590872872008	15.5734062052549	29.6083395387611	34.11	25.51	46.54	0.450057155297638	0.652855505498587	0.855653855699535	0.438138062204603	0.635565600306007	0.832993138407412	0.447933760016207	0.649047139461422	0.852167416552849	0.496255408288113	39.6174236282233	-3.99321250654539	103.016675809002	0.200067293928569	0.231203009024878	0.182892859169051	0.169453661897467	0.199795242873521	0.152717263593128	0.237963377590216	0.256081494160641	0.196566342258534	0.00254789500979861	0.00248879225241305	0.00780943602754377
159	21.1579515660655	0.18	0.504091386513552	0.334241664270783	0.673941108756322	0.2100310501849	26.0728893097136	18.1781484123558	33.9676302070714	32.58	24.83	42.49	0.549617266735812	0.788315170128653	1.02701307352149	0.535420767170244	0.767953153417047	1.00048553966385	0.548345997460506	0.786873288466343	1.02774319830243	0.504091386513552	36.5785906424468	2.45168817575578	107.387804764493	0.200067293928569	0.231203009024878	0.182892859169051	0.169453661897467	0.199795242873521	0.152717263593128	0.237963377590216	0.256081494160641	0.196566342258534	0.00254789500979861	0.00248879225241305	0.00780943602754377
159	21.1579515660655	0.18	0.540953434652781	0.359104989236898	0.722801880068664	0.239254389524104	26.4718106373769	19.101956721694	33.8416645530597	34.46	26.63	43.8	0.546504459002885	0.757355006190356	0.968205553377826	0.531953804056983	0.73719046556294	0.942427127068897	0.546807718259992	0.757463211839782	0.968577180668246	0.540953434652781	37.4733313806106	0.355743677089446	106.346968898868	0.200067293928569	0.231203009024878	0.182892859169051	0.169453661897467	0.199795242873521	0.152717263593128	0.237963377590216	0.256081494160641	0.196566342258534	0.00254789500979861	0.00248879225241305	0.00780943602754377
159	21.1579515660655	0.18	0.549542895499254	0.364125505923905	0.734960285074603	0.17935042509791	22.6621624956272	15.0935812014559	30.2307437897984	32.37	24.41	42.55	0.459289217837809	0.68959690534715	0.919904592856491	0.447469581916284	0.671850387385799	0.896231192855314	0.457927936962891	0.687559207801175	0.918470160750576	0.549542895499254	36.2929771727689	0.752806595163855	105.660317459712	0.200067293928569	0.231203009024878	0.182892859169051	0.169453661897467	0.199795242873521	0.152717263593128	0.237963377590216	0.256081494160641	0.196566342258534	0.00254789500979861	0.00248879225241305	0.00780943602754377
159	21.1579515660655	0.18	0.557839330582423	0.373305441126363	0.742373220038484	0.180511913079901	21.7006139289843	14.4816334085705	28.9195944493981	32.12	23.72	42.83	0.443917751363791	0.665207264041592	0.886496776719392	0.432542471172491	0.648161496012459	0.863780520852427	0.441871139569543	0.66185194247292	0.883912964615621	0.557839330582423	35.7309939076122	-0.576224480872661	103.56805976966	0.200067293928569	0.231203009024878	0.182892859169051	0.169453661897467	0.199795242873521	0.152717263593128	0.237963377590216	0.256081494160641	0.196566342258534	0.00254789500979861	0.00248879225241305	0.00780943602754377
159	21.1579515660655	0.18	0.56949770704291	0.378436758348318	0.760558655737502	0.194979438645011	21.8757278499655	14.9357664968847	28.8156892030463	32.17	22.74	42.08	0.457157617013957	0.669577662212516	0.881997707411075	0.445432860945334	0.652404953137429	0.859377045329525	0.454821881696469	0.665214687882038	0.877601238885081	0.56949770704291	34.7214795221086	3.30019327544947	106.454296746019	0.200067293928569	0.231203009024878	0.182892859169051	0.169453661897467	0.199795242873521	0.152717263593128	0.237963377590216	0.256081494160641	0.196566342258534	0.00254789500979861	0.00248879225241305	0.00780943602754377
159	21.1579515660655	0.18	0.573560111803915	0.382426014467006	0.764694209140823	0.213845811107753	23.4341460053096	16.4189778501876	30.4493141604315	30.66	21.76	40.43	0.527045689994834	0.752231092794056	0.977416495593278	0.513913629174872	0.733488231124255	0.953062833073638	0.524631100491329	0.748538254082434	0.97167129290666	0.573560111803915	34.5179773344719	0.335907833802837	103.531316938062	0.200067293928569	0.231203009024878	0.182892859169051	0.169453661897467	0.199795242873521	0.152717263593128	0.237963377590216	0.256081494160641	0.196566342258534	0.00254789500979861	0.00248879225241305	0.00780943602754377
159	21.1579515660655	0.18	0.578276438464522	0.385202230189586	0.771350646739457	0.179043122607869	21.3329378428376	14.200836913459	28.4650387722162	28.9	22.17	40.63	0.483009182062564	0.725591380371024	0.968173578679484	0.471427523189569	0.70819305304988	0.944958582910191	0.480976307034502	0.72167132635568	0.96612124518947	0.578276438464522	33.8594106067597	0.24892062766598	103.042057755622	0.200067293928569	0.231203009024878	0.182892859169051	0.169453661897467	0.199795242873521	0.152717263593128	0.237963377590216	0.256081494160641	0.196566342258534	0.00254789500979861	0.00248879225241305	0.00780943602754377
159	21.1579515660655	0.18	0.589596062305394	0.39181226245707	0.787379862153717	0.208181915818545	23.3075322591576	16.2105623598413	30.4045021584739	31.85	23.44	43.66	0.501180633951911	0.720597073327787	0.940013512703663	0.488402574989157	0.702224791424625	0.916047007860092	0.498083297597647	0.716918204231543	0.933091659499955	0.589596062305394	35.3634033952339	-0.0388910854904357	104.244476712174	0.200067293928569	0.231203009024878	0.182892859169051	0.169453661897467	0.199795242873521	0.152717263593128	0.237963377590216	0.256081494160641	0.196566342258534	0.00254789500979861	0.00248879225241305	0.00780943602754377
159	21.1579515660655	0.18	0.595706885348999	0.39663048072368	0.794783289974318	0.177280067466139	22.5719936610608	14.980076919033	30.1639104030887	34.26	25.59	41.54	0.43100767930048	0.649442767058034	0.867877854815588	0.419566307136534	0.632202896972299	0.844839486808065	0.431149619896547	0.650752613811336	0.869927837116905	0.595706885348999	35.8362358763407	-1.31196194909247	103.537081825258	0.200067293928569	0.231203009024878	0.182892859169051	0.169453661897467	0.199795242873521	0.152717263593128	0.237963377590216	0.256081494160641	0.196566342258534	0.00254789500979861	0.00248879225241305	0.00780943602754377
159	21.1579515660655	0.18	0.596185397034354	0.399316873139924	0.793053920928784	0.240310128081609	27.3308801198993	19.7438604576312	34.9178997821674	30.88	23.45	41.92	0.62915334007816	0.870919572776066	1.11268580547397	0.613404968145573	0.849119536947371	1.08483410574917	0.627630043791955	0.86950636225722	1.10841967978353	0.596185397034354	35.0120782952803	0.0248884747586595	103.665419786284	0.200067293928569	0.231203009024878	0.182892859169051	0.169453661897467	0.199795242873521	0.152717263593128	0.237963377590216	0.256081494160641	0.196566342258534	0.00254789500979861	0.00248879225241305	0.00780943602754377
159	21.1579515660655	0.18	0.599921751033395	0.39734283954256	0.802500662524229	0.195610603033767	25.3551626702394	17.327505163278	33.3828201772008	32.97	24.92	46.03	0.517752121998704	0.757621432077835	0.997490742156967	0.504288803230404	0.737920694191173	0.971552585151942	0.51433789722604	0.7528224321943	0.990757708938764	0.599921751033395	36.9920809588118	0.804205049445548	106.178815329452	0.200067293928569	0.231203009024878	0.182892859169051	0.169453661897467	0.199795242873521	0.152717263593128	0.237963377590216	0.256081494160641	0.196566342258534	0.00254789500979861	0.00248879225241305	0.00780943602754377
159	21.1579515660655	0.18	0.619840793678437	0.412108636046535	0.827572951310339	0.188827557328453	25.2514556085158	17.080068483271	33.4228427337606	31.98	24.89	43.11	0.52592184784283	0.777531554241669	1.02914126064051	0.512480699312907	0.757659938049774	1.00283917678664	0.526403397315006	0.77539191155646	1.02884742834888	0.619840793678437	36.4024751838781	-0.0468770418259426	104.978123842013	0.200067293928569	0.231203009024878	0.182892859169051	0.169453661897467	0.199795242873521	0.152717263593128	0.237963377590216	0.256081494160641	0.196566342258534	0.00254789500979861	0.00248879225241305	0.00780943602754377
159	21.1579515660655	0.18	0.628026449080124	0.42155431716793	0.834498580992318	0.199503913178847	24.4324695279301	16.7913547264247	32.0735843294355	33.49	23.51	44.43	0.494102972927776	0.718950675892727	0.943798378857678	0.481144761151528	0.700095668687059	0.919046576222591	0.490594368342932	0.713291689136068	0.936624243167304	0.628026449080124	36.398995487836	0.145741283576374	104.959201545205	0.200067293928569	0.231203009024878	0.182892859169051	0.169453661897467	0.199795242873521	0.152717263593128	0.237963377590216	0.256081494160641	0.196566342258534	0.00254789500979861	0.00248879225241305	0.00780943602754377
159	21.1579515660655	0.18	0.629681503769325	0.419826587365605	0.839536420173044	0.207192589351436	23.7876418409859	16.5226757099964	31.0526079719755	31.99	22.29	41.42	0.508522072088508	0.732117553560584	0.95571303503266	0.495522046159897	0.713401459016271	0.931280871872644	0.505855781329297	0.726746440934663	0.949856959187674	0.629681503769325	34.641546185505	1.0396934142362	104.361977435487	0.200067293928569	0.231203009024878	0.182892859169051	0.169453661897467	0.199795242873521	0.152717263593128	0.237963377590216	0.256081494160641	0.196566342258534	0.00254789500979861	0.00248879225241305	0.00780943602754377
159	21.1579515660655	0.18	0.630937013962848	0.419921821227109	0.841952206698586	0.262251584390065	29.8453860268984	22.0298684439519	37.6609036098449	32.34	25.6	41.21	0.670864489353084	0.908866510366193	1.1468685313793	0.65360761632387	0.885487431254377	1.11736724618488	0.672367669459977	0.910636774924599	1.15108193516145	0.630937013962848	35.9838958185639	2.64560014814879	107.431738907435	0.200067293928569	0.231203009024878	0.182892859169051	0.169453661897467	0.199795242873521	0.152717263593128	0.237963377590216	0.256081494160641	0.196566342258534	0.00254789500979861	0.00248879225241305	0.00780943602754377
159	21.1579515660655	0.18	0.633328818776168	0.420898940083343	0.845758697468993	0.193599201290972	25.4176398828036	17.3183978405634	33.5168819250437	34.61	26.12	44.61	0.493255713475371	0.723935101310993	0.954614489146614	0.480091866608377	0.704614958523077	0.929138050437776	0.492606504242147	0.722738734571819	0.951868664520793	0.633328818776168	37.1992121302139	-3.65673593004627	102.348988902623	0.200067293928569	0.231203009024878	0.182892859169051	0.169453661897467	0.199795242873521	0.152717263593128	0.237963377590216	0.256081494160641	0.196566342258534	0.00254789500979861	0.00248879225241305	0.00780943602754377
159	21.1579515660655	0.18	0.634851296770802	0.426273964215788	0.843428629325816	0.199103316394484	24.0064396919678	16.4891338759258	31.5237455080098	32.7	23.69	42.37	0.496648171038549	0.723067351861964	0.949486532685378	0.483791813779655	0.704349851748471	0.924907889717287	0.494022454582816	0.720477679923079	0.945133656061402	0.634851296770802	35.462655590913	0.296117860744248	104.290089728808	0.200067293928569	0.231203009024878	0.182892859169051	0.169453661897467	0.199795242873521	0.152717263593128	0.237963377590216	0.256081494160641	0.196566342258534	0.00254789500979861	0.00248879225241305	0.00780943602754377
159	21.1579515660655	0.18	0.64225515561378	0.426288090774736	0.858222220452825	0.188488378375421	23.0977779817655	15.6150364019718	30.5805195615592	34.33	24.83	45.2	0.448402289986348	0.66327713070922	0.878151971432092	0.43648688593582	0.645651852724766	0.854816819513712	0.446054038630967	0.659920584448774	0.873753677447092	0.64225515561378	35.9332911592412	-1.9196720860705	103.063962617288	0.200067293928569	0.231203009024878	0.182892859169051	0.169453661897467	0.199795242873521	0.152717263593128	0.237963377590216	0.256081494160641	0.196566342258534	0.00254789500979861	0.00248879225241305	0.00780943602754377
159	21.1579515660655	0.18	0.648523381466647	0.430165142787133	0.866881620146161	0.196702074765521	26.3699315918045	18.0498359827983	34.6900272008106	32.22	24.52	43.7	0.551711826718716	0.806024118048882	1.06033640937905	0.53755062702652	0.785335294754478	1.03311996248244	0.549794700996229	0.803954982437113	1.05724700328748	0.648523381466647	35.585792176678	-0.520841954807577	103.893032117791	0.200067293928569	0.231203009024878	0.182892859169051	0.169453661897467	0.199795242873521	0.152717263593128	0.237963377590216	0.256081494160641	0.196566342258534	0.00254789500979861	0.00248879225241305	0.00780943602754377
159	21.1579515660655	0.18	0.651865271475001	0.433365327003966	0.870365215946036	0.212274971151732	26.7763900005842	18.7230615188019	34.8297184823665	31.72	24.48	43.14	0.581161741173886	0.831136158980388	1.08111057678689	0.566379493249762	0.809995640101882	1.053611786954	0.579283904837757	0.830872560066354	1.07963981694683	0.651865271475001	35.5018541160468	-3.82945499998818	100.382226155241	0.200067293928569	0.231203009024878	0.182892859169051	0.169453661897467	0.199795242873521	0.152717263593128	0.237963377590216	0.256081494160641	0.196566342258534	0.00254789500979861	0.00248879225241305	0.00780943602754377
159	21.1579515660655	0.18	0.653564736265065	0.435501152836162	0.871628319693969	0.17904322509984	23.0923718071526	15.3720535734383	30.8126900408668	31.14	24.2	39.91	0.485908892095617	0.729947286942987	0.973985681790358	0.47368515131653	0.711584407474971	0.949483663633413	0.486542230461123	0.731058516344636	0.977408642467965	0.653564736265065	33.4393292299794	-0.480486401492479	102.577390593297	0.200067293928569	0.231203009024878	0.182892859169051	0.169453661897467	0.199795242873521	0.152717263593128	0.237963377590216	0.256081494160641	0.196566342258534	0.00254789500979861	0.00248879225241305	0.00780943602754377
159	21.1579515660655	0.18	0.655195258531596	0.440165028928962	0.870225488134229	0.239482005325854	27.4164935118205	19.7884058604073	35.0445811632338	32.71	23.8	43.26	0.595837262328031	0.82552220486856	1.05520714740909	0.580410558694226	0.804148774231016	1.02788698976781	0.593022226997366	2.49572296142589	3.29131060242649	0.655195258531596	35.5043479455085	-2.46212536345824	101.587784027672	0.200067293928569	0.231203009024878	0.182892859169051	0.169453661897467	0.199795242873521	0.152717263593128	0.237963377590216	0.256081494160641	0.196566342258534	0.00254789500979861	0.00248879225241305	0.00780943602754377
159	21.1579515660655	0.18	0.655857940627006	0.436535919020235	0.875179962233777	0.220253968924172	26.3664846073705	18.6209320273368	34.1120371874043	30.33	22.9	40.99	0.603957549379005	0.855179397348579	1.10640124531815	0.58900817221873	0.834011685538693	1.07901519885865	0.602750261741794	0.851506608987043	1.10409028685697	0.655857940627006	33.8188982971393	-1.26723367216142	101.391661326834	0.200067293928569	0.231203009024878	0.182892859169051	0.169453661897467	0.199795242873521	0.152717263593128	0.237963377590216	0.256081494160641	0.196566342258534	0.00254789500979861	0.00248879225241305	0.00780943602754377
159	21.1579515660655	0.18	0.659526001043074	0.436908101668516	0.882143900417632	0.193421787908553	26.2294053033661	17.8667450737709	34.5920655329613	31.57	25.05	40.22	0.557184101877616	0.817978181050718	1.07877226022382	0.543051493565429	0.797230702431444	1.05140991129746	0.557652593973907	0.820325298108374	1.08232143312183	0.659526001043074	34.8996637470808	-2.8300989807035	100.751620882187	0.200067293928569	0.231203009024878	0.182892859169051	0.169453661897467	0.199795242873521	0.152717263593128	0.237963377590216	0.256081494160641	0.196566342258534	0.00254789500979861	0.00248879225241305	0.00780943602754377
159	21.1579515660655	0.18	0.660156100161454	0.436690507188007	0.8836216931349	0.212261268917642	27.4736303927524	19.2102597226638	35.7370010628409	31.14	23.88	40.37	0.607227292686938	0.868428560806532	1.12962982892613	0.591951505778325	0.846581832571487	1.10121215936465	0.607468468617628	0.87061889769546	1.13045555108758	0.660156100161454	34.1100342188488	2.21771991619889	105.773798716647	0.200067293928569	0.231203009024878	0.182892859169051	0.169453661897467	0.199795242873521	0.152717263593128	0.237963377590216	0.256081494160641	0.196566342258534	0.00254789500979861	0.00248879225241305	0.00780943602754377
159	21.1579515660655	0.18	0.661396620644697	0.440019647421464	0.882773593867929	0.212027536501174	25.9801735074955	18.1605310598323	33.7998159551586	31.58	23.59	40.11	0.566191357111296	0.809984556494111	1.05377775587693	0.551827924337514	0.789436452785213	1.02704498123291	0.566508601314993	0.810953190086936	1.05335758539849	0.661396620644697	34.2942454238236	2.15960591628125	105.408544686691	0.200067293928569	0.231203009024878	0.182892859169051	0.169453661897467	0.199795242873521	0.152717263593128	0.237963377590216	0.256081494160641	0.196566342258534	0.00254789500979861	0.00248879225241305	0.00780943602754377
159	21.1579515660655	0.18	0.661473093816958	0.437876860188494	0.885069327445421	0.212561054188714	25.3098112475557	17.7040801706103	32.9155423245011	32.03	23.41	41.56	0.544200614480523	0.777990988550243	1.01178136261996	0.53027822725313	0.758087497973779	0.985896768694427	0.54339799920244	0.775766076038792	1.00778089005828	0.661473093816958	34.4004545119428	-0.000570777806166479	103.337339738972	0.200067293928569	0.231203009024878	0.182892859169051	0.169453661897467	0.199795242873521	0.152717263593128	0.237963377590216	0.256081494160641	0.196566342258534	0.00254789500979861	0.00248879225241305	0.00780943602754377
159	21.1579515660655	0.18	0.6621120868805	0.438778307209002	0.885445866551999	0.185249209233296	23.4529622091527	15.7737374444342	31.1321869738712	32.75	23.78	41.31	0.474477567571152	0.705470374445938	0.936463181320724	0.462185950014331	0.687194753778041	0.912203557541751	0.473482924642856	0.704001230839753	0.934394189177503	0.6621120868805	34.529862093779	1.20682512657264	105.067342734438	0.200067293928569	0.231203009024878	0.182892859169051	0.169453661897467	0.199795242873521	0.152717263593128	0.237963377590216	0.256081494160641	0.196566342258534	0.00254789500979861	0.00248879225241305	0.00780943602754377
159	21.1579515660655	0.18	0.665779593722646	0.443257389537077	0.888301797908214	0.238309803519762	27.0994197471418	19.5352079234338	34.6636315708498	31.86	23.1	42.11	0.603757759035165	0.837538305290362	1.07131885154556	0.588361213545915	0.816180076061145	1.04399893857637	0.600169224309656	0.834772754397767	1.06739033007693	0.665779593722646	34.3098308716505	0.676636358202346	103.872853480584	0.200067293928569	0.231203009024878	0.182892859169051	0.169453661897467	0.199795242873521	0.152717263593128	0.237963377590216	0.256081494160641	0.196566342258534	0.00254789500979861	0.00248879225241305	0.00780943602754377
159	21.1579515660655	0.18	0.673650944468089	0.448004530572292	0.899297358363887	0.1876772206393	25.6698323566388	17.3317337206671	34.0079309926104	32.57	24.74	42.85	0.524179709462526	0.776356565564447	1.02853342166637	0.51064253433331	0.756306810488009	1.00197108664271	0.523225629868466	0.77439966144092	1.02945502983042	0.673650944468089	35.5648246654847	1.51318902983641	106.173451715674	0.200067293928569	0.231203009024878	0.182892859169051	0.169453661897467	0.199795242873521	0.152717263593128	0.237963377590216	0.256081494160641	0.196566342258534	0.00254789500979861	0.00248879225241305	0.00780943602754377
159	21.1579515660655	0.18	0.680071474754523	0.456205693004742	0.903937256504304	0.193923826284434	23.2913991999942	15.8773835762858	30.7054148237025	29.12	20.7	41.46	0.536056638731329	0.786370695556326	1.03668475238132	0.523137117257116	0.767418345461425	1.01169957366573	0.530221325729031	0.777308370087269	1.02528883366518	0.680071474754523	32.9395572863073	-2.82164919969646	98.9703821718429	0.200067293928569	0.231203009024878	0.182892859169051	0.169453661897467	0.199795242873521	0.152717263593128	0.237963377590216	0.256081494160641	0.196566342258534	0.00254789500979861	0.00248879225241305	0.00780943602754377
159	21.1579515660655	0.18	0.680968010979051	0.456175581183274	0.905760440774829	0.204164919709946	26.6114799860188	18.4084279185177	34.8145320535199	32.15	24.04	39.87	0.563870411034154	0.815138925733527	1.0664074404329	0.549415094198861	0.794242118230101	1.03906914226134	0.564004108494307	0.815230067727273	1.06861289491769	0.680968010979051	34.6908424183403	-0.538919893155608	103.16797347381	0.200067293928569	0.231203009024878	0.182892859169051	0.169453661897467	0.199795242873521	0.152717263593128	0.237963377590216	0.256081494160641	0.196566342258534	0.00254789500979861	0.00248879225241305	0.00780943602754377
159	21.1579515660655	0.18	0.685671199567672	0.45760712831064	0.913735270824705	0.197704783359534	25.5744073775876	17.5308242707916	33.6179904843837	30.78	23.36	42.86	0.560499640003135	0.817670972397702	1.07484230479227	0.546498987878421	0.79724646893691	1.0479939499954	0.558308993630889	0.813344083830708	3.28442744016644	0.685671199567672	34.3765916637185	-0.53440199298889	103.010797370213	0.200067293928569	0.231203009024878	0.182892859169051	0.169453661897467	0.199795242873521	0.152717263593128	0.237963377590216	0.256081494160641	0.196566342258534	0.00254789500979861	0.00248879225241305	0.00780943602754377
159	21.1579515660655	0.18	0.68751160838339	0.461223560970529	0.91379965579625	0.202934350852321	26.9629719631353	18.619967329216	35.3059765970546	31.99	25.35	43.91	0.573179239483434	0.830002302946778	1.08682536641012	0.558527929873707	0.80878621576222	1.05904450165073	0.573077528601888	0.829753880448641	1.0861144689114	0.68751160838339	35.6012945139633	-1.91939483597611	102.511557954707	0.200067293928569	0.231203009024878	0.182892859169051	0.169453661897467	0.199795242873521	0.152717263593128	0.237963377590216	0.256081494160641	0.196566342258534	0.00254789500979861	0.00248879225241305	0.00780943602754377
159	21.1579515660655	0.18	0.688922147602101	0.460396689907647	0.917447605296554	0.200866600237028	25.6350563265873	17.6518838141788	33.6182288389958	32.77	24.13	42.77	0.530636825731567	0.770620578505267	1.01060433127897	0.516885428665546	0.75065002793584	0.984414627206134	0.529323336419581	0.768040600135444	1.00697360751889	0.688922147602101	35.2229752232423	1.00998844749923	105.010834735117	0.200067293928569	0.231203009024878	0.182892859169051	0.169453661897467	0.199795242873521	0.152717263593128	0.237963377590216	0.256081494160641	0.196566342258534	0.00254789500979861	0.00248879225241305	0.00780943602754377
159	21.1579515660655	0.18	0.690134660298716	0.46299970046429	0.917269620133141	0.227433943843563	27.5130103179019	19.5959538446777	35.4300667911261	31.65	24.7	43.55	0.609651910795828	0.855960339823413	1.102268768851	0.594166264303571	0.834218262091557	1.07427025987954	0.608685740811602	0.853854285344036	1.0984352805479	0.690134660298716	35.0285661614395	-0.985500605261331	102.962054986272	0.200067293928569	0.231203009024878	0.182892859169051	0.169453661897467	0.199795242873521	0.152717263593128	0.237963377590216	0.256081494160641	0.196566342258534	0.00254789500979861	0.00248879225241305	0.00780943602754377
159	21.1579515660655	0.18	0.69571334517368	0.465278961749147	0.926147728598213	0.188227070483562	24.8948874000458	16.8230599659826	32.966714834109	31.43	23.48	42.34	0.526992002158363	0.779846626058846	1.03270124995933	0.513661347458009	0.760119825559693	1.00657830366138	0.525279689003634	0.777232102535958	1.0289017582026	0.69571334517368	34.5956455832054	0.796393614490251	104.322658045069	0.200067293928569	0.231203009024878	0.182892859169051	0.169453661897467	0.199795242873521	0.152717263593128	0.237963377590216	0.256081494160641	0.196566342258534	0.00254789500979861	0.00248879225241305	0.00780943602754377
159	21.1579515660655	0.18	0.702434107828598	0.468900228173058	0.935967987484139	0.200034101513918	26.6756033658759	18.3467842553898	35.004422476362	32.72	24.83	43.32	0.552245152561751	0.802945761251713	1.05364636994168	0.537944368438021	0.782152905141599	1.02636144184518	0.551625885445493	0.801307294026656	1.05232135822808	0.702434107828598	35.0471617493057	-1.07667231660753	103.223504621419	0.200067293928569	0.231203009024878	0.182892859169051	0.169453661897467	0.199795242873521	0.152717263593128	0.237963377590216	0.256081494160641	0.196566342258534	0.00254789500979861	0.00248879225241305	0.00780943602754377
159	21.1579515660655	0.18	0.712676728460518	0.475066815689609	0.950286641231427	0.215404790025651	26.7068820322433	18.7488845480284	34.6648795164582	30.68	24.31	42.18	0.601344801977931	0.856586675649255	1.11182854932058	0.586353768237678	0.835232670902108	1.08411157356654	0.60097414107224	0.85561359051444	1.11135529978268	0.712676728460518	33.9621248476431	-3.06463557168283	100.27853768759	0.200067293928569	0.231203009024878	0.182892859169051	0.169453661897467	0.199795242873521	0.152717263593128	0.237963377590216	0.256081494160641	0.196566342258534	0.00254789500979861	0.00248879225241305	0.00780943602754377
159	21.1579515660655	0.18	0.71618481656005	0.480681530170937	0.951688102949163	0.197867703631356	26.5375965964641	18.1953582461094	34.8798349468187	30.66	23.3	40.34	0.584049270959989	0.851825159777176	1.11960104859436	0.569496607466007	0.830600366729204	1.0917041259924	0.583934208482063	0.850522972040382	1.11925717231872	0.71618481656005	33.7160450166153	-0.664005858249225	102.432617418681	0.200067293928569	0.231203009024878	0.182892859169051	0.169453661897467	0.199795242873521	0.152717263593128	0.237963377590216	0.256081494160641	0.196566342258534	0.00254789500979861	0.00248879225241305	0.00780943602754377
159	21.1579515660655	0.18	0.729528081918025	0.48608656431351	0.972969599522541	0.191586192942103	25.5197774986858	17.3351842235068	33.7043707738647	30.99	22.31	41.81	0.550555803950671	0.81049393166408	1.07043205937749	0.536746123723305	0.790164181360504	1.0435822389977	0.547274717510993	0.805703040024983	1.06351962585276	0.729528081918025	33.557651644068	2.74044013449764	105.73900059443	0.200067293928569	0.231203009024878	0.182892859169051	0.169453661897467	0.199795242873521	0.152717263593128	0.237963377590216	0.256081494160641	0.196566342258534	0.00254789500979861	0.00248879225241305	0.00780943602754377
159	21.1579515660655	0.18	0.730546479926491	0.48454506211434	0.976547897738643	0.227053761772959	30.2754601565238	21.5540540941205	38.9968662189272	31.52	24.96	42.69	0.673113788458044	0.945475481980316	1.21783717550259	0.656055063955951	0.921514294366654	1.18697352477736	0.672225653153793	0.944943032205356	1.21673456879979	0.730546479926491	34.8107400629052	-0.449511311572018	103.375339026213	0.200067293928569	0.231203009024878	0.182892859169051	0.169453661897467	0.199795242873521	0.152717263593128	0.237963377590216	0.256081494160641	0.196566342258534	0.00254789500979861	0.00248879225241305	0.00780943602754377
159	21.1579515660655	0.18	0.767926010631854	0.515443114531804	1.0204089067319	0.190892667988915	26.128627926592	17.7299580586118	34.5272977945722	28.89	21.65	41.1	0.603282519595198	0.889057065843619	1.17483161209204	0.588820910063997	0.867745001065391	1.14666909206678	0.599648089342173	0.882818414016943	1.16684148608835	0.767926010631854	32.0579220460201	1.50838581407641	103.144649982954	0.200067293928569	0.231203009024878	0.182892859169051	0.169453661897467	0.199795242873521	0.152717263593128	0.237963377590216	0.256081494160641	0.196566342258534	0.00254789500979861	0.00248879225241305	0.00780943602754377
159	21.1579515660655	0.18	0.795183167469591	0.530848765694191	1.05951756924499	0.209380880007582	30.8108678418513	21.4631727313365	40.1585629523661	35.07	24.74	44.62	0.603365079384669	0.866144160232528	1.12892324108039	0.587153536542961	0.842872125372597	1.09859071420223	0.601106835563516	0.862751236706782	1.12213554408783	0.795183167469591	36.2933797767147	2.31134986854018	107.401349115075	0.200067293928569	0.231203009024878	0.182892859169051	0.169453661897467	0.199795242873521	0.152717263593128	0.237963377590216	0.256081494160641	0.196566342258534	0.00254789500979861	0.00248879225241305	0.00780943602754377
159	21.1579515660655	0.19	0.526924817265617	0.354910007921263	0.698939626609971	0.225329350651657	25.2197810115344	17.9188803214016	32.5206817016672	31.59	23.43	43.2	0.558464843646624	0.786006759729672	1.01354867581272	0.544294481246983	0.766062799495382	0.987831117743782	0.555812350028498	0.781156262503336	1.00904608415887	0.526924817265617	36.4933612938899	0.497870092202467	104.948388066881	0.200067293928569	0.231203009024878	0.182892859169051	0.169453661897467	0.199795242873521	0.152717263593128	0.237963377590216	0.256081494160641	0.196566342258534	0.00254789500979861	0.00248879225241305	0.00780943602754377
159	21.1579515660655	0.19	0.545356375344733	0.370844894556016	0.719867856133449	0.194820742208889	22.1307277812768	15.1063178183693	29.1551377441844	32.52	25.12	44.33	0.457459568625533	0.670177425492884	0.882895282360235	0.445654146104366	0.652882503242459	0.860110860380552	0.456433235814598	0.668059599058425	0.882308376768542	0.545356375344733	37.0482045416582	0.0932217316183653	105.369488094578	0.200067293928569	0.231203009024878	0.182892859169051	0.169453661897467	0.199795242873521	0.152717263593128	0.237963377590216	0.256081494160641	0.196566342258534	0.00254789500979861	0.00248879225241305	0.00780943602754377
159	21.1579515660655	0.19	0.559614179839171	0.379931488647903	0.739296871030439	0.195762833963121	23.9388399849599	16.36326657212	31.5144133977998	32.82	26.12	43.87	0.491064657633493	0.71840901751161	0.945753377389727	0.478326506751134	0.699773584645374	0.921220662539614	0.490333213880262	0.718539512977072	0.944322621203977	0.559614179839171	37.6353558500263	1.42674354897751	107.239553419874	0.200067293928569	0.231203009024878	0.182892859169051	0.169453661897467	0.199795242873521	0.152717263593128	0.237963377590216	0.256081494160641	0.196566342258534	0.00254789500979861	0.00248879225241305	0.00780943602754377
159	21.1579515660655	0.19	0.562202971420889	0.378880585346022	0.745525357495756	0.195273701469387	20.8413382153829	14.2357228640947	27.4469535666712	31.07	22.5	42.25	0.45091541075676	0.660147761503055	0.869380112249351	0.43958635076223	0.643561826720363	0.847537302678495	0.448246362701319	0.655772030992635	0.862967294973792	0.562202971420889	34.9558573346483	-1.14477877845419	102.070889278231	0.200067293928569	0.231203009024878	0.182892859169051	0.169453661897467	0.199795242873521	0.152717263593128	0.237963377590216	0.256081494160641	0.196566342258534	0.00254789500979861	0.00248879225241305	0.00780943602754377
159	21.1579515660655	0.19	0.584146808761541	0.397753752782586	0.770539864740495	0.25457469180361	26.7955306169674	19.6366968727781	33.9543643611567	32.72	24.19	41.95	0.591187030380891	0.806712568593216	1.02223810680554	0.57587951344668	0.785824481287198	0.995769449127715	0.59064805973565	0.804526210181804	1.01930189505525	0.584146808761541	35.6261194442978	0.0469708416681245	104.509227970951	0.200067293928569	0.231203009024878	0.182892859169051	0.169453661897467	0.199795242873521	0.152717263593128	0.237963377590216	0.256081494160641	0.196566342258534	0.00254789500979861	0.00248879225241305	0.00780943602754377
159	21.1579515660655	0.19	0.587134355183317	0.397524168614447	0.776744541752187	0.23579595999026	24.0222273267765	17.2701840264549	30.774270627098	32.18	23.01	42.71	0.528456022638995	0.735064009080157	0.94167199552132	0.514900363220876	0.716208556723218	0.917516750225559	0.525072984865449	0.730437020152232	0.93612684894155	0.587134355183317	34.8248211674824	-3.18801885953785	100.278732392837	0.200067293928569	0.231203009024878	0.182892859169051	0.169453661897467	0.199795242873521	0.152717263593128	0.237963377590216	0.256081494160641	0.196566342258534	0.00254789500979861	0.00248879225241305	0.00780943602754377
159	21.1579515660655	0.19	0.587801247608879	0.398645613678879	0.776956881538879	0.181451886901977	23.2630796124256	15.5488239141736	30.9773353106776	32.89	23.11	43.04	0.465709669118745	0.69676273709101	0.927815805063275	0.453615832638595	0.67866877175895	0.903721710879304	0.463026564749323	0.69217960248234	0.92007386519413	0.587801247608879	36.2917880814072	-0.686638465453403	103.45622291335	0.200067293928569	0.231203009024878	0.182892859169051	0.169453661897467	0.199795242873521	0.152717263593128	0.237963377590216	0.256081494160641	0.196566342258534	0.00254789500979861	0.00248879225241305	0.00780943602754377
159	21.1579515660655	0.19	0.598029045441592	0.405951312453461	0.790106778429723	0.231590783060062	23.2838173068624	16.6620290136977	29.9056056000271	30.6	23.56	44.86	0.535817507518662	0.748760966904247	0.961704426289833	0.522482173449671	0.730125932603617	0.937769691757563	0.532728767683339	0.744016925613263	0.95469858976124	0.598029045441592	35.3158897386397	2.3477536890591	106.19381671408	0.200067293928569	0.231203009024878	0.182892859169051	0.169453661897467	0.199795242873521	0.152717263593128	0.237963377590216	0.256081494160641	0.196566342258534	0.00254789500979861	0.00248879225241305	0.00780943602754377
159	21.1579515660655	0.19	0.599416874466407	0.406145067619874	0.792688681312939	0.21790050105923	23.825809619624	16.7783106971613	30.8733085420868	32.21	23.57	41.83	0.512987204379331	0.728460432605592	0.943933660831852	0.499822087246451	0.709765488872005	0.919708890497559	0.51226116009877	0.726185566423556	0.942000844420512	0.599416874466407	34.8484383035069	2.29138606431387	105.898497947671	0.200067293928569	0.231203009024878	0.182892859169051	0.169453661897467	0.199795242873521	0.152717263593128	0.237963377590216	0.256081494160641	0.196566342258534	0.00254789500979861	0.00248879225241305	0.00780943602754377
159	21.1579515660655	0.19	0.604460715493723	0.4118867355985	0.797034695388946	0.187335836671154	23.153787226905	15.6245215519295	30.6830529018806	32.69	24.4	43.63	0.470796957514219	0.697668248280685	0.924539539047151	0.458612603502585	0.679612403220404	0.900612202938224	0.469278943053582	0.695706594853046	0.919886022891779	0.604460715493723	36.2566228553299	-1.70460109404309	103.124973336731	0.200067293928569	0.231203009024878	0.182892859169051	0.169453661897467	0.199795242873521	0.152717263593128	0.237963377590216	0.256081494160641	0.196566342258534	0.00254789500979861	0.00248879225241305	0.00780943602754377
159	21.1579515660655	0.19	0.606744740135216	0.414194380115568	0.799295100154864	0.233881731926692	26.3282623246007	18.8885281802884	33.7679964689129	34.45	25.24	46.53	0.540513555673865	0.753408764724983	0.966303973776102	0.526124021115356	0.733351540733297	0.940579060351238	0.53763939393697	0.748882775733081	0.958365232027603	0.606744740135216	38.0876476833501	1.35736069614548	107.403171170973	0.200067293928569	0.231203009024878	0.182892859169051	0.169453661897467	0.199795242873521	0.152717263593128	0.237963377590216	0.256081494160641	0.196566342258534	0.00254789500979861	0.00248879225241305	0.00780943602754377
159	21.1579515660655	0.19	0.607720285178387	0.413810393522061	0.801630176834714	0.197729018103324	22.5410060010233	15.4520204143381	29.6299915877086	31.21	23.44	40.73	0.487259795627117	0.710801932871946	0.934344070116775	0.474983887799945	0.692894157410845	0.910804427021746	0.486485135547845	0.71088017518734	0.930727249609641	0.607720285178387	34.2761224737549	-3.16782501535314	99.8243921652832	0.200067293928569	0.231203009024878	0.182892859169051	0.169453661897467	0.199795242873521	0.152717263593128	0.237963377590216	0.256081494160641	0.196566342258534	0.00254789500979861	0.00248879225241305	0.00780943602754377
159	21.1579515660655	0.19	0.610552399382408	0.414228990421704	0.806875808343111	0.185468418945551	23.9184763541474	16.092510452496	31.7444422557988	32.45	24.1	42.51	0.488436977281633	0.725969284039827	0.963501590798022	0.475848673145618	0.707259148308992	0.938669623472366	0.486842371861073	0.724192975456166	0.958913536670832	0.610552399382408	36.2219915502622	1.49267912823583	106.389935323234	0.200067293928569	0.231203009024878	0.182892859169051	0.169453661897467	0.199795242873521	0.152717263593128	0.237963377590216	0.256081494160641	0.196566342258534	0.00254789500979861	0.00248879225241305	0.00780943602754377
159	21.1579515660655	0.19	0.614682173333245	0.419652451719344	0.809711894947146	0.225771302434533	26.3480150620382	18.7301438214543	33.9658863026221	28.75	22.12	41.24	0.640311042690676	0.900736543084025	1.16116204347737	0.625012072469183	0.879215218866116	1.13341836526305	0.638303500246016	0.90066544957914	1.1547284775803	0.614682173333245	33.5339865847365	1.77151346404448	103.996463421189	0.200067293928569	0.231203009024878	0.182892859169051	0.169453661897467	0.199795242873521	0.152717263593128	0.237963377590216	0.256081494160641	0.196566342258534	0.00254789500979861	0.00248879225241305	0.00780943602754377
159	21.1579515660655	0.19	0.619358135039422	0.417813629046004	0.82090264103284	0.249784956111457	27.9041809028075	20.3538760791499	35.4544857264651	34.31	24.1	44.67	0.584825749265294	0.801767852012995	1.0187099547607	0.569289976607448	0.780469058160483	0.991648139713517	0.581165331882396	0.795419923947531	1.0106066210651	0.619358135039422	36.8246784123926	-0.0496673068532654	105.143474829197	0.200067293928569	0.231203009024878	0.182892859169051	0.169453661897467	0.199795242873521	0.152717263593128	0.237963377590216	0.256081494160641	0.196566342258534	0.00254789500979861	0.00248879225241305	0.00780943602754377
159	21.1579515660655	0.19	0.628024522215373	0.425257203347339	0.830791841083406	0.234713968871699	24.3226065647722	17.4655457551031	31.1796673744414	32.29	23.69	41.91	0.532621603935795	0.741731515411889	0.950841426887982	0.518932029423096	0.722667345326381	0.926402661229666	0.530396476666726	0.74027695320664	0.947567463168772	0.628024522215373	34.3174977431298	0.362846797859617	103.753351212828	0.200067293928569	0.231203009024878	0.182892859169051	0.169453661897467	0.199795242873521	0.152717263593128	0.237963377590216	0.256081494160641	0.196566342258534	0.00254789500979861	0.00248879225241305	0.00780943602754377
159	21.1579515660655	0.19	0.628181467172084	0.427567349588114	0.828795584756054	0.214507680392495	24.5520652343227	17.2166781029545	31.887452365691	31.87	21.7	43.05	0.531915753482448	0.758545301281081	0.985174849079714	0.51834846264055	0.739197491685562	0.960046520730574	0.526611285061605	0.750071446079697	0.975415051863615	0.628181467172084	34.6333442073225	0.86990268957048	104.118044022402	0.200067293928569	0.231203009024878	0.182892859169051	0.169453661897467	0.199795242873521	0.152717263593128	0.237963377590216	0.256081494160641	0.196566342258534	0.00254789500979861	0.00248879225241305	0.00780943602754377
159	21.1579515660655	0.19	0.635362099882787	0.432370739116758	0.838353460648816	0.217887506651122	23.6834785081786	16.6778129902508	30.6891440261064	32.69	24.47	42.32	0.502604050025095	0.713727406815937	0.924850763606779	0.489597543400713	0.695257399970009	0.900917256539306	0.501785494562587	0.714180618711979	0.922507587432091	0.635362099882787	34.9239981842417	0.48380719836321	104.527822056988	0.200067293928569	0.231203009024878	0.182892859169051	0.169453661897467	0.199795242873521	0.152717263593128	0.237963377590216	0.256081494160641	0.196566342258534	0.00254789500979861	0.00248879225241305	0.00780943602754377
159	21.1579515660655	0.19	0.635847052003612	0.428904468721478	0.842789635285745	0.225179860487275	25.7582703618749	18.2982873880822	33.2182533356677	31.66	23.14	44.69	0.569007342607442	0.800984521552574	1.03296170049771	0.554549946668863	0.780633026059224	1.00671610544958	0.564100830571678	0.793392408998685	1.02467518504052	0.635847052003612	35.826992483293	3.14860414764532	107.271162601444	0.200067293928569	0.231203009024878	0.182892859169051	0.169453661897467	0.199795242873521	0.152717263593128	0.237963377590216	0.256081494160641	0.196566342258534	0.00254789500979861	0.00248879225241305	0.00780943602754377
159	21.1579515660655	0.19	0.640863099069916	0.437089541146561	0.844636656993271	0.211547415074016	23.0558459043978	16.1063956332625	30.0052961755331	30.53	22.94	43.75	0.519148878343512	0.743146810314907	0.967144742286303	0.506247340928391	0.724678627529272	0.943109914130154	0.515219109882209	0.737958690081197	0.96117006420618	0.640863099069916	34.6653143806474	0.825994520499281	103.807147302939	0.200067293928569	0.231203009024878	0.182892859169051	0.169453661897467	0.199795242873521	0.152717263593128	0.237963377590216	0.256081494160641	0.196566342258534	0.00254789500979861	0.00248879225241305	0.00780943602754377
159	21.1579515660655	0.19	0.643955788659402	0.437798699434958	0.850112877883846	0.245246102108876	26.0235181775355	18.8957577107871	33.1512786442838	30.22	22.25	43.43	0.6151437511693	0.847185110825851	1.0792264704824	0.599953758717446	0.826265227604561	1.05257669649168	0.610566736672012	0.840134354815893	1.06935079940647	0.643955788659402	34.9410649828826	-0.259693509175737	103.09577300326	0.200067293928569	0.231203009024878	0.182892859169051	0.169453661897467	0.199795242873521	0.152717263593128	0.237963377590216	0.256081494160641	0.196566342258534	0.00254789500979861	0.00248879225241305	0.00780943602754377
159	21.1579515660655	0.19	0.645755718681959	0.436411075828881	0.855100361535036	0.213113336760532	24.2151077285361	16.9503247545254	31.4798907025467	29.57	22.42	41.58	0.563840476840395	0.805498306736225	1.04715613663205	0.550113578049219	0.785888161336604	1.02166274462399	0.561357557616288	0.801700858605644	1.04336301122567	0.645755718681959	32.932715779925	1.94594533468193	104.135883731297	0.200067293928569	0.231203009024878	0.182892859169051	0.169453661897467	0.199795242873521	0.152717263593128	0.237963377590216	0.256081494160641	0.196566342258534	0.00254789500979861	0.00248879225241305	0.00780943602754377
159	21.1579515660655	0.19	0.646403775934015	0.435975826849886	0.856831725018144	0.22239414752742	23.9335121870712	16.9462027016255	30.920821672517	31.81	24.06	40.94	0.524606609503744	0.740913991355224	0.957221373206703	0.511241627939345	0.722038320222076	0.932835012504807	0.524319305174224	0.741208502127058	0.957868550828476	0.646403775934015	33.80819498783	-1.53855879191876	101.439287679698	0.200067293928569	0.231203009024878	0.182892859169051	0.169453661897467	0.199795242873521	0.152717263593128	0.237963377590216	0.256081494160641	0.196566342258534	0.00254789500979861	0.00248879225241305	0.00780943602754377
159	21.1579515660655	0.19	0.648193059129296	0.435856617031879	0.860529501226714	0.206805233402542	26.3541793669303	18.2958666557387	34.4124920781219	32.15	24.22	41.3	0.560393308955036	0.807215425107846	1.05403754126066	0.546026692356518	0.78652111213227	1.02701553190802	0.559529822491598	0.806620680209561	1.05221722263461	0.648193059129296	35.2400143188292	-0.670014095416398	103.38593563075	0.200067293928569	0.231203009024878	0.182892859169051	0.169453661897467	0.199795242873521	0.152717263593128	0.237963377590216	0.256081494160641	0.196566342258534	0.00254789500979861	0.00248879225241305	0.00780943602754377
159	21.1579515660655	0.19	0.648297408649659	0.441635423689695	0.854959393609623	0.222608224456939	24.3942326850173	17.2768225639754	31.5116428060592	30.66	24.24	44.85	0.554480110632604	0.782905351253054	1.0113305918735	0.54066287600405	0.763395928421148	0.986128980838245	0.551557550052914	0.778172604992625	1.00659237348365	0.648297408649659	34.8595947395803	-1.61685666854842	102.111042302323	0.200067293928569	0.231203009024878	0.182892859169051	0.169453661897467	0.199795242873521	0.152717263593128	0.237963377590216	0.256081494160641	0.196566342258534	0.00254789500979861	0.00248879225241305	0.00780943602754377
159	21.1579515660655	0.19	0.651981278700915	0.444325000178993	0.859637557222838	0.230437072565693	26.6583365367007	19.0521950089055	34.2644780644959	32.25	23.71	45.26	0.581804552988893	0.814076360488274	1.04634816798766	0.566862785605095	0.793169443296623	1.01947610098815	0.576866820009862	0.806540810896437	1.03868450473301	0.651981278700915	36.0146425019386	-0.130112870009881	104.262461194311	0.200067293928569	0.231203009024878	0.182892859169051	0.169453661897467	0.199795242873521	0.152717263593128	0.237963377590216	0.256081494160641	0.196566342258534	0.00254789500979861	0.00248879225241305	0.00780943602754377
159	21.1579515660655	0.19	0.6528753746926	0.445629908813719	0.860120840571481	0.194130155608039	25.081769279131	17.1031162127417	33.0604223455204	32.74	24.94	42.63	0.514520483221796	0.7545457733569	0.994571063492005	0.501192339111138	0.735000011558622	0.968807684006106	0.514591473474848	0.753209587548454	0.994066528816407	0.6528753746926	36.0517777218621	0.755796513307837	105.425806598364	0.200067293928569	0.231203009024878	0.182892859169051	0.169453661897467	0.199795242873521	0.152717263593128	0.237963377590216	0.256081494160641	0.196566342258534	0.00254789500979861	0.00248879225241305	0.00780943602754377
159	21.1579515660655	0.19	0.659293074966695	0.444803660473159	0.873782489460231	0.240252680033817	27.0283234035319	19.5241124142157	34.5325343928481	32.64	25.46	43.39	0.589190646577373	0.8156496441003	1.04210864162323	0.573955401022016	0.794558639538035	1.01516187805405	0.587896300984194	0.814872048945017	1.04047050206665	0.659293074966695	35.2707919133161	-3.59875420666491	100.467336566056	0.200067293928569	0.231203009024878	0.182892859169051	0.169453661897467	0.199795242873521	0.152717263593128	0.237963377590216	0.256081494160641	0.196566342258534	0.00254789500979861	0.00248879225241305	0.00780943602754377
159	21.1579515660655	0.19	0.662173623710789	0.445269156961762	0.879078090459817	0.203241965545035	24.4396205846668	16.8845860557445	31.9946551135891	30.94	21.61	42.19	0.537001735640485	0.777284005010942	1.0175662743814	0.523543827552361	0.757804334828256	0.992064842104151	0.532728371497011	0.76993113959857	1.00778042266165	0.662173623710789	34.5878604663227	-0.831850117596814	102.094969174075	0.200067293928569	0.231203009024878	0.182892859169051	0.169453661897467	0.199795242873521	0.152717263593128	0.237963377590216	0.256081494160641	0.196566342258534	0.00254789500979861	0.00248879225241305	0.00780943602754377
159	21.1579515660655	0.19	0.66585850313009	0.450477423718821	0.881239582541359	0.177368986769118	23.4131748136376	15.5407328805687	31.2856167467066	34.47	26.06	45.71	0.444402323915384	0.669522433554431	0.894642543193478	0.43256711307146	0.651691880608532	0.870816648145605	0.442138053364016	0.666917185271037	0.892384838136258	0.66585850313009	37.4199244117366	-2.41647877489537	103.448470458982	0.200067293928569	0.231203009024878	0.182892859169051	0.169453661897467	0.199795242873521	0.152717263593128	0.237963377590216	0.256081494160641	0.196566342258534	0.00254789500979861	0.00248879225241305	0.00780943602754377
159	21.1579515660655	0.19	0.670535973856739	0.45453254005267	0.886539407660808	0.210829566064099	25.4940511529578	17.7931072458164	33.1949950600993	31.57	24.79	42.64	0.554909132909474	0.795076521722416	1.03524391053536	0.540834555629593	0.774910398505578	1.00898624138156	0.553793002597534	0.794250712871359	1.03346292735286	0.670535973856739	35.1583115528146	0.876444924946858	104.990514744266	0.200067293928569	0.231203009024878	0.182892859169051	0.169453661897467	0.199795242873521	0.152717263593128	0.237963377590216	0.256081494160641	0.196566342258534	0.00254789500979861	0.00248879225241305	0.00780943602754377
159	21.1579515660655	0.19	0.676655881878599	0.461016492197818	0.892295271559381	0.233039412674128	26.6361659270932	19.0916911993485	34.1806406548379	32.47	22.27	44.52	0.579144041743172	0.80800472993639	1.03686541812961	0.56421317345454	0.787173621732359	1.01013407001018	0.572880481369719	0.798225666242847	1.02573402425418	0.676655881878599	35.1589936434197	-2.43155805828347	101.144733481021	0.200067293928569	0.231203009024878	0.182892859169051	0.169453661897467	0.199795242873521	0.152717263593128	0.237963377590216	0.256081494160641	0.196566342258534	0.00254789500979861	0.00248879225241305	0.00780943602754377
159	21.1579515660655	0.19	0.677074562535578	0.461045281897634	0.893103843173522	0.218274796450585	25.0260568741165	17.631653300486	32.420460447747	32.02	23.49	43.65	0.542183062190587	0.769565049818117	0.996947037445646	0.528315433992972	0.749881583607206	0.971447733221439	0.539292321211553	0.764107886432429	0.990568567879994	0.677074562535578	34.8779906516569	-1.1945300337491	102.185643625089	0.200067293928569	0.231203009024878	0.182892859169051	0.169453661897467	0.199795242873521	0.152717263593128	0.237963377590216	0.256081494160641	0.196566342258534	0.00254789500979861	0.00248879225241305	0.00780943602754377
159	21.1579515660655	0.19	0.678743906688319	0.457409760561714	0.900078052814924	0.206714619485793	23.9851905954956	16.6492169135145	31.3211642774767	32.69	24.9	42.14	0.501596312449615	0.722609550863383	0.943622789277151	0.488613731697937	0.703906588713996	0.919199445730054	0.501478429545276	0.722266283306321	0.944804253898679	0.678743906688319	34.950624940073	-1.6567073298564	102.285980037357	0.200067293928569	0.231203009024878	0.182892859169051	0.169453661897467	0.199795242873521	0.152717263593128	0.237963377590216	0.256081494160641	0.196566342258534	0.00254789500979861	0.00248879225241305	0.00780943602754377
159	21.1579515660655	0.19	0.681863594543792	0.464060284845322	0.899666904242261	0.207209904021995	24.0473878812483	16.7034799543413	31.3912958081554	30.24	21.78	42.69	0.543509913476944	0.782471301932917	1.02143269038889	0.530084574581983	0.763143333585792	0.996202092589601	0.537946128369166	0.77488385373164	1.01064341072658	0.681863594543792	33.7095443132465	1.44981499214655	104.109564921698	0.200067293928569	0.231203009024878	0.182892859169051	0.169453661897467	0.199795242873521	0.152717263593128	0.237963377590216	0.256081494160641	0.196566342258534	0.00254789500979861	0.00248879225241305	0.00780943602754377
159	21.1579515660655	0.19	0.685430635362684	0.461402559229406	0.909458711495963	0.211897100018217	26.465695979406	18.4968077210394	34.4345842377727	27.42	21.05	38.36	0.662613758722671	0.948084369724977	1.23355498072728	0.647314613026001	0.926193968696904	1.20507332436781	0.661929482031449	0.946367134608084	1.22979619927804	0.685430635362684	32.2201419155749	5.06660015533271	106.052936608954	0.200067293928569	0.231203009024878	0.182892859169051	0.169453661897467	0.199795242873521	0.152717263593128	0.237963377590216	0.256081494160641	0.196566342258534	0.00254789500979861	0.00248879225241305	0.00780943602754377
159	21.1579515660655	0.19	0.687599770336264	0.466316840103524	0.908882700569003	0.211937690929331	27.1395955703283	18.9687874400033	35.3104037006534	31.21	23.88	40.69	0.598263222025545	0.855965197655883	1.11366717328622	0.583192368331711	0.834402571397144	1.08561277446258	0.598913691113507	0.85729358070052	1.11335092863785	0.687599770336264	34.6420530831992	-0.197147023729419	103.258685696769	0.200067293928569	0.231203009024878	0.182892859169051	0.169453661897467	0.199795242873521	0.152717263593128	0.237963377590216	0.256081494160641	0.196566342258534	0.00254789500979861	0.00248879225241305	0.00780943602754377
159	21.1579515660655	0.19	0.696771751286833	0.470250565213603	0.923292937360064	0.205164944406613	26.02608829868	18.0280903478015	34.0240862495585	31.25	23.26	42.45	0.567797130679415	0.819695152049296	1.07159317341918	0.55348144796666	0.799028447193145	1.04457544641963	0.564891744801336	0.815643559960565	1.06698113587044	0.696771751286833	34.3064617038561	1.22475766763398	104.681737110786	0.200067293928569	0.231203009024878	0.182892859169051	0.169453661897467	0.199795242873521	0.152717263593128	0.237963377590216	0.256081494160641	0.196566342258534	0.00254789500979861	0.00248879225241305	0.00780943602754377
159	21.1579515660655	0.19	0.696891722773163	0.47291796060853	0.920865484937796	0.239522298815563	25.7078823295881	18.5559724814784	32.8597921776978	31.7	20.96	40.53	0.57638019164684	0.798530724204967	1.02068125676309	0.561725725586999	0.778228080975389	0.994730436363779	0.571689337692754	0.791162020382599	1.01189699606108	0.696891722773163	33.1677955377067	-1.91320757747606	99.9219824777711	0.200067293928569	0.231203009024878	0.182892859169051	0.169453661897467	0.199795242873521	0.152717263593128	0.237963377590216	0.256081494160641	0.196566342258534	0.00254789500979861	0.00248879225241305	0.00780943602754377
159	21.1579515660655	0.19	0.698471185892614	0.475801702510586	0.921140669274642	0.225734598775879	27.9590705808776	19.8745540438188	36.0435871179363	31.11	22.64	41.73	0.628768143671845	0.884536723147052	1.14030530262226	0.612958876447695	0.862296605598884	1.11163433475007	0.625670721878664	0.880185718695208	1.13283923359531	0.698471185892614	34.0745292940404	-0.0859337804843858	102.826658966173	0.200067293928569	0.231203009024878	0.182892859169051	0.169453661897467	0.199795242873521	0.152717263593128	0.237963377590216	0.256081494160641	0.196566342258534	0.00254789500979861	0.00248879225241305	0.00780943602754377
159	21.1579515660655	0.19	0.700698708054121	0.475809572807537	0.925587843300706	0.227242660280697	26.1392335158174	18.6133941032675	33.6650729283674	31.17	22.22	40.35	0.587840427312931	0.825518339875111	1.06319625243729	0.573044298235204	0.804739782727118	1.03643526721903	0.585199091660622	0.821798354858184	1.05823068959883	0.700698708054121	33.3621563573985	-0.0389264634519935	102.254222644354	0.200067293928569	0.231203009024878	0.182892859169051	0.169453661897467	0.199795242873521	0.152717263593128	0.237963377590216	0.256081494160641	0.196566342258534	0.00254789500979861	0.00248879225241305	0.00780943602754377
159	21.1579515660655	0.19	0.716114456814113	0.483074419056847	0.94915449457138	0.202206093049506	26.0924174901807	18.0005638507775	34.184271129584	31.96	24.85	44.96	0.554652630467271	0.803987481511801	1.05332233255633	0.540483044706329	0.78344819449822	1.02641334429011	0.552014941329038	0.801427807689603	1.04959255677575	0.716114456814113	35.432441852469	-3.85881009256118	100.672913693506	0.200067293928569	0.231203009024878	0.182892859169051	0.169453661897467	0.199795242873521	0.152717263593128	0.237963377590216	0.256081494160641	0.196566342258534	0.00254789500979861	0.00248879225241305	0.00780943602754377
159	21.1579515660655	0.19	0.71942668112965	0.48878566639885	0.950067695860449	0.205638463615243	27.2243918550068	18.8702743985851	35.5785093114285	32.67	24.15	43.01	0.568959811817625	0.820845767236716	1.07273172265581	0.554240320072833	0.799609763843104	1.04497920761337	0.565549302552821	0.81804529598929	1.0687194237495	0.71942668112965	35.7848355913586	2.69989084764427	107.149736598281	0.200067293928569	0.231203009024878	0.182892859169051	0.169453661897467	0.199795242873521	0.152717263593128	0.237963377590216	0.256081494160641	0.196566342258534	0.00254789500979861	0.00248879225241305	0.00780943602754377
159	21.1579515660655	0.19	0.720156726680918	0.489023126144227	0.95129032721761	0.235227024633989	28.8977289914846	20.7624615575447	37.0329964254245	31.37	23.78	44.09	0.651452399059842	0.906708235278727	1.16196407149761	0.634989664200113	0.883794976698256	1.1326002891964	0.648513946332618	0.901979427223953	1.15426560738798	0.720156726680918	35.2184243709921	-1.38820296195204	102.597464617733	0.200067293928569	0.231203009024878	0.182892859169051	0.169453661897467	0.199795242873521	0.152717263593128	0.237963377590216	0.256081494160641	0.196566342258534	0.00254789500979861	0.00248879225241305	0.00780943602754377
159	21.1579515660655	0.19	0.729854076575541	0.493379572659813	0.966328580491269	0.225315058561385	28.240113253648	20.0645187383775	36.4157077689184	31.96	21.96	41.14	0.618258027233274	0.87017670030876	1.12209537338425	0.602463658672753	0.847946675121769	1.09342969157079	0.613858993278969	0.863819774223885	1.114462777595	0.729854076575541	34.349034837858	2.33397704251403	105.415813490246	0.200067293928569	0.231203009024878	0.182892859169051	0.169453661897467	0.199795242873521	0.152717263593128	0.237963377590216	0.256081494160641	0.196566342258534	0.00254789500979861	0.00248879225241305	0.00780943602754377
159	21.1579515660655	0.19	0.732245798452283	0.499105367594928	0.965386229309639	0.241855474081983	27.4662602780095	19.8737911657712	35.0587293902477	32.11	23.1	40.54	0.609492417304622	0.842339402257289	1.07518638720996	0.593878597568372	0.82076056844382	1.04764253931927	0.60928768204405	0.839945644283884	1.07254618207387	0.732245798452283	33.8300404654072	-2.14262943079151	100.604276520273	0.200067293928569	0.231203009024878	0.182892859169051	0.169453661897467	0.199795242873521	0.152717263593128	0.237963377590216	0.256081494160641	0.196566342258534	0.00254789500979861	0.00248879225241305	0.00780943602754377
159	21.1579515660655	0.19	0.743764005940844	0.503789642377378	0.983738369504311	0.210332896882149	28.4020685580052	19.8098789095248	36.9942582064856	30.7	23.12	41.02	0.634975871991148	0.910385587480824	1.1857953029705	0.619140176673147	0.887681435368652	1.15622269406416	0.634148247484216	0.908001354671051	1.182148400389	0.743764005940844	34.2686454301127	0.332668699396853	103.525129706252	0.200067293928569	0.231203009024878	0.182892859169051	0.169453661897467	0.199795242873521	0.152717263593128	0.237963377590216	0.256081494160641	0.196566342258534	0.00254789500979861	0.00248879225241305	0.00780943602754377
159	21.1579515660655	0.19	0.747596153504883	0.507691116314475	0.987501190695291	0.225662403786464	29.1928656714801	20.7498468302538	37.6358845127064	31.22	24.5	45.05	0.654142378764763	0.920309954551534	1.1864775303383	0.637659326986709	0.89712002354389	1.15658072010107	0.650064181553838	0.916331752296512	1.17931350084995	0.747596153504883	34.931365556457	0.164421617004511	104.18289539671	0.200067293928569	0.231203009024878	0.182892859169051	0.169453661897467	0.199795242873521	0.152717263593128	0.237963377590216	0.256081494160641	0.196566342258534	0.00254789500979861	0.00248879225241305	0.00780943602754377
159	21.1579515660655	0.19	0.751672672921826	0.505541775955538	0.997803569888115	0.188521017184058	26.9066277206413	18.1909034540341	35.6223519872484	31.92	23.72	42.42	0.561143278751878	0.830001288142095	1.09885929753231	0.546817330364003	0.808811413708883	1.07080549705376	0.560148382511212	0.82721836412686	1.09645932911857	0.751672672921826	34.3415204222518	1.97138191020639	105.465015006987	0.200067293928569	0.231203009024878	0.182892859169051	0.169453661897467	0.199795242873521	0.152717263593128	0.237963377590216	0.256081494160641	0.196566342258534	0.00254789500979861	0.00248879225241305	0.00780943602754377
159	21.1579515660655	0.19	0.769848761691959	0.518331943780366	1.02136557960355	0.208730100908248	26.8273676983911	18.6721923349591	34.9825430618232	30.02	23.65	40.69	0.61189042726528	0.879136696371614	1.14638296547795	0.596845441571028	0.857520736338841	1.11819603110665	0.611458151311387	0.879329598411232	1.14654765862674	0.769848761691959	33.2012053922141	-1.89228072691955	100.834912195563	0.200067293928569	0.231203009024878	0.182892859169051	0.169453661897467	0.199795242873521	0.152717263593128	0.237963377590216	0.256081494160641	0.196566342258534	0.00254789500979861	0.00248879225241305	0.00780943602754377
159	21.1579515660655	0.19	0.782554597605446	0.526627110805632	1.03848208440526	0.178933161653357	25.9100648065465	17.2444815558843	34.5756480572087	33.01	24.76	44.56	0.51456863402561	0.773146273595579	1.03172391316555	0.50117783436753	0.753026417522901	1.00487500067827	0.5124174059229	0.769822803413921	1.02766301424542	0.782554597605446	35.2738386100731	0.0479804837905542	104.443638232437	0.200067293928569	0.231203009024878	0.182892859169051	0.169453661897467	0.199795242873521	0.152717263593128	0.237963377590216	0.256081494160641	0.196566342258534	0.00254789500979861	0.00248879225241305	0.00780943602754377
159	21.1579515660655	0.19	0.784891627562056	0.53579491832556	1.03398833679855	0.217197281053381	29.8158667689329	20.9783170270004	38.6534165108654	33.61	26.36	43.54	0.615136228880754	0.874275082288374	1.13341393569599	0.598972665099393	0.851302283107394	1.1036319011154	0.616026456585226	0.875023473455319	1.13397841391339	0.784891627562056	35.7237430671941	-2.40098876139737	102.550963205762	0.200067293928569	0.231203009024878	0.182892859169051	0.169453661897467	0.199795242873521	0.152717263593128	0.237963377590216	0.256081494160641	0.196566342258534	0.00254789500979861	0.00248879225241305	0.00780943602754377
159	21.1579515660655	0.19	0.785756855878471	0.535579970126876	1.03593374163007	0.22468679892627	27.4725570405444	19.5048316767703	35.4402824043184	29.25	22.71	40.49	0.655600626581727	0.923413537120328	1.19122644765893	0.639751698545713	0.901090320662149	1.16242894277858	0.654559150826341	0.921196577985598	1.18718200329418	0.785756855878471	32.7617839374853	2.30821997280981	104.49786718045	0.200067293928569	0.231203009024878	0.182892859169051	0.169453661897467	0.199795242873521	0.152717263593128	0.237963377590216	0.256081494160641	0.196566342258534	0.00254789500979861	0.00248879225241305	0.00780943602754377
159	21.1579515660655	0.19	0.847736919474816	0.57049166373135	1.12498217521828	0.18990213654683	27.5444760873424	18.6622096635087	36.4267425111762	30.54	23.39	39.71	0.60124105431428	0.887401338956698	1.17356162359912	0.586294869051774	0.865341526641701	1.14438818423163	0.601335218948395	0.889026701014903	1.17500935476324	0.847736919474816	32.0654339435015	1.45203736791795	103.149718562277	0.200067293928569	0.231203009024878	0.182892859169051	0.169453661897467	0.199795242873521	0.152717263593128	0.237963377590216	0.256081494160641	0.196566342258534	0.00254789500979861	0.00248879225241305	0.00780943602754377
159	21.1579515660655	0.2	0.519947392604326	0.358274641978789	0.681620143229864	0.236523938319736	23.4111114598194	16.8441017929222	29.9781211267165	30.84	24.74	41.96	0.537459811906032	0.746999259229883	0.956538706553735	0.524017720769957	0.728316500261286	0.932615279752614	0.538304722422623	0.745570090775807	0.957138085672413	0.519947392604326	36.6708585308211	-0.102948006550557	104.216074286572	0.200067293928569	0.231203009024878	0.182892859169051	0.169453661897467	0.199795242873521	0.152717263593128	0.237963377590216	0.256081494160641	0.196566342258534	0.00254789500979861	0.00248879225241305	0.00780943602754377
159	21.1579515660655	0.2	0.532570845950927	0.364532357390532	0.700609334511322	0.207235725845773	24.0290402294674	16.6913122459529	31.366768212982	33.26	24.42	44.79	0.494426312697436	0.711782847462733	0.92913938222803	0.481506976258893	0.693183994931228	0.904861013603563	0.491990687482152	0.707859388357443	0.923433303796385	0.532570845950927	38.0022642045482	-1.61116355670848	104.102558040304	0.200067293928569	0.231203009024878	0.182892859169051	0.169453661897467	0.199795242873521	0.152717263593128	0.237963377590216	0.256081494160641	0.196566342258534	0.00254789500979861	0.00248879225241305	0.00780943602754377
159	21.1579515660655	0.2	0.548085664006915	0.375186035283778	0.720985292730052	0.255606787219768	24.9969337802601	18.336734670843	31.6571328896772	32.61	24.16	46.26	0.553798616290152	0.754947245924685	0.956095875559218	0.539485042705747	0.735434750517464	0.931384458329181	0.548965490174968	0.749319843160704	0.948758624353904	0.548085664006915	37.6528649564672	1.41119501060262	106.571348625696	0.200067293928569	0.231203009024878	0.182892859169051	0.169453661897467	0.199795242873521	0.152717263593128	0.237963377590216	0.256081494160641	0.196566342258534	0.00254789500979861	0.00248879225241305	0.00780943602754377
159	21.1579515660655	0.2	0.554586743444496	0.37964566159619	0.729527825292802	0.217681974342032	22.8269135203204	16.0705487347598	29.583278305881	31.62	23.41	43.88	0.500301633176539	0.710637969062891	0.920974304949243	0.487598588158187	0.692594321962562	0.897590055766936	0.497326440412086	0.706080404266851	0.913800706866279	0.554586743444496	36.0584458206209	-1.19386059927849	103.027938827424	0.200067293928569	0.231203009024878	0.182892859169051	0.169453661897467	0.199795242873521	0.152717263593128	0.237963377590216	0.256081494160641	0.196566342258534	0.00254789500979861	0.00248879225241305	0.00780943602754377
159	21.1579515660655	0.2	0.557428011578978	0.381014974058251	0.733841049099706	0.285806512333688	27.3707148286687	20.6154328178559	34.1259968394815	31.03	21.99	43.96	0.65378833615137	0.868022236797744	1.08225613744412	0.63737455095646	0.846229968946846	1.05508538693723	0.645831997548558	0.858615744576112	1.06940678292919	0.557428011578978	35.4852273065969	-0.517728169840014	102.996880584984	0.200067293928569	0.231203009024878	0.182892859169051	0.169453661897467	0.199795242873521	0.152717263593128	0.237963377590216	0.256081494160641	0.196566342258534	0.00254789500979861	0.00248879225241305	0.00780943602754377
159	21.1579515660655	0.2	0.560681575436263	0.385720308498308	0.735642842374217	0.2344352938428	24.5275648275461	17.607353639801	31.4477760152913	30.22	23.89	43.08	0.573135978723246	0.79839538415112	1.02365478957899	0.558982274928537	0.778678855791635	0.998375436654733	0.571044323133096	0.796674690808582	1.01964977748663	0.560681575436263	36.2534063105137	0.583629041223267	104.895687927005	0.200067293928569	0.231203009024878	0.182892859169051	0.169453661897467	0.199795242873521	0.152717263593128	0.237963377590216	0.256081494160641	0.196566342258534	0.00254789500979861	0.00248879225241305	0.00780943602754377
159	21.1579515660655	0.2	0.563798879892074	0.389923134817932	0.737674624966216	0.254332816080297	27.2759833052292	19.9841422614163	34.5678243490422	33	25.12	45.15	0.596552579498521	0.814223497122961	1.0318944147474	0.581031694765494	0.793039330831381	1.00504696689727	0.593364125808232	0.810225889961525	1.0277699686864	0.563798879892074	35.9461786261597	1.91181386039957	106.205203515148	0.200067293928569	0.231203009024878	0.182892859169051	0.169453661897467	0.199795242873521	0.152717263593128	0.237963377590216	0.256081494160641	0.196566342258534	0.00254789500979861	0.00248879225241305	0.00780943602754377
159	21.1579515660655	0.2	0.566850091578479	0.391650824216464	0.742049358940494	0.292268568677226	30.9039604010466	23.3956401944401	38.4122806076531	29.47	22.09	42.82	0.780764338026915	1.03133361534032	1.28190289265372	0.761797686623397	1.00628003103814	1.25076237545289	0.773269821023155	1.02442875452818	1.27316099036432	0.566850091578479	34.8288992187947	1.05798474711418	103.905464028798	0.200067293928569	0.231203009024878	0.182892859169051	0.169453661897467	0.199795242873521	0.152717263593128	0.237963377590216	0.256081494160641	0.196566342258534	0.00254789500979861	0.00248879225241305	0.00780943602754377
159	21.1579515660655	0.2	0.578551875159441	0.3961673117492	0.760936438569682	0.205067730569635	22.4295555605834	15.5347419443099	29.3243691768569	33.67	25.24	44.08	0.454692071945253	0.65649890594986	0.858305739954467	0.442732588223888	0.639231422166358	0.835730256108828	0.452875179630336	0.65449920608657	0.857327986871072	0.578551875159441	36.9698899850406	0.153161628759057	105.428886070512	0.200067293928569	0.231203009024878	0.182892859169051	0.169453661897467	0.199795242873521	0.152717263593128	0.237963377590216	0.256081494160641	0.196566342258534	0.00254789500979861	0.00248879225241305	0.00780943602754377
159	21.1579515660655	0.2	0.579163882555405	0.397658518530695	0.760669246580116	0.217035764185788	22.8148425170824	16.0492124619517	29.580472572213	32.67	24.25	46.27	0.483935106444496	0.687940499771787	0.891945893099077	0.471415772599629	0.670143574797021	0.868871376994413	0.480270797727865	0.681791518714196	0.885818538220939	0.579163882555405	36.9027047304083	1.45735022766263	106.720749966346	0.200067293928569	0.231203009024878	0.182892859169051	0.169453661897467	0.199795242873521	0.152717263593128	0.237963377590216	0.256081494160641	0.196566342258534	0.00254789500979861	0.00248879225241305	0.00780943602754377
159	21.1579515660655	0.2	0.59056592284211	0.406511374548316	0.774620471135903	0.208770388859264	22.9759564050803	15.9924123692137	29.9595004409469	30.97	23.86	44.02	0.508231354731151	0.730165104576523	0.952098854421894	0.495488308235621	0.711857442543444	0.928226576851266	0.505763327107145	0.725957790641562	0.945787424054154	0.59056592284211	36.1285909053674	-1.06445945693489	103.094016749151	0.200067293928569	0.231203009024878	0.182892859169051	0.169453661897467	0.199795242873521	0.152717263593128	0.237963377590216	0.256081494160641	0.196566342258534	0.00254789500979861	0.00248879225241305	0.00780943602754377
159	21.1579515660655	0.2	0.594738965768159	0.406828091030879	0.78264984050544	0.232963896086501	26.1747615285414	18.7594092462696	33.5901138108132	31.61	22.3	45.34	0.584261712454507	0.815212824294828	1.04616393613515	0.569430694436739	0.794519296330039	1.01960789822334	0.576708959441698	0.804427335056612	1.03246073776493	0.594738965768159	36.8387879933034	-1.83103394859713	102.48785924063	0.200067293928569	0.231203009024878	0.182892859169051	0.169453661897467	0.199795242873521	0.152717263593128	0.237963377590216	0.256081494160641	0.196566342258534	0.00254789500979861	0.00248879225241305	0.00780943602754377
159	21.1579515660655	0.2	0.597551271729214	0.408359620591534	0.786742922866894	0.201500023976894	22.920715442224	15.7968856626884	30.0445452217597	32.84	23.71	45.71	0.473900946380285	0.687613303769055	0.901325661157825	0.461605574778605	0.66977315984726	0.877940744915915	0.469930796225005	0.682095464351886	0.893918058058558	0.597551271729214	36.6616173963267	-0.790951879923895	104.153445305897	0.200067293928569	0.231203009024878	0.182892859169051	0.169453661897467	0.199795242873521	0.152717263593128	0.237963377590216	0.256081494160641	0.196566342258534	0.00254789500979861	0.00248879225241305	0.00780943602754377
159	21.1579515660655	0.2	0.60472571298682	0.417286901481588	0.792164524492051	0.243533577093114	26.369951093545	19.1137352983612	33.6261668887289	32.53	24.62	47.72	0.578805869967877	0.79854001561999	1.0182741612721	0.563868793050751	0.777932322689404	0.991995852328057	0.573652909552619	0.791740683436951	1.01013041549923	0.60472571298682	37.7253980337059	2.73870739126075	107.973748977474	0.200067293928569	0.231203009024878	0.182892859169051	0.169453661897467	0.199795242873521	0.152717263593128	0.237963377590216	0.256081494160641	0.196566342258534	0.00254789500979861	0.00248879225241305	0.00780943602754377
159	21.1579515660655	0.2	0.60560268443451	0.417807053171141	0.793398315697879	0.223381693749365	23.7474648061721	16.8342072630317	30.6607223493124	31.92	22.91	40.71	0.519310656415126	0.732574533745367	0.945838411075608	0.506052964133742	0.7138723414803	0.921691718826857	0.517744645559417	0.72963267784045	0.942347104020766	0.60560268443451	34.4665618415674	-4.06240560310379	99.2124137686474	0.200067293928569	0.231203009024878	0.182892859169051	0.169453661897467	0.199795242873521	0.152717263593128	0.237963377590216	0.256081494160641	0.196566342258534	0.00254789500979861	0.00248879225241305	0.00780943602754377
159	21.1579515660655	0.2	0.609191109757269	0.417426004860398	0.800956214654141	0.236284602282562	28.3983015279017	20.4270614321102	36.3695416236932	32.42	24.63	45.17	0.620571861743805	0.862737252154599	1.10490264256539	0.604586622545593	0.840514102522666	1.07644158249974	0.616747159936679	0.859963348085478	3.41986360549931	0.609191109757269	37.2746244403742	1.53832080462397	107.160885630983	0.200067293928569	0.231203009024878	0.182892859169051	0.169453661897467	0.199795242873521	0.152717263593128	0.237963377590216	0.256081494160641	0.196566342258534	0.00254789500979861	0.00248879225241305	0.00780943602754377
159	21.1579515660655	0.2	0.610981887526385	0.420732734129064	0.801231040923705	0.210510965740522	23.8386951768751	16.6308801777268	31.0465101760233	31.18	24.3	45.31	0.525088022111493	0.752660903474507	0.980233784837521	0.511869202167569	0.73371305369905	0.95555690523053	0.522402616317466	2.27686786651603	0.975646610165801	0.610981887526385	36.4245476903866	1.01706813289136	105.519918302971	0.200067293928569	0.231203009024878	0.182892859169051	0.169453661897467	0.199795242873521	0.152717263593128	0.237963377590216	0.256081494160641	0.196566342258534	0.00254789500979861	0.00248879225241305	0.00780943602754377
159	21.1579515660655	0.2	0.612208430658118	0.421132110779495	0.803284750536741	0.220152407149706	23.8674717880807	16.853968124139	30.8809754520224	30.64	22.3	42.02	0.541217000588281	0.766435619055756	0.991654237523231	0.527735119551297	0.747343473340847	0.966951827130398	0.538604327265872	0.762173968960996	0.986196129656435	0.612208430658118	34.4255380480933	-0.522697529747918	102.47212789829	0.200067293928569	0.231203009024878	0.182892859169051	0.169453661897467	0.199795242873521	0.152717263593128	0.237963377590216	0.256081494160641	0.196566342258534	0.00254789500979861	0.00248879225241305	0.00780943602754377
159	21.1579515660655	0.2	0.613253367116128	0.423890914762744	0.802615819469511	0.233058174337117	26.87512606986	19.2633673546735	34.4868847850465	32.24	23.87	44.32	0.58841018254027	0.820915551544136	1.053420920548	0.573301118697218	0.799836267320183	1.02637141594315	0.58546407896068	0.816335088376681	1.04769501347074	0.613253367116128	36.8369121385876	-1.7434066517754	103.257703494153	0.200067293928569	0.231203009024878	0.182892859169051	0.169453661897467	0.199795242873521	0.152717263593128	0.237963377590216	0.256081494160641	0.196566342258534	0.00254789500979861	0.00248879225241305	0.00780943602754377
159	21.1579515660655	0.2	0.61646420137113	0.421470977995279	0.811457424746981	0.224403304969507	24.8518082816383	17.6382954839592	32.0653210793174	32.79	22.38	47.45	0.529834136289301	0.746519775003423	0.963205413717546	0.516097744643023	0.727165627547097	0.938233510451172	0.520526912645933	0.734301179301708	0.946699254681984	0.61646420137113	36.6478911288066	-4.09748665905739	100.494018144923	0.200067293928569	0.231203009024878	0.182892859169051	0.169453661897467	0.199795242873521	0.152717263593128	0.237963377590216	0.256081494160641	0.196566342258534	0.00254789500979861	0.00248879225241305	0.00780943602754377
159	21.1579515660655	0.2	0.619326074460748	0.427886834719578	0.810765314201919	0.250782434864776	27.6306701752686	20.1742169420968	35.0871234084405	34.66	23.63	45.81	0.573758131567991	0.785820918811128	0.997883706054265	0.558434238654452	0.764833267488136	0.97123229632182	0.568389974916279	0.77803716394474	0.988518692892875	0.619326074460748	37.6253297838003	-0.916126172616682	104.869381619375	0.200067293928569	0.231203009024878	0.182892859169051	0.169453661897467	0.199795242873521	0.152717263593128	0.237963377590216	0.256081494160641	0.196566342258534	0.00254789500979861	0.00248879225241305	0.00780943602754377
159	21.1579515660655	0.2	0.620994462343236	0.424920242702121	0.817068681984351	0.241586152239771	26.844496422012	19.4184470620761	34.270545781948	29.61	22.29	38.2	0.644887321503843	0.891506686367329	1.13812605123081	0.629170146611202	0.869778911544716	1.11038767647823	0.644105990882052	0.892698535383374	1.13439596736616	0.620994462343236	33.5706761197987	0.536623061341949	102.46262664223	0.200067293928569	0.231203009024878	0.182892859169051	0.169453661897467	0.199795242873521	0.152717263593128	0.237963377590216	0.256081494160641	0.196566342258534	0.00254789500979861	0.00248879225241305	0.00780943602754377
159	21.1579515660655	0.2	0.625128996795934	0.429946265769611	0.820311727822257	0.263146031705963	28.7337666217425	21.2266990952029	36.2408341482822	31.11	23.73	40.52	0.67156685763281	0.909074240491735	1.14658162335066	0.654681819458479	0.886217613367357	1.11775340727623	0.670787154687182	0.907961321051019	1.14565492937149	0.625128996795934	34.6384161393117	-0.338743830534284	103.139809364025	0.200067293928569	0.231203009024878	0.182892859169051	0.169453661897467	0.199795242873521	0.152717263593128	0.237963377590216	0.256081494160641	0.196566342258534	0.00254789500979861	0.00248879225241305	0.00780943602754377
159	21.1579515660655	0.2	0.632101927843572	0.436010232837264	0.82819362284988	0.222146374372144	23.4295522438268	16.5844683395596	30.2746361480941	33.89	24.12	44.89	0.482308543342651	0.681376875189643	0.880445207036634	0.469578459085876	0.663392567941698	0.857206676797521	0.479115483533189	0.676896055985965	0.873426237645869	0.632101927843572	35.8386784541532	-1.77604154558424	102.68250196203	0.200067293928569	0.231203009024878	0.182892859169051	0.169453661897467	0.199795242873521	0.152717263593128	0.237963377590216	0.256081494160641	0.196566342258534	0.00254789500979861	0.00248879225241305	0.00780943602754377
159	21.1579515660655	0.2	0.636281501737944	0.437358772007654	0.835204231468235	0.204798038558584	23.8042317155807	16.4807861889327	31.1276772422288	31.73	23.43	42.17	0.51131977007922	0.738531168852659	0.965742567626098	0.498310323249882	0.719740809990711	0.941171296731541	0.509980440525715	0.733523132089571	0.962852436312572	0.636281501737944	34.7844386442492	0.796231938251912	104.388757820441	0.200067293928569	0.231203009024878	0.182892859169051	0.169453661897467	0.199795242873521	0.152717263593128	0.237963377590216	0.256081494160641	0.196566342258534	0.00254789500979861	0.00248879225241305	0.00780943602754377
159	21.1579515660655	0.2	0.638697006720067	0.44171054568243	0.835683467757705	0.242388033183143	26.841085303064	19.4321916762888	34.2499789298392	31.67	25.09	42.33	0.60401718206993	0.834310250667085	1.06460331926424	0.588666441978006	0.813106748193647	1.03754705440929	0.603718472507223	0.834227897527032	1.06263292797545	0.638697006720067	35.417826662382	0.0807117233147328	104.512890222302	0.200067293928569	0.231203009024878	0.182892859169051	0.169453661897467	0.199795242873521	0.152717263593128	0.237963377590216	0.256081494160641	0.196566342258534	0.00254789500979861	0.00248879225241305	0.00780943602754377
159	21.1579515660655	0.2	0.642332102947641	0.442173601426872	0.842490604468409	0.256020102912808	25.8273446286674	18.9533563761053	32.7013328812295	32.92	24.2	44.9	0.567160463565916	0.77285777049699	0.978555077428065	0.552424476313013	0.752777347078994	0.953130217844975	0.562758019982931	0.768243493586946	0.973475107246455	0.642332102947641	35.8641964215029	0.783409190871045	105.191038251384	0.200067293928569	0.231203009024878	0.182892859169051	0.169453661897467	0.199795242873521	0.152717263593128	0.237963377590216	0.256081494160641	0.196566342258534	0.00254789500979861	0.00248879225241305	0.00780943602754377
159	21.1579515660655	0.2	0.643013090071765	0.440862672445319	0.84516350769821	0.199524575467445	25.3752774984449	17.4398182504662	33.3107367464235	35.16	26.21	43.74	0.489033427994468	0.711553226252436	0.934073024510404	0.475876970261776	0.692410322291571	0.908943674321366	0.489960971696953	0.711971155399031	0.932184516371817	0.643013090071765	36.5965158295866	-2.51260280420579	103.111939383668	0.200067293928569	0.231203009024878	0.182892859169051	0.169453661897467	0.199795242873521	0.152717263593128	0.237963377590216	0.256081494160641	0.196566342258534	0.00254789500979861	0.00248879225241305	0.00780943602754377
159	21.1579515660655	0.2	0.645978945908916	0.446614060496091	0.845343831321742	0.231744725966112	25.2462428107081	18.0694557298012	32.423029891615	30.83	24.64	40.17	0.576709525310667	0.805765758800833	1.034821992291	0.56228814850848	0.785616530962595	1.00894491341671	0.577819043107967	0.807541359279474	3.25396962165826	0.645978945908916	34.4371320532646	-0.774196964641132	102.540680178076	0.200067293928569	0.231203009024878	0.182892859169051	0.169453661897467	0.199795242873521	0.152717263593128	0.237963377590216	0.256081494160641	0.196566342258534	0.00254789500979861	0.00248879225241305	0.00780943602754377
159	21.1579515660655	0.2	0.654040688086244	0.448266755422367	0.859814620750121	0.211936576898405	24.3426135492411	17.0138570274241	31.6713700710582	32.27	23.96	42.87	0.519223438656648	0.742880082544135	0.966536726431621	0.505883850487687	0.723794437285705	0.941705024083723	0.518209110452449	0.739461627721264	0.962384622436694	0.654040688086244	35.3339515544393	0.563635649020709	104.526937642218	0.200067293928569	0.231203009024878	0.182892859169051	0.169453661897467	0.199795242873521	0.152717263593128	0.237963377590216	0.256081494160641	0.196566342258534	0.00254789500979861	0.00248879225241305	0.00780943602754377
159	21.1579515660655	0.2	0.654736964109975	0.452681501023475	0.856792427196475	0.269299531934308	27.9678356548285	20.7750649808541	35.1606063288029	32.7	22.49	43.67	0.625813739571301	0.842483806187558	1.05915387280381	0.609614869087854	0.820676541185382	1.03173821328291	0.620149476659282	0.834099388967388	1.04866739725734	0.654736964109975	35.0006727281957	1.43205195815953	105.011549328675	0.200067293928569	0.231203009024878	0.182892859169051	0.169453661897467	0.199795242873521	0.152717263593128	0.237963377590216	0.256081494160641	0.196566342258534	0.00254789500979861	0.00248879225241305	0.00780943602754377
159	21.1579515660655	0.2	0.654915830839985	0.452920427132386	0.856911234547584	0.224679434138687	24.5783295805625	17.4498515347176	31.7068076264074	30.54	23.14	42.97	0.562198944604317	0.791864098261105	1.02152925191789	0.548223563027459	0.77217960216515	0.996135641302842	0.559281398330826	0.78807002363562	1.01501770671307	0.654915830839985	35.1373676942885	-1.93262229982981	101.551057981472	0.200067293928569	0.231203009024878	0.182892859169051	0.169453661897467	0.199795242873521	0.152717263593128	0.237963377590216	0.256081494160641	0.196566342258534	0.00254789500979861	0.00248879225241305	0.00780943602754377
159	21.1579515660655	0.2	0.655373271389384	0.449834911898229	0.86091163088054	0.213188531938796	24.8258360073284	17.3794976754283	32.2721743392284	32.24	23.74	45.68	0.530925107500992	0.758402797200982	0.985880486900973	0.517293011425617	0.738929956965682	0.960566902505747	0.526293662827853	0.751212956860814	0.975158949526458	0.655373271389384	35.5450502056807	-1.24392799774932	103.150660676256	0.200067293928569	0.231203009024878	0.182892859169051	0.169453661897467	0.199795242873521	0.152717263593128	0.237963377590216	0.256081494160641	0.196566342258534	0.00254789500979861	0.00248879225241305	0.00780943602754377
159	21.1579515660655	0.2	0.656006601686844	0.450359052967503	0.861654150406186	0.223940039756303	25.8552514221641	18.3404762829115	33.3700265614167	32.92	25.05	42.21	0.548850837234229	0.773735434732316	0.998620032230402	0.53459101387459	0.753632831478624	0.972674649082658	0.548578794162858	0.772911317982593	0.997376975586292	0.656006601686844	36.1929493590452	-0.215846765887402	104.769998793752	0.200067293928569	0.231203009024878	0.182892859169051	0.169453661897467	0.199795242873521	0.152717263593128	0.237963377590216	0.256081494160641	0.196566342258534	0.00254789500979861	0.00248879225241305	0.00780943602754377
159	21.1579515660655	0.2	0.656092288787029	0.450150138688265	0.862034438885792	0.186986659308758	23.146544754541	15.6109912766836	30.6820982323984	31.5	22.68	41.77	0.487908810509701	0.723426393522192	0.958943976534684	0.475549731004706	0.705101485012727	0.934653239020748	0.48551122051044	0.719863625376742	0.95484143759688	0.656092288787029	34.7081975646923	-1.31782912619999	101.908376560738	0.200067293928569	0.231203009024878	0.182892859169051	0.169453661897467	0.199795242873521	0.152717263593128	0.237963377590216	0.256081494160641	0.196566342258534	0.00254789500979861	0.00248879225241305	0.00780943602754377
159	21.1579515660655	0.2	0.65650725769486	0.452340203972791	0.860674311416928	0.247146443018764	26.601424032077	19.3525856218825	33.8502624422714	31.19	22.11	42.48	0.6106420905015	0.839368418186811	1.06809474587212	0.595263638644	0.81822970696697	1.04119577528994	0.604855389586996	0.833048279937757	1.05939418995547	0.65650725769486	34.1661671082577	0.928697920312487	103.92109724496	0.200067293928569	0.231203009024878	0.182892859169051	0.169453661897467	0.199795242873521	0.152717263593128	0.237963377590216	0.256081494160641	0.196566342258534	0.00254789500979861	0.00248879225241305	0.00780943602754377
159	21.1579515660655	0.2	0.671064162392195	0.462906439650249	0.879221885134141	0.198431403731241	26.1424434413427	17.9389887574179	34.3458981252676	29.75	23.32	41.61	0.593005575425992	0.864185541649581	1.13536550787317	0.578508290558405	0.843058684677377	1.10760907879635	0.592203675285877	0.863071133998598	1.13258700663664	0.671064162392195	35.045133124828	0.802088002302639	104.62852805933	0.200067293928569	0.231203009024878	0.182892859169051	0.169453661897467	0.199795242873521	0.152717263593128	0.237963377590216	0.256081494160641	0.196566342258534	0.00254789500979861	0.00248879225241305	0.00780943602754377
159	21.1579515660655	0.2	0.671143861823255	0.460272495750607	0.882015227895903	0.230084982894845	25.3668070018901	18.1219715770445	32.6116424267358	30.2	23.4	41.77	0.59027075402058	0.826250291390326	1.06222982876007	0.575700027802161	0.80585445320635	1.03600887861054	0.589575679153013	0.823068496351654	1.05798151394969	0.671143861823255	34.1044957734037	1.22299636299716	104.121135027127	0.200067293928569	0.231203009024878	0.182892859169051	0.169453661897467	0.199795242873521	0.152717263593128	0.237963377590216	0.256081494160641	0.196566342258534	0.00254789500979861	0.00248879225241305	0.00780943602754377
159	21.1579515660655	0.2	0.675561427973194	0.462779633590752	0.888343222355635	0.187840170317718	23.7504404667966	16.0399208633658	31.4609600702274	31.87	22.3	40.47	0.495524427863638	0.733727025467955	0.971929623072273	0.482884822052098	0.715011458981815	0.947138095911533	0.49252631292944	0.731706942306238	0.971484750589159	0.675561427973194	34.2945882591455	-0.803225373412049	102.446399988631	0.200067293928569	0.231203009024878	0.182892859169051	0.169453661897467	0.199795242873521	0.152717263593128	0.237963377590216	0.256081494160641	0.196566342258534	0.00254789500979861	0.00248879225241305	0.00780943602754377
159	21.1579515660655	0.2	0.68356764845972	0.468060245960917	0.899075050958522	0.246094860682399	26.7861518269526	19.4662902644401	34.1060133894652	30.82	23.43	43.46	0.621590471259679	0.855325617319296	1.08906076337891	0.606051470044978	0.833943523447177	1.06183557684938	0.61816194569212	0.851265892327316	1.08245658864501	0.68356764845972	34.9405487422898	0.103603971364364	103.71661365124	0.200067293928569	0.231203009024878	0.182892859169051	0.169453661897467	0.199795242873521	0.152717263593128	0.237963377590216	0.256081494160641	0.196566342258534	0.00254789500979861	0.00248879225241305	0.00780943602754377
159	21.1579515660655	0.2	0.6843740123549	0.467370949710916	0.901377074998884	0.190628616768973	24.3244765378175	16.4990352243255	32.1499178513095	33.98	24.46	46.03	0.478597059344863	0.70559416249616	0.932591265647457	0.465947527354367	0.686944996655024	0.90794246595568	0.475212143052611	0.701039337241038	0.924875799438147	0.6843740123549	36.6545224246799	-0.157538267792659	105.373662575354	0.200067293928569	0.231203009024878	0.182892859169051	0.169453661897467	0.199795242873521	0.152717263593128	0.237963377590216	0.256081494160641	0.196566342258534	0.00254789500979861	0.00248879225241305	0.00780943602754377
159	21.1579515660655	0.2	0.684605238541275	0.471072522648353	0.898137954434197	0.221312981319276	24.6015571515482	17.3966882784738	31.8064260246226	34.05	23.42	43.99	0.503530049120532	0.712067899514459	0.920605749908386	0.490205872698075	0.693225492125922	0.896245111553769	0.499950278804228	0.706600749266588	0.913953270368766	0.684605238541275	35.6920534505295	0.135056330433015	104.733016403971	0.200067293928569	0.231203009024878	0.182892859169051	0.169453661897467	0.199795242873521	0.152717263593128	0.237963377590216	0.256081494160641	0.196566342258534	0.00254789500979861	0.00248879225241305	0.00780943602754377
159	21.1579515660655	0.2	0.687436173815791	0.471415968837952	0.90345637879363	0.230098377985674	26.7573418786325	19.1156544798684	34.3990292773965	32.06	24.28	41.48	0.587084605309156	0.821777957562624	1.05647130981609	0.572057498932184	0.800743604634835	1.02942971033749	0.587197690852709	0.821318701870289	1.05521578844996	0.687436173815791	34.86160427624	-0.0746779291947681	103.741107838517	0.200067293928569	0.231203009024878	0.182892859169051	0.169453661897467	0.199795242873521	0.152717263593128	0.237963377590216	0.256081494160641	0.196566342258534	0.00254789500979861	0.00248879225241305	0.00780943602754377
159	21.1579515660655	0.2	0.687563973501455	0.471386236860633	0.903741710142278	0.20269786853904	23.7588475909443	16.4018992798743	31.1157959020144	31.6	22.97	43.87	0.511058662848496	0.740290174537781	0.969521686227066	0.498089227926985	0.721503397324794	0.944917566722602	0.507359897728055	0.735462545728557	0.96117323462478	0.687563973501455	34.7735438720932	-1.09753823347554	102.466166699673	0.200067293928569	0.231203009024878	0.182892859169051	0.169453661897467	0.199795242873521	0.152717263593128	0.237963377590216	0.256081494160641	0.196566342258534	0.00254789500979861	0.00248879225241305	0.00780943602754377
159	21.1579515660655	0.2	0.688274834092351	0.472703746657667	0.903845921527034	0.231995487664214	27.0516513445309	19.3670496926461	34.7362529964156	32.72	25.54	41.24	0.583058932332867	0.814409380937985	1.0457598295431	0.56796172711674	0.793321794637291	1.01868186215784	0.583575260283712	0.815712317870339	1.0484519320724	0.688274834092351	35.1630813912707	-2.58421573612724	101.508107216219	0.200067293928569	0.231203009024878	0.182892859169051	0.169453661897467	0.199795242873521	0.152717263593128	0.237963377590216	0.256081494160641	0.196566342258534	0.00254789500979861	0.00248879225241305	0.00780943602754377
159	21.1579515660655	0.2	0.692960498905485	0.473514666915606	0.912406330895364	0.227265653794861	25.8995102143727	18.4431785522042	33.3558418765413	30.13	23.39	45.17	0.602211148473572	0.845677102076115	1.08914305567866	0.587369338660599	0.824834946058223	1.06230055345585	0.598104650259062	0.839378157472453	1.07963052824201	0.692960498905485	34.5854979943383	-2.38236637696107	101.05783587204	0.200067293928569	0.231203009024878	0.182892859169051	0.169453661897467	0.199795242873521	0.152717263593128	0.237963377590216	0.256081494160641	0.196566342258534	0.00254789500979861	0.00248879225241305	0.00780943602754377
159	21.1579515660655	0.2	0.696600639191218	0.477309252237392	0.915892026145045	0.243098965520126	28.7622099273155	20.8383697497603	36.6860501048707	34.43	25.91	45.3	0.596686600933458	0.82357811493684	1.05046962894022	0.58080690039826	0.801660120109939	1.02251333982162	0.594644235280182	0.82215737818665	1.04818807365024	0.696600639191218	36.4279484327615	1.0010277529253	106.232384064576	0.200067293928569	0.231203009024878	0.182892859169051	0.169453661897467	0.199795242873521	0.152717263593128	0.237963377590216	0.256081494160641	0.196566342258534	0.00254789500979861	0.00248879225241305	0.00780943602754377
159	21.1579515660655	0.2	0.69985465959996	0.483247554843861	0.916461764356058	0.236632354993633	27.6355889067113	19.8859048625249	35.3852729508978	31.45	23.32	42.09	0.622528657035892	0.865132673993225	1.10773669095056	0.606775063435978	0.843239788578135	1.07970451372029	0.619451155995118	0.861716509531577	1.10259592212208	0.69985465959996	34.7452983118771	-1.49677873538992	101.890519461834	0.200067293928569	0.231203009024878	0.182892859169051	0.169453661897467	0.199795242873521	0.152717263593128	0.237963377590216	0.256081494160641	0.196566342258534	0.00254789500979861	0.00248879225241305	0.00780943602754377
159	21.1579515660655	0.2	0.700732887731164	0.482148966052088	0.919316809410239	0.219255375119811	26.0514410066064	18.3761192719292	33.7267627412836	31.73	23.87	40.32	0.570177472258306	0.808328709779527	1.04647994730075	0.555671345917203	0.787763677031459	1.01985600814571	0.56970708438135	0.808749622175504	1.04627605076335	0.700732887731164	33.9858544588704	2.474857703715	105.678544524785	0.200067293928569	0.231203009024878	0.182892859169051	0.169453661897467	0.199795242873521	0.152717263593128	0.237963377590216	0.256081494160641	0.196566342258534	0.00254789500979861	0.00248879225241305	0.00780943602754377
159	21.1579515660655	0.2	0.701093800411731	0.484476827204511	0.917710773618951	0.241039792593276	25.9782408318453	18.7810945334581	33.1753871302326	33.16	25.17	43.07	0.558043978578975	0.771893291121008	0.985742603663042	0.54348724618739	0.75175823993325	0.960029233679109	0.557825969175289	0.77153752655753	0.983522050375193	0.701093800411731	35.0831121040481	-1.20161952725279	102.834863866522	0.200067293928569	0.231203009024878	0.182892859169051	0.169453661897467	0.199795242873521	0.152717263593128	0.237963377590216	0.256081494160641	0.196566342258534	0.00254789500979861	0.00248879225241305	0.00780943602754377
159	21.1579515660655	0.2	0.702505740002473	0.484399008688485	0.920612471316461	0.216725791198156	25.2934806616619	17.7859749126013	32.8009864107225	30.06	24.21	40.67	0.582065838434628	0.827757325679656	1.07344881292468	0.567741603957181	0.807386794993045	1.04703198602891	0.582206238260868	0.827699019661641	1.07548706926184	0.702505740002473	34.0496943769977	-0.347362417130842	102.862028054843	0.200067293928569	0.231203009024878	0.182892859169051	0.169453661897467	0.199795242873521	0.152717263593128	0.237963377590216	0.256081494160641	0.196566342258534	0.00254789500979861	0.00248879225241305	0.00780943602754377
159	21.1579515660655	0.2	0.702819746563312	0.482222695850764	0.92341679727586	0.237446443009381	28.5994492879704	20.597505918895	36.6013926570458	29.7	22.3	38.35	0.682202602350284	0.94723209726768	1.21226159218508	0.66554606730849	0.924104650133215	1.18266323295794	0.682834186726684	0.946752861450749	1.21260121901093	0.702819746563312	33.0524865806792	-0.623274516317452	101.72426083681	0.200067293928569	0.231203009024878	0.182892859169051	0.169453661897467	0.199795242873521	0.152717263593128	0.237963377590216	0.256081494160641	0.196566342258534	0.00254789500979861	0.00248879225241305	0.00780943602754377
159	21.1579515660655	0.2	0.705658251162317	0.48516878819451	0.926147714130123	0.223717943188226	27.1285312532114	19.2386383510931	35.0184241553296	32.82	23.31	43.04	0.57751070856905	0.81435167190975	1.05119263525045	0.562532445201802	0.793230723614876	1.02392900202795	0.574604575169806	0.809640612684487	1.04542019979135	0.705658251162317	34.7345892848414	0.916433403531594	104.465037062282	0.200067293928569	0.231203009024878	0.182892859169051	0.169453661897467	0.199795242873521	0.152717263593128	0.237963377590216	0.256081494160641	0.196566342258534	0.00254789500979861	0.00248879225241305	0.00780943602754377
159	21.1579515660655	0.2	0.708132609502835	0.488073300358075	0.928191918647595	0.213797951772806	25.7605376516396	18.0478507778218	33.4732245254574	31.46	22.84	43.39	0.564796212598372	0.806159928916466	1.04752364523456	0.550500640023655	0.785755192635331	1.02100974524701	0.559847808443211	0.801744189032849	1.04053767891659	0.708132609502835	34.3794218748751	0.419928869998439	103.491263520042	0.200067293928569	0.231203009024878	0.182892859169051	0.169453661897467	0.199795242873521	0.152717263593128	0.237963377590216	0.256081494160641	0.196566342258534	0.00254789500979861	0.00248879225241305	0.00780943602754377
159	21.1579515660655	0.2	0.709211663958657	0.485896804839264	0.93252652307805	0.225494608942501	25.9143492579283	18.4159267087199	33.4127718071368	30.89	23.82	42.63	0.586754255938704	0.825663294466294	1.06457233299388	0.572065874785336	0.804994237445029	1.03792260010472	0.58515820146091	0.822745140986477	1.06086696374538	0.709211663958657	34.6005848946713	-2.2143202125843	101.590141797851	0.200067293928569	0.231203009024878	0.182892859169051	0.169453661897467	0.199795242873521	0.152717263593128	0.237963377590216	0.256081494160641	0.196566342258534	0.00254789500979861	0.00248879225241305	0.00780943602754377
159	21.1579515660655	0.2	0.709220308421498	0.486729347701645	0.931711269141351	0.225267981123641	27.7224989599259	19.6956728147507	35.749325105101	33.03	23.8	45.3	0.587469777694606	0.826888751367223	1.06630772503984	0.57217832140732	0.805365374887159	1.038552428367	0.5821676463373	0.819887161373351	1.05764197132006	0.709220308421498	35.7752653379036	2.40009405919221	107.102829139866	0.200067293928569	0.231203009024878	0.182892859169051	0.169453661897467	0.199795242873521	0.152717263593128	0.237963377590216	0.256081494160641	0.196566342258534	0.00254789500979861	0.00248879225241305	0.00780943602754377
159	21.1579515660655	0.2	0.709549323391804	0.489389792892261	0.929708853891347	0.28146585275219	28.332876848354	21.2650323729045	35.4007213238034	33.86	23.97	43.54	0.618884587073084	0.824582840100848	1.03028109312861	0.602556199466263	0.802827397311786	1.00309859515731	0.616065229930108	0.820549540339196	1.02564060919507	0.709549323391804	35.4003114415421	1.79765039661144	105.979472836978	0.200067293928569	0.231203009024878	0.182892859169051	0.169453661897467	0.199795242873521	0.152717263593128	0.237963377590216	0.256081494160641	0.196566342258534	0.00254789500979861	0.00248879225241305	0.00780943602754377
159	21.1579515660655	0.2	0.712084243615099	0.493058756042021	0.931109731188177	0.25099537258571	28.2158675500335	20.6058043666194	35.8259307334475	32.17	25.04	42.91	0.630838244631171	0.863817206031688	1.0967961674322	0.614661047831191	0.841665503816242	1.06866995980129	0.631249760114859	0.862800229992782	1.0996547710101	0.712084243615099	35.7895279495474	3.35468854478567	107.865391003219	0.200067293928569	0.231203009024878	0.182892859169051	0.169453661897467	0.199795242873521	0.152717263593128	0.237963377590216	0.256081494160641	0.196566342258534	0.00254789500979861	0.00248879225241305	0.00780943602754377
159	21.1579515660655	0.2	0.713212296607561	0.488423954441013	0.938000638774108	0.216784846926728	25.551041877078	17.9684068121324	33.1336769420236	31.04	23.58	40.57	0.56972168682244	0.810143204708095	1.05056472259375	0.55541658423215	0.789801374786168	1.02418616534019	0.569016948481184	0.809081934315094	1.04909621716136	0.713212296607561	34.0671499917086	-1.35658690549611	101.888008365926	0.200067293928569	0.231203009024878	0.182892859169051	0.169453661897467	0.199795242873521	0.152717263593128	0.237963377590216	0.256081494160641	0.196566342258534	0.00254789500979861	0.00248879225241305	0.00780943602754377
159	21.1579515660655	0.2	0.715204945368031	0.49286478095589	0.937545109780173	0.255157076155259	27.529009304383	20.1854842018321	34.872534406934	29.1	21.64	43.67	0.681905173232453	0.929983827532822	1.17806248183319	0.665477135676289	0.907579232517195	1.1496813293581	0.674797504159304	0.919584688795184	1.16549996762114	0.715204945368031	33.8127342429815	-1.09860437182542	101.342328949821	0.200067293928569	0.231203009024878	0.182892859169051	0.169453661897467	0.199795242873521	0.152717263593128	0.237963377590216	0.256081494160641	0.196566342258534	0.00254789500979861	0.00248879225241305	0.00780943602754377
159	21.1579515660655	0.2	0.715396889108152	0.492354559166395	0.938439219049909	0.223772763459061	27.6616640502367	19.6179876557455	35.7053404447279	29.76	23.23	39.75	0.648374535046734	0.91421805752531	1.18006158000389	0.632521476044249	0.891865000729145	1.15120852541404	0.648874831626752	0.915132064000229	1.17925461767882	0.715396889108152	33.7030051088865	-2.23653467340276	100.28683213484	0.200067293928569	0.231203009024878	0.182892859169051	0.169453661897467	0.199795242873521	0.152717263593128	0.237963377590216	0.256081494160641	0.196566342258534	0.00254789500979861	0.00248879225241305	0.00780943602754377
159	21.1579515660655	0.2	0.715480590359227	0.490381287051102	0.940579893667352	0.18873012518488	24.9666848390622	16.884879207972	33.0484904701525	31.98	23.89	41.46	0.51983192502653	0.768645110312235	1.01745829559794	0.50654521628883	0.748998830021053	0.991452443753276	0.518772439352649	0.767725633658348	1.01503399064262	0.715480590359227	34.8448396706596	0.208526271464072	103.919483071794	0.200067293928569	0.231203009024878	0.182892859169051	0.169453661897467	0.199795242873521	0.152717263593128	0.237963377590216	0.256081494160641	0.196566342258534	0.00254789500979861	0.00248879225241305	0.00780943602754377
159	21.1579515660655	0.2	0.720509369697947	0.496581542957245	0.944437196438648	0.208725643055645	26.960285778357	18.7645944207407	35.1559771359733	30.88	23.76	40.78	0.59802643611964	0.859222600781445	1.12041876544325	0.583058424242913	0.837717106514841	1.09237578878677	0.59763109928037	0.859291771546284	1.12104728608959	0.720509369697947	34.3812286889733	-2.24692496351364	101.453898811672	0.200067293928569	0.231203009024878	0.182892859169051	0.169453661897467	0.199795242873521	0.152717263593128	0.237963377590216	0.256081494160641	0.196566342258534	0.00254789500979861	0.00248879225241305	0.00780943602754377
159	21.1579515660655	0.2	0.726982482949284	0.50326397030053	0.950700995598038	0.225772513629191	26.9505983180632	19.1585321578314	34.742664478295	32.4	24.39	42.54	0.582362354316566	0.8192179733525	1.05607359238843	0.567366234781639	0.798122704122793	1.02887917346395	0.580861331749863	0.816598609658037	1.05352800188806	0.726982482949284	35.2148801796576	-0.436794853895197	103.350586022916	0.200067293928569	0.231203009024878	0.182892859169051	0.169453661897467	0.199795242873521	0.152717263593128	0.237963377590216	0.256081494160641	0.196566342258534	0.00254789500979861	0.00248879225241305	0.00780943602754377
159	21.1579515660655	0.2	0.729440125179013	0.504650092384234	0.954230157973792	0.218559661687978	24.2618716790021	17.0992391446354	31.4245042133687	31.42	24.58	39.93	0.535728421148535	0.760137576810134	0.984546732471734	0.522178076073906	0.740911181376628	0.95964428667935	0.536526604667183	0.763234679704373	0.990207678652298	0.729440125179013	33.260609993835	2.20854286650247	104.875211417	0.200067293928569	0.231203009024878	0.182892859169051	0.169453661897467	0.199795242873521	0.152717263593128	0.237963377590216	0.256081494160641	0.196566342258534	0.00254789500979861	0.00248879225241305	0.00780943602754377
159	21.1579515660655	0.2	0.732810207460467	0.503144262963525	0.962476151957409	0.225146448121425	27.0130094910867	19.1888859939824	34.8371329881911	31.12	23.17	41.66	0.606913840371769	0.854378380036017	1.10184291970027	0.59165155152433	0.832893008054503	1.07413446458468	0.605277135959344	0.850291047926999	1.09943345400604	0.732810207460467	33.650369110341	-0.0519974896939233	102.905201820704	0.200067293928569	0.231203009024878	0.182892859169051	0.169453661897467	0.199795242873521	0.152717263593128	0.237963377590216	0.256081494160641	0.196566342258534	0.00254789500979861	0.00248879225241305	0.00780943602754377
159	21.1579515660655	0.2	0.737853914632815	0.507532490248402	0.968175339017227	0.231283018199862	27.4116008616517	19.6091467071359	35.2140550161676	30.33	22.73	40.49	0.636097358293876	0.889199675800149	1.14230199330642	0.620353839978425	0.867191831875752	1.11402982377308	0.634537946906105	0.888246066339132	1.13960105587818	0.737853914632815	33.2966838304522	3.83911410377391	106.462354837433	0.200067293928569	0.231203009024878	0.182892859169051	0.169453661897467	0.199795242873521	0.152717263593128	0.237963377590216	0.256081494160641	0.196566342258534	0.00254789500979861	0.00248879225241305	0.00780943602754377
159	21.1579515660655	0.2	0.742261855688955	0.508318147826291	0.976205563551619	0.201620537693055	26.7367249465735	18.429978319576	35.043471573571	31.2	24.18	42	0.5813469685926	0.843371257863872	1.10539554713514	0.566703449171885	0.822127621858853	1.07755179454582	0.579672907390181	0.841101093638857	1.10406766693377	0.742261855688955	34.5223942050261	-0.661085109884609	102.858852200062	0.200067293928569	0.231203009024878	0.182892859169051	0.169453661897467	0.199795242873521	0.152717263593128	0.237963377590216	0.256081494160641	0.196566342258534	0.00254789500979861	0.00248879225241305	0.00780943602754377
159	21.1579515660655	0.2	0.745222190216144	0.509095509786345	0.981348870645944	0.217012594710258	26.8081080324646	18.8577526006102	34.758463464319	32.1	22.67	42.45	0.578454528900336	0.822328717056498	1.06620290521266	0.563637664364409	0.801265119840324	1.03889257531624	0.573917944971667	0.817209208380367	1.05737530715273	0.745222190216144	34.2555762801591	-1.1319863243676	101.959755453796	0.200067293928569	0.231203009024878	0.182892859169051	0.169453661897467	0.199795242873521	0.152717263593128	0.237963377590216	0.256081494160641	0.196566342258534	0.00254789500979861	0.00248879225241305	0.00780943602754377
159	21.1579515660655	0.2	0.746961289951255	0.511441396645301	0.98248118325721	0.206496967221995	26.556038293289	18.4283656289492	34.6837109576288	30.52	23.53	39.35	0.59419162884359	0.856254752420055	1.11831787599652	0.579428339616726	0.834980241053316	1.09053214248991	0.594536511319943	0.858876283552798	1.11692289596002	0.746961289951255	33.3014528728424	-2.40175073208399	100.130748783918	0.200067293928569	0.231203009024878	0.182892859169051	0.169453661897467	0.199795242873521	0.152717263593128	0.237963377590216	0.256081494160641	0.196566342258534	0.00254789500979861	0.00248879225241305	0.00780943602754377
159	21.1579515660655	0.2	0.750821724615351	0.5182871605001	0.983356288730603	0.238613502567936	28.3136453896917	20.4171147011345	36.2101760782489	32.51	24.72	44.82	0.618646622911939	0.857914615216697	1.09718260752145	0.602686898812474	0.83578230243479	1.06887770605711	0.614056224687951	0.854043408684699	3.43677062988286	0.750821724615351	35.5365044752265	2.78070432555373	107.209231076887	0.200067293928569	0.231203009024878	0.182892859169051	0.169453661897467	0.199795242873521	0.152717263593128	0.237963377590216	0.256081494160641	0.196566342258534	0.00254789500979861	0.00248879225241305	0.00780943602754377
159	21.1579515660655	0.2	0.766228747053836	0.529992597945524	1.00246489616215	0.237321749788689	30.23898029496	21.7753923090461	38.7025682808738	32.94	25.02	43.93	0.651168394669822	0.904262388280436	1.15735638189105	0.634243288888875	0.880758887956009	1.12727448702314	0.649339632895416	0.900495123985252	1.15215748444975	0.766228747053836	35.7732466566764	-1.62224526354268	103.164167379318	0.200067293928569	0.231203009024878	0.182892859169051	0.169453661897467	0.199795242873521	0.152717263593128	0.237963377590216	0.256081494160641	0.196566342258534	0.00254789500979861	0.00248879225241305	0.00780943602754377
159	21.1579515660655	0.2	0.771538993046511	0.529171896302199	1.01390608979082	0.202194076926041	27.2430494566427	18.794043936113	35.6920549771725	31.72	23.74	41.36	0.58342303285656	0.84570529856615	1.10798756427574	0.568584149394961	0.824195482083869	1.07980681477278	0.581956139305486	0.843862263319411	1.10569178333787	0.771538993046511	33.9338999149369	-1.6708435568123	101.675923918817	0.200067293928569	0.231203009024878	0.182892859169051	0.169453661897467	0.199795242873521	0.152717263593128	0.237963377590216	0.256081494160641	0.196566342258534	0.00254789500979861	0.00248879225241305	0.00780943602754377
159	21.1579515660655	0.2	0.772295127463061	0.531476180758841	1.01311407416728	0.228507702237402	28.237176522068	20.136484782947	36.337868261189	29.84	20.98	38.16	0.663686666814713	0.930680690706297	1.19767471459788	0.647429731186737	0.907883764331948	1.16833779747716	0.660657040867015	0.927583837433754	1.19328613756751	0.772295127463061	32.321959276942	-0.535922512182918	100.879750524479	0.200067293928569	0.231203009024878	0.182892859169051	0.169453661897467	0.199795242873521	0.152717263593128	0.237963377590216	0.256081494160641	0.196566342258534	0.00254789500979861	0.00248879225241305	0.00780943602754377
159	21.1579515660655	0.2	0.78052414875087	0.538559555366486	1.02248874213525	0.233433340568675	29.7890463271524	21.3608317871037	38.2172608672011	29.71	22.73	38.89	0.707158506239874	0.986177772147317	1.26519703805476	0.68988735991799	0.962092053808565	1.23429674769914	0.708634308935043	0.987000865959961	1.26776298404178	0.78052414875087	32.7308852700116	-1.19368440906532	101.138997014171	0.200067293928569	0.231203009024878	0.182892859169051	0.169453661897467	0.199795242873521	0.152717263593128	0.237963377590216	0.256081494160641	0.196566342258534	0.00254789500979861	0.00248879225241305	0.00780943602754377
159	21.1579515660655	0.2	0.784239718564468	0.542651833638368	1.02582760349057	0.219554819363184	28.1920456613407	19.8933131590654	36.4907781636159	31.25	23.07	41.17	0.626597575484005	0.887990216515564	1.14938285754712	0.610800225262348	0.865602813511546	1.12040540176074	0.624742124904774	0.884775954906463	1.14688156333201	0.784239718564468	34.1315720201367	2.22120076800729	105.485065959613	0.200067293928569	0.231203009024878	0.182892859169051	0.169453661897467	0.199795242873521	0.152717263593128	0.237963377590216	0.256081494160641	0.196566342258534	0.00254789500979861	0.00248879225241305	0.00780943602754377
159	21.1579515660655	0.2	0.785390043335298	0.542445099373912	1.02833498729668	0.229682120512394	29.4672794816948	21.0417559036578	37.8928030597317	32	23.26	42.53	0.647492060159568	0.906760328665515	1.16602859717146	0.630937630414767	0.883577187002641	1.13621674359051	0.644136748263894	0.902425122554415	1.16186160249673	0.785390043335298	34.2501907987995	0.282350168097206	103.815749313661	0.200067293928569	0.231203009024878	0.182892859169051	0.169453661897467	0.199795242873521	0.152717263593128	0.237963377590216	0.256081494160641	0.196566342258534	0.00254789500979861	0.00248879225241305	0.00780943602754377
159	21.1579515660655	0.2	0.788638391360175	0.544061834023016	1.03321494869733	0.212668799876092	27.2569125639354	19.0687027330219	35.4451223948489	29.32	22.12	42	0.63961487449561	0.914269153639301	1.18892343278299	0.624130566407782	0.89213579524717	1.16014102408656	0.635056019713883	0.908698488295207	1.18113895702056	0.788638391360175	33.754961672349	-0.402511511835378	101.951019809145	0.200067293928569	0.231203009024878	0.182892859169051	0.169453661897467	0.199795242873521	0.152717263593128	0.237963377590216	0.256081494160641	0.196566342258534	0.00254789500979861	0.00248879225241305	0.00780943602754377
159	21.1579515660655	0.2	0.792433868598242	0.545062580926521	1.03980515626996	0.211805220774465	26.8448752952413	18.7595909306184	34.9301596598641	31.5	23.06	40.5	0.586252652750585	0.838924442052054	1.09159623135352	0.571401487713213	0.817672503516091	1.06394351931897	0.584740304629716	0.83794163811455	1.08623918269126	0.792433868598242	33.3650769765752	-2.82441164565424	99.978014096125	0.200067293928569	0.231203009024878	0.182892859169051	0.169453661897467	0.199795242873521	0.152717263593128	0.237963377590216	0.256081494160641	0.196566342258534	0.00254789500979861	0.00248879225241305	0.00780943602754377
159	21.1579515660655	0.2	0.802779519560646	0.549354679184805	1.05620435993649	0.224599210771929	29.257200771624	20.7697505546718	37.7446509885763	31.23	23.62	41.02	0.654544736912253	0.922021029161765	1.18949732141128	0.638048070659211	0.898783086300714	1.15951810194222	0.653465647782998	0.920752561771429	1.18892170373356	0.802779519560646	33.7978760566664	-1.33130173843544	101.698660348752	0.200067293928569	0.231203009024878	0.182892859169051	0.169453661897467	0.199795242873521	0.152717263593128	0.237963377590216	0.256081494160641	0.196566342258534	0.00254789500979861	0.00248879225241305	0.00780943602754377
159	21.1579515660655	0.2	0.815365527808358	0.562198831912146	1.06853222370457	0.218071183472119	27.753497356784	19.5483261172751	35.958668596293	31.43	24.2	43.27	0.612300823690219	0.869306619395193	1.12631241510017	0.596811272065213	0.847315517573821	1.09781976308243	0.61018861469223	0.866316827102947	1.12205811275177	0.815365527808358	34.0358092832542	-1.13789520535409	102.161717914755	0.200067293928569	0.231203009024878	0.182892859169051	0.169453661897467	0.199795242873521	0.152717263593128	0.237963377590216	0.256081494160641	0.196566342258534	0.00254789500979861	0.00248879225241305	0.00780943602754377
159	21.1579515660655	0.2	0.827835678821951	0.572034844103071	1.08363651354083	0.236291550195366	29.2626947666015	21.0489825780726	37.4764069551305	31.61	23.03	40.52	0.655480675708226	0.911261666330475	1.16704265695272	0.638840451452214	0.888128110993756	1.1374157705353	0.65468571539653	0.908981857565568	1.16354711152872	0.827835678821951	33.0026321681401	-5.67965343266484	96.719584304225	0.200067293928569	0.231203009024878	0.182892859169051	0.169453661897467	0.199795242873521	0.152717263593128	0.237963377590216	0.256081494160641	0.196566342258534	0.00254789500979861	0.00248879225241305	0.00780943602754377
159	21.1579515660655	0.2	0.878746029974366	0.600262164237869	1.15722989571086	0.179853555828141	26.9681628299763	17.9768519865378	35.9594736734149	30.04	23.14	39.8	0.588606375621168	0.883004020526011	1.17740166543085	0.574125901359572	0.86128098536755	1.14843606937553	0.588687998153276	0.883429088177349	1.17288451770131	0.878746029974366	32.6208051696158	-0.877408134385268	101.23303557512	0.200067293928569	0.231203009024878	0.182892859169051	0.169453661897467	0.199795242873521	0.152717263593128	0.237963377590216	0.256081494160641	0.196566342258534	0.00254789500979861	0.00248879225241305	0.00780943602754377
159	21.1579515660655	0.21	0.53663266485088	0.375318365304944	0.697946964396816	0.260886377975291	24.0328489207483	17.7171616171984	30.3485362242983	32.57	22.67	48.85	0.535798573835559	0.726796224765635	0.917793875695711	0.521960773927654	0.708025624724407	0.89409047552116	0.526241474982731	0.714355881764303	0.902569026146412	0.53663266485088	37.3633227066871	0.710255798167384	105.438286782402	0.200067293928569	0.231203009024878	0.182892859169051	0.169453661897467	0.199795242873521	0.152717263593128	0.237963377590216	0.256081494160641	0.196566342258534	0.00254789500979861	0.00248879225241305	0.00780943602754377
159	21.1579515660655	0.21	0.538453118738315	0.375958331244929	0.700947906231702	0.257128025486378	24.4380072010049	17.9526555455949	30.9233588564149	33.34	24.39	47.71	0.530546086977344	0.722204526293532	0.913862965609719	0.51666496110315	0.703308878615668	0.889952796128186	0.525497431797004	0.713783429918759	0.90352079149368	0.538453118738315	37.7412947927866	-0.294517803928519	104.984168551639	0.200067293928569	0.231203009024878	0.182892859169051	0.169453661897467	0.199795242873521	0.152717263593128	0.237963377590216	0.256081494160641	0.196566342258534	0.00254789500979861	0.00248879225241305	0.00780943602754377
159	21.1579515660655	0.21	0.541937840076516	0.375708250557281	0.708167429595751	0.268896911504705	27.9773894696599	20.7747935202442	35.1799854190756	31.07	24.23	40.97	0.658039613546063	0.886181156828474	1.11432270011088	0.641506639662585	0.863916220766459	1.08632580187033	0.659156995069023	0.885387411512569	1.1158674667772	0.541937840076516	35.6312906745009	1.35213018157164	105.142142488795	0.200067293928569	0.231203009024878	0.182892859169051	0.169453661897467	0.199795242873521	0.152717263593128	0.237963377590216	0.256081494160641	0.196566342258534	0.00254789500979861	0.00248879225241305	0.00780943602754377
159	21.1579515660655	0.21	0.543827121158195	0.378051534854386	0.709602707462003	0.215565790476849	21.969371070573	15.4261524974707	28.5125896436753	31.71	22.96	40.49	0.478959357372917	0.682116675014984	0.885273992657052	0.466778724510443	0.664769456175162	0.862760187839881	0.47813375111166	0.680722947540742	0.881360765163603	0.543827121158195	35.2185462313691	2.65146238259834	105.977415336559	0.200067293928569	0.231203009024878	0.182892859169051	0.169453661897467	0.199795242873521	0.152717263593128	0.237963377590216	0.256081494160641	0.196566342258534	0.00254789500979861	0.00248879225241305	0.00780943602754377
159	21.1579515660655	0.21	0.554162489025907	0.386644091375407	0.721680886676408	0.275417873738063	24.6707166025566	18.4230913180768	30.9183418870364	32.7	23.42	42.5	0.554916247118943	0.743099039920237	0.93128183272153	0.540551810648079	0.723863346235084	0.907174881822089	0.552589143672963	0.738103164717995	0.927296697204449	0.554162489025907	36.3070755145432	0.150488425885505	104.249319669842	0.200067293928569	0.231203009024878	0.182892859169051	0.169453661897467	0.199795242873521	0.152717263593128	0.237963377590216	0.256081494160641	0.196566342258534	0.00254789500979861	0.00248879225241305	0.00780943602754377
159	21.1579515660655	0.21	0.572370917256351	0.398764753364507	0.745977081148195	0.223000702197694	23.7774637885521	16.8478634380575	30.7070641390467	34.79	24.09	44.73	0.477466469224587	0.673850528524014	0.870234587823441	0.46469091556064	0.655820333434882	0.846949751309125	0.474881858749727	0.668994213075045	0.862625601418428	0.572370917256351	37.4402349571025	-0.265214008065994	105.098814489596	0.200067293928569	0.231203009024878	0.182892859169051	0.169453661897467	0.199795242873521	0.152717263593128	0.237963377590216	0.256081494160641	0.196566342258534	0.00254789500979861	0.00248879225241305	0.00780943602754377
159	21.1579515660655	0.21	0.573184855131667	0.399777558088188	0.746592152175145	0.233195179238626	26.8439275594428	19.2439177488774	34.4439373700083	34.83	25	43.26	0.544770729508415	0.759917299079176	0.975063868649937	0.530186018787595	0.739572641448952	0.948959264110308	0.543705307708954	0.758167149005147	0.971406147806345	0.573184855131667	37.8589790790462	0.167528121017422	105.81321014011	0.200067293928569	0.231203009024878	0.182892859169051	0.169453661897467	0.199795242873521	0.152717263593128	0.237963377590216	0.256081494160641	0.196566342258534	0.00254789500979861	0.00248879225241305	0.00780943602754377
159	21.1579515660655	0.21	0.58512640564977	0.405564032646366	0.764688778653174	0.239895505265551	27.6323786296991	19.952942591817	35.3118146675812	34.22	23.26	46.06	0.574732000146416	0.795933339935695	1.01713467972497	0.5594844572037	0.77481736278962	0.990150268375541	0.568124123705052	0.78699293639364	1.00555612048791	0.58512640564977	37.1366830590184	0.180280260779218	105.332568687202	0.200067293928569	0.231203009024878	0.182892859169051	0.169453661897467	0.199795242873521	0.152717263593128	0.237963377590216	0.256081494160641	0.196566342258534	0.00254789500979861	0.00248879225241305	0.00780943602754377
159	21.1579515660655	0.21	0.586858702795756	0.409315244233746	0.764402161357766	0.256985099313355	26.8331092099135	19.7094809161542	33.9567375036729	30.3	22.72	37.87	0.640054912352662	0.871390953245452	1.10272699413824	0.624224633797305	0.849839112529491	1.07545359126168	0.640900160153394	0.872047218934824	1.10506819655469	0.586858702795756	33.6333791991887	1.39426989422482	103.483951341731	0.200067293928569	0.231203009024878	0.182892859169051	0.169453661897467	0.199795242873521	0.152717263593128	0.237963377590216	0.256081494160641	0.196566342258534	0.00254789500979861	0.00248879225241305	0.00780943602754377
159	21.1579515660655	0.21	0.598683599168252	0.415427799657739	0.781939398678765	0.225160003644971	23.3442031251455	16.5829856274097	30.1054206228812	33.7	25.56	43.78	0.484967948251492	0.682699156082924	0.880430363914356	0.472206334594565	0.664734375306685	0.857262416018805	0.483816281103427	0.68219711159536	0.879514037850018	0.598683599168252	36.3354340073295	0.613566640337402	105.483311587735	0.200067293928569	0.231203009024878	0.182892859169051	0.169453661897467	0.199795242873521	0.152717263593128	0.237963377590216	0.256081494160641	0.196566342258534	0.00254789500979861	0.00248879225241305	0.00780943602754377
159	21.1579515660655	0.21	0.608652260107766	0.421807301128465	0.795497219087067	0.221665341761732	28.1437291984803	19.9099087519425	36.3775496450181	32.88	25.97	42.37	0.596594594413672	0.843318616657017	1.09004263890036	0.581105731441036	0.821424273969399	1.06174281649776	0.596241545072125	0.843679327143026	1.09092130535066	0.608652260107766	36.1461788726587	-0.823766100066947	104.265895843063	0.200067293928569	0.231203009024878	0.182892859169051	0.169453661897467	0.199795242873521	0.152717263593128	0.237963377590216	0.256081494160641	0.196566342258534	0.00254789500979861	0.00248879225241305	0.00780943602754377
159	21.1579515660655	0.21	0.609149297217707	0.425928850544018	0.792369743891396	0.262085914676103	26.6777696597476	19.6887535823706	33.6667857371247	28.29	22.55	41.88	0.684025415883213	0.926837364793117	1.16964931370302	0.667868621148971	0.904945311212545	1.14202200127612	0.680953037741121	0.922713580375395	1.16475984276792	0.609149297217707	34.0375206865863	1.23265221097902	104.02386930042	0.200067293928569	0.231203009024878	0.182892859169051	0.169453661897467	0.199795242873521	0.152717263593128	0.237963377590216	0.256081494160641	0.196566342258534	0.00254789500979861	0.00248879225241305	0.00780943602754377
159	21.1579515660655	0.21	0.611647818316499	0.426504124640462	0.796791511992537	0.241078107602075	24.5763721668134	17.768319759642	31.3844245739847	31.21	21.92	44.02	0.560304550885167	0.774989045423983	0.9896735399628	0.546188420302064	0.755464223524186	0.964740026746307	0.554333153614928	0.766308546498923	0.977638662401304	0.611647818316499	35.2911279898234	-0.370239653363815	102.876368780102	0.200067293928569	0.231203009024878	0.182892859169051	0.169453661897467	0.199795242873521	0.152717263593128	0.237963377590216	0.256081494160641	0.196566342258534	0.00254789500979861	0.00248879225241305	0.00780943602754377
159	21.1579515660655	0.21	0.614138694160561	0.42948150916552	0.798795879155602	0.252252136302198	25.6413706887615	18.7487105855865	32.5340307919366	31.71	23.75	44.41	0.582115549747236	0.796120913308886	1.01012627687054	0.567311438742957	0.775874310416092	0.984437182089227	0.578114240401254	0.790003891510514	1.00274742070448	0.614138694160561	36.3240298569932	1.2834555032456	105.938354320484	0.200067293928569	0.231203009024878	0.182892859169051	0.169453661897467	0.199795242873521	0.152717263593128	0.237963377590216	0.256081494160641	0.196566342258534	0.00254789500979861	0.00248879225241305	0.00780943602754377
159	21.1579515660655	0.21	0.623361760466185	0.434465694187444	0.812257826744926	0.204344657638336	22.1658256600456	15.3369340086905	28.9947173114007	34.67	23.79	45.56	0.436147613422648	0.630345801559383	0.824543989696118	0.424498493110518	0.613509817927631	0.802521142744745	0.431906133469886	0.624410280781341	0.815304385661546	0.623361760466185	37.1331443308948	0.719790538852042	105.771261181824	0.200067293928569	0.231203009024878	0.182892859169051	0.169453661897467	0.199795242873521	0.152717263593128	0.237963377590216	0.256081494160641	0.196566342258534	0.00254789500979861	0.00248879225241305	0.00780943602754377
159	21.1579515660655	0.21	0.63141640427918	0.441272612161934	0.821560196396426	0.305865499156503	27.9013119102611	21.3388521278863	34.463771692636	34.76	24.97	47.68	0.60527767772395	0.791422199154968	0.977566720585986	0.589089732942146	0.770255882717875	0.951422032493603	0.599995720394093	0.783593283298347	0.967899281721545	0.63141640427918	37.8982264549965	-0.826893681133512	104.830558000663	0.200067293928569	0.231203009024878	0.182892859169051	0.169453661897467	0.199795242873521	0.152717263593128	0.237963377590216	0.256081494160641	0.196566342258534	0.00254789500979861	0.00248879225241305	0.00780943602754377
159	21.1579515660655	0.21	0.635586143429912	0.445021331427399	0.826150955432426	0.263712584474887	25.966118831634	19.1920319387824	32.7402057244855	33.33	23.66	43.05	0.56736265135885	0.767620962324715	0.967879273290579	0.552521009235779	0.747540762153439	0.9425605150711	0.565044919485131	0.762563435282605	0.962503721751924	0.635586143429912	35.7907987118025	-3.11087211990416	101.273695037951	0.200067293928569	0.231203009024878	0.182892859169051	0.169453661897467	0.199795242873521	0.152717263593128	0.237963377590216	0.256081494160641	0.196566342258534	0.00254789500979861	0.00248879225241305	0.00780943602754377
159	21.1579515660655	0.21	0.636704509579	0.445142979589169	0.828266039568831	0.264665904631442	26.019594195747	19.2481807180274	32.7910076734667	34.53	24.02	44.07	0.549535494240887	0.742859326072067	0.936183157903247	0.534888049388431	0.723058983554057	0.911229917719683	0.546824381181416	0.737352506060885	0.931809859076179	0.636704509579	36.1939826411079	-1.75223101450763	103.067473348792	0.200067293928569	0.231203009024878	0.182892859169051	0.169453661897467	0.199795242873521	0.152717263593128	0.237963377590216	0.256081494160641	0.196566342258534	0.00254789500979861	0.00248879225241305	0.00780943602754377
159	21.1579515660655	0.21	0.6380961515233	0.441979583277367	0.834212719769233	0.223103850445969	24.9527515385391	17.6827943153819	32.2227087616963	33.54	22.75	44.34	0.519477601413257	0.73305130890006	0.946625016386863	0.505841604772109	0.713809121828363	0.921776638884617	0.514528936460556	0.725473570290281	0.936082492837123	0.6380961515233	35.9028250352304	0.425360830788913	104.489761002138	0.200067293928569	0.231203009024878	0.182892859169051	0.169453661897467	0.199795242873521	0.152717263593128	0.237963377590216	0.256081494160641	0.196566342258534	0.00254789500979861	0.00248879225241305	0.00780943602754377
159	21.1579515660655	0.21	0.639646461511798	0.448424187457255	0.830868735566342	0.244284786877034	27.1988932428573	19.7298054260358	34.6679810596788	32.94	23.8	42.67	0.590048688195999	0.813422683690173	1.03679667918435	0.574712950022345	0.792281314255521	1.0098496784887	0.587070552618218	2.6048828125001	1.0309242982962	0.639646461511798	36.0832657372229	0.404555995490772	104.857664933673	0.200067293928569	0.231203009024878	0.182892859169051	0.169453661897467	0.199795242873521	0.152717263593128	0.237963377590216	0.256081494160641	0.196566342258534	0.00254789500979861	0.00248879225241305	0.00780943602754377
159	21.1579515660655	0.21	0.642529271851925	0.449169948748313	0.835888594955537	0.236805250738556	27.6245261526583	19.8816498402255	35.3674024650911	31.84	23.12	41.19	0.614760603494664	0.854178124317561	1.09359564514046	0.599087949815969	0.832401781060941	1.06571561230591	0.612662200683808	0.850777167535536	1.08883159157243	0.642529271851925	34.8352941224191	1.07613142367903	104.621278059593	0.200067293928569	0.231203009024878	0.182892859169051	0.169453661897467	0.199795242873521	0.152717263593128	0.237963377590216	0.256081494160641	0.196566342258534	0.00254789500979861	0.00248879225241305	0.00780943602754377
159	21.1579515660655	0.21	0.644769415278149	0.450447772327564	0.839091058228734	0.213647565785526	24.5532506045837	17.198734533851	31.9077666753163	33.08	24.72	42.63	0.512270134440468	0.731326887068606	0.950383639696744	0.498925542902042	0.712275886565407	0.925626230228772	0.511874891304539	0.729545727532087	0.94963605764245	0.644769415278149	35.8849587256158	3.06942493960608	107.778413906993	0.200067293928569	0.231203009024878	0.182892859169051	0.169453661897467	0.199795242873521	0.152717263593128	0.237963377590216	0.256081494160641	0.196566342258534	0.00254789500979861	0.00248879225241305	0.00780943602754377
159	21.1579515660655	0.21	0.650820279354132	0.456180755895592	0.845459802812672	0.253277148752587	25.7737625996173	18.8642883577582	32.6832368414764	30.76	22.54	40.95	0.603570749658263	0.824642250942234	1.0457137522262	0.588501086708325	0.804052981526819	1.01960487634531	0.600578453821151	0.821785375503943	1.04011463389077	0.650820279354132	34.4714341746175	-1.57151035120922	101.565906988779	0.200067293928569	0.231203009024878	0.182892859169051	0.169453661897467	0.199795242873521	0.152717263593128	0.237963377590216	0.256081494160641	0.196566342258534	0.00254789500979861	0.00248879225241305	0.00780943602754377
159	21.1579515660655	0.21	0.653335711864458	0.45597674272674	0.850694681002176	0.235381817477869	24.7772069186115	17.8049454723195	31.7494683649034	30.9	23.98	41.57	0.566994319897524	0.789024353240446	1.01105438658337	0.552796017137258	0.769266118881846	0.985736220626433	0.56691041571817	0.789217064967036	1.01082847695653	0.653335711864458	34.3481444362333	-1.19825519792106	102.062240395801	0.200067293928569	0.231203009024878	0.182892859169051	0.169453661897467	0.199795242873521	0.152717263593128	0.237963377590216	0.256081494160641	0.196566342258534	0.00254789500979861	0.00248879225241305	0.00780943602754377
159	21.1579515660655	0.21	0.654346366553489	0.457339656206912	0.851353076900067	0.221657233765323	25.8515857772152	18.2881845037206	33.4149870507097	33.13	24.63	46.1	0.543815592636877	0.768720122939443	0.993624653242009	0.529636086853772	0.748676432437748	0.967716778021725	0.540561101840603	0.762309549353852	0.98699153051671	0.654346366553489	37.1171454429541	-1.01489748119884	104.641346528935	0.200067293928569	0.231203009024878	0.182892859169051	0.169453661897467	0.199795242873521	0.152717263593128	0.237963377590216	0.256081494160641	0.196566342258534	0.00254789500979861	0.00248879225241305	0.00780943602754377
159	21.1579515660655	0.21	0.654703551429675	0.457404917277072	0.852002185582278	0.221305098728086	25.9922009639122	18.3798908356813	33.6045110921431	31.2	23.21	42.04	0.57987410147935	0.820037742017447	1.06020138255554	0.56526933714485	0.799384193364375	1.0334990495839	0.577919052069266	0.816527150610637	1.05447678282619	0.654703551429675	35.9037904467615	1.7368697636443	105.860790036757	0.200067293928569	0.231203009024878	0.182892859169051	0.169453661897467	0.199795242873521	0.152717263593128	0.237963377590216	0.256081494160641	0.196566342258534	0.00254789500979861	0.00248879225241305	0.00780943602754377
159	21.1579515660655	0.21	0.655298188783975	0.454989267897937	0.855607109670012	0.270656415084578	28.3607774306262	21.0920143389545	35.6295405222979	33.79	24.22	43.88	0.615167642923656	0.827167681716337	1.03916772050902	0.598956132651797	0.805369335325809	1.01178253799982	0.612673320724914	0.823243890176893	1.03425565257965	0.655298188783975	36.4805251300853	-1.81920068418011	103.308438274231	0.200067293928569	0.231203009024878	0.182892859169051	0.169453661897467	0.199795242873521	0.152717263593128	0.237963377590216	0.256081494160641	0.196566342258534	0.00254789500979861	0.00248879225241305	0.00780943602754377
159	21.1579515660655	0.21	0.657099747479717	0.457270649529465	0.856928845429968	0.229711453885688	25.2356513651969	18.0206673168235	32.4506354135704	33.42	24.64	44.56	0.53134264351468	0.744077756470237	0.956812869425795	0.517423171171232	0.724585306769508	0.931747442367785	0.529031020744174	0.739719375311861	0.95124789333121	0.657099747479717	36.3196741822577	-2.14676015539075	102.672550930344	0.200067293928569	0.231203009024878	0.182892859169051	0.169453661897467	0.199795242873521	0.152717263593128	0.237963377590216	0.256081494160641	0.196566342258534	0.00254789500979861	0.00248879225241305	0.00780943602754377
159	21.1579515660655	0.21	0.658082396788548	0.461496485613543	0.854668307963553	0.252056372493595	28.5024875357099	20.8367522465153	36.1682228249045	31.48	23.58	40.68	0.651512062930711	0.891200040839033	1.13088801874735	0.635013028828816	0.868631095915327	1.10224916300184	0.650502753989763	0.89088717352557	1.1291919209781	0.658082396788548	35.5931999046822	1.91449803900811	105.91255606559	0.200067293928569	0.231203009024878	0.182892859169051	0.169453661897467	0.199795242873521	0.152717263593128	0.237963377590216	0.256081494160641	0.196566342258534	0.00254789500979861	0.00248879225241305	0.00780943602754377
159	21.1579515660655	0.21	0.659410718289269	0.459055009577065	0.859766427001473	0.264361499219994	28.3626396504603	20.9756884322692	35.7495908686513	34.99	23.72	44.91	0.591008447491402	0.79914228706739	1.00727612664338	0.575147467761097	0.777695589189201	0.980243710617305	0.586110137598224	0.792893891793556	0.998800880797153	0.659410718289269	37.0721067158536	-0.825193041016486	104.520077524201	0.200067293928569	0.231203009024878	0.182892859169051	0.169453661897467	0.199795242873521	0.152717263593128	0.237963377590216	0.256081494160641	0.196566342258534	0.00254789500979861	0.00248879225241305	0.00780943602754377
159	21.1579515660655	0.21	0.659954103335056	0.458327406686289	0.861580799983823	0.233099193071167	25.2937529082011	18.1307035207766	32.4568022956257	31.47	22.52	45.03	0.567128036804933	0.791188075731258	1.01524811465758	0.552769443904666	0.771156712882452	0.989543981860238	0.560628781033385	0.781817415364993	1.00554976397231	0.659954103335056	35.7584807319965	-0.216565098265622	103.684071470703	0.200067293928569	0.231203009024878	0.182892859169051	0.169453661897467	0.199795242873521	0.152717263593128	0.237963377590216	0.256081494160641	0.196566342258534	0.00254789500979861	0.00248879225241305	0.00780943602754377
159	21.1579515660655	0.21	0.661856379839452	0.461883726752657	0.861829032926247	0.240573047820236	26.9060234517833	19.4423179336149	34.3697289699517	32.78	23.03	43.5	0.584194009690106	0.808460070387852	1.0327261310856	0.569050780228266	0.787503511173709	1.00595624211915	0.580047245668716	0.801756375613057	1.02462691149799	0.661856379839452	35.8396726343533	0.467010916628383	104.93397648788	0.200067293928569	0.231203009024878	0.182892859169051	0.169453661897467	0.199795242873521	0.152717263593128	0.237963377590216	0.256081494160641	0.196566342258534	0.00254789500979861	0.00248879225241305	0.00780943602754377
159	21.1579515660655	0.21	0.663379676332956	0.464738368706811	0.862020983959101	0.232275569095161	27.2723253730479	19.5311207852397	35.013529960856	33.2	23.56	44.45	0.579583038794162	0.809302107569767	1.03902117634537	0.564453613207222	0.788176099397918	1.01189858558861	0.575122163190127	0.802550029147963	1.0300199661745	0.663379676332956	36.3143545849975	-0.590843483697169	104.248511444134	0.200067293928569	0.231203009024878	0.182892859169051	0.169453661897467	0.199795242873521	0.152717263593128	0.237963377590216	0.256081494160641	0.196566342258534	0.00254789500979861	0.00248879225241305	0.00780943602754377
159	21.1579515660655	0.21	0.666160010297259	0.462305010164665	0.870015010429853	0.232909162653449	23.5991766981441	16.9124676868641	30.285885709424	31.23	22.97	45.93	0.533047616105835	0.743799492416859	0.954551368727882	0.51961404036786	0.72505466266179	0.93049528495572	0.527668060981143	0.736105463673352	0.945028066626329	0.666160010297259	35.170673621646	0.209280605823286	103.629131901617	0.200067293928569	0.231203009024878	0.182892859169051	0.169453661897467	0.199795242873521	0.152717263593128	0.237963377590216	0.256081494160641	0.196566342258534	0.00254789500979861	0.00248879225241305	0.00780943602754377
159	21.1579515660655	0.21	0.66621067774153	0.464106745266716	0.868314610216344	0.22248670646	25.6347517274833	18.1527732390858	33.1167302158808	34.19	25.24	46.98	0.523380874178817	0.739101325829309	0.954821777479801	0.509502741356766	0.719503081271927	0.929503421187088	0.519985820927749	0.732878616164202	0.947632248624029	0.66621067774153	37.8108177083764	-3.09358307214934	103.10508708277	0.200067293928569	0.231203009024878	0.182892859169051	0.169453661897467	0.199795242873521	0.152717263593128	0.237963377590216	0.256081494160641	0.196566342258534	0.00254789500979861	0.00248879225241305	0.00780943602754377
159	21.1579515660655	0.21	0.666771027816095	0.466714369231771	0.86682768640042	0.254812165468828	29.8424723824626	21.874587315264	37.8103574496612	33.49	24.85	47.78	0.643520595301517	0.877924932528019	1.11232926975452	0.626641468897143	0.854897532911152	1.08315359692516	0.637030025067589	0.869618977600256	1.10251230677242	0.666771027816095	37.8403184597421	-3.173331215649	102.637037961842	0.200067293928569	0.231203009024878	0.182892859169051	0.169453661897467	0.199795242873521	0.152717263593128	0.237963377590216	0.256081494160641	0.196566342258534	0.00254789500979861	0.00248879225241305	0.00780943602754377
159	21.1579515660655	0.21	0.667000637999635	0.466788687936953	0.867212588062318	0.227200929669787	24.6587024456898	17.5582843030625	31.7591205883171	33.12	23.07	46.42	0.52223201147816	0.73341811514055	0.94460421880294	0.50861703450728	0.714297359368798	0.919977684230317	0.515835558533781	0.724702788620688	0.933195477834539	0.667000637999635	36.0575785055948	-0.31177164739435	104.156439715671	0.200067293928569	0.231203009024878	0.182892859169051	0.169453661897467	0.199795242873521	0.152717263593128	0.237963377590216	0.256081494160641	0.196566342258534	0.00254789500979861	0.00248879225241305	0.00780943602754377
159	21.1579515660655	0.21	0.667795947200037	0.464110155029418	0.871481739370656	0.268864182522765	27.0981023999134	20.1212924002903	34.0749123995365	28.55	20.42	40.11	0.692737790974245	0.932936077000653	1.17313436302706	0.676268468424923	0.910756219960641	1.14524397149636	0.686505378379384	0.924603080269339	1.16633982201387	0.667795947200037	32.8858933224775	-0.419592699611087	101.096975406027	0.200067293928569	0.231203009024878	0.182892859169051	0.169453661897467	0.199795242873521	0.152717263593128	0.237963377590216	0.256081494160641	0.196566342258534	0.00254789500979861	0.00248879225241305	0.00780943602754377
159	21.1579515660655	0.21	0.672173628467487	0.467715412200484	0.87663184473449	0.263052670712585	28.2581049722124	20.873532405676	35.6426775387487	32.68	25.32	44.67	0.629070921760626	0.851621651601448	1.07417238144227	0.612792033960421	0.829583670135312	1.0463753063102	0.626227622733736	0.849210747118358	1.07429383630422	0.672173628467487	36.5758567924114	-0.836092282730578	104.189807859207	0.200067293928569	0.231203009024878	0.182892859169051	0.169453661897467	0.199795242873521	0.152717263593128	0.237963377590216	0.256081494160641	0.196566342258534	0.00254789500979861	0.00248879225241305	0.00780943602754377
159	21.1579515660655	0.21	0.675928847736791	0.473832094452569	0.878025601021014	0.274622882396672	27.8437451134972	20.7785090642599	34.9089811627345	32.82	24.55	45.57	0.623743844672068	0.835833051036113	1.04792225740016	0.607566613453813	0.814155138473176	1.02074366349254	0.619905358358508	0.829710072904912	1.04099435782593	0.675928847736791	36.7730988976786	-4.02140238543117	100.964721031285	0.200067293928569	0.231203009024878	0.182892859169051	0.169453661897467	0.199795242873521	0.152717263593128	0.237963377590216	0.256081494160641	0.196566342258534	0.00254789500979861	0.00248879225241305	0.00780943602754377
159	21.1579515660655	0.21	0.67599230172638	0.474238133560305	0.877746469892456	0.211965502353684	24.9394308065225	17.4316424488963	32.4472191641486	31.88	22.7	44.17	0.538372965898344	0.770249583221239	1.00212620054413	0.52463818830999	0.75059925271957	0.97656031712915	0.533674774456059	0.762735264217523	0.992265601715955	0.67599230172638	35.3681319812877	2.8133413699218	106.718089118554	0.200067293928569	0.231203009024878	0.182892859169051	0.169453661897467	0.199795242873521	0.152717263593128	0.237963377590216	0.256081494160641	0.196566342258534	0.00254789500979861	0.00248879225241305	0.00780943602754377
159	21.1579515660655	0.21	0.676245385029908	0.471391707829241	0.881099062230575	0.290710220246547	28.2958392451259	21.3951933542767	35.196485135975	31.14	21.85	42.64	0.676244164867429	0.894354907791392	1.11246565071536	0.659231405526618	0.871854980099578	1.08447855467254	0.670492000133604	0.88377708038042	1.10348943012259	0.676245385029908	34.0671431780612	-1.10953184543848	101.111394656778	0.200067293928569	0.231203009024878	0.182892859169051	0.169453661897467	0.199795242873521	0.152717263593128	0.237963377590216	0.256081494160641	0.196566342258534	0.00254789500979861	0.00248879225241305	0.00780943602754377
159	21.1579515660655	0.21	0.677577554527018	0.470095613142767	0.885059495911269	0.219343587473466	25.2916521995574	17.8421001811695	32.7412042179453	30.4	21.9	41.74	0.577530134235065	0.818664346770838	1.05979855930661	0.563216386715034	0.79837422843987	1.03353207016471	0.573297974774518	0.811944987448418	1.05258854132993	0.677577554527018	34.0332429093597	1.74924175207633	104.192952056261	0.200067293928569	0.231203009024878	0.182892859169051	0.169453661897467	0.199795242873521	0.152717263593128	0.237963377590216	0.256081494160641	0.196566342258534	0.00254789500979861	0.00248879225241305	0.00780943602754377
159	21.1579515660655	0.21	0.677734399996094	0.474993587146944	0.880475212845243	0.226766812662362	25.8195089464353	18.3756362931186	33.263381599752	34.5	25.02	45.03	0.525024367954893	0.737708950551245	0.950393533147597	0.511035837017609	0.718053740036551	0.925071643055494	0.522082403499567	0.733760064043044	0.945748089294347	0.677734399996094	36.6954567490148	-1.59201803555828	103.904452420429	0.200067293928569	0.231203009024878	0.182892859169051	0.169453661897467	0.199795242873521	0.152717263593128	0.237963377590216	0.256081494160641	0.196566342258534	0.00254789500979861	0.00248879225241305	0.00780943602754377
159	21.1579515660655	0.21	0.67970656377432	0.470927594115216	0.888485533433424	0.224725282020751	25.4615005263366	18.0778471657213	32.845153886952	29.94	22.62	39.26	0.594016813065158	0.836634985342174	1.07925315761919	0.57943713113441	0.816100428558363	1.05276372598232	0.59462655670495	0.83530500251194	1.07933435641527	0.67970656377432	32.7546444422682	-1.13909665759259	100.567284505061	0.200067293928569	0.231203009024878	0.182892859169051	0.169453661897467	0.199795242873521	0.152717263593128	0.237963377590216	0.256081494160641	0.196566342258534	0.00254789500979861	0.00248879225241305	0.00780943602754377
159	21.1579515660655	0.21	0.68396363984556	0.477960019931661	0.889967259759459	0.269597214491052	27.0085682874671	20.0677522373121	33.9493843376221	32.45	22.87	46.38	0.609130590796268	0.8198100595899	1.03048952838353	0.593432256748094	0.79868215636857	1.00393205598904	0.602063757566161	0.80980432368856	1.0173098807224	0.68396363984556	35.6541164030086	0.378235668259558	104.536224593565	0.200067293928569	0.231203009024878	0.182892859169051	0.169453661897467	0.199795242873521	0.152717263593128	0.237963377590216	0.256081494160641	0.196566342258534	0.00254789500979861	0.00248879225241305	0.00780943602754377
159	21.1579515660655	0.21	0.684297077964494	0.477313062537024	0.891281093391964	0.273584526352274	32.7177214269039	24.3940430689804	41.0413997848274	30.74	24.02	41.98	0.780866293794762	1.04731166538453	1.31375703697431	0.761375786522651	1.0211706527777	1.28096551903274	0.779800911062191	1.04651199361101	1.310185693193	0.684297077964494	35.1748266551683	-1.73781957583875	102.1632682402	0.200067293928569	0.231203009024878	0.182892859169051	0.169453661897467	0.199795242873521	0.152717263593128	0.237963377590216	0.256081494160641	0.196566342258534	0.00254789500979861	0.00248879225241305	0.00780943602754377
159	21.1579515660655	0.21	0.687476686284237	0.478952117415953	0.89600125515252	0.244023422381132	27.24072706463	19.7548520887973	34.7266020404628	33.31	25.04	41.4	0.584304451399951	0.805719932079911	1.02713541275987	0.56902402096487	0.784649157515714	1.00027429406656	0.584175346762641	0.806432768811357	1.02929738343997	0.687476686284237	35.101090270768	-2.09287378553899	102.222603079649	0.200067293928569	0.231203009024878	0.182892859169051	0.169453661897467	0.199795242873521	0.152717263593128	0.237963377590216	0.256081494160641	0.196566342258534	0.00254789500979861	0.00248879225241305	0.00780943602754377
159	21.1579515660655	0.21	0.690875337893975	0.478611119902311	0.903139555885639	0.205231234822867	25.816786783681	17.8847208443507	33.7488527230112	32.24	22.59	45.49	0.546322977276006	0.788623090184581	1.03092320309315	0.532294982838459	0.768373529425503	1.00445207601255	0.539807642347976	0.779359036390984	1.01940519225121	0.690875337893975	36.0040146107394	2.04436405145912	106.672811603078	0.200067293928569	0.231203009024878	0.182892859169051	0.169453661897467	0.199795242873521	0.152717263593128	0.237963377590216	0.256081494160641	0.196566342258534	0.00254789500979861	0.00248879225241305	0.00780943602754377
159	21.1579515660655	0.21	0.692308062162627	0.481068046973252	0.903548077352001	0.225470608286032	25.992858336089	18.4712020355173	33.5145146366606	28.02	21.49	38.31	0.64762614563642	0.911345922474684	1.17506569931295	0.63243070565346	0.889962748923112	1.14749479219276	0.646553522105235	0.910777129232054	1.17402604936709	0.692308062162627	32.0861765273596	1.74232411649921	102.476821219413	0.200067293928569	0.231203009024878	0.182892859169051	0.169453661897467	0.199795242873521	0.152717263593128	0.237963377590216	0.256081494160641	0.196566342258534	0.00254789500979861	0.00248879225241305	0.00780943602754377
159	21.1579515660655	0.21	0.695085702103856	0.482251830555084	0.907919573652628	0.18384564349352	24.0812364343441	16.1594391770494	32.0030336916389	30.73	23.41	41.61	0.517531723086045	0.771239870973307	1.02494801886057	0.504618148272687	0.751995710028989	0.999373271785291	0.516029898162293	0.768825020016323	1.0221562619349	0.695085702103856	34.5976240771559	-0.111814032111488	103.442317048214	0.200067293928569	0.231203009024878	0.182892859169051	0.169453661897467	0.199795242873521	0.152717263593128	0.237963377590216	0.256081494160641	0.196566342258534	0.00254789500979861	0.00248879225241305	0.00780943602754377
159	21.1579515660655	0.21	0.697393300589369	0.484535547884845	0.910251053293893	0.221934461101237	25.5389860230627	18.0730402583159	33.0049317878094	32.25	23.18	45.57	0.551839561221295	0.779803654480266	1.00776774773924	0.537666388634482	0.759775565601831	0.98188474256918	0.545685776756893	0.771511790235087	0.997811369535322	0.697393300589369	35.438016912531	0.356083080321681	104.477579048324	0.200067293928569	0.231203009024878	0.182892859169051	0.169453661897467	0.199795242873521	0.152717263593128	0.237963377590216	0.256081494160641	0.196566342258534	0.00254789500979861	0.00248879225241305	0.00780943602754377
159	21.1579515660655	0.21	0.697594846307769	0.489043555109374	0.906146137506163	0.25456302823054	28.1034856812111	20.5949810920869	35.6119902703353	32.26	23.05	44.15	0.628668505007102	0.85786805288614	1.08706760076518	0.612519471087351	0.83583141485769	1.05914335862803	0.625024623543633	0.85049243608259	1.07637154509266	0.697594846307769	35.4918441149856	-0.789265694920369	103.202250553941	0.200067293928569	0.231203009024878	0.182892859169051	0.169453661897467	0.199795242873521	0.152717263593128	0.237963377590216	0.256081494160641	0.196566342258534	0.00254789500979861	0.00248879225241305	0.00780943602754377
159	21.1579515660655	0.21	0.697694981302881	0.48930384440113	0.906086118204633	0.223474579251722	27.6402040181612	19.595862861659	35.6845451746634	32.74	24.88	45	0.589616963921116	0.831661932439585	1.07370690095805	0.574345082421108	0.810120756968955	1.0458964315168	0.586259181673396	0.828462695699514	1.06843735559616	0.697694981302881	36.5765649009678	-1.34734239612584	103.897295082042	0.200067293928569	0.231203009024878	0.182892859169051	0.169453661897467	0.199795242873521	0.152717263593128	0.237963377590216	0.256081494160641	0.196566342258534	0.00254789500979861	0.00248879225241305	0.00780943602754377
159	21.1579515660655	0.21	0.701864829193579	0.487165679149252	0.916563979237905	0.228186715166191	26.3346010437646	18.7728364798528	33.8963656076764	30.9	23.49	43.32	0.597918491958751	0.838762163582568	1.07960583520638	0.582947396886957	0.817760658757919	1.05257392062888	0.595313817301553	0.834832238008957	1.07384888862929	0.701864829193579	34.6992243804279	-0.517290577484393	103.149300653698	0.200067293928569	0.231203009024878	0.182892859169051	0.169453661897467	0.199795242873521	0.152717263593128	0.237963377590216	0.256081494160641	0.196566342258534	0.00254789500979861	0.00248879225241305	0.00780943602754377
159	21.1579515660655	0.21	0.702921791441162	0.491991449753287	0.913852133129037	0.247621697729407	25.4362777899424	18.5137803527434	32.3587752271413	32.36	22.34	44.45	0.563477775080607	0.774168049006	0.984858322931393	0.548978581660837	0.754247454479733	0.959516327298629	0.55986600766327	0.765256029797135	0.97381647537951	0.702921791441162	34.6632364414591	2.21653825426195	105.837540415841	0.200067293928569	0.231203009024878	0.182892859169051	0.169453661897467	0.199795242873521	0.152717263593128	0.237963377590216	0.256081494160641	0.196566342258534	0.00254789500979861	0.00248879225241305	0.00780943602754377
159	21.1579515660655	0.21	0.703017853626299	0.492692954222561	0.913342753030037	0.274920039857082	30.3059192688759	22.6216482179724	37.9901903197794	31.71	24.72	40.22	0.702344588314836	0.94092164228293	1.17949869625102	0.684482574187818	0.916992141085805	1.14950170798379	0.704996896506707	0.942339621814104	1.18282942778856	0.703017853626299	34.6593087868148	-0.019579952417752	103.596528172135	0.200067293928569	0.231203009024878	0.182892859169051	0.169453661897467	0.199795242873521	0.152717263593128	0.237963377590216	0.256081494160641	0.196566342258534	0.00254789500979861	0.00248879225241305	0.00780943602754377
159	21.1579515660655	0.21	0.703991083398569	0.489553426930588	0.918428739866551	0.214423899905586	25.9967195946599	18.227783533681	33.7656556556388	32.77	24.38	42.57	0.547907268657835	0.781433003132513	1.01495873760719	0.533707694963448	0.761181372701715	0.988655050439983	0.547204171162539	0.779215574101362	1.01124168856638	0.703991083398569	35.2879380060132	-0.581927248943172	103.584917155753	0.200067293928569	0.231203009024878	0.182892859169051	0.169453661897467	0.199795242873521	0.152717263593128	0.237963377590216	0.256081494160641	0.196566342258534	0.00254789500979861	0.00248879225241305	0.00780943602754377
159	21.1579515660655	0.21	0.705432656668632	0.492453278551103	0.91841203478616	0.226548903672949	27.0440513696832	19.2422900275496	34.8458127118167	31.32	23.27	43.83	0.604751297189861	0.849946920229837	1.09514254326981	0.58948408067497	0.828489630733127	1.06749518079128	0.601055555907868	0.843728772461368	1.09003968420725	0.705432656668632	34.9474766933727	0.480243096371786	104.131428199366	0.200067293928569	0.231203009024878	0.182892859169051	0.169453661897467	0.199795242873521	0.152717263593128	0.237963377590216	0.256081494160641	0.196566342258534	0.00254789500979861	0.00248879225241305	0.00780943602754377
159	21.1579515660655	0.21	0.706557322446789	0.495764778274658	0.917349866618919	0.240421791377553	25.1404902660165	18.1636538835108	32.1173266485222	30.14	22.03	44.71	0.592787729969105	0.820483271189802	1.0481788124105	0.578173423584364	0.800255467369795	1.02233751115523	0.586009907012457	0.811240535705485	1.03507423435009	0.706557322446789	33.9908766598526	1.54815684743656	104.189940322156	0.200067293928569	0.231203009024878	0.182892859169051	0.169453661897467	0.199795242873521	0.152717263593128	0.237963377590216	0.256081494160641	0.196566342258534	0.00254789500979861	0.00248879225241305	0.00780943602754377
159	21.1579515660655	0.21	0.707702599453694	0.493863582381513	0.921541616525874	0.288383000510342	31.9996154403496	24.1514427669744	39.8477881137247	35.16	26.43	43.93	0.677238129971283	0.897311184665818	1.11738423936035	0.659018441424876	0.873170886607716	1.08732333179056	0.67640642165337	0.898796051835067	1.11644726549979	0.707702599453694	37.3344071592854	0.707673403675464	106.493009609544	0.200067293928569	0.231203009024878	0.182892859169051	0.169453661897467	0.199795242873521	0.152717263593128	0.237963377590216	0.256081494160641	0.196566342258534	0.00254789500979861	0.00248879225241305	0.00780943602754377
159	21.1579515660655	0.21	0.71169156486266	0.495708090385937	0.927675039339384	0.260868586181125	28.4075064313278	20.9418411741627	35.873171688493	29.57	21.58	39.22	0.696425279084599	0.944697528264298	1.192969777444	0.679467453872792	0.921694320248373	1.16392118662395	0.692764783481044	0.942053782232632	1.18801065164453	0.71169156486266	32.5084423831508	2.39135841333156	103.611979062461	0.200067293928569	0.231203009024878	0.182892859169051	0.169453661897467	0.199795242873521	0.152717263593128	0.237963377590216	0.256081494160641	0.196566342258534	0.00254789500979861	0.00248879225241305	0.00780943602754377
159	21.1579515660655	0.21	0.712070942975513	0.495189870522417	0.928952015428608	0.256893939527577	30.5449035749071	22.4339354955761	38.655871654238	32.5	24.27	43.4	0.679864152434527	0.925668391274622	1.17147263011472	0.66232673896511	0.901790342615604	1.1412539462661	0.677406002950212	0.922505803819413	1.16697523923307	0.712070942975513	35.6832055338602	1.14927777755687	105.416777998238	0.200067293928569	0.231203009024878	0.182892859169051	0.169453661897467	0.199795242873521	0.152717263593128	0.237963377590216	0.256081494160641	0.196566342258534	0.00254789500979861	0.00248879225241305	0.00780943602754377
159	21.1579515660655	0.21	0.715295058329483	0.500059994873842	0.930530121785125	0.245757912701938	27.6004250793912	20.0511915733638	35.1496585854186	33.27	24.95	44.87	0.593771645114584	0.817325481395449	1.04087931767631	0.578253807693495	0.795965209235669	1.01367661077784	0.590408544909062	0.814263010818989	1.03516935275897	0.715295058329483	36.1032877738407	-0.977943686388324	104.037230543302	0.200067293928569	0.231203009024878	0.182892859169051	0.169453661897467	0.199795242873521	0.152717263593128	0.237963377590216	0.256081494160641	0.196566342258534	0.00254789500979861	0.00248879225241305	0.00780943602754377
159	21.1579515660655	0.21	0.715923646634277	0.496941211698947	0.934906081569606	0.22567958287831	24.8780969161792	17.6833282092576	32.0728656231009	31.21	22.73	40.74	0.557736544223375	0.784661328268507	1.01158611231364	0.543686843657391	0.764895263408564	0.986103683159736	0.555830138283733	0.781651984268218	1.00809860923702	0.715923646634277	33.3296698832134	-1.49041926313787	100.881268266857	0.200067293928569	0.231203009024878	0.182892859169051	0.169453661897467	0.199795242873521	0.152717263593128	0.237963377590216	0.256081494160641	0.196566342258534	0.00254789500979861	0.00248879225241305	0.00780943602754377
159	21.1579515660655	0.21	0.719328420042224	0.498611923030827	0.940044917053621	0.233996722512496	29.070100050631	20.8582234485928	37.2819766526693	31.97	24.75	40.59	0.642387465462472	0.895295226762239	1.14820298806201	0.625971734929684	0.872416627816913	1.11886152070414	0.643168791833939	0.898836892422194	1.1494204689956	0.719328420042224	34.9880637890618	0.238617650646514	104.1576399516	0.200067293928569	0.231203009024878	0.182892859169051	0.169453661897467	0.199795242873521	0.152717263593128	0.237963377590216	0.256081494160641	0.196566342258534	0.00254789500979861	0.00248879225241305	0.00780943602754377
159	21.1579515660655	0.21	0.720803650654967	0.501702990823073	0.939904310486862	0.263260961723122	30.0211978685557	22.1800961433241	37.8622995937873	32.01	24.08	43.86	0.682369171319232	0.923600140378242	1.16483110943725	0.664920753966705	0.899983363135776	1.13504597230485	0.679506855456938	0.918948753495533	1.15977700259517	0.720803650654967	35.5983343635777	1.90351913159437	106.267460793585	0.200067293928569	0.231203009024878	0.182892859169051	0.169453661897467	0.199795242873521	0.152717263593128	0.237963377590216	0.256081494160641	0.196566342258534	0.00254789500979861	0.00248879225241305	0.00780943602754377
159	21.1579515660655	0.21	0.721383396283423	0.503409217091339	0.939357575475507	0.240363197526663	26.7467158707819	19.3229385269203	34.1704932146434	31.71	23.12	43.31	0.599984564563012	0.830495664666348	1.06100676476968	0.584726628110604	0.809375704547525	1.03402478098445	0.593829410925033	0.825253064773594	1.05446367787448	0.721383396283423	34.9406699266532	0.236305665429511	103.894517730875	0.200067293928569	0.231203009024878	0.182892859169051	0.169453661897467	0.199795242873521	0.152717263593128	0.237963377590216	0.256081494160641	0.196566342258534	0.00254789500979861	0.00248879225241305	0.00780943602754377
159	21.1579515660655	0.21	0.724966865316021	0.504996527174641	0.944937203457401	0.251417808883949	27.9843483761754	20.4451983251838	35.5234984271671	31.35	22.75	42.14	0.64198581166875	0.878717551209597	1.11544929075044	0.62576981250379	0.856521915702309	1.08727401890083	0.637636411624103	0.873922762271845	1.10854067416533	0.724966865316021	34.3918892366232	0.907544524012768	104.101449530399	0.200067293928569	0.231203009024878	0.182892859169051	0.169453661897467	0.199795242873521	0.152717263593128	0.237963377590216	0.256081494160641	0.196566342258534	0.00254789500979861	0.00248879225241305	0.00780943602754377
159	21.1579515660655	0.21	0.725858006965387	0.5069048562557	0.944811157675074	0.218789575404678	25.1976317366664	17.763745884128	32.6315175892047	34.64	24.58	43.68	0.505479705170175	0.717016081198124	0.928552457226073	0.491983224835536	0.697871507557423	0.90375979027931	0.503872762497519	0.714591919809619	0.925195774550183	0.725858006965387	35.6040542171744	-0.702994530468228	103.746729827668	0.200067293928569	0.231203009024878	0.182892859169051	0.169453661897467	0.199795242873521	0.152717263593128	0.237963377590216	0.256081494160641	0.196566342258534	0.00254789500979861	0.00248879225241305	0.00780943602754377
159	21.1579515660655	0.21	0.727099610254716	0.504987521563208	0.949211698946224	0.242383134930064	27.6249390916138	19.9995780990214	35.2503000842061	32.6	23.89	42.52	0.60420609257525	0.834575430718208	1.06494476886116	0.588592443648918	0.813008670736963	1.03742489782501	0.60198878520759	0.831831325220397	1.0611672939353	0.727099610254716	34.8496947539897	0.945079118562256	104.538141308534	0.200067293928569	0.231203009024878	0.182892859169051	0.169453661897467	0.199795242873521	0.152717263593128	0.237963377590216	0.256081494160641	0.196566342258534	0.00254789500979861	0.00248879225241305	0.00780943602754377
159	21.1579515660655	0.21	0.728789165675319	0.510607574582267	0.946970756768372	0.234170793978476	27.8194654454528	19.9646887955567	35.6742420953488	30.87	22.31	41.7	0.636520260666177	0.886948631068783	1.13737700147139	0.620592643971878	0.864754556981632	1.10891646999139	0.633785144665558	0.882675523215712	1.13113487974211	0.728789165675319	34.7509309441552	-1.21137385211553	102.249950976483	0.200067293928569	0.231203009024878	0.182892859169051	0.169453661897467	0.199795242873521	0.152717263593128	0.237963377590216	0.256081494160641	0.196566342258534	0.00254789500979861	0.00248879225241305	0.00780943602754377
159	21.1579515660655	0.21	0.731012136701299	0.507792469125186	0.954231804277413	0.226703590412274	27.2024706891194	19.3584702324723	35.0464711457665	31.52	24.48	40.65	0.604583279362867	0.849558810097141	1.09453434083141	0.589261868478816	0.828029204426636	1.06679654037445	0.606104305291118	0.850615802054563	1.09656386945254	0.731012136701299	33.9580141014178	1.14596321991234	104.464783691504	0.200067293928569	0.231203009024878	0.182892859169051	0.169453661897467	0.199795242873521	0.152717263593128	0.237963377590216	0.256081494160641	0.196566342258534	0.00254789500979861	0.00248879225241305	0.00780943602754377
159	21.1579515660655	0.21	0.733043596050509	0.512326857940692	0.953760334160326	0.223649749152202	27.4226229691571	19.4456320932563	35.3996138450579	33.35	24.63	44.77	0.574566267240991	0.810264950081507	1.04596363292202	0.559531943501841	0.789063243213982	1.01859454292612	0.572461202889525	0.805222344014035	1.03991096723079	0.733043596050509	36.0502260698852	-0.557536934935006	104.25716779856	0.200067293928569	0.231203009024878	0.182892859169051	0.169453661897467	0.199795242873521	0.152717263593128	0.237963377590216	0.256081494160641	0.196566342258534	0.00254789500979861	0.00248879225241305	0.00780943602754377
159	21.1579515660655	0.21	0.738620778977225	0.5143556872279	0.96288587072655	0.281403303609663	28.9418121185091	21.7209476477584	36.1626765892597	30.73	22.46	40.95	0.695527985748178	0.92674779264367	1.15796759953916	0.678171124273831	0.903620853989619	1.12907058370541	0.693328798626888	0.923935058134014	1.15412403521409	0.738620778977225	33.3797800632814	-1.54239698907401	100.752221098866	0.200067293928569	0.231203009024878	0.182892859169051	0.169453661897467	0.199795242873521	0.152717263593128	0.237963377590216	0.256081494160641	0.196566342258534	0.00254789500979861	0.00248879225241305	0.00780943602754377
159	21.1579515660655	0.21	0.741618632535666	0.515647748440712	0.96758951663062	0.245218653822971	27.559313331741	20.0103436486399	35.1082830148421	33.22	23.19	43.72	0.593447976563342	0.817328228808728	1.04120848105411	0.577951455377963	0.795985592700185	1.01401973002241	0.589001699836595	0.810940831522462	1.03193443451294	0.741618632535666	34.4411530953826	0.473134891037726	104.119751852764	0.200067293928569	0.231203009024878	0.182892859169051	0.169453661897467	0.199795242873521	0.152717263593128	0.237963377590216	0.256081494160641	0.196566342258534	0.00254789500979861	0.00248879225241305	0.00780943602754377
159	21.1579515660655	0.21	0.742123407396953	0.520226470742524	0.964020344051382	0.242474212835168	27.6680763469106	20.03270157681	35.3034511170112	31.19	24.3	44.41	0.63220128793341	0.873161986369598	1.11412268480579	0.616281420898803	0.851174333088921	1.08606724527904	0.629167692077891	0.869842604872049	1.10877587988975	0.742123407396953	35.0090435675956	1.322116914727	105.142600111338	0.200067293928569	0.231203009024878	0.182892859169051	0.169453661897467	0.199795242873521	0.152717263593128	0.237963377590216	0.256081494160641	0.196566342258534	0.00254789500979861	0.00248879225241305	0.00780943602754377
159	21.1579515660655	0.21	0.744693226248452	0.51959315034452	0.969793302152384	0.272109438676854	29.0097624646627	21.6019347211978	36.4175902081275	30.43	22.21	40.55	0.698542546447501	0.93808974082387	1.17763693520024	0.681218646415206	0.914825054980462	1.14843146354572	0.694921310562322	0.933863691175881	1.17137929265948	0.744693226248452	33.075846043987	0.356777532973484	102.384326667305	0.200067293928569	0.231203009024878	0.182892859169051	0.169453661897467	0.199795242873521	0.152717263593128	0.237963377590216	0.256081494160641	0.196566342258534	0.00254789500979861	0.00248879225241305	0.00780943602754377
159	21.1579515660655	0.21	0.746189268110559	0.520774166280477	0.97160436994064	0.247131666865665	29.9144602852179	21.7625019887402	38.0664185816955	31.2	23.61	42.39	0.686640501197629	0.943847357896905	1.20105421459618	0.669347436687644	0.920076529902893	1.17080562311814	0.6833734508456	0.940314503101968	1.1984637688492	0.746189268110559	34.9659916198138	-0.276285004149107	103.550832032964	0.200067293928569	0.231203009024878	0.182892859169051	0.169453661897467	0.199795242873521	0.152717263593128	0.237963377590216	0.256081494160641	0.196566342258534	0.00254789500979861	0.00248879225241305	0.00780943602754377
159	21.1579515660655	0.21	0.746299253136417	0.522491449483955	0.970107056788879	0.262241951598358	31.0772384952403	22.9389369767479	39.2155400137326	31.14	23.61	40.28	0.724977090798397	0.982185267659311	1.23939344452023	0.706737383347894	0.957474456556893	1.20821152976589	0.72461137640868	0.983748967750509	1.23829494885449	0.746299253136417	34.3343616682712	-1.65290459167374	101.531795105683	0.200067293928569	0.231203009024878	0.182892859169051	0.169453661897467	0.199795242873521	0.152717263593128	0.237963377590216	0.256081494160641	0.196566342258534	0.00254789500979861	0.00248879225241305	0.00780943602754377
159	21.1579515660655	0.21	0.747740650167708	0.520228746479043	0.975252553856374	0.231643934358107	28.9031483000213	20.6844808413537	37.1218157586889	29.84	23.59	42	0.681805912449587	0.952711240398338	1.22361656834709	0.66510607923796	0.929375979552135	1.19364587986631	0.680187046320684	0.949660254041115	1.22119567829188	0.747740650167708	33.7118393500318	-0.247781937375198	102.774174877824	0.200067293928569	0.231203009024878	0.182892859169051	0.169453661897467	0.199795242873521	0.152717263593128	0.237963377590216	0.256081494160641	0.196566342258534	0.00254789500979861	0.00248879225241305	0.00780943602754377
159	21.1579515660655	0.21	0.748033251494318	0.522212155173595	0.973854347815041	0.209796195810222	26.6734534931699	18.5911442389193	34.7557627474205	30.58	23.35	38.35	0.598310212284183	0.858419439748183	1.11852866721218	0.583426767391908	0.837065569859896	1.09070437232788	0.599506326804051	0.860439618247725	1.12011513842076	0.748033251494318	33.5843318654101	-0.026905424331751	102.780262255383	0.200067293928569	0.231203009024878	0.182892859169051	0.169453661897467	0.199795242873521	0.152717263593128	0.237963377590216	0.256081494160641	0.196566342258534	0.00254789500979861	0.00248879225241305	0.00780943602754377
159	21.1579515660655	0.21	0.750778407033354	0.52463490345168	0.976921910615028	0.230107619636523	27.9644670559911	19.9782424661107	35.9506916458716	32.13	24.53	41.91	0.612225937304665	0.856960870488052	1.10169580367144	0.596535041021857	0.834997599548485	1.07346015807511	0.611181327651856	0.85638606262683	1.10043699214226	0.750778407033354	34.6704329413405	-0.476442366125002	103.47775273318	0.200067293928569	0.231203009024878	0.182892859169051	0.169453661897467	0.199795242873521	0.152717263593128	0.237963377590216	0.256081494160641	0.196566342258534	0.00254789500979861	0.00248879225241305	0.00780943602754377
159	21.1579515660655	0.21	0.751922122440301	0.526233883341009	0.977610361539593	0.244057528947829	28.4116989468047	20.6047572893379	36.2186406042714	32.09	23.71	42.49	0.632211718526159	0.871750575130623	1.11128943173509	0.616020417924927	0.84942454858347	1.08282867924201	0.629428578266304	0.868362075646598	1.10756244355484	0.751922122440301	34.7030817390756	-0.151664856236485	103.630659545438	0.200067293928569	0.231203009024878	0.182892859169051	0.169453661897467	0.199795242873521	0.152717263593128	0.237963377590216	0.256081494160641	0.196566342258534	0.00254789500979861	0.00248879225241305	0.00780943602754377
159	21.1579515660655	0.21	0.7520106235559	0.523562718129956	0.980458528981845	0.240174881304201	27.4804535743997	19.8490857066796	35.1118214421198	34.07	24.11	41.96	0.574284945985471	0.795079986546663	1.01587502710786	0.559085269477088	0.774036498155964	0.98898772683484	0.573092712363555	0.792300762379168	1.01323503823487	0.7520106235559	35.0061105460076	-0.19791847570818	103.850069925475	0.200067293928569	0.231203009024878	0.182892859169051	0.169453661897467	0.199795242873521	0.152717263593128	0.237963377590216	0.256081494160641	0.196566342258534	0.00254789500979861	0.00248879225241305	0.00780943602754377
159	21.1579515660655	0.21	0.752756391518601	0.525249320018002	0.980263463019201	0.196258722022927	23.7231697994877	16.2276486801841	31.2186909187912	32.82	24.36	43	0.487041632110872	0.712005267410975	0.936968902711077	0.474408526836542	0.693536954014241	0.912665381191939	0.48627123616777	0.709671516678851	0.935316000618944	0.752756391518601	34.3923425499189	3.41392186338406	106.874425880331	0.200067293928569	0.231203009024878	0.182892859169051	0.169453661897467	0.199795242873521	0.152717263593128	0.237963377590216	0.256081494160641	0.196566342258534	0.00254789500979861	0.00248879225241305	0.00780943602754377
159	21.1579515660655	0.21	0.753550328650994	0.527986426021898	0.97911423128009	0.21579715215499	28.4422321720849	19.9769684624452	36.9074958817247	33.03	24.27	43.18	0.595901976792059	0.848416135190192	1.10093029358832	0.580391647453942	0.826333285686298	1.07227492391865	0.594010137019329	0.844770570781831	1.09856845145448	0.753550328650994	35.9138978398179	0.762231284859201	105.452065593952	0.200067293928569	0.231203009024878	0.182892859169051	0.169453661897467	0.199795242873521	0.152717263593128	0.237963377590216	0.256081494160641	0.196566342258534	0.00254789500979861	0.00248879225241305	0.00780943602754377
159	21.1579515660655	0.21	0.757739639733549	0.52758886500353	0.987890414463569	0.261677373213344	31.5935057875399	23.3079187259471	39.8790928491328	31.89	23.92	42.03	0.71961613007453	0.975427992419042	1.23123985476355	0.701253844826832	0.950538212594995	1.19982258036316	0.71819098729929	0.973359022135155	1.22927232827326	0.757739639733549	35.4455714247087	-0.334505884604445	104.180438399203	0.200067293928569	0.231203009024878	0.182892859169051	0.169453661897467	0.199795242873521	0.152717263593128	0.237963377590216	0.256081494160641	0.196566342258534	0.00254789500979861	0.00248879225241305	0.00780943602754377
159	21.1579515660655	0.21	0.761934300180188	0.532150064779578	0.991718535580798	0.247024472310585	29.9864203473783	21.8124976385487	38.1603430562078	31.69	24.07	42.36	0.677606548238216	0.931529947753343	1.18545334726847	0.660379514776723	0.907847328950361	1.155315143124	0.676595473413921	0.929254279724605	1.18396647566421	0.761934300180188	35.242195452582	-0.71708206396616	103.368217907141	0.200067293928569	0.231203009024878	0.182892859169051	0.169453661897467	0.199795242873521	0.152717263593128	0.237963377590216	0.256081494160641	0.196566342258534	0.00254789500979861	0.00248879225241305	0.00780943602754377
159	21.1579515660655	0.21	0.762526633146528	0.534236105299713	0.990817160993343	0.221260262639352	28.2094205026778	19.9466805905919	36.4721604147637	34.74	24.02	43.53	0.5661271007873	0.800640355749383	1.03515361071147	0.55099092133617	0.779234144876267	1.00747736841636	0.563260729045537	0.795747700334219	1.02953941077712	0.762526633146528	35.8636868605747	2.99235322434716	107.902734059106	0.200067293928569	0.231203009024878	0.182892859169051	0.169453661897467	0.199795242873521	0.152717263593128	0.237963377590216	0.256081494160641	0.196566342258534	0.00254789500979861	0.00248879225241305	0.00780943602754377
159	21.1579515660655	0.21	0.765067525751882	0.532457924960295	0.99767712654347	0.219264611493595	25.4634068764515	17.9615351860218	32.9652785668811	30.91	24.81	41.14	0.571898572705816	0.810759542436161	1.04962051216651	0.557576176491433	0.79045520884354	1.02333424119565	0.573408241473078	0.8130660917573	1.0519679352727	0.765067525751882	33.5334461633502	1.07605271669661	103.59130152988	0.200067293928569	0.231203009024878	0.182892859169051	0.169453661897467	0.199795242873521	0.152717263593128	0.237963377590216	0.256081494160641	0.196566342258534	0.00254789500979861	0.00248879225241305	0.00780943602754377
159	21.1579515660655	0.21	0.767474073789048	0.534951971160589	0.999996176417506	0.257028841103429	29.1874563170399	21.4396856331776	36.9352270009022	33.19	23.71	43.95	0.636363540949555	0.866329542839902	1.09629554473025	0.619754011601329	0.843717741501372	1.06768147140142	0.633624049015009	0.859255818560803	1.0883254303726	0.767474073789048	34.9901473945547	2.76453836942859	106.899914439816	0.200067293928569	0.231203009024878	0.182892859169051	0.169453661897467	0.199795242873521	0.152717263593128	0.237963377590216	0.256081494160641	0.196566342258534	0.00254789500979861	0.00248879225241305	0.00780943602754377
159	21.1579515660655	0.21	0.768469800417887	0.534279983504473	1.0026596173313	0.217758602438417	26.3961005982646	18.5850765662045	34.2071246303246	30.47	23.94	39.5	0.600076105448377	0.852278934100996	1.10448176275361	0.585179772775038	0.831121900155509	1.07706402753598	0.600799762082905	0.853435869383589	1.10714471178514	0.768469800417887	33.1564762100755	-0.355885157925941	102.11269667344	0.200067293928569	0.231203009024878	0.182892859169051	0.169453661897467	0.199795242873521	0.152717263593128	0.237963377590216	0.256081494160641	0.196566342258534	0.00254789500979861	0.00248879225241305	0.00780943602754377
159	21.1579515660655	0.21	0.7692351714122	0.533723292661787	1.00474705016261	0.225286361512842	28.0397322884689	19.9214812887233	36.1579832882145	31.59	22.09	44.03	0.620828476929182	0.873823790402875	1.12681910387657	0.6050749504982	0.851650506332172	1.09822606216614	0.613416644821523	0.865261562305106	1.11529416517733	0.7692351714122	34.5803735237605	0.523192142892017	104.076394990769	0.200067293928569	0.231203009024878	0.182892859169051	0.169453661897467	0.199795242873521	0.152717263593128	0.237963377590216	0.256081494160641	0.196566342258534	0.00254789500979861	0.00248879225241305	0.00780943602754377
159	21.1579515660655	0.21	0.769430096497289	0.534673433447546	1.00418675954703	0.198877352603283	25.1180669116572	17.2470922538267	32.9890415694877	31.59	21.68	43.14	0.53752911694653	0.782838760744223	1.02814840454192	0.523889994508873	0.762975215923829	1.00206043733879	0.5320939155476	0.774642365507283	1.01775420083939	0.769430096497289	33.1168358094555	-1.19952874071385	101.078744346915	0.200067293928569	0.231203009024878	0.182892859169051	0.169453661897467	0.199795242873521	0.152717263593128	0.237963377590216	0.256081494160641	0.196566342258534	0.00254789500979861	0.00248879225241305	0.00780943602754377
159	21.1579515660655	0.21	0.769962997900089	0.535993170723503	1.00393282507668	0.210884910078487	27.3064940870253	19.0594402924803	35.5535478815703	31.23	25.94	39.18	0.600771698777099	0.860726683919539	1.12068166906198	0.58563223846424	0.839036352138025	1.09244046581181	0.604298726526867	0.866492276701126	1.126115636985	0.769962997900089	33.9806487962321	-0.307104615717026	103.329188701616	0.200067293928569	0.231203009024878	0.182892859169051	0.169453661897467	0.199795242873521	0.152717263593128	0.237963377590216	0.256081494160641	0.196566342258534	0.00254789500979861	0.00248879225241305	0.00780943602754377
159	21.1579515660655	0.21	0.773032394926281	0.538722640143891	1.00734214970867	0.219417301202738	30.4489006285549	21.4822323271277	39.4155689299822	29.33	24.44	39.55	0.720157281511868	1.02075041214383	1.32134354277579	0.702716332952695	0.996029624217366	1.28934291548204	0.723654891813367	1.02476594058325	1.32783828023157	0.773032394926281	33.3174494121095	2.22596526130331	104.987983629475	0.200067293928569	0.231203009024878	0.182892859169051	0.169453661897467	0.199795242873521	0.152717263593128	0.237963377590216	0.256081494160641	0.196566342258534	0.00254789500979861	0.00248879225241305	0.00780943602754377
159	21.1579515660655	0.21	0.778106233187052	0.540949150471111	1.01526331590299	0.229680424960014	29.272424220797	20.902575134257	37.642273307337	30.81	23.93	43.57	0.667658289784369	0.935003298281151	1.20234830677793	0.650970856974687	0.911633851730975	1.17229684648726	0.66548471184643	0.932417946378512	1.19764372575368	0.778106233187052	34.7313842411813	2.12378777820069	106.069652975117	0.200067293928569	0.231203009024878	0.182892859169051	0.169453661897467	0.199795242873521	0.152717263593128	0.237963377590216	0.256081494160641	0.196566342258534	0.00254789500979861	0.00248879225241305	0.00780943602754377
159	21.1579515660655	0.21	0.780259103693628	0.54448766390468	1.01603054348258	0.230420669331392	27.8265035188339	19.8866940378418	35.7663129998261	32.5	25.45	42.71	0.602755036975699	0.84340640658941	1.08405777620312	0.587207957275979	0.821652118664597	1.05609628005322	0.603363602265784	0.842831762325914	1.082017028723	0.780259103693628	34.9306030256926	0.659098931542671	105.033905204091	0.200067293928569	0.231203009024878	0.182892859169051	0.169453661897467	0.199795242873521	0.152717263593128	0.237963377590216	0.256081494160641	0.196566342258534	0.00254789500979861	0.00248879225241305	0.00780943602754377
159	21.1579515660655	0.21	0.791318483293121	0.550879688397594	1.03175727818865	0.243677521416469	28.903000327842	20.9528716291781	36.8531290265058	31.54	24.36	44.32	0.653921218509193	0.902037941502694	1.15015466449619	0.637342498146063	0.87916877260923	1.1209950470724	0.65176324368951	0.8979596039264	1.14469345502594	0.791318483293121	34.9946356009444	0.574714671482553	104.522576512067	0.200067293928569	0.231203009024878	0.182892859169051	0.169453661897467	0.199795242873521	0.152717263593128	0.237963377590216	0.256081494160641	0.196566342258534	0.00254789500979861	0.00248879225241305	0.00780943602754377
159	21.1579515660655	0.21	0.793246590626078	0.550536622910027	1.03595655834213	0.242448236148546	29.7049194362973	21.5068709455572	37.9029679270375	30.88	21.74	39.9	0.685498545428533	0.946798775014738	1.20809900460094	0.668342378985961	0.923102973644916	1.17786356830387	0.683219883690539	0.943348132871192	1.20265540466839	0.793246590626078	33.1729895626579	1.60718874192176	103.827504534546	0.200067293928569	0.231203009024878	0.182892859169051	0.169453661897467	0.199795242873521	0.152717263593128	0.237963377590216	0.256081494160641	0.196566342258534	0.00254789500979861	0.00248879225241305	0.00780943602754377
159	21.1579515660655	0.21	0.801276881738096	0.557800288443988	1.0447534750322	0.20398841162178	26.9159719313768	18.6145502443123	35.2173936184412	30.93	23.83	41.27	0.59225046483172	0.856372927550384	1.12049539026905	0.577411520033172	0.834916345658968	1.09242117128476	0.592139795926513	0.85463406347969	1.11937981607477	0.801276881738096	33.8516145130423	-0.397129894874068	102.68235466321	0.200067293928569	0.231203009024878	0.182892859169051	0.169453661897467	0.199795242873521	0.152717263593128	0.237963377590216	0.256081494160641	0.196566342258534	0.00254789500979861	0.00248879225241305	0.00780943602754377
159	21.1579515660655	0.21	0.810068097279258	0.568311358939153	1.05182483561936	0.235242299312396	28.2840557197737	20.32188716278	36.2462242767673	32.48	23.5	41.58	0.616162249244216	0.857576230516791	1.09899021178937	0.600272569697258	0.835460932952367	1.07064929620748	0.613481616260615	0.85498923431157	1.09686202086054	0.810068097279258	33.9980949744027	0.035318883821243	103.710413926037	0.200067293928569	0.231203009024878	0.182892859169051	0.169453661897467	0.199795242873521	0.152717263593128	0.237963377590216	0.256081494160641	0.196566342258534	0.00254789500979861	0.00248879225241305	0.00780943602754377
159	21.1579515660655	0.21	0.811887621557087	0.565994342129605	1.05778090098457	0.246582975511823	30.8874276731945	22.4578974275209	39.3169579188681	32.77	24.71	41.77	0.675134046498861	0.928544361654725	1.18195467681059	0.657638353014627	0.904481691993386	1.15132503097215	0.675017552176848	0.927363449626259	1.18318426488127	0.811887621557087	34.7169452518969	-3.47578445093106	100.260482931019	0.200067293928569	0.231203009024878	0.182892859169051	0.169453661897467	0.199795242873521	0.152717263593128	0.237963377590216	0.256081494160641	0.196566342258534	0.00254789500979861	0.00248879225241305	0.00780943602754377
159	21.1579515660655	0.21	0.817049191791963	0.568606608977946	1.06549177460598	0.203178285616907	28.9971067340537	20.0314509057574	37.96276256235	32.26	23.55	42.15	0.611446584705129	0.885117207050203	1.15878782939528	0.595739643338994	0.862380169308796	1.1290206952786	0.607767406928392	0.882156829654944	1.15547363618946	0.817049191791963	34.6814878549772	1.00781898091611	104.873611528635	0.200067293928569	0.231203009024878	0.182892859169051	0.169453661897467	0.199795242873521	0.152717263593128	0.237963377590216	0.256081494160641	0.196566342258534	0.00254789500979861	0.00248879225241305	0.00780943602754377
159	21.1579515660655	0.21	0.820936030734936	0.57230404224114	1.06956801922873	0.199408397739646	27.3577670776784	18.7992227888282	35.9163113665287	29.83	22.93	39.44	0.619821740426205	0.902002119701372	1.18418249897654	0.604642674392956	0.879912623893008	1.15518257339306	0.619293288682745	0.90312275268279	1.18536874024822	0.820936030734936	32.1979070519343	2.85990126773046	104.559685132229	0.200067293928569	0.231203009024878	0.182892859169051	0.169453661897467	0.199795242873521	0.152717263593128	0.237963377590216	0.256081494160641	0.196566342258534	0.00254789500979861	0.00248879225241305	0.00780943602754377
159	21.1579515660655	0.21	0.82448279474474	0.57479323802939	1.07417235146009	0.212396886511055	27.7229373627612	19.3879615421428	36.0579131833795	31.66	24.97	39.5	0.602984970660651	0.86221104451727	1.12143711837389	0.587665682871599	0.840305922883165	1.09294616289473	0.604733516204132	0.864441534950041	1.12515681771639	0.82448279474474	33.5319767166642	-1.21730355472992	102.063678493586	0.200067293928569	0.231203009024878	0.182892859169051	0.169453661897467	0.199795242873521	0.152717263593128	0.237963377590216	0.256081494160641	0.196566342258534	0.00254789500979861	0.00248879225241305	0.00780943602754377
159	21.1579515660655	0.21	0.827307751948612	0.576422966961979	1.07819253693524	0.269999814141984	32.2729135368522	23.9877060541894	40.558121019515	30.91	23.72	41.09	0.76371669814507	1.02749979136006	1.29128288457505	0.744589608694553	1.0017663217797	1.25894303486484	0.762160221915191	1.02620520721548	1.28818108820475	0.827307751948612	33.5475142989424	0.620652028714857	103.430589032454	0.200067293928569	0.231203009024878	0.182892859169051	0.169453661897467	0.199795242873521	0.152717263593128	0.237963377590216	0.256081494160641	0.196566342258534	0.00254789500979861	0.00248879225241305	0.00780943602754377
159	21.1579515660655	0.21	0.846021699883014	0.591448255322605	1.10059514444342	0.200984881628326	28.2389766322807	19.448139807562	37.0298134569994	31.38	24.47	41.82	0.610085572941008	0.885852961180066	1.16162034941912	0.594666243341461	0.863463874483059	1.13226150562466	0.609385063301886	0.886127688526527	1.16182203506999	0.846021699883014	34.1670223434056	-0.402009807624963	103.239754898314	0.200067293928569	0.231203009024878	0.182892859169051	0.169453661897467	0.199795242873521	0.152717263593128	0.237963377590216	0.256081494160641	0.196566342258534	0.00254789500979861	0.00248879225241305	0.00780943602754377
159	21.1579515660655	0.22	0.582270941167399	0.412763174857969	0.75177870747683	0.248464893501948	25.3792809725722	18.4878899234212	32.2706720217233	32.91	23.37	46.2	0.553343028034416	0.75960254203529	0.965862056036164	0.53896767476471	0.73986875244529	0.940769830125871	0.54685592724978	0.750710345717552	0.954192864199996	0.582270941167399	37.1507416304336	-0.858491444361817	103.959562716257	0.200067293928569	0.231203009024878	0.182892859169051	0.169453661897467	0.199795242873521	0.152717263593128	0.237963377590216	0.256081494160641	0.196566342258534	0.00254789500979861	0.00248879225241305	0.00780943602754377
159	21.1579515660655	0.22	0.583901523667404	0.410550038016948	0.75725300931786	0.247911711193004	25.0576082420384	18.2434695600459	31.8717469240309	34.07	24.46	45.41	0.527774735611988	0.724904466306863	0.922034197001737	0.513805264078552	0.705717241865753	0.897629219652955	0.524064134010237	0.719894490250246	0.916602128717595	0.583901523667404	38.0851008543646	-1.05816756350095	104.99371433717	0.200067293928569	0.231203009024878	0.182892859169051	0.169453661897467	0.199795242873521	0.152717263593128	0.237963377590216	0.256081494160641	0.196566342258534	0.00254789500979861	0.00248879225241305	0.00780943602754377
159	21.1579515660655	0.22	0.589728174590097	0.416901374146893	0.762554975033301	0.27229862086178	27.2664309903094	20.3070977162354	34.2257642643834	34.52	25.4	46.46	0.579966260860147	0.778723294161731	0.977480327463315	0.564510482183224	0.757970750958135	0.951431019733045	0.576665901380802	0.774695967072619	0.971236069838891	0.589728174590097	37.9112124105491	-0.884076531543117	104.907105004125	0.200067293928569	0.231203009024878	0.182892859169051	0.169453661897467	0.199795242873521	0.152717263593128	0.237963377590216	0.256081494160641	0.196566342258534	0.00254789500979861	0.00248879225241305	0.00780943602754377
159	21.1579515660655	0.22	0.599749253639154	0.425271555663977	0.774226951614332	0.243590111216893	26.692978912188	19.3490024376794	34.0369553866966	32.34	25.24	41.2	0.589263702496584	0.812920647207569	1.03657759191855	0.574106444689845	0.792010403162429	1.00991436163501	0.588676201221442	0.813494328237583	1.03878778894022	0.599749253639154	36.9444420372931	-3.00199604757179	102.237426811485	0.200067293928569	0.231203009024878	0.182892859169051	0.169453661897467	0.199795242873521	0.152717263593128	0.237963377590216	0.256081494160641	0.196566342258534	0.00254789500979861	0.00248879225241305	0.00780943602754377
159	21.1579515660655	0.22	0.614861462751394	0.434789451508166	0.794933473994622	0.233001225742748	25.2541255768373	18.100338178512	32.4079129751625	32.8	23.43	42.99	0.543580384939344	0.75841938238815	0.973258379836957	0.52948565553253	0.738754000288616	0.948022345044702	0.539653455274427	0.754752130217707	0.967584267744539	0.614861462751394	36.0111084411054	2.51884728855637	106.639834649112	0.200067293928569	0.231203009024878	0.182892859169051	0.169453661897467	0.199795242873521	0.152717263593128	0.237963377590216	0.256081494160641	0.196566342258534	0.00254789500979861	0.00248879225241305	0.00780943602754377
159	21.1579515660655	0.22	0.615325854717384	0.435542229875156	0.795109479559613	0.26021176845968	26.2719827215613	19.3557666397378	33.1881988033848	30.44	24.58	43.69	0.625678465377547	0.849246332506651	1.07281419963575	0.610157959861285	0.828180029097309	1.04620209833333	0.623851187427739	0.84723367226461	1.06808428687696	0.615325854717384	35.947375576754	-0.598218652730529	103.750547810377	0.200067293928569	0.231203009024878	0.182892859169051	0.169453661897467	0.199795242873521	0.152717263593128	0.237963377590216	0.256081494160641	0.196566342258534	0.00254789500979861	0.00248879225241305	0.00780943602754377
159	21.1579515660655	0.22	0.619558855165746	0.439088068060353	0.800029642271139	0.27725367674765	27.7961652193584	20.7892859521203	34.8030444865965	32.41	24.34	46.19	0.631817389063777	0.844766894607518	1.05771640015126	0.615546066316656	0.823011439588133	1.03047681285961	0.627740497582074	0.837259511338979	1.04935152040488	0.619558855165746	37.2765562401331	1.22414096179277	106.593388804419	0.200067293928569	0.231203009024878	0.182892859169051	0.169453661897467	0.199795242873521	0.152717263593128	0.237963377590216	0.256081494160641	0.196566342258534	0.00254789500979861	0.00248879225241305	0.00780943602754377
159	21.1579515660655	0.22	0.622498746682416	0.439373944274315	0.805623549090517	0.233496074370295	25.7155851578029	18.4411500734737	32.9900202421321	33.86	23.69	44.18	0.536767984862411	0.74850553082189	0.960243076781369	0.522607094285744	0.728758628590537	0.93491016289533	0.532919088812723	0.742607530395069	0.953036724172422	0.622498746682416	37.109791153414	1.42494298347649	106.587595394632	0.200067293928569	0.231203009024878	0.182892859169051	0.169453661897467	0.199795242873521	0.152717263593128	0.237963377590216	0.256081494160641	0.196566342258534	0.00254789500979861	0.00248879225241305	0.00780943602754377
159	21.1579515660655	0.22	0.631592724612649	0.444604654057653	0.818580795167644	0.228772421504368	24.0863555973996	17.1816367969146	30.9910743978846	31.45	23.45	44.14	0.537744870054818	0.75384634851225	0.969947826969682	0.524134857704166	0.734766932445111	0.945399007186055	0.534167287662936	0.747962472796811	0.962346181026391	0.631592724612649	35.3105594007378	1.38860467933519	105.201800795807	0.200067293928569	0.231203009024878	0.182892859169051	0.169453661897467	0.199795242873521	0.152717263593128	0.237963377590216	0.256081494160641	0.196566342258534	0.00254789500979861	0.00248879225241305	0.00780943602754377
159	21.1579515660655	0.22	0.632922813526318	0.444853367698979	0.820992259353657	0.223755978888959	24.4272416243613	17.3237528330327	31.5307304156899	31.14	23.43	42.49	0.547509650290156	0.772012314433715	0.996514978577274	0.533734824998395	0.752589214313423	0.97144360362845	0.546662927573084	0.769821324048034	0.993710777779915	0.632922813526318	35.4466875811039	1.84794550784042	105.928255168882	0.200067293928569	0.231203009024878	0.182892859169051	0.169453661897467	0.199795242873521	0.152717263593128	0.237963377590216	0.256081494160641	0.196566342258534	0.00254789500979861	0.00248879225241305	0.00780943602754377
159	21.1579515660655	0.22	0.633700494962191	0.444962123814216	0.822438866110166	0.228107639523334	25.0326186414145	17.8430935979806	32.2221436848484	30.95	23.6	40.88	0.567413754936258	0.796042012626102	1.02467027031595	0.55319255372476	0.77609065696037	0.99898876019598	0.567356454962497	0.795773053630634	1.0239847111672	0.633700494962191	34.8334740770588	-0.368143627011245	103.12609476195	0.200067293928569	0.231203009024878	0.182892859169051	0.169453661897467	0.199795242873521	0.152717263593128	0.237963377590216	0.256081494160641	0.196566342258534	0.00254789500979861	0.00248879225241305	0.00780943602754377
159	21.1579515660655	0.22	0.64060524253594	0.451137029244306	0.830073455827575	0.213717162595224	23.6477731835219	16.5659445897467	30.729601777297	30.91	24.53	44.58	0.527426889538901	0.75289829608787	0.978369702636839	0.514217665213502	0.73404221824184	0.953866771270177	0.524637921196408	0.750028058871172	0.972188059449992	0.64060524253594	35.2537944342124	-3.88388390096092	100.113807634954	0.200067293928569	0.231203009024878	0.182892859169051	0.169453661897467	0.199795242873521	0.152717263593128	0.237963377590216	0.256081494160641	0.196566342258534	0.00254789500979861	0.00248879225241305	0.00780943602754377
159	21.1579515660655	0.22	0.641876580504103	0.451328967133621	0.832424193874585	0.275272238775862	26.2762555270732	19.6196138553576	32.9328971987887	31.78	22.5	44.3	0.607816926228792	0.814040122553513	1.02026331887823	0.592338875860277	0.7933106010888	0.994282326317323	0.601167667222326	0.804992476816281	1.01193870342347	0.641876580504103	34.7615511433393	1.08555764499836	104.242232575651	0.200067293928569	0.231203009024878	0.182892859169051	0.169453661897467	0.199795242873521	0.152717263593128	0.237963377590216	0.256081494160641	0.196566342258534	0.00254789500979861	0.00248879225241305	0.00780943602754377
159	21.1579515660655	0.22	0.64215777106028	0.450836354972139	0.83347918714842	0.2678060744123	26.0990780864313	19.3613500450445	32.8368061278182	31.38	21.78	41.68	0.607415578108538	0.818795516174613	1.03017545424069	0.592064538350488	0.798102331844949	1.00414012533941	0.602952147427031	0.812862545487654	1.02018981005953	0.64215777106028	34.4759895818836	-0.817288412165839	102.122142363834	0.200067293928569	0.231203009024878	0.182892859169051	0.169453661897467	0.199795242873521	0.152717263593128	0.237963377590216	0.256081494160641	0.196566342258534	0.00254789500979861	0.00248879225241305	0.00780943602754377
159	21.1579515660655	0.22	0.643643636482006	0.452284090880365	0.835003182083648	0.23768993274688	26.1089704538648	18.8087556011622	33.4091853065675	35.88	25.14	45.61	0.516988689581092	0.717646754919875	0.918304820258657	0.502940021159726	0.698145397333681	0.893350773507636	0.51474406309796	0.713816000953456	0.91367224258523	0.643643636482006	38.5595585178309	0.592644504996245	107.181126433614	0.200067293928569	0.231203009024878	0.182892859169051	0.169453661897467	0.199795242873521	0.152717263593128	0.237963377590216	0.256081494160641	0.196566342258534	0.00254789500979861	0.00248879225241305	0.00780943602754377
159	21.1579515660655	0.22	0.650232784358326	0.459384509640378	0.841081059076274	0.268792306305714	29.9111819284576	22.208694552014	37.6136693049012	31.43	23.77	42.74	0.695605834017118	0.936857977088783	1.17811012016045	0.678008520665759	0.913157509694276	1.14830649872279	0.693673100004354	0.932288317875674	1.17081609811432	0.650232784358326	35.7667893046543	0.114616630676083	104.369935192553	0.200067293928569	0.231203009024878	0.182892859169051	0.169453661897467	0.199795242873521	0.152717263593128	0.237963377590216	0.256081494160641	0.196566342258534	0.00254789500979861	0.00248879225241305	0.00780943602754377
159	21.1579515660655	0.22	0.655138566680003	0.462661052939527	0.847616080420478	0.204398412551779	24.9269393539651	17.2486675828755	32.6052111250548	34.12	24.71	44.21	0.498253601449712	0.720051983526093	0.941850365602474	0.485055030433297	0.700978047658037	0.916901064882776	0.496345587170756	0.716627691951648	0.93686960332398	0.655138566680003	37.3963864967623	0.00218189668804164	105.60220068531	0.200067293928569	0.231203009024878	0.182892859169051	0.169453661897467	0.199795242873521	0.152717263593128	0.237963377590216	0.256081494160641	0.196566342258534	0.00254789500979861	0.00248879225241305	0.00780943602754377
159	21.1579515660655	0.22	0.655214670810804	0.463329781958985	0.847099559662624	0.27423058587565	28.7672730362481	21.4605012679559	36.0740448045403	32.76	23.31	47.66	0.645264596184224	0.864961288055878	1.08465797992753	0.628544636488926	0.842548594162847	1.05655255183677	0.635803376321858	0.852324798011948	1.0706962438781	0.655214670810804	37.4439011171294	-0.35187000843818	104.919152936466	0.200067293928569	0.231203009024878	0.182892859169051	0.169453661897467	0.199795242873521	0.152717263593128	0.237963377590216	0.256081494160641	0.196566342258534	0.00254789500979861	0.00248879225241305	0.00780943602754377
159	21.1579515660655	0.22	0.664157691132097	0.46885461865299	0.859460763611203	0.230821104149746	27.1763437272834	19.4307910615969	34.9218963929699	32.09	23.39	42.24	0.59619460571841	0.833851256080779	1.07150790644315	0.580925775819655	0.812495925341717	1.04406607486378	0.594119128246981	0.830045201603608	1.06587549181534	0.664157691132097	35.5077940273764	1.00164528048477	104.667746760689	0.200067293928569	0.231203009024878	0.182892859169051	0.169453661897467	0.199795242873521	0.152717263593128	0.237963377590216	0.256081494160641	0.196566342258534	0.00254789500979861	0.00248879225241305	0.00780943602754377
159	21.1579515660655	0.22	0.665886934174705	0.467482792603345	0.864291075746065	0.242742578812536	25.9372371571114	18.7847355686876	33.0897387455353	32.69	23.75	42.2	0.566094231919896	0.781641045352498	0.997187858785101	0.551444649028234	0.761413467257272	0.971382285486309	0.564186492007771	0.778554393643284	0.992322316172046	0.665886934174705	35.2680131944345	-0.375156302407614	103.50602218706	0.200067293928569	0.231203009024878	0.182892859169051	0.169453661897467	0.199795242873521	0.152717263593128	0.237963377590216	0.256081494160641	0.196566342258534	0.00254789500979861	0.00248879225241305	0.00780943602754377
159	21.1579515660655	0.22	0.666041321471854	0.470340826376745	0.861741816566964	0.242435162182463	27.7385234182867	20.0828940404877	35.3941527960857	31.61	24.84	43.45	0.625398548786069	0.863801415089457	1.10220428139284	0.609522037486852	0.84187275383246	1.07422347017807	0.624612091264751	0.862206182135553	1.09950414933203	0.666041321471854	36.2931163936698	1.04379460264471	105.998571053357	0.200067293928569	0.231203009024878	0.182892859169051	0.169453661897467	0.199795242873521	0.152717263593128	0.237963377590216	0.256081494160641	0.196566342258534	0.00254789500979861	0.00248879225241305	0.00780943602754377
159	21.1579515660655	0.22	0.666704903830021	0.469156807437357	0.864253000222685	0.276262703099399	29.5406914540786	22.0755942574135	37.0057886507438	34.32	24.18	45.83	0.63397952382486	0.848366448627971	1.06275337343108	0.617133550999516	0.825823830763441	1.03451411052737	0.628143683764403	0.842226633626625	1.05426002586168	0.666704903830021	37.3604161621871	0.0913702731746939	105.582562647839	0.200067293928569	0.231203009024878	0.182892859169051	0.169453661897467	0.199795242873521	0.152717263593128	0.237963377590216	0.256081494160641	0.196566342258534	0.00254789500979861	0.00248879225241305	0.00780943602754377
159	21.1579515660655	0.22	0.670362652601837	0.472759097145841	0.867966208057834	0.280202418657548	31.1311213497579	23.3409057449566	38.9213369545592	29.5	23.05	42.87	0.778050411525485	1.03773101361598	1.29741161570648	0.759135178143074	1.01250266848571	1.26587015882835	0.774552744561031	1.03390222055033	1.29109866342715	0.670362652601837	33.7366396417232	0.268737787199864	103.106917306966	0.200067293928569	0.231203009024878	0.182892859169051	0.169453661897467	0.199795242873521	0.152717263593128	0.237963377590216	0.256081494160641	0.196566342258534	0.00254789500979861	0.00248879225241305	0.00780943602754377
159	21.1579515660655	0.22	0.673672949621649	0.476294301151508	0.87105159809179	0.246893005185908	27.4982242921892	19.9999027606616	34.9965458237169	30.64	22.58	41.23	0.642323462881334	0.883142026329648	1.12396058977796	0.626324307578923	0.861144501328845	1.09596469507877	0.640254352444558	0.878542113881128	1.11987879856324	0.673672949621649	34.3740925332173	-0.939229364427617	102.369803264205	0.200067293928569	0.231203009024878	0.182892859169051	0.169453661897467	0.199795242873521	0.152717263593128	0.237963377590216	0.256081494160641	0.196566342258534	0.00254789500979861	0.00248879225241305	0.00780943602754377
159	21.1579515660655	0.22	0.674196844906114	0.474675172218479	0.873718517593749	0.243530442391578	26.1813417100441	18.9769642393623	33.385719180726	32.8	23.3	45.16	0.569874854253664	0.786221025817677	1.00256719738169	0.555097854919058	0.765834115448423	0.976570375977788	1.55223999023447	0.779638664033008	0.994331959824766	0.674196844906114	36.1065284077921	-2.07134290456532	102.590737603695	0.200067293928569	0.231203009024878	0.182892859169051	0.169453661897467	0.199795242873521	0.152717263593128	0.237963377590216	0.256081494160641	0.196566342258534	0.00254789500979861	0.00248879225241305	0.00780943602754377
159	21.1579515660655	0.22	0.676005826206582	0.477244586834975	0.874767065578189	0.223783708770024	23.8651502729103	16.9256726757578	30.8046278700627	31.86	24.38	45.11	0.523012018987515	0.737445457370361	0.951878895753207	0.509673147392057	0.718637686406398	0.92760222542074	0.520255330347625	0.733229943859234	0.945930698818605	0.676005826206582	35.4581124987442	0.613388027366214	104.747392750282	0.200067293928569	0.231203009024878	0.182892859169051	0.169453661897467	0.199795242873521	0.152717263593128	0.237963377590216	0.256081494160641	0.196566342258534	0.00254789500979861	0.00248879225241305	0.00780943602754377
159	21.1579515660655	0.22	0.680508465071303	0.48316065718313	0.877856272959475	0.281529778409515	29.8044597493463	22.3706929558521	37.2382265428404	31.93	23.37	42.6	0.68993082344739	0.919194389635205	1.14845795582302	0.672314697131422	0.895724435943568	1.11913417475571	0.687131725925957	0.914770750796908	1.14436043369226	0.680508465071303	34.5254685423236	-1.95078351993075	101.448279697492	0.200067293928569	0.231203009024878	0.182892859169051	0.169453661897467	0.199795242873521	0.152717263593128	0.237963377590216	0.256081494160641	0.196566342258534	0.00254789500979861	0.00248879225241305	0.00780943602754377
159	21.1579515660655	0.22	0.68184563649528	0.480861913708281	0.882829359282279	0.255744216417992	27.2287129206378	19.9764962100422	34.4809296312334	29.62	23.6	39.16	0.663327009066898	0.90413957044721	1.14495213182752	0.647158905540539	0.882101839467687	1.11704477339483	0.665778069370229	0.906236106676428	1.14662885151621	0.68184563649528	33.896040254641	-1.99350002856216	100.862955661938	0.200067293928569	0.231203009024878	0.182892859169051	0.169453661897467	0.199795242873521	0.152717263593128	0.237963377590216	0.256081494160641	0.196566342258534	0.00254789500979861	0.00248879225241305	0.00780943602754377
159	21.1579515660655	0.22	0.684469744281374	0.480469874403664	0.888469614159084	0.236276377533333	28.8829261615049	20.7754699540223	36.9903823689876	31.82	24.26	42.39	0.642890818686375	0.893773670926419	1.14465652316646	0.626508478390755	0.870998257125518	1.11548803586028	0.641092877880661	0.893275389141219	1.1413651302195	0.684469744281374	35.329479699845	2.01045512207186	106.252849158974	0.200067293928569	0.231203009024878	0.182892859169051	0.169453661897467	0.199795242873521	0.152717263593128	0.237963377590216	0.256081494160641	0.196566342258534	0.00254789500979861	0.00248879225241305	0.00780943602754377
159	21.1579515660655	0.22	0.687459281323865	0.482790119403011	0.89212844324472	0.245120648497665	25.4009124450401	18.4413232747275	32.3605016153527	32.16	22.27	41.28	0.564743877247297	0.777873125812499	0.9910023743777	0.550264156614248	0.757928889135472	0.965593621656697	0.561524110139718	0.772957184392235	0.986044881811057	0.687459281323865	34.0602625021572	2.41079338368928	105.222448492078	0.200067293928569	0.231203009024878	0.182892859169051	0.169453661897467	0.199795242873521	0.152717263593128	0.237963377590216	0.256081494160641	0.196566342258534	0.00254789500979861	0.00248879225241305	0.00780943602754377
159	21.1579515660655	0.22	0.687902298132011	0.483769610276455	0.892034985987567	0.27654668093307	27.6939452286968	20.7004976805889	34.6873927768046	32.15	23.73	41.8	0.634115182073837	0.848344392101508	1.06257360212918	0.617859620654215	0.826597058556052	1.03533449645789	0.632453722581228	0.845972417343052	1.0591148313652	0.687902298132011	34.7759635301403	-0.778423270261624	102.825553630572	0.200067293928569	0.231203009024878	0.182892859169051	0.169453661897467	0.199795242873521	0.152717263593128	0.237963377590216	0.256081494160641	0.196566342258534	0.00254789500979861	0.00248879225241305	0.00780943602754377
159	21.1579515660655	0.22	0.688262230518258	0.483142910000068	0.893381551036449	0.269410886091415	29.0703198982425	21.5961270259752	36.5445127705099	34.38	24.46	44.31	0.619192119963856	0.833488013113198	1.04778390626254	0.60272480416784	0.811321532175212	1.01991826018259	0.615795007912878	0.829736320527572	1.04254824615807	0.688262230518258	36.4540652728174	0.127525776167767	105.15556846809	0.200067293928569	0.231203009024878	0.182892859169051	0.169453661897467	0.199795242873521	0.152717263593128	0.237963377590216	0.256081494160641	0.196566342258534	0.00254789500979861	0.00248879225241305	0.00780943602754377
159	21.1579515660655	0.22	0.688278811755894	0.487197817080376	0.889359806431412	0.246680617536319	28.1891587433236	20.4980379151174	35.8802795715297	33.67	26.7	44.39	0.599875455384554	0.824956247426369	1.05003703946818	0.584096026741869	0.80325617931597	1.02241633189007	0.599085915282785	0.825375260424067	1.04937374294505	0.688278811755894	36.9176162962683	1.27824615372022	106.636043218953	0.200067293928569	0.231203009024878	0.182892859169051	0.169453661897467	0.199795242873521	0.152717263593128	0.237963377590216	0.256081494160641	0.196566342258534	0.00254789500979861	0.00248879225241305	0.00780943602754377
159	21.1579515660655	0.22	0.691039190824432	0.486310998023807	0.895767383625057	0.221475258711215	24.8506717823747	17.5762714897213	32.1250720750281	31.53	23.11	43.6	0.548837886686349	0.77598882059547	1.00313975450459	0.534927871127042	0.756321780782491	0.977715690437941	0.544681101598076	0.771251783038008	0.997183290532413	0.691039190824432	35.2323259919477	0.513057346355915	104.258804921478	0.200067293928569	0.231203009024878	0.182892859169051	0.169453661897467	0.199795242873521	0.152717263593128	0.237963377590216	0.256081494160641	0.196566342258534	0.00254789500979861	0.00248879225241305	0.00780943602754377
159	21.1579515660655	0.22	0.692920394709914	0.488405487678443	0.897435301741385	0.267034061233035	29.0744480560194	21.5537958232098	36.5951002888291	35.17	24.96	47.45	0.604330090336741	0.815195799584617	1.02606150883249	0.588070928549431	0.79326341427778	0.998455900006128	0.599293663837906	0.808327828083044	1.01729367994293	0.692920394709914	37.5060387290129	-2.36901872518716	103.545098226954	0.200067293928569	0.231203009024878	0.182892859169051	0.169453661897467	0.199795242873521	0.152717263593128	0.237963377590216	0.256081494160641	0.196566342258534	0.00254789500979861	0.00248879225241305	0.00780943602754377
159	21.1579515660655	0.22	0.697439902266326	0.490096373153979	0.904783431378673	0.223085470732461	28.0169238865035	19.8537905481245	36.1800572248825	33.68	23	45.17	0.580854457197524	0.819680004027073	1.05850555085662	0.565572975042311	0.798115350094727	1.03065772514714	0.574099971357989	0.811339155662756	1.04560514713668	0.697439902266326	37.2302496820632	-1.35851194872501	103.980094752653	0.200067293928569	0.231203009024878	0.182892859169051	0.169453661897467	0.199795242873521	0.152717263593128	0.237963377590216	0.256081494160641	0.196566342258534	0.00254789500979861	0.00248879225241305	0.00780943602754377
159	21.1579515660655	0.22	0.699252683304847	0.491293571473771	0.907211795135924	0.255693098283931	27.6091166399236	20.2545939313499	34.9636393484972	31.22	23.02	41.88	0.638520163304558	0.870369345609667	1.10221852791478	0.622430616025938	0.848437620441313	1.07444462485669	0.635551908730827	0.866597427709296	1.09853551407684	0.699252683304847	34.5593987807637	-0.0282206836216303	103.211333123325	0.200067293928569	0.231203009024878	0.182892859169051	0.169453661897467	0.199795242873521	0.152717263593128	0.237963377590216	0.256081494160641	0.196566342258534	0.00254789500979861	0.00248879225241305	0.00780943602754377
159	21.1579515660655	0.22	0.70062194559097	0.49438780261648	0.90685608856546	0.252865863049176	29.3103025291029	21.444193695809	37.1764113623968	31.36	23.88	43.14	0.673214745948074	0.920161800004986	1.1671088540619	0.656207780428689	0.89691637928429	1.13762497813989	0.671493196935862	0.916457285854382	1.16199693242271	0.70062194559097	35.2225732696227	1.89263289819672	105.775940182771	0.200067293928569	0.231203009024878	0.182892859169051	0.169453661897467	0.199795242873521	0.152717263593128	0.237963377590216	0.256081494160641	0.196566342258534	0.00254789500979861	0.00248879225241305	0.00780943602754377
159	21.1579515660655	0.22	0.703036943595132	0.494807501012453	0.911266386177811	0.255528193454275	28.1726227744198	20.6647404474655	35.680505101374	34.34	23.39	46.57	0.593125753583849	0.808619307655552	1.02411286172726	0.577360621485682	0.78712641154492	0.996892201604158	0.586745160422624	0.798918462301347	1.01246382835472	0.703036943595132	37.0872914870115	1.15922635452228	106.457655840375	0.200067293928569	0.231203009024878	0.182892859169051	0.169453661897467	0.199795242873521	0.152717263593128	0.237963377590216	0.256081494160641	0.196566342258534	0.00254789500979861	0.00248879225241305	0.00780943602754377
159	21.1579515660655	0.22	0.709067998028821	0.498872484059851	0.91926351199779	0.231759946079429	27.7829060157147	19.8853554741523	35.6804565572772	30.75	22.7	42.19	0.636347805964324	0.889075948850583	1.14180409173684	0.620461468750919	0.866880287610949	1.11329910647098	0.630798764579656	0.883000113572267	1.13497176735724	0.709067998028821	35.0865766437438	-0.212897200245327	103.594568248732	0.200067293928569	0.231203009024878	0.182892859169051	0.169453661897467	0.199795242873521	0.152717263593128	0.237963377590216	0.256081494160641	0.196566342258534	0.00254789500979861	0.00248879225241305	0.00780943602754377
159	21.1579515660655	0.22	0.718963273562401	0.509814300348846	0.928112246775955	0.228800689128243	27.0714663114126	19.3116419107579	34.8312907120673	31.39	24.08	42.76	0.605576482102418	0.848909865353647	1.09224324860488	0.590267625538459	0.827449587835422	1.06463155013238	0.604024813091277	0.847465786837029	1.0898360944147	0.718963273562401	35.0561150203048	2.40153544806733	106.333397083973	0.200067293928569	0.231203009024878	0.182892859169051	0.169453661897467	0.199795242873521	0.152717263593128	0.237963377590216	0.256081494160641	0.196566342258534	0.00254789500979861	0.00248879225241305	0.00780943602754377
159	21.1579515660655	0.22	0.719542154263667	0.507541261134954	0.931543047392379	0.241068679968462	26.7616748144883	19.3480672386683	34.1752823903084	30.66	24.53	43.06	0.62091651555027	0.858833374472252	1.09675023339423	0.605443139368615	0.83743105781976	1.0694189762709	0.620035753507123	0.857880823277326	1.09919525734851	0.719542154263667	34.5777996028488	0.615235082142785	104.024938664059	0.200067293928569	0.231203009024878	0.182892859169051	0.169453661897467	0.199795242873521	0.152717263593128	0.237963377590216	0.256081494160641	0.196566342258534	0.00254789500979861	0.00248879225241305	0.00780943602754377
159	21.1579515660655	0.22	0.719627604453577	0.506837470541102	0.932417738366051	0.225272011078629	24.9943924069968	17.757551081278	32.2312337327156	30.39	22.3	40.86	0.574875976944096	0.809158632703891	1.04344128846369	0.56062932223117	0.789105953325297	1.01758258441942	0.572852432502435	0.806255372487403	1.03956447434516	0.719627604453577	33.1119276086269	0.356937154033053	102.506322805236	0.200067293928569	0.231203009024878	0.182892859169051	0.169453661897467	0.199795242873521	0.152717263593128	0.237963377590216	0.256081494160641	0.196566342258534	0.00254789500979861	0.00248879225241305	0.00780943602754377
159	21.1579515660655	0.22	0.721382547725025	0.512304855484491	0.930460239965559	0.224712254508042	26.335698459561	18.698248395899	33.9731485232229	33.22	24.12	48.12	0.554559822896325	0.781074246333594	1.00758866977086	0.540079134877039	0.760678804734555	0.98127847459207	0.548011651605532	0.770690835289933	0.994819487681466	0.721382547725025	36.9821191835649	2.05903032733263	107.299740412085	0.200067293928569	0.231203009024878	0.182892859169051	0.169453661897467	0.199795242873521	0.152717263593128	0.237963377590216	0.256081494160641	0.196566342258534	0.00254789500979861	0.00248879225241305	0.00780943602754377
159	21.1579515660655	0.22	0.721515953779493	0.507821037551372	0.935210870007614	0.214147239510353	26.1526820886337	18.3307138633266	33.9746503139408	31.67	24.22	43.15	0.569806055000436	0.812950151298723	1.05609424759701	0.555325173515667	0.792290078120011	1.02925498272435	0.567249973941451	0.808790252491254	1.05379327563088	0.721515953779493	34.712246285572	0.422333156606617	104.449005973164	0.200067293928569	0.231203009024878	0.182892859169051	0.169453661897467	0.199795242873521	0.152717263593128	0.237963377590216	0.256081494160641	0.196566342258534	0.00254789500979861	0.00248879225241305	0.00780943602754377
159	21.1579515660655	0.22	0.722053937103142	0.509950931538291	0.934156942667993	0.220998893784235	26.3781345856272	18.6459265792789	34.1103425919755	31.55	24.37	43.18	0.581751288747436	0.822995506535745	1.06423972432405	0.566999645695038	0.802126561024197	1.03725347635336	0.58040363468963	0.820790701825616	1.06024098438669	0.722053937103142	35.8243974552454	0.109850802340297	104.63372785868	0.200067293928569	0.231203009024878	0.182892859169051	0.169453661897467	0.199795242873521	0.152717263593128	0.237963377590216	0.256081494160641	0.196566342258534	0.00254789500979861	0.00248879225241305	0.00780943602754377
159	21.1579515660655	0.22	0.722827352774463	0.512641080059768	0.933013625489157	0.24379824306887	27.0464672888769	19.6094367649898	34.483497812764	27.79	22.42	38.47	0.693311908868332	0.956255811369087	1.21919971386984	0.677144864444511	0.933957290335204	1.1907697162259	0.693462596111405	0.957804855327619	1.22182474755726	0.722827352774463	32.3334341927185	-0.601351362281646	100.686627350443	0.200067293928569	0.231203009024878	0.182892859169051	0.169453661897467	0.199795242873521	0.152717263593128	0.237963377590216	0.256081494160641	0.196566342258534	0.00254789500979861	0.00248879225241305	0.00780943602754377
159	21.1579515660655	0.22	0.72313935009164	0.51264451131284	0.93363418887044	0.268824662058981	28.8581541926451	21.4274457021372	36.288862683153	34.35	24.51	44.32	0.614862409027219	0.828087232310613	1.04131205559401	0.598517350595129	0.806073959096531	1.01363056759793	0.611799548418719	0.824068833046062	1.03682761771918	0.72313935009164	36.6150211621698	0.613911413529886	105.693243037396	0.200067293928569	0.231203009024878	0.182892859169051	0.169453661897467	0.199795242873521	0.152717263593128	0.237963377590216	0.256081494160641	0.196566342258534	0.00254789500979861	0.00248879225241305	0.00780943602754377
159	21.1579515660655	0.22	0.725678532075768	0.511657709135289	0.939699355016246	0.275800075065923	28.2982664865316	21.1388547176869	35.4576782553763	32.05	23.39	45.56	0.649554891066065	0.869549351206709	1.08954381134735	0.632933800676885	0.847298947795013	1.06166409491314	0.642881292653503	0.860419867866936	1.07849509833345	0.725678532075768	35.0837199693279	-2.02294485854236	101.727978588183	0.200067293928569	0.231203009024878	0.182892859169051	0.169453661897467	0.199795242873521	0.152717263593128	0.237963377590216	0.256081494160641	0.196566342258534	0.00254789500979861	0.00248879225241305	0.00780943602754377
159	21.1579515660655	0.22	0.72704345992745	0.513523639564688	0.940563280290212	0.261145565363933	28.4945425214003	21.0113784941362	35.9777065486644	29.99	23.94	40.99	0.689161385824261	0.934604953118945	1.18004852041363	0.672226383620353	0.911638580849084	1.15105077807782	0.688595353789242	0.936623193395154	1.18151976337735	0.72704345992745	33.6575863229266	0.20969784779307	102.81093386332	0.200067293928569	0.231203009024878	0.182892859169051	0.169453661897467	0.199795242873521	0.152717263593128	0.237963377590216	0.256081494160641	0.196566342258534	0.00254789500979861	0.00248879225241305	0.00780943602754377
159	21.1579515660655	0.22	0.728865183442235	0.514623072833208	0.943107294051262	0.228897143574081	26.0078534056002	18.5549423294589	33.4607644817415	31.49	24.16	41.63	0.579981359941251	0.812940828351934	1.04590029676262	0.565290962495538	0.792349780616285	1.01940859873703	0.580272698848098	0.81166878694139	1.04506426948557	0.728865183442235	34.7033203218596	-3.31905167782833	100.382661538599	0.200067293928569	0.231203009024878	0.182892859169051	0.169453661897467	0.199795242873521	0.152717263593128	0.237963377590216	0.256081494160641	0.196566342258534	0.00254789500979861	0.00248879225241305	0.00780943602754377
159	21.1579515660655	0.22	0.729509638219611	0.515864983438558	0.943154293000665	0.228288697443817	26.9083936340875	19.1841056142956	34.6326816538795	31.93	25.2	44.42	0.591657340478008	0.829882243882973	1.06810714728794	0.576550501747166	0.808692787814026	1.04083507388089	0.590872145949842	0.828183854316508	1.06507585831287	0.729509638219611	35.2463105731295	0.678962837607385	105.165726623062	0.200067293928569	0.231203009024878	0.182892859169051	0.169453661897467	0.199795242873521	0.152717263593128	0.237963377590216	0.256081494160641	0.196566342258534	0.00254789500979861	0.00248879225241305	0.00780943602754377
159	21.1579515660655	0.22	0.731437958550441	0.517928968715043	0.944946948385839	0.215625317620383	28.2948256851269	19.8691567265578	36.7204946436959	31.23	22.98	39.57	0.626247056338096	0.891811944450852	1.15737683256361	0.610464880203025	0.869337214958336	1.12820954971365	0.626070661257832	0.892236332692489	1.15733814776772	0.731437958550441	34.0026137291514	-2.16812347088985	100.957803939812	0.200067293928569	0.231203009024878	0.182892859169051	0.169453661897467	0.199795242873521	0.152717263593128	0.237963377590216	0.256081494160641	0.196566342258534	0.00254789500979861	0.00248879225241305	0.00780943602754377
159	21.1579515660655	0.22	0.731579252301441	0.515441310040032	0.947717194562849	0.239301835267648	27.9181783499188	20.1466630126028	35.6896936872347	34.07	24.56	47.15	0.582751468958443	0.80754611490159	1.03234076084474	0.567325682574111	0.786169877298562	1.00501407202301	0.577096931388313	0.799545133485775	1.02340754220813	0.731579252301441	36.4699322219859	-2.22328590074666	102.867733073621	0.200067293928569	0.231203009024878	0.182892859169051	0.169453661897467	0.199795242873521	0.152717263593128	0.237963377590216	0.256081494160641	0.196566342258534	0.00254789500979861	0.00248879225241305	0.00780943602754377
159	21.1579515660655	0.22	0.733952122959021	0.515671807632073	0.952232438285969	0.277262964559105	31.8777471511006	23.8421657140562	39.913328588145	34.07	22.98	46.29	0.689789648341918	0.922271083130951	1.15475251791998	0.671532534823011	0.897860731510857	1.1241889281987	0.680901317492583	0.910300199121254	1.13976199512937	0.733952122959021	36.3973806229381	-0.873846651022556	104.046220318602	0.200067293928569	0.231203009024878	0.182892859169051	0.169453661897467	0.199795242873521	0.152717263593128	0.237963377590216	0.256081494160641	0.196566342258534	0.00254789500979861	0.00248879225241305	0.00780943602754377
159	21.1579515660655	0.22	0.74007476715288	0.522581713818808	0.957567820486951	0.23967155890647	28.7291705813161	20.7400142912334	36.7183268713988	32.17	24.75	42.78	0.634959285287158	0.879548748764168	1.12413821224118	0.618676592420493	0.856993881910131	1.09531117139977	0.634979496381909	0.879201968256921	1.12240646026196	0.74007476715288	35.2404111689032	0.467234110603713	104.771392709591	0.200067293928569	0.231203009024878	0.182892859169051	0.169453661897467	0.199795242873521	0.152717263593128	0.237963377590216	0.256081494160641	0.196566342258534	0.00254789500979861	0.00248879225241305	0.00780943602754377
159	21.1579515660655	0.22	0.743795991990198	0.527251933943536	0.96034005003686	0.255725293416109	27.4966353732832	20.1726949399744	34.820575806592	30.12	22.07	41.55	0.658778040976748	0.897955361867304	1.13713268275786	0.642543620459544	0.875826838990891	1.10911005752224	0.65504663665815	0.893559785790553	3.45449905395512	0.743795991990198	33.5472799634443	0.0815852396227812	102.698342743137	0.200067293928569	0.231203009024878	0.182892859169051	0.169453661897467	0.199795242873521	0.152717263593128	0.237963377590216	0.256081494160641	0.196566342258534	0.00254789500979861	0.00248879225241305	0.00780943602754377
159	21.1579515660655	0.22	0.746740381221388	0.529677065473269	0.963803696969507	0.278602997348546	32.337064422592	24.2128696290083	40.4612592161756	32.27	24.82	44	0.738975394589805	0.986925354478919	1.23487531436803	0.719990885153712	0.961570932881126	1.20315098060854	0.736236568666679	0.984850347375978	1.22775366481342	0.746740381221388	35.5167295388683	1.18142653985499	105.584537188326	0.200067293928569	0.231203009024878	0.182892859169051	0.169453661897467	0.199795242873521	0.152717263593128	0.237963377590216	0.256081494160641	0.196566342258534	0.00254789500979861	0.00248879225241305	0.00780943602754377
159	21.1579515660655	0.22	0.747531327762737	0.530176104714866	0.964886550810609	0.234006905928878	27.4855224948233	19.7214863470566	35.24955864259	33.63	25.01	42.97	0.577799128214875	0.805269473941525	1.03273981966818	0.56260971556865	0.784100230628722	1.00559074568879	0.577232148118745	0.804500088892735	1.03299597811339	0.747531327762737	35.8156595175253	0.339542860360173	105.159383834907	0.200067293928569	0.231203009024878	0.182892859169051	0.169453661897467	0.199795242873521	0.152717263593128	0.237963377590216	0.256081494160641	0.196566342258534	0.00254789500979861	0.00248879225241305	0.00780943602754377
159	21.1579515660655	0.22	0.747737304216184	0.526550896925748	0.96892371150662	0.230279207628097	27.8567700473149	19.9051528072514	35.8083872873784	33.32	24.93	45.34	0.588634993289666	0.823780144199617	1.05892529510957	0.573239648400866	0.802234739021408	1.03122982964195	0.585876339301261	0.819181070726969	1.05395708173633	0.747737304216184	36.4838726742278	0.641124231945341	105.67339574443	0.200067293928569	0.231203009024878	0.182892859169051	0.169453661897467	0.199795242873521	0.152717263593128	0.237963377590216	0.256081494160641	0.196566342258534	0.00254789500979861	0.00248879225241305	0.00780943602754377
159	21.1579515660655	0.22	0.747843371424848	0.527618037122779	0.968068705726917	0.261905698069901	30.1925790743612	22.2790695996696	38.1060885490527	32.82	23.55	44.61	0.668601925018117	0.906088847205674	1.14357576939323	0.651258524351925	0.88258508311491	1.1139116418779	0.664046734548798	0.898110222890894	1.13371510473553	0.747843371424848	35.9100269966961	1.56399538926887	105.659740758907	0.200067293928569	0.231203009024878	0.182892859169051	0.169453661897467	0.199795242873521	0.152717263593128	0.237963377590216	0.256081494160641	0.196566342258534	0.00254789500979861	0.00248879225241305	0.00780943602754377
159	21.1579515660655	0.22	0.748162031030565	0.530923273431616	0.965400788629513	0.213070020701882	25.9215089557878	18.1437834435116	33.6992344680639	32.15	23.1	45	0.555821005776217	0.794085711169326	1.03235041656244	0.541572896798364	0.773729841864431	1.0058867869305	0.550635791040113	0.78680125844267	1.02307464618421	0.748162031030565	36.0918347760975	0.0289653148297895	104.524437155295	0.200067293928569	0.231203009024878	0.182892859169051	0.169453661897467	0.199795242873521	0.152717263593128	0.237963377590216	0.256081494160641	0.196566342258534	0.00254789500979861	0.00248879225241305	0.00780943602754377
159	21.1579515660655	0.22	0.749602434438967	0.532113825132982	0.967091043744952	0.264168665790085	28.2243172549861	20.8697454218445	35.5788890881278	30.89	21.54	39.92	0.664812209850569	0.899094375447946	1.13337654104532	0.648167850460029	0.876584485152261	1.10500111984449	0.660781824228282	0.894951318708884	1.12836973399883	0.749602434438967	33.2060037979941	-0.442474791211807	101.396300208599	0.200067293928569	0.231203009024878	0.182892859169051	0.169453661897467	0.199795242873521	0.152717263593128	0.237963377590216	0.256081494160641	0.196566342258534	0.00254789500979861	0.00248879225241305	0.00780943602754377
159	21.1579515660655	0.22	0.751629432067344	0.533176011586957	0.970082852547731	0.232994982124494	26.0977460553241	18.7048554300173	33.4906366806309	30.58	22.32	40.28	0.601914083668012	0.839814077230553	1.07771407079309	0.58694011189314	0.818921806008126	1.05090350012311	0.599577864408193	0.836464503540937	1.07301150065141	0.751629432067344	33.4051355988043	0.0637344208882036	102.5961411355	0.200067293928569	0.231203009024878	0.182892859169051	0.169453661897467	0.199795242873521	0.152717263593128	0.237963377590216	0.256081494160641	0.196566342258534	0.00254789500979861	0.00248879225241305	0.00780943602754377
159	21.1579515660655	0.22	0.752256140277807	0.532620431336662	0.971891849218951	0.246107025759174	29.2681416260485	21.2702880019672	37.2659952501299	32.35	24.68	42.54	0.647528451907598	0.891006009677668	1.13448356744774	0.630868805317173	0.868082159478583	1.10529551363999	0.645645883190992	0.889298610495308	1.13456083153569	0.752256140277807	35.3126292171906	-3.21460821593264	101.251255042675	0.200067293928569	0.231203009024878	0.182892859169051	0.169453661897467	0.199795242873521	0.152717263593128	0.237963377590216	0.256081494160641	0.196566342258534	0.00254789500979861	0.00248879225241305	0.00780943602754377
159	21.1579515660655	0.22	0.754332612584762	0.529773836503491	0.978891388666033	0.233040357634244	29.4309072170925	21.0948670619038	37.7669473722811	34.21	25.53	43.8	0.607744788282542	0.847906764386157	1.08806874048977	0.591623117680772	0.825414307321941	1.05920549696311	0.607087254445407	0.845685290805471	1.08490074637293	0.754332612584762	36.4382592643376	-1.67925241315412	103.83507733252	0.200067293928569	0.231203009024878	0.182892859169051	0.169453661897467	0.199795242873521	0.152717263593128	0.237963377590216	0.256081494160641	0.196566342258534	0.00254789500979861	0.00248879225241305	0.00780943602754377
159	21.1579515660655	0.22	0.754416678077334	0.534290358079957	0.974542998074711	0.265579828529281	28.2176325709632	20.891398487419	35.5438666545074	32.31	21.97	44.93	0.636766029080602	0.860068312472627	1.08337059586465	0.620394800367047	0.837955991133657	1.05551718190027	0.628704035155151	0.848669595553665	1.06827348779909	0.754416678077334	34.6458199759939	-1.18652954509877	102.134065869635	0.200067293928569	0.231203009024878	0.182892859169051	0.169453661897467	0.199795242873521	0.152717263593128	0.237963377590216	0.256081494160641	0.196566342258534	0.00254789500979861	0.00248879225241305	0.00780943602754377
159	21.1579515660655	0.22	0.755079804866467	0.532590075507932	0.977569534225002	0.268321756703405	32.317101276285	23.9850873501734	40.6491152023966	31.02	24.35	40.14	0.760926382999968	1.02525934653431	1.28959231006866	0.741827092294809	0.999525285073022	1.25722347785123	0.762286842441264	1.0267112895756	1.29302313377561	0.755079804866467	34.4242922232397	-1.01199352490639	102.605629929815	0.200067293928569	0.231203009024878	0.182892859169051	0.169453661897467	0.199795242873521	0.152717263593128	0.237963377590216	0.256081494160641	0.196566342258534	0.00254789500979861	0.00248879225241305	0.00780943602754377
159	21.1579515660655	0.22	0.756073111121369	0.536982734482313	0.975163487760424	0.292859294249779	31.4990420314417	23.857056333196	39.1410277296875	32.03	24.62	39.64	0.733540110899118	0.968510551438362	1.20348099197761	0.71477690128987	0.943737037058716	1.17269717282756	0.735827094179429	0.969559610508149	1.20608467645295	0.756073111121369	34.2267835377621	1.98807965026877	105.360001654168	0.200067293928569	0.231203009024878	0.182892859169051	0.169453661897467	0.199795242873521	0.152717263593128	0.237963377590216	0.256081494160641	0.196566342258534	0.00254789500979861	0.00248879225241305	0.00780943602754377
159	21.1579515660655	0.22	0.759021381866102	0.538325235362942	0.979717528369263	0.261366487443283	31.72905667115	23.4012204543761	40.0568928879238	32.43	24.07	42.98	0.710695209576499	0.963611646859669	1.21652808414284	0.692385054689659	0.938785422808887	1.18518579092811	0.70744119660618	0.960710012628875	1.21080179361586	0.759021381866102	36.2257822065643	2.73180263346851	107.403067067063	0.200067293928569	0.231203009024878	0.182892859169051	0.169453661897467	0.199795242873521	0.152717263593128	0.237963377590216	0.256081494160641	0.196566342258534	0.00254789500979861	0.00248879225241305	0.00780943602754377
159	21.1579515660655	0.22	0.768159367505425	0.54323214900208	0.99308658600877	0.256607344267938	28.8911621601722	21.2135695189989	36.5687548013455	29.97	23.74	38.61	0.696224694474702	0.948201599451248	1.20017850442779	0.679123068718576	0.924910571391104	1.17069807406363	0.698679945413331	0.951450762599877	1.20473434010357	0.768159367505425	33.3694653024557	0.750934591674779	103.268742440676	0.200067293928569	0.231203009024878	0.182892859169051	0.169453661897467	0.199795242873521	0.152717263593128	0.237963377590216	0.256081494160641	0.196566342258534	0.00254789500979861	0.00248879225241305	0.00780943602754377
159	21.1579515660655	0.22	0.768337180624389	0.545136822001656	0.991537539247122	0.219607419580232	27.4531150520662	19.3731375216373	35.5330925824952	32.33	25.02	41.6	0.590122220151905	0.836245197068204	1.0823681739845	0.574944721063954	0.814737600366391	1.05453047966883	0.591414994258171	0.835889728264904	1.08250549956196	0.768337180624389	35.0505624832186	0.971834691754416	104.991398608966	0.200067293928569	0.231203009024878	0.182892859169051	0.169453661897467	0.199795242873521	0.152717263593128	0.237963377590216	0.256081494160641	0.196566342258534	0.00254789500979861	0.00248879225241305	0.00780943602754377
159	21.1579515660655	0.22	0.782559417607165	0.55335034042727	1.01176849478706	0.253435149842528	28.0023621351733	20.4985755420562	35.5061487282905	32.52	24.16	42.52	0.620748221126463	0.847981677901714	1.07521513467696	0.604728844104419	0.826098186747375	1.04746752939033	0.619109088778764	0.845381955374137	1.07091445594911	0.782559417607165	34.648500335208	2.29775375173572	106.00422952665	0.200067293928569	0.231203009024878	0.182892859169051	0.169453661897467	0.199795242873521	0.152717263593128	0.237963377590216	0.256081494160641	0.196566342258534	0.00254789500979861	0.00248879225241305	0.00780943602754377
159	21.1579515660655	0.22	0.782932798425917	0.553608363197338	1.0122572336545	0.294371553205518	31.8621959473752	24.1602354588028	39.5641564359477	30.25	23.65	42.46	0.785730893125076	1.03621141115724	1.28669192918941	0.766315834459062	1.01060709100891	1.25489834755876	0.78266063139788	1.03239096817341	1.28167200457761	0.782932798425917	34.4252271701298	1.87367300400523	105.008380222278	0.200067293928569	0.231203009024878	0.182892859169051	0.169453661897467	0.199795242873521	0.152717263593128	0.237963377590216	0.256081494160641	0.196566342258534	0.00254789500979861	0.00248879225241305	0.00780943602754377
159	21.1579515660655	0.22	0.783655445674703	0.556506936626847	1.01080395472256	0.256704116045584	28.1354970683817	20.6606123083786	35.6103818283848	32.56	21.11	42.54	0.624907411389825	0.850995138901971	1.07708286641412	0.608769628894539	0.829018804158873	1.04926797942321	0.617206029713935	2.58264633617964	1.063839533374	0.783655445674703	34.0984605521228	0.826089989380165	103.786837285371	0.200067293928569	0.231203009024878	0.182892859169051	0.169453661897467	0.199795242873521	0.152717263593128	0.237963377590216	0.256081494160641	0.196566342258534	0.00254789500979861	0.00248879225241305	0.00780943602754377
159	21.1579515660655	0.22	0.783805312625056	0.553749570316166	1.01386105493395	0.264848322934328	30.1907641969298	22.3375140662709	38.0440143275888	32.14	23.06	42.79	0.684342365488763	0.924938152255616	1.16553393902247	0.666800439541007	0.901228971893043	1.13565750424508	0.679706211401895	0.918636436114713	1.15963640084366	0.783805312625056	34.5481494874273	0.0202746731321451	103.645750267364	0.200067293928569	0.231203009024878	0.182892859169051	0.169453661897467	0.199795242873521	0.152717263593128	0.237963377590216	0.256081494160641	0.196566342258534	0.00254789500979861	0.00248879225241305	0.00780943602754377
159	21.1579515660655	0.22	0.791193257484784	0.555413141839671	1.0269733731299	0.200532205743682	26.4635353093893	18.2137671352385	34.7133034835402	32.24	24.68	44.49	0.556310846090625	0.808287028663757	1.06026321123689	0.542025442712436	0.787531175473113	1.03303690823379	0.554068990390512	0.803784005660884	1.05497982299625	0.791193257484784	35.2155828412982	-1.83637678335794	102.502680525404	0.200067293928569	0.231203009024878	0.182892859169051	0.169453661897467	0.199795242873521	0.152717263593128	0.237963377590216	0.256081494160641	0.196566342258534	0.00254789500979861	0.00248879225241305	0.00780943602754377
159	21.1579515660655	0.22	0.79425648913567	0.564090545108453	1.02442243316289	0.242870759578581	28.5572701976645	20.6850080781567	36.4295323171723	31.02	22.46	42.82	0.65630218408099	0.906076455532539	1.15585072698409	0.639830065996148	0.883335409210521	1.12684075242489	0.651749404699256	0.899840236655838	1.14748076418449	0.79425648913567	34.2214473168389	0.514475319400106	103.681463902303	0.200067293928569	0.231203009024878	0.182892859169051	0.169453661897467	0.199795242873521	0.152717263593128	0.237963377590216	0.256081494160641	0.196566342258534	0.00254789500979861	0.00248879225241305	0.00780943602754377
159	21.1579515660655	0.22	0.798055443802317	0.560831399494603	1.03527948811003	0.223343861026674	30.273852775829	21.4597007686449	39.0880047830131	33.78	25.75	44.38	0.626096768823966	0.88325376048549	1.14041075214701	0.609600172311857	0.859981509884515	1.11036284745717	0.625951987844759	0.880787559229679	1.13689535476692	0.798055443802317	36.4379191924342	-0.825271748845872	104.648202635575	0.200067293928569	0.231203009024878	0.182892859169051	0.169453661897467	0.199795242873521	0.152717263593128	0.237963377590216	0.256081494160641	0.196566342258534	0.00254789500979861	0.00248879225241305	0.00780943602754377
159	21.1579515660655	0.22	0.802978520404633	0.565743596347897	1.04021344446137	0.181328405055062	24.1760761254234	16.1557280560418	32.1964241948049	30.85	23.42	41.81	0.515427246567257	0.771305898867694	1.02718455116813	0.502535135597162	0.752013629577864	1.00149212355857	0.514607020785619	0.768515912388601	1.02546762494975	0.802978520404633	33.7824392835017	-3.0486764577107	100.015030840346	0.200067293928569	0.231203009024878	0.182892859169051	0.169453661897467	0.199795242873521	0.152717263593128	0.237963377590216	0.256081494160641	0.196566342258534	0.00254789500979861	0.00248879225241305	0.00780943602754377
159	21.1579515660655	0.22	0.808222573479006	0.567960147371093	1.04848499958692	0.254043265837769	31.1869827984133	22.8432229019364	39.5307426948903	34.85	26.63	46.38	0.646205430072799	0.882239678631921	1.11827392719104	0.628898768320778	0.858611552045961	1.08832433577114	0.645371324383389	0.878610906699649	1.11472914379702	0.808222573479006	36.9911745524439	1.85131337107414	107.873123812605	0.200067293928569	0.231203009024878	0.182892859169051	0.169453661897467	0.199795242873521	0.152717263593128	0.237963377590216	0.256081494160641	0.196566342258534	0.00254789500979861	0.00248879225241305	0.00780943602754377
159	21.1579515660655	0.22	0.815277246308384	0.576034392142266	1.0545201004745	0.254317128773798	32.096641113001	23.5157117787891	40.6775704472129	32.1	24.38	43.45	0.721335400468952	0.984552102387904	1.24776880430685	0.702858699374893	0.959333216838237	1.21580773430158	0.718301796628325	0.982328804756043	1.24245107240277	0.815277246308384	35.2039292065405	0.694205123250599	104.79505695742	0.200067293928569	0.231203009024878	0.182892859169051	0.169453661897467	0.199795242873521	0.152717263593128	0.237963377590216	0.256081494160641	0.196566342258534	0.00254789500979861	0.00248879225241305	0.00780943602754377
159	21.1579515660655	0.22	0.822380668119362	0.580240207878646	1.06452112836008	0.26557611357535	30.5541955964279	22.6212366433243	38.4871545495316	33.53	24.19	43.83	0.664747383306578	0.897865218069622	1.13098305283267	0.647300872494531	0.874300454028138	1.10130003556175	0.661948504653161	2.90946923792369	1.12586492704528	0.822380668119362	35.6183105276894	-1.34707183948831	103.138681793324	0.200067293928569	0.231203009024878	0.182892859169051	0.169453661897467	0.199795242873521	0.152717263593128	0.237963377590216	0.256081494160641	0.196566342258534	0.00254789500979861	0.00248879225241305	0.00780943602754377
159	21.1579515660655	0.22	0.822966840400393	0.578092783707256	1.06784089709353	0.215717587411622	29.1912799062502	20.5010341229893	37.8815256895111	31.57	24.71	39.68	0.639340436656747	0.910352401243162	1.18136436582958	0.623124057320884	0.887262011489201	1.15139996565752	0.644239999094599	0.914832399444201	1.1844938792064	0.822966840400393	34.3604444311569	-1.11131010862558	102.660328428808	0.200067293928569	0.231203009024878	0.182892859169051	0.169453661897467	0.199795242873521	0.152717263593128	0.237963377590216	0.256081494160641	0.196566342258534	0.00254789500979861	0.00248879225241305	0.00780943602754377
159	21.1579515660655	0.22	0.830365964890118	0.588549941332603	1.07218198844763	0.242580375324566	29.5371010952747	21.3882988990821	37.6859032914673	33.07	23.18	43.92	0.637219930980148	0.879996563078346	1.12277319517654	0.620622773321581	0.857075996745866	1.09352922017015	0.632387307390044	0.872462915246192	1.11268952042741	0.830365964890118	35.1420181122135	-0.171878203089477	103.673935456137	0.200067293928569	0.231203009024878	0.182892859169051	0.169453661897467	0.199795242873521	0.152717263593128	0.237963377590216	0.256081494160641	0.196566342258534	0.00254789500979861	0.00248879225241305	0.00780943602754377
159	21.1579515660655	0.22	0.832449219926479	0.586557682725237	1.07834075712772	0.27434372130946	32.4403285415504	24.2029566879635	40.6777003951374	30.96	21.8	44.54	0.769492961375041	1.03138656980001	1.29328017822498	0.750204428947374	1.00553326860607	1.26086210826477	0.760456962404125	1.01806460634645	1.27805750439146	0.832449219926479	34.2969147999955	2.35429942181545	105.266179002408	0.200067293928569	0.231203009024878	0.182892859169051	0.169453661897467	0.199795242873521	0.152717263593128	0.237963377590216	0.256081494160641	0.196566342258534	0.00254789500979861	0.00248879225241305	0.00780943602754377
159	21.1579515660655	0.22	0.838560712652886	0.59320875591514	1.08391266939063	0.2362710721539	30.3782280154122	21.8509142472857	38.9055417835388	34.15	24.15	42.49	0.630609737972746	0.876705029001481	1.12280032003022	0.613896816580368	0.853469894255374	1.09304297193038	0.627381077335158	0.873234854349477	1.12077951459923	0.838560712652886	35.1086095410743	-0.389715188283856	103.928437197563	0.200067293928569	0.231203009024878	0.182892859169051	0.169453661897467	0.199795242873521	0.152717263593128	0.237963377590216	0.256081494160641	0.196566342258534	0.00254789500979861	0.00248879225241305	0.00780943602754377
159	21.1579515660655	0.22	0.847006300539536	0.597476522546795	1.09653607853228	0.264127949497146	31.3840884809962	23.2053004039693	39.5628765580232	29.6	22.14	38.92	0.770983187577671	1.04271886832197	1.31445454906627	0.752198256573268	1.017313123665	1.28242799075672	0.771083728145447	1.04016637847053	1.31370602249243	0.847006300539536	33.1417567870836	0.0563048319177571	102.241020908404	0.200067293928569	0.231203009024878	0.182892859169051	0.169453661897467	0.199795242873521	0.152717263593128	0.237963377590216	0.256081494160641	0.196566342258534	0.00254789500979861	0.00248879225241305	0.00780943602754377
159	21.1579515660655	0.22	0.858827228666122	0.607287033221462	1.11036742411078	0.239691221485971	29.857139023328	21.5547593513324	38.1595186953236	31.19	22.64	40.37	0.680153415955074	0.942132304349145	1.20411119274322	0.663024772755468	0.918406115948903	1.17378745914234	0.678139469066822	0.940026310177721	1.19599309559882	0.858827228666122	33.2582443580508	1.57434962419747	104.242474733151	0.200067293928569	0.231203009024878	0.182892859169051	0.169453661897467	0.199795242873521	0.152717263593128	0.237963377590216	0.256081494160641	0.196566342258534	0.00254789500979861	0.00248879225241305	0.00780943602754377
159	21.1579515660655	0.22	0.864982755666626	0.608483476746284	1.12148203458697	0.242129239495879	30.4671176946182	22.0514071680914	38.8828282211451	31.33	22.92	40.99	0.692873478644921	0.957302074214137	1.22173066978335	0.675379062561246	0.933131080056848	1.19088309755245	0.690241904467525	0.954660245016612	1.21748434369347	0.864982755666626	33.6823880102779	-0.529134877918777	102.479825975083	0.200067293928569	0.231203009024878	0.182892859169051	0.169453661897467	0.199795242873521	0.152717263593128	0.237963377590216	0.256081494160641	0.196566342258534	0.00254789500979861	0.00248879225241305	0.00780943602754377
159	21.1579515660655	0.22	0.876347677025494	0.620699014882951	1.13199633916804	0.221147594919579	29.0233851973584	20.519448870964	37.5273215237527	30.87	22.66	39.74	0.654067034185942	0.925133983736498	1.19620093328706	0.63769815440553	0.901981300343116	1.1662644462807	0.652378772613333	0.923802702440226	1.1918607159291	0.876347677025494	32.8922769810129	0.308109333319565	102.67971920158	0.200067293928569	0.231203009024878	0.182892859169051	0.169453661897467	0.199795242873521	0.152717263593128	0.237963377590216	0.256081494160641	0.196566342258534	0.00254789500979861	0.00248879225241305	0.00780943602754377
159	21.1579515660655	0.22	0.886928542077071	0.623985475207185	1.14987160894696	0.237306095040134	31.7116864635714	22.8355189068634	40.5878540202794	30.53	24.43	38.13	0.736083404285235	1.02219906729231	1.30831473029938	0.717791361308546	0.996796906123088	1.27580245093763	0.74144710767647	1.02737165212739	1.31635502120132	0.886928542077071	32.4684859860227	3.06089758455823	105.077027029084	0.200067293928569	0.231203009024878	0.182892859169051	0.169453661897467	0.199795242873521	0.152717263593128	0.237963377590216	0.256081494160641	0.196566342258534	0.00254789500979861	0.00248879225241305	0.00780943602754377
159	21.1579515660655	0.22	0.920262594895856	0.652901574953952	1.18762361483776	0.257314236912892	32.2499286565309	23.6956210875392	40.8042362255227	31.63	23.45	42	0.737609029777892	1.00389175277872	1.27017447577954	0.718879450752027	0.978400646843171	1.23792184293431	0.735914554668454	1.00095233659705	1.26506581798935	0.920262594895856	33.7936428671229	-1.19445882147849	101.782730693058	0.200067293928569	0.231203009024878	0.182892859169051	0.169453661897467	0.199795242873521	0.152717263593128	0.237963377590216	0.256081494160641	0.196566342258534	0.00254789500979861	0.00248879225241305	0.00780943602754377
159	21.1579515660655	0.23	0.564126235380228	0.400689762183294	0.727562708577163	0.294678312970085	29.4665598335981	22.3489458852261	36.5841737819701	31.11	24.32	42.24	0.706982856571241	0.932140278627455	1.15729770068367	0.689205976041617	0.908701879497984	1.12819778295435	0.705380633177626	0.925762296087978	1.15636112536941	0.564126235380228	35.7314166108837	-0.995000273304911	102.809012425507	0.200067293928569	0.231203009024878	0.182892859169051	0.169453661897467	0.199795242873521	0.152717263593128	0.237963377590216	0.256081494160641	0.196566342258534	0.00254789500979861	0.00248879225241305	0.00780943602754377
159	21.1579515660655	0.23	0.57212830076965	0.408272057056658	0.735984544482642	0.293130683057499	26.6426422943667	20.1831009717299	33.1021836170035	31.87	23.3	44.13	0.623655023336439	0.823253955133611	1.02285288693078	0.607749157817315	0.802257464752777	0.996765771688238	0.618817949626702	0.817125495509977	1.01620909017561	0.57212830076965	37.327877649846	-2.97563125134088	101.757775731691	0.200067293928569	0.231203009024878	0.182892859169051	0.169453661897467	0.199795242873521	0.152717263593128	0.237963377590216	0.256081494160641	0.196566342258534	0.00254789500979861	0.00248879225241305	0.00780943602754377
159	21.1579515660655	0.23	0.584204138568377	0.418834043315053	0.7495742338217	0.280120431951668	27.378391584348	20.5258619505015	34.2309212181946	32.99	23.8	45.93	0.61289758947657	0.81751257249309	1.02212755550961	0.596953988740618	0.796246223471254	0.995538458201889	0.60754802813509	0.809626924423057	1.01329693909249	0.584204138568377	37.8806929879727	0.0475245391074861	105.888569954862	0.200067293928569	0.231203009024878	0.182892859169051	0.169453661897467	0.199795242873521	0.152717263593128	0.237963377590216	0.256081494160641	0.196566342258534	0.00254789500979861	0.00248879225241305	0.00780943602754377
159	21.1579515660655	0.23	0.613024757636794	0.43578393502486	0.790265580248728	0.261387710050936	26.4934700107572	19.540185682369	33.4467543391455	32.32	22.41	43	0.595487172686358	0.807388517581575	1.01928986247679	0.580175817081046	0.786628687191662	0.993081557302279	0.590782665299282	0.8007368705325	1.01119634875318	0.613024757636794	35.7142752942704	0.279024901159826	104.140483438468	0.200067293928569	0.231203009024878	0.182892859169051	0.169453661897467	0.199795242873521	0.152717263593128	0.237963377590216	0.256081494160641	0.196566342258534	0.00254789500979861	0.00248879225241305	0.00780943602754377
159	21.1579515660655	0.23	0.620633267260434	0.443260366108228	0.79800616841264	0.226699065185651	25.9965295759932	18.5001729373625	33.4928862146239	34.46	25.35	46.52	0.52914606763833	0.743558530179961	0.957970992721592	0.515055600796375	0.72375854024275	0.932461479689125	0.526516696060301	0.739140733131067	0.950121120906086	0.620633267260434	38.3492125622475	1.60925127161823	107.803332696232	0.200067293928569	0.231203009024878	0.182892859169051	0.169453661897467	0.199795242873521	0.152717263593128	0.237963377590216	0.256081494160641	0.196566342258534	0.00254789500979861	0.00248879225241305	0.00780943602754377
159	21.1579515660655	0.23	0.625015849292715	0.444836688004956	0.805195010580474	0.244063627064344	25.2637111175989	18.321885513261	32.2055367219369	30.39	21.96	42.25	0.593140639614281	0.817870724084446	1.04260080855461	0.578441270122032	0.797602033714437	1.01676279730684	0.588387530817972	0.811777917274369	1.03548142775222	0.625015849292715	35.1325557951209	2.80208619773032	106.168376705612	0.200067293928569	0.231203009024878	0.182892859169051	0.169453661897467	0.199795242873521	0.152717263593128	0.237963377590216	0.256081494160641	0.196566342258534	0.00254789500979861	0.00248879225241305	0.00780943602754377
159	21.1579515660655	0.23	0.626453724834397	0.448802701299362	0.804104748369431	0.29255790761259	27.2803944587255	20.6570760336543	33.9037128837966	31.54	23.22	44.41	0.644727333044322	0.851447510534226	1.05816768802413	0.628382278742527	0.829861709713442	1.03134114068436	0.639899337791278	0.845484792028774	1.04844288931805	0.626453724834397	36.5463511792881	3.05270824762461	107.37833286792	0.200067293928569	0.231203009024878	0.182892859169051	0.169453661897467	0.199795242873521	0.152717263593128	0.237963377590216	0.256081494160641	0.196566342258534	0.00254789500979861	0.00248879225241305	0.00780943602754377
159	21.1579515660655	0.23	0.629223691901791	0.449015574575812	0.809431809227771	0.253091593683247	27.6710643197347	20.2493174355846	35.0928112038848	32.75	24.73	43.78	0.608971757934176	0.832171095954378	1.05537043397458	0.59319404310832	0.81061055875832	1.02802707440832	0.607781081093047	0.828766330514106	1.05154473535714	0.629223691901791	36.5511805671033	-3.4775409516022	101.469851200573	0.200067293928569	0.231203009024878	0.182892859169051	0.169453661897467	0.199795242873521	0.152717263593128	0.237963377590216	0.256081494160641	0.196566342258534	0.00254789500979861	0.00248879225241305	0.00780943602754377
159	21.1579515660655	0.23	0.635344039411885	0.452450657498084	0.818237421325686	0.259526915735539	26.1965850486012	19.2879288962421	33.1052412009603	31.44	24.29	40.13	0.60399082290851	0.820331568309551	1.03667231371059	0.588709133442543	0.799576199501678	1.01044326556081	0.605942943700676	0.822262394559206	1.03704616033062	0.635344039411885	35.1545812993044	-0.719360021309851	102.878022142402	0.200067293928569	0.231203009024878	0.182892859169051	0.169453661897467	0.199795242873521	0.152717263593128	0.237963377590216	0.256081494160641	0.196566342258534	0.00254789500979861	0.00248879225241305	0.00780943602754377
159	21.1579515660655	0.23	0.638683959506736	0.453669443207005	0.823698475806467	0.251981743417106	25.7811668862053	18.8459572672302	32.7163765051805	30.74	23.57	41.85	0.603263385458048	0.825261025284974	1.0472586651119	0.588205776105073	0.804662297710049	1.02111881931503	0.601209571200946	0.822063587354019	1.04320924387258	0.638683959506736	34.9962724709039	0.843626416977827	104.379731849222	0.200067293928569	0.231203009024878	0.182892859169051	0.169453661897467	0.199795242873521	0.152717263593128	0.237963377590216	0.256081494160641	0.196566342258534	0.00254789500979861	0.00248879225241305	0.00780943602754377
159	21.1579515660655	0.23	0.638964687698275	0.458446375148835	0.819483000247715	0.264588948842442	25.4522869717944	18.8272013076697	32.077372635919	32.88	24.12	44.29	0.563990410919041	0.762452451294704	0.960914491670368	0.549345658707608	0.74265437138761	0.935963084067612	0.561543902897212	0.757505037695117	0.955108991949706	0.638964687698275	36.2114565093372	-3.81196522248014	101.005523576496	0.200067293928569	0.231203009024878	0.182892859169051	0.169453661897467	0.199795242873521	0.152717263593128	0.237963377590216	0.256081494160641	0.196566342258534	0.00254789500979861	0.00248879225241305	0.00780943602754377
159	21.1579515660655	0.23	0.641030292291983	0.456647003279604	0.825413581304362	0.272467203051523	26.6163409091853	19.8258216832904	33.4068601350802	35.3	23.66	47.36	0.553771436016758	0.743443049284247	0.933114662551735	0.538843727306998	0.723402468351006	0.907961209395013	0.546162025661605	0.734066738559724	0.921432197340047	0.641030292291983	37.7413491399837	-2.48901448977296	103.288765247725	0.200067293928569	0.231203009024878	0.182892859169051	0.169453661897467	0.199795242873521	0.152717263593128	0.237963377590216	0.256081494160641	0.196566342258534	0.00254789500979861	0.00248879225241305	0.00780943602754377
159	21.1579515660655	0.23	0.641624241286972	0.459917255846459	0.823331226727485	0.271622116963902	25.7325716194493	19.153502305587	32.3116409333116	30.82	23.42	41.79	0.611563635158246	0.821630675710409	1.03169771626257	0.596274682202969	0.80109009411697	1.00590550603097	0.608860181381536	0.818845966793051	1.02897973611968	0.641624241286972	34.1765426370126	-0.682363126400442	102.561042478416	0.200067293928569	0.231203009024878	0.182892859169051	0.169453661897467	0.199795242873521	0.152717263593128	0.237963377590216	0.256081494160641	0.196566342258534	0.00254789500979861	0.00248879225241305	0.00780943602754377
159	21.1579515660655	0.23	0.642441757721264	0.459849703572666	0.825033811869861	0.258357434792092	25.7155388241449	18.9130485118844	32.5180291364053	31.2	22.35	45.69	0.596723456572283	0.811348059786346	1.02597266300041	0.581694764326127	0.79091397066056	1.00013317699499	0.588365047132752	0.800722553687888	1.01205524870955	0.642441757721264	35.4787877589041	-1.24550196262165	102.615644369288	0.200067293928569	0.231203009024878	0.182892859169051	0.169453661897467	0.199795242873521	0.152717263593128	0.237963377590216	0.256081494160641	0.196566342258534	0.00254789500979861	0.00248879225241305	0.00780943602754377
159	21.1579515660655	0.23	0.644121395039543	0.46256975573339	0.825673034345696	0.304185803376832	28.7796174686998	21.9837069690522	35.5755279683474	29.93	22.86	40.68	0.722554843168002	0.945921086730534	1.16928733029307	0.704823455266315	0.922708324582726	1.14059319389914	0.720369232828493	0.945578665733316	1.16753641630571	0.644121395039543	34.2938654776045	-0.0475272933041486	102.627915554297	0.200067293928569	0.231203009024878	0.182892859169051	0.169453661897467	0.199795242873521	0.152717263593128	0.237963377590216	0.256081494160641	0.196566342258534	0.00254789500979861	0.00248879225241305	0.00780943602754377
159	21.1579515660655	0.23	0.644429395593027	0.46211397014215	0.826744821043904	0.262116751293052	26.6940015433341	19.7012905385418	33.6867125481263	32.22	24.46	43.56	0.602143856885897	0.815866809008085	1.02958976113027	0.586687486508397	0.794924405569884	1.00316132463137	0.599742329621839	0.812812842145393	1.02619316167946	0.644429395593027	36.2576790923206	0.234156426925033	104.913890551351	0.200067293928569	0.231203009024878	0.182892859169051	0.169453661897467	0.199795242873521	0.152717263593128	0.237963377590216	0.256081494160641	0.196566342258534	0.00254789500979861	0.00248879225241305	0.00780943602754377
159	21.1579515660655	0.23	0.646443605463739	0.462444167780996	0.830443043146482	0.27184871042303	25.5885516830371	19.0500484941083	32.1270548719659	31.16	22.49	42.73	0.601679721099619	0.80819283188463	1.01470594266964	0.586536011824546	0.787851383012312	0.989166754200078	0.596587163185957	0.802714362666114	1.00776596776906	0.646443605463739	35.026568106177	-2.57582915770488	100.661694685608	0.200067293928569	0.231203009024878	0.182892859169051	0.169453661897467	0.199795242873521	0.152717263593128	0.237963377590216	0.256081494160641	0.196566342258534	0.00254789500979861	0.00248879225241305	0.00780943602754377
159	21.1579515660655	0.23	0.647872097774099	0.462136393402105	0.833607802146092	0.246157478043582	27.3644982659257	19.8878534465054	34.841143085346	29.94	23.58	42.3	0.653329504948237	0.898942369689253	1.14455523443027	0.637291429401017	0.876874935831638	1.11645844226226	0.651386368045203	0.893671883303628	1.1409379790532	0.647872097774099	35.2577361856352	0.320716823061025	103.90887125741	0.200067293928569	0.231203009024878	0.182892859169051	0.169453661897467	0.199795242873521	0.152717263593128	0.237963377590216	0.256081494160641	0.196566342258534	0.00254789500979861	0.00248879225241305	0.00780943602754377
159	21.1579515660655	0.23	0.650519105382841	0.464339469744549	0.836698741021133	0.265246366306268	26.9567398786647	19.9518876317039	33.9615921256255	32.41	22.36	42.12	0.606248054231979	0.819093982561812	1.03193991089164	0.590633445305256	0.797997284398982	1.00536112349271	0.602226857856723	0.812393869294704	1.02294517793819	0.650519105382841	35.6994976978557	2.01250730282529	105.686631833877	0.200067293928569	0.231203009024878	0.182892859169051	0.169453661897467	0.199795242873521	0.152717263593128	0.237963377590216	0.256081494160641	0.196566342258534	0.00254789500979861	0.00248879225241305	0.00780943602754377
159	21.1579515660655	0.23	0.653012488398804	0.465904343720089	0.840120633077519	0.261260716629112	27.4570063594417	20.2484684647556	34.6655442541279	31.4	24.37	41.99	0.634846913234042	0.86085502043176	1.08686312762948	0.61879646731864	0.839090549882388	1.05938463244614	0.636762957989026	0.859550101120456	1.0865764297286	0.653012488398804	35.8391321359699	0.878948922782802	104.948491327742	0.200067293928569	0.231203009024878	0.182892859169051	0.169453661897467	0.199795242873521	0.152717263593128	0.237963377590216	0.256081494160641	0.196566342258534	0.00254789500979861	0.00248879225241305	0.00780943602754377
159	21.1579515660655	0.23	0.656102650445681	0.470688635554214	0.841516665337148	0.273538170562739	26.011983811186	19.3935326630761	32.6304349592959	33.08	24.36	43.21	0.577645512070125	0.774779199314224	0.971912886558323	0.562597935235458	0.754596320216277	0.946594705197097	0.576120064753302	0.771917041993512	0.968379074797221	0.656102650445681	35.7854700623462	1.33769224360328	105.464382630904	0.200067293928569	0.231203009024878	0.182892859169051	0.169453661897467	0.199795242873521	0.152717263593128	0.237963377590216	0.256081494160641	0.196566342258534	0.00254789500979861	0.00248879225241305	0.00780943602754377
159	21.1579515660655	0.23	0.658849447211249	0.468224205396952	0.849474689025547	0.24599340624523	27.5150212441299	19.9939248854268	35.0361176028329	31.3	23.64	42.46	0.62878544260135	0.865315084972943	1.10184472734454	0.612917814990091	0.843478546458389	1.07403927792669	0.627342331448068	0.862695539796997	1.09720388815009	0.658849447211249	36.2852384531356	-0.217761422156155	104.249802290638	0.200067293928569	0.231203009024878	0.182892859169051	0.169453661897467	0.199795242873521	0.152717263593128	0.237963377590216	0.256081494160641	0.196566342258534	0.00254789500979861	0.00248879225241305	0.00780943602754377
159	21.1579515660655	0.23	0.661031078615944	0.469787018881338	0.852275138350551	0.241248111016507	26.164376354121	18.9197868732594	33.4089658349827	30.26	22.67	42.39	0.615160133474046	0.850711551778357	1.08626297008267	0.599957527309066	0.829687704526345	1.05941788174362	0.610735811173307	0.846523159961662	1.07928968588014	0.661031078615944	35.1294964849924	-2.46241191732172	101.006866204491	0.200067293928569	0.231203009024878	0.182892859169051	0.169453661897467	0.199795242873521	0.152717263593128	0.237963377590216	0.256081494160641	0.196566342258534	0.00254789500979861	0.00248879225241305	0.00780943602754377
159	21.1579515660655	0.23	0.663382462603837	0.473910350278591	0.852854574929082	0.259060131487822	24.9619856377351	18.3709177986252	31.553053476845	32.27	24.82	43.2	0.560593738311424	0.761722032493185	0.962850326674947	0.546190630234197	0.742151416539018	0.938112202843838	0.559137518918157	0.758900594735621	0.961107494690528	0.663382462603837	35.5505801759428	-4.08557360848362	99.8673849541365	0.200067293928569	0.231203009024878	0.182892859169051	0.169453661897467	0.199795242873521	0.152717263593128	0.237963377590216	0.256081494160641	0.196566342258534	0.00254789500979861	0.00248879225241305	0.00780943602754377
159	21.1579515660655	0.23	0.663424273370533	0.47428102472129	0.852567522019775	0.271571766440452	26.3795374820031	19.63419950632	33.1248754576863	32.07	22.52	44.67	0.602826811827913	0.809928231230009	1.0170296506321	0.587394007017148	0.789193479460426	0.990992951903704	0.59591768414599	0.801676351862132	1.00623164917481	0.663424273370533	36.0403215293828	1.44736378761187	105.461301591807	0.200067293928569	0.231203009024878	0.182892859169051	0.169453661897467	0.199795242873521	0.152717263593128	0.237963377590216	0.256081494160641	0.196566342258534	0.00254789500979861	0.00248879225241305	0.00780943602754377
159	21.1579515660655	0.23	0.664874049039499	0.477401700704545	0.852346397374453	0.235569900887052	26.9626922601961	19.3794015322216	34.5459829881706	35.4	26.35	46.63	0.539869322575389	0.75112383533198	0.962378348088571	0.525296856308659	0.730849064577649	0.936401272846638	0.537674354554858	0.748163646334328	0.957785637758949	0.664874049039499	38.3223788789984	0.91279014706362	107.388301747745	0.200067293928569	0.231203009024878	0.182892859169051	0.169453661897467	0.199795242873521	0.152717263593128	0.237963377590216	0.256081494160641	0.196566342258534	0.00254789500979861	0.00248879225241305	0.00780943602754377
159	21.1579515660655	0.23	0.665820551356536	0.473347273318164	0.858293829394907	0.239108938636092	26.8182652888391	19.3489725746601	34.2875580030181	31.68	23.46	43.1	0.601280876057062	0.833393607075653	1.06550633809425	0.585997400770646	0.812210244848799	1.03842308892695	0.59848073561591	0.828777488469502	1.06006013605084	0.665820551356536	36.0312151730133	0.0715270581777103	104.450496531022	0.200067293928569	0.231203009024878	0.182892859169051	0.169453661897467	0.199795242873521	0.152717263593128	0.237963377590216	0.256081494160641	0.196566342258534	0.00254789500979861	0.00248879225241305	0.00780943602754377
159	21.1579515660655	0.23	0.669468427914915	0.479193725603969	0.859743130225861	0.273316485787102	27.3737831197342	20.4049506628653	34.3426155766032	32.6	24.02	46.18	0.616597940364027	0.827182509307257	1.03776707825049	0.600666213654943	0.805809674897467	1.01095313613999	0.61109211248852	0.820475274375571	1.02950562502677	0.669468427914915	36.954647407984	-2.04404069395471	103.11135422781	0.200067293928569	0.231203009024878	0.182892859169051	0.169453661897467	0.199795242873521	0.152717263593128	0.237963377590216	0.256081494160641	0.196566342258534	0.00254789500979861	0.00248879225241305	0.00780943602754377
159	21.1579515660655	0.23	0.669550019141059	0.476588865359207	0.86251117292291	0.235897651761111	27.6259789610402	19.8632022086314	35.3887557134491	30.96	23.33	42.07	0.631365419943621	0.878110569730367	1.12485571951711	0.61553689700594	0.856096070906472	1.096655244807	0.630488051985181	0.875837796548518	1.12000476168552	0.669550019141059	35.9044930329624	-1.88231903326947	102.475761748127	0.200067293928569	0.231203009024878	0.182892859169051	0.169453661897467	0.199795242873521	0.152717263593128	0.237963377590216	0.256081494160641	0.196566342258534	0.00254789500979861	0.00248879225241305	0.00780943602754377
159	21.1579515660655	0.23	0.67149989748854	0.47696564998606	0.866034144991021	0.240070063931175	26.0012003104039	18.7785492952312	33.2238513255765	31.35	23.15	43.25	0.589654437561605	0.816448752452423	1.04324306734324	0.574760312937348	0.795826013618077	1.01689171429881	0.58537748832642	0.810594463073193	1.03668684650276	0.67149989748854	35.4882708804855	-2.65058933119292	100.814803076121	0.200067293928569	0.231203009024878	0.182892859169051	0.169453661897467	0.199795242873521	0.152717263593128	0.237963377590216	0.256081494160641	0.196566342258534	0.00254789500979861	0.00248879225241305	0.00780943602754377
159	21.1579515660655	0.23	0.672516704278269	0.482874217769658	0.86215919078688	0.270627695653436	28.2337215490173	20.9969959885886	35.470447109446	32.1	25.54	43.77	0.644200868206166	0.866228099698309	1.08825533119045	0.627701830090954	0.84404258095912	1.06038333182729	0.64423299837514	0.865325653139844	1.087540750574	0.672516704278269	36.4959769798512	2.32277760639572	107.336677163066	0.200067293928569	0.231203009024878	0.182892859169051	0.169453661897467	0.199795242873521	0.152717263593128	0.237963377590216	0.256081494160641	0.196566342258534	0.00254789500979861	0.00248879225241305	0.00780943602754377
159	21.1579515660655	0.23	0.673541815862667	0.483313670654361	0.863769961070972	0.259702752557129	27.5239607437835	20.2685637244908	34.7793577630762	31.97	24.22	42.84	0.624278540493754	0.847747194882612	1.07121584927147	0.608326343756555	0.826084701045358	1.04384305833416	0.620741226916002	0.844639999277501	1.0662261372209	0.673541815862667	35.8667168157932	0.972190451412209	105.375965838139	0.200067293928569	0.231203009024878	0.182892859169051	0.169453661897467	0.199795242873521	0.152717263593128	0.237963377590216	0.256081494160641	0.196566342258534	0.00254789500979861	0.00248879225241305	0.00780943602754377
159	21.1579515660655	0.23	0.674995561505199	0.483471188958178	0.866519934052221	0.23591973893477	25.5571848376267	18.3761699647767	32.7381997104766	34.11	23.91	44.4	0.531032057110826	0.738548046970647	0.946064036830468	0.516968147806519	0.718988262188577	0.921008376570634	0.527316827738799	2.39199676513665	0.938981978369587	0.674995561505199	36.1698078452831	-0.471639772631905	104.343813852353	0.200067293928569	0.231203009024878	0.182892859169051	0.169453661897467	0.199795242873521	0.152717263593128	0.237963377590216	0.256081494160641	0.196566342258534	0.00254789500979861	0.00248879225241305	0.00780943602754377
159	21.1579515660655	0.23	0.675965655495364	0.480396433096792	0.871534877893936	0.248758528547287	25.1253708500375	18.3082855233836	31.9424561766915	32.96	22.95	42.82	0.547205962095448	0.750957958976531	0.954709955857615	0.532978904731073	0.731433460523188	0.929888016315303	0.54305276150796	0.746707555562924	0.949035111356067	0.675965655495364	35.4207672061429	-0.70431237796672	102.894932109409	0.200067293928569	0.231203009024878	0.182892859169051	0.169453661897467	0.199795242873521	0.152717263593128	0.237963377590216	0.256081494160641	0.196566342258534	0.00254789500979861	0.00248879225241305	0.00780943602754377
159	21.1579515660655	0.23	0.679677773101436	0.487484314312541	0.87187123189033	0.273932360669105	27.2187596648878	20.3001207901956	34.1373985395801	30.94	23.24	43.08	0.645647430229687	0.865695451436028	1.08574347264237	0.629466997859198	0.844000442597508	1.05853388733582	0.642580166602381	0.861810737607894	1.07914413870142	0.679677773101436	35.0266784331981	1.86009994713363	105.293590983943	0.200067293928569	0.231203009024878	0.182892859169051	0.169453661897467	0.199795242873521	0.152717263593128	0.237963377590216	0.256081494160641	0.196566342258534	0.00254789500979861	0.00248879225241305	0.00780943602754377
159	21.1579515660655	0.23	0.680142794623655	0.487502639049676	0.872782950197634	0.25724189004695	26.9718162470785	19.8161758187565	34.1274566754005	32.91	23.89	45.56	0.593231536422203	0.807448023205708	1.02166450998921	0.57782186259319	0.786473901117523	0.995125939641855	0.588761871480306	0.801837534941737	1.01216722778298	0.680142794623655	36.2070414708006	-2.55772336768905	102.262166079388	0.200067293928569	0.231203009024878	0.182892859169051	0.169453661897467	0.199795242873521	0.152717263593128	0.237963377590216	0.256081494160641	0.196566342258534	0.00254789500979861	0.00248879225241305	0.00780943602754377
159	21.1579515660655	0.23	0.68054768060073	0.483467715205984	0.877627645995476	0.261915360733418	26.7384970170872	19.7304815444617	33.7465124897126	32.25	22.64	42.2	0.602541767937395	0.816556921246901	1.03057207455641	0.587067792739111	0.795586787357902	1.00410578197669	0.599102170999477	0.811407721623783	1.02535973001361	0.68054768060073	34.9480278928162	-2.2769458029094	101.386287602372	0.200067293928569	0.231203009024878	0.182892859169051	0.169453661897467	0.199795242873521	0.152717263593128	0.237963377590216	0.256081494160641	0.196566342258534	0.00254789500979861	0.00248879225241305	0.00780943602754377
159	21.1579515660655	0.23	0.683489971479066	0.485974900382133	0.881005042575999	0.250712930617433	26.7860655086028	19.5562013006147	34.0159297165909	29.88	22.78	40.98	0.643706368653516	0.881682525865386	1.11965868307725	0.627925054477163	0.860066911010451	1.09220876754374	0.642681363352933	0.87976590073241	1.11691264189298	0.683489971479066	34.5261827632197	0.196666775608179	103.258975052354	0.200067293928569	0.231203009024878	0.182892859169051	0.169453661897467	0.199795242873521	0.152717263593128	0.237963377590216	0.256081494160641	0.196566342258534	0.00254789500979861	0.00248879225241305	0.00780943602754377
159	21.1579515660655	0.23	0.684120613823242	0.486711509036838	0.881529718609647	0.299760664921435	30.5518617536278	23.2613322544444	37.8423912528113	31.31	22.16	40.66	0.731237701648838	0.960421050928731	1.18960440020862	0.712779974359526	0.936178332314819	1.15957669027011	0.728170344930313	0.956304130898088	1.18268242792755	0.684120613823242	34.2625923206289	-3.60880050670828	99.0680115965632	0.200067293928569	0.231203009024878	0.182892859169051	0.169453661897467	0.199795242873521	0.152717263593128	0.237963377590216	0.256081494160641	0.196566342258534	0.00254789500979861	0.00248879225241305	0.00780943602754377
159	21.1579515660655	0.23	0.687687565409819	0.492651976673472	0.882723154146166	0.275728277696324	27.2808191633108	20.3775790595837	34.1840592670378	33.49	22.71	47.32	0.599532283484905	0.802633706413041	1.00573512934118	0.583807685144481	0.781582141725868	0.979356598307256	0.589780882481145	0.790054859271412	0.989283110610489	0.687687565409819	37.1504110269126	-0.888155601005614	103.85232877293	0.200067293928569	0.231203009024878	0.182892859169051	0.169453661897467	0.199795242873521	0.152717263593128	0.237963377590216	0.256081494160641	0.196566342258534	0.00254789500979861	0.00248879225241305	0.00780943602754377
159	21.1579515660655	0.23	0.689262915510712	0.489895525744059	0.888630305277364	0.263772788918201	29.3176133068024	21.6703681921556	36.9648584214492	32.39	23.02	42.92	0.658958718961204	0.891498323256165	1.12403792755113	0.641993838020487	0.868546714183094	1.0950995903457	0.654282754274128	0.884669549740138	1.11714350953642	0.689262915510712	35.677789964675	0.275321879964575	104.419955453424	0.200067293928569	0.231203009024878	0.182892859169051	0.169453661897467	0.199795242873521	0.152717263593128	0.237963377590216	0.256081494160641	0.196566342258534	0.00254789500979861	0.00248879225241305	0.00780943602754377
159	21.1579515660655	0.23	0.695274408284991	0.497098039569971	0.893450777000011	0.26970931247932	26.7671753680598	19.890351262632	33.6439994734876	33.84	24.94	45.08	0.579259489672637	0.779530745282	0.979802000891363	0.563982006953572	0.758971276335267	0.953960545716961	0.576297994938735	0.773888143012241	0.974727647829749	0.695274408284991	36.464717568131	-1.4974673825549	103.335645660202	0.200067293928569	0.231203009024878	0.182892859169051	0.169453661897467	0.199795242873521	0.152717263593128	0.237963377590216	0.256081494160641	0.196566342258534	0.00254789500979861	0.00248879225241305	0.00780943602754377
159	21.1579515660655	0.23	0.697800902062647	0.495925583205877	0.899676220919416	0.226938941276906	27.4007356751233	19.50486418838	35.2966071618667	32.67	24.69	44.62	0.588042455294215	0.826091160012615	1.06413986473101	0.572828526879276	0.804718397451861	1.03660826802445	0.585841810720553	2.49572296142589	1.0601096072689	0.697800902062647	37.1600807563342	2.58726667214712	107.856261911584	0.200067293928569	0.231203009024878	0.182892859169051	0.169453661897467	0.199795242873521	0.152717263593128	0.237963377590216	0.256081494160641	0.196566342258534	0.00254789500979861	0.00248879225241305	0.00780943602754377
159	21.1579515660655	0.23	0.698052211813898	0.496096914321726	0.90000750930607	0.248222535961763	27.260300697757	19.8533381135096	34.6672632820043	32.52	24.1	44.82	0.601314034408635	0.825654673185991	1.04999531196335	0.585797747061497	0.804349507456306	1.02290126785112	0.597805696028302	0.820630873374594	1.04326662410899	0.698052211813898	36.6086425181926	-0.897633053815173	103.82124274822	0.200067293928569	0.231203009024878	0.182892859169051	0.169453661897467	0.199795242873521	0.152717263593128	0.237963377590216	0.256081494160641	0.196566342258534	0.00254789500979861	0.00248879225241305	0.00780943602754377
159	21.1579515660655	0.23	0.700028414830857	0.500787048368639	0.899269781293075	0.234117967212962	26.1552983676379	18.769308483195	33.5412882520808	31.79	23.42	40.54	0.58130802970796	0.810061008594348	1.03881398748074	0.566502504211208	0.789429298203743	1.01235609219628	0.579740771352974	0.808228426555342	1.03823189823562	0.700028414830857	33.9819469293702	2.63763987099584	105.490605134206	0.200067293928569	0.231203009024878	0.182892859169051	0.169453661897467	0.199795242873521	0.152717263593128	0.237963377590216	0.256081494160641	0.196566342258534	0.00254789500979861	0.00248879225241305	0.00780943602754377
159	21.1579515660655	0.23	0.700481944309411	0.500761059027231	0.900202829591592	0.240272972875789	25.6429563511775	18.5237778541394	32.7621348482156	31.8	22.83	41.66	0.573594943620236	0.794042674141817	1.0144904046634	0.558984216571902	0.773816657672089	0.988649098772277	0.570528924283874	0.789625369470224	1.00901999534279	0.700481944309411	34.1489708948792	-0.687046263642449	102.205605448221	0.200067293928569	0.231203009024878	0.182892859169051	0.169453661897467	0.199795242873521	0.152717263593128	0.237963377590216	0.256081494160641	0.196566342258534	0.00254789500979861	0.00248879225241305	0.00780943602754377
159	21.1579515660655	0.23	0.700581812117481	0.503116888345309	0.898046735889654	0.241471649727242	27.6262095655332	19.9815245202496	35.2708946108169	35.2	23.87	44.31	0.55980020894379	0.773972870360207	0.988145531776625	0.544732988176276	0.753141116603298	0.96154924503032	0.555173093872097	0.767917894630949	0.981771029095322	0.700581812117481	36.4904764767346	-0.624958684301316	104.345620340965	0.200067293928569	0.231203009024878	0.182892859169051	0.169453661897467	0.199795242873521	0.152717263593128	0.237963377590216	0.256081494160641	0.196566342258534	0.00254789500979861	0.00248879225241305	0.00780943602754377
159	21.1579515660655	0.23	0.702382932805705	0.500388895544571	0.904376970066839	0.252144370642417	29.2913359344875	21.4152782828122	37.1673935861628	32.31	26.06	42.41	0.652672909460071	0.892711324777788	1.1327497400955	0.635891807032053	0.86975851033948	1.10362521364691	0.654725249597106	0.894320820249793	1.13613280877477	0.702382932805705	36.1542221520071	-2.22678606496534	102.655320829159	0.200067293928569	0.231203009024878	0.182892859169051	0.169453661897467	0.199795242873521	0.152717263593128	0.237963377590216	0.256081494160641	0.196566342258534	0.00254789500979861	0.00248879225241305	0.00780943602754377
159	21.1579515660655	0.23	0.704514288830562	0.50100469519573	0.908023882465393	0.251577545110897	27.7883533098583	20.3051810847548	35.2715255349617	33.32	24.81	42.76	0.600357650407382	0.821610525518647	1.04286340062991	0.584654159773089	0.800119747173833	1.01558533457458	0.598850951641579	0.821842302854378	1.04052641897555	0.704514288830562	36.2204081282742	-0.235480733984951	104.802810752523	0.200067293928569	0.231203009024878	0.182892859169051	0.169453661897467	0.199795242873521	0.152717263593128	0.237963377590216	0.256081494160641	0.196566342258534	0.00254789500979861	0.00248879225241305	0.00780943602754377
159	21.1579515660655	0.23	0.704819316718238	0.503819315180893	0.905819318255582	0.272785625671857	30.1811159905563	22.4873097931097	37.8749221880029	30.59	23.46	42.8	0.723252302620704	0.970705781912643	1.21815926120458	0.705253785591966	0.946549253848588	1.18784472210521	0.720735281470148	0.965747130433999	1.2160578137443	0.704819316718238	35.3685962482207	-2.97114780901603	100.717466154394	0.200067293928569	0.231203009024878	0.182892859169051	0.169453661897467	0.199795242873521	0.152717263593128	0.237963377590216	0.256081494160641	0.196566342258534	0.00254789500979861	0.00248879225241305	0.00780943602754377
159	21.1579515660655	0.23	0.704898717334636	0.505701170413766	0.904096264255507	0.270386344302219	28.0592406664487	20.8628376739798	35.2556436589175	31.24	22.27	41.12	0.657270122637035	0.88398811523805	1.11070610783906	0.640701554149927	0.861704403983462	1.082707253817	0.653196526322537	0.879534740502549	1.10432631537681	0.704898717334636	34.566261749347	-0.924749853992391	101.985803971077	0.200067293928569	0.231203009024878	0.182892859169051	0.169453661897467	0.199795242873521	0.152717263593128	0.237963377590216	0.256081494160641	0.196566342258534	0.00254789500979861	0.00248879225241305	0.00780943602754377
159	21.1579515660655	0.23	0.709897820822397	0.505951739621239	0.913843902023555	0.25774419208365	30.6693464207068	22.5434301898749	38.7952626515387	31.84	24.18	43.66	0.697143794756312	0.948433506628927	1.19972321850154	0.679372056523923	0.924255837491776	1.16913961845963	0.695014468234757	0.945579559643308	1.19450281709196	0.709897820822397	36.4331583545604	0.111464501166814	105.051275920313	0.200067293928569	0.231203009024878	0.182892859169051	0.169453661897467	0.199795242873521	0.152717263593128	0.237963377590216	0.256081494160641	0.196566342258534	0.00254789500979861	0.00248879225241305	0.00780943602754377
159	21.1579515660655	0.23	0.713465314313381	0.508387579381029	0.918543049245732	0.293436918489025	30.9672889367996	23.4647761914365	38.4698016821627	32.91	25.19	41.91	0.70240026928917	0.926982295117811	1.15156432094645	0.684153992266992	0.902902042744771	1.12165009322255	0.702937854879608	0.927567477684341	1.15050580827272	0.713465314313381	35.9666766386785	-3.52719643670586	101.381539754984	0.200067293928569	0.231203009024878	0.182892859169051	0.169453661897467	0.199795242873521	0.152717263593128	0.237963377590216	0.256081494160641	0.196566342258534	0.00254789500979861	0.00248879225241305	0.00780943602754377
159	21.1579515660655	0.23	0.714038916569933	0.511444252168061	0.916633580971805	0.285103521168377	28.1900289805132	21.2205345988059	35.1595233622205	30.67	22.23	40.91	0.680865868687382	0.904483743365241	1.1281016180431	0.663896312855547	0.881940848959895	1.09998538506424	0.677886975690771	0.899669361357952	1.12365777501084	0.714038916569933	33.8903794164659	-4.05032261002659	98.4165055116101	0.200067293928569	0.231203009024878	0.182892859169051	0.169453661897467	0.199795242873521	0.152717263593128	0.237963377590216	0.256081494160641	0.196566342258534	0.00254789500979861	0.00248879225241305	0.00780943602754377
159	21.1579515660655	0.23	0.716562753016248	0.510968079403671	0.922157426628826	0.258264873479561	25.8647801771428	19.0211583066024	32.7084020476832	30.11	20.83	43.14	0.621362003169052	0.84492181618709	1.06848162920513	0.606052671721129	0.824104340922079	1.04215601012303	0.61299066092496	0.832931224477768	1.05456423652224	0.716562753016248	33.9419688816942	-0.234490065425503	102.039945033913	0.200067293928569	0.231203009024878	0.182892859169051	0.169453661897467	0.199795242873521	0.152717263593128	0.237963377590216	0.256081494160641	0.196566342258534	0.00254789500979861	0.00248879225241305	0.00780943602754377
159	21.1579515660655	0.23	0.720846445302082	0.514489404968883	0.92720348563528	0.256014963185594	26.1508559327959	19.1906707331219	33.1110411324699	30.66	23.08	43.19	0.615995849472049	0.83940884290933	1.06282183634661	0.600647150374924	0.818493387455655	1.03633962453639	0.611903976455831	0.833998154435745	1.05736422568657	0.720846445302082	34.3329724838741	-0.287083741350099	102.840011115393	0.200067293928569	0.231203009024878	0.182892859169051	0.169453661897467	0.199795242873521	0.152717263593128	0.237963377590216	0.256081494160641	0.196566342258534	0.00254789500979861	0.00248879225241305	0.00780943602754377
159	21.1579515660655	0.23	0.722117315158802	0.513815166366935	0.930419463950669	0.242882302429088	26.0385695219071	18.8608522655652	33.2162867782489	32	23.99	43.21	0.580421668099679	0.801307901893045	1.02219413568641	0.565582627978955	0.780821692023978	0.996060756069001	0.577748322485045	0.79774576058613	1.01879051146212	0.722117315158802	35.0550336883423	-1.81735128147334	101.916148874324	0.200067293928569	0.231203009024878	0.182892859169051	0.169453661897467	0.199795242873521	0.152717263593128	0.237963377590216	0.256081494160641	0.196566342258534	0.00254789500979861	0.00248879225241305	0.00780943602754377
159	21.1579515660655	0.23	0.724848848774923	0.517143460197219	0.932554237352628	0.258931625888768	28.3757681067295	20.8808019090678	35.8707343043912	33.33	23.85	42.89	0.617283472070707	0.83885153146291	1.06041959085511	0.601135903475251	0.81690794596521	1.03267998845517	0.613276917963825	0.83537749160333	1.05516172681969	0.724848848774923	35.4009675914691	2.05801265728289	106.241411189357	0.200067293928569	0.231203009024878	0.182892859169051	0.169453661897467	0.199795242873521	0.152717263593128	0.237963377590216	0.256081494160641	0.196566342258534	0.00254789500979861	0.00248879225241305	0.00780943602754377
159	21.1579515660655	0.23	0.725335419124065	0.516373340862023	0.934297497386106	0.304024701428357	28.9463846457957	22.1084921593041	35.7842771322873	31.95	23.94	42.24	0.681426226653651	0.892183217304976	1.1029402079563	0.664020938596411	0.869394681599084	1.07476842460176	0.679049688959791	0.890917579192928	1.09919678730062	0.725335419124065	34.6090627900827	2.7498849179813	106.125448002393	0.200067293928569	0.231203009024878	0.182892859169051	0.169453661897467	0.199795242873521	0.152717263593128	0.237963377590216	0.256081494160641	0.196566342258534	0.00254789500979861	0.00248879225241305	0.00780943602754377
159	21.1579515660655	0.23	0.72595600528307	0.519334083923223	0.932577926642916	0.261346820594532	28.4948386333654	21.0154975554765	35.9741797112542	32.71	24.3	46.83	0.632884652792205	0.858126057079615	1.08336746136702	0.616500224038309	0.835910468216696	1.05532071239508	0.625781232917797	0.849228154046343	1.07317354785334	0.72595600528307	36.5665956840664	-1.89524992049872	103.141826749414	0.200067293928569	0.231203009024878	0.182892859169051	0.169453661897467	0.199795242873521	0.152717263593128	0.237963377590216	0.256081494160641	0.196566342258534	0.00254789500979861	0.00248879225241305	0.00780943602754377
159	21.1579515660655	0.23	0.727205859548873	0.516956691651185	0.937455027446562	0.26866087896377	28.3047027084447	21.0134651835112	35.5959402333782	30.96	22.18	43.43	0.668077725691808	0.899886869999839	1.13169601430787	0.65133115753387	0.877329589277329	1.10332802102079	2.05088663101192	0.891035591525215	1.12129645128706	0.727205859548873	34.9880048695214	-0.641080108930855	102.621633944645	0.200067293928569	0.231203009024878	0.182892859169051	0.169453661897467	0.199795242873521	0.152717263593128	0.237963377590216	0.256081494160641	0.196566342258534	0.00254789500979861	0.00248879225241305	0.00780943602754377
159	21.1579515660655	0.23	0.729341370638769	0.521803381070354	0.936879360207184	0.267032632837241	29.7536534770252	22.0572839176616	37.4500230363888	32.04	22.75	43.27	0.677945968012922	0.914499241325511	1.1510525146381	0.660600946881975	0.891102083714974	1.12160322054797	0.67396635635975	0.907880729878261	1.14258206832259	0.729341370638769	35.564372630833	2.06630005493626	106.137575764514	0.200067293928569	0.231203009024878	0.182892859169051	0.169453661897467	0.199795242873521	0.152717263593128	0.237963377590216	0.256081494160641	0.196566342258534	0.00254789500979861	0.00248879225241305	0.00780943602754377
159	21.1579515660655	0.23	0.729769992427909	0.524089442719726	0.935450542136092	0.257465863410176	28.6138774893659	21.0270438815447	36.2007110971871	32.54	26.22	44.39	0.636432487717243	0.866065688376531	1.09569888903582	0.62000362577548	0.843709077264689	1.0674145287539	0.634439864379747	0.863549500338666	1.09579528741707	0.729769992427909	36.408540987579	-0.197339562331102	104.935681627598	0.200067293928569	0.231203009024878	0.182892859169051	0.169453661897467	0.199795242873521	0.152717263593128	0.237963377590216	0.256081494160641	0.196566342258534	0.00254789500979861	0.00248879225241305	0.00780943602754377
159	21.1579515660655	0.23	0.730442669193267	0.519479792743155	0.941405545643379	0.266324771640914	29.0473726402493	21.5200858322253	36.5746594482733	32.34	24.69	42.27	0.655313649104624	0.884528988879747	1.11374432865487	0.638456397687689	0.861775414966727	1.08509443224576	0.655473238254511	0.884178026268422	1.11453770222239	0.730442669193267	34.7501626805311	-2.82527068643662	101.119465394369	0.200067293928569	0.231203009024878	0.182892859169051	0.169453661897467	0.199795242873521	0.152717263593128	0.237963377590216	0.256081494160641	0.196566342258534	0.00254789500979861	0.00248879225241305	0.00780943602754377
159	21.1579515660655	0.23	0.731808068745323	0.523974352602031	0.939641784888614	0.2703920777805	28.465003713842	21.1646400415342	35.7653673861498	30.8	23.75	43.27	0.676343299483855	0.909635812083696	1.14292832468354	0.659443715970785	0.886907019790612	1.11437032361044	0.674208198934272	0.904865095848885	1.13764946588211	0.731808068745323	35.0197899256708	1.82156540332778	105.31646036324	0.200067293928569	0.231203009024878	0.182892859169051	0.169453661897467	0.199795242873521	0.152717263593128	0.237963377590216	0.256081494160641	0.196566342258534	0.00254789500979861	0.00248879225241305	0.00780943602754377
159	21.1579515660655	0.23	0.731963341408863	0.520776567155296	0.94315011566243	0.275033819906164	31.7001143930139	23.6646290340216	39.7355997520062	32.82	23.29	42.92	0.710232816298388	0.951397188181706	1.19256156006502	0.691810250388084	0.926719115014792	1.1616279796415	0.704703399853936	0.946688344659616	1.18570273587114	0.731963341408863	35.5925428079116	0.956457720928148	105.164606397504	0.200067293928569	0.231203009024878	0.182892859169051	0.169453661897467	0.199795242873521	0.152717263593128	0.237963377590216	0.256081494160641	0.196566342258534	0.00254789500979861	0.00248879225241305	0.00780943602754377
159	21.1579515660655	0.23	0.73298935959267	0.524646910965035	0.941331808220305	0.25292674711913	28.4414071841299	20.8097165657908	36.073097802469	34.73	26.27	46.3	0.59077592840429	0.80743525175881	1.02409457511333	0.57498286827332	0.785850293960453	0.996717719647586	0.588020689548609	0.805030314007875	1.01933147734341	0.73298935959267	37.2301614713486	-1.48180735964316	103.961776473403	0.200067293928569	0.231203009024878	0.182892859169051	0.169453661897467	0.199795242873521	0.152717263593128	0.237963377590216	0.256081494160641	0.196566342258534	0.00254789500979861	0.00248879225241305	0.00780943602754377
159	21.1579515660655	0.23	0.733353731354129	0.524419678217169	0.942287784491089	0.264023252856558	31.3680880695196	23.191267494741	39.5449086442982	33.2	24.88	42.97	0.688253794474731	0.930919607742875	1.17358542101102	0.670288449305208	0.906620007490121	1.14295156567503	0.685368741334249	0.92923816688602	1.16860110585135	0.733353731354129	36.9333874757293	0.365158873790769	105.626171528886	0.200067293928569	0.231203009024878	0.182892859169051	0.169453661897467	0.199795242873521	0.152717263593128	0.237963377590216	0.256081494160641	0.196566342258534	0.00254789500979861	0.00248879225241305	0.00780943602754377
159	21.1579515660655	0.23	0.735669814693923	0.525914915828813	0.945424713559032	0.253818060842686	28.7730824032917	21.070560239883	36.4756045667004	30.79	24.76	42.25	0.673357168965442	0.919508598201252	1.16566002743706	0.656532517095185	0.896533552015565	1.13653458693594	0.673614777282144	0.920427953306649	1.16545001715995	0.735669814693923	35.0435346539255	-0.224292435901951	103.611153928363	0.200067293928569	0.231203009024878	0.182892859169051	0.169453661897467	0.199795242873521	0.152717263593128	0.237963377590216	0.256081494160641	0.196566342258534	0.00254789500979861	0.00248879225241305	0.00780943602754377
159	21.1579515660655	0.23	0.735680115930714	0.523383634378205	0.947976597483223	0.216776102900017	24.6468976588817	17.3323919031117	31.9614034146517	31.02	24.23	42.76	0.549897198064338	0.781961314939129	1.01402543181392	0.536095177117168	0.762334652925471	0.988574128733775	0.548097576621778	0.779661947846606	1.01108088402381	0.735680115930714	34.2631986186649	1.88799025374909	105.244574489013	0.200067293928569	0.231203009024878	0.182892859169051	0.169453661897467	0.199795242873521	0.152717263593128	0.237963377590216	0.256081494160641	0.196566342258534	0.00254789500979861	0.00248879225241305	0.00780943602754377
159	21.1579515660655	0.23	0.737140784624109	0.525016396744508	0.94926517250371	0.255096146236586	28.907962150392	21.1953569542432	36.6205673465407	32.11	22.65	44.56	0.650002047464591	0.886525979550533	1.12304991163647	0.633350156885771	0.863814768617678	1.09427938034958	0.643818225575208	0.875042414912501	1.11163940973019	0.737140784624109	35.6485094943315	0.942488518873454	104.975485966823	0.200067293928569	0.231203009024878	0.182892859169051	0.169453661897467	0.199795242873521	0.152717263593128	0.237963377590216	0.256081494160641	0.196566342258534	0.00254789500979861	0.00248879225241305	0.00780943602754377
159	21.1579515660655	0.23	0.73887404701744	0.527977195530824	0.949770898504057	0.26184889720874	28.6909727057469	21.1699310210365	36.2120143904572	30.48	24.72	42.07	0.683345687471571	0.926117919248502	1.16889015102543	0.666379252515062	0.903123818711882	1.1398683849087	0.683992691570586	0.925694432355521	1.16987576413725	0.73887404701744	34.2338990951368	-3.70360951351127	99.1772632662166	0.200067293928569	0.231203009024878	0.182892859169051	0.169453661897467	0.199795242873521	0.152717263593128	0.237963377590216	0.256081494160641	0.196566342258534	0.00254789500979861	0.00248879225241305	0.00780943602754377
159	21.1579515660655	0.23	0.740728699316243	0.526536415268713	0.954920983363773	0.240661046589712	27.625937762125	19.9643738325592	35.2875016916909	30.97	23.38	42.81	0.634387838824754	0.877841654309232	1.12129546979371	0.618480531516557	0.855829730201571	1.09317892888659	0.631991335459531	0.874314027809939	1.11702847503711	0.740728699316243	34.8702957653596	1.54447730525165	105.280564220298	0.200067293928569	0.231203009024878	0.182892859169051	0.169453661897467	0.199795242873521	0.152717263593128	0.237963377590216	0.256081494160641	0.196566342258534	0.00254789500979861	0.00248879225241305	0.00780943602754377
159	21.1579515660655	0.23	0.740918432925973	0.531857612022651	0.949979253829295	0.267563530896177	29.3599282401907	21.7756899056831	36.9441665746984	31.25	23.58	44.37	0.685968173870795	0.924883502985824	1.16379883210085	0.668675242545575	0.901567629873647	1.13446001720172	0.680837115047973	0.919113819530471	1.15493307211966	0.740918432925973	35.5012259023134	-0.9374601157958	103.123750322022	0.200067293928569	0.231203009024878	0.182892859169051	0.169453661897467	0.199795242873521	0.152717263593128	0.237963377590216	0.256081494160641	0.196566342258534	0.00254789500979861	0.00248879225241305	0.00780943602754377
159	21.1579515660655	0.23	0.741050440855453	0.531882079775963	0.950218801934942	0.229414372936229	26.1139172657116	18.6415600364586	33.5862744949646	31.36	22.85	41.96	0.585117067976505	0.819657725748845	1.05419838352119	0.570333926349625	0.798948850707452	1.02756377506528	0.580824069474235	0.815604358543534	1.04889466083564	0.741050440855453	34.2249144191659	-2.50729948384169	100.437331827059	0.200067293928569	0.231203009024878	0.182892859169051	0.169453661897467	0.199795242873521	0.152717263593128	0.237963377590216	0.256081494160641	0.196566342258534	0.00254789500979861	0.00248879225241305	0.00780943602754377
159	21.1579515660655	0.23	0.741619240562741	0.528171716358469	0.955066764767013	0.241923326199375	28.2277905460033	20.4262558900682	36.0293252019384	29.87	22.87	45.36	0.672733260016142	0.929674711766387	1.18661616351663	0.656246586889167	0.906891174816038	1.15753576274291	0.665594048625669	0.920007929238991	1.17357889176321	0.741619240562741	35.0235513574586	2.17513694369085	105.693370074785	0.200067293928569	0.231203009024878	0.182892859169051	0.169453661897467	0.199795242873521	0.152717263593128	0.237963377590216	0.256081494160641	0.196566342258534	0.00254789500979861	0.00248879225241305	0.00780943602754377
159	21.1579515660655	0.23	0.742392895086602	0.527678441764973	0.957107348408232	0.271130953809138	28.8192655630023	21.4418614587168	36.1966696672879	33.63	25.41	43.75	0.628229036717229	0.844380954442865	1.0605328721685	0.611714281684972	0.822184042486368	1.03265380328776	0.628029001168599	0.844509026498194	1.05938905308531	0.742392895086602	35.9968194739684	3.24703468905187	108.010405433044	0.200067293928569	0.231203009024878	0.182892859169051	0.169453661897467	0.199795242873521	0.152717263593128	0.237963377590216	0.256081494160641	0.196566342258534	0.00254789500979861	0.00248879225241305	0.00780943602754377
159	21.1579515660655	0.23	0.742528121954774	0.531604670832238	0.95345157307731	0.28301926799517	28.8349249017641	21.6693667168349	36.0004830866934	33.7	22.13	41.83	0.633583546780204	0.843094965770602	1.052606384761	0.616909277644683	0.820906901643143	1.0249045256416	0.62824893224517	0.836366234042701	1.0447697851666	0.742528121954774	33.9998426528791	1.32819671193909	104.299226427549	0.200067293928569	0.231203009024878	0.182892859169051	0.169453661897467	0.199795242873521	0.152717263593128	0.237963377590216	0.256081494160641	0.196566342258534	0.00254789500979861	0.00248879225241305	0.00780943602754377
159	21.1579515660655	0.23	0.742654484287126	0.532221350026551	0.953087618547701	0.259632108985351	30.2350947976461	22.2635703312441	38.2066192640482	30.3	23.6	40.51	0.722939809828028	0.981790133295358	1.24064045676269	0.705058644799466	0.957506574473159	1.20995450414685	0.723620259808872	0.981661711672148	1.24029943712853	0.742654484287126	34.2286418913268	0.891851284761495	104.048370184731	0.200067293928569	0.231203009024878	0.182892859169051	0.169453661897467	0.199795242873521	0.152717263593128	0.237963377590216	0.256081494160641	0.196566342258534	0.00254789500979861	0.00248879225241305	0.00780943602754377
159	21.1579515660655	0.23	0.742899485200054	0.527988454595371	0.957810515804737	0.217571636213024	25.4745712096234	17.9321028304661	33.0170395887806	31.85	23.75	42.84	0.554335370080107	0.787495810872036	1.02065625166396	0.540201022817977	0.767416379071158	0.994631735324339	0.55167707254933	0.784083101835696	1.0163261729934	0.742899485200054	34.7643828174057	-3.48329480219055	100.392101445054	0.200067293928569	0.231203009024878	0.182892859169051	0.169453661897467	0.199795242873521	0.152717263593128	0.237963377590216	0.256081494160641	0.196566342258534	0.00254789500979861	0.00248879225241305	0.00780943602754377
159	21.1579515660655	0.23	0.743670654699364	0.528378238882453	0.958963070516274	0.262176869875897	29.048556516003	21.4402331302799	36.6568799017261	32.13	23.36	44.69	0.657056159076045	0.89022040269481	1.12338464631357	0.640216718456561	0.867405284987805	1.09459385151905	0.651399517301983	0.88186506352877	1.11324067873139	0.743670654699364	35.7096818395333	0.809317086107646	104.835716233759	0.200067293928569	0.231203009024878	0.182892859169051	0.169453661897467	0.199795242873521	0.152717263593128	0.237963377590216	0.256081494160641	0.196566342258534	0.00254789500979861	0.00248879225241305	0.00780943602754377
159	21.1579515660655	0.23	0.745285968613084	0.533786259353255	0.956785677872914	0.258298492974524	27.2517769953543	20.0417991124592	34.4617548782494	30.97	22.55	40.79	0.636914405085216	0.866042476282524	1.09517054747983	0.620944776522831	0.844327821134115	1.0677108657454	0.635173015432332	0.861085572545465	1.09246956680547	0.745285968613084	33.6629622266635	0.939966112085343	103.110649008804	0.200067293928569	0.231203009024878	0.182892859169051	0.169453661897467	0.199795242873521	0.152717263593128	0.237963377590216	0.256081494160641	0.196566342258534	0.00254789500979861	0.00248879225241305	0.00780943602754377
159	21.1579515660655	0.23	0.747180843064902	0.533384023566669	0.960977662563135	0.300561792020458	30.3863391997158	23.1491215495067	37.623556849925	30.31	23.11	43.51	0.751482871464996	0.986422460406426	1.22136204934786	0.732892342306227	0.962019887560952	1.19114743281568	0.745423449781185	0.97894251817292	1.21411311924315	0.747180843064902	34.5107545569343	0.325088609106391	103.464536126297	0.200067293928569	0.231203009024878	0.182892859169051	0.169453661897467	0.199795242873521	0.152717263593128	0.237963377590216	0.256081494160641	0.196566342258534	0.00254789500979861	0.00248879225241305	0.00780943602754377
159	21.1579515660655	0.23	0.748375892961417	0.531646869753846	0.965104916168987	0.235958220229812	27.4120765756047	19.7106993596165	35.1134537915929	32.45	24.17	42.79	0.598241550828334	0.831986876914845	1.06573220300136	0.582823085666187	0.810544099061463	1.03826511245674	0.595850182146527	0.829153597059886	1.06134814074318	0.748375892961417	35.2934160800867	-1.14483498091123	102.879995903386	0.200067293928569	0.231203009024878	0.182892859169051	0.169453661897467	0.199795242873521	0.152717263593128	0.237963377590216	0.256081494160641	0.196566342258534	0.00254789500979861	0.00248879225241305	0.00780943602754377
159	21.1579515660655	0.23	0.749694539950233	0.537973962536992	0.961415117363474	0.254918363535245	28.3187473363685	20.7598078396387	35.8776868330983	33.36	23.99	43.07	0.613175118927278	0.836440847621617	1.05970657631596	0.597127339501644	0.814549844854406	1.03197235020717	0.610879303612909	0.832693541451347	1.05530739107394	0.749694539950233	35.9381565907019	0.242571855879225	104.57105923841	0.200067293928569	0.231203009024878	0.182892859169051	0.169453661897467	0.199795242873521	0.152717263593128	0.237963377590216	0.256081494160641	0.196566342258534	0.00254789500979861	0.00248879225241305	0.00780943602754377
159	21.1579515660655	0.23	0.753082846822061	0.535292875583834	0.970872818060288	0.231730792683328	28.8702510069919	20.6629405622704	37.0775614517133	32.76	25.91	42.28	0.621284300451534	0.868058137547498	1.11483197464346	0.60518571894848	0.845565206909237	1.08594469486999	0.622727706765138	0.868569203920284	1.11558621953257	0.753082846822061	36.2414995551404	-0.918550556669059	104.048873402999	0.200067293928569	0.231203009024878	0.182892859169051	0.169453661897467	0.199795242873521	0.152717263593128	0.237963377590216	0.256081494160641	0.196566342258534	0.00254789500979861	0.00248879225241305	0.00780943602754377
159	21.1579515660655	0.23	0.758144423219471	0.541655520853444	0.974633325585497	0.231501857740104	27.0277383157745	19.3392786970396	34.7161979345094	31.14	23.34	41.83	0.611283186680706	0.854302906807375	1.09732262693404	0.595905021261013	0.832811048850759	1.06971707644051	0.60970911730417	0.852058721737241	1.09324646536423	0.758144423219471	34.3108231928173	1.41564818409378	104.76301904448	0.200067293928569	0.231203009024878	0.182892859169051	0.169453661897467	0.199795242873521	0.152717263593128	0.237963377590216	0.256081494160641	0.196566342258534	0.00254789500979861	0.00248879225241305	0.00780943602754377
159	21.1579515660655	0.23	0.761150728777533	0.546179445801682	0.976122011753383	0.268598888416174	27.7528104867185	20.6026114025552	34.9030095708819	34.87	24.94	44.93	0.582560838273707	0.78474035284619	0.986919867418673	0.566955102604795	0.763718599046989	0.960482095489183	0.579909805704314	0.780672472241109	0.98045288508012	0.761150728777533	36.5009957052177	-2.97867551320921	102.230028122026	0.200067293928569	0.231203009024878	0.182892859169051	0.169453661897467	0.199795242873521	0.152717263593128	0.237963377590216	0.256081494160641	0.196566342258534	0.00254789500979861	0.00248879225241305	0.00780943602754377
159	21.1579515660655	0.23	0.761151228571326	0.545158987775828	0.977143469366824	0.26360932858094	28.9718547897236	21.4116159984549	36.5320935809924	32.35	24.12	41.53	0.65177214569762	0.881906716545853	1.11204128739409	0.635002441758454	0.859215788993854	1.08342913622925	0.650529387433671	0.88096153213698	1.11084692055212	0.761151228571326	34.9673194388292	-1.101094667513	102.657605846568	0.200067293928569	0.231203009024878	0.182892859169051	0.169453661897467	0.199795242873521	0.152717263593128	0.237963377590216	0.256081494160641	0.196566342258534	0.00254789500979861	0.00248879225241305	0.00780943602754377
159	21.1579515660655	0.23	0.762431755857384	0.546942869110169	0.977920642604599	0.241678956758447	27.4953303830885	19.8911652562854	35.0994955098916	33.37	24.06	44.31	0.587246731956837	0.811744445511563	1.03624215906629	0.571873616675297	0.790494363968468	1.00911511126164	0.582701402415108	0.805997521211337	1.02792582510824	0.762431755857384	35.8711751702885	-0.827876464933239	103.246109160414	0.200067293928569	0.231203009024878	0.182892859169051	0.169453661897467	0.199795242873521	0.152717263593128	0.237963377590216	0.256081494160641	0.196566342258534	0.00254789500979861	0.00248879225241305	0.00780943602754377
159	21.1579515660655	0.23	0.763583298670866	0.546031608639326	0.981134988702406	0.256755429056793	29.0656216092072	21.3446646408581	36.7865785775564	31.85	24.71	44.62	0.65983941038423	0.898521618763623	1.13720382714301	0.643015112952664	0.87561150650772	1.10820790006278	0.656893915152659	0.894586198799646	1.13194411157821	0.763583298670866	34.8320926833538	1.72073028643233	105.559131430383	0.200067293928569	0.231203009024878	0.182892859169051	0.169453661897467	0.199795242873521	0.152717263593128	0.237963377590216	0.256081494160641	0.196566342258534	0.00254789500979861	0.00248879225241305	0.00780943602754377
159	21.1579515660655	0.23	0.765757530155199	0.54818727359284	0.983327786717558	0.280121488358319	29.5472988904497	22.1519334515694	36.9426643293301	32.24	24.39	41.27	0.676587246928609	0.902464141749659	1.12834103657071	0.659213158126601	0.879289758533652	1.0993663589407	0.677926329056831	0.902234714926812	1.12708438805338	0.765757530155199	34.7094494652868	-0.238644849908126	103.404994697228	0.200067293928569	0.231203009024878	0.182892859169051	0.169453661897467	0.199795242873521	0.152717263593128	0.237963377590216	0.256081494160641	0.196566342258534	0.00254789500979861	0.00248879225241305	0.00780943602754377
159	21.1579515660655	0.23	0.767661505430028	0.550400749962232	0.984922260897823	0.237482416138306	26.6942167015584	19.2260871113541	34.1623462917627	33.24	25.73	44.33	0.569941873129181	0.791328562098195	1.01271525106721	0.555055571178678	0.770659865038308	0.986264158897938	0.569556557404187	0.789420488732183	1.00956498752359	0.767661505430028	36.2196632557486	0.920799367166188	105.748431000898	0.200067293928569	0.231203009024878	0.182892859169051	0.169453661897467	0.199795242873521	0.152717263593128	0.237963377590216	0.256081494160641	0.196566342258534	0.00254789500979861	0.00248879225241305	0.00780943602754377
159	21.1579515660655	0.23	0.770583653738168	0.551581794571261	0.989585512905074	0.214678050750653	26.000786439291	18.2364920794462	33.7650807991357	30.85	22.85	42.08	0.581832962130908	0.829551786922674	1.07727061171444	0.567280218826939	0.808803127087005	1.05032603534707	0.578620800984752	0.824781502863095	1.07107043238733	0.770583653738168	34.3151158163863	1.86181251592857	105.202728638493	0.200067293928569	0.231203009024878	0.182892859169051	0.169453661897467	0.199795242873521	0.152717263593128	0.237963377590216	0.256081494160641	0.196566342258534	0.00254789500979861	0.00248879225241305	0.00780943602754377
159	21.1579515660655	0.23	0.770926467070963	0.550877705390468	0.990975228751457	0.232488192900586	28.4251609557503	20.3615331124147	36.4887887990859	31.21	24.02	42.17	0.642250277791773	0.896595920322693	1.15094156285361	0.626072284889966	0.874011076164055	1.12194986743814	0.640923614654747	0.894411467643792	1.15058000254149	0.770926467070963	35.1611657094284	1.22912026448988	105.26412644868	0.200067293928569	0.231203009024878	0.182892859169051	0.169453661897467	0.199795242873521	0.152717263593128	0.237963377590216	0.256081494160641	0.196566342258534	0.00254789500979861	0.00248879225241305	0.00780943602754377
159	21.1579515660655	0.23	0.773132041654714	0.549453471081246	0.996810612228183	0.244407188141199	29.2811465218964	21.2429159243253	37.3193771194675	30.93	23.34	41.73	0.675937328495252	0.93170918840876	1.18748104832227	0.659002550965156	0.908366361842911	1.15773017272067	0.674177945148223	0.93056617949444	1.18159401459128	0.773132041654714	34.3480878391341	2.5040524615344	105.705704596747	0.200067293928569	0.231203009024878	0.182892859169051	0.169453661897467	0.199795242873521	0.152717263593128	0.237963377590216	0.256081494160641	0.196566342258534	0.00254789500979861	0.00248879225241305	0.00780943602754377
159	21.1579515660655	0.23	0.773715343561845	0.555240052237934	0.992190634885756	0.244239940465765	28.5138372080465	20.6827014487332	36.3449729673598	33.19	23.94	44.18	0.613962005033659	0.846427760263776	1.07889351549389	0.597938143751814	0.824336749900967	1.05073535605012	0.609814287735726	0.840072068139372	1.07524251641645	0.773715343561845	36.0630127862031	1.07802900669901	105.863099340597	0.200067293928569	0.231203009024878	0.182892859169051	0.169453661897467	0.199795242873521	0.152717263593128	0.237963377590216	0.256081494160641	0.196566342258534	0.00254789500979861	0.00248879225241305	0.00780943602754377
159	21.1579515660655	0.23	0.774423974261487	0.554348046974932	0.994499901548042	0.236179789618921	27.3189916913984	19.6484800283763	34.9895033544206	31.67	23.21	41.66	0.610788724685124	0.849232717786548	1.08767671088797	0.595266629545977	0.827650998105075	1.06003536666417	0.609540113700629	0.846856678154019	1.08210266372642	0.774423974261487	34.2912369802874	-1.41875216068444	101.800080077819	0.200067293928569	0.231203009024878	0.182892859169051	0.169453661897467	0.199795242873521	0.152717263593128	0.237963377590216	0.256081494160641	0.196566342258534	0.00254789500979861	0.00248879225241305	0.00780943602754377
159	21.1579515660655	0.23	0.781390878473999	0.556066511014069	1.00671524593393	0.280260769681242	31.5046606815257	23.622111296152	39.3872100668994	30.39	22.85	39.94	0.764678189104366	1.01984647249634	1.27501475588831	0.745726961197853	0.9945713394988	1.24341571779975	0.764878179085914	1.01913436669883	1.27196287111834	0.781390878473999	33.6799121216729	1.08476271559423	103.816803033211	0.200067293928569	0.231203009024878	0.182892859169051	0.169453661897467	0.199795242873521	0.152717263593128	0.237963377590216	0.256081494160641	0.196566342258534	0.00254789500979861	0.00248879225241305	0.00780943602754377
159	21.1579515660655	0.23	0.78329050614544	0.561871810229199	1.00470920206168	0.26465124743023	31.3359287311106	23.1806700790968	39.4911873831244	33.39	24.83	43.52	0.68401032874953	0.924653982818513	1.1652976368875	0.666099019466204	0.900441243960316	1.13478346845443	0.68162373025378	0.92297168745479	1.16368825137407	0.78329050614544	36.0586206764744	-4.10869365044504	100.998576158325	0.200067293928569	0.231203009024878	0.182892859169051	0.169453661897467	0.199795242873521	0.152717263593128	0.237963377590216	0.256081494160641	0.196566342258534	0.00254789500979861	0.00248879225241305	0.00780943602754377
159	21.1579515660655	0.23	0.784604462914473	0.563252985751519	1.00595594007743	0.260752738215602	32.1300091295081	23.6835101505174	40.5765081084987	33.04	25.43	41.72	0.706156917765454	0.958001076296271	1.20984523482709	0.687772325850046	0.933059794267962	1.17834726268588	0.705253878683346	0.959689915334776	1.21189351785458	0.784604462914473	35.966161204115	-3.38852264170065	101.713977829279	0.200067293928569	0.231203009024878	0.182892859169051	0.169453661897467	0.199795242873521	0.152717263593128	0.237963377590216	0.256081494160641	0.196566342258534	0.00254789500979861	0.00248879225241305	0.00780943602754377
159	21.1579515660655	0.23	0.789655359129025	0.564273395170282	1.01503732308777	0.214601670455445	25.3426476141257	17.773170436634	32.9121247916173	31.73	23.08	41.98	0.551554081293605	0.786457361233961	1.02136064117432	0.5375230526987	0.76645060922468	0.995378165750661	0.54843043003315	0.783218064244263	1.01663068001394	0.789655359129025	33.8893033718602	1.13072456818202	103.739289717113	0.200067293928569	0.231203009024878	0.182892859169051	0.169453661897467	0.199795242873521	0.152717263593128	0.237963377590216	0.256081494160641	0.196566342258534	0.00254789500979861	0.00248879225241305	0.00780943602754377
159	21.1579515660655	0.23	0.79029101788695	0.566271063260241	1.01431097251366	0.273991414347802	30.9020728351444	23.0483517362653	38.7557939340235	32.88	24.33	44.93	0.690583671328316	0.925899914854692	1.16121615838107	0.672653868422249	0.901860535307594	1.13106720219294	0.686789267308601	2.85079081058498	1.1532485196413	0.79029101788695	35.9862058228085	-1.40933049589715	103.296073566609	0.200067293928569	0.231203009024878	0.182892859169051	0.169453661897467	0.199795242873521	0.152717263593128	0.237963377590216	0.256081494160641	0.196566342258534	0.00254789500979861	0.00248879225241305	0.00780943602754377
159	21.1579515660655	0.23	0.792305939582199	0.567940350098521	1.01667152906588	0.258757768620732	30.2883731415625	22.2845996921495	38.2921465909756	32.08	23.54	42.93	0.684140944931104	0.929858131074904	1.1755753172187	0.666625524652484	0.906051843663017	1.14547816267355	0.680746951053293	0.923775170002519	1.17081852022504	0.792305939582199	34.7246841515331	1.26269414341372	105.040574587678	0.200067293928569	0.231203009024878	0.182892859169051	0.169453661897467	0.199795242873521	0.152717263593128	0.237963377590216	0.256081494160641	0.196566342258534	0.00254789500979861	0.00248879225241305	0.00780943602754377
159	21.1579515660655	0.23	0.803710690159869	0.575877455724904	1.03154392459483	0.232671543504682	27.0196403590919	19.3586654070257	34.680615311158	31.28	21.98	42.81	0.609251322916638	0.850355708278018	1.0914600936394	0.593883492718611	0.828906231450986	1.06392897018336	0.604269722056342	0.842454888945911	1.08177202529823	0.803710690159869	34.3419603266689	-0.0293556499016617	103.119871107948	0.200067293928569	0.231203009024878	0.182892859169051	0.169453661897467	0.199795242873521	0.152717263593128	0.237963377590216	0.256081494160641	0.196566342258534	0.00254789500979861	0.00248879225241305	0.00780943602754377
159	21.1579515660655	0.23	0.810548368059197	0.582110540028383	1.03898619609001	0.262280142877706	29.0770522065824	21.4632977152364	36.6908066979285	31.91	25.12	44.44	0.662283339766487	0.897217543242182	1.13215174671788	0.645378239377096	0.874315634453446	1.1032530295298	0.661213857679625	0.894150913599362	1.12803062277174	0.810548368059197	34.8209406594312	0.731866923125528	104.585586816381	0.200067293928569	0.231203009024878	0.182892859169051	0.169453661897467	0.199795242873521	0.152717263593128	0.237963377590216	0.256081494160641	0.196566342258534	0.00254789500979861	0.00248879225241305	0.00780943602754377
159	21.1579515660655	0.23	0.812450025601641	0.582773460958546	1.04212659024473	0.262285392251684	30.0024616545123	22.1464975452901	37.8584257637345	32.5	24.88	44.3	0.671244231344459	0.909352789105366	1.14746134686627	0.653930522071622	0.885897436967025	1.11786435186243	0.669235219045312	0.906847098409672	1.14493529170475	0.812450025601641	35.359432264972	-0.694752618789478	103.589210525738	0.200067293928569	0.231203009024878	0.182892859169051	0.169453661897467	0.199795242873521	0.152717263593128	0.237963377590216	0.256081494160641	0.196566342258534	0.00254789500979861	0.00248879225241305	0.00780943602754377
159	21.1579515660655	0.23	0.814224245654267	0.581354981433559	1.04709350987497	0.247071404273667	30.2906237143224	22.0348205190221	38.5464269096228	31.56	22.52	44.75	0.687460690706229	0.945032117806183	1.20260354490614	0.67002817878782	0.921068153204787	1.17210812762175	0.680049952655103	0.934877545731551	1.18925416295094	0.814224245654267	35.0933040712727	-0.325453286382841	103.606867043162	0.200067293928569	0.231203009024878	0.182892859169051	0.169453661897467	0.199795242873521	0.152717263593128	0.237963377590216	0.256081494160641	0.196566342258534	0.00254789500979861	0.00248879225241305	0.00780943602754377
159	21.1579515660655	0.23	0.82655159553838	0.588339915296344	1.06476327578042	0.248065805533723	30.2419911338446	22.0214139926815	38.4625682750078	31.92	22.97	43.44	0.679398659942381	0.933017664403917	1.18663666886545	0.662055077816095	0.909199736224257	1.15634439463242	0.675201369933674	0.925576541612952	1.17760318963089	0.82655159553838	34.6535995545688	-1.51236479638108	102.065062671438	0.200067293928569	0.231203009024878	0.182892859169051	0.169453661897467	0.199795242873521	0.152717263593128	0.237963377590216	0.256081494160641	0.196566342258534	0.00254789500979861	0.00248879225241305	0.00780943602754377
159	21.1579515660655	0.23	0.828816110570138	0.59206949432118	1.0655627268191	0.245118698695808	29.9378618692397	21.7351519286345	38.1405718098449	31.83	23.93	44.58	0.67241940372947	0.926186266981116	1.17995313023276	0.655282054015223	0.902581389028823	1.14988072404242	0.669197774177664	0.919954777776169	1.17350239298032	0.828816110570138	35.1729511029953	-2.19392097007487	101.61191545566	0.200067293928569	0.231203009024878	0.182892859169051	0.169453661897467	0.199795242873521	0.152717263593128	0.237963377590216	0.256081494160641	0.196566342258534	0.00254789500979861	0.00248879225241305	0.00780943602754377
159	21.1579515660655	0.23	0.834944064746086	0.598477588032928	1.07141054145924	0.219454664495762	27.2229334724352	19.2071303539778	35.2387365908925	33.98	24.26	43.5	0.557098447579513	0.789594993971243	1.02209154036297	0.542373324563024	0.768724565288581	0.995075806014138	0.554794148278302	0.785644235576212	1.01739794508931	0.834944064746086	35.057188292254	2.56832020581858	106.519081871034	0.200067293928569	0.231203009024878	0.182892859169051	0.169453661897467	0.199795242873521	0.152717263593128	0.237963377590216	0.256081494160641	0.196566342258534	0.00254789500979861	0.00248879225241305	0.00780943602754377
159	21.1579515660655	0.23	0.847417651017531	0.607231567845633	1.08760373418943	0.258229353950098	29.835775618221	21.9407269579393	37.7308242785026	35.01	25.49	44.58	0.617947288055392	0.840306552542799	1.06266581703021	0.601359877505211	0.817750405692641	1.03414093388007	0.615721747839483	0.838580123130324	1.05994517824286	0.847417651017531	36.0171622132333	-0.647217601461995	104.085883601147	0.200067293928569	0.231203009024878	0.182892859169051	0.169453661897467	0.199795242873521	0.152717263593128	0.237963377590216	0.256081494160641	0.196566342258534	0.00254789500979861	0.00248879225241305	0.00780943602754377
159	21.1579515660655	0.23	0.85504442248777	0.611597500236051	1.09849134473949	0.273415133692237	32.3482798376539	24.1150819821933	40.5814776931146	34.68	25.21	45.85	0.685462401873305	0.919488045297176	1.15351368872105	0.667149912732163	0.894923437816302	1.12269696290044	0.681311728303982	0.913330964111974	1.1461534435072	0.85504442248777	35.7790591420431	1.75475304946741	106.877301592428	0.200067293928569	0.231203009024878	0.182892859169051	0.169453661897467	0.199795242873521	0.152717263593128	0.237963377590216	0.256081494160641	0.196566342258534	0.00254789500979861	0.00248879225241305	0.00780943602754377
159	21.1579515660655	0.23	0.8599784882809	0.617261686188589	1.10269529037321	0.223855092051575	29.3919690864078	20.8471659568934	37.9367722159222	31.88	24.65	43.1	0.643805608275452	0.907687624073958	1.17156963987246	0.627380236854874	0.884529847615294	1.14167945837571	0.641721293311526	0.9054287191747	1.16768034598525	0.8599784882809	34.6462098127688	2.1680460950275	106.038802107268	0.200067293928569	0.231203009024878	0.182892859169051	0.169453661897467	0.199795242873521	0.152717263593128	0.237963377590216	0.256081494160641	0.196566342258534	0.00254789500979861	0.00248879225241305	0.00780943602754377
159	21.1579515660655	0.23	0.877356395006587	0.62922612511322	1.12548666489995	0.259383492824987	29.8378376621171	21.96596001841	37.7097153058241	30.76	22.07	42.49	0.702641245725068	0.954444759395034	1.206248273065	0.685095392431566	0.93061104933747	1.17612670624337	0.696579869870985	0.946696146722691	1.19518562925089	0.877356395006587	33.114476474109	-2.30371823204271	99.8917164197911	0.200067293928569	0.231203009024878	0.182892859169051	0.169453661897467	0.199795242873521	0.152717263593128	0.237963377590216	0.256081494160641	0.196566342258534	0.00254789500979861	0.00248879225241305	0.00780943602754377
159	21.1579515660655	0.23	0.879793583805677	0.62916562913203	1.13042153847932	0.263228840932329	33.0519346892996	24.4185335506668	41.6853358279325	31.52	24.74	40.3	0.762592413817506	1.03221410097181	1.30183578812612	0.74326639178835	1.00605518292761	1.26884397406686	0.765788579953288	1.03597086334218	1.30204283712948	0.879793583805677	33.4442924379535	1.12184395578696	104.092404633928	0.200067293928569	0.231203009024878	0.182892859169051	0.169453661897467	0.199795242873521	0.152717263593128	0.237963377590216	0.256081494160641	0.196566342258534	0.00254789500979861	0.00248879225241305	0.00780943602754377
159	21.1579515660655	0.23	0.881952521166107	0.6334086529799	1.13049638935231	0.267478480482612	34.5008714744632	25.5866935764638	43.4150493724627	32.41	24.59	40.25	0.777621084146651	1.04853739697946	1.31945370981226	0.757594898442252	1.021534265174	1.28547363190574	0.779188642239026	1.05053591867799	1.31964686094027	0.881952521166107	34.4147416038345	1.9895812117971	105.824809947167	0.200067293928569	0.231203009024878	0.182892859169051	0.169453661897467	0.199795242873521	0.152717263593128	0.237963377590216	0.256081494160641	0.196566342258534	0.00254789500979861	0.00248879225241305	0.00780943602754377
159	21.1579515660655	0.23	0.947958979647111	0.678733265204874	1.21718469408935	0.236056562767943	31.8822005439079	22.9273918251863	40.8370092626294	30.5	22.27	40.6	0.739626299669596	1.02850399179336	1.31738168391712	0.72125540875875	1.0029579361122	1.28466046346566	0.736845508809486	1.02219490063959	1.30982088786025	0.947958979647111	32.9403136604245	0.62121219455884	103.007517364846	0.200067293928569	0.231203009024878	0.182892859169051	0.169453661897467	0.199795242873521	0.152717263593128	0.237963377590216	0.256081494160641	0.196566342258534	0.00254789500979861	0.00248879225241305	0.00780943602754377
159	21.1579515660655	0.24	0.523974084211403	0.376961464997697	0.670986703425109	0.336353519601078	31.5617763516026	24.640004042816	38.4835486603893	32.62	23.82	44.42	0.744098436853646	0.953127621519168	1.16215680618469	0.724865322140841	0.92849161642536	1.13211791070988	0.739132635527539	0.946344129404182	1.15501740150817	0.523974084211403	37.2567115557344	-0.935318477821162	103.59298626087	0.200067293928569	0.231203009024878	0.182892859169051	0.169453661897467	0.199795242873521	0.152717263593128	0.237963377590216	0.256081494160641	0.196566342258534	0.00254789500979861	0.00248879225241305	0.00780943602754377
159	21.1579515660655	0.24	0.539947060489426	0.390038577318932	0.689855543659919	0.307577399005119	27.5732131968114	21.1139757800982	34.0324506135245	31.53	24.03	40.25	0.659340424806017	0.861047407262296	1.06275438971857	0.642630298055653	0.839225279007899	1.03582025996015	0.660255627222302	0.860811039147628	1.06367147819391	0.539947060489426	35.0951010045704	-0.906538071792619	102.454765832048	0.200067293928569	0.231203009024878	0.182892859169051	0.169453661897467	0.199795242873521	0.152717263593128	0.237963377590216	0.256081494160641	0.196566342258534	0.00254789500979861	0.00248879225241305	0.00780943602754377
159	21.1579515660655	0.24	0.549178997225593	0.396554886965675	0.701803107485512	0.25663577475076	23.3745806620421	17.1634377784111	29.5857235456732	33.84	22.53	42.32	0.49989245329282	0.680794641650216	0.861696830007612	0.486708891644399	0.66284018350829	0.838971475372182	0.495898424602564	0.675250377391851	0.854808234308357	0.549178997225593	36.7685307821376	1.58951440931411	106.011872629671	0.200067293928569	0.231203009024878	0.182892859169051	0.169453661897467	0.199795242873521	0.152717263593128	0.237963377590216	0.256081494160641	0.196566342258534	0.00254789500979861	0.00248879225241305	0.00780943602754377
159	21.1579515660655	0.24	0.556875383400811	0.40002223171378	0.713728535087842	0.313246776725929	27.2908030326604	20.9818277732274	33.5997782920933	34.76	24.24	46.37	0.595072286042336	0.774003138530114	0.952933991017892	0.579156194153208	0.753301275303968	0.927446356454728	0.588914374120907	0.766989906825158	0.94418151810676	0.556875383400811	38.3681557698516	-0.247238094862548	105.334607794908	0.200067293928569	0.231203009024878	0.182892859169051	0.169453661897467	0.199795242873521	0.152717263593128	0.237963377590216	0.256081494160641	0.196566342258534	0.00254789500979861	0.00248879225241305	0.00780943602754377
159	21.1579515660655	0.24	0.606925283982288	0.439930159581445	0.773920408383131	0.262954668126134	25.7362488163345	19.0090019415889	32.4634956910801	30.22	23.42	44.23	0.618786440282936	0.837773694812113	1.05676094934129	0.603505796287045	0.817085262186323	1.0306647280856	0.614953763164871	0.831990010169141	1.05035670316695	0.606925283982288	36.056147348205	0.0269114683594098	104.174702557887	0.200067293928569	0.231203009024878	0.182892859169051	0.169453661897467	0.199795242873521	0.152717263593128	0.237963377590216	0.256081494160641	0.196566342258534	0.00254789500979861	0.00248879225241305	0.00780943602754377
159	21.1579515660655	0.24	0.614800249713677	0.444825167113107	0.784775332314248	0.274827910072236	25.4995425290922	19.0324663997762	31.9666186584082	30.11	22.29	42.36	0.621820979385269	0.833110652936862	1.04440032648845	0.606501774538236	0.812586107809417	1.0186704410806	0.617981810650784	0.826968319238318	1.03744028719305	0.614800249713677	35.2132984250548	1.47054209513806	104.57830985909	0.200067293928569	0.231203009024878	0.182892859169051	0.169453661897467	0.199795242873521	0.152717263593128	0.237963377590216	0.256081494160641	0.196566342258534	0.00254789500979861	0.00248879225241305	0.00780943602754377
[truncated: 1,358 more rows]
