# Supplementary material for: Re-expressing coefficients from regression models for inclusion in a meta-analysis
Source: BMC Med Res Methodol. 2024 Jan 8;24:6. doi: 10.1186/s12874-023-02132-y (PMC10773134; doi:10.1186/s12874-023-02132-y)
Supplement: Supplementary file 2 — Additional file 2. [file 12874_2023_2132_MOESM2_ESM.zip › Supp_Files_R1/simdata/simdata_scenario_16.csv]

ex_no	errsd	rsquare	beta	b_low_ci	b_hi_ci	lrsquare	lbeta	lb_low_ci	lb_hi_ci	x_median	x_25	x_75	rbl	rb	rbu	altl	alt	altu	dzl	dz	dzu	observed_beta	xlog	error	ylog	RelBias_rb	RelBias_rbl	RelBias_rbu	RelBias_alt	RelBias_altl	RelBias_altu	RelBias_dz	RelBias_dzl	RelBias_dzu	MC_SE_RelBias_rb	MC_SE_RelBias_alt	MC_SE_RelBias_dz
16	10.5789757830327	0.09	-0.421606305189694	-0.449344327665828	-0.393868282713561	0.0979502752468051	-14.2982145376788	-15.2222983995486	-13.3741306758089	32.03	27.06	37.8	-0.467973157303052	-0.439564409090309	-0.411155660877565	-0.456001804532232	-0.428319788486334	-0.400637772440435	-0.471559601012811	-0.443951110205033	-0.415526544120391	-0.421606305189694	32.9864860654859	0.113575621110206	-51.8670081460976	-0.0480997783461169	-0.0470511546998281	-0.0492857889856395	-0.0213017365317218	-0.0202799247382124	-0.0224574225211919	-0.102787650524116	-0.113927077861832	-0.0774479113162216	0.000180338780246885	0.000176108931838875	0.00736910634082114
16	10.5789757830327	0.09	-0.420100209802284	-0.447825145934127	-0.392375273670442	0.0963017766055799	-14.1567632883199	-15.0803458044371	-13.2331807722027	31.8	27.07	37.83	-0.466853232828806	-0.438261217166498	-0.40966920150419	-0.454959713341742	-0.427096105820454	-0.399232498299166	-0.472072802024407	-0.442285743457737	-0.413401223246012	-0.420100209802284	32.9478021932828	-0.0328034536407705	-51.9990645935684	-0.0480997783461169	-0.0470511546998281	-0.0492857889856395	-0.0213017365317218	-0.0202799247382124	-0.0224574225211919	-0.102787650524116	-0.113927077861832	-0.0774479113162216	0.000180338780246885	0.000176108931838875	0.00736910634082114
16	10.5789757830327	0.09	-0.419826763552316	-0.447445311333496	-0.392208215771136	0.0987459912465512	-14.3609172908087	-15.2848986649418	-13.4369359166756	32.06	27.15	37.88	-0.469414558460695	-0.441038164329969	-0.412661770199243	-0.457399067453866	-0.42974901702582	-0.402098966597773	-1.54972839355474	-0.444793330240194	-0.416307169830723	-0.419826763552316	33.0398663612509	-0.146490856086851	-52.1484000261498	-0.0480997783461169	-0.0470511546998281	-0.0492857889856395	-0.0213017365317218	-0.0202799247382124	-0.0224574225211919	-0.102787650524116	-0.113927077861832	-0.0774479113162216	0.000180338780246885	0.000176108931838875	0.00736910634082114
16	10.5789757830327	0.09	-0.418592221003986	-0.446135543852803	-0.39104889815517	0.0969476510916789	-14.0934522882538	-15.0095090297408	-13.1773955467668	32.04	26.99	37.84	-0.461347458973429	-0.433190611929126	-0.405033764884822	-0.449544335708237	-0.422107854041392	-0.394671372374547	-0.465830485281862	-0.43634500175118	-0.407858384672822	-0.418592221003986	32.9623714816265	0.114660561807538	-51.8496250157449	-0.0480997783461169	-0.0470511546998281	-0.0492857889856395	-0.0213017365317218	-0.0202799247382124	-0.0224574225211919	-0.102787650524116	-0.113927077861832	-0.0774479113162216	0.000180338780246885	0.000176108931838875	0.00736910634082114
16	10.5789757830327	0.09	-0.418530073493112	-0.446351745746946	-0.390708401239278	0.0975981124072322	-14.3340874234944	-15.2623407305812	-13.4058341164077	31.95	27.01	37.78	-0.470311375361516	-0.441707107035552	-0.413102838709588	-0.45829691661095	-0.430423365890164	-0.402549815169379	-0.476257760989698	-0.44589038549033	-0.416808388385134	-0.418530073493112	32.9136922947284	0.00182180012767306	-51.9470391649875	-0.0480997783461169	-0.0470511546998281	-0.0492857889856395	-0.0213017365317218	-0.0202799247382124	-0.0224574225211919	-0.102787650524116	-0.113927077861832	-0.0774479113162216	0.000180338780246885	0.000176108931838875	0.00736910634082114
16	10.5789757830327	0.09	-0.417228252698897	-0.445036912358309	-0.389419593039485	0.095915307465054	-14.1598410718386	-15.08568150472	-13.2340006389572	31.88	27.1	37.66	-0.465951176765197	-0.437354759754607	-0.408758342744018	-0.454064493525434	-0.426197587604733	-0.398330681684033	-0.470832356601227	-0.44187344198242	-0.413179124660892	-0.417228252698897	32.9162633092111	0.115261794264588	-51.840909608962	-0.0480997783461169	-0.0470511546998281	-0.0492857889856395	-0.0213017365317218	-0.0202799247382124	-0.0224574225211919	-0.102787650524116	-0.113927077861832	-0.0774479113162216	0.000180338780246885	0.000176108931838875	0.00736910634082114
16	10.5789757830327	0.09	-0.416737734579348	-0.444170696975252	-0.389304772183445	0.0977534876626023	-14.1981751014247	-15.1168168345148	-13.2795333683347	32.17	27.19	37.9	-0.462708335291992	-0.434589770934095	-0.406471206576199	-0.45084135569636	-0.423443942015992	-0.396046528335623	-0.464810624235639	-0.438612933210918	-0.409765338904831	-0.416737734579348	33.1258944834057	-0.00835671553329245	-52.0522093995736	-0.0480997783461169	-0.0470511546998281	-0.0492857889856395	-0.0213017365317218	-0.0202799247382124	-0.0224574225211919	-0.102787650524116	-0.113927077861832	-0.0774479113162216	0.000180338780246885	0.000176108931838875	0.00736910634082114
16	10.5789757830327	0.09	-0.416333634163796	-0.443885858134314	-0.388781410193279	0.0959500044991488	-14.0715725630579	-14.9914575413412	-13.1516875847746	31.99	27.01	37.7	-0.461507873034392	-0.433189468463449	-0.404871063892505	-0.449711428776269	-0.422116861219858	-0.394522293663446	-0.465040547701622	-0.436746263751711	-0.407919598325778	-0.416333634163796	32.9058685647665	0.0534969320671196	-51.8952495908083	-0.0480997783461169	-0.0470511546998281	-0.0492857889856395	-0.0213017365317218	-0.0202799247382124	-0.0224574225211919	-0.102787650524116	-0.113927077861832	-0.0774479113162216	0.000180338780246885	0.000176108931838875	0.00736910634082114
16	10.5789757830327	0.09	-0.415466327407821	-0.44292212078537	-0.388010534030272	0.096983132186524	-14.1730795334629	-15.0941253205821	-13.2520337463437	32.05	27.15	37.87	-0.463789452741524	-0.435488950891614	-0.407188449041704	-0.451921463144159	-0.424345147796485	-0.396768832448811	-0.46843785228555	-0.439259845299342	-0.410522828800905	-0.415466327407821	33.0130177226663	0.0354422019263238	-51.9634196156418	-0.0480997783461169	-0.0470511546998281	-0.0492857889856395	-0.0213017365317218	-0.0202799247382124	-0.0224574225211919	-0.102787650524116	-0.113927077861832	-0.0774479113162216	0.000180338780246885	0.000176108931838875	0.00736910634082114
16	10.5789757830327	0.09	-0.415367084800023	-0.442818956889198	-0.387915212710849	0.0948663553686334	-13.8948989517362	-14.8089549582338	-12.9808429452386	31.91	26.99	37.73	-0.456959009182632	-0.428754039402888	-0.400549069623144	-0.445294997642793	-0.417809967915396	-0.390324938188	-0.462330954029031	-0.433392705281436	-0.402588905616178	-0.415367084800023	32.8801027811079	0.0829366728600641	-51.8577435396012	-0.0480997783461169	-0.0470511546998281	-0.0492857889856395	-0.0213017365317218	-0.0202799247382124	-0.0224574225211919	-0.102787650524116	-0.113927077861832	-0.0774479113162216	0.000180338780246885	0.000176108931838875	0.00736910634082114
16	10.5789757830327	0.09	-0.414046479860585	-0.441306177991923	-0.386786781729248	0.0974912904516837	-14.034240639143	-14.9436279252051	-13.124853353081	32.09	27.1	37.95	-0.458547718886265	-0.43064301812049	-0.402738317354714	-0.446804582513789	-0.419614504660808	-0.392424426807826	-0.463641686588829	-0.434165515819033	-0.407019835788487	-0.414046479860585	33.0339067251265	-0.0739737828535614	-52.0702287981599	-0.0480997783461169	-0.0470511546998281	-0.0492857889856395	-0.0213017365317218	-0.0202799247382124	-0.0224574225211919	-0.102787650524116	-0.113927077861832	-0.0774479113162216	0.000180338780246885	0.000176108931838875	0.00736910634082114
16	10.5789757830327	0.09	-0.413201510820568	-0.44073371222018	-0.385669309420956	0.0960403207361876	-14.1034175991809	-15.0249047040381	-13.1819304943237	31.89	27	37.75	-0.463843220574132	-0.435395416421363	-0.406947612268594	-0.452006823800307	-0.424284953502688	-0.396563083205068	-0.46795531458473	-0.439939659116109	-0.41004451020796	-0.413201510820568	32.9467887255693	0.111738069367847	-51.8574903908553	-0.0480997783461169	-0.0470511546998281	-0.0492857889856395	-0.0213017365317218	-0.0202799247382124	-0.0224574225211919	-0.102787650524116	-0.113927077861832	-0.0774479113162216	0.000180338780246885	0.000176108931838875	0.00736910634082114
16	10.5789757830327	0.09	-0.412969600195335	-0.440661314214938	-0.385277886175733	0.0938343166802712	-13.9736445284846	-14.8984487783337	-13.0488402786356	32.03	27.06	37.86	-0.458069191318342	-0.429635067661643	-0.401200944004945	-0.44635197786593	-0.418645186897245	-0.390938395928561	-0.461735642754685	-0.432405260705685	-0.404092242083992	-0.412969600195335	33.0306351426456	0.0539763496947734	-51.9511147198321	-0.0480997783461169	-0.0470511546998281	-0.0492857889856395	-0.0213017365317218	-0.0202799247382124	-0.0224574225211919	-0.102787650524116	-0.113927077861832	-0.0774479113162216	0.000180338780246885	0.000176108931838875	0.00736910634082114
16	10.5789757830327	0.09	-0.412866625015231	-0.440094874534531	-0.38563837549593	0.0961782298048424	-13.8845403477386	-14.7910066918373	-12.9780740036399	31.86	27.04	37.78	-0.457116844437962	-0.42910245411034	-0.401088063782717	-0.445459575693759	-0.418159600686262	-0.390859625678766	-0.460644308526286	-0.433208224621761	-0.404038382171272	-0.412866625015231	32.9000103866877	0.099356716157051	-51.841435370378	-0.0480997783461169	-0.0470511546998281	-0.0492857889856395	-0.0213017365317218	-0.0202799247382124	-0.0224574225211919	-0.102787650524116	-0.113927077861832	-0.0774479113162216	0.000180338780246885	0.000176108931838875	0.00736910634082114
16	10.5789757830327	0.09	-0.412500649664396	-0.4397602058561	-0.385241093472692	0.097238577061188	-14.1706430507805	-15.0901900366131	-13.2510960649479	32.16	27.17	37.98	-0.462072083049942	-0.43391491669385	-0.405757750337758	-0.450224101626615	-0.422788912633273	-0.395353723639931	-0.466629912590539	-0.437193192521305	-0.410140279690012	-0.412500649664396	33.1590205245642	-0.0231924859946937	-52.0868889268879	-0.0480997783461169	-0.0470511546998281	-0.0492857889856395	-0.0213017365317218	-0.0202799247382124	-0.0224574225211919	-0.102787650524116	-0.113927077861832	-0.0774479113162216	0.000180338780246885	0.000176108931838875	0.00736910634082114
16	10.5789757830327	0.09	-0.412417440131061	-0.439706603226279	-0.385128277035843	0.0976651473945702	-14.1648307189272	-15.0817743066954	-13.2478871311589	32.04	27.18	37.83	-0.46345462527287	-0.435277453394834	-0.407100281516797	-0.451595875926454	-0.424139693764284	-0.396683511602115	-0.468140868343097	-0.440421167254384	-0.411246478760666	-0.412417440131061	33.0684186070157	0.0687671375929317	-51.9522205668661	-0.0480997783461169	-0.0470511546998281	-0.0492857889856395	-0.0213017365317218	-0.0202799247382124	-0.0224574225211919	-0.102787650524116	-0.113927077861832	-0.0774479113162216	0.000180338780246885	0.000176108931838875	0.00736910634082114
16	10.5789757830327	0.09	-0.411653270845263	-0.438748196866299	-0.384558344824227	0.0991233619778913	-14.2609283226061	-15.1765364003431	-13.3453202448691	32.06	27.09	37.94	-0.466213509864669	-0.438086614219852	-0.409959718575036	-0.454281863779337	-0.426874810346752	-0.399467756914166	-0.470430803740393	-0.44226596766864	-0.414301910073487	-0.411653270845263	33.0914700852698	-0.0642286630523526	-52.085961319996	-0.0480997783461169	-0.0470511546998281	-0.0492857889856395	-0.0213017365317218	-0.0202799247382124	-0.0224574225211919	-0.102787650524116	-0.113927077861832	-0.0774479113162216	0.000180338780246885	0.000176108931838875	0.00736910634082114
16	10.5789757830327	0.09	-0.411394634746536	-0.43844482907142	-0.384344440421652	0.0993344504193125	-14.112580850797	-15.0175951474339	-13.2075665541602	31.91	27.01	37.84	-0.463400174628706	-0.43547401341676	-0.407547852204813	-0.451571798343642	-0.424358457629178	-0.397145116914714	-0.468291615132277	-0.43997818178809	-0.410833087624379	-0.411394634746536	32.9493891234505	0.0413430247665979	-51.9134659534022	-0.0480997783461169	-0.0470511546998281	-0.0492857889856395	-0.0213017365317218	-0.0202799247382124	-0.0224574225211919	-0.102787650524116	-0.113927077861832	-0.0774479113162216	0.000180338780246885	0.000176108931838875	0.00736910634082114
16	10.5789757830327	0.09	-0.411046888537318	-0.438098364416866	-0.38399541265777	0.0972176536024592	-13.936477226285	-14.8409367556705	-13.0320176968994	32	26.96	37.8	-0.456717172963044	-0.428883202229181	-0.401049231495319	-0.445040816665965	-0.417918444660354	-0.390796072654743	-0.461177786094649	-0.433053801683898	-0.404770225954034	-0.411046888537318	32.9853221480614	0.0220770501623834	-51.9543162072872	-0.0480997783461169	-0.0470511546998281	-0.0492857889856395	-0.0213017365317218	-0.0202799247382124	-0.0224574225211919	-0.102787650524116	-0.113927077861832	-0.0774479113162216	0.000180338780246885	0.000176108931838875	0.00736910634082114
16	10.5789757830327	0.09	-0.410623462653079	-0.437864710324805	-0.383382214981354	0.096853772305544	-14.0557448221781	-14.9698407997156	-13.1416488446407	32.17	27.27	37.77	-0.458215116073859	-0.430235353292551	-0.402255590511243	-0.446463456240727	-0.41920127924584	-0.391939102250953	-0.461666666809214	-0.433366335893353	-0.406777798300193	-0.410623462653079	33.0995557234003	-0.033312466688247	-52.0671463610279	-0.0480997783461169	-0.0470511546998281	-0.0492857889856395	-0.0213017365317218	-0.0202799247382124	-0.0224574225211919	-0.102787650524116	-0.113927077861832	-0.0774479113162216	0.000180338780246885	0.000176108931838875	0.00736910634082114
16	10.5789757830327	0.09	-0.410092284619802	-0.437224437719073	-0.382960131520531	0.0967497639347456	-14.0680086564782	-14.9834465373746	-13.1525707755817	32.09	27.19	37.99	-0.459810346721258	-0.43171749049043	-0.403624634259602	-0.4480354881218	-0.420662035906414	-0.393288583691027	-0.463847274251351	-0.43617414789644	-0.40600872508066	-0.410092284619802	33.1775922156784	-0.00965457512127552	-52.0746089796626	-0.0480997783461169	-0.0470511546998281	-0.0492857889856395	-0.0213017365317218	-0.0202799247382124	-0.0224574225211919	-0.102787650524116	-0.113927077861832	-0.0774479113162216	0.000180338780246885	0.000176108931838875	0.00736910634082114
16	10.5789757830327	0.09	-0.408995094574429	-0.436129812944118	-0.38186037620474	0.0964552529183295	-13.8893332557253	-14.7946706456093	-12.9839958658414	32.1	27.01	37.92	-0.45383621026467	-0.426064392974653	-0.398292575684636	-0.442211618888161	-0.415151150804042	-0.388090682719923	-0.456922047167102	-0.429813376648452	-0.40316073039773	-0.408995094574429	33.0301031080874	-0.224542624440336	-52.2175794808841	-0.0480997783461169	-0.0470511546998281	-0.0492857889856395	-0.0213017365317218	-0.0202799247382124	-0.0224574225211919	-0.102787650524116	-0.113927077861832	-0.0774479113162216	0.000180338780246885	0.000176108931838875	0.00736910634082114
16	10.5789757830327	0.09	-0.407781093762117	-0.434608690327182	-0.380953497197052	0.100043824085189	-13.9992704687835	-14.8934775629705	-13.1050633745966	31.77	26.98	37.52	-0.461562045422826	-0.433849776499769	-0.406137507576712	-0.449810819554478	-0.422804096363937	-0.395797373173396	-0.466721583872485	-0.437281241365833	-0.409984235060154	-0.407781093762117	32.8388626724361	0.00762325800407546	-51.8943163694624	-0.0480997783461169	-0.0470511546998281	-0.0492857889856395	-0.0213017365317218	-0.0202799247382124	-0.0224574225211919	-0.102787650524116	-0.113927077861832	-0.0774479113162216	0.000180338780246885	0.000176108931838875	0.00736910634082114
16	10.5789757830327	0.09	-0.4076769316143	-0.434801430058613	-0.380552433169986	0.0940951311866908	-13.767456091506	-14.6772197590395	-12.8576924239725	31.87	27.03	37.71	-0.453428922118516	-0.425323247752072	-0.397217573385627	-0.441863109478213	-0.414474339014442	-0.38708556855067	-0.458174747138587	-0.428472072206527	-0.400644175032779	-0.4076769316143	32.9178821230185	-0.0281397262533275	-51.9705843018766	-0.0480997783461169	-0.0470511546998281	-0.0492857889856395	-0.0213017365317218	-0.0202799247382124	-0.0224574225211919	-0.102787650524116	-0.113927077861832	-0.0774479113162216	0.000180338780246885	0.000176108931838875	0.00736910634082114
16	10.5789757830327	0.09	-0.407660740917683	-0.434761318290241	-0.380560163545124	0.0982840579308086	-14.0779483867533	-14.9860822511539	-13.1698145223527	32.06	27.16	37.88	-0.460337322475396	-0.432441578639131	-0.404545834802866	-0.448555679238807	-0.421373885120829	-0.39419209100285	-0.464738345644249	-0.437283903353248	-0.409769632369576	-0.407660740917683	33.1197057560063	-0.0442416898711319	-52.08336750108	-0.0480997783461169	-0.0470511546998281	-0.0492857889856395	-0.0213017365317218	-0.0202799247382124	-0.0224574225211919	-0.102787650524116	-0.113927077861832	-0.0774479113162216	0.000180338780246885	0.000176108931838875	0.00736910634082114
16	10.5789757830327	0.09	-0.40763238584282	-0.434724823435548	-0.380539948250091	0.0977595845123468	-14.1115644948352	-15.0245708444866	-13.1985581451839	32.12	27.22	37.9	-0.46060386636006	-0.432614098198728	-0.404624330037395	-0.448801654121755	-0.421529077474578	-0.394256500827402	-0.465725705817193	-0.436082758755002	-0.409728568332485	-0.40763238584282	33.1144684723907	-0.0681909751309132	-52.1122909878471	-0.0480997783461169	-0.0470511546998281	-0.0492857889856395	-0.0213017365317218	-0.0202799247382124	-0.0224574225211919	-0.102787650524116	-0.113927077861832	-0.0774479113162216	0.000180338780246885	0.000176108931838875	0.00736910634082114
16	10.5789757830327	0.09	-0.406549941780193	-0.433926701575134	-0.379173181985252	0.0922839830908922	-13.7441033604251	-14.662109137649	-12.8260975832011	32.1	27.19	37.82	-0.449834610166319	-0.421670123935098	-0.393505637703877	-0.438313489736509	-0.410870349596452	-0.383427209456395	-0.454704184157877	-0.425554845760889	-0.397563010300111	-0.406549941780193	33.0463665953602	-0.0434951843377599	-52.0631498432776	-0.0480997783461169	-0.0470511546998281	-0.0492857889856395	-0.0213017365317218	-0.0202799247382124	-0.0224574225211919	-0.102787650524116	-0.113927077861832	-0.0774479113162216	0.000180338780246885	0.000176108931838875	0.00736910634082114
16	10.5789757830327	0.09	-0.406219083188206	-0.433292637322119	-0.379145529054293	0.0954199760894141	-13.8314927903249	-14.7384568285411	-12.9245287521086	32.1	27.16	37.96	-0.452179196657023	-0.424353334358925	-0.396527472060828	-0.440598060462076	-0.4134848693868	-0.386371678311524	-0.454780997333052	-0.427624601009216	-0.3991842761238	-0.406219083188206	33.0811145619314	0.0427796293915664	-51.9734615248069	-0.0480997783461169	-0.0470511546998281	-0.0492857889856395	-0.0213017365317218	-0.0202799247382124	-0.0224574225211919	-0.102787650524116	-0.113927077861832	-0.0774479113162216	0.000180338780246885	0.000176108931838875	0.00736910634082114
16	10.5789757830327	0.09	-0.406097549762323	-0.433496007824074	-0.378699091700572	0.0956267058887859	-13.9810915616457	-14.8967690020688	-13.0654141212227	32.09	27.07	37.84	-0.457168160963549	-0.429066861183987	-0.400965561404426	-0.445461230630786	-0.418079534679466	-0.390697838728145	-0.461265275448412	-0.43343816154242	-0.405076892187857	-0.406097549762323	33.0359627165405	0.0283540750644634	-51.9742983637887	-0.0480997783461169	-0.0470511546998281	-0.0492857889856395	-0.0213017365317218	-0.0202799247382124	-0.0224574225211919	-0.102787650524116	-0.113927077861832	-0.0774479113162216	0.000180338780246885	0.000176108931838875	0.00736910634082114
16	10.5789757830327	0.09	-0.405903916512259	-0.432993262446782	-0.378814570577736	0.0951497986394312	-13.7934025965279	-14.6992874269403	-12.8875177661155	32.02	27.04	38.13	-0.452097508835605	-0.424235731374828	-0.396373953914052	-0.440535334104506	-0.413386108102263	-0.386236882100021	-0.455722104033935	-0.427273882159955	-0.399036989576133	-0.405903916512259	33.086437526121	-0.0702162451793651	-52.0860062035211	-0.0480997783461169	-0.0470511546998281	-0.0492857889856395	-0.0213017365317218	-0.0202799247382124	-0.0224574225211919	-0.102787650524116	-0.113927077861832	-0.0774479113162216	0.000180338780246885	0.000176108931838875	0.00736910634082114
16	10.5789757830327	0.09	-0.405032014493701	-0.4318195737933	-0.378244455194102	0.0960984235563955	-13.7831637367774	-14.6834249169079	-12.8829025566469	32.05	27.09	37.84	-0.45111056022909	-0.423452345090637	-0.395794129952183	-0.439566117694832	-0.412615708365899	-0.385665299036966	-0.454328686010838	-0.426875619405855	-0.399295324485735	-0.405032014493701	33.0567983685081	-0.00190015135299389	-52.0062916839498	-0.0480997783461169	-0.0470511546998281	-0.0492857889856395	-0.0213017365317218	-0.0202799247382124	-0.0224574225211919	-0.102787650524116	-0.113927077861832	-0.0774479113162216	0.000180338780246885	0.000176108931838875	0.00736910634082114
16	10.5789757830327	0.09	-0.4041212392782	-0.431046050047431	-0.377196428508969	0.0951858715826393	-13.6846431845693	-14.5831969886	-12.7860893805386	32.2	27.12	37.89	-0.446061782828906	-0.418577376487349	-0.391092970145793	-0.434617044850747	-0.407837813983022	-0.381058583115297	-0.45093561392122	-0.4222109136676	-0.395439509071749	-0.4041212392782	33.0613742896431	0.192116340833411	-51.816638442088	-0.0480997783461169	-0.0470511546998281	-0.0492857889856395	-0.0213017365317218	-0.0202799247382124	-0.0224574225211919	-0.102787650524116	-0.113927077861832	-0.0774479113162216	0.000180338780246885	0.000176108931838875	0.00736910634082114
16	10.5789757830327	0.09	-0.40335895619283	-0.430532172730603	-0.376185739655056	0.0938419851122485	-13.7692386339033	-14.6804737958389	-12.8580034719678	31.87	27.04	37.61	-0.453551556802603	-0.425399050823792	-0.39724654484498	-0.441982950556828	-0.414548522273079	-0.38711409398933	-0.456945983594473	-0.43203377791703	-0.400383806419056	-0.40335895619283	32.9431105614131	-0.0350386978004362	-51.9980469432465	-0.0480997783461169	-0.0470511546998281	-0.0492857889856395	-0.0213017365317218	-0.0202799247382124	-0.0224574225211919	-0.102787650524116	-0.113927077861832	-0.0774479113162216	0.000180338780246885	0.000176108931838875	0.00736910634082114
16	10.5789757830327	0.09	-0.402154523226236	-0.428915924685224	-0.375393121767248	0.0966222034046574	-13.7063404379842	-14.5988952999649	-12.8137855760035	32.07	26.95	38.02	-0.448223716397265	-0.420819981449841	-0.393416246502417	-0.436748793098285	-0.410046617986103	-0.383344442873922	-0.452840709681028	-0.423934725199874	-0.396711551018349	-0.402154523226236	33.0360327106165	0.0828211125353534	-51.9157103697174	-0.0480997783461169	-0.0470511546998281	-0.0492857889856395	-0.0213017365317218	-0.0202799247382124	-0.0224574225211919	-0.102787650524116	-0.113927077861832	-0.0774479113162216	0.000180338780246885	0.000176108931838875	0.00736910634082114
16	10.5789757830327	0.09	-0.401686318943952	-0.428135118539112	-0.375237519348792	0.0983699996392457	-13.8640014131096	-14.7579007267723	-12.9701020994468	32.03	26.92	38	-0.453741136095254	-0.426257627590531	-0.398774119085809	-0.442134530796507	-0.415354044808509	-0.388573558820511	-0.457008917026131	-0.430412559731528	-0.401645865041171	-0.401686318943952	33.101654381496	0.00468747115192507	-52.0146044479707	-0.0480997783461169	-0.0470511546998281	-0.0492857889856395	-0.0213017365317218	-0.0202799247382124	-0.0224574225211919	-0.102787650524116	-0.113927077861832	-0.0774479113162216	0.000180338780246885	0.000176108931838875	0.00736910634082114
16	10.5789757830327	0.09	-0.401086748571926	-0.427780723455456	-0.374392773688395	0.0986204999711908	-13.7959978592377	-14.6842587164662	-12.9077370020091	31.89	26.92	37.73	-0.453378046671368	-0.42595289841153	-0.398527750151691	-0.441809474236806	-0.415084116839145	-0.388358759441484	-0.457286256046352	-0.430320020507121	-0.402639290850772	-0.401086748571926	32.9039018109634	0.0343428986131537	-51.8962682314582	-0.0480997783461169	-0.0470511546998281	-0.0492857889856395	-0.0213017365317218	-0.0202799247382124	-0.0224574225211919	-0.102787650524116	-0.113927077861832	-0.0774479113162216	0.000180338780246885	0.000176108931838875	0.00736910634082114
16	10.5789757830327	0.09	-0.400560028553045	-0.427554648414894	-0.373565408691195	0.0954593553242202	-13.7889387733131	-14.692906250291	-12.8849712963353	32.13	27.19	37.98	-0.450365201821814	-0.422656899034447	-0.394948596247079	-0.438824273949174	-0.411826016082348	-0.384827758215522	-0.454737256202284	-0.427504433111694	-0.399504564763824	-0.400560028553045	33.1616903755427	-0.0497561974759353	-52.1067916135621	-0.0480997783461169	-0.0470511546998281	-0.0492857889856395	-0.0213017365317218	-0.0202799247382124	-0.0224574225211919	-0.102787650524116	-0.113927077861832	-0.0774479113162216	0.000180338780246885	0.000176108931838875	0.00736910634082114
16	10.5789757830327	0.09	-0.399301168777258	-0.425637232404506	-0.372965105150009	0.0979577592848604	-13.632939183047	-14.5139894386973	-12.7518889273968	31.98	26.85	37.85	-0.446894950858786	-0.419766854041162	-0.392638757223538	-0.435473316266699	-0.409038552878853	-0.382603789491007	-0.45109190066378	-0.423996819379252	-0.396590256846231	-0.399301168777258	32.9647151249652	0.169411336571964	-51.7821226301608	-0.0480997783461169	-0.0470511546998281	-0.0492857889856395	-0.0213017365317218	-0.0202799247382124	-0.0224574225211919	-0.102787650524116	-0.113927077861832	-0.0774479113162216	0.000180338780246885	0.000176108931838875	0.00736910634082114
16	10.5789757830327	0.09	-0.396447498372169	-0.423364736431804	-0.369530260312534	0.0935025014023089	-13.6123563626297	-14.5150121444775	-12.709700580782	31.99	26.98	38.12	-0.446851541145687	-0.419062854286325	-0.391274167426963	-0.435429886803301	-0.408351486799217	-0.381273086795133	-0.450043916547599	-0.42365764938591	-0.394379193380519	-0.396447498372169	33.1078150246606	-0.187355948166726	-52.2095847712187	-0.0480997783461169	-0.0470511546998281	-0.0492857889856395	-0.0213017365317218	-0.0202799247382124	-0.0224574225211919	-0.102787650524116	-0.113927077861832	-0.0774479113162216	0.000180338780246885	0.000176108931838875	0.00736910634082114
16	10.5789757830327	0.09	-0.393727424982388	-0.420563946206408	-0.366890903758368	0.0927833113233184	-13.4510521636736	-14.3468169920654	-12.5552873352818	32.09	27.08	37.87	-0.440268981053129	-0.412780133284498	-0.385291285515867	-0.428994470887988	-0.402209563907678	-0.375424656927367	-0.445029359016434	-0.417545832533787	-0.388285855864744	-0.393727424982388	33.0131906477128	0.131213539891207	-51.8591813319183	-0.0480997783461169	-0.0470511546998281	-0.0492857889856395	-0.0213017365317218	-0.0202799247382124	-0.0224574225211919	-0.102787650524116	-0.113927077861832	-0.0774479113162216	0.000180338780246885	0.000176108931838875	0.00736910634082114
16	10.5789757830327	0.1	-0.445191027330968	-0.47289778459221	-0.417484270069727	0.109111839078985	-15.1373161749305	-16.058490247797	-14.2161421020641	32.08	27.07	37.82	-0.49299671447767	-0.464716609413156	-0.436436504348643	-0.480374956564321	-0.452818881963715	-0.42526280736311	-0.497837110395246	-0.468766031451869	-0.440387898986682	-0.445191027330968	32.974686699137	-0.0839777290388013	-52.0637897697395	-0.0480997783461169	-0.0470511546998281	-0.0492857889856395	-0.0213017365317218	-0.0202799247382124	-0.0224574225211919	-0.102787650524116	-0.113927077861832	-0.0774479113162216	0.000180338780246885	0.000176108931838875	0.00736910634082114
16	10.5789757830327	0.1	-0.444906532625679	-0.472670031684521	-0.417143033566836	0.109458058297346	-15.1863979082423	-16.1089167858886	-14.263879030596	32	27.04	37.82	-0.495759831277457	-0.467368859419385	-0.438977887561313	-0.483085643140215	-0.455420491520143	-0.427755339900071	-0.499946787047553	-0.471661793274109	-0.442560701304031	-0.444906532625679	32.9601742098547	-0.0153824530109769	-51.9968960946399	-0.0480997783461169	-0.0470511546998281	-0.0492857889856395	-0.0213017365317218	-0.0202799247382124	-0.0224574225211919	-0.102787650524116	-0.113927077861832	-0.0774479113162216	0.000180338780246885	0.000176108931838875	0.00736910634082114
16	10.5789757830327	0.1	-0.444342597616144	-0.471972431227965	-0.416712764004324	0.109218458092077	-15.1961726239313	-16.1204215835703	-14.2719236642922	32.03	27.08	37.81	-0.495550545380681	-0.4671386286301	-0.43872671187952	-0.482873226992615	-0.455188152171722	-0.427503077350829	-0.495532707748567	-0.470497551358745	-0.443793255000954	-0.444342597616144	33.0374580598575	-0.0107033564200212	-52.0090319644734	-0.0480997783461169	-0.0470511546998281	-0.0492857889856395	-0.0213017365317218	-0.0202799247382124	-0.0224574225211919	-0.102787650524116	-0.113927077861832	-0.0774479113162216	0.000180338780246885	0.000176108931838875	0.00736910634082114
16	10.5789757830327	0.1	-0.443977372248935	-0.471837305429315	-0.416117439068554	0.10806330111985	-15.144690124212	-16.0713182136664	-14.2180620347576	31.92	26.99	37.78	-0.495810833196683	-0.467223741647144	-0.438636650097606	-0.483153593961222	-0.455296284079534	-0.427438974197846	-0.500976699274773	-0.471661225016504	-0.442077935516918	-0.443977372248935	32.9091043477032	-0.0653766162794972	-52.0098144285799	-0.0480997783461169	-0.0470511546998281	-0.0492857889856395	-0.0213017365317218	-0.0202799247382124	-0.0224574225211919	-0.102787650524116	-0.113927077861832	-0.0774479113162216	0.000180338780246885	0.000176108931838875	0.00736910634082114
16	10.5789757830327	0.1	-0.443952176554743	-0.471866802721699	-0.416037550387786	0.107192963902821	-15.069523237296	-15.9957393734102	-14.1433071011818	31.71	26.94	37.64	-0.496688572532177	-0.467928353341086	-0.439168134149996	-0.4840577349309	-0.456028890847008	-0.428000046763116	-0.500154498629475	-0.47153487090243	-0.443732902706901	-0.443952176554743	32.8241002647877	-0.0133106400344642	-51.926820227572	-0.0480997783461169	-0.0470511546998281	-0.0492857889856395	-0.0213017365317218	-0.0202799247382124	-0.0224574225211919	-0.102787650524116	-0.113927077861832	-0.0774479113162216	0.000180338780246885	0.000176108931838875	0.00736910634082114
16	10.5789757830327	0.1	-0.442721240176847	-0.470383180505484	-0.415059299848211	0.10777309544164	-15.1086839644932	-16.0345033794167	-14.1828645495696	32.08	27.24	37.79	-0.492151903405201	-0.463735445690082	-0.435318987974963	-0.479550144974905	-0.451861302723818	-0.424172460472732	-0.496003579685325	-0.466953416557182	-0.439723834637128	-0.442721240176847	33.0757829746799	0.157366275847684	-51.8783411757354	-0.0480997783461169	-0.0470511546998281	-0.0492857889856395	-0.0213017365317218	-0.0202799247382124	-0.0224574225211919	-0.102787650524116	-0.113927077861832	-0.0774479113162216	0.000180338780246885	0.000176108931838875	0.00736910634082114
16	10.5789757830327	0.1	-0.442334134667382	-0.470026746286985	-0.414641523047779	0.104568350001726	-14.8152424549767	-15.7385407294058	-13.8919441805476	31.99	27.14	37.76	-0.484419250105578	-0.456000893828935	-0.427582537552291	-0.472035859033502	-0.444343971862541	-0.416652084691579	-0.488507829352585	-0.459717683862628	-0.430325406185506	-0.442334134667382	32.9884106836105	0.0865846100311051	-51.8971227581472	-0.0480997783461169	-0.0470511546998281	-0.0492857889856395	-0.0213017365317218	-0.0202799247382124	-0.0224574225211919	-0.102787650524116	-0.113927077861832	-0.0774479113162216	0.000180338780246885	0.000176108931838875	0.00736910634082114
16	10.5789757830327	0.1	-0.442205000970442	-0.469948697599101	-0.414461304341783	0.106511651221582	-14.8998440888168	-15.8189060253675	-13.9807821522661	32.01	27.13	37.87	-0.486662325655468	-0.458387752259183	-0.430113178862898	-0.474218121287075	-0.446666543181824	-0.419114965076573	-0.491787131153808	-0.461972322177092	-0.434101686159397	-0.442205000970442	32.940563682963	0.0946690803684719	-51.8734673401106	-0.0480997783461169	-0.0470511546998281	-0.0492857889856395	-0.0213017365317218	-0.0202799247382124	-0.0224574225211919	-0.102787650524116	-0.113927077861832	-0.0774479113162216	0.000180338780246885	0.000176108931838875	0.00736910634082114
16	10.5789757830327	0.1	-0.441913412598521	-0.469738367329476	-0.414088457867566	0.105024970797718	-14.8756100723198	-15.8004171144375	-13.9508030302021	31.86	26.97	37.55	-0.488319185594563	-0.459737596996729	-0.431156008398894	-0.475866301039474	-0.448013586575013	-0.420160872110552	-0.492001992406275	-0.463544270710448	-0.433736187024143	-0.441913412598521	32.7877936953277	0.113019095900477	-51.7882782348534	-0.0480997783461169	-0.0470511546998281	-0.0492857889856395	-0.0213017365317218	-0.0202799247382124	-0.0224574225211919	-0.102787650524116	-0.113927077861832	-0.0774479113162216	0.000180338780246885	0.000176108931838875	0.00736910634082114
16	10.5789757830327	0.1	-0.441565652586242	-0.469044660380607	-0.414086644791877	0.106818875104519	-14.9275786846832	-15.8468681964535	-14.008289172913	31.89	27.06	37.79	-0.489309177956763	-0.460923960781218	-0.432538743605674	-0.476824308585944	-0.449163348678531	-0.421502388771119	-0.493070770176571	-0.465945044525466	-0.436136391512036	-0.441565652586242	33.0024952658789	-0.0311054124866884	-52.0222746121854	-0.0480997783461169	-0.0470511546998281	-0.0492857889856395	-0.0213017365317218	-0.0202799247382124	-0.0224574225211919	-0.102787650524116	-0.113927077861832	-0.0774479113162216	0.000180338780246885	0.000176108931838875	0.00736910634082114
16	10.5789757830327	0.1	-0.441204776464937	-0.46867871790444	-0.413730835025435	0.110233345496504	-15.1395753519328	-16.0556111176017	-14.223539586264	31.91	26.87	37.84	-0.495465348175874	-0.46719710125246	-0.438928854329045	-0.482819030681523	-0.455272305912823	-0.427725581144123	-0.498977507553415	-0.471202548912916	-0.442522527053744	-0.441204776464937	32.8853901355339	-0.129960925821154	-52.0618247179515	-0.0480997783461169	-0.0470511546998281	-0.0492857889856395	-0.0213017365317218	-0.0202799247382124	-0.0224574225211919	-0.102787650524116	-0.113927077861832	-0.0774479113162216	0.000180338780246885	0.000176108931838875	0.00736910634082114
16	10.5789757830327	0.1	-0.440680589485397	-0.468275979165903	-0.41308519980489	0.105717727255449	-14.9160234144068	-15.8399418356419	-13.9921049931716	32	27.04	37.96	-0.487425391043408	-0.458994649160922	-0.430563907278435	-0.474963421358096	-0.447259566195056	-0.419555711032016	-0.492155330065684	-0.463773169620687	-0.434388641469212	-0.440680589485397	33.0270283445718	0.161037854053329	-51.8378753603309	-0.0480997783461169	-0.0470511546998281	-0.0492857889856395	-0.0213017365317218	-0.0202799247382124	-0.0224574225211919	-0.102787650524116	-0.113927077861832	-0.0774479113162216	0.000180338780246885	0.000176108931838875	0.00736910634082114
16	10.5789757830327	0.1	-0.440356730755014	-0.46774194990855	-0.412971511601478	0.107756889500362	-14.8946075199054	-15.8073858266527	-13.9818292131581	31.89	27.09	37.91	-0.488032547953757	-0.459851700871015	-0.431670853788273	-0.475579382463756	-0.448117628305945	-0.420655874148135	-0.492001542233395	-0.464699591436738	-0.434603858761942	-0.440356730755014	32.9656340451281	0.109053013574038	-51.8630405683193	-0.0480997783461169	-0.0470511546998281	-0.0492857889856395	-0.0213017365317218	-0.0202799247382124	-0.0224574225211919	-0.102787650524116	-0.113927077861832	-0.0774479113162216	0.000180338780246885	0.000176108931838875	0.00736910634082114
16	10.5789757830327	0.1	-0.43962196203861	-0.466978653748514	-0.412265270328707	0.108169420689798	-14.9876781016371	-15.9041949491999	-14.0711612540742	31.92	27.13	37.49	-0.49063383269518	-0.462359897731116	-0.434085962767053	-0.478108434471288	-0.450556305202596	-0.423004175933904	-0.494095075199946	-0.467461183684086	-0.437720338995606	-0.43962196203861	32.9158118454144	0.0024916850134987	-51.9541775950378	-0.0480997783461169	-0.0470511546998281	-0.0492857889856395	-0.0213017365317218	-0.0202799247382124	-0.0224574225211919	-0.102787650524116	-0.113927077861832	-0.0774479113162216	0.000180338780246885	0.000176108931838875	0.00736910634082114
16	10.5789757830327	0.1	-0.439544713414303	-0.467263100217633	-0.411826326610973	0.105246403829208	-14.876117436317	-15.7998683046373	-13.9523665679968	31.89	27.02	37.63	-0.487780527258671	-0.459262081603484	-0.430743635948297	-0.47533349131084	-0.447542770725453	-0.419752050140066	-0.489635487679286	-0.463432933676116	-0.433489334589793	-0.439544713414303	32.8719548825135	0.133789623666535	-51.7969370246738	-0.0480997783461169	-0.0470511546998281	-0.0492857889856395	-0.0213017365317218	-0.0202799247382124	-0.0224574225211919	-0.102787650524116	-0.113927077861832	-0.0774479113162216	0.000180338780246885	0.000176108931838875	0.00736910634082114
16	10.5789757830327	0.1	-0.439536637541062	-0.46691829399037	-0.412154981091754	0.108197217032335	-14.9707630271114	-15.8861136265864	-14.0554124276364	32.14	27.19	37.96	-0.486710398117608	-0.458666367641705	-0.430622337165802	-0.474234665460439	-0.446909480992757	-0.419584296525076	-0.491137438612832	-0.461997848454827	-0.435343126298319	-0.439536637541062	33.0839253759079	0.024286750258612	-52.0000485068402	-0.0480997783461169	-0.0470511546998281	-0.0492857889856395	-0.0213017365317218	-0.0202799247382124	-0.0224574225211919	-0.102787650524116	-0.113927077861832	-0.0774479113162216	0.000180338780246885	0.000176108931838875	0.00736910634082114
16	10.5789757830327	0.1	-0.439482729185245	-0.466954281632827	-0.412011176737664	0.106792971640575	-14.8469975502433	-15.7614487517903	-13.9325463486964	31.84	26.92	37.76	-0.487398318017746	-0.459120335164637	-0.430842352311528	-0.474973210144976	-0.447416109934226	-0.419859009723476	-0.492010476618894	-0.46455212741053	-0.433837710588125	-0.439482729185245	32.8106425323295	-0.158063046932164	-52.0527771896565	-0.0480997783461169	-0.0470511546998281	-0.0492857889856395	-0.0213017365317218	-0.0202799247382124	-0.0224574225211919	-0.102787650524116	-0.113927077861832	-0.0774479113162216	0.000180338780246885	0.000176108931838875	0.00736910634082114
16	10.5789757830327	0.1	-0.438607429601613	-0.465908643293057	-0.41130621591017	0.109261907867721	-14.9755600169445	-15.8861877291529	-14.0649323047361	31.89	27.18	37.81	-0.490463879111312	-0.462349519154683	-0.434235159198054	-0.477948649328925	-0.450551687105396	-0.423154724881867	-0.495635499562538	-0.466348128815132	-0.437741276837432	-0.438607429601613	32.9891980823421	-0.0413214805533779	-52.0203745150922	-0.0480997783461169	-0.0470511546998281	-0.0492857889856395	-0.0213017365317218	-0.0202799247382124	-0.0224574225211919	-0.102787650524116	-0.113927077861832	-0.0774479113162216	0.000180338780246885	0.000176108931838875	0.00736910634082114
16	10.5789757830327	0.1	-0.438581232546686	-0.465882260334664	-0.411280204758708	0.108377027362741	-14.8010249303056	-15.7051551084593	-13.8968947521519	31.96	26.94	37.78	-0.483898569516123	-0.456041009572046	-0.428183449627969	-0.471536137465786	-0.444390270454054	-0.417244403442323	-0.487266343372043	-0.459524936478396	-0.431420752609677	-0.438581232546686	32.8918242860047	-0.018589938171008	-51.9526618562844	-0.0480997783461169	-0.0470511546998281	-0.0492857889856395	-0.0213017365317218	-0.0202799247382124	-0.0224574225211919	-0.102787650524116	-0.113927077861832	-0.0774479113162216	0.000180338780246885	0.000176108931838875	0.00736910634082114
16	10.5789757830327	0.1	-0.438508201042245	-0.46605799090019	-0.410958411184301	0.10687990886757	-14.9404766072161	-15.8602662435619	-14.0206869708704	31.78	26.86	37.57	-0.49141739423919	-0.462918463679009	-0.434419533118828	-0.478904447511138	-0.451131184385782	-0.423357921260426	-0.496992581402464	-0.467141011613302	-0.43748805252727	-0.438508201042245	32.8375296662735	-0.0131294160218404	-51.9298923855122	-0.0480997783461169	-0.0470511546998281	-0.0492857889856395	-0.0213017365317218	-0.0202799247382124	-0.0224574225211919	-0.102787650524116	-0.113927077861832	-0.0774479113162216	0.000180338780246885	0.000176108931838875	0.00736910634082114
16	10.5789757830327	0.1	-0.43833433353011	-0.465597277240595	-0.411071389819624	0.107360773888246	-14.7862944255015	-15.6943066273647	-13.8782822236383	32.01	27.04	37.66	-0.482808310665518	-0.454874879284685	-0.426941447903852	-0.470462342612675	-0.44324320144561	-0.416024060278544	-0.488129016155948	-0.460104301144096	-0.430349695523542	-0.43833433353011	32.9443212888581	0.0119483078715608	-51.9555405350526	-0.0480997783461169	-0.0470511546998281	-0.0492857889856395	-0.0213017365317218	-0.0202799247382124	-0.0224574225211919	-0.102787650524116	-0.113927077861832	-0.0774479113162216	0.000180338780246885	0.000176108931838875	0.00736910634082114
16	10.5789757830327	0.1	-0.438078606591649	-0.465512762292075	-0.410644450891224	0.106278422071725	-14.7350942297411	-15.6451094545999	-13.8250790048823	32.08	27.21	37.74	-0.480224052488853	-0.452291285359522	-0.424358518230191	-0.467928071519974	-0.440710513825177	-0.413492956130381	-0.484258656228265	-0.455278779644322	-0.428465127525535	-0.438078606591649	32.9522370688003	0.0864821777986304	-51.8829666038863	-0.0480997783461169	-0.0470511546998281	-0.0492857889856395	-0.0213017365317218	-0.0202799247382124	-0.0224574225211919	-0.102787650524116	-0.113927077861832	-0.0774479113162216	0.000180338780246885	0.000176108931838875	0.00736910634082114
16	10.5789757830327	0.1	-0.438073596570475	-0.465382582299625	-0.410764610841326	0.107952290375431	-14.9521865744715	-15.8675635536948	-14.0368095952482	31.83	26.9	37.98	-0.490852223091515	-0.462535662474121	-0.434219101856726	-0.478341678808984	-0.45074683354474	-0.423151988280495	-0.496129840691601	-0.467305371894909	-0.439519611988928	-0.438073596570475	32.9532865481357	-0.110963023396958	-52.0673939130395	-0.0480997783461169	-0.0470511546998281	-0.0492857889856395	-0.0213017365317218	-0.0202799247382124	-0.0224574225211919	-0.102787650524116	-0.113927077861832	-0.0774479113162216	0.000180338780246885	0.000176108931838875	0.00736910634082114
16	10.5789757830327	0.1	-0.437922125180783	-0.465152768412396	-0.410691481949169	0.108141521166711	-14.9209929603652	-15.8335638877799	-14.0084220329504	32.18	27.21	38.06	-0.484516531064427	-0.456591314528529	-0.42866609799263	-0.472088284459909	-0.444879372642923	-0.417670460825938	-0.489670200942117	-0.460602104596187	-0.434057207120987	-0.437922125180783	33.1567741520068	-0.129382576464232	-52.1884790392949	-0.0480997783461169	-0.0470511546998281	-0.0492857889856395	-0.0213017365317218	-0.0202799247382124	-0.0224574225211919	-0.102787650524116	-0.113927077861832	-0.0774479113162216	0.000180338780246885	0.000176108931838875	0.00736910634082114
16	10.5789757830327	0.1	-0.437845130101698	-0.465144911675409	-0.410545348527987	0.107468185338232	-14.8090394802294	-15.7179391671425	-13.9001397933163	31.8	26.91	37.75	-0.486597496137035	-0.458459690844075	-0.430321885551116	-0.474201061487799	-0.446780087800543	-0.419359114113287	-0.493056255908271	-0.463037594555195	-0.434095823615693	-0.437845130101698	32.8691377030637	0.0599266902658641	-51.8572536686417	-0.0480997783461169	-0.0470511546998281	-0.0492857889856395	-0.0213017365317218	-0.0202799247382124	-0.0224574225211919	-0.102787650524116	-0.113927077861832	-0.0774479113162216	0.000180338780246885	0.000176108931838875	0.00736910634082114
16	10.5789757830327	0.1	-0.437751354425298	-0.464974397699234	-0.410528311151362	0.108650354749658	-14.8974967767993	-15.8062353055015	-13.9887582480972	32.04	27.05	37.56	-0.485839835060421	-0.457907733053561	-0.4299756310467	-0.473410149362955	-0.44619265991719	-0.418975170471425	-0.491475626025031	-0.462781502075723	-0.433031205125444	-0.437751354425298	32.9312540467877	-0.0485068262811699	-52.000559480104	-0.0480997783461169	-0.0470511546998281	-0.0492857889856395	-0.0213017365317218	-0.0202799247382124	-0.0224574225211919	-0.102787650524116	-0.113927077861832	-0.0774479113162216	0.000180338780246885	0.000176108931838875	0.00736910634082114
16	10.5789757830327	0.1	-0.437747115834616	-0.465271663370752	-0.410222568298481	0.107833174205882	-14.9240861863595	-15.8383083732887	-14.0098639994302	31.91	27.01	37.73	-0.488655843659058	-0.46044954766351	-0.432243251667962	-0.476181766061584	-0.448695501412333	-0.421209236763082	-0.492268618023266	-0.464607775487979	-0.435626771944622	-0.437747115834616	32.9429615343547	0.059301829584396	-51.8974739763324	-0.0480997783461169	-0.0470511546998281	-0.0492857889856395	-0.0213017365317218	-0.0202799247382124	-0.0224574225211919	-0.102787650524116	-0.113927077861832	-0.0774479113162216	0.000180338780246885	0.000176108931838875	0.00736910634082114
16	10.5789757830327	0.1	-0.437731837652859	-0.46499321610076	-0.410470459204957	0.108101767536142	-14.9276705149412	-15.8408380492732	-14.0145029806092	32.05	27.19	37.85	-0.486698896064106	-0.458642449208292	-0.430586002352479	-0.474244154893497	-0.446905679223938	-0.41956720355438	-0.492104508749036	-0.463318518175935	-0.433325322762241	-0.437731837652859	33.0694440404174	0.023178793155001	-52.0029105788124	-0.0480997783461169	-0.0470511546998281	-0.0492857889856395	-0.0213017365317218	-0.0202799247382124	-0.0224574225211919	-0.102787650524116	-0.113927077861832	-0.0774479113162216	0.000180338780246885	0.000176108931838875	0.00736910634082114
16	10.5789757830327	0.1	-0.437685898439332	-0.46513164055029	-0.410240156328373	0.107371399645266	-14.8731340191255	-15.786428326902	-13.959839711349	32.04	27.11	37.91	-0.485125807661499	-0.457059760705349	-0.4289937137492	-0.472712806205101	-0.445364890249694	-0.418016974294288	-0.4904411966692	-0.461023596203293	-0.433611820033088	-0.437685898439332	32.9992449704356	0.0336247803245762	-51.9495102124027	-0.0480997783461169	-0.0470511546998281	-0.0492857889856395	-0.0213017365317218	-0.0202799247382124	-0.0224574225211919	-0.102787650524116	-0.113927077861832	-0.0774479113162216	0.000180338780246885	0.000176108931838875	0.00736910634082114
16	10.5789757830327	0.1	-0.437680178358189	-0.46520359437021	-0.410156762346168	0.106526775136867	-14.9571840881905	-15.8797096059671	-14.0346585704138	32.28	27.1	37.73	-0.48452388083109	-0.456375655508953	-0.428227430186817	-0.472074458780798	-0.444649477762742	-0.417224496744686	-0.487912718524688	-0.459486763373584	-0.432720108156312	-0.437680178358189	33.0731223628198	0.0586983421524605	-51.9616505937377	-0.0480997783461169	-0.0470511546998281	-0.0492857889856395	-0.0213017365317218	-0.0202799247382124	-0.0224574225211919	-0.102787650524116	-0.113927077861832	-0.0774479113162216	0.000180338780246885	0.000176108931838875	0.00736910634082114
16	10.5789757830327	0.1	-0.437511112200724	-0.465269731834939	-0.409752492566509	0.104702161830081	-14.8753483402263	-15.8017306558029	-13.9489660246497	31.82	27.17	37.67	-0.489019120161155	-0.460350193018688	-0.43168126587622	-0.476558379723983	-0.448619968107405	-0.420681556490826	-0.493051845024335	-0.464827659022174	-0.435907812206327	-0.437511112200724	32.9055966643043	0.103748706970474	-51.8564689918117	-0.0480997783461169	-0.0470511546998281	-0.0492857889856395	-0.0213017365317218	-0.0202799247382124	-0.0224574225211919	-0.102787650524116	-0.113927077861832	-0.0774479113162216	0.000180338780246885	0.000176108931838875	0.00736910634082114
16	10.5789757830327	0.1	-0.437325012289022	-0.464823183710542	-0.409826840867503	0.107744322884748	-14.9783320128651	-15.8963011555629	-14.0603628701672	32.22	27.15	37.83	-0.485933409756154	-0.457872046851866	-0.429810683947578	-0.473461291247377	-0.446120160038694	-0.418779028830012	-0.489700930066147	-0.46119207970066	-0.433665892309657	-0.437325012289022	33.0514894438835	-0.127401042641051	-52.1376847465719	-0.0480997783461169	-0.0470511546998281	-0.0492857889856395	-0.0213017365317218	-0.0202799247382124	-0.0224574225211919	-0.102787650524116	-0.113927077861832	-0.0774479113162216	0.000180338780246885	0.000176108931838875	0.00736910634082114
16	10.5789757830327	0.1	-0.437322559331294	-0.464972506721442	-0.409672611941146	0.102330423065067	-14.6874555788421	-15.6139004950911	-13.761010662593	31.99	27.27	37.76	-0.480559491771137	-0.452045674980351	-0.423531858189565	-0.468274415926874	-0.440489529493062	-0.412704643059251	-0.484462240280507	-0.455961483686407	-0.427740715744119	-0.437322559331294	33.0362679738466	-0.0158110713295876	-52.0280088330888	-0.0480997783461169	-0.0470511546998281	-0.0492857889856395	-0.0213017365317218	-0.0202799247382124	-0.0224574225211919	-0.102787650524116	-0.113927077861832	-0.0774479113162216	0.000180338780246885	0.000176108931838875	0.00736910634082114
16	10.5789757830327	0.1	-0.436928660091656	-0.464127637071788	-0.409729683111525	0.109229915124789	-15.0114430266846	-15.9244027615004	-14.0984832918687	32.2	27.19	38.06	-0.48699189608833	-0.459072230970014	-0.431152565851699	-0.474495596745139	-0.447292355238146	-0.420089113731152	-0.491168469063997	-0.464834315213291	-0.433999013250041	-0.436928660091656	33.1333476661506	0.00401851810915841	-52.0449106959915	-0.0480997783461169	-0.0470511546998281	-0.0492857889856395	-0.0213017365317218	-0.0202799247382124	-0.0224574225211919	-0.102787650524116	-0.113927077861832	-0.0774479113162216	0.000180338780246885	0.000176108931838875	0.00736910634082114
16	10.5789757830327	0.1	-0.436819010820531	-0.464091937714341	-0.409546083926722	0.10813957463884	-14.969882289051	-15.8854525368472	-14.0543120412547	32.15	27.21	37.89	-0.48652157671841	-0.45848053227721	-0.430439487836011	-0.474048156065108	-0.446726026795631	-0.419403897526154	-0.489601586482695	-0.462146944873454	-0.435077428789542	-0.436819010820531	33.1126234340214	-0.0148022817952829	-52.0564770926492	-0.0480997783461169	-0.0470511546998281	-0.0492857889856395	-0.0213017365317218	-0.0202799247382124	-0.0224574225211919	-0.102787650524116	-0.113927077861832	-0.0774479113162216	0.000180338780246885	0.000176108931838875	0.00736910634082114
16	10.5789757830327	0.1	-0.436808624724849	-0.464361870144875	-0.409255379304823	0.104547441766591	-14.7020508274887	-15.618397217669	-13.7857044373084	31.85	26.94	37.67	-0.482789121581516	-0.454463419359072	-0.426137717136628	-0.470478705549847	-0.442875267279012	-0.415271829008177	-0.487330741860733	-0.457773165696235	-0.430512955978092	-0.436808624724849	32.848137405086	-0.0457588744653127	-51.9714248605512	-0.0480997783461169	-0.0470511546998281	-0.0492857889856395	-0.0213017365317218	-0.0202799247382124	-0.0224574225211919	-0.102787650524116	-0.113927077861832	-0.0774479113162216	0.000180338780246885	0.000176108931838875	0.00736910634082114
16	10.5789757830327	0.1	-0.436742132258568	-0.463936242285653	-0.409548022231483	0.107058921108766	-14.7076578973578	-15.612266383516	-13.8030494111995	32.18	27.06	37.9	-0.477796757354574	-0.450112179680561	-0.422427602006548	-0.465541658641065	-0.438567167896305	-0.411592677151545	-0.482864181479171	-0.454544042924042	-0.426820932458778	-0.436742132258568	32.966776366595	0.0356228940272467	-51.9334643307863	-0.0480997783461169	-0.0470511546998281	-0.0492857889856395	-0.0213017365317218	-0.0202799247382124	-0.0224574225211919	-0.102787650524116	-0.113927077861832	-0.0774479113162216	0.000180338780246885	0.000176108931838875	0.00736910634082114
16	10.5789757830327	0.1	-0.436709429562015	-0.464344220107619	-0.409074639016411	0.103161886968995	-14.6653578503857	-15.5862467160359	-13.7444689847355	32.06	27.16	37.8	-0.478754930563008	-0.450468448707372	-0.422181966851735	-0.466501644956959	-0.438939129203478	-0.411376613449997	-0.481366600962924	-0.453612885262462	-0.426791017338077	-0.436709429562015	33.021225004119	0.162652115439467	-51.8436723403124	-0.0480997783461169	-0.0470511546998281	-0.0492857889856395	-0.0213017365317218	-0.0202799247382124	-0.0224574225211919	-0.102787650524116	-0.113927077861832	-0.0774479113162216	0.000180338780246885	0.000176108931838875	0.00736910634082114
16	10.5789757830327	0.1	-0.436668387682904	-0.464290567790958	-0.40904620757485	0.105107171957422	-14.8867490533686	-15.8118441385179	-13.9616539682193	31.93	27.08	37.75	-0.487559684693999	-0.459034291698971	-0.430508898703942	-0.475109365862889	-0.447312396994629	-0.419515428126368	-0.492995260170797	-0.464250904261695	-0.436150740191764	-0.436668387682904	32.9582180395214	0.0607406578701683	-51.9152218684576	-0.0480997783461169	-0.0470511546998281	-0.0492857889856395	-0.0213017365317218	-0.0202799247382124	-0.0224574225211919	-0.102787650524116	-0.113927077861832	-0.0774479113162216	0.000180338780246885	0.000176108931838875	0.00736910634082114
16	10.5789757830327	0.1	-0.436535037800972	-0.464340465665195	-0.408729609936749	0.103150526433215	-14.708394115976	-15.6320420872542	-13.7847461446979	31.95	27.12	37.6	-0.481825060860896	-0.453355540532646	-0.424886020204397	-0.46951830706497	-0.441775953930436	-0.414033600795902	-0.486052158249285	-0.45888583898521	-0.429467279369214	-0.436535037800972	32.8461848107918	0.0251404460970993	-51.8997144184934	-0.0480997783461169	-0.0470511546998281	-0.0492857889856395	-0.0213017365317218	-0.0202799247382124	-0.0224574225211919	-0.102787650524116	-0.113927077861832	-0.0774479113162216	0.000180338780246885	0.000176108931838875	0.00736910634082114
16	10.5789757830327	0.1	-0.436356455246017	-0.463564588849887	-0.409148321642146	0.106913363749046	-14.7703605720985	-15.679517942447	-13.86120320175	31.95	26.93	37.97	-0.483187575686683	-0.455170544339876	-0.427153512993069	-0.470844498905228	-0.443543165532672	-0.416241832160116	-0.487556946673485	-0.459796313433428	-0.431555027533418	-0.436356455246017	32.9760531762541	-0.0101305502637784	-51.981123943067	-0.0480997783461169	-0.0470511546998281	-0.0492857889856395	-0.0213017365317218	-0.0202799247382124	-0.0224574225211919	-0.102787650524116	-0.113927077861832	-0.0774479113162216	0.000180338780246885	0.000176108931838875	0.00736910634082114
16	10.5789757830327	0.1	-0.436320645739971	-0.463962374375206	-0.408678917104737	0.104595954134812	-14.8499027927627	-15.775224737385	-13.9245808481404	32.01	26.99	37.84	-0.485273229956111	-0.456808724613632	-0.428344219271152	-0.472863863685111	-0.445127250282085	-0.417390636879059	-0.489809347868326	-0.460470365742363	-0.43186566163063	-0.436320645739971	32.9715499391709	-0.0201897507654879	-51.9945232937504	-0.0480997783461169	-0.0470511546998281	-0.0492857889856395	-0.0213017365317218	-0.0202799247382124	-0.0224574225211919	-0.102787650524116	-0.113927077861832	-0.0774479113162216	0.000180338780246885	0.000176108931838875	0.00736910634082114
16	10.5789757830327	0.1	-0.436134195354226	-0.464062045700691	-0.408206345007762	0.104376550025795	-14.9108468338222	-15.8410562599593	-13.980637407685	32.09	27.07	37.72	-0.486091540890018	-0.457547552037182	-0.429003563184345	-0.473643114911721	-0.445830115394164	-0.418017115876606	-0.488759717194655	-0.460653175641976	-0.432247016648596	-0.436134195354226	32.9652074794787	0.0848594201426105	-51.8917349147502	-0.0480997783461169	-0.0470511546998281	-0.0492857889856395	-0.0213017365317218	-0.0202799247382124	-0.0224574225211919	-0.102787650524116	-0.113927077861832	-0.0774479113162216	0.000180338780246885	0.000176108931838875	0.00736910634082114
16	10.5789757830327	0.1	-0.435917130248686	-0.463060474113557	-0.408773786383814	0.106496046438949	-14.7284011527747	-15.6369625253293	-13.8198397802201	32	27.01	37.8	-0.481222548651211	-0.453261861363092	-0.425301174074973	-0.468919817954699	-0.44167396168761	-0.414428105420521	-0.486477138673861	-0.456489540378436	-0.42982911192542	-0.435917130248686	32.9750192604794	0.1344434305242	-51.8391001174013	-0.0480997783461169	-0.0470511546998281	-0.0492857889856395	-0.0213017365317218	-0.0202799247382124	-0.0224574225211919	-0.102787650524116	-0.113927077861832	-0.0774479113162216	0.000180338780246885	0.000176108931838875	0.00736910634082114
16	10.5789757830327	0.1	-0.435882547166442	-0.463340308831252	-0.408424785501632	0.108457077416485	-14.9716304424547	-15.8858035598662	-14.0574573250433	32.02	27.11	37.92	-0.48858140764872	-0.460465235441485	-0.43234906323425	-0.476086037916996	-0.448688931072606	-0.421291824228216	-0.490298440142041	-0.465206673941381	-0.433967614350747	-0.435882547166442	32.9973352894368	-0.173479411298734	-52.1577641054459	-0.0480997783461169	-0.0470511546998281	-0.0492857889856395	-0.0213017365317218	-0.0202799247382124	-0.0224574225211919	-0.102787650524116	-0.113927077861832	-0.0774479113162216	0.000180338780246885	0.000176108931838875	0.00736910634082114
16	10.5789757830327	0.1	-0.435857354112201	-0.463134202693089	-0.408580505531312	0.106762855920177	-14.8168940439543	-15.7296352112532	-13.9041528766553	32.28	27.03	37.91	-0.47985066813014	-0.452006445865852	-0.424162223601564	-0.467519914363417	-0.440391206886062	-0.413262499408707	-0.484879705422614	-0.452206091470289	-0.427088625588989	-0.435857354112201	33.0953987037271	0.107001405791484	-51.921653789581	-0.0480997783461169	-0.0470511546998281	-0.0492857889856395	-0.0213017365317218	-0.0202799247382124	-0.0224574225211919	-0.102787650524116	-0.113927077861832	-0.0774479113162216	0.000180338780246885	0.000176108931838875	0.00736910634082114
16	10.5789757830327	0.1	-0.43570105622788	-0.462893920426226	-0.408508192029534	0.108059774367971	-14.8615351197466	-15.7708550021635	-13.9522152373297	31.98	26.99	37.94	-0.485609381038895	-0.457609994499214	-0.429610607959533	-0.47319851456164	-0.445914716849847	-0.418630919138054	-0.489328466731166	-0.461723957243992	-0.43331607708601	-0.43570105622788	33.018041113166	-0.00715597281995255	-52.0026434895369	-0.0480997783461169	-0.0470511546998281	-0.0492857889856395	-0.0213017365317218	-0.0202799247382124	-0.0224574225211919	-0.102787650524116	-0.113927077861832	-0.0774479113162216	0.000180338780246885	0.000176108931838875	0.00736910634082114
16	10.5789757830327	0.1	-0.435620568459173	-0.463266360709656	-0.40797477620869	0.102996436828102	-14.6884580795317	-15.6116231415013	-13.765293017562	32.09	27.15	37.81	-0.479061261972709	-0.450732841821404	-0.422404421670098	-0.466793026272712	-0.439190066021866	-0.41158710577102	-0.484277379735969	-0.4551273813781	-0.4249229968839	-0.435620568459173	33.0385349244422	0.0269201965867098	-51.9798715477718	-0.0480997783461169	-0.0470511546998281	-0.0492857889856395	-0.0213017365317218	-0.0202799247382124	-0.0224574225211919	-0.102787650524116	-0.113927077861832	-0.0774479113162216	0.000180338780246885	0.000176108931838875	0.00736910634082114
16	10.5789757830327	0.1	-0.435588263613565	-0.46287356897068	-0.408302958256449	0.107293997283834	-14.8180695948151	-15.7283502488032	-13.9077889408269	32.06	27.04	38.03	-0.483100738537822	-0.455141210090022	-0.427181681642222	-0.470735938520065	-0.443492024746948	-0.416248110973832	-0.486137005054056	-0.459154234565393	-0.430581910848699	-0.435588263613565	33.0412159712618	0.0314155776397659	-51.9660539037907	-0.0480997783461169	-0.0470511546998281	-0.0492857889856395	-0.0213017365317218	-0.0202799247382124	-0.0224574225211919	-0.102787650524116	-0.113927077861832	-0.0774479113162216	0.000180338780246885	0.000176108931838875	0.00736910634082114
16	10.5789757830327	0.1	-0.435551154727931	-0.462802170229185	-0.408300139226676	0.106318177741547	-14.8433773727566	-15.7598881935246	-13.9268665519887	31.97	27.11	37.89	-0.485395410146433	-0.457167408761684	-0.428939407376935	-0.472991878194677	-0.44548519989991	-0.417978521605143	-0.489469393752965	-0.462037145987696	-0.433380908608527	-0.435551154727931	33.0516101879853	-0.0374210529917104	-52.0532656850358	-0.0480997783461169	-0.0470511546998281	-0.0492857889856395	-0.0213017365317218	-0.0202799247382124	-0.0224574225211919	-0.102787650524116	-0.113927077861832	-0.0774479113162216	0.000180338780246885	0.000176108931838875	0.00736910634082114
16	10.5789757830327	0.1	-0.435391486500162	-0.462780346602789	-0.408002626397536	0.106375498515775	-14.8672651943571	-15.7849741836505	-13.9495562050638	32.08	27.05	37.89	-0.484604625748316	-0.456430615697479	-0.428256605646642	-0.472197796297097	-0.444745096194794	-0.41729239609249	-0.48738670140833	-0.461075569351367	-0.431650534462073	-0.435391486500162	33.0327049715457	0.135014690314583	-51.864393840308	-0.0480997783461169	-0.0470511546998281	-0.0492857889856395	-0.0213017365317218	-0.0202799247382124	-0.0224574225211919	-0.102787650524116	-0.113927077861832	-0.0774479113162216	0.000180338780246885	0.000176108931838875	0.00736910634082114
16	10.5789757830327	0.1	-0.435320017709632	-0.462508226940346	-0.408131808478917	0.106363900163294	-14.7354738732225	-15.6451032969282	-13.8258444495168	31.95	27.08	37.83	-0.482210340922764	-0.454173919162313	-0.426137497401862	-0.469893485120311	-0.442573183556244	-0.415252881992178	-0.488366481823272	-0.457993368505622	-0.429444954004053	-0.435320017709632	32.9902354967622	-0.00864343925695491	-51.9816528144467	-0.0480997783461169	-0.0470511546998281	-0.0492857889856395	-0.0213017365317218	-0.0202799247382124	-0.0224574225211919	-0.102787650524116	-0.113927077861832	-0.0774479113162216	0.000180338780246885	0.000176108931838875	0.00736910634082114
16	10.5789757830327	0.1	-0.435312905414369	-0.462753338515736	-0.407872472313003	0.107156421084189	-14.9290985568463	-15.8468590162563	-14.0113380974362	32.01	27.06	37.74	-0.487506264372739	-0.459272658413538	-0.431039052454337	-0.475040238655133	-0.447528594409473	-0.420016950163812	-0.492763123473238	-0.464388862518339	-0.434738456085397	-0.435312905414369	32.971889061662	-0.0341454226324215	-52.0132594884307	-0.0480997783461169	-0.0470511546998281	-0.0492857889856395	-0.0213017365317218	-0.0202799247382124	-0.0224574225211919	-0.102787650524116	-0.113927077861832	-0.0774479113162216	0.000180338780246885	0.000176108931838875	0.00736910634082114
16	10.5789757830327	0.1	-0.435303457802639	-0.462682260469949	-0.407924655135329	0.106499568728387	-14.8348201629261	-15.7499293437905	-13.9197109820616	32.04	27.05	37.99	-0.484111923758865	-0.455983844176569	-0.427855764594273	-0.471726486611636	-0.444318031034949	-0.416909575458263	-0.487263775653256	-0.45989697448601	-0.431192070072609	-0.435303457802639	33.0113726475482	-0.177793171976402	-52.1629252749744	-0.0480997783461169	-0.0470511546998281	-0.0492857889856395	-0.0213017365317218	-0.0202799247382124	-0.0224574225211919	-0.102787650524116	-0.113927077861832	-0.0774479113162216	0.000180338780246885	0.000176108931838875	0.00736910634082114
16	10.5789757830327	0.1	-0.435228442513434	-0.462338348924392	-0.408118536102475	0.111830250094044	-15.083296266305	-15.9885738573048	-14.1780186753051	32.04	27.01	37.81	-0.491357709471145	-0.463536896463108	-0.435716083455071	-0.47878555004369	-0.451676576271706	-0.424567602499722	-0.49691445859667	-0.468162201123849	-0.439374493447595	-0.435228442513434	33.0020453702109	0.0606917373550368	-51.9227817989689	-0.0480997783461169	-0.0470511546998281	-0.0492857889856395	-0.0213017365317218	-0.0202799247382124	-0.0224574225211919	-0.102787650524116	-0.113927077861832	-0.0774479113162216	0.000180338780246885	0.000176108931838875	0.00736910634082114
16	10.5789757830327	0.1	-0.435209347608989	-0.462313862460659	-0.40810483275732	0.10709005543716	-14.6878747480213	-15.5911193743262	-13.7846301217165	32.08	27.02	37.71	-0.478604431757184	-0.450877308980982	-0.42315018620478	-0.466350485798052	-0.439333274258681	-0.412316062719311	-0.482827320038697	-0.455703471934052	-0.427437293918993	-0.435209347608989	32.9383187914569	0.170968987428324	-51.7828828196636	-0.0480997783461169	-0.0470511546998281	-0.0492857889856395	-0.0213017365317218	-0.0202799247382124	-0.0224574225211919	-0.102787650524116	-0.113927077861832	-0.0774479113162216	0.000180338780246885	0.000176108931838875	0.00736910634082114
16	10.5789757830327	0.1	-0.435201236634606	-0.462990218477253	-0.407412254791958	0.101195667189328	-14.5232258653975	-15.4450156248633	-13.6014361059316	31.91	26.95	37.74	-0.476536134970636	-0.448095494967383	-0.419654854964129	-0.464371659727808	-0.436657020201372	-0.408942380674936	-0.480317302393216	-0.450373735744701	-0.423785227073764	-0.435201236634606	32.8257633463399	-0.0988244089903497	-52.0112973249323	-0.0480997783461169	-0.0470511546998281	-0.0492857889856395	-0.0213017365317218	-0.0202799247382124	-0.0224574225211919	-0.102787650524116	-0.113927077861832	-0.0774479113162216	0.000180338780246885	0.000176108931838875	0.00736910634082114
16	10.5789757830327	0.1	-0.435109064853585	-0.462221850097848	-0.407996279609322	0.109064073794532	-14.874767456072	-15.7801867210946	-13.9693481910495	31.93	27.07	37.76	-0.486568414177719	-0.458650593955791	-0.430732773733862	-0.474143180233334	-0.446938282259063	-0.419733384284791	-0.490216006850346	-0.462200240848278	-0.435798868541762	-0.435109064853585	32.9521408302727	0.145428784905033	-51.8182146736232	-0.0480997783461169	-0.0470511546998281	-0.0492857889856395	-0.0213017365317218	-0.0202799247382124	-0.0224574225211919	-0.102787650524116	-0.113927077861832	-0.0774479113162216	0.000180338780246885	0.000176108931838875	0.00736910634082114
16	10.5789757830327	0.1	-0.435108603682279	-0.462526674856753	-0.407690532507806	0.106790981103576	-14.8997896260511	-15.8175019544185	-13.9820772976837	31.86	27.01	37.66	-0.488814085264508	-0.460453683374274	-0.432093281484039	-0.476348078807624	-0.44871093953142	-0.421073800255217	-0.493162898615534	-0.464034905382238	-0.434311571379559	-0.435108603682279	32.9396629221995	-0.0759622568037028	-52.0338210177418	-0.0480997783461169	-0.0470511546998281	-0.0492857889856395	-0.0213017365317218	-0.0202799247382124	-0.0224574225211919	-0.102787650524116	-0.113927077861832	-0.0774479113162216	0.000180338780246885	0.000176108931838875	0.00736910634082114
16	10.5789757830327	0.1	-0.435058060918241	-0.462335258395276	-0.407780863441206	0.108128960825719	-14.902350460858	-15.8138405623009	-13.9908603594151	31.9	26.94	37.71	-0.488163791203759	-0.460026637435698	-0.431889483667637	-0.475706248150325	-0.448287131669713	-0.420868015189101	-0.493530702909415	-0.465177098337247	-0.436512907761283	-0.435058060918241	32.9217687914516	0.051938386834593	-51.8946387933609	-0.0480997783461169	-0.0470511546998281	-0.0492857889856395	-0.0213017365317218	-0.0202799247382124	-0.0224574225211919	-0.102787650524116	-0.113927077861832	-0.0774479113162216	0.000180338780246885	0.000176108931838875	0.00736910634082114
16	10.5789757830327	0.1	-0.435026685668397	-0.462169332282171	-0.407884039054622	0.108105017164085	-14.8510205069266	-15.7594838354781	-13.942557178375	31.94	26.97	37.88	-0.485908642925886	-0.457898196154103	-0.429887749382321	-0.473499933827884	-0.446204793298862	-0.418909652769839	-0.490201402010181	-0.462627015165824	-0.434598953575331	-0.435026685668397	33.0003337887025	-0.0648865934265765	-52.0423275630546	-0.0480997783461169	-0.0470511546998281	-0.0492857889856395	-0.0213017365317218	-0.0202799247382124	-0.0224574225211919	-0.102787650524116	-0.113927077861832	-0.0774479113162216	0.000180338780246885	0.000176108931838875	0.00736910634082114
16	10.5789757830327	0.1	-0.435004376484747	-0.462161151080668	-0.407847601888826	0.106882160122029	-14.7475759532878	-15.6554792235178	-13.8396726830578	32.09	27.16	38	-0.480420994281411	-0.452560091043137	-0.424699187804863	-0.468118147042404	-0.440970718944812	-0.41382329084722	-0.485030757672675	-0.456261986290516	-0.428523834810882	-0.435004376484747	33.0499998231227	-0.0878379045997771	-52.0939923163676	-0.0480997783461169	-0.0470511546998281	-0.0492857889856395	-0.0213017365317218	-0.0202799247382124	-0.0224574225211919	-0.102787650524116	-0.113927077861832	-0.0774479113162216	0.000180338780246885	0.000176108931838875	0.00736910634082114
16	10.5789757830327	0.1	-0.434960372339924	-0.46240256493097	-0.407518179748878	0.105666683822727	-14.846934983378	-15.7668223201632	-13.9270476465928	32.01	27.11	37.9	-0.484977411341374	-0.456682262816152	-0.42838711429093	-0.472575047172663	-0.445003492629369	-0.417431938086075	-0.488950731090445	-0.462056881979635	-0.432845883220525	-0.434960372339924	33.0228363791252	0.166223394107528	-51.8317211370543	-0.0480997783461169	-0.0470511546998281	-0.0492857889856395	-0.0213017365317218	-0.0202799247382124	-0.0224574225211919	-0.102787650524116	-0.113927077861832	-0.0774479113162216	0.000180338780246885	0.000176108931838875	0.00736910634082114
16	10.5789757830327	0.1	-0.434754757949423	-0.46179065912725	-0.407718856771597	0.107630053212175	-14.7585582529014	-15.6635962063224	-13.8535202994803	32.13	27.19	37.92	-0.480014612872059	-0.452279510592638	-0.424544408313216	-0.467712336239224	-0.440688055862994	-0.413663775486764	-0.483383172218342	-0.456264661481053	-0.428821482357364	-0.434754757949423	33.0797490712548	0.213812049118482	-51.8041895014583	-0.0480997783461169	-0.0470511546998281	-0.0492857889856395	-0.0213017365317218	-0.0202799247382124	-0.0224574225211919	-0.102787650524116	-0.113927077861832	-0.0774479113162216	0.000180338780246885	0.000176108931838875	0.00736910634082114
16	10.5789757830327	0.1	-0.434707418909953	-0.461863003374433	-0.407551834445472	0.106035284075052	-14.7086236808654	-15.6181686821985	-13.7990786795323	31.93	27.08	37.72	-0.481587774389812	-0.45354186441071	-0.425495954431607	-0.469289955560807	-0.441960225555863	-0.414630495550919	-0.485146577325171	-0.458045952315146	-0.428609870859918	-0.434707418909953	32.9667723078304	-0.307646530392834	-52.2753053777847	-0.0480997783461169	-0.0470511546998281	-0.0492857889856395	-0.0213017365317218	-0.0202799247382124	-0.0224574225211919	-0.102787650524116	-0.113927077861832	-0.0774479113162216	0.000180338780246885	0.000176108931838875	0.00736910634082114
16	10.5789757830327	0.1	-0.434628693569171	-0.461747639480038	-0.407509747658304	0.107125670315394	-14.7516563077691	-15.6586543415617	-13.8446582739766	31.95	27.05	37.64	-0.482593932581433	-0.454640588799536	-0.426687245017639	-0.470266764569815	-0.443027448756407	-0.415788132942998	-0.48749749446232	-0.459664666368378	-0.431074278030536	-0.434628693569171	32.9431366497439	0.153200329819147	-51.7972149688091	-0.0480997783461169	-0.0470511546998281	-0.0492857889856395	-0.0213017365317218	-0.0202799247382124	-0.0224574225211919	-0.102787650524116	-0.113927077861832	-0.0774479113162216	0.000180338780246885	0.000176108931838875	0.00736910634082114
16	10.5789757830327	0.1	-0.434628073301195	-0.461763774599674	-0.407492372002715	0.107297337514451	-14.7743117018769	-15.6818884638951	-13.8667349398586	31.95	26.96	37.65	-0.483350970141161	-0.455377419034157	-0.427403867927153	-0.471005083127854	-0.443746040365019	-0.416486997602184	-0.48775267059531	-0.459041129299514	-0.432244393708716	-0.434628073301195	32.900870869012	0.287191056172717	-51.6509865977573	-0.0480997783461169	-0.0470511546998281	-0.0492857889856395	-0.0213017365317218	-0.0202799247382124	-0.0224574225211919	-0.102787650524116	-0.113927077861832	-0.0774479113162216	0.000180338780246885	0.000176108931838875	0.00736910634082114
16	10.5789757830327	0.1	-0.43458186663546	-0.462376588384338	-0.406787144886582	0.10440233600339	-14.8692021737453	-15.7966856954572	-13.9417186520333	32.18	27.42	37.99	-0.483448246984546	-0.45506316094035	-0.426678074896153	-0.471048305045411	-0.443391266772783	-0.415734228500154	-0.488204667815	-0.45880232710763	-0.430906309892447	-0.43458186663546	33.152240811822	-0.0287189223423741	-52.0987469672659	-0.0480997783461169	-0.0470511546998281	-0.0492857889856395	-0.0213017365317218	-0.0202799247382124	-0.0224574225211919	-0.102787650524116	-0.113927077861832	-0.0774479113162216	0.000180338780246885	0.000176108931838875	0.00736910634082114
16	10.5789757830327	0.1	-0.434574709066227	-0.461964226546544	-0.407185191585911	0.105574714291762	-14.819813128818	-15.7384671324001	-13.9011591252359	31.98	27.12	37.74	-0.484640674819056	-0.456352208574163	-0.428063742329269	-0.472254996658911	-0.444689482194085	-0.417123967729258	-0.488852833391371	-0.460089347189104	-0.432074054653121	-0.434574709066227	32.9871392117387	0.186374752225698	-51.7974075673098	-0.0480997783461169	-0.0470511546998281	-0.0492857889856395	-0.0213017365317218	-0.0202799247382124	-0.0224574225211919	-0.102787650524116	-0.113927077861832	-0.0774479113162216	0.000180338780246885	0.000176108931838875	0.00736910634082114
16	10.5789757830327	0.1	-0.434529017653178	-0.461902250088165	-0.407155785218192	0.106858252912388	-14.7760124246415	-15.6857802541382	-13.8662445951448	32	27.03	37.88	-0.482656361562259	-0.454662521068705	-0.426668680575152	-0.470315941849767	-0.443037839857902	-0.415759737866037	-0.486283958774406	-0.457885270712113	-0.431344505971479	-0.434529017653178	32.9412969074845	-0.0865546793580854	-52.0435123301368	-0.0480997783461169	-0.0470511546998281	-0.0492857889856395	-0.0213017365317218	-0.0202799247382124	-0.0224574225211919	-0.102787650524116	-0.113927077861832	-0.0774479113162216	0.000180338780246885	0.000176108931838875	0.00736910634082114
16	10.5789757830327	0.1	-0.434435905355311	-0.461573001901744	-0.407298808808878	0.107924310416511	-14.7701656506096	-15.674530647693	-13.8658006535263	32.04	27.16	37.84	-0.481670729486552	-0.453880031464512	-0.426089333442473	-0.469345886951213	-0.442266288765848	-0.415186690580483	-0.485632195102172	-0.458040103613254	-0.43055097326156	-0.434435905355311	33.0026022655911	0.0131680897039733	-51.9776918838305	-0.0480997783461169	-0.0470511546998281	-0.0492857889856395	-0.0213017365317218	-0.0202799247382124	-0.0224574225211919	-0.102787650524116	-0.113927077861832	-0.0774479113162216	0.000180338780246885	0.000176108931838875	0.00736910634082114
16	10.5789757830327	0.1	-0.434400597149267	-0.461476775141905	-0.407324419156628	0.108091448208982	-14.8878795586329	-15.7986617093979	-13.9770974078679	32.04	27.07	38.05	-0.485514709878114	-0.457525115580529	-0.429535521282945	-0.473091952601161	-0.445818521849531	-0.418545091097901	-0.491149814834432	-0.462779319909462	-0.433164016982061	-0.434400597149267	33.1349479234442	0.016920074367158	-52.0138776129618	-0.0480997783461169	-0.0470511546998281	-0.0492857889856395	-0.0213017365317218	-0.0202799247382124	-0.0224574225211919	-0.102787650524116	-0.113927077861832	-0.0774479113162216	0.000180338780246885	0.000176108931838875	0.00736910634082114
16	10.5789757830327	0.1	-0.434380886358662	-0.461714995389053	-0.407046777328271	0.105443262203024	-14.7844223846394	-15.7015210433704	-13.8673237259083	31.76	27.08	37.71	-0.486759981096145	-0.458329173370309	-0.429898365644473	-0.474369591608293	-0.446662485079881	-0.418955378551469	-0.491892799385256	-0.461880490970742	-0.433184854172368	-0.434380886358662	32.921443360548	-0.0756021465510045	-52.0274419892766	-0.0480997783461169	-0.0470511546998281	-0.0492857889856395	-0.0213017365317218	-0.0202799247382124	-0.0224574225211919	-0.102787650524116	-0.113927077861832	-0.0774479113162216	0.000180338780246885	0.000176108931838875	0.00736910634082114
16	10.5789757830327	0.1	-0.43433746499953	-0.461372430920029	-0.407302499079031	0.108733232159833	-14.7522868322623	-15.6517828056913	-13.8527908588332	31.71	26.85	37.55	-0.485904171323891	-0.457979630649886	-0.430055089975881	-0.473545999124611	-0.44633167314437	-0.419117347164128	-0.491044355990198	-0.462868265904517	-0.434469546947824	-0.43433746499953	32.7455579965657	-0.0205938498364537	-51.8838236566186	-0.0480997783461169	-0.0470511546998281	-0.0492857889856395	-0.0213017365317218	-0.0202799247382124	-0.0224574225211919	-0.102787650524116	-0.113927077861832	-0.0774479113162216	0.000180338780246885	0.000176108931838875	0.00736910634082114
16	10.5789757830327	0.1	-0.434309840888789	-0.461481420415087	-0.407138261362492	0.105484558563077	-14.6048659217705	-15.5106281757617	-13.6991036677794	31.9	26.83	37.99	-0.478713662127944	-0.450758587664684	-0.422803513201425	-0.466495916125845	-0.439254312002545	-0.412012707879245	-0.485620988074767	-0.454000766936811	-0.426272898889431	-0.434309840888789	32.9503538341654	-0.173181433455852	-52.1291215177143	-0.0480997783461169	-0.0470511546998281	-0.0492857889856395	-0.0213017365317218	-0.0202799247382124	-0.0224574225211919	-0.102787650524116	-0.113927077861832	-0.0774479113162216	0.000180338780246885	0.000176108931838875	0.00736910634082114
16	10.5789757830327	0.1	-0.434304947284299	-0.461635811955668	-0.40697408261293	0.105374822738562	-14.7409015289015	-15.6556324132083	-13.8261706445947	32.11	27.24	38.09	-0.480137945380998	-0.452084335295143	-0.424030725209289	-0.46783802516784	-0.440503077643582	-0.413168130119323	-0.484630085241105	-0.456006394044	-0.428270665574705	-0.434304947284299	33.1761369772479	0.166484730223036	-51.8997502388025	-0.0480997783461169	-0.0470511546998281	-0.0492857889856395	-0.0213017365317218	-0.0202799247382124	-0.0224574225211919	-0.102787650524116	-0.113927077861832	-0.0774479113162216	0.000180338780246885	0.000176108931838875	0.00736910634082114
16	10.5789757830327	0.1	-0.434270068138386	-0.461285578831074	-0.407254557445699	0.107301627253196	-14.7322313870622	-15.6372029169999	-13.8272598571245	32.07	26.97	38.21	-0.480169352030449	-0.452380520777017	-0.424591689523585	-0.467877598427385	-0.440800127583025	-0.413722656738666	-0.483734339539664	-0.456239570436111	-0.428976816300646	-0.434270068138386	33.0849482049549	-0.194715065881686	-52.2075792769641	-0.0480997783461169	-0.0470511546998281	-0.0492857889856395	-0.0213017365317218	-0.0202799247382124	-0.0224574225211919	-0.102787650524116	-0.113927077861832	-0.0774479113162216	0.000180338780246885	0.000176108931838875	0.00736910634082114
16	10.5789757830327	0.1	-0.434234790299285	-0.461548788534477	-0.406920792064093	0.103840198666824	-14.4900724216523	-15.396634812741	-13.5835100305636	32.06	27.02	38	-0.472966368938592	-0.445117847002181	-0.41726932506577	-0.460861772478051	-0.433725975889997	-0.406590179301942	-0.477949585667661	-0.449179650370097	-0.420274940645328	-0.434234790299285	32.9900518364309	0.106688556139733	-51.8670806272509	-0.0480997783461169	-0.0470511546998281	-0.0492857889856395	-0.0213017365317218	-0.0202799247382124	-0.0224574225211919	-0.102787650524116	-0.113927077861832	-0.0774479113162216	0.000180338780246885	0.000176108931838875	0.00736910634082114
16	10.5789757830327	0.1	-0.43422671828196	-0.461294528761835	-0.407158907802085	0.105957455321621	-14.5435844209395	-15.4432931979594	-13.6438756439196	31.71	26.83	37.76	-0.479534589667514	-0.451597447396234	-0.423660305124954	-0.467339982393213	-0.44011328413516	-0.412886585877107	-0.484680607488124	-1.56905734972643	-0.427052868134253	-0.43422671828196	32.801027016631	0.0404448911406095	-51.8450063520296	-0.0480997783461169	-0.0470511546998281	-0.0492857889856395	-0.0213017365317218	-0.0202799247382124	-0.0224574225211919	-0.102787650524116	-0.113927077861832	-0.0774479113162216	0.000180338780246885	0.000176108931838875	0.00736910634082114
16	10.5789757830327	0.1	-0.434217600000776	-0.461494300197054	-0.406940899804499	0.107473804968446	-14.8409990581506	-15.7518335716445	-13.9301645446567	32.05	27.03	37.89	-0.484020503363358	-0.456032486749492	-0.428044470135627	-0.471635148703322	-0.444363303221847	-0.417091457740371	-0.487959736927885	-0.459964275411831	-0.430962442671216	-0.434217600000776	32.9858259721669	0.121190932147633	-51.8571493240425	-0.0480997783461169	-0.0470511546998281	-0.0492857889856395	-0.0213017365317218	-0.0202799247382124	-0.0224574225211919	-0.102787650524116	-0.113927077861832	-0.0774479113162216	0.000180338780246885	0.000176108931838875	0.00736910634082114
16	10.5789757830327	0.1	-0.434208441460256	-0.461345974180021	-0.407070908740491	0.107294172549217	-14.7942338657451	-15.7030494487259	-13.8854182827642	31.93	26.97	37.8	-0.484244121265883	-0.456218443526647	-0.42819276578741	-0.471879059593404	-0.444569011055308	-0.417258962517212	-0.487702760269235	-0.460503022881486	-0.426477958783244	-0.434208441460256	32.9552779959062	0.0665234779772633	-51.8933911608308	-0.0480997783461169	-0.0470511546998281	-0.0492857889856395	-0.0213017365317218	-0.0202799247382124	-0.0224574225211919	-0.102787650524116	-0.113927077861832	-0.0774479113162216	0.000180338780246885	0.000176108931838875	0.00736910634082114
16	10.5789757830327	0.1	-0.434181141180654	-0.461205626299137	-0.407156656062171	0.10709191749348	-14.854728937238	-15.7682255240217	-13.9412323504544	32	27.09	37.99	-0.485220506538624	-0.457110350713848	-0.429000194889072	-0.472814938571713	-0.445423471351284	-0.418032004130854	-0.488738096485076	-0.461569441460906	-0.433270105076274	-0.434181141180654	33.0763737298169	0.0967499525267883	-51.923632044956	-0.0480997783461169	-0.0470511546998281	-0.0492857889856395	-0.0213017365317218	-0.0202799247382124	-0.0224574225211919	-0.102787650524116	-0.113927077861832	-0.0774479113162216	0.000180338780246885	0.000176108931838875	0.00736910634082114
16	10.5789757830327	0.1	-0.434181085342806	-0.461543393043437	-0.406818777642176	0.106300627040182	-14.7921219616233	-15.7055523593872	-13.8786915638594	31.98	27.05	37.8	-0.483516772025207	-0.45539557594817	-0.427274379871134	-0.471158153141434	-0.443755730776044	-0.416353308410654	-0.487769905435995	-0.459144453304849	-0.430471988687787	-0.434181085342806	32.9581030260677	0.214881551589281	-51.7561994603781	-0.0480997783461169	-0.0470511546998281	-0.0492857889856395	-0.0213017365317218	-0.0202799247382124	-0.0224574225211919	-0.102787650524116	-0.113927077861832	-0.0774479113162216	0.000180338780246885	0.000176108931838875	0.00736910634082114
16	10.5789757830327	0.1	-0.434093185950227	-0.461310346310404	-0.406876025590051	0.10698945710749	-14.901861292572	-15.8187475970233	-13.9849749881206	31.9	27.14	37.84	-0.488341030510303	-0.460035805963904	-0.431730581417504	-0.475879353950993	-0.448296433145623	-0.420713512340254	-0.492837580350258	-0.464406028302134	-0.435876431554099	-0.434093185950227	33.0246401958076	-0.00500419297595558	-51.9943380597958	-0.0480997783461169	-0.0470511546998281	-0.0492857889856395	-0.0213017365317218	-0.0202799247382124	-0.0224574225211919	-0.102787650524116	-0.113927077861832	-0.0774479113162216	0.000180338780246885	0.000176108931838875	0.00736910634082114
16	10.5789757830327	0.1	-0.4339112255489	-0.461182174947845	-0.406640276149955	0.106594947389022	-14.7673500359084	-15.6778409776552	-13.8568590941615	32.17	26.87	37.82	-0.479946942900949	-0.452074014182434	-0.424201085463918	-0.46763884242469	-0.440480706898025	-0.41332257137136	-0.483986619674402	-0.456024384148244	-1.33391113281255	-0.4339112255489	32.9600400115416	0.0396968462568518	-51.9273455747231	-0.0480997783461169	-0.0470511546998281	-0.0492857889856395	-0.0213017365317218	-0.0202799247382124	-0.0224574225211919	-0.102787650524116	-0.113927077861832	-0.0774479113162216	0.000180338780246885	0.000176108931838875	0.00736910634082114
16	10.5789757830327	0.1	-0.433904496371042	-0.461077207853677	-0.406731784888406	0.106387344516339	-14.7676474317942	-15.679150540393	-13.8561443231954	31.95	27.08	37.78	-0.483153366511546	-0.455065378302574	-0.426977390093603	-0.47081081821659	-0.443440360661457	-0.416069903106324	-0.487885282546933	-0.458294621128597	-0.431095459111752	-0.433904496371042	32.9694460508087	-0.0205939484962402	-51.9926891284077	-0.0480997783461169	-0.0470511546998281	-0.0492857889856395	-0.0213017365317218	-0.0202799247382124	-0.0224574225211919	-0.102787650524116	-0.113927077861832	-0.0774479113162216	0.000180338780246885	0.000176108931838875	0.00736910634082114
16	10.5789757830327	0.1	-0.433889215636191	-0.460970258349342	-0.40680817292304	0.109139558892393	-14.8970915996695	-15.8035176868903	-13.9906655124488	32.08	27.05	37.99	-0.485041990448019	-0.457221936568225	-0.429401882688431	-0.472621980780942	-0.445514288603702	-0.418406596426461	-0.489156354204367	-0.461265275448412	-0.432571934654908	-0.433889215636191	33.0842925652087	0.011977561114002	-51.9977272808104	-0.0480997783461169	-0.0470511546998281	-0.0492857889856395	-0.0213017365317218	-0.0202799247382124	-0.0224574225211919	-0.102787650524116	-0.113927077861832	-0.0774479113162216	0.000180338780246885	0.000176108931838875	0.00736910634082114
16	10.5789757830327	0.1	-0.433885355920718	-0.460895469635089	-0.406875242206346	0.107360123297845	-14.6283548889312	-15.526671224076	-13.7300385537863	31.99	27.03	37.71	-0.47799810176196	-0.450342882121888	-0.422687662481817	-0.465780364838729	-0.438832018713158	-0.411883672587586	-0.482866916408007	-0.453932723973767	-0.426537864226698	-0.433885355920718	32.9576524216116	0.0526855185149988	-51.9034627076894	-0.0480997783461169	-0.0470511546998281	-0.0492857889856395	-0.0213017365317218	-0.0202799247382124	-0.0224574225211919	-0.102787650524116	-0.113927077861832	-0.0774479113162216	0.000180338780246885	0.000176108931838875	0.00736910634082114
16	10.5789757830327	0.1	-0.433851818679437	-0.461377629814504	-0.40632600754437	0.105026154500648	-14.762374776278	-15.6801362745838	-13.8446132779722	31.97	27.17	37.76	-0.482924570721343	-0.454658899439371	-0.4263932281574	-0.470583958163381	-0.443040585391631	-0.415497212619882	-0.487224554352299	-0.46089911864781	-0.430199067137086	-0.433851818679437	32.970759116582	-0.0505021879128181	-52.0240416373584	-0.0480997783461169	-0.0470511546998281	-0.0492857889856395	-0.0213017365317218	-0.0202799247382124	-0.0224574225211919	-0.102787650524116	-0.113927077861832	-0.0774479113162216	0.000180338780246885	0.000176108931838875	0.00736910634082114
16	10.5789757830327	0.1	-0.433820061883004	-0.460955092339089	-0.406685031426918	0.106118050517472	-14.6760142952042	-15.5831468358251	-13.7688817545834	31.96	26.99	37.77	-0.480120299138679	-0.452171339191768	-0.424222379244856	-0.467854105743016	-0.440619190481429	-0.413384275219842	-0.483960518852018	-0.455869121820851	-0.429707731155656	-0.433820061883004	32.9802231374624	0.0620575153423137	-51.9082094858296	-0.0480997783461169	-0.0470511546998281	-0.0492857889856395	-0.0213017365317218	-0.0202799247382124	-0.0224574225211919	-0.102787650524116	-0.113927077861832	-0.0774479113162216	0.000180338780246885	0.000176108931838875	0.00736910634082114
16	10.5789757830327	0.1	-0.433808821206543	-0.460822133164879	-0.406795509248207	0.106129642134104	-14.5437037274105	-15.4426031566217	-13.6448042981993	31.89	26.81	37.73	-0.476813569048286	-0.449058698919807	-0.421303828791329	-0.464647332597414	-0.437600647668698	-0.410553962739983	-0.480482512377254	-0.452334790823898	-0.424642721461127	-0.433808821206543	32.8335076693604	0.115390317628347	-51.7808827846789	-0.0480997783461169	-0.0470511546998281	-0.0492857889856395	-0.0213017365317218	-0.0202799247382124	-0.0224574225211919	-0.102787650524116	-0.113927077861832	-0.0774479113162216	0.000180338780246885	0.000176108931838875	0.00736910634082114
16	10.5789757830327	0.1	-0.433755122477713	-0.461221048276377	-0.406289196679049	0.104003656385561	-14.6897953986911	-15.6080470745124	-13.7715437228698	32.01	27.1	37.76	-0.480143486475246	-0.451895714093104	-0.423647941710962	-0.46786549237531	-0.440340058195005	-0.4128146240147	-0.484062316804075	-0.455201964454824	-0.426967494067867	-0.433755122477713	32.9863305524077	0.066864158466433	-51.9120597906149	-0.0480997783461169	-0.0470511546998281	-0.0492857889856395	-0.0213017365317218	-0.0202799247382124	-0.0224574225211919	-0.102787650524116	-0.113927077861832	-0.0774479113162216	0.000180338780246885	0.000176108931838875	0.00736910634082114
16	10.5789757830327	0.1	-0.433712006391277	-0.460763690569182	-0.406660322213373	0.107149275565709	-14.8047671051535	-15.7149183257085	-13.8946158845985	31.92	27.06	37.77	-0.484783308365764	-0.456706412853556	-0.428629517341348	-0.472407095029662	-0.445046985022809	-0.417686875015956	-0.490267385827438	-0.460537617587884	-0.433392705281436	-0.433712006391277	32.9837966468831	-0.045431461075817	-52.0202803905477	-0.0480997783461169	-0.0470511546998281	-0.0492857889856395	-0.0213017365317218	-0.0202799247382124	-0.0224574225211919	-0.102787650524116	-0.113927077861832	-0.0774479113162216	0.000180338780246885	0.000176108931838875	0.00736910634082114
16	10.5789757830327	0.1	-0.433699046372114	-0.460872402745194	-0.406525689999034	0.107306206932714	-14.7860237515595	-15.6942779270051	-13.8777695761139	32.09	27	37.9	-0.481609043840824	-0.453737521045365	-0.425865998249906	-0.469275733857139	-0.442117960387508	-0.414960186917876	-0.485917368779413	-0.457819717764409	-0.43031596337008	-0.433699046372114	33.0184751689835	-0.23133410500184	-52.2234609703368	-0.0480997783461169	-0.0470511546998281	-0.0492857889856395	-0.0213017365317218	-0.0202799247382124	-0.0224574225211919	-0.102787650524116	-0.113927077861832	-0.0774479113162216	0.000180338780246885	0.000176108931838875	0.00736910634082114
16	10.5789757830327	0.1	-0.433669577552568	-0.460975270341155	-0.406363884763982	0.103310142294297	-14.6264011685627	-15.5441087039231	-13.7086936332022	32.09	27.26	37.96	-0.477029647964174	-0.448866328286889	-0.420703008609604	-0.464814043005263	-0.437371919565942	-0.409929796126621	-0.482854789685019	-0.452590562400669	-0.423492031381332	-0.433669577552568	33.1360511539206	0.0655995529786084	-51.9826623359533	-0.0480997783461169	-0.0470511546998281	-0.0492857889856395	-0.0213017365317218	-0.0202799247382124	-0.0224574225211919	-0.102787650524116	-0.113927077861832	-0.0774479113162216	0.000180338780246885	0.000176108931838875	0.00736910634082114
16	10.5789757830327	0.1	-0.433648018195287	-0.460622233655985	-0.40667380273459	0.107762216604611	-14.7440591312714	-15.6475864306558	-13.8405318318871	31.97	27.03	37.81	-0.481908403022192	-0.454081913623147	-0.426255424224102	-0.469593551175759	-0.442478149386323	-0.415362747596888	-0.485604494776324	-0.459316766438534	-0.430512437769183	-0.433648018195287	32.9949203532516	-0.105373837139486	-52.0773639995857	-0.0480997783461169	-0.0470511546998281	-0.0492857889856395	-0.0213017365317218	-0.0202799247382124	-0.0224574225211919	-0.102787650524116	-0.113927077861832	-0.0774479113162216	0.000180338780246885	0.000176108931838875	0.00736910634082114
16	10.5789757830327	0.1	-0.4336205617625	-0.461005321520711	-0.406235802004288	0.106474036247388	-14.8473072922917	-15.7633096562046	-13.9313049283788	31.92	27.07	37.96	-0.486257142390048	-0.458000849668965	-0.429744556947881	-0.473843016397963	-0.446308105734497	-0.418773195071032	-0.49016108811321	-0.462715887202251	-0.434398809236583	-0.4336205617625	33.062375808729	-0.0182992738340337	-52.0318556471824	-0.0480997783461169	-0.0470511546998281	-0.0492857889856395	-0.0213017365317218	-0.0202799247382124	-0.0224574225211919	-0.102787650524116	-0.113927077861832	-0.0774479113162216	0.000180338780246885	0.000176108931838875	0.00736910634082114
16	10.5789757830327	0.1	-0.433613888322307	-0.461031182479837	-0.406196594164777	0.105390237429303	-14.7947535992485	-15.7127511649247	-13.8767560335722	32.14	27.16	37.94	-0.481380281174324	-0.453256248556215	-0.425132215938107	-0.469040893179081	-0.441637773660319	-0.414234654141557	-0.486549221522918	-0.457904060159226	-0.428267824436438	-0.433613888322307	33.0776423559128	0.0588859439721168	-51.9663179534322	-0.0480997783461169	-0.0470511546998281	-0.0492857889856395	-0.0213017365317218	-0.0202799247382124	-0.0224574225211919	-0.102787650524116	-0.113927077861832	-0.0774479113162216	0.000180338780246885	0.000176108931838875	0.00736910634082114
16	10.5789757830327	0.1	-0.433604784790177	-0.461148163406327	-0.406061406174026	0.103937268968018	-14.622207008991	-15.5365595002896	-13.7078545176924	31.89	26.97	37.6	-0.479773308018059	-0.451537847043786	-0.423302386069513	-0.467532439419713	-0.440017374019399	-0.412502308619085	-0.485285530268691	-0.456610170212248	-0.42559846120391	-0.433604784790177	32.8710753676094	0.000386625356923322	-51.925289437156	-0.0480997783461169	-0.0470511546998281	-0.0492857889856395	-0.0213017365317218	-0.0202799247382124	-0.0224574225211919	-0.102787650524116	-0.113927077861832	-0.0774479113162216	0.000180338780246885	0.000176108931838875	0.00736910634082114
16	10.5789757830327	0.1	-0.433603952594937	-0.46088293156739	-0.406324973622484	0.106164010503562	-14.7365225940657	-15.6471745874815	-13.8258706006499	32.08	27.16	37.98	-0.480380146084254	-0.452422438117029	-0.424464730149803	-0.468081562101142	-0.440839621057702	-0.413597680014261	-0.487511008879284	-0.455697795438037	-0.427157481929063	-0.433603952594937	33.0790914597423	-0.114679261991487	-52.1293729174869	-0.0480997783461169	-0.0470511546998281	-0.0492857889856395	-0.0213017365317218	-0.0202799247382124	-0.0224574225211919	-0.102787650524116	-0.113927077861832	-0.0774479113162216	0.000180338780246885	0.000176108931838875	0.00736910634082114
16	10.5789757830327	0.1	-0.433594087110863	-0.460618858855632	-0.406569315366094	0.110490853684251	-14.9098140303074	-15.810765584707	-14.0088624759079	31.91	27.03	37.77	-0.487923501076345	-0.460119949479324	-0.432316397882304	-0.475469892999053	-0.448375990627746	-0.421282088256439	-0.491272662058409	-0.46480387039289	-0.43695579334972	-0.433594087110863	32.9446808931894	-0.165866300492709	-52.1242703412872	-0.0480997783461169	-0.0470511546998281	-0.0492857889856395	-0.0213017365317218	-0.0202799247382124	-0.0224574225211919	-0.102787650524116	-0.113927077861832	-0.0774479113162216	0.000180338780246885	0.000176108931838875	0.00736910634082114
16	10.5789757830327	0.1	-0.433528567493439	-0.460861283903126	-0.406195851083753	0.107109830236331	-14.7792425067925	-15.6880119140664	-13.8704730995186	32.06	26.95	37.9	-0.481845157930123	-0.45393300813265	-0.426020858335177	-0.469512244741261	-0.44231451142116	-0.415116778101058	-0.485247139061642	-0.459383853281719	-0.429476042971655	-0.433528567493439	33.0106337461751	0.0725204780830706	-51.915465952923	-0.0480997783461169	-0.0470511546998281	-0.0492857889856395	-0.0213017365317218	-0.0202799247382124	-0.0224574225211919	-0.102787650524116	-0.113927077861832	-0.0774479113162216	0.000180338780246885	0.000176108931838875	0.00736910634082114
16	10.5789757830327	0.1	-0.43343588145581	-0.460472394339334	-0.406399368572286	0.107136749269196	-14.8073422222838	-15.7177113536099	-13.8969730909578	32.05	27.22	37.74	-0.482914482401375	-0.454944097403336	-0.426973712405297	-0.47055656376192	-0.44330194885303	-0.416047333944141	-0.486642902283228	-0.460438163491197	-0.432131128247588	-0.43343588145581	33.0524380316939	-0.0493784663463891	-52.056689818975	-0.0480997783461169	-0.0470511546998281	-0.0492857889856395	-0.0213017365317218	-0.0202799247382124	-0.0224574225211919	-0.102787650524116	-0.113927077861832	-0.0774479113162216	0.000180338780246885	0.000176108931838875	0.00736910634082114
16	10.5789757830327	0.1	-0.433433859366729	-0.460536616022835	-0.406331102710623	0.107523121750235	-14.6934629018948	-15.595010961456	-13.7919148423337	32.09	27.02	37.89	-0.47862854054991	-0.450959010015443	-0.423289479480976	-0.466372544260116	-0.439411533245152	-0.412450522230187	-0.482230512763172	-0.455115882618701	-0.427274849230753	-0.433433859366729	33.0123949146032	-0.0116208185846634	-52.000887662827	-0.0480997783461169	-0.0470511546998281	-0.0492857889856395	-0.0213017365317218	-0.0202799247382124	-0.0224574225211919	-0.102787650524116	-0.113927077861832	-0.0774479113162216	0.000180338780246885	0.000176108931838875	0.00736910634082114
16	10.5789757830327	0.1	-0.43336333276216	-0.460317750987943	-0.406408914536377	0.107771888379255	-14.6714402112714	-15.570472150702	-13.7724082718407	32.17	27.1	37.92	-0.476688705431465	-0.449164917636154	-0.421641129840843	-0.464464591044145	-0.437646618021764	-0.410828644999382	-0.479040787839073	-0.453309577271686	-0.424152716598349	-0.43336333276216	33.0378128786557	-0.00633586430127272	-52.0042717860543	-0.0480997783461169	-0.0470511546998281	-0.0492857889856395	-0.0213017365317218	-0.0202799247382124	-0.0224574225211919	-0.102787650524116	-0.113927077861832	-0.0774479113162216	0.000180338780246885	0.000176108931838875	0.00736910634082114
16	10.5789757830327	0.1	-0.433339202288651	-0.46073463306757	-0.405943771509732	0.10467582847338	-14.699548505959	-15.6151112558255	-13.7839857560926	31.85	27.07	37.67	-0.482725531854633	-0.454421826031807	-0.426118120208981	-0.470417312371601	-0.442835275904262	-0.415253239436922	-0.485276094987383	-0.458280949430806	-1.48140057918208	-0.433339202288651	32.8760302063292	-0.0441760689918074	-51.9725803080262	-0.0480997783461169	-0.0470511546998281	-0.0492857889856395	-0.0213017365317218	-0.0202799247382124	-0.0224574225211919	-0.102787650524116	-0.113927077861832	-0.0774479113162216	0.000180338780246885	0.000176108931838875	0.00736910634082114
16	10.5789757830327	0.1	-0.433317536555329	-0.460530005680234	-0.406105067430424	0.109073858066706	-14.9776002109002	-15.8892329546	-14.0659674672005	32.12	26.91	38.04	-0.487136661780617	-0.459187563620581	-0.431238465460544	-0.474654967399877	-0.447421997030706	-0.420189026661536	-0.489908588239186	-0.462730054028149	-0.435325730809566	-0.433317536555329	33.0702649120894	-0.0624807719997159	-52.0664542829287	-0.0480997783461169	-0.0470511546998281	-0.0492857889856395	-0.0213017365317218	-0.0202799247382124	-0.0224574225211919	-0.102787650524116	-0.113927077861832	-0.0774479113162216	0.000180338780246885	0.000176108931838875	0.00736910634082114
16	10.5789757830327	0.1	-0.433309827428569	-0.460302654998612	-0.406316999858526	0.107448377398126	-14.6940048320274	-15.5959374377461	-13.7920722263087	31.85	27.05	37.81	-0.482200405326889	-0.454314151628378	-0.426427897929867	-0.469906599013407	-0.442731311539708	-0.415556024066009	-0.486523651994519	-0.459369187372642	-0.429664851773518	-0.433309827428569	32.966513774413	-0.295752323323745	-52.2516726296083	-0.0480997783461169	-0.0470511546998281	-0.0492857889856395	-0.0213017365317218	-0.0202799247382124	-0.0224574225211919	-0.102787650524116	-0.113927077861832	-0.0774479113162216	0.000180338780246885	0.000176108931838875	0.00736910634082114
16	10.5789757830327	0.1	-0.433224781019233	-0.460280568798686	-0.406168993239781	0.106475032182561	-14.6694719022293	-15.5744980017364	-13.7644458027221	32.02	27.1	37.71	-0.479016674916752	-0.451181261354757	-0.423345847792761	-0.466766067892241	-0.439642530828015	-0.412518993763789	-0.484630396374652	-0.455716889827466	-0.427431741422634	-0.433224781019233	33.004596651473	-0.0117436677501973	-52.0034307305277	-0.0480997783461169	-0.0470511546998281	-0.0492857889856395	-0.0213017365317218	-0.0202799247382124	-0.0224574225211919	-0.102787650524116	-0.113927077861832	-0.0774479113162216	0.000180338780246885	0.000176108931838875	0.00736910634082114
16	10.5789757830327	0.1	-0.433171984365983	-0.460544184200334	-0.405799784531631	0.106033754682764	-14.8013339133668	-15.716619270483	-13.8860485562506	31.97	27.13	37.92	-0.484003855424158	-0.455817027580748	-0.427630199737338	-0.471634994262191	-0.444168489111016	-0.416701983959842	-0.48763400752636	-0.460898945896243	-0.431873347005856	-0.433171984365983	32.993400512601	-0.148705470950688	-52.1357535959945	-0.0480997783461169	-0.0470511546998281	-0.0492857889856395	-0.0213017365317218	-0.0202799247382124	-0.0224574225211919	-0.102787650524116	-0.113927077861832	-0.0774479113162216	0.000180338780246885	0.000176108931838875	0.00736910634082114
16	10.5789757830327	0.1	-0.433160386906122	-0.460375821479909	-0.405944952332336	0.106249561272616	-14.7882985474605	-15.7017383645921	-13.8748587303288	31.99	27.02	38	-0.483366843523705	-0.455247248679898	-0.427127653836091	-0.471011566688427	-0.443610733140406	-0.416209899592385	-0.488403011515432	-0.458945293880475	-0.429864065920608	-0.433160386906122	33.0641752264094	0.181168748492327	-51.8286778316165	-0.0480997783461169	-0.0470511546998281	-0.0492857889856395	-0.0213017365317218	-0.0202799247382124	-0.0224574225211919	-0.102787650524116	-0.113927077861832	-0.0774479113162216	0.000180338780246885	0.000176108931838875	0.00736910634082114
16	10.5789757830327	0.1	-0.433144306428735	-0.46041552158592	-0.40587309127155	0.107389085753266	-14.7884241151908	-15.6964329807657	-13.8804152496158	32.03	27.01	37.99	-0.482512608542329	-0.454600169656053	-0.426687730769778	-0.470168765779798	-0.442970394776167	-0.415772023772536	-0.485987620387035	-0.458976427038046	-0.430357185605321	-0.433144306428735	32.9980603189457	0.0927372015258501	-51.8851491199003	-0.0480997783461169	-0.0470511546998281	-0.0492857889856395	-0.0213017365317218	-0.0202799247382124	-0.0224574225211919	-0.102787650524116	-0.113927077861832	-0.0774479113162216	0.000180338780246885	0.000176108931838875	0.00736910634082114
16	10.5789757830327	0.1	-0.433104369075945	-0.460269625595079	-0.405939112556812	0.106469943300318	-14.8293603622273	-15.7442751736321	-13.9144455508225	32.03	27.02	37.71	-0.48400852197185	-0.455882326214054	-0.427756130456258	-0.471626789961329	-0.444220108432187	-0.416813426903044	-0.487677705048983	-0.46061909920727	-0.432034254928497	-0.433104369075945	33.0612266779099	0.118233888540338	-51.8898818173362	-0.0480997783461169	-0.0470511546998281	-0.0492857889856395	-0.0213017365317218	-0.0202799247382124	-0.0224574225211919	-0.102787650524116	-0.113927077861832	-0.0774479113162216	0.000180338780246885	0.000176108931838875	0.00736910634082114
16	10.5789757830327	0.1	-0.433074061670385	-0.460176178943805	-0.405971944396966	0.107400669966285	-14.7463034396984	-15.6516713912603	-13.8409354881364	31.95	26.99	37.96	-0.482371472115054	-0.454468786153695	-0.426566100192335	-0.470049877133507	-0.442859931487834	-0.41566998584216	-0.48578650110336	-0.459028987553251	-0.429286055617894	-0.433074061670385	32.9949940719557	-0.20355770020522	-52.1844640842767	-0.0480997783461169	-0.0470511546998281	-0.0492857889856395	-0.0213017365317218	-0.0202799247382124	-0.0224574225211919	-0.102787650524116	-0.113927077861832	-0.0774479113162216	0.000180338780246885	0.000176108931838875	0.00736910634082114
16	10.5789757830327	0.1	-0.433060358545097	-0.460238435051052	-0.405882282039141	0.107230483676048	-14.8408088896991	-15.7527888270293	-13.9288289523688	32.04	26.98	37.97	-0.484204965413886	-0.456172772583658	-0.42814057975343	-0.471817225403008	-0.444502198941403	-0.417187172479799	-0.488207797317315	-0.459808726661039	-0.430840138888195	-0.433060358545097	33.0289997686863	-0.218088779546451	-52.2116906089575	-0.0480997783461169	-0.0470511546998281	-0.0492857889856395	-0.0213017365317218	-0.0202799247382124	-0.0224574225211919	-0.102787650524116	-0.113927077861832	-0.0774479113162216	0.000180338780246885	0.000176108931838875	0.00736910634082114
16	10.5789757830327	0.1	-0.433055487224962	-0.460268330351075	-0.405842644098848	0.104969122814757	-14.6407914471982	-15.5512704762893	-13.7303124181071	31.91	26.97	37.78	-0.479909775534636	-0.451812535045746	-0.423715294556855	-0.467660621869736	-0.440280531632524	-0.412900441395313	-0.485973668759098	-0.455640790778005	-0.428334238925505	-0.433055487224962	32.9875038532232	0.100572601124969	-51.8700193406534	-0.0480997783461169	-0.0470511546998281	-0.0492857889856395	-0.0213017365317218	-0.0202799247382124	-0.0224574225211919	-0.102787650524116	-0.113927077861832	-0.0774479113162216	0.000180338780246885	0.000176108931838875	0.00736910634082114
16	10.5789757830327	0.1	-0.433030321855454	-0.460055554064828	-0.40600508964608	0.108985444048174	-14.9751895082481	-15.8870904103179	-14.0632886061784	31.95	26.98	37.88	-0.489606524052121	-0.461503666989483	-0.433400809926846	-0.477099811057922	-0.449714825082236	-0.422329839106549	-0.495093307189301	-0.466368486597819	-0.43655614288534	-0.433030321855454	33.0392693101096	0.0858899184930477	-51.8996853463221	-0.0480997783461169	-0.0470511546998281	-0.0492857889856395	-0.0213017365317218	-0.0202799247382124	-0.0224574225211919	-0.102787650524116	-0.113927077861832	-0.0774479113162216	0.000180338780246885	0.000176108931838875	0.00736910634082114
16	10.5789757830327	0.1	-0.433028297045814	-0.459971759114287	-0.406084834977341	0.10939367200295	-14.8224011361996	-15.7231060213896	-13.9216962510096	32.07	27.13	37.98	-0.48274215787272	-0.455088065908217	-0.427433973943715	-0.470383566160241	-0.443437441432895	-0.41649131670555	-0.486302542477083	-0.458813023159957	-0.432059292113835	-0.433028297045814	33.0668883449643	0.128547996713185	-51.883365688988	-0.0480997783461169	-0.0470511546998281	-0.0492857889856395	-0.0213017365317218	-0.0202799247382124	-0.0224574225211919	-0.102787650524116	-0.113927077861832	-0.0774479113162216	0.000180338780246885	0.000176108931838875	0.00736910634082114
16	10.5789757830327	0.1	-0.43286604889783	-0.459983411853445	-0.405748685942214	0.106321846783313	-14.8168990746819	-15.7317573175888	-13.902040831775	32.04	27.03	38	-0.483566952919097	-0.455445796207584	-0.42732463949607	-0.471195662779532	-0.44379394106381	-0.416392219348088	-0.489056768757193	-0.4594666458576	-0.431624901014466	-0.43286604889783	33.0648239076093	0.247140605013297	-51.7587279137273	-0.0480997783461169	-0.0470511546998281	-0.0492857889856395	-0.0213017365317218	-0.0202799247382124	-0.0224574225211919	-0.102787650524116	-0.113927077861832	-0.0774479113162216	0.000180338780246885	0.000176108931838875	0.00736910634082114
16	10.5789757830327	0.1	-0.43286240668844	-0.459892988711466	-0.405831824665415	0.107770925848186	-14.8414071670757	-15.7508588404413	-13.93195549371	31.94	27.09	37.66	-0.485524683951252	-0.457490578588943	-0.429456473226634	-0.473123998311899	-0.445805906242569	-0.418487814173239	-0.490839056610751	-0.461331203613804	-0.434523515460488	-0.43286240668844	32.9780157125213	-0.0722041651788483	-52.047553401394	-0.0480997783461169	-0.0470511546998281	-0.0492857889856395	-0.0213017365317218	-0.0202799247382124	-0.0224574225211919	-0.102787650524116	-0.113927077861832	-0.0774479113162216	0.000180338780246885	0.000176108931838875	0.00736910634082114
16	10.5789757830327	0.1	-0.432818261760631	-0.459833987197165	-0.405802536324097	0.106752397831955	-14.6829920051149	-15.5875342203949	-13.778449789835	31.9	26.95	37.7	-0.481108717038442	-0.45319005212664	-0.425271387214838	-0.468830168728668	-0.441624026088285	-0.414417883447903	-0.484944685503591	-0.457615575944835	-0.428234108699715	-0.432818261760631	32.9050704398161	0.16580289879288	-51.7684895633154	-0.0480997783461169	-0.0470511546998281	-0.0492857889856395	-0.0213017365317218	-0.0202799247382124	-0.0224574225211919	-0.102787650524116	-0.113927077861832	-0.0774479113162216	0.000180338780246885	0.000176108931838875	0.00736910634082114
16	10.5789757830327	0.1	-0.432785046886028	-0.459835912080339	-0.405734181691716	0.107742638072863	-14.729220226752	-15.6319300968507	-13.8265103566532	31.94	26.87	37.75	-0.48195157341678	-0.454119921180785	-0.426288268944789	-0.46964355058599	-0.442522659824868	-0.415401769063746	-0.488353560824563	-0.457653393748935	-0.430215538218754	-0.432785046886028	32.9218353947264	0.169354826293069	-51.7732356501921	-0.0480997783461169	-0.0470511546998281	-0.0492857889856395	-0.0213017365317218	-0.0202799247382124	-0.0224574225211919	-0.102787650524116	-0.113927077861832	-0.0774479113162216	0.000180338780246885	0.000176108931838875	0.00736910634082114
16	10.5789757830327	0.1	-0.432694912812317	-0.459610068362686	-0.405779757261947	0.109792726328691	-14.9657629718732	-15.873321861221	-14.0582040825254	32.05	26.99	37.88	-0.487671221845603	-0.459788567141401	-0.4319059124372	-0.475191211715057	-0.448022102936034	-0.420852994157011	-0.492796515737568	-0.46345020444124	-0.434512379295603	-0.432694912812317	33.0634865185128	-0.0312532873531174	-52.0314705341756	-0.0480997783461169	-0.0470511546998281	-0.0492857889856395	-0.0213017365317218	-0.0202799247382124	-0.0224574225211919	-0.102787650524116	-0.113927077861832	-0.0774479113162216	0.000180338780246885	0.000176108931838875	0.00736910634082114
16	10.5789757830327	0.1	-0.432681570694824	-0.459726182071353	-0.405636959318296	0.106162298199299	-14.652308842421	-15.5577649673143	-13.7468527175278	31.94	27	37.92	-0.479647965730983	-0.451732632823193	-0.423817299915404	-0.467398515400058	-0.440196095937871	-0.412993676475683	-0.484446156207166	-0.455595573907196	-0.428548340227121	-0.432681570694824	32.9973767104704	0.089462384782804	-51.8898959079776	-0.0480997783461169	-0.0470511546998281	-0.0492857889856395	-0.0213017365317218	-0.0202799247382124	-0.0224574225211919	-0.102787650524116	-0.113927077861832	-0.0774479113162216	0.000180338780246885	0.000176108931838875	0.00736910634082114
16	10.5789757830327	0.1	-0.432578681937175	-0.459583473440095	-0.405573890434255	0.107627818904149	-14.7540638124478	-15.6588366775084	-13.8492909473872	32.19	27.23	37.96	-0.47908960913179	-0.451407649915908	-0.423725690700027	-0.466799366553665	-0.439827541699532	-0.412855716845398	-0.48448451810328	-0.45481335881637	-0.427624169249933	-0.432578681937175	33.1518526767201	0.0186978763119989	-52.0371431043286	-0.0480997783461169	-0.0470511546998281	-0.0492857889856395	-0.0213017365317218	-0.0202799247382124	-0.0224574225211919	-0.102787650524116	-0.113927077861832	-0.0774479113162216	0.000180338780246885	0.000176108931838875	0.00736910634082114
16	10.5789757830327	0.1	-0.432577038661286	-0.459994800571082	-0.40515927675149	0.104517453571852	-14.6836675344335	-15.5990147468276	-13.7683203220394	32.1	27.02	37.92	-0.478512195618093	-0.450433191176822	-0.422354186735552	-0.466255584981398	-0.438895796116354	-0.411536007251309	-0.482473750679037	-0.454880459267476	-0.425969230077988	-0.432577038661286	33.0147550366688	-0.0531959763804709	-52.0468209664693	-0.0480997783461169	-0.0470511546998281	-0.0492857889856395	-0.0213017365317218	-0.0202799247382124	-0.0224574225211919	-0.102787650524116	-0.113927077861832	-0.0774479113162216	0.000180338780246885	0.000176108931838875	0.00736910634082114
16	10.5789757830327	0.1	-0.432575839598456	-0.459849079494185	-0.405302599702728	0.105498430062154	-14.6818763585143	-15.5923477107918	-13.7714050062367	31.93	26.98	37.8	-0.480828937726241	-0.452752282352349	-0.424675626978456	-0.468551060692315	-0.441191337464467	-0.41383161423662	-1.67125758193435	-0.457176179020539	-0.429758240902685	-0.432575839598456	32.9419714421069	-0.141615286245515	-52.1019710397277	-0.0480997783461169	-0.0470511546998281	-0.0492857889856395	-0.0213017365317218	-0.0202799247382124	-0.0224574225211919	-0.102787650524116	-0.113927077861832	-0.0774479113162216	0.000180338780246885	0.000176108931838875	0.00736910634082114
16	10.5789757830327	0.1	-0.432551358632849	-0.459732144360199	-0.405370572905498	0.107328483130596	-14.8526445218263	-15.7648849136245	-13.9404041300281	32.04	27.1	38.02	-0.484472960270676	-0.456438768742199	-0.428404577213723	-0.47207680169646	-0.444759918072005	-0.41744303444755	-0.48937973841555	-0.460892554469003	-0.432619089909803	-0.432551358632849	33.0938874581204	0.00680065102282865	-52.0135464275061	-0.0480997783461169	-0.0470511546998281	-0.0492857889856395	-0.0213017365317218	-0.0202799247382124	-0.0224574225211919	-0.102787650524116	-0.113927077861832	-0.0774479113162216	0.000180338780246885	0.000176108931838875	0.00736910634082114
16	10.5789757830327	0.1	-0.432473830356276	-0.45939161898939	-0.405556041723163	0.108516766407098	-14.8016319321065	-15.7051460357247	-13.8981178284883	31.88	27	37.81	-0.48499088419574	-0.457089449659547	-0.429188015123355	-0.472617070180652	-0.445427498842213	-0.418237927503775	-0.489449068307499	-0.459816236271755	-0.432561961912131	-0.432473830356276	32.9931683692816	0.0914578582181933	-51.8821862893308	-0.0480997783461169	-0.0470511546998281	-0.0492857889856395	-0.0213017365317218	-0.0202799247382124	-0.0224574225211919	-0.102787650524116	-0.113927077861832	-0.0774479113162216	0.000180338780246885	0.000176108931838875	0.00736910634082114
16	10.5789757830327	0.1	-0.4324584653712	-0.459885522328771	-0.405031408413629	0.103196321552336	-14.6284794879306	-15.5468817333709	-13.7100772424903	32.13	27.16	37.98	-0.47643118290334	-0.448286923772777	-0.420142664642214	-0.464220645514026	-0.436797700480316	-0.409374755446605	-0.481201838031367	-0.453204794548348	-0.424513605104952	-0.4324584653712	33.1165621969894	-0.00621720378844126	-52.0518597501778	-0.0480997783461169	-0.0470511546998281	-0.0492857889856395	-0.0213017365317218	-0.0202799247382124	-0.0224574225211919	-0.102787650524116	-0.113927077861832	-0.0774479113162216	0.000180338780246885	0.000176108931838875	0.00736910634082114
16	10.5789757830327	0.1	-0.432424089795863	-0.459550269930317	-0.405297909661408	0.105090724925762	-14.4779560785812	-15.3777265436287	-13.5781856135337	31.91	26.89	37.8	-0.474543409965621	-0.446777267586994	-0.419011125208368	-0.462431063077685	-0.435373629620449	-0.408316196163213	-0.479638382537313	-0.452116230642984	-0.422381580529881	-0.432424089795863	32.8848062312306	-0.0344501510061057	-51.9567046613863	-0.0480997783461169	-0.0470511546998281	-0.0492857889856395	-0.0213017365317218	-0.0202799247382124	-0.0224574225211919	-0.102787650524116	-0.113927077861832	-0.0774479113162216	0.000180338780246885	0.000176108931838875	0.00736910634082114
16	10.5789757830327	0.1	-0.432358159365098	-0.459522271670376	-0.40519404705982	0.109111390142523	-14.8686318175164	-15.7734573228545	-13.9638063121782	32.07	27.11	38	-0.484338121381394	-0.456554644591022	-0.42877116780065	-0.471939424152605	-0.444867183792899	-0.417794943433193	-0.488779394653297	-0.459835873693736	-0.432610604349766	-0.432358159365098	33.0694610515021	0.00834677844036135	-51.9944767037232	-0.0480997783461169	-0.0470511546998281	-0.0492857889856395	-0.0213017365317218	-0.0202799247382124	-0.0224574225211919	-0.102787650524116	-0.113927077861832	-0.0774479113162216	0.000180338780246885	0.000176108931838875	0.00736910634082114
16	10.5789757830327	0.1	-0.432338489212024	-0.459475046940084	-0.405201931483965	0.106905413946029	-14.7745157249364	-15.6839667170722	-13.8650647328006	31.91	27	37.72	-0.484036225182431	-0.455968885257344	-0.427901545332257	-0.471682224128374	-0.444331243700737	-0.4169802632731	-0.489496056306799	-0.460667026479415	-0.432612290783037	-0.432338489212024	32.9296158581339	0.129044855162308	-51.821042904338	-0.0480997783461169	-0.0470511546998281	-0.0492857889856395	-0.0213017365317218	-0.0202799247382124	-0.0224574225211919	-0.102787650524116	-0.113927077861832	-0.0774479113162216	0.000180338780246885	0.000176108931838875	0.00736910634082114
16	10.5789757830327	0.1	-0.432275529828137	-0.459186784063179	-0.405364275593096	0.109578122937089	-14.8363502992791	-15.7370504371935	-13.9356501613646	31.98	27.08	37.83	-0.484568086357771	-0.456834138121839	-0.429100189885906	-0.472183826547441	-0.445158683596441	-0.418133540645442	-0.489363532549998	-0.461603883506281	-0.432179199440258	-0.432275529828137	32.9825686209425	-0.0719876990917741	-52.0390215989955	-0.0480997783461169	-0.0470511546998281	-0.0492857889856395	-0.0213017365317218	-0.0202799247382124	-0.0224574225211919	-0.102787650524116	-0.113927077861832	-0.0774479113162216	0.000180338780246885	0.000176108931838875	0.00736910634082114
16	10.5789757830327	0.1	-0.432242851590254	-0.459182461229879	-0.405303241950629	0.109824954617456	-14.9235256225588	-15.8283739644396	-14.0186772806781	32.01	27.13	37.96	-0.486917642225884	-0.459082400135294	-0.431247158044704	-0.474466367543859	-0.447342917787443	-0.420219468031028	-0.491170220870138	-0.463260382109488	-0.436717537542859	-0.432242851590254	33.0782650694395	-0.0809936436919347	-52.0972338773344	-0.0480997783461169	-0.0470511546998281	-0.0492857889856395	-0.0213017365317218	-0.0202799247382124	-0.0224574225211919	-0.102787650524116	-0.113927077861832	-0.0774479113162216	0.000180338780246885	0.000176108931838875	0.00736910634082114
16	10.5789757830327	0.1	-0.43221872750055	-0.459191913111113	-0.405245541889986	0.109284506435881	-14.7903414184134	-15.6896020333156	-13.8910808035112	31.91	27.05	37.72	-0.48406366223845	-0.456319211765325	-0.4285747612922	-0.471706747638572	-0.444670542447755	-0.417634337256937	-0.489059416779044	-0.460962270821038	-0.4339056335647	-0.43221872750055	32.9394191402495	0.0860753171910804	-51.86228939528	-0.0480997783461169	-0.0470511546998281	-0.0492857889856395	-0.0213017365317218	-0.0202799247382124	-0.0224574225211919	-0.102787650524116	-0.113927077861832	-0.0774479113162216	0.000180338780246885	0.000176108931838875	0.00736910634082114
16	10.5789757830327	0.1	-0.432190827466655	-0.459758642758522	-0.404623012174787	0.104963081428048	-14.7515493332291	-15.6689456510905	-13.8341530153677	32.12	27.02	37.73	-0.48045793597689	-0.452327750885475	-0.424197565794061	-0.468148492442344	-0.440739009204454	-0.413329525966564	-0.484482730502412	-0.457821880938008	-0.42771561957236	-0.432190827466655	32.963295247034	0.108450666097875	-51.864425676048	-0.0480997783461169	-0.0470511546998281	-0.0492857889856395	-0.0213017365317218	-0.0202799247382124	-0.0224574225211919	-0.102787650524116	-0.113927077861832	-0.0774479113162216	0.000180338780246885	0.000176108931838875	0.00736910634082114
16	10.5789757830327	0.1	-0.432163546951566	-0.459092079755951	-0.405235014147181	0.107887008992802	-14.6155303532102	-15.510600561773	-13.7204601446473	31.94	26.87	37.77	-0.478175663526676	-0.45058158106817	-0.422987498609665	-0.465963538420461	-0.439074181051244	-0.412184823682027	-0.483916441999025	-0.45472279268723	-0.425958125699834	-0.432163546951566	32.8942746715101	0.128670394231914	-51.7977435707937	-0.0480997783461169	-0.0470511546998281	-0.0492857889856395	-0.0213017365317218	-0.0202799247382124	-0.0224574225211919	-0.102787650524116	-0.113927077861832	-0.0774479113162216	0.000180338780246885	0.000176108931838875	0.00736910634082114
16	10.5789757830327	0.1	-0.431961236125688	-0.458914016301439	-0.405008455949938	0.108391439184946	-14.7355924106854	-15.6356584835907	-13.83552633778	31.91	27.1	37.63	-0.482506783929332	-0.454731299665765	-0.426955815402199	-0.470191235866594	-0.443124695648597	-0.416058155430601	-0.4874952215698	-0.459802783330867	-0.431863455328504	-0.431961236125688	32.9884554829644	-0.04955165376222	-52.0245880022476	-0.0480997783461169	-0.0470511546998281	-0.0492857889856395	-0.0213017365317218	-0.0202799247382124	-0.0224574225211919	-0.102787650524116	-0.113927077861832	-0.0774479113162216	0.000180338780246885	0.000176108931838875	0.00736910634082114
16	10.5789757830327	0.1	-0.431929731868828	-0.45897112897974	-0.404888334757916	0.106606078249472	-14.68103383615	-15.5861499997648	-13.7759176725352	31.89	27.14	37.74	-0.481190619163617	-0.453247002093886	-0.425303385024156	-0.468911864938848	-0.441681297526541	-0.414450730114235	-0.485434381944613	-0.457584558825865	-0.429716776882289	-0.431929731868828	32.9947313977568	-0.0514810234625218	-52.0418093187021	-0.0480997783461169	-0.0470511546998281	-0.0492857889856395	-0.0213017365317218	-0.0202799247382124	-0.0224574225211919	-0.102787650524116	-0.113927077861832	-0.0774479113162216	0.000180338780246885	0.000176108931838875	0.00736910634082114
16	10.5789757830327	0.1	-0.431708530173668	-0.459023562032575	-0.40439349831476	0.106864254499331	-14.7774645014989	-15.6872931298185	-13.8676358731792	32.02	27.12	37.87	-0.482424976509662	-0.454445384937512	-0.426465793365361	-0.470086287082159	-0.442822312460887	-0.415558337839614	-0.486223131938371	-0.456827536332254	-0.429963442029064	-0.431708530173668	33.0287603511859	0.0294914956467598	-51.9673990807315	-0.0480997783461169	-0.0470511546998281	-0.0492857889856395	-0.0213017365317218	-0.0202799247382124	-0.0224574225211919	-0.102787650524116	-0.113927077861832	-0.0774479113162216	0.000180338780246885	0.000176108931838875	0.00736910634082114
16	10.5789757830327	0.1	-0.431565567313493	-0.458481852354196	-0.404649282272789	0.108807986423436	-14.747036092113	-15.6458652807185	-13.8482069035076	31.89	27.02	37.75	-0.483055868351451	-0.455305104401277	-0.427554340451104	-0.470729845274258	-0.44368719104652	-0.416644536818783	-0.486766721078351	-0.459057436354044	-0.430885099753043	-0.431565567313493	32.9136337677602	-0.0960936284888275	-52.0391248736975	-0.0480997783461169	-0.0470511546998281	-0.0492857889856395	-0.0213017365317218	-0.0202799247382124	-0.0224574225211919	-0.102787650524116	-0.113927077861832	-0.0774479113162216	0.000180338780246885	0.000176108931838875	0.00736910634082114
16	10.5789757830327	0.1	-0.431551406192715	-0.458752945642144	-0.404349866743285	0.10615490077405	-14.6792880034678	-15.586446696163	-13.7721293107725	31.93	26.9	37.63	-0.480724268200735	-0.452745267778836	-0.424766267356936	-0.468450231522496	-0.441185601687054	-0.413920971851612	-0.486558353403328	-0.455765938858826	-0.428010935174384	-0.431551406192715	32.8946374295376	0.116683851928014	-51.8202914869893	-0.0480997783461169	-0.0470511546998281	-0.0492857889856395	-0.0213017365317218	-0.0202799247382124	-0.0224574225211919	-0.102787650524116	-0.113927077861832	-0.0774479113162216	0.000180338780246885	0.000176108931838875	0.00736910634082114
16	10.5789757830327	0.1	-0.431526099278253	-0.458396990890454	-0.404655207666052	0.107667212193886	-14.615592734832	-15.5116902894118	-13.7194951802522	32.02	27.01	37.83	-0.477098862690666	-0.449537254885633	-0.421975647080599	-0.464897512576932	-0.438040766704769	-0.411184020832607	-0.482253257598703	-0.452741459612096	-0.42526816380094	-0.431526099278253	32.9438807900702	-0.00519137840657579	-51.9602808658478	-0.0480997783461169	-0.0470511546998281	-0.0492857889856395	-0.0213017365317218	-0.0202799247382124	-0.0224574225211919	-0.102787650524116	-0.113927077861832	-0.0774479113162216	0.000180338780246885	0.000176108931838875	0.00736910634082114
16	10.5789757830327	0.1	-0.431521418098294	-0.45870097324672	-0.404341862949869	0.105147692580623	-14.6730291267946	-15.584646840274	-13.7614114133152	31.99	27.13	37.79	-0.479727687368546	-0.451666207250722	-0.423604727132897	-0.467464909297524	-0.440120735501786	-0.412776561706048	-0.48366023120132	-0.45604499589001	-0.428013177325088	-0.431521418098294	33.02218964577	-0.0987265153287113	-52.0903728042766	-0.0480997783461169	-0.0470511546998281	-0.0492857889856395	-0.0213017365317218	-0.0202799247382124	-0.0224574225211919	-0.102787650524116	-0.113927077861832	-0.0774479113162216	0.000180338780246885	0.000176108931838875	0.00736910634082114
16	10.5789757830327	0.1	-0.431493157702041	-0.458688023509364	-0.404298291894718	0.107927640472395	-14.8293486609693	-15.7373216821172	-13.9213756398214	31.88	26.91	37.71	-0.48598626598866	-0.457947033705092	-0.429907801421525	-0.473587082997617	-0.446263228074159	-0.418939373150701	-0.491127704528067	-0.462543238928341	-0.434478106830343	-0.431493157702041	32.8914216580766	-0.0490719070707935	-51.9809255835064	-0.0480997783461169	-0.0470511546998281	-0.0492857889856395	-0.0213017365317218	-0.0202799247382124	-0.0224574225211919	-0.102787650524116	-0.113927077861832	-0.0774479113162216	0.000180338780246885	0.000176108931838875	0.00736910634082114
16	10.5789757830327	0.1	-0.431431899905623	-0.458969934758396	-0.403893865052849	0.104804389838065	-14.7193012771653	-15.6354660681584	-13.8031364861722	32.14	26.98	38.07	-0.47909412940206	-0.451021466200575	-0.422948802999089	-0.466814567122402	-0.43946142852993	-0.412108289937457	-0.480769546459193	-0.454254010666061	-0.426598446361305	-0.431431899905623	33.0326456770843	0.0738080909623237	-51.92855876714	-0.0480997783461169	-0.0470511546998281	-0.0492857889856395	-0.0213017365317218	-0.0202799247382124	-0.0224574225211919	-0.102787650524116	-0.113927077861832	-0.0774479113162216	0.000180338780246885	0.000176108931838875	0.00736910634082114
16	10.5789757830327	0.1	-0.431410396366237	-0.458404116566884	-0.40441667616559	0.106754393057225	-14.7365296723275	-15.6443605651594	-13.8286987794956	31.78	26.98	37.79	-0.484641855020654	-0.456518439805657	-0.42839502459066	-0.47230013063221	-0.444892896728937	-0.417485662825665	-0.489270521047964	-0.460821874350562	-0.43343957624665	-0.431410396366237	32.9756231586555	0.00843548511275544	-51.9602626551669	-0.0480997783461169	-0.0470511546998281	-0.0492857889856395	-0.0213017365317218	-0.0202799247382124	-0.0224574225211919	-0.102787650524116	-0.113927077861832	-0.0774479113162216	0.000180338780246885	0.000176108931838875	0.00736910634082114
16	10.5789757830327	0.1	-0.43138479773691	-0.458393635906081	-0.404375959567739	0.107385946172309	-14.7397569865793	-15.6447925130162	-13.8347214601424	31.91	26.89	37.79	-0.482727905324344	-0.454802581063411	-0.426877256802478	-0.470405795341931	-0.443193292761788	-0.415980790181646	-0.488366481823272	-0.458650920161788	-0.43086788914452	-0.43138479773691	32.9072494357115	-0.00176216311028833	-51.9344060265216	-0.0480997783461169	-0.0470511546998281	-0.0492857889856395	-0.0213017365317218	-0.0202799247382124	-0.0224574225211919	-0.102787650524116	-0.113927077861832	-0.0774479113162216	0.000180338780246885	0.000176108931838875	0.00736910634082114
16	10.5789757830327	0.1	-0.431357371572564	-0.458350037171314	-0.404364705973815	0.107718591573536	-14.7488392147338	-15.6528645420695	-13.844813887398	32.11	27.11	37.9	-0.479969490436513	-0.452249032335258	-0.424528574234003	-0.467672630819417	-0.440662373238372	-0.413652115657326	-0.484623083644684	-0.456361727404408	-0.429037376592221	-0.431357371572564	33.1061209439116	-0.129423301714008	-52.1559330873663	-0.0480997783461169	-0.0470511546998281	-0.0492857889856395	-0.0213017365317218	-0.0202799247382124	-0.0224574225211919	-0.102787650524116	-0.113927077861832	-0.0774479113162216	0.000180338780246885	0.000176108931838875	0.00736910634082114
16	10.5789757830327	0.1	-0.43133621565743	-0.458490370797529	-0.40418206051733	0.106312917693958	-14.7363495840924	-15.6462771144669	-13.826422053718	31.91	26.89	37.76	-0.482810701579645	-0.454732280999933	-0.426653860420221	-0.470487037120802	-0.443125313649556	-0.41576359017831	-0.488065530865406	-0.458816007814552	-0.430038881850864	-0.43133621565743	32.9410922191145	0.176939105622783	-51.7714848841243	-0.0480997783461169	-0.0470511546998281	-0.0492857889856395	-0.0213017365317218	-0.0202799247382124	-0.0224574225211919	-0.102787650524116	-0.113927077861832	-0.0774479113162216	0.000180338780246885	0.000176108931838875	0.00736910634082114
16	10.5789757830327	0.1	-0.431324935172645	-0.458718557816869	-0.403931312528422	0.103684074088388	-14.6905918743193	-15.6104714816385	-13.7707122670001	32.1	27.06	37.88	-0.478910945161366	-0.450690118346873	-0.42246929153238	-0.466644831615881	-0.439146811138456	-0.411648790661031	-0.483733666858268	-0.455433332574794	-0.425884886568324	-0.431324935172645	33.0521163548246	-0.369337509898255	-52.3806650125895	-0.0480997783461169	-0.0470511546998281	-0.0492857889856395	-0.0213017365317218	-0.0202799247382124	-0.0224574225211919	-0.102787650524116	-0.113927077861832	-0.0774479113162216	0.000180338780246885	0.000176108931838875	0.00736910634082114
16	10.5789757830327	0.1	-0.43130331347586	-0.458596206662428	-0.404010420289292	0.106229051358033	-14.7473836823055	-15.658394665275	-13.8363726993361	32.13	27.08	37.89	-0.479949367491937	-0.452025742216094	-0.424102116940251	-0.467650176247647	-0.440442122302372	-0.413234068357097	-0.486767804099233	-0.455693283749356	-0.428072194092224	-0.43130331347586	33.0207608593874	0.206390490873294	-51.7863769658403	-0.0480997783461169	-0.0470511546998281	-0.0492857889856395	-0.0213017365317218	-0.0202799247382124	-0.0224574225211919	-0.102787650524116	-0.113927077861832	-0.0774479113162216	0.000180338780246885	0.000176108931838875	0.00736910634082114
16	10.5789757830327	0.1	-0.431277177352945	-0.45850886340089	-0.404045491305	0.104561560789228	-14.6140948358141	-15.5248904431329	-13.7032992284954	32.12	27.27	38.01	-0.475967439747652	-0.448043954236637	-0.420120468725621	-0.463771943006329	-0.436563928235784	-0.409355913465239	-0.481073679551539	-0.453113637751204	-0.424448603904259	-0.431277177352945	33.1207093586629	0.22537721925614	-51.81691886544	-0.0480997783461169	-0.0470511546998281	-0.0492857889856395	-0.0213017365317218	-0.0202799247382124	-0.0224574225211919	-0.102787650524116	-0.113927077861832	-0.0774479113162216	0.000180338780246885	0.000176108931838875	0.00736910634082114
16	10.5789757830327	0.1	-0.43122278448154	-0.458223057315658	-0.404222511647422	0.106271995382233	-14.6464904834453	-15.5510642890106	-13.74191667788	32.01	27.1	37.78	-0.47842245080788	-0.450593589133057	-0.422764727458234	-0.466188946799235	-0.439071683190682	-0.411954419582129	-0.48570046227783	-0.455359863111874	-0.426907010423455	-0.43122278448154	32.9982242665261	-0.158973834691969	-52.1426615297619	-0.0480997783461169	-0.0470511546998281	-0.0492857889856395	-0.0213017365317218	-0.0202799247382124	-0.0224574225211919	-0.102787650524116	-0.113927077861832	-0.0774479113162216	0.000180338780246885	0.000176108931838875	0.00736910634082114
16	10.5789757830327	0.1	-0.431213668942444	-0.458312038709575	-0.404115299175314	0.105727346457671	-14.636655695185	-15.5432235875236	-13.7300878028465	32.03	26.9	37.85	-0.477860492104124	-0.449988990628302	-0.42211748915248	-0.465636528686491	-0.438477997251223	-0.411319465815956	-0.477719130698411	-0.454817899516775	-0.426807079147227	-0.431213668942444	32.9745683029904	-0.00253142316527315	-51.9682138541898	-0.0480997783461169	-0.0470511546998281	-0.0492857889856395	-0.0213017365317218	-0.0202799247382124	-0.0224574225211919	-0.102787650524116	-0.113927077861832	-0.0774479113162216	0.000180338780246885	0.000176108931838875	0.00736910634082114
16	10.5789757830327	0.1	-0.431062793758106	-0.457884567347867	-0.404241020168345	0.109246730894184	-14.7205061677859	-15.6156944709143	-13.8253178646574	31.94	26.92	37.93	-0.481349002859309	-0.453755097389092	-0.426161191918874	-0.46905482852909	-0.442165701259902	-0.415276573990714	-0.486478764983055	-0.457462584938487	-0.429251809455433	-0.431062793758106	33.0046495216254	0.0413154028506563	-51.9368316208703	-0.0480997783461169	-0.0470511546998281	-0.0492857889856395	-0.0213017365317218	-0.0202799247382124	-0.0224574225211919	-0.102787650524116	-0.113927077861832	-0.0774479113162216	0.000180338780246885	0.000176108931838875	0.00736910634082114
16	10.5789757830327	0.1	-0.431033681983842	-0.458119405654316	-0.403947958313369	0.104624826187624	-14.525509011259	-15.4304779589821	-13.6205400635359	31.9	26.93	37.37	-0.476251526993931	-0.448320257179679	-0.420388987365427	-0.464096794850906	-0.436878377560507	-0.409659960270108	-0.479735956039816	-0.453219461150929	-0.423959953605167	-0.431033681983842	32.8312902846041	-0.00923895432354313	-51.9161857127644	-0.0480997783461169	-0.0470511546998281	-0.0492857889856395	-0.0213017365317218	-0.0202799247382124	-0.0224574225211919	-0.102787650524116	-0.113927077861832	-0.0774479113162216	0.000180338780246885	0.000176108931838875	0.00736910634082114
16	10.5789757830327	0.1	-0.431007016015289	-0.458210586220962	-0.403803445809615	0.106893830565653	-14.849455748703	-15.7635751549766	-13.9353363424293	32.08	27.16	37.99	-0.483919576851014	-0.455857397305685	-0.427795217760355	-0.471529863713016	-0.444186155523725	-0.416842447334433	-0.488631179669061	-0.461112348022739	-0.431400785706615	-0.431007016015289	33.1537010058454	-0.0221716809253005	-52.0729521284637	-0.0480997783461169	-0.0470511546998281	-0.0492857889856395	-0.0213017365317218	-0.0202799247382124	-0.0224574225211919	-0.102787650524116	-0.113927077861832	-0.0774479113162216	0.000180338780246885	0.000176108931838875	0.00736910634082114
16	10.5789757830327	0.1	-0.430972028929221	-0.45833373608474	-0.403610321773703	0.104792507074577	-14.7616994282199	-15.6805613723226	-13.8428374841171	32	27.08	37.95	-0.482535789407836	-0.454259775365567	-0.425983761323299	-0.470199055465271	-0.442645959121239	-0.415092862777208	-0.487847991447342	-0.457978901037512	-0.429028198797984	-0.430972028929221	33.0808728649475	0.0228080314814204	-52.0005682024639	-0.0480997783461169	-0.0470511546998281	-0.0492857889856395	-0.0213017365317218	-0.0202799247382124	-0.0224574225211919	-0.102787650524116	-0.113927077861832	-0.0774479113162216	0.000180338780246885	0.000176108931838875	0.00736910634082114
16	10.5789757830327	0.1	-0.43096621571509	-0.458205152062637	-0.403727279367543	0.10633858142101	-14.7596532452787	-15.6708966448844	-13.848409845673	32.13	27.11	37.95	-0.480281571978915	-0.452353788244799	-0.424426004510683	-0.467973102318412	-0.440761040983055	-0.413548979647697	-0.487304274806442	-0.455801643650829	-0.428364034398464	-0.43096621571509	33.092865010819	0.0349491031145738	-51.9945672636398	-0.0480997783461169	-0.0470511546998281	-0.0492857889856395	-0.0213017365317218	-0.0202799247382124	-0.0224574225211919	-0.102787650524116	-0.113927077861832	-0.0774479113162216	0.000180338780246885	0.000176108931838875	0.00736910634082114
16	10.5789757830327	0.1	-0.430958417677373	-0.457964512022481	-0.403952323332265	0.108101345207336	-14.7118705404437	-15.6118389552568	-13.8119021256306	32.04	27.12	37.99	-0.479806620312709	-0.452147431364039	-0.424488242415369	-0.467530414807216	-0.440578906564218	-0.41362739832122	-0.485103402550751	-0.456674859139059	-0.428586721020449	-0.430958417677373	33.035521696086	-0.189943450718726	-52.1914689523749	-0.0480997783461169	-0.0470511546998281	-0.0492857889856395	-0.0213017365317218	-0.0202799247382124	-0.0224574225211919	-0.102787650524116	-0.113927077861832	-0.0774479113162216	0.000180338780246885	0.000176108931838875	0.00736910634082114
16	10.5789757830327	0.1	-0.430956698206273	-0.457892034632035	-0.40402136178051	0.107544510837914	-14.6837148378119	-15.5845643919249	-13.782865283699	32	27.14	37.7	-0.479527381559271	-0.451808799441797	-0.424090217324324	-0.46726674367612	-0.440256874994095	-0.413247006312071	-0.48368599838223	-0.456705451146222	-0.429332654616241	-0.430956698206273	32.9998013560328	-0.103831105494667	-52.0964128279711	-0.0480997783461169	-0.0470511546998281	-0.0492857889856395	-0.0213017365317218	-0.0202799247382124	-0.0224574225211919	-0.102787650524116	-0.113927077861832	-0.0774479113162216	0.000180338780246885	0.000176108931838875	0.00736910634082114
16	10.5789757830327	0.1	-0.43094534169042	-0.458377683170288	-0.403513000210551	0.103272077011148	-14.6841069206626	-15.6056244413855	-13.7625893999396	32.07	27.28	37.92	-0.479215942010843	-0.450918074890471	-0.422620207770099	-0.466948839144344	-0.439375348691016	-0.411801858237688	-0.48380808345087	-0.454660704145723	-0.427289527451602	-0.43094534169042	33.0963207790555	0.163706073772869	-51.8763462227398	-0.0480997783461169	-0.0470511546998281	-0.0492857889856395	-0.0213017365317218	-0.0202799247382124	-0.0224574225211919	-0.102787650524116	-0.113927077861832	-0.0774479113162216	0.000180338780246885	0.000176108931838875	0.00736910634082114
16	10.5789757830327	0.1	-0.430932570101831	-0.457739536135173	-0.404125604068489	0.10690783215489	-14.6068359415529	-15.5059539539184	-13.7077179291874	31.74	27.11	37.72	-0.481032438341773	-0.453139608843471	-0.425246779345169	-0.468792935624063	-0.441609817852533	-0.414426700081004	-0.484473068915629	-0.456521960886508	-0.430545397606077	-0.430932570101831	32.913558933509	0.0939319088298556	-51.8462875390642	-0.0480997783461169	-0.0470511546998281	-0.0492857889856395	-0.0213017365317218	-0.0202799247382124	-0.0224574225211919	-0.102787650524116	-0.113927077861832	-0.0774479113162216	0.000180338780246885	0.000176108931838875	0.00736910634082114
16	10.5789757830327	0.1	-0.430872740531281	-0.458351898031605	-0.403393583030956	0.104630197921785	-14.7217923547159	-15.6389638604448	-13.804620848987	31.97	26.99	37.77	-0.481644522952633	-0.453397726279622	-0.425150929606612	-0.469336439643948	-0.441811469774912	-0.414286499905877	-0.486610046530493	-0.457610629459502	-0.427552425355656	-0.430872740531281	32.9645566516189	-0.0151316086272997	-51.9768806119825	-0.0480997783461169	-0.0470511546998281	-0.0492857889856395	-0.0213017365317218	-0.0202799247382124	-0.0224574225211919	-0.102787650524116	-0.113927077861832	-0.0774479113162216	0.000180338780246885	0.000176108931838875	0.00736910634082114
16	10.5789757830327	0.1	-0.43084560024363	-0.458263461972758	-0.403427738514502	0.10546986538859	-14.73301504148	-15.6467959748993	-13.8192341080607	32.05	27.1	37.8	-0.480793937876818	-0.452715324591376	-0.424636711305934	-0.468491161472357	-0.441131036657306	-0.413770911842254	-0.486602196793155	-0.459024796311612	-0.428002704905128	-0.43084560024363	32.9797868200907	0.124326455297724	-51.85223128562	-0.0480997783461169	-0.0470511546998281	-0.0492857889856395	-0.0213017365317218	-0.0202799247382124	-0.0224574225211919	-0.102787650524116	-0.113927077861832	-0.0774479113162216	0.000180338780246885	0.000176108931838875	0.00736910634082114
16	10.5789757830327	0.1	-0.430825865854287	-0.458241766352484	-0.40340996535609	0.104402193953252	-14.6941023090055	-15.6106644722631	-13.7775401457478	32.15	27.3	37.87	-0.47809696298702	-0.450026051116427	-0.421955139245834	-0.465839401510714	-0.438488178227557	-0.411136954944401	-0.481136847343157	-0.452038831131509	-0.425648534612047	-0.430825865854287	33.0815449656228	-0.0780854275964912	-52.1069377680736	-0.0480997783461169	-0.0470511546998281	-0.0492857889856395	-0.0213017365317218	-0.0202799247382124	-0.0224574225211919	-0.102787650524116	-0.113927077861832	-0.0774479113162216	0.000180338780246885	0.000176108931838875	0.00736910634082114
16	10.5789757830327	0.1	-0.430761849009409	-0.457856774793183	-0.403666923225634	0.106781568230087	-14.6818229608646	-15.5861548416899	-13.7774910800393	31.96	27.02	37.79	-0.480192459812524	-0.452330979238827	-0.42446949866513	-0.467924113288947	-0.440774460423815	-0.413624807558682	-0.485114683682018	-0.455746234577917	-0.427703583222421	-0.430761849009409	32.9644326394478	0.0247309406048898	-51.9445117190467	-0.0480997783461169	-0.0470511546998281	-0.0492857889856395	-0.0213017365317218	-0.0202799247382124	-0.0224574225211919	-0.102787650524116	-0.113927077861832	-0.0774479113162216	0.000180338780246885	0.000176108931838875	0.00736910634082114
16	10.5789757830327	0.1	-0.430742375744527	-0.457582011459585	-0.403902740029468	0.107410629642025	-14.5914364623196	-15.4872496267492	-13.6956232978901	32.08	27.2	37.98	-0.475431957095571	-0.447932031917048	-0.420432106738525	-0.463259478706687	-0.436463633764959	-0.409667788823231	-0.480788320506497	-0.451700636442269	-0.423349545433601	-0.430742375744527	33.0722212454356	0.059083569798694	-51.9535636694343	-0.0480997783461169	-0.0470511546998281	-0.0492857889856395	-0.0213017365317218	-0.0202799247382124	-0.0224574225211919	-0.102787650524116	-0.113927077861832	-0.0774479113162216	0.000180338780246885	0.000176108931838875	0.00736910634082114
16	10.5789757830327	0.1	-0.430655091347796	-0.45778189470678	-0.403528287988812	0.105216043791295	-14.522022463948	-15.4239307612816	-13.6201141666143	31.74	26.86	37.59	-0.478447299583288	-0.450470281531945	-0.422493263480602	-0.466272957202411	-0.439007829043329	-0.411742700884248	-0.482597949560897	-0.455223110443623	-0.427303092678307	-0.430655091347796	32.8469140759159	0.0908675648078519	-51.8163547148878	-0.0480997783461169	-0.0470511546998281	-0.0492857889856395	-0.0213017365317218	-0.0202799247382124	-0.0224574225211919	-0.102787650524116	-0.113927077861832	-0.0774479113162216	0.000180338780246885	0.000176108931838875	0.00736910634082114
16	10.5789757830327	0.1	-0.430640231352757	-0.45807882809163	-0.403201634613884	0.104465324291268	-14.7218576430325	-15.6398412096718	-13.8038740763932	32.05	27.07	37.75	-0.480460720857437	-0.452259984018112	-0.424059247178786	-0.468164673067679	-0.440685655180246	-0.413206637292814	-0.486189506668996	-0.456779157967684	-0.427985573078836	-0.430640231352757	33.0143699830722	0.1942737040483	-51.8024258647296	-0.0480997783461169	-0.0470511546998281	-0.0492857889856395	-0.0213017365317218	-0.0202799247382124	-0.0224574225211919	-0.102787650524116	-0.113927077861832	-0.0774479113162216	0.000180338780246885	0.000176108931838875	0.00736910634082114
16	10.5789757830327	0.1	-0.43063057315731	-0.457655155334068	-0.403605990980551	0.103801019387877	-14.4781485030905	-15.3841556181139	-13.572141388067	31.9	27.05	37.71	-0.474920624786267	-0.446951493700444	-0.41898236261462	-0.462801353321744	-0.435545953067064	-0.408290552812384	-0.480180958447833	-0.451641694470463	-0.423135428414275	-0.43063057315731	32.9432264145033	0.0364829078476444	-51.9141944196781	-0.0480997783461169	-0.0470511546998281	-0.0492857889856395	-0.0213017365317218	-0.0202799247382124	-0.0224574225211919	-0.102787650524116	-0.113927077861832	-0.0774479113162216	0.000180338780246885	0.000176108931838875	0.00736910634082114
16	10.5789757830327	0.1	-0.43061308640122	-0.457566963645843	-0.403659209156596	0.107646006650778	-14.7400033481621	-15.6438283985967	-13.8361782977274	32.05	26.98	37.88	-0.480659637402495	-0.452889438832932	-0.425119240263369	-0.468359648856976	-0.441300084378011	-0.414240519899045	-0.483966441196894	-0.456667693536857	-0.427987904925567	-0.43061308640122	33.0736455869057	0.0507650282709771	-51.953599462654	-0.0480997783461169	-0.0470511546998281	-0.0492857889856395	-0.0213017365317218	-0.0202799247382124	-0.0224574225211919	-0.102787650524116	-0.113927077861832	-0.0774479113162216	0.000180338780246885	0.000176108931838875	0.00736910634082114
16	10.5789757830327	0.1	-0.430607733169805	-0.457714744962252	-0.403500721377359	0.105665114441015	-14.660444899397	-15.5687852141836	-13.7521045846104	31.99	26.99	37.7	-0.479196205987209	-0.451238133048132	-0.423280060109055	-0.466946362041107	-0.439702990149865	-0.412459618258622	-0.482348370929443	-0.455538268118438	-0.426679662802165	-0.430607733169805	32.9732411147973	-0.275301059314164	-52.2516231064523	-0.0480997783461169	-0.0470511546998281	-0.0492857889856395	-0.0213017365317218	-0.0202799247382124	-0.0224574225211919	-0.102787650524116	-0.113927077861832	-0.0774479113162216	0.000180338780246885	0.000176108931838875	0.00736910634082114
16	10.5789757830327	0.1	-0.430547186279681	-0.457746020395881	-0.403348352163482	0.10932080133833	-14.8664490111372	-15.7701685356449	-13.9627294866295	31.85	26.91	37.64	-0.487536010381487	-0.459597449643441	-0.431658888905395	-0.47510539443941	-0.447879178043349	-0.420652961647288	-0.492325823398067	-0.463710739421908	-0.435223587956217	-0.430547186279681	32.8452727635801	0.198391973345856	-51.7177363077056	-0.0480997783461169	-0.0470511546998281	-0.0492857889856395	-0.0213017365317218	-0.0202799247382124	-0.0224574225211919	-0.102787650524116	-0.113927077861832	-0.0774479113162216	0.000180338780246885	0.000176108931838875	0.00736910634082114
16	10.5789757830327	0.1	-0.430519298000537	-0.457494060406403	-0.40354453559467	0.108834252222474	-14.8926645506467	-15.8002468544761	-13.9850822468174	32.08	27.22	37.81	-0.484937231487726	-0.45708194202169	-0.429226652555653	-0.472519838598054	-0.44537781685183	-0.418235795105606	-0.488892426004494	-0.461722036642486	-0.434366658996877	-0.430519298000537	33.109737273374	-0.0591292807939784	-52.098970005117	-0.0480997783461169	-0.0470511546998281	-0.0492857889856395	-0.0213017365317218	-0.0202799247382124	-0.0224574225211919	-0.102787650524116	-0.113927077861832	-0.0774479113162216	0.000180338780246885	0.000176108931838875	0.00736910634082114
16	10.5789757830327	0.1	-0.430488854077658	-0.457981304671559	-0.402996403483756	0.102417807374843	-14.5720343984289	-15.4907619331882	-13.6533068636696	32.01	27.16	37.79	-0.476457467991886	-0.448199684619203	-0.41994190124652	-0.464272555680608	-0.436737436208983	-0.409202316737358	-0.479299120778801	-0.453303394820563	-0.424282338319112	-0.430488854077658	33.0167658968924	-0.11475415345283	-52.1107163429452	-0.0480997783461169	-0.0470511546998281	-0.0492857889856395	-0.0213017365317218	-0.0202799247382124	-0.0224574225211919	-0.102787650524116	-0.113927077861832	-0.0774479113162216	0.000180338780246885	0.000176108931838875	0.00736910634082114
16	10.5789757830327	0.1	-0.430483144356521	-0.457285430912284	-0.403680857800758	0.10979223846925	-14.8572539351448	-15.7582348311928	-13.9562730390969	31.86	27.14	37.97	-0.486973013789314	-0.459130213690501	-0.431287413591689	-0.474553815302793	-0.447421085887686	-0.420288356472579	-0.490544457231193	-0.462465460185163	-0.434353042086715	-0.430483144356521	33.0093840568714	0.252395335594066	-51.7326306670842	-0.0480997783461169	-0.0470511546998281	-0.0492857889856395	-0.0213017365317218	-0.0202799247382124	-0.0224574225211919	-0.102787650524116	-0.113927077861832	-0.0774479113162216	0.000180338780246885	0.000176108931838875	0.00736910634082114
16	10.5789757830327	0.1	-0.430463947246675	-0.457313054802018	-0.403614839691331	0.107162973616933	-14.6576420481229	-15.5586839704147	-13.7566001258311	32.1	26.99	37.91	-0.477339783938111	-0.449695854842064	-0.422051925746017	-0.465114176479283	-0.438178262589845	-0.411242348700408	-0.48115539710266	-0.454321010331939	-0.42512649644898	-0.430463947246675	33.0705934944882	0.122224337793734	-51.8882581064445	-0.0480997783461169	-0.0470511546998281	-0.0492857889856395	-0.0213017365317218	-0.0202799247382124	-0.0224574225211919	-0.102787650524116	-0.113927077861832	-0.0774479113162216	0.000180338780246885	0.000176108931838875	0.00736910634082114
16	10.5789757830327	0.1	-0.430380935785338	-0.457592948242005	-0.403168923328672	0.107297365728426	-14.7780212961226	-15.6858258025041	-13.870216789741	31.96	27.07	37.89	-0.483342451512381	-0.4553693972956	-0.427396343078818	-0.470994822182612	-0.443736377046017	-0.416477931909422	-0.487434573899675	-0.460190128283606	-0.432146178380981	-0.430380935785338	33.0114406088938	0.066110772135299	-51.9154879156206	-0.0480997783461169	-0.0470511546998281	-0.0492857889856395	-0.0213017365317218	-0.0202799247382124	-0.0224574225211919	-0.102787650524116	-0.113927077861832	-0.0774479113162216	0.000180338780246885	0.000176108931838875	0.00736910634082114
16	10.5789757830327	0.1	-0.430337182175467	-0.457424278949724	-0.40325008540121	0.107030836242825	-14.7606516682147	-15.6686529699312	-13.8526503664981	31.92	27.05	37.68	-0.483330445681123	-0.455321358066515	-0.427312270451906	-0.470990935658226	-0.443696924903436	-0.416402914148647	-0.488374962202385	-0.458772177212845	-0.430589816569193	-0.430337182175467	32.9761442051656	0.193693816486774	-51.7782882219995	-0.0480997783461169	-0.0470511546998281	-0.0492857889856395	-0.0213017365317218	-0.0202799247382124	-0.0224574225211919	-0.102787650524116	-0.113927077861832	-0.0774479113162216	0.000180338780246885	0.000176108931838875	0.00736910634082114
16	10.5789757830327	0.1	-0.430309766322941	-0.458077646473041	-0.402541886172841	0.102203993864897	-14.5852578714419	-15.5058901140304	-13.6646256288535	32.17	27.13	37.83	-0.474655717129522	-0.446473951741994	-0.418292186354467	-0.462482899688166	-0.435023871798276	-0.407564843908386	-0.48057802220253	-1.41516113281256	-0.422270004455924	-0.430309766322941	32.9907946355973	-0.35150814107584	-52.3491291602242	-0.0480997783461169	-0.0470511546998281	-0.0492857889856395	-0.0213017365317218	-0.0202799247382124	-0.0224574225211919	-0.102787650524116	-0.113927077861832	-0.0774479113162216	0.000180338780246885	0.000176108931838875	0.00736910634082114
16	10.5789757830327	0.1	-0.430301232703145	-0.457220302702609	-0.403382162703682	0.108189632307896	-14.7500853967008	-15.6519786509692	-13.8481921424324	32.11	27.19	37.92	-0.479998225223305	-0.45233992265062	-0.424681620077934	-0.467701468856326	-0.440751726004049	-0.413801983151772	-0.485013305043669	-0.45622593160624	-0.427666840185723	-0.430301232703145	33.0827115952444	-0.00847980057030919	-52.0312644074265	-0.0480997783461169	-0.0470511546998281	-0.0492857889856395	-0.0213017365317218	-0.0202799247382124	-0.0224574225211919	-0.102787650524116	-0.113927077861832	-0.0774479113162216	0.000180338780246885	0.000176108931838875	0.00736910634082114
16	10.5789757830327	0.1	-0.430292522131565	-0.457308612871138	-0.403276431391992	0.105437338565811	-14.5810391386169	-15.4855500485954	-13.6765282286383	31.91	26.84	37.69	-0.477768046888832	-0.449861617379129	-0.421955187869426	-0.465571841851526	-0.438377792624213	-0.411183743396899	-0.481879999022808	-0.453754060858686	-0.425406276086039	-0.430292522131565	32.9225428868411	-0.108499367445824	-52.0544071691173	-0.0480997783461169	-0.0470511546998281	-0.0492857889856395	-0.0213017365317218	-0.0202799247382124	-0.0224574225211919	-0.102787650524116	-0.113927077861832	-0.0774479113162216	0.000180338780246885	0.000176108931838875	0.00736910634082114
16	10.5789757830327	0.1	-0.430280616202486	-0.457473024420587	-0.403088207984386	0.104951863517411	-14.673335147599	-15.5859218248458	-13.7607484703523	32.17	27.3	37.98	-0.477180693118956	-0.449240815832678	-0.421300938546399	-0.464944247091946	-0.437720838022728	-0.41049742895351	-0.482213791069736	-0.452458925207896	-0.424707802806302	-0.430280616202486	33.1112085641467	-0.0238998229076744	-52.0584229456462	-0.0480997783461169	-0.0470511546998281	-0.0492857889856395	-0.0213017365317218	-0.0202799247382124	-0.0224574225211919	-0.102787650524116	-0.113927077861832	-0.0774479113162216	0.000180338780246885	0.000176108931838875	0.00736910634082114
16	10.5789757830327	0.1	-0.430244071893889	-0.457661286293697	-0.402826857494081	0.102773793306932	-14.5061878467104	-15.4189975474735	-13.5933781459474	32.01	26.97	37.84	-0.474382810186925	-0.44629919257945	-0.418215574971974	-0.462252953506346	-0.434887427383923	-0.407521901261501	-0.479166373193229	-0.450160535359671	-0.423932029029593	-0.430244071893889	32.9560381457738	0.00458389684653885	-51.9557755568131	-0.0480997783461169	-0.0470511546998281	-0.0492857889856395	-0.0213017365317218	-0.0202799247382124	-0.0224574225211919	-0.102787650524116	-0.113927077861832	-0.0774479113162216	0.000180338780246885	0.000176108931838875	0.00736910634082114
16	10.5789757830327	0.1	-0.430237060591398	-0.457181027428858	-0.403293093753938	0.108729492010584	-14.7156141589024	-15.6128913923337	-13.8183369254712	32.03	27.05	37.75	-0.479959398663645	-0.452375997833501	-0.424792597003357	-0.467681097225906	-0.440803333812205	-0.413925570398504	-0.485265396817111	-0.456772171022673	-0.426018473947026	-0.430237060591398	32.942767668055	0.0831710935029446	-51.8689262657006	-0.0480997783461169	-0.0470511546998281	-0.0492857889856395	-0.0213017365317218	-0.0202799247382124	-0.0224574225211919	-0.102787650524116	-0.113927077861832	-0.0774479113162216	0.000180338780246885	0.000176108931838875	0.00736910634082114
16	10.5789757830327	0.1	-0.430150162084967	-0.45748431352352	-0.402816010646414	0.105510182766777	-14.7583487477944	-15.6735054179594	-13.8431920776294	31.9	26.94	37.65	-0.483763978296405	-0.455517595645068	-0.42727121299373	-0.471417690762542	-0.443892192628553	-0.416366694494564	-0.488789699975094	-0.460657096696448	-0.431233632180227	-0.430150162084967	32.9431285067585	-0.0220633567201654	-51.9770147805775	-0.0480997783461169	-0.0470511546998281	-0.0492857889856395	-0.0213017365317218	-0.0202799247382124	-0.0224574225211919	-0.102787650524116	-0.113927077861832	-0.0774479113162216	0.000180338780246885	0.000176108931838875	0.00736910634082114
16	10.5789757830327	0.1	-0.430128219822224	-0.457294931047078	-0.402961508597369	0.106567444319128	-14.7776683011199	-15.6889270133718	-13.8664095888681	31.96	26.97	37.85	-0.483368075066326	-0.455292645226339	-0.427217215386352	-0.47101873591849	-0.443660591771746	-0.416302447625001	-0.488164095708937	-0.459056438373425	-0.429775193386485	-0.430128219822224	33.0192975972488	0.0579076284385141	-51.9240948392753	-0.0480997783461169	-0.0470511546998281	-0.0492857889856395	-0.0213017365317218	-0.0202799247382124	-0.0224574225211919	-0.102787650524116	-0.113927077861832	-0.0774479113162216	0.000180338780246885	0.000176108931838875	0.00736910634082114
16	10.5789757830327	0.1	-0.430060063602298	-0.457471004930634	-0.402649122273963	0.102552499150491	-14.5663257811094	-15.484021253032	-13.6486303091867	32.13	27.1	38.06	-0.474577645684385	-0.446450730240182	-0.418323814795979	-0.462415705675328	-0.43500959505913	-0.407603484442931	-0.476679656682025	-0.449941773512756	-0.422169211420773	-0.430060063602298	33.0799215220311	0.11186608740828	-51.9123763521944	-0.0480997783461169	-0.0470511546998281	-0.0492857889856395	-0.0213017365317218	-0.0202799247382124	-0.0224574225211919	-0.102787650524116	-0.113927077861832	-0.0774479113162216	0.000180338780246885	0.000176108931838875	0.00736910634082114
16	10.5789757830327	0.1	-0.430037719347818	-0.456995043297159	-0.403080395398477	0.108380455318348	-14.7663875225057	-15.6683858533025	-13.8643891917089	32.06	27.03	38.06	-0.481294615862338	-0.453587426098576	-0.425880236334814	-0.468976579964884	-0.441978515437264	-0.414980450909645	-0.485014953073717	-0.458209948230882	-1.48175788407102	-0.430037719347818	33.0671445476796	0.120296011321303	-51.8872235777822	-0.0480997783461169	-0.0470511546998281	-0.0492857889856395	-0.0213017365317218	-0.0202799247382124	-0.0224574225211919	-0.102787650524116	-0.113927077861832	-0.0774479113162216	0.000180338780246885	0.000176108931838875	0.00736910634082114
16	10.5789757830327	0.1	-0.43000644188284	-0.457227480822486	-0.402785402943193	0.106508490275978	-14.715942794507	-15.6236762861832	-13.8082093028309	31.85	26.9	37.91	-0.482991369062654	-0.454929635456691	-0.426867901850727	-0.470676387453283	-0.443330152623116	-0.415983917792949	-0.487537448452066	-0.459815721102942	-0.430500850531086	-0.43000644188284	32.9286925433858	-0.147066915145434	-52.1027878355495	-0.0480997783461169	-0.0470511546998281	-0.0492857889856395	-0.0213017365317218	-0.0202799247382124	-0.0224574225211919	-0.102787650524116	-0.113927077861832	-0.0774479113162216	0.000180338780246885	0.000176108931838875	0.00736910634082114
16	10.5789757830327	0.1	-0.430005492763118	-0.456791526571303	-0.403219458954933	0.1079661108137	-14.7757846025589	-15.6802972995581	-13.8712719055597	32.15	27.04	38	-0.480311710691561	-0.452605090559418	-0.424898470427275	-0.467998599212498	-0.441002256791269	-0.41400591437004	-0.483531993337286	-0.456701571465471	-0.42821682032769	-0.430005492763118	33.1534637094822	-0.0144009218881902	-52.0623596842597	-0.0480997783461169	-0.0470511546998281	-0.0492857889856395	-0.0213017365317218	-0.0202799247382124	-0.0224574225211919	-0.102787650524116	-0.113927077861832	-0.0774479113162216	0.000180338780246885	0.000176108931838875	0.00736910634082114
16	10.5789757830327	0.1	-0.429946381289946	-0.45707118705266	-0.402821575527232	0.103107827380483	-14.5037739104645	-15.4147825342633	-13.5927652866657	32.11	27.2	37.83	-0.472799523378182	-0.444857225641052	-0.416914927903922	-0.460688317890585	-0.433461788450495	-0.406235259010406	-0.47606600686694	-0.448802824286998	-0.421053625615611	-0.429946381289946	33.1051737617185	-0.173481578554901	-52.2085312211469	-0.0480997783461169	-0.0470511546998281	-0.0492857889856395	-0.0213017365317218	-0.0202799247382124	-0.0224574225211919	-0.102787650524116	-0.113927077861832	-0.0774479113162216	0.000180338780246885	0.000176108931838875	0.00736910634082114
16	10.5789757830327	0.1	-0.429903616000934	-0.456635925595599	-0.403171306406268	0.108467854712349	-14.6140880151464	-15.506379738322	-13.7217962919707	31.94	27.04	37.73	-0.477970996903337	-0.45046686172465	-0.422962726545962	-0.465762973504231	-0.438961331003989	-0.412159688503746	-0.481121619787296	-0.454249303183057	-0.426972640070246	-0.429903616000934	32.9926344070301	0.10699087441308	-51.8662266059715	-0.0480997783461169	-0.0470511546998281	-0.0492857889856395	-0.0213017365317218	-0.0202799247382124	-0.0224574225211919	-0.102787650524116	-0.113927077861832	-0.0774479113162216	0.000180338780246885	0.000176108931838875	0.00736910634082114
16	10.5789757830327	0.1	-0.429888100539206	-0.457491590300415	-0.402284610777996	0.102043048437424	-14.6142836864854	-15.5375579881832	-13.6910093847876	32	27.01	37.69	-0.478097781987741	-0.449688208479233	-0.421278634970725	-0.4658739488771	-0.438190741184114	-0.410507533491127	-0.483268126243811	-0.452827407978926	-0.426042665841127	-0.429888100539206	32.9356281650212	0.119574053225568	-51.8407734720632	-0.0480997783461169	-0.0470511546998281	-0.0492857889856395	-0.0213017365317218	-0.0202799247382124	-0.0224574225211919	-0.102787650524116	-0.113927077861832	-0.0774479113162216	0.000180338780246885	0.000176108931838875	0.00736910634082114
16	10.5789757830327	0.1	-0.429883802713105	-0.456629517245346	-0.403138088180864	0.108150795760405	-14.5885303582762	-15.4807249088321	-13.6963358077203	31.99	26.9	37.84	-0.47657189407444	-0.449105812909292	-0.421639731744143	-0.464390434611377	-0.43762640272459	-0.410862370837803	-0.482022820218712	-0.453586535035371	-0.425476646446092	-0.429883802713105	32.9307057238129	-0.225872256671042	-52.1700653578011	-0.0480997783461169	-0.0470511546998281	-0.0492857889856395	-0.0213017365317218	-0.0202799247382124	-0.0224574225211919	-0.102787650524116	-0.113927077861832	-0.0774479113162216	0.000180338780246885	0.000176108931838875	0.00736910634082114
16	10.5789757830327	0.1	-0.429861707113453	-0.457001832990641	-0.402721581236265	0.104460165555993	-14.604625622289	-15.5153242787176	-13.6939269658604	31.95	27.06	37.7	-0.478124363675743	-0.450060031420531	-0.42199569916532	-0.465910576749564	-0.438563153734776	-0.411215730719988	-0.482718598290385	-0.454596946603264	-0.425233847045391	-0.429861707113453	33.033323319691	-0.032104921658554	-52.03221293434	-0.0480997783461169	-0.0470511546998281	-0.0492857889856395	-0.0213017365317218	-0.0202799247382124	-0.0224574225211919	-0.102787650524116	-0.113927077861832	-0.0774479113162216	0.000180338780246885	0.000176108931838875	0.00736910634082114
16	10.5789757830327	0.1	-0.42983412612517	-0.456765293661973	-0.402902958588367	0.107979959691917	-14.6135507381287	-15.5080678333877	-13.7190336428697	32.09	26.84	37.9	-0.475843575654748	-0.448396557904673	-0.420949540154598	-0.463657140849384	-0.436913045886389	-0.410168950923393	-0.479402726195743	-0.452177579259587	-0.424350519074603	-0.42983412612517	32.9362403966108	0.13891688632394	-51.8083833186167	-0.0480997783461169	-0.0470511546998281	-0.0492857889856395	-0.0213017365317218	-0.0202799247382124	-0.0224574225211919	-0.102787650524116	-0.113927077861832	-0.0774479113162216	0.000180338780246885	0.000176108931838875	0.00736910634082114
16	10.5789757830327	0.1	-0.429832813484951	-0.457056103715138	-0.402609523254764	0.104691195984487	-14.590385837147	-15.4990748807767	-13.6816967935172	31.98	26.99	37.84	-0.477179523991855	-0.449203157103425	-0.421226790214996	-0.464983177382002	-0.437721865206317	-0.410460553030632	-0.480147337544867	-0.454486543532877	-0.423106208731637	-0.429832813484951	32.9812270378299	0.110422472290164	-51.869698728486	-0.0480997783461169	-0.0470511546998281	-0.0492857889856395	-0.0213017365317218	-0.0202799247382124	-0.0224574225211919	-0.102787650524116	-0.113927077861832	-0.0774479113162216	0.000180338780246885	0.000176108931838875	0.00736910634082114
16	10.5789757830327	0.1	-0.429823038645843	-0.4568439849289	-0.402802092362787	0.106507769190379	-14.642910432932	-15.5461424418747	-13.7396784239892	31.77	26.92	37.86	-0.481858603639945	-0.453862583648534	-0.425866563657123	-0.469591694828683	-0.442308383133271	-0.41502507143786	-0.487200181560972	-0.459076573362356	-0.429177854963798	-0.429823038645843	32.9279614875324	-0.150681442691797	-52.0977729482101	-0.0480997783461169	-0.0470511546998281	-0.0492857889856395	-0.0213017365317218	-0.0202799247382124	-0.0224574225211919	-0.102787650524116	-0.113927077861832	-0.0774479113162216	0.000180338780246885	0.000176108931838875	0.00736910634082114
16	10.5789757830327	0.1	-0.429750349675714	-0.456724261582635	-0.402776437768793	0.105612230179154	-14.5373017247795	-15.4382643831656	-13.6363390663935	32.1	26.86	37.91	-0.473645448821252	-0.446003943784729	-0.418362438748205	-0.461514462521802	-0.434580910490483	-0.407647358459163	-0.476455585049408	-0.450866123692037	-0.421854149496938	-0.429750349675714	32.9650584480066	-0.0454860164808381	-52.001957167208	-0.0480997783461169	-0.0470511546998281	-0.0492857889856395	-0.0213017365317218	-0.0202799247382124	-0.0224574225211919	-0.102787650524116	-0.113927077861832	-0.0774479113162216	0.000180338780246885	0.000176108931838875	0.00736910634082114
16	10.5789757830327	0.1	-0.429742810035374	-0.456657764186811	-0.402827855883936	0.107434323281898	-14.6933507174861	-15.5953092630411	-13.7913921719311	32.12	27.14	37.99	-0.478108758183373	-0.450457220604047	-0.42280568302472	-0.465858131111691	-0.438915111561045	-0.411972092010399	-0.482156902988529	-0.454737256202284	-0.425134250544296	-0.429742810035374	33.0798019857979	0.0155094824343823	-51.9994322844956	-0.0480997783461169	-0.0470511546998281	-0.0492857889856395	-0.0213017365317218	-0.0202799247382124	-0.0224574225211919	-0.102787650524116	-0.113927077861832	-0.0774479113162216	0.000180338780246885	0.000176108931838875	0.00736910634082114
16	10.5789757830327	0.1	-0.429722364223334	-0.457352038266456	-0.402092690180212	0.101060985102526	-14.467015036702	-15.3859175765939	-13.5481124968101	31.92	26.86	37.58	-0.474666487610102	-0.446317691453153	-0.417968895296204	-0.462549039779866	-0.434923941350581	-0.407298842921297	-0.479890536368731	-0.450891885148684	-0.422392993025836	-0.429722364223334	32.8602366508975	0.133103162189969	-51.7904978735063	-0.0480997783461169	-0.0470511546998281	-0.0492857889856395	-0.0213017365317218	-0.0202799247382124	-0.0224574225211919	-0.102787650524116	-0.113927077861832	-0.0774479113162216	0.000180338780246885	0.000176108931838875	0.00736910634082114
16	10.5789757830327	0.1	-0.429675759717685	-0.456547707340414	-0.402803812094956	0.107084009668895	-14.6963270623014	-15.6001200433953	-13.7925340812076	31.92	26.98	37.78	-0.481165095988811	-0.453288795339051	-0.42541249468929	-0.468880092562017	-0.441715523606562	-0.414550954651107	-0.486013576392442	-0.456281863415014	-0.429391051838421	-0.429675759717685	33.0227288760105	0.0151025964562223	-51.9728720965433	-0.0480997783461169	-0.0470511546998281	-0.0492857889856395	-0.0213017365317218	-0.0202799247382124	-0.0224574225211919	-0.102787650524116	-0.113927077861832	-0.0774479113162216	0.000180338780246885	0.000176108931838875	0.00736910634082114
16	10.5789757830327	0.1	-0.429641706089658	-0.456528752987056	-0.40275465919226	0.106198499955213	-14.5600622366048	-15.4596462886947	-13.660478184515	31.97	27.05	37.97	-0.476154626069017	-0.448447581551851	-0.420740537034686	-0.463987326045741	-0.43698828667006	-0.409989247294379	-0.48105144055868	-0.450744882773124	-0.424494502326142	-0.429641706089658	33.0196890915148	-0.0476873285953548	-52.0344383334187	-0.0480997783461169	-0.0470511546998281	-0.0492857889856395	-0.0213017365317218	-0.0202799247382124	-0.0224574225211919	-0.102787650524116	-0.113927077861832	-0.0774479113162216	0.000180338780246885	0.000176108931838875	0.00736910634082114
16	10.5789757830327	0.1	-0.429614693966902	-0.456609623708136	-0.402619764225668	0.108057068125126	-14.7369701463338	-15.6386810387622	-13.8352592539054	32.06	27.03	38.07	-0.480362297405493	-0.452665082096296	-0.424967866787099	-0.468067824130995	-0.441079495999739	-0.414091167868483	-0.485095554008938	-0.456894264057396	-0.427720414412063	-0.429614693966902	33.0539284420602	-0.130486295109503	-52.1337306584393	-0.0480997783461169	-0.0470511546998281	-0.0492857889856395	-0.0213017365317218	-0.0202799247382124	-0.0224574225211919	-0.102787650524116	-0.113927077861832	-0.0774479113162216	0.000180338780246885	0.000176108931838875	0.00736910634082114
16	10.5789757830327	0.1	-0.429558940429487	-0.456534375641597	-0.402583505217377	0.106405319533475	-14.6214381103561	-15.5238314380145	-13.7190447826977	31.95	27.04	37.83	-0.478366645656205	-0.450559408059086	-0.422752170461968	-0.46614636962356	-0.439049491166711	-0.411952612709862	-0.481378092964362	-0.453738919302523	-0.427342339527912	-0.429558940429487	33.0134973101015	-0.110615485071001	-52.0836890299967	-0.0480997783461169	-0.0470511546998281	-0.0492857889856395	-0.0213017365317218	-0.0202799247382124	-0.0224574225211919	-0.102787650524116	-0.113927077861832	-0.0774479113162216	0.000180338780246885	0.000176108931838875	0.00736910634082114
16	10.5789757830327	0.1	-0.42954579163381	-0.456642132449502	-0.402449450818119	0.104666602529415	-14.6137661173514	-15.5240307082945	-13.7035015264083	32.02	27.05	38.02	-0.47737418365351	-0.449382947087739	-0.421391710521969	-0.465164222760689	-0.43788892751624	-0.410613632271792	-0.48199492910377	-0.454280075278866	-0.423336789370163	-0.42954579163381	33.0958179865857	0.115125682617346	-51.9153601198094	-0.0480997783461169	-0.0470511546998281	-0.0492857889856395	-0.0213017365317218	-0.0202799247382124	-0.0224574225211919	-0.102787650524116	-0.113927077861832	-0.0774479113162216	0.000180338780246885	0.000176108931838875	0.00736910634082114
16	10.5789757830327	0.1	-0.429476103669172	-0.456543560649977	-0.402408646688368	0.104316826739453	-14.501583203085	-15.406549927464	-13.5966164787059	32	26.89	37.95	-0.474155931684012	-0.446304443689542	-0.418452955695071	-0.462034228706339	-0.434894758515286	-0.407755288324233	-0.477258268676355	-0.450302562199073	-0.421693930308907	-0.429476103669172	32.9944094111042	0.0108631165390487	-51.9567246398511	-0.0480997783461169	-0.0470511546998281	-0.0492857889856395	-0.0213017365317218	-0.0202799247382124	-0.0224574225211919	-0.102787650524116	-0.113927077861832	-0.0774479113162216	0.000180338780246885	0.000176108931838875	0.00736910634082114
16	10.5789757830327	0.1	-0.429430285122312	-0.456792353574387	-0.402068216670238	0.10429240342569	-14.6272369608018	-15.5401643897591	-13.7143095318445	31.92	26.94	37.75	-0.479333595947995	-0.451174512402519	-0.423015428857043	-0.467095622158808	-0.439655474505308	-0.412215326851808	-0.484235680425719	-0.455976627945557	-0.426854740982766	-0.429430285122312	32.8793734632793	0.127368777652993	-51.8003931614251	-0.0480997783461169	-0.0470511546998281	-0.0492857889856395	-0.0213017365317218	-0.0202799247382124	-0.0224574225211919	-0.102787650524116	-0.113927077861832	-0.0774479113162216	0.000180338780246885	0.000176108931838875	0.00736910634082114
16	10.5789757830327	0.1	-0.429414900527752	-0.456970748772134	-0.401859052283371	0.10177788949366	-14.5508514799918	-15.4714509616064	-13.6302519983773	31.87	26.9	37.9	-0.477926313103422	-0.449488210097775	-0.421050107092129	-0.465735043178133	-0.438022358674041	-0.41030967416995	-0.483302598561431	-0.454375819142426	-0.424667323683552	-0.429414900527752	32.9227244017115	-0.119402346182241	-52.0698648889024	-0.0480997783461169	-0.0470511546998281	-0.0492857889856395	-0.0213017365317218	-0.0202799247382124	-0.0224574225211919	-0.102787650524116	-0.113927077861832	-0.0774479113162216	0.000180338780246885	0.000176108931838875	0.00736910634082114
16	10.5789757830327	0.1	-0.429344715984418	-0.456163678748324	-0.402525753220512	0.107149528047334	-14.5984972142756	-15.4959664166355	-13.7010280119156	32.12	27.08	38.06	-0.475043885781217	-0.447531096594972	-0.420018307408727	-0.462871500549462	-0.436063691005728	-0.409255881461994	-0.480909565403171	-0.451702109360096	-0.423886262324621	-0.429344715984418	33.0814783255132	-0.11347800492872	-52.1262062205775	-0.0480997783461169	-0.0470511546998281	-0.0492857889856395	-0.0213017365317218	-0.0202799247382124	-0.0224574225211919	-0.102787650524116	-0.113927077861832	-0.0774479113162216	0.000180338780246885	0.000176108931838875	0.00736910634082114
16	10.5789757830327	0.1	-0.429288233269834	-0.456229299263897	-0.402347167275772	0.105966125447503	-14.5640147734389	-15.4649462040228	-13.663083342855	32	27.18	37.84	-0.475952869615396	-0.448225589219066	-0.420498308822736	-0.463785224040629	-0.436766786351534	-0.409748348662439	-0.48067231141088	-1.56282112628906	-0.424841168347147	-0.429288233269834	33.0138923524728	-0.0810242336916718	-52.0705673230218	-0.0480997783461169	-0.0470511546998281	-0.0492857889856395	-0.0213017365317218	-0.0202799247382124	-0.0224574225211919	-0.102787650524116	-0.113927077861832	-0.0774479113162216	0.000180338780246885	0.000176108931838875	0.00736910634082114
16	10.5789757830327	0.1	-0.429227099971162	-0.456168027726804	-0.402286172215519	0.107510617045204	-14.6994748825742	-15.6014505886425	-13.797499176506	32.08	27.2	37.88	-0.478945539963925	-0.451255983847156	-0.423566427730388	-0.466683220757357	-0.439702593208579	-0.4127219656598	-0.482218552527016	-0.456363425572774	-0.426565602627732	-0.429227099971162	33.0663208978438	-0.151109411803585	-52.1645989874322	-0.0480997783461169	-0.0470511546998281	-0.0492857889856395	-0.0213017365317218	-0.0202799247382124	-0.0224574225211919	-0.102787650524116	-0.113927077861832	-0.0774479113162216	0.000180338780246885	0.000176108931838875	0.00736910634082114
16	10.5789757830327	0.1	-0.429210449350646	-0.456258254130347	-0.402162644570944	0.107540885792917	-14.6384968382198	-15.5365892170593	-13.7404044593803	31.88	26.91	38.02	-0.479801569706523	-0.452066644937094	-0.424331720167666	-0.467560393608453	-0.440533069896638	-0.413505746184824	-0.484594580727018	-0.456700707016023	-0.428520609215218	-0.429210449350646	32.9303650656428	-0.00191913202606141	-51.9420752468018	-0.0480997783461169	-0.0470511546998281	-0.0492857889856395	-0.0213017365317218	-0.0202799247382124	-0.0224574225211919	-0.102787650524116	-0.113927077861832	-0.0774479113162216	0.000180338780246885	0.000176108931838875	0.00736910634082114
16	10.5789757830327	0.1	-0.429206801424859	-0.456369164730129	-0.402044438119589	0.103956285438094	-14.4631255431893	-15.3674380687965	-13.5588130175821	31.89	26.97	37.78	-0.474528195801331	-0.446604101407988	-0.418680007014644	-0.462420808554228	-0.435209185679619	-0.40799756280501	-0.479947196368888	-0.450073851053847	-0.421740638895481	-0.429206801424859	32.8700723378611	0.126613723704672	-51.7954097226188	-0.0480997783461169	-0.0470511546998281	-0.0492857889856395	-0.0213017365317218	-0.0202799247382124	-0.0224574225211919	-0.102787650524116	-0.113927077861832	-0.0774479113162216	0.000180338780246885	0.000176108931838875	0.00736910634082114
16	10.5789757830327	0.1	-0.429183855128693	-0.456016760648356	-0.402350949609031	0.108496702775233	-14.7337001654447	-15.6331608856389	-13.8342394452505	32	27.08	37.94	-0.481026693463063	-0.453350613155313	-0.425674532847563	-0.468727781611618	-0.44175932455373	-0.414790867495841	-0.486186310300229	-0.458013398611696	-0.429777773847201	-0.429183855128693	33.0530322078913	0.0540540029442805	-51.952127204646	-0.0480997783461169	-0.0470511546998281	-0.0492857889856395	-0.0213017365317218	-0.0202799247382124	-0.0224574225211919	-0.102787650524116	-0.113927077861832	-0.0774479113162216	0.000180338780246885	0.000176108931838875	0.00736910634082114
16	10.5789757830327	0.1	-0.42917839661753	-0.456172749145109	-0.40218404408995	0.105168752544123	-14.6200721550154	-15.5282980772591	-13.7118462327717	31.91	27.05	37.83	-0.479100625362885	-0.451078777433846	-0.423056929504807	-0.466870609909099	-0.439564076498708	-0.412257543088318	-0.482212415658583	-0.455364222129047	-0.428053421785196	-0.42917839661753	33.050020973265	0.00996412183313713	-51.989632399735	-0.0480997783461169	-0.0470511546998281	-0.0492857889856395	-0.0213017365317218	-0.0202799247382124	-0.0224574225211919	-0.102787650524116	-0.113927077861832	-0.0774479113162216	0.000180338780246885	0.000176108931838875	0.00736910634082114
16	10.5789757830327	0.1	-0.429164324619877	-0.45611504814191	-0.402213601097844	0.106597263299647	-14.703226353326	-15.6097526834664	-13.7967000231856	32.02	27.05	37.75	-0.480079915378948	-0.452199583596141	-0.424319251813334	-0.467801799195315	-0.440634511099406	-0.413467223003497	-0.485041571433242	-0.457397454797201	-0.428453224447403	-0.429164324619877	33.0199696216821	0.105143554975425	-51.8868217189325	-0.0480997783461169	-0.0470511546998281	-0.0492857889856395	-0.0213017365317218	-0.0202799247382124	-0.0224574225211919	-0.102787650524116	-0.113927077861832	-0.0774479113162216	0.000180338780246885	0.000176108931838875	0.00736910634082114
16	10.5789757830327	0.1	-0.429100820802948	-0.455947923968152	-0.402253717637743	0.106307264240887	-14.5595439711883	-15.4585810076951	-13.6605069346814	31.98	27.07	37.82	-0.476031548203534	-0.448346601430759	-0.420661654657984	-0.463866031938983	-0.436888604807539	-0.409911177676095	-0.479806609413138	-0.451676827125206	-0.424852470457658	-0.429100820802948	32.958496354151	0.142346033528317	-51.8162808005225	-0.0480997783461169	-0.0470511546998281	-0.0492857889856395	-0.0213017365317218	-0.0202799247382124	-0.0224574225211919	-0.102787650524116	-0.113927077861832	-0.0774479113162216	0.000180338780246885	0.000176108931838875	0.00736910634082114
16	10.5789757830327	0.1	-0.429069809990423	-0.456220613210816	-0.401919006770031	0.107012947909536	-14.7638019297675	-15.6720820211526	-13.8555218383824	31.95	27.16	37.77	-0.483042710955396	-0.455047829544152	-0.427052948132907	-0.47070460697896	-0.443424783987657	-0.416144960996354	-0.488261437802644	-0.459154969440675	-0.431734083460567	-0.429069809990423	33.0035394068283	0.00498821838644902	-51.9825297129707	-0.0480997783461169	-0.0470511546998281	-0.0492857889856395	-0.0213017365317218	-0.0202799247382124	-0.0224574225211919	-0.102787650524116	-0.113927077861832	-0.0774479113162216	0.000180338780246885	0.000176108931838875	0.00736910634082114
16	10.5789757830327	0.1	-0.429030633732104	-0.456089628727689	-0.401971638736518	0.10346401580861	-14.5794292928113	-15.4934307521441	-13.6654278334784	31.98	27.02	37.79	-0.47705847495619	-0.448915441352304	-0.420772407748418	-0.464866017236269	-0.437442251322485	-0.410018485408702	-0.481965445535653	-0.452522335918239	-0.42499513299329	-0.429030633732104	33.0417487447745	0.0239063042974701	-51.9719194147918	-0.0480997783461169	-0.0470511546998281	-0.0492857889856395	-0.0213017365317218	-0.0202799247382124	-0.0224574225211919	-0.102787650524116	-0.113927077861832	-0.0774479113162216	0.000180338780246885	0.000176108931838875	0.00736910634082114
16	10.5789757830327	0.1	-0.429027292612004	-0.456253216618484	-0.401801368605524	0.10397942957043	-14.7168465890038	-15.6369088248955	-13.7967843531122	32.1	27.24	37.8	-0.479679745789136	-0.451455803041575	-0.423231860294014	-0.467393306422145	-0.439892287175752	-0.412391267929359	-0.485335295290217	-0.454257614486998	-0.426885364127563	-0.429027292612004	33.1255909897317	0.159936823972036	-51.8857888333719	-0.0480997783461169	-0.0470511546998281	-0.0492857889856395	-0.0213017365317218	-0.0202799247382124	-0.0224574225211919	-0.102787650524116	-0.113927077861832	-0.0774479113162216	0.000180338780246885	0.000176108931838875	0.00736910634082114
16	10.5789757830327	0.1	-0.42895695901986	-0.455830802684952	-0.402083115354769	0.105582856974491	-14.565532212483	-15.4683848653478	-13.6626795596182	32.05	27.03	37.86	-0.475223303811439	-0.447485655421884	-0.419748007032328	-0.463061741002277	-0.43603393396596	-0.409006126929643	-0.480280572270932	-0.451866982162878	-0.422784180101214	-0.42895695901986	33.0440073263107	0.193913097335753	-51.8048341932683	-0.0480997783461169	-0.0470511546998281	-0.0492857889856395	-0.0213017365317218	-0.0202799247382124	-0.0224574225211919	-0.102787650524116	-0.113927077861832	-0.0774479113162216	0.000180338780246885	0.000176108931838875	0.00736910634082114
16	10.5789757830327	0.1	-0.428951174339544	-0.455896172499996	-0.402006176179092	0.107040525769451	-14.630978087685	-15.5309569009474	-13.7309992744226	31.86	27.1	37.77	-0.479924221581115	-0.452113853285771	-0.424303484990427	-0.467684404839073	-0.440583302290605	-0.413482199742137	-0.483560515615448	-0.456622214054776	-0.427608448187425	-0.428951174339544	32.9379840545066	0.0667092625089962	-51.891459768632	-0.0480997783461169	-0.0470511546998281	-0.0492857889856395	-0.0213017365317218	-0.0202799247382124	-0.0224574225211919	-0.102787650524116	-0.113927077861832	-0.0774479113162216	0.000180338780246885	0.000176108931838875	0.00736910634082114
16	10.5789757830327	0.1	-0.428943862858878	-0.456087845882564	-0.401799879835192	0.104764473579768	-14.5676871798647	-15.4746080823829	-13.6607662773465	32.04	27.16	37.94	-0.475563350711413	-0.447691992617195	-0.419820634522977	-0.463395325864845	-0.43623709963264	-0.409078873400435	-0.479909718389811	-0.452039596820523	-0.423955016737515	-0.428943862858878	33.0533260452424	-0.0887033319290788	-52.094993111411	-0.0480997783461169	-0.0470511546998281	-0.0492857889856395	-0.0213017365317218	-0.0202799247382124	-0.0224574225211919	-0.102787650524116	-0.113927077861832	-0.0774479113162216	0.000180338780246885	0.000176108931838875	0.00736910634082114
16	10.5789757830327	0.1	-0.428892060936959	-0.455969681991384	-0.401814439882534	0.10371912078226	-14.576138141828	-15.4886789520512	-13.6635973316049	32.14	27.19	38.05	-0.474550660150808	-0.446591733166361	-0.418632806181914	-0.46238686508137	-0.435144587944364	-0.407902310807359	-0.477958161179347	-0.450514877038026	-0.422306736367106	-0.428892060936959	33.1900462044453	-0.114025017930777	-52.1816652029406	-0.0480997783461169	-0.0470511546998281	-0.0492857889856395	-0.0213017365317218	-0.0202799247382124	-0.0224574225211919	-0.102787650524116	-0.113927077861832	-0.0774479113162216	0.000180338780246885	0.000176108931838875	0.00736910634082114
16	10.5789757830327	0.1	-0.428879531779474	-0.456234835076231	-0.401524228482716	0.103189678459277	-14.6804148239822	-15.6021107436214	-13.758718904343	32.09	27.22	37.99	-0.478777488052039	-0.450493670278659	-0.42220985250528	-0.46651664159091	-0.438957134286815	-0.41139762698272	-0.482363435336766	-0.455343716914672	-0.425747654171841	-0.428879531779474	33.1828929256713	-0.13074364573328	-52.1995065485964	-0.0480997783461169	-0.0470511546998281	-0.0492857889856395	-0.0213017365317218	-0.0202799247382124	-0.0224574225211919	-0.102787650524116	-0.113927077861832	-0.0774479113162216	0.000180338780246885	0.000176108931838875	0.00736910634082114
16	10.5789757830327	0.1	-0.428854949911473	-0.455773335140227	-0.40193656468272	0.107380765797935	-14.5902789668941	-15.4861606052477	-13.6943973285405	32.04	27.03	37.88	-0.475947851289679	-0.448414045354606	-0.420880239419532	-0.463770431937968	-0.43694109541128	-0.410111758884591	-0.480079148398186	-1.56267464191405	-0.423555194675263	-0.428854949911473	33.0435030471314	-0.154556127738278	-52.1473523153512	-0.0480997783461169	-0.0470511546998281	-0.0492857889856395	-0.0213017365317218	-0.0202799247382124	-0.0224574225211919	-0.102787650524116	-0.113927077861832	-0.0774479113162216	0.000180338780246885	0.000176108931838875	0.00736910634082114
16	10.5789757830327	0.1	-0.428829575391305	-0.455876390800225	-0.401782759982384	0.104778593703054	-14.5312945921345	-15.4358817579668	-13.6267074263021	32.22	27.12	37.98	-0.471799532032832	-0.444150719466467	-0.416501906900101	-0.45968929002091	-0.432750172544911	-0.405811055068912	-0.475081146598824	-0.448035350247911	-0.419488662690862	-0.428829575391305	33.1361034030213	-0.00584414410296356	-52.0473213060337	-0.0480997783461169	-0.0470511546998281	-0.0492857889856395	-0.0213017365317218	-0.0202799247382124	-0.0224574225211919	-0.102787650524116	-0.113927077861832	-0.0774479113162216	0.000180338780246885	0.000176108931838875	0.00736910634082114
16	10.5789757830327	0.1	-0.428808812301721	-0.45574292487338	-0.401874699730062	0.106129644669575	-14.7012708089493	-15.6099089392311	-13.7926326786674	32.38	27.34	38.02	-0.474792793323331	-0.447155551000132	-0.419518308676934	-0.46257108138501	-0.435645253428654	-0.408719425472298	-0.479723363166556	-0.452561856019329	-0.422715417741121	-0.428808812301721	33.2277906365339	-0.00615420018049854	-52.0946764527968	-0.0480997783461169	-0.0470511546998281	-0.0492857889856395	-0.0213017365317218	-0.0202799247382124	-0.0224574225211919	-0.102787650524116	-0.113927077861832	-0.0774479113162216	0.000180338780246885	0.000176108931838875	0.00736910634082114
16	10.5789757830327	0.1	-0.428804884779549	-0.455552632433697	-0.402057137125402	0.107618996565966	-14.6415497457455	-15.5394640794157	-13.7436354120753	31.75	26.95	37.72	-0.48187443494453	-0.454030362590768	-0.426186290237007	-0.46961050750654	-0.442475079683722	-0.415339651860903	-0.487055686089282	-0.457869838745219	-0.429739710979945	-0.428804884779549	32.9054182263265	0.0593349908924793	-51.8823366733135	-0.0480997783461169	-0.0470511546998281	-0.0492857889856395	-0.0213017365317218	-0.0202799247382124	-0.0224574225211919	-0.102787650524116	-0.113927077861832	-0.0774479113162216	0.000180338780246885	0.000176108931838875	0.00736910634082114
16	10.5789757830327	0.1	-0.428781878880773	-0.456238408853656	-0.401325348907889	0.103203692287855	-14.6502289891342	-15.5699600825873	-13.730497895681	31.99	27.18	37.91	-0.479199334200922	-0.450892612456687	-0.422585890712453	-0.466948912404044	-0.439365833737553	-0.411782755071062	-0.484525204969728	-0.45455319906356	-0.426060950507148	-0.428781878880773	33.0769853190102	-0.0479535716354355	-52.0733602546857	-0.0480997783461169	-0.0470511546998281	-0.0492857889856395	-0.0213017365317218	-0.0202799247382124	-0.0224574225211919	-0.102787650524116	-0.113927077861832	-0.0774479113162216	0.000180338780246885	0.000176108931838875	0.00736910634082114
16	10.5789757830327	0.1	-0.428756921332065	-0.455643255877276	-0.401870586786854	0.107493493950567	-14.6773939629631	-15.5780951290736	-13.7766927968525	31.93	26.98	37.99	-0.480433062083479	-0.452655171675746	-0.424877281268013	-0.468165952756762	-0.441097327479575	-0.414028702202388	-0.484877041986234	-0.457452940615199	-0.429376960388402	-0.428756921332065	33.027267239967	0.0292769576299035	-51.9599530322648	-0.0480997783461169	-0.0470511546998281	-0.0492857889856395	-0.0213017365317218	-0.0202799247382124	-0.0224574225211919	-0.102787650524116	-0.113927077861832	-0.0774479113162216	0.000180338780246885	0.000176108931838875	0.00736910634082114
16	10.5789757830327	0.1	-0.42866225381824	-0.455571507999893	-0.401752999636588	0.107503436686642	-14.7396935996687	-15.6441710124239	-13.8352161869134	32.02	27.08	37.85	-0.481040314566191	-0.45322867157122	-0.42541702857625	-0.468736158225201	-0.441635887631145	-0.41453561703709	-0.485381487385123	-0.456278952018363	-0.428971769210082	-0.42866225381824	33.0013258399225	0.292273829074776	-51.6900871902318	-0.0480997783461169	-0.0470511546998281	-0.0492857889856395	-0.0213017365317218	-0.0202799247382124	-0.0224574225211919	-0.102787650524116	-0.113927077861832	-0.0774479113162216	0.000180338780246885	0.000176108931838875	0.00736910634082114
16	10.5789757830327	0.1	-0.428652635176276	-0.455593880357784	-0.401711389994767	0.105569210927575	-14.6805156995769	-15.5905614211443	-13.7704699780094	32.05	27.04	37.97	-0.478948931458809	-0.450991925027197	-0.423034918595584	-0.466691605292925	-0.4394500783706	-0.412208551448275	-0.482579807482661	-0.455440266754335	-0.426452467763071	-0.428652635176276	33.121044997012	-0.134767051529936	-52.1635996847805	-0.0480997783461169	-0.0470511546998281	-0.0492857889856395	-0.0213017365317218	-0.0202799247382124	-0.0224574225211919	-0.102787650524116	-0.113927077861832	-0.0774479113162216	0.000180338780246885	0.000176108931838875	0.00736910634082114
16	10.5789757830327	0.1	-0.428641984204238	-0.455665496916459	-0.401618471492018	0.107482007579421	-14.7600238362192	-15.6658499398352	-13.8541977326031	31.99	27.01	37.82	-0.482174979989317	-0.45429480208245	-0.426414624175583	-0.469848855915763	-0.442681395479389	-0.415513935043015	-0.485879630124404	-0.458753190101159	-0.431184292785487	-0.428641984204238	33.0043521886314	-0.014729925129535	-51.990897120221	-0.0480997783461169	-0.0470511546998281	-0.0492857889856395	-0.0213017365317218	-0.0202799247382124	-0.0224574225211919	-0.102787650524116	-0.113927077861832	-0.0774479113162216	0.000180338780246885	0.000176108931838875	0.00736910634082114
16	10.5789757830327	0.1	-0.428619906114732	-0.455959004039968	-0.401280808189496	0.104548664083392	-14.6584362909226	-15.5720583189122	-13.7448142629331	31.98	27.03	37.82	-0.479428197528679	-0.451299856808972	-0.423171516089264	-0.467174401974807	-0.439764998810767	-0.412355595646726	-0.484412546154844	-0.454524769436102	-0.427687172267314	-0.428619906114732	32.9789244054991	-0.11658785854779	-52.0894413119261	-0.0480997783461169	-0.0470511546998281	-0.0492857889856395	-0.0213017365317218	-0.0202799247382124	-0.0224574225211919	-0.102787650524116	-0.113927077861832	-0.0774479113162216	0.000180338780246885	0.000176108931838875	0.00736910634082114
16	10.5789757830327	0.1	-0.428614293443463	-0.45595680905003	-0.401271777836895	0.103219910347882	-14.5125546529321	-15.4235628320021	-13.6015464738621	31.87	26.96	37.8	-0.476524160006099	-0.448377783451047	-0.420231406895996	-0.464369824575754	-0.436941356010498	-0.409512887445242	-0.47932743734447	-0.452053445633895	-0.422747469624769	-0.428614293443463	32.9451763066403	0.119118706396481	-51.8391715511121	-0.0480997783461169	-0.0470511546998281	-0.0492857889856395	-0.0213017365317218	-0.0202799247382124	-0.0224574225211919	-0.102787650524116	-0.113927077861832	-0.0774479113162216	0.000180338780246885	0.000176108931838875	0.00736910634082114
16	10.5789757830327	0.1	-0.428592552585491	-0.455884467117747	-0.401300638053235	0.103951014789666	-14.6866977254074	-15.6050151689695	-13.7683802818454	32	26.94	37.68	-0.480207049933827	-0.451948025145911	-0.423689000357995	-0.467929793852503	-0.440393255925156	-0.412856717997809	-0.484005883567722	-0.455341335223892	-0.427520449375359	-0.428592552585491	32.9669797395385	0.18744618154503	-51.7819352596877	-0.0480997783461169	-0.0470511546998281	-0.0492857889856395	-0.0213017365317218	-0.0202799247382124	-0.0224574225211919	-0.102787650524116	-0.113927077861832	-0.0774479113162216	0.000180338780246885	0.000176108931838875	0.00736910634082114
16	10.5789757830327	0.1	-0.428554577359841	-0.455926608234606	-0.401182546485075	0.10520651194858	-14.7204150857234	-15.6346910879477	-13.8061390834991	31.91	26.96	37.69	-0.482452946240511	-0.454240354864776	-0.42602776348904	-0.470138409872417	-0.442645940500789	-0.415153471129162	-0.487167481954792	-0.458198267288697	-0.43090413158157	-0.428554577359841	32.9510359352648	-0.113284936400796	-52.0717960519705	-0.0480997783461169	-0.0470511546998281	-0.0492857889856395	-0.0213017365317218	-0.0202799247382124	-0.0224574225211919	-0.102787650524116	-0.113927077861832	-0.0774479113162216	0.000180338780246885	0.000176108931838875	0.00736910634082114
16	10.5789757830327	0.1	-0.428549086577412	-0.455409915455777	-0.401688257699047	0.10629561675117	-14.5705230873096	-15.4702932287734	-13.6707529458457	32.17	27.18	37.88	-0.473628554294845	-0.446081769951639	-0.418534985608433	-0.461483016053747	-0.434642630257728	-0.407802244461708	-0.476899811459569	-0.448888213945352	-0.423286229289698	-0.428549086577412	33.0826377319473	-0.241454308020623	-52.2640585268881	-0.0480997783461169	-0.0470511546998281	-0.0492857889856395	-0.0213017365317218	-0.0202799247382124	-0.0224574225211919	-0.102787650524116	-0.113927077861832	-0.0774479113162216	0.000180338780246885	0.000176108931838875	0.00736910634082114
16	10.5789757830327	0.1	-0.42853605018702	-0.455463875686241	-0.401608224687799	0.107505366880578	-14.7765348247479	-15.6832638190878	-13.8698058304081	32.11	27.11	38.07	-0.481012290687386	-0.453202531466906	-0.425392772246427	-0.468690376351616	-0.441593009470059	-0.414495642588502	-0.486393933697897	-0.457022526800165	-0.428283664941184	-0.42853605018702	33.124812315628	-0.0521175168205043	-52.0947829131803	-0.0480997783461169	-0.0470511546998281	-0.0492857889856395	-0.0213017365317218	-0.0202799247382124	-0.0224574225211919	-0.102787650524116	-0.113927077861832	-0.0774479113162216	0.000180338780246885	0.000176108931838875	0.00736910634082114
16	10.5789757830327	0.1	-0.428497563805491	-0.455502607459123	-0.40149252015186	0.10680493456359	-14.6990029210254	-15.6042821220589	-13.7937237199919	32.08	27.16	37.86	-0.479011529134153	-0.451221774309906	-0.423432019485659	-0.466747205716532	-0.439668963079638	-0.412590720442743	-0.48363389084277	-0.454801462558652	-0.427003505042763	-0.428497563805491	33.073758624214	0.0155097429869882	-51.9971403651504	-0.0480997783461169	-0.0470511546998281	-0.0492857889856395	-0.0213017365317218	-0.0202799247382124	-0.0224574225211919	-0.102787650524116	-0.113927077861832	-0.0774479113162216	0.000180338780246885	0.000176108931838875	0.00736910634082114
16	10.5789757830327	0.1	-0.42847971352661	-0.455665562926389	-0.401293864126832	0.102401496954055	-14.4412663112246	-15.3518300507905	-13.5307025716588	31.99	27.04	38.02	-0.472563393210405	-0.444534220852453	-0.416505048494501	-0.460483783010433	-0.433171089078818	-0.405858395147203	-0.47724126456284	-0.448619654223274	-0.422074174482231	-0.42847971352661	33.0289808867275	-0.134119616660971	-52.1281207988322	-0.0480997783461169	-0.0470511546998281	-0.0492857889856395	-0.0213017365317218	-0.0202799247382124	-0.0224574225211919	-0.102787650524116	-0.113927077861832	-0.0774479113162216	0.000180338780246885	0.000176108931838875	0.00736910634082114
16	10.5789757830327	0.1	-0.428420560353541	-0.45517169750826	-0.401669423198822	0.108308842035895	-14.6621661912013	-15.5581302313024	-13.7662021511003	31.9	27.06	37.98	-0.480159503471577	-0.452508002794604	-0.42485650211763	-0.467904550698713	-0.4409587901611	-0.414013029623487	-0.484537724788197	-0.456836307622721	-0.428452933886224	-0.428420560353541	33.0262050800211	0.145945353087736	-51.8346828143588	-0.0480997783461169	-0.0470511546998281	-0.0492857889856395	-0.0213017365317218	-0.0202799247382124	-0.0224574225211919	-0.102787650524116	-0.113927077861832	-0.0774479113162216	0.000180338780246885	0.000176108931838875	0.00736910634082114
16	10.5789757830327	0.1	-0.428404253445837	-0.455404225357892	-0.401404281533781	0.10548293084049	-14.6119661710256	-15.5181765834931	-13.7057557585581	31.99	27.1	37.96	-0.477660647951989	-0.449766839006646	-0.421873030061302	-0.465450391694108	-0.438269621506911	-0.411088851319713	-0.481619393373066	-0.453982763775659	-0.424986674917511	-0.428404253445837	33.0492468201375	-0.0104638064645131	-52.0145331440491	-0.0480997783461169	-0.0470511546998281	-0.0492857889856395	-0.0213017365317218	-0.0202799247382124	-0.0224574225211919	-0.102787650524116	-0.113927077861832	-0.0774479113162216	0.000180338780246885	0.000176108931838875	0.00736910634082114
16	10.5789757830327	0.1	-0.428326066772813	-0.455124573573958	-0.401527559971667	0.105966479022176	-14.5262507641023	-15.4248444323934	-13.6276570958113	31.95	27.12	37.7	-0.475343331198624	-0.447651608954578	-0.419959886710532	-0.463200695270595	-0.436216357519735	-0.409232019768876	-0.47877931160226	-0.452292401730002	-0.424432855277352	-0.428326066772813	32.9878404534485	0.091032584841212	-51.8847739959344	-0.0480997783461169	-0.0470511546998281	-0.0492857889856395	-0.0213017365317218	-0.0202799247382124	-0.0224574225211919	-0.102787650524116	-0.113927077861832	-0.0774479113162216	0.000180338780246885	0.000176108931838875	0.00736910634082114
16	10.5789757830327	0.1	-0.42832153350662	-0.45525323145866	-0.401389835554579	0.106425311218524	-14.5908987927102	-15.4913126658401	-13.6904849195802	32.02	27.07	37.67	-0.476338922529648	-0.448652296908615	-0.420965671287582	-0.464155001775546	-0.437176551860004	-0.410198101944461	-0.483264272176583	-1.56600751277583	-0.426337899659715	-0.42832153350662	32.9776606596477	-0.115272922881529	-52.0866323729801	-0.0480997783461169	-0.0470511546998281	-0.0492857889856395	-0.0213017365317218	-0.0202799247382124	-0.0224574225211919	-0.102787650524116	-0.113927077861832	-0.0774479113162216	0.000180338780246885	0.000176108931838875	0.00736910634082114
16	10.5789757830327	0.1	-0.42831600130724	-0.455257742577567	-0.401374260036914	0.107785479124967	-14.6498775703972	-15.5475247660571	-13.7522303747374	31.97	26.98	37.7	-0.478894584659177	-0.451245271510984	-0.423595958362792	-0.466657772327235	-0.439714960081203	-0.41277214783517	-0.483612722924312	-0.456558613292158	-0.427095287613397	-0.42831600130724	32.918721138606	-0.0197101603801479	-51.9673969910581	-0.0480997783461169	-0.0470511546998281	-0.0492857889856395	-0.0213017365317218	-0.0202799247382124	-0.0224574225211919	-0.102787650524116	-0.113927077861832	-0.0774479113162216	0.000180338780246885	0.000176108931838875	0.00736910634082114
16	10.5789757830327	0.1	-0.428312339432165	-0.455448439591369	-0.401176239272961	0.104031122375926	-14.4704749627086	-15.3748837516756	-13.5660661737416	31.85	26.96	37.91	-0.475335703359099	-0.447374660220746	-0.419413617082393	-0.463216458528179	-0.43596831518912	-0.40872017185006	-0.480349066015068	-0.449985710631295	-0.422558860613231	-0.428312339432165	32.9011618733512	0.0190188335587971	-51.9173887601149	-0.0480997783461169	-0.0470511546998281	-0.0492857889856395	-0.0213017365317218	-0.0202799247382124	-0.0224574225211919	-0.102787650524116	-0.113927077861832	-0.0774479113162216	0.000180338780246885	0.000176108931838875	0.00736910634082114
16	10.5789757830327	0.1	-0.428275911726948	-0.455825831145599	-0.400725992308296	0.102622488753543	-14.523644332547	-15.4383030803497	-13.6089855847443	31.93	26.93	37.67	-0.476020684169787	-0.44781833054032	-0.419615976910853	-0.463864710631627	-0.436382550632048	-0.408900390632468	-0.480162655173325	-0.451494504426562	-0.42436757849313	-0.428275911726948	32.8494867401966	0.0852873642270915	-51.8284972826209	-0.0480997783461169	-0.0470511546998281	-0.0492857889856395	-0.0213017365317218	-0.0202799247382124	-0.0224574225211919	-0.102787650524116	-0.113927077861832	-0.0774479113162216	0.000180338780246885	0.000176108931838875	0.00736910634082114
16	10.5789757830327	0.1	-0.428256597254652	-0.455116372267531	-0.401396822241774	0.105499307504587	-14.4439318554306	-15.3396433237454	-13.5482203871158	31.97	27.11	37.87	-0.472481482229118	-0.444892373847186	-0.417303265465254	-0.460408388836162	-0.433524251748665	-0.406640114661168	-0.476506624656614	-0.449819853384615	-0.419508925685665	-0.428256597254652	33.0019197486951	-0.00315001579063438	-51.9889619541581	-0.0480997783461169	-0.0470511546998281	-0.0492857889856395	-0.0213017365317218	-0.0202799247382124	-0.0224574225211919	-0.102787650524116	-0.113927077861832	-0.0774479113162216	0.000180338780246885	0.000176108931838875	0.00736910634082114
16	10.5789757830327	0.1	-0.428128713444574	-0.455467407046393	-0.400790019842755	0.104596411309536	-14.6640942839956	-15.5778359636741	-13.7503526043171	31.77	27.05	37.56	-0.482840338854086	-0.454518603840964	-0.426196868827842	-0.470548428156757	-0.442947693875266	-0.415346959593774	-0.487215531937433	-0.457748786031241	-0.429395089279039	-0.428128713444574	32.8478696848069	-0.207771997503491	-52.1275857150438	-0.0480997783461169	-0.0470511546998281	-0.0492857889856395	-0.0213017365317218	-0.0202799247382124	-0.0224574225211919	-0.102787650524116	-0.113927077861832	-0.0774479113162216	0.000180338780246885	0.000176108931838875	0.00736910634082114
16	10.5789757830327	0.1	-0.428115016117478	-0.454748272916824	-0.401481759318133	0.10805513107439	-14.5608923385857	-15.4518385124856	-13.6699461646857	31.99	27.01	37.92	-0.475683328982249	-0.448255638639623	-0.420827948296996	-0.463524592298601	-0.436797969335044	-0.410071346371487	-0.479804928369819	-0.452576228848628	-0.424055013415186	-0.428115016117478	33.0424114373731	0.139027620447243	-51.8440786889173	-0.0480997783461169	-0.0470511546998281	-0.0492857889856395	-0.0213017365317218	-0.0202799247382124	-0.0224574225211919	-0.102787650524116	-0.113927077861832	-0.0774479113162216	0.000180338780246885	0.000176108931838875	0.00736910634082114
16	10.5789757830327	0.1	-0.428085330281885	-0.454843732718716	-0.401326927845054	0.106336873556751	-14.6262745394624	-15.5292914111436	-13.7232576677812	32.11	27.09	37.71	-0.476217557076861	-0.448525856454729	-0.420834155832598	-0.46401738144513	-0.437035112061118	-0.410052842677106	-0.481991556413418	-0.452585544192026	-0.423161628984625	-0.428085330281885	33.057125430876	0.0875836466624641	-51.9205441595339	-0.0480997783461169	-0.0470511546998281	-0.0492857889856395	-0.0213017365317218	-0.0202799247382124	-0.0224574225211919	-0.102787650524116	-0.113927077861832	-0.0774479113162216	0.000180338780246885	0.000176108931838875	0.00736910634082114
16	10.5789757830327	0.1	-0.42806165138505	-0.455008344214772	-0.401114958555329	0.104799828543563	-14.4621033737289	-15.3622814295213	-13.5619253179365	31.88	26.93	37.6	-0.474543065180613	-0.446736436603744	-0.418929808026874	-0.462437932425525	-0.435340623940113	-0.4082433154547	-0.47921803930066	-0.451441814432188	-0.423021581121971	-0.42806165138505	32.8661100206641	-0.0608283305873895	-51.9875986746127	-0.0480997783461169	-0.0470511546998281	-0.0492857889856395	-0.0213017365317218	-0.0202799247382124	-0.0224574225211919	-0.102787650524116	-0.113927077861832	-0.0774479113162216	0.000180338780246885	0.000176108931838875	0.00736910634082114
16	10.5789757830327	0.1	-0.428058910452311	-0.455133813824749	-0.400984007079873	0.103053753712467	-14.4669301894006	-15.3758903616551	-13.5579700171461	32.15	27.2	37.81	-0.470977213157343	-0.443134953702435	-0.415292694247527	-0.458903247119535	-0.431774751485218	-0.4046462558509	-0.474422133807015	-0.448403012521111	-0.418305945564277	-0.428058910452311	33.0962948873958	-0.0300255879234957	-52.0633614148246	-0.0480997783461169	-0.0470511546998281	-0.0492857889856395	-0.0213017365317218	-0.0202799247382124	-0.0224574225211919	-0.102787650524116	-0.113927077861832	-0.0774479113162216	0.000180338780246885	0.000176108931838875	0.00736910634082114
16	10.5789757830327	0.1	-0.428038079989921	-0.454867638110024	-0.401208521869817	0.106474397999045	-14.57330349335	-15.4723995252178	-13.6742074614822	31.88	27.01	37.66	-0.477844023224329	-0.450076664681621	-0.422309306138914	-0.465653164539365	-0.43859421277292	-0.411535261006476	-0.482091165221637	-0.453714262075942	-0.42614030018331	-0.428038079989921	32.9200831751789	0.226334149271408	-51.7184629845804	-0.0480997783461169	-0.0470511546998281	-0.0492857889856395	-0.0213017365317218	-0.0202799247382124	-0.0224574225211919	-0.102787650524116	-0.113927077861832	-0.0774479113162216	0.000180338780246885	0.000176108931838875	0.00736910634082114
16	10.5789757830327	0.1	-0.42800889309237	-0.454923548520482	-0.401094237664257	0.106912410281187	-14.533385660941	-15.427961023349	-13.638810298533	31.85	26.97	37.81	-0.476931072435908	-0.449276686589178	-0.421622300742449	-0.46477046157683	-0.437821196960955	-0.410871932345081	-0.481648733019537	-0.452716011154502	-0.423781895704683	-0.42800889309237	32.9292953644974	0.114499529641693	-51.8219851488784	-0.0480997783461169	-0.0470511546998281	-0.0492857889856395	-0.0213017365317218	-0.0202799247382124	-0.0224574225211919	-0.102787650524116	-0.113927077861832	-0.0774479113162216	0.000180338780246885	0.000176108931838875	0.00736910634082114
16	10.5789757830327	0.1	-0.427981277617216	-0.455200790321573	-0.40076176491286	0.104053683116128	-14.5668914639358	-15.4772161454372	-13.6565667824343	32.02	27.08	37.86	-0.475898024662236	-0.447907091818958	-0.419916158975681	-0.463725269172337	-0.43645030227928	-0.409175335386223	-0.480804030190992	-0.451496283658491	-0.423227008977225	-0.427981277617216	33.015225073016	0.0283363569580728	-51.9584393087883	-0.0480997783461169	-0.0470511546998281	-0.0492857889856395	-0.0213017365317218	-0.0202799247382124	-0.0224574225211919	-0.102787650524116	-0.113927077861832	-0.0774479113162216	0.000180338780246885	0.000176108931838875	0.00736910634082114
16	10.5789757830327	0.1	-0.427979935653002	-0.454839752632467	-0.401120118673538	0.104056273165606	-14.3909981696408	-15.2903183080551	-13.4916780312265	31.99	26.93	37.81	-0.470610483900005	-0.442930910656771	-0.415251337413537	-0.458579897797213	-0.431607919264644	-0.404635940732075	-0.473720278753184	-0.44745000050163	-0.418913750865911	-0.427979935653002	32.9807202201003	-0.0247577342509923	-51.9934981626804	-0.0480997783461169	-0.0470511546998281	-0.0492857889856395	-0.0213017365317218	-0.0202799247382124	-0.0224574225211919	-0.102787650524116	-0.113927077861832	-0.0774479113162216	0.000180338780246885	0.000176108931838875	0.00736910634082114
16	10.5789757830327	0.1	-0.427976810013981	-0.454754765434381	-0.401198854593582	0.106786851023102	-14.5899460589333	-15.4885938641149	-13.6912982537516	32.32	27.18	38.17	-0.472027301651416	-0.444640290129496	-0.417253278607575	-0.459890570437329	-0.433207731738539	-0.40652489303975	-0.475863644754007	-0.449040340396817	-0.421425612801572	-0.427976810013981	33.2787958147281	-0.00707356637762615	-52.11345077216	-0.0480997783461169	-0.0470511546998281	-0.0492857889856395	-0.0213017365317218	-0.0202799247382124	-0.0224574225211919	-0.102787650524116	-0.113927077861832	-0.0774479113162216	0.000180338780246885	0.000176108931838875	0.00736910634082114
16	10.5789757830327	0.1	-0.427971610583951	-0.454718917168302	-0.401224303999599	0.108103320323593	-14.6004892460115	-15.493634991042	-13.7073435009811	32.06	26.8	38.04	-0.475939715076451	-0.448503704633628	-0.421067694190805	-0.463758925930203	-0.43702508899304	-0.410291252055877	-0.480326056567645	-0.453518552187517	-0.425226895517624	-0.427971610583951	33.0246517140257	-0.0815199460898507	-52.0529832721172	-0.0480997783461169	-0.0470511546998281	-0.0492857889856395	-0.0213017365317218	-0.0202799247382124	-0.0224574225211919	-0.102787650524116	-0.113927077861832	-0.0774479113162216	0.000180338780246885	0.000176108931838875	0.00736910634082114
16	10.5789757830327	0.1	-0.427968206178545	-0.455106188177115	-0.400830224179976	0.105727117426268	-14.5447129510619	-15.4455871677985	-13.6438387343252	32.04	27.05	37.9	-0.474735156077507	-0.447045910130268	-0.419356664183029	-0.4625892802288	-0.435608450625525	-0.40862762102225	-0.478146391301057	-1.41516113281256	-0.423870075483456	-0.427968206178545	33.0221186565447	0.165589005654895	-51.8250944677835	-0.0480997783461169	-0.0470511546998281	-0.0492857889856395	-0.0213017365317218	-0.0202799247382124	-0.0224574225211919	-0.102787650524116	-0.113927077861832	-0.0774479113162216	0.000180338780246885	0.000176108931838875	0.00736910634082114
16	10.5789757830327	0.1	-0.427939039038645	-0.454870833739434	-0.401007244337857	0.107089044895652	-14.6607516692664	-15.562333100431	-13.7591702381019	32.1	27.11	37.96	-0.477415846148474	-0.449757444348859	-0.422099042549243	-0.465187751389857	-0.438237766708789	-0.411287782027721	-0.481061779074827	-0.454488327075018	-0.425747654171841	-0.427939039038645	33.1118797436527	-0.0910703700188271	-52.116477621712	-0.0480997783461169	-0.0470511546998281	-0.0492857889856395	-0.0213017365317218	-0.0202799247382124	-0.0224574225211919	-0.102787650524116	-0.113927077861832	-0.0774479113162216	0.000180338780246885	0.000176108931838875	0.00736910634082114
16	10.5789757830327	0.1	-0.427821441516113	-0.454910932209378	-0.400731950822848	0.102467408911465	-14.4176004017107	-15.3263461436605	-13.5088546597609	31.81	26.87	37.64	-0.474367036460549	-0.44624037010027	-0.418113703739991	-0.462280552539854	-0.434870530622753	-0.407460508705652	-0.478406189364055	-0.451200825050702	-0.421418094377447	-0.427821441516113	32.8734651246092	0.144085227200709	-51.7817889847554	-0.0480997783461169	-0.0470511546998281	-0.0492857889856395	-0.0213017365317218	-0.0202799247382124	-0.0224574225211919	-0.102787650524116	-0.113927077861832	-0.0774479113162216	0.000180338780246885	0.000176108931838875	0.00736910634082114
16	10.5789757830327	0.1	-0.427796459281704	-0.455143076838009	-0.4004498417254	0.104688073846684	-14.620367210165	-15.5309386587695	-13.7097957615606	32.03	26.97	37.92	-0.477471115555179	-0.449477214161952	-0.421483312768724	-0.465256936648162	-0.437979146677768	-0.410701356707374	-0.48008057349498	-0.453158429619753	-0.426359563674536	-0.427796459281704	32.9906386553863	-0.170301318075043	-52.1486486199483	-0.0480997783461169	-0.0470511546998281	-0.0492857889856395	-0.0213017365317218	-0.0202799247382124	-0.0224574225211919	-0.102787650524116	-0.113927077861832	-0.0774479113162216	0.000180338780246885	0.000176108931838875	0.00736910634082114
16	10.5789757830327	0.1	-0.427773142468499	-0.455107307802597	-0.4004389771344	0.10363878706757	-14.6271204629313	-15.5432489187627	-13.7109920070998	31.97	27.12	37.88	-0.47875895583049	-0.450540614529206	-0.422322273227922	-0.466525549919148	-0.439028252932711	-0.411530955946273	-0.482748114556269	-0.453005537224218	-0.426297661161477	-0.427773142468499	33.020816378025	0.120078876944026	-51.8773682192416	-0.0480997783461169	-0.0470511546998281	-0.0492857889856395	-0.0213017365317218	-0.0202799247382124	-0.0224574225211919	-0.102787650524116	-0.113927077861832	-0.0774479113162216	0.000180338780246885	0.000176108931838875	0.00736910634082114
16	10.5789757830327	0.1	-0.427716963259706	-0.454475418448927	-0.400958508070486	0.108767340421761	-14.7685628175341	-15.6688927610698	-13.8682328739985	32.16	27.13	37.81	-0.479858708272442	-0.452286168826807	-0.424713629381173	-0.467555655264942	-0.440690045606145	-0.413824435947348	-0.483377644125824	-0.455935459560283	-0.429063523874297	-0.427716963259706	33.1017021097235	0.0386505085214226	-51.9831035960077	-0.0480997783461169	-0.0470511546998281	-0.0492857889856395	-0.0213017365317218	-0.0202799247382124	-0.0224574225211919	-0.102787650524116	-0.113927077861832	-0.0774479113162216	0.000180338780246885	0.000176108931838875	0.00736910634082114
16	10.5789757830327	0.1	-0.42769688630663	-0.454428638148964	-0.400965134464297	0.106386422581384	-14.4622142339198	-15.3548694256716	-13.5695590421679	32.21	27.08	38.11	-0.469510381737039	-0.442215400046197	-0.414920418355355	-0.45746169789009	-0.430867166323022	-0.404272634755955	-1.55157623291019	-0.445983883183213	-0.41752895855091	-0.42769688630663	33.1212849861942	0.121451834156374	-51.9125721027282	-0.0480997783461169	-0.0470511546998281	-0.0492857889856395	-0.0213017365317218	-0.0202799247382124	-0.0224574225211919	-0.102787650524116	-0.113927077861832	-0.0774479113162216	0.000180338780246885	0.000176108931838875	0.00736910634082114
16	10.5789757830327	0.1	-0.427689167345318	-0.454788790082041	-0.400589544608594	0.103323986660986	-14.4579610046775	-15.3650322832838	-13.5508897260712	32	27.13	37.75	-0.472743935512416	-0.444835601957844	-0.416927268403273	-0.460656307323645	-0.433461564222667	-0.406266821121689	-0.477176814411797	-0.449155946980152	-0.420782514999161	-0.427689167345318	32.9701376778812	0.115234216498311	-51.8566959239186	-0.0480997783461169	-0.0470511546998281	-0.0492857889856395	-0.0213017365317218	-0.0202799247382124	-0.0224574225211919	-0.102787650524116	-0.113927077861832	-0.0774479113162216	0.000180338780246885	0.000176108931838875	0.00736910634082114
16	10.5789757830327	0.1	-0.427662441931595	-0.455271387083476	-0.400053496779714	0.101407715157033	-14.5243752386036	-15.4451649802025	-13.6035854970046	31.85	27.02	37.6	-0.477423885386962	-0.448961449626508	-0.420499013866054	-0.465250118241237	-0.437513442284499	-0.409776766327762	-0.483261950078906	-0.452017406147963	-0.424475141063666	-0.427662441931595	32.8602764095233	0.0937000918858857	-51.833183169058	-0.0480997783461169	-0.0470511546998281	-0.0492857889856395	-0.0213017365317218	-0.0202799247382124	-0.0224574225211919	-0.102787650524116	-0.113927077861832	-0.0774479113162216	0.000180338780246885	0.000176108931838875	0.00736910634082114
16	10.5789757830327	0.1	-0.427640387465587	-0.454777727192519	-0.400503047738655	0.105263210066018	-14.5403179469928	-15.4431363717621	-13.6374995222235	31.85	26.98	37.68	-0.477485825045003	-0.449571611893001	-0.421657398740999	-0.465312366011283	-0.438109823263805	-0.410907280516328	-0.482651619881255	-0.453033651183267	-0.42617794579965	-0.427640387465587	32.87557240238	-0.168633573033949	-52.0932033983047	-0.0480997783461169	-0.0470511546998281	-0.0492857889856395	-0.0213017365317218	-0.0202799247382124	-0.0224574225211919	-0.102787650524116	-0.113927077861832	-0.0774479113162216	0.000180338780246885	0.000176108931838875	0.00736910634082114
16	10.5789757830327	0.1	-0.427557436301286	-0.45453005319991	-0.400584819402663	0.103674853479225	-14.4326080661949	-15.3363783575706	-13.5288377748192	31.93	27.06	37.68	-0.473015725858744	-0.44514098578534	-0.417266245711936	-0.460938569766956	-0.433775534544957	-0.406612499322958	-0.477023038752777	-0.450831395157934	-0.420096881134674	-0.427557436301286	32.9774530659436	0.00973346618205143	-51.9705253407582	-0.0480997783461169	-0.0470511546998281	-0.0492857889856395	-0.0213017365317218	-0.0202799247382124	-0.0224574225211919	-0.102787650524116	-0.113927077861832	-0.0774479113162216	0.000180338780246885	0.000176108931838875	0.00736910634082114
16	10.5789757830327	0.1	-0.427531995019982	-0.454468663141645	-0.400595326898319	0.105653755996876	-14.5079428862758	-15.4068884186258	-13.6089973539257	31.95	26.89	37.84	-0.474821537657504	-0.447117131138613	-0.419412724619722	-0.462692707148423	-0.435695981356653	-0.408699255564883	-0.478350846158526	-0.451153135866674	-0.423468287279707	-0.427531995019982	32.9058809622358	0.0150022541316469	-51.9161914291342	-0.0480997783461169	-0.0470511546998281	-0.0492857889856395	-0.0213017365317218	-0.0202799247382124	-0.0224574225211919	-0.102787650524116	-0.113927077861832	-0.0774479113162216	0.000180338780246885	0.000176108931838875	0.00736910634082114
16	10.5789757830327	0.1	-0.427526335714471	-0.454382269154136	-0.400670402274806	0.106436373236436	-14.5514488905244	-15.4493760614074	-13.6535217196415	32.01	27.07	37.87	-0.475309692671559	-0.447684403084626	-0.420059113497693	-0.463156019110156	-0.436237108452278	-0.409318197794399	-0.479902410315237	-0.451114924587285	-0.422217456816921	-0.427526335714471	33.0004131025354	0.00964326683858433	-51.9679672026796	-0.0480997783461169	-0.0470511546998281	-0.0492857889856395	-0.0213017365317218	-0.0202799247382124	-0.0224574225211919	-0.102787650524116	-0.113927077861832	-0.0774479113162216	0.000180338780246885	0.000176108931838875	0.00736910634082114
16	10.5789757830327	0.1	-0.427501618522273	-0.454392824213579	-0.400610412830967	0.105356493621606	-14.6223547153027	-15.5298175253722	-13.7148919052333	31.91	27.09	37.66	-0.479173830656947	-0.451173989050999	-0.423174147445051	-0.466942344290132	-0.439657232201876	-0.41237212011362	-0.484494276789523	-0.455105884855796	-0.426455881804413	-0.427501618522273	33.0119966053503	-0.0492210591950006	-52.0374618354887	-0.0480997783461169	-0.0470511546998281	-0.0492857889856395	-0.0213017365317218	-0.0202799247382124	-0.0224574225211919	-0.102787650524116	-0.113927077861832	-0.0774479113162216	0.000180338780246885	0.000176108931838875	0.00736910634082114
16	10.5789757830327	0.1	-0.427493687188914	-0.454868030490497	-0.400119343887331	0.102589913395792	-14.5163415717258	-15.4307021386078	-13.6019810048438	31.98	26.99	37.62	-0.475137390060725	-0.446982683332522	-0.418827976604318	-0.462994187329463	-0.435559037341671	-0.408123887353879	-0.479702560944883	-0.45133727005088	-0.423218667861145	-0.427493687188914	32.9170850900164	0.0449856620598667	-51.8997933345483	-0.0480997783461169	-0.0470511546998281	-0.0492857889856395	-0.0213017365317218	-0.0202799247382124	-0.0224574225211919	-0.102787650524116	-0.113927077861832	-0.0774479113162216	0.000180338780246885	0.000176108931838875	0.00736910634082114
16	10.5789757830327	0.1	-0.427448703885289	-0.454434159994363	-0.400463247776214	0.105570939243631	-14.6247911091352	-15.5313741643456	-13.7182080539248	31.87	27.15	37.81	-0.4797948086708	-0.451788668395241	-0.423782528119682	-0.46755613939405	-0.440264383439364	-0.412972627484679	-0.483532903632064	-0.455106076022952	-0.429617183235348	-0.427448703885289	33.0126230681867	0.277007919861741	-51.7052317778808	-0.0480997783461169	-0.0470511546998281	-0.0492857889856395	-0.0213017365317218	-0.0202799247382124	-0.0224574225211919	-0.102787650524116	-0.113927077861832	-0.0774479113162216	0.000180338780246885	0.000176108931838875	0.00736910634082114
16	10.5789757830327	0.1	-0.427436238950906	-0.454589311072268	-0.400283166829544	0.105063915733038	-14.6426704032052	-15.5528071993347	-13.7325336070757	32	27.08	38.01	-0.478546864115073	-0.450542716431551	-0.422538568748029	-0.46631124551495	-0.439023115626071	-0.411734985737192	-0.481920813770759	-0.454202594095647	-0.427434430192342	-0.427436238950906	33.0481146527731	0.0967454245144501	-51.9011011758215	-0.0480997783461169	-0.0470511546998281	-0.0492857889856395	-0.0213017365317218	-0.0202799247382124	-0.0224574225211919	-0.102787650524116	-0.113927077861832	-0.0774479113162216	0.000180338780246885	0.000176108931838875	0.00736910634082114
16	10.5789757830327	0.1	-0.427430740959623	-0.454808086894667	-0.40005339502458	0.102785968778134	-14.516532533659	-15.4299328784795	-13.6031321888385	32.06	27.15	37.74	-0.473973711623343	-0.445916055440248	-0.417858399257153	-0.461843100633653	-0.434503535990432	-0.407163971347212	-0.479212460472579	-0.450585740583535	-0.419744031334547	-0.427430740959623	32.9951284546327	-0.0745336536409311	-52.0538552761167	-0.0480997783461169	-0.0470511546998281	-0.0492857889856395	-0.0213017365317218	-0.0202799247382124	-0.0224574225211919	-0.102787650524116	-0.113927077861832	-0.0774479113162216	0.000180338780246885	0.000176108931838875	0.00736910634082114
16	10.5789757830327	0.1	-0.427331843125506	-0.45424649443509	-0.400417191815923	0.106001956119359	-14.5451110385215	-15.4447029737206	-13.6455191033223	32.19	27.08	38	-0.472441122609591	-0.444923324146314	-0.417405525683038	-0.460319983497218	-0.433508192718872	-0.406696401940526	-0.475358372606713	-0.448349396432094	-0.420486228694163	-0.427331843125506	33.108009485613	-0.201680093959357	-52.2308809501143	-0.0480997783461169	-0.0470511546998281	-0.0492857889856395	-0.0213017365317218	-0.0202799247382124	-0.0224574225211919	-0.102787650524116	-0.113927077861832	-0.0774479113162216	0.000180338780246885	0.000176108931838875	0.00736910634082114
16	10.5789757830327	0.1	-0.427287331615719	-0.454515749516807	-0.400058913714631	0.103457745030951	-14.5367841012825	-15.448142889209	-13.6254253133559	32.04	27.16	37.87	-0.47483577183051	-0.44682297077195	-0.418810169713391	-0.462687653874709	-0.435391527573445	-0.408095401272181	-0.47884473889888	-0.451187492131958	-0.422619233952604	-0.427287331615719	33.1087077176044	-0.0667247752427244	-52.0971834751847	-0.0480997783461169	-0.0470511546998281	-0.0492857889856395	-0.0213017365317218	-0.0202799247382124	-0.0224574225211919	-0.102787650524116	-0.113927077861832	-0.0774479113162216	0.000180338780246885	0.000176108931838875	0.00736910634082114
16	10.5789757830327	0.1	-0.427285829740513	-0.453964122602603	-0.400607536878423	0.107736166649495	-14.6340084546294	-15.5309132684531	-13.7371036408057	31.94	27.19	37.84	-0.478760209678588	-0.451111974877084	-0.42346374007558	-0.466532526722292	-0.439590436338431	-0.41264834595457	-0.48393284848834	-0.454245995949797	-0.426836903150854	-0.427285829740513	33.0445917811825	0.115702691443722	-51.8814079652337	-0.0480997783461169	-0.0470511546998281	-0.0492857889856395	-0.0213017365317218	-0.0202799247382124	-0.0224574225211919	-0.102787650524116	-0.113927077861832	-0.0774479113162216	0.000180338780246885	0.000176108931838875	0.00736910634082114
16	10.5789757830327	0.1	-0.427271521959384	-0.454038753812227	-0.400504290106541	0.109561272131687	-14.7089313339169	-15.6019731101588	-13.8158895576751	31.97	27.01	37.88	-0.480476684777504	-0.452974666347726	-0.425472647917948	-0.468198013304593	-0.441398814095476	-0.41459961488636	-0.485543332789374	-0.455890716592292	-0.429082309622611	-0.427271521959384	32.9831555102962	0.148878400760174	-51.8227832488107	-0.0480997783461169	-0.0470511546998281	-0.0492857889856395	-0.0213017365317218	-0.0202799247382124	-0.0224574225211919	-0.102787650524116	-0.113927077861832	-0.0774479113162216	0.000180338780246885	0.000176108931838875	0.00736910634082114
16	10.5789757830327	0.1	-0.427265626824877	-0.454147282130462	-0.400383971519292	0.104914621863062	-14.4891261138669	-15.3904348527895	-13.5878173749442	31.89	27.08	37.64	-0.475232966244743	-0.447401938103073	-0.419570909961403	-0.463107516277474	-0.435986589840104	-0.408865663402733	-0.48054616884071	-0.450980127281756	-0.422943308455217	-0.427265626824877	32.9152219546051	0.0131573400701133	-51.9317107515813	-0.0480997783461169	-0.0470511546998281	-0.0492857889856395	-0.0213017365317218	-0.0202799247382124	-0.0224574225211919	-0.102787650524116	-0.113927077861832	-0.0774479113162216	0.000180338780246885	0.000176108931838875	0.00736910634082114
16	10.5789757830327	0.1	-0.427264597896542	-0.454344267793833	-0.40018492799925	0.105822207722978	-14.5952887428171	-15.4988412388041	-13.6917362468302	31.92	26.96	37.91	-0.47806318107308	-0.450193021372588	-0.422322861672096	-0.465857705831102	-0.438699101752716	-0.411540497674329	-0.481588038522492	-0.453562619129916	-0.425865135369581	-0.427264597896542	32.9399984432976	-0.0484900648656667	-51.9967503116332	-0.0480997783461169	-0.0470511546998281	-0.0492857889856395	-0.0213017365317218	-0.0202799247382124	-0.0224574225211919	-0.102787650524116	-0.113927077861832	-0.0774479113162216	0.000180338780246885	0.000176108931838875	0.00736910634082114
16	10.5789757830327	0.1	-0.427178463881396	-0.454004560382203	-0.400352367380588	0.108420479944949	-14.7043459066467	-15.602368488592	-13.8063233247014	32.2	27.03	37.94	-0.477213616599116	-0.449746722426534	-0.422279828253951	-0.464969278123068	-0.43820712903201	-0.411444979940952	-1.45615234375001	-0.453100511861736	-0.426309431994574	-0.427178463881396	33.0886004088894	0.0952777825096367	-51.9195120295611	-0.0480997783461169	-0.0470511546998281	-0.0492857889856395	-0.0213017365317218	-0.0202799247382124	-0.0224574225211919	-0.102787650524116	-0.113927077861832	-0.0774479113162216	0.000180338780246885	0.000176108931838875	0.00736910634082114
16	10.5789757830327	0.1	-0.427162900630647	-0.453887609255671	-0.400438192005623	0.107135558654202	-14.6713899535249	-15.5734062267848	-13.7693736802649	32.15	27.14	37.8	-0.477084000333532	-0.449451154587003	-0.421818308840473	-0.464854331325575	-0.437929831608239	-0.411005331890902	-0.482256039835368	-0.452592711669324	-0.42408640894563	-0.427162900630647	33.1202520317238	-0.174229873040461	-52.2142277685548	-0.0480997783461169	-0.0470511546998281	-0.0492857889856395	-0.0213017365317218	-0.0202799247382124	-0.0224574225211919	-0.102787650524116	-0.113927077861832	-0.0774479113162216	0.000180338780246885	0.000176108931838875	0.00736910634082114
16	10.5789757830327	0.1	-0.427129900178544	-0.454611028850325	-0.399648771506763	0.102452370637954	-14.5099327159675	-15.4245729730528	-13.5952924588823	32	27.05	37.81	-0.474671326550165	-0.446524453057764	-0.418377579565363	-0.462535855533917	-0.435108586425348	-0.40768131731678	-0.478351183589782	-0.451486928083016	-0.421379580785023	-0.427129900178544	32.943868515126	0.222906798454186	-51.7348480605535	-0.0480997783461169	-0.0470511546998281	-0.0492857889856395	-0.0213017365317218	-0.0202799247382124	-0.0224574225211919	-0.102787650524116	-0.113927077861832	-0.0774479113162216	0.000180338780246885	0.000176108931838875	0.00736910634082114
16	10.5789757830327	0.1	-0.427120492165855	-0.454117566650951	-0.40012341768076	0.106413207166968	-14.6197080689985	-15.5219572008408	-13.7174589371563	31.98	26.96	37.89	-0.477984244321521	-0.45020032094812	-0.422416397574719	-0.465768841165268	-0.438694965935295	-0.411621090705322	-0.482751291326977	-0.452481777210287	-0.425097970899777	-0.427120492165855	32.9838143034604	-0.0754354327784356	-52.0491090867336	-0.0480997783461169	-0.0470511546998281	-0.0492857889856395	-0.0213017365317218	-0.0202799247382124	-0.0224574225211919	-0.102787650524116	-0.113927077861832	-0.0774479113162216	0.000180338780246885	0.000176108931838875	0.00736910634082114
16	10.5789757830327	0.1	-0.427041543124568	-0.454488363762927	-0.399594722486208	0.101913535722561	-14.470483814461	-15.3853200552198	-13.5556475737022	31.98	27.04	37.88	-0.473701224298779	-0.445534176377451	-0.417367128456124	-0.46159414135802	-0.434147000348237	-0.406699859338454	-0.477245505928788	-0.449557150932147	-0.421731525630463	-0.427041543124568	32.9553369520097	-0.0686417739647933	-52.0395161094494	-0.0480997783461169	-0.0470511546998281	-0.0492857889856395	-0.0213017365317218	-0.0202799247382124	-0.0224574225211919	-0.102787650524116	-0.113927077861832	-0.0774479113162216	0.000180338780246885	0.000176108931838875	0.00736910634082114
16	10.5789757830327	0.1	-0.426985595160237	-0.453995186549814	-0.39997600377066	0.105141757301202	-14.4551392665993	-15.3532480707183	-13.5570304624802	32.1	27	38.04	-0.471000682127956	-0.443448866550119	-0.415897050972282	-0.45893688562616	-0.432090757978295	-0.405244630330429	-0.47687183365833	-0.4471476245949	-0.418844262638711	-0.426985595160237	32.9977383239365	-0.121414916678153	-52.094651757021	-0.0480997783461169	-0.0470511546998281	-0.0492857889856395	-0.0213017365317218	-0.0202799247382124	-0.0224574225211919	-0.102787650524116	-0.113927077861832	-0.0774479113162216	0.000180338780246885	0.000176108931838875	0.00736910634082114
16	10.5789757830327	0.1	-0.426904960362117	-0.453684595983266	-0.400125324740967	0.107921853023134	-14.6153463094784	-15.5102432675093	-13.7204493514475	31.8	26.85	37.64	-0.480229138725318	-0.452521282182324	-0.424813425639329	-0.467995875544623	-0.440993843521488	-0.413991811498353	-0.483538020591444	-0.457400894269038	-0.428155563390769	-0.426904960362117	32.8589694991404	0.0144822884554787	-51.8992192732786	-0.0480997783461169	-0.0470511546998281	-0.0492857889856395	-0.0213017365317218	-0.0202799247382124	-0.0224574225211919	-0.102787650524116	-0.113927077861832	-0.0774479113162216	0.000180338780246885	0.000176108931838875	0.00736910634082114
16	10.5789757830327	0.1	-0.426890379514899	-0.453496387217864	-0.400284371811934	0.107236131336248	-14.4635997048298	-15.3523736107427	-13.5748257989169	32.07	26.94	38.08	-0.471438908488656	-0.444146542453245	-0.416854176417834	-0.459370880790717	-0.432777152528573	-0.406183424266428	-0.47462379567042	-0.448359755946089	-0.420435260571961	-0.426890379514899	33.091923710308	-0.0464865799311313	-52.0532983160484	-0.0480997783461169	-0.0470511546998281	-0.0492857889856395	-0.0213017365317218	-0.0202799247382124	-0.0224574225211919	-0.102787650524116	-0.113927077861832	-0.0774479113162216	0.000180338780246885	0.000176108931838875	0.00736910634082114
16	10.5789757830327	0.1	-0.426852154221399	-0.453736633433069	-0.399967675009729	0.108356659347667	-14.7734894163621	-15.6760326918981	-13.8709461408261	32.05	27.11	37.89	-0.481628842544617	-0.453899194253727	-0.426169545962836	-0.469303747132325	-0.442283712823705	-0.415263678515085	-0.486015032962214	-0.458183663484757	-0.430219627885517	-0.426852154221399	33.1144523737649	0.125542287155505	-51.9017987250281	-0.0480997783461169	-0.0470511546998281	-0.0492857889856395	-0.0213017365317218	-0.0202799247382124	-0.0224574225211919	-0.102787650524116	-0.113927077861832	-0.0774479113162216	0.000180338780246885	0.000176108931838875	0.00736910634082114
16	10.5789757830327	0.1	-0.426801233238402	-0.45385002640282	-0.399752440073984	0.105923595460621	-14.6136388772249	-15.5178430331529	-13.709434721297	31.93	27.06	37.96	-0.478542867304324	-0.450658808386998	-0.422774749469673	-0.466323537835534	-0.439151483058521	-0.411979428281508	-0.483619844308722	-0.45417099137211	-0.425246146113103	-0.426801233238402	33.0015018429082	0.0988879436058284	-51.8814961904457	-0.0480997783461169	-0.0470511546998281	-0.0492857889856395	-0.0213017365317218	-0.0202799247382124	-0.0224574225211919	-0.102787650524116	-0.113927077861832	-0.0774479113162216	0.000180338780246885	0.000176108931838875	0.00736910634082114
16	10.5789757830327	0.1	-0.426792262118879	-0.453914351662912	-0.399670172574846	0.104098505419103	-14.6057277790493	-15.5182600950876	-13.693195463011	32.05	27.05	37.84	-0.47676065007061	-0.44872532281491	-0.420689995559211	-0.464559820880153	-0.43724194847123	-0.409924076062307	-0.480295990188194	-0.452611690767467	-0.426337899659715	-0.426792262118879	33.0599272336789	-0.0557608917419086	-52.0625243596997	-0.0480997783461169	-0.0470511546998281	-0.0492857889856395	-0.0213017365317218	-0.0202799247382124	-0.0224574225211919	-0.102787650524116	-0.113927077861832	-0.0774479113162216	0.000180338780246885	0.000176108931838875	0.00736910634082114
16	10.5789757830327	0.1	-0.426776311945617	-0.453367988280722	-0.400184635610512	0.108560475886917	-14.59900651042	-15.4899507899826	-13.7080622308574	31.77	26.76	37.78	-0.480059220857286	-0.452447382545271	-0.424835544233256	-0.467837243943688	-0.440928384005443	-0.414019524067198	-0.483861395374388	-0.456787336485632	-0.428138295230189	-0.426776311945617	32.8630125899819	0.201846603646777	-51.7023701552367	-0.0480997783461169	-0.0470511546998281	-0.0492857889856395	-0.0213017365317218	-0.0202799247382124	-0.0224574225211919	-0.102787650524116	-0.113927077861832	-0.0774479113162216	0.000180338780246885	0.000176108931838875	0.00736910634082114
16	10.5789757830327	0.1	-0.42675114830082	-0.453957707755525	-0.399544588846114	0.104552847508786	-14.6866923137058	-15.6020550139364	-13.7713296134752	32.04	27.22	38.14	-0.479548292919181	-0.451413497861391	-0.4232787028036	-0.467279334609533	-0.439864351576332	-0.412449368543131	-0.483345626888433	-0.455367339865704	-0.427534181162168	-0.42675114830082	33.1431973838901	-0.0394773298949107	-52.0959314276037	-0.0480997783461169	-0.0470511546998281	-0.0492857889856395	-0.0213017365317218	-0.0202799247382124	-0.0224574225211919	-0.102787650524116	-0.113927077861832	-0.0774479113162216	0.000180338780246885	0.000176108931838875	0.00736910634082114
16	10.5789757830327	0.1	-0.426728332478077	-0.454053896829881	-0.399402768126272	0.100843633138691	-14.426066400511	-15.3434658278916	-13.5086669731304	32.07	27.24	37.94	-0.471153620534078	-0.442982927775697	-0.414812235017316	-0.45909271905088	-0.431643158286958	-0.404193597523036	-0.474870099163008	-0.447395867803939	-0.419102264727832	-0.426728332478077	33.0885515971875	-0.212555653365544	-52.2508596083707	-0.0480997783461169	-0.0470511546998281	-0.0492857889856395	-0.0213017365317218	-0.0202799247382124	-0.0224574225211919	-0.102787650524116	-0.113927077861832	-0.0774479113162216	0.000180338780246885	0.000176108931838875	0.00736910634082114
16	10.5789757830327	0.1	-0.426717976413788	-0.453901222698683	-0.399534730128893	0.102789663919811	-14.4112092708831	-15.3179643640746	-13.5044541776916	31.97	26.99	37.9	-0.471722967484438	-0.443799074127884	-0.415875180771329	-0.459667887072954	-0.432457600648896	-0.405247314224839	-0.47670012956949	-0.447719238621109	-0.418808256460854	-0.426717976413788	32.990007039802	-0.235059156265139	-52.2137018224138	-0.0480997783461169	-0.0470511546998281	-0.0492857889856395	-0.0213017365317218	-0.0202799247382124	-0.0224574225211919	-0.102787650524116	-0.113927077861832	-0.0774479113162216	0.000180338780246885	0.000176108931838875	0.00736910634082114
16	10.5789757830327	0.1	-0.426700440067837	-0.453695241416524	-0.399705638719151	0.105724570824924	-14.6154337640826	-15.5207004963218	-13.7101670318434	31.87	27.05	37.71	-0.479567932875106	-0.45159645725882	-0.423624981642534	-0.467336607254742	-0.440078540944816	-0.41282047463489	-0.483395687529778	-0.455588653647025	-0.426621482320231	-0.426700440067837	33.0053661804872	0.0166145476766714	-51.9620088744632	-0.0480997783461169	-0.0470511546998281	-0.0492857889856395	-0.0213017365317218	-0.0202799247382124	-0.0224574225211919	-0.102787650524116	-0.113927077861832	-0.0774479113162216	0.000180338780246885	0.000176108931838875	0.00736910634082114
16	10.5789757830327	0.1	-0.426680680031209	-0.453596477411906	-0.399764882650512	0.104369792213114	-14.4024053391066	-15.300928248006	-13.5038824302071	32.08	27.1	38.03	-0.469642697521862	-0.44206366990465	-0.414484642287437	-0.457617396657319	-0.430744535890775	-0.403871675124231	-1.54972839355474	-0.446065988501783	-0.417488311588958	-0.426680680031209	33.0597531677822	-0.127786625877168	-52.1282156075001	-0.0480997783461169	-0.0470511546998281	-0.0492857889856395	-0.0213017365317218	-0.0202799247382124	-0.0224574225211919	-0.102787650524116	-0.113927077861832	-0.0774479113162216	0.000180338780246885	0.000176108931838875	0.00736910634082114
16	10.5789757830327	0.1	-0.426637299741682	-0.453382279581257	-0.399892319902107	0.105929063430121	-14.5034456653636	-15.4008058220301	-13.606085508697	32.03	27.14	37.89	-0.47341968408988	-0.445834896203247	-0.418250108316614	-0.461308381125459	-0.434429283632639	-0.407550186139819	-0.47677070522729	-0.45036925467388	-0.421313517143445	-0.426637299741682	33.090454058081	0.283728702509211	-51.7390881661865	-0.0480997783461169	-0.0470511546998281	-0.0492857889856395	-0.0213017365317218	-0.0202799247382124	-0.0224574225211919	-0.102787650524116	-0.113927077861832	-0.0774479113162216	0.000180338780246885	0.000176108931838875	0.00736910634082114
16	10.5789757830327	0.1	-0.426624888712549	-0.453514481534075	-0.399735295891022	0.106785051978512	-14.6039221001576	-15.503439223518	-13.7044049767971	32.06	26.96	37.6	-0.476222271333929	-0.448591622326666	-0.420960973319402	-0.464033970691488	-0.437110492846343	-0.410187015001199	-0.479402376815635	-0.452806609677254	-0.425104167142926	-0.426624888712549	32.9544320690269	-0.0861941769036117	-52.0441796965045	-0.0480997783461169	-0.0470511546998281	-0.0492857889856395	-0.0213017365317218	-0.0202799247382124	-0.0224574225211919	-0.102787650524116	-0.113927077861832	-0.0774479113162216	0.000180338780246885	0.000176108931838875	0.00736910634082114
16	10.5789757830327	0.1	-0.426618819402089	-0.453305641985219	-0.39993199681896	0.107240539046043	-14.4664620097121	-15.3553913384153	-13.5775326810089	32.07	26.92	37.79	-0.471504497543057	-0.444208926414699	-0.41691335528634	-0.45943438370195	-0.432837555963302	-0.406240728224655	-0.475457345214086	-0.448166167508388	-0.421401457856706	-0.426618819402089	32.9407041333214	0.0358172692265417	-51.9088712856663	-0.0480997783461169	-0.0470511546998281	-0.0492857889856395	-0.0213017365317218	-0.0202799247382124	-0.0224574225211919	-0.102787650524116	-0.113927077861832	-0.0774479113162216	0.000180338780246885	0.000176108931838875	0.00736910634082114
16	10.5789757830327	0.1	-0.426588577173464	-0.453974590425654	-0.399202563921274	0.101367507950333	-14.3310133582913	-15.2397451929386	-13.4222815236441	31.88	26.88	37.84	-0.470666257764447	-0.44260086647936	-0.414535475194274	-0.458658632407783	-0.431309244657006	-0.403959856906229	-1.54972839355473	-0.445888920993186	-0.418059748184873	-0.426588577173464	32.8556983955539	-0.0707721749335656	-51.9829455840464	-0.0480997783461169	-0.0470511546998281	-0.0492857889856395	-0.0213017365317218	-0.0202799247382124	-0.0224574225211919	-0.102787650524116	-0.113927077861832	-0.0774479113162216	0.000180338780246885	0.000176108931838875	0.00736910634082114
16	10.5789757830327	0.1	-0.426581609467423	-0.453731191284651	-0.399432027650196	0.105310767558452	-14.7147476615736	-15.6281659505603	-13.8013293725868	32.07	27.08	37.82	-0.479898001207976	-0.451849437317736	-0.423800873427496	-0.467613286275738	-0.440282726233781	-0.412952166191823	-0.483830528087196	-0.455470728149672	-0.42910511760945	-0.426581609467423	33.0904518203169	0.113368338572457	-51.9090688581481	-0.0480997783461169	-0.0470511546998281	-0.0492857889856395	-0.0213017365317218	-0.0202799247382124	-0.0224574225211919	-0.102787650524116	-0.113927077861832	-0.0774479113162216	0.000180338780246885	0.000176108931838875	0.00736910634082114
16	10.5789757830327	0.1	-0.426459476632722	-0.453260656865366	-0.399658296400077	0.105871799581557	-14.5802843529344	-15.482671519887	-13.6778971859818	32.14	27.14	38.08	-0.474436397599676	-0.446784495524556	-0.419132593449435	-0.462276578634951	-0.43533339563148	-0.40839021262801	-0.479785744331304	-1.41516113281254	-0.424018858591605	-0.426459476632722	33.1930610416599	0.0549265804215308	-52.0077402456251	-0.0480997783461169	-0.0470511546998281	-0.0492857889856395	-0.0213017365317218	-0.0202799247382124	-0.0224574225211919	-0.102787650524116	-0.113927077861832	-0.0774479113162216	0.000180338780246885	0.000176108931838875	0.00736910634082114
16	10.5789757830327	0.1	-0.426421048833693	-0.45301455527872	-0.399827542388667	0.108585468524213	-14.7119609087894	-15.6096826230268	-13.814239194552	32.1	27.13	37.87	-0.478892743799557	-0.451351350083749	-0.423809956367941	-0.466627186574	-0.439791192021296	-0.412955197468592	-0.482295260013582	-0.455962010771303	-0.426851091800945	-0.426421048833693	33.1202482352915	0.157066339176958	-51.8761680223196	-0.0480997783461169	-0.0470511546998281	-0.0492857889856395	-0.0213017365317218	-0.0202799247382124	-0.0224574225211919	-0.102787650524116	-0.113927077861832	-0.0774479113162216	0.000180338780246885	0.000176108931838875	0.00736910634082114
16	10.5789757830327	0.1	-0.42637798031236	-0.453519621820552	-0.399236338804168	0.103424318257117	-14.4250918185299	-15.3296112440081	-13.5205723930516	32.2	27.27	37.94	-0.468814239687183	-0.44115198654925	-0.413489733411317	-0.456784561241774	-0.429832115917159	-0.402879670592544	-1.54972839355474	-0.445416567391124	-0.417114079871366	-0.42637798031236	33.1011502503472	0.0926615243049565	-51.9457812558352	-0.0480997783461169	-0.0470511546998281	-0.0492857889856395	-0.0213017365317218	-0.0202799247382124	-0.0224574225211919	-0.102787650524116	-0.113927077861832	-0.0774479113162216	0.000180338780246885	0.000176108931838875	0.00736910634082114
16	10.5789757830327	0.1	-0.426340301540043	-0.453593833224688	-0.399086769855398	0.103004056793053	-14.5792137129392	-15.4954750150378	-13.6629524108406	32.09	27.1	38.06	-0.475514424160974	-0.44739683079739	-0.419279237433806	-0.463337279162181	-0.435939731277784	-0.408542183393387	-0.478157715405278	-0.450869356069383	-0.422338189027535	-0.426340301540043	33.1226464365098	0.0802434317758249	-51.9509358282846	-0.0480997783461169	-0.0470511546998281	-0.0492857889856395	-0.0213017365317218	-0.0202799247382124	-0.0224574225211919	-0.102787650524116	-0.113927077861832	-0.0774479113162216	0.000180338780246885	0.000176108931838875	0.00736910634082114
16	10.5789757830327	0.1	-0.426238131666539	-0.453697534979807	-0.39877872835327	0.100611330079242	-14.4306914307727	-15.3495624813716	-13.5118203801737	32.13	27.22	37.76	-0.470500014137724	-0.442334465912995	-0.414168917688266	-0.458443223443671	-0.430999431030897	-0.403555638618123	-0.473978019174978	-0.446362719201557	-0.419026746376984	-0.426238131666539	33.0236062216873	0.00558775088370839	-52.0009820367897	-0.0480997783461169	-0.0470511546998281	-0.0492857889856395	-0.0213017365317218	-0.0202799247382124	-0.0224574225211919	-0.102787650524116	-0.113927077861832	-0.0774479113162216	0.000180338780246885	0.000176108931838875	0.00736910634082114
16	10.5789757830327	0.1	-0.426219570432912	-0.453354704724231	-0.399084436141592	0.102492346066352	-14.4224915549448	-15.3314223640339	-13.5135607458556	31.99	27.16	37.89	-0.471877980545431	-0.443902465654218	-0.415926950763005	-0.459815028337732	-0.432554671417503	-0.405294314497273	-0.47550406281371	-0.447448425058027	-0.420318696854495	-0.426219570432912	33.0414144328128	0.0154157244501667	-51.9813811493782	-0.0480997783461169	-0.0470511546998281	-0.0492857889856395	-0.0213017365317218	-0.0202799247382124	-0.0224574225211919	-0.102787650524116	-0.113927077861832	-0.0774479113162216	0.000180338780246885	0.000176108931838875	0.00736910634082114
16	10.5789757830327	0.1	-0.426215146896491	-0.453261046779188	-0.399169247013793	0.106172878062719	-14.6426238324325	-15.5474310216659	-13.7378166431992	32.21	27	37.96	-0.475313424252015	-0.447651812323778	-0.419990200395541	-0.463114549423017	-0.436162870192372	-0.409211190961727	-0.478958532635792	-0.452759035404465	-0.424288057263792	-0.426215146896491	33.0859656510708	0.0266186326477314	-51.9923885543008	-0.0480997783461169	-0.0470511546998281	-0.0492857889856395	-0.0213017365317218	-0.0202799247382124	-0.0224574225211919	-0.102787650524116	-0.113927077861832	-0.0774479113162216	0.000180338780246885	0.000176108931838875	0.00736910634082114
16	10.5789757830327	0.1	-0.426199268716079	-0.452900246882299	-0.399498290549858	0.107195484496837	-14.5553639094011	-15.4499665571053	-13.660761261697	31.97	26.92	37.86	-0.475916421609909	-0.448359333425643	-0.420802245241377	-0.463756112546591	-0.436903145283541	-0.410050178020492	-0.47884473889888	-0.451523683271123	-0.424494502326142	-0.426199268716079	33.0123946007143	-0.00322822639936317	-51.9885343937998	-0.0480997783461169	-0.0470511546998281	-0.0492857889856395	-0.0213017365317218	-0.0202799247382124	-0.0224574225211919	-0.102787650524116	-0.113927077861832	-0.0774479113162216	0.000180338780246885	0.000176108931838875	0.00736910634082114
16	10.5789757830327	0.1	-0.426195747798092	-0.453522777248063	-0.398868718348121	0.10143351496022	-14.456739775993	-15.3731119685771	-13.5403675834089	32.16	27.14	37.96	-0.470678810509013	-0.442622228701072	-0.414565646893131	-0.458609296525045	-0.431272163519371	-0.403935030513697	-0.475746992732789	-0.44574628531655	-0.417952597130693	-0.426195747798092	33.0929247196333	-0.0580191741095305	-52.0848393229377	-0.0480997783461169	-0.0470511546998281	-0.0492857889856395	-0.0213017365317218	-0.0202799247382124	-0.0224574225211919	-0.102787650524116	-0.113927077861832	-0.0774479113162216	0.000180338780246885	0.000176108931838875	0.00736910634082114
16	10.5789757830327	0.1	-0.426186667732322	-0.453013826583999	-0.399359508880646	0.105609488592065	-14.474680557981	-15.3717752307354	-13.5775858852266	31.94	27.02	37.82	-0.473927244570448	-0.446268916238453	-0.418610587906458	-0.461824094240047	-0.434872104084481	-0.407920113928914	-0.477766561679048	-0.451073762335266	-0.422663728781383	-0.426186667732322	32.9878652136132	0.165422135436399	-51.8042495381017	-0.0480997783461169	-0.0470511546998281	-0.0492857889856395	-0.0213017365317218	-0.0202799247382124	-0.0224574225211919	-0.102787650524116	-0.113927077861832	-0.0774479113162216	0.000180338780246885	0.000176108931838875	0.00736910634082114
16	10.5789757830327	0.1	-0.426147316836535	-0.452846052868079	-0.399448580804991	0.108885301022851	-14.6040391918247	-15.4937980764176	-13.7142803072318	32.22	27.05	38	-0.473581563341791	-0.446385300586559	-0.419189037831327	-0.46142575659248	-0.434927562638794	-0.408429368685107	-0.478317979787558	-0.451426878934695	-0.423300754590572	-0.426147316836535	33.0849810944646	0.0329237951046302	-51.976919716842	-0.0480997783461169	-0.0470511546998281	-0.0492857889856395	-0.0213017365317218	-0.0202799247382124	-0.0224574225211919	-0.102787650524116	-0.113927077861832	-0.0774479113162216	0.000180338780246885	0.000176108931838875	0.00736910634082114
16	10.5789757830327	0.1	-0.42609394536393	-0.452868184953485	-0.399319705774374	0.105517018238073	-14.4850664639269	-15.38324453203	-13.5868883958237	32.13	27.08	38.13	-0.471505886523342	-0.443976177470417	-0.416446468417492	-0.459422921207415	-0.432598697555948	-0.405774473904482	-0.476705701107775	-0.447556588837959	-0.419585513346625	-0.42609394536393	33.1602126635452	0.0122119065838023	-52.0366212860136	-0.0480997783461169	-0.0470511546998281	-0.0492857889856395	-0.0213017365317218	-0.0202799247382124	-0.0224574225211919	-0.102787650524116	-0.113927077861832	-0.0774479113162216	0.000180338780246885	0.000176108931838875	0.00736910634082114
16	10.5789757830327	0.1	-0.42604732316937	-0.453092886973002	-0.399001759365739	0.104351355014936	-14.5066004654197	-15.4117130600284	-13.6014878708109	32.09	27.13	37.9	-0.472985457656566	-0.44520755307683	-0.417429648497093	-0.460873698464386	-0.433807103895743	-0.406740509327101	-0.477291340986991	-0.448941838658812	-0.422168919600645	-0.42604732316937	33.1031798052683	0.157400311313193	-51.8784235751961	-0.0480997783461169	-0.0470511546998281	-0.0492857889856395	-0.0213017365317218	-0.0202799247382124	-0.0224574225211919	-0.102787650524116	-0.113927077861832	-0.0774479113162216	0.000180338780246885	0.000176108931838875	0.00736910634082114
16	10.5789757830327	0.1	-0.426026473848885	-0.453298945572717	-0.398754002125053	0.101154496387812	-14.367284284239	-15.2793828694463	-13.4551856990317	32.1	27.11	38.07	-0.468775035864114	-0.440791638193836	-0.412808240523558	-0.456768851462939	-0.429502159689727	-0.402235467916514	-0.472511859978549	-0.445238647733708	-0.415279517888589	-0.426026473848885	33.0828657459454	0.112537824873309	-51.9087217932072	-0.0480997783461169	-0.0470511546998281	-0.0492857889856395	-0.0213017365317218	-0.0202799247382124	-0.0224574225211919	-0.102787650524116	-0.113927077861832	-0.0774479113162216	0.000180338780246885	0.000176108931838875	0.00736910634082114
16	10.5789757830327	0.1	-0.426007483516316	-0.453145519277021	-0.39886944775561	0.105903019142934	-14.7209151288983	-15.6318558578926	-13.809974399904	32.03	27.22	37.88	-0.480548121600246	-0.452544354153379	-0.424540586706512	-0.468254845768775	-0.440967464511075	-0.413680083253376	-0.484288112363929	-0.456920911311835	-0.428576649296278	-0.426007483516316	33.0739036556469	-0.0246275924251495	-52.0436135264697	-0.0480997783461169	-0.0470511546998281	-0.0492857889856395	-0.0213017365317218	-0.0202799247382124	-0.0224574225211919	-0.102787650524116	-0.113927077861832	-0.0774479113162216	0.000180338780246885	0.000176108931838875	0.00736910634082114
16	10.5789757830327	0.1	-0.425992179231362	-0.453526810825504	-0.398457547637219	0.0997429388801206	-14.3443528580768	-15.2621365064227	-13.4265692097309	32.1	27.16	38.04	-0.4681721747224	-0.440018792239552	-0.411865409756705	-0.45618032304688	-0.428748066690544	-0.401315810334209	-0.471500715395735	-0.443628229098467	-0.415235289791882	-0.425992179231362	33.0883985065263	0.183872860353236	-51.8423767132322	-0.0480997783461169	-0.0470511546998281	-0.0492857889856395	-0.0213017365317218	-0.0202799247382124	-0.0224574225211919	-0.102787650524116	-0.113927077861832	-0.0774479113162216	0.000180338780246885	0.000176108931838875	0.00736910634082114
16	10.5789757830327	0.1	-0.425945140852802	-0.452623932470994	-0.399266349234609	0.106040517796436	-14.3797461888513	-15.2689296704772	-13.4905627072254	31.95	26.89	37.88	-0.470511711584893	-0.443111543342469	-0.415711375100045	-0.458492094303872	-0.431791886397398	-0.405091678490925	-1.54972839355474	-0.445778235805396	-0.4201864989161	-0.425945140852802	32.9263584678631	0.0239739440639712	-51.9115894926214	-0.0480997783461169	-0.0470511546998281	-0.0492857889856395	-0.0213017365317218	-0.0202799247382124	-0.0224574225211919	-0.102787650524116	-0.113927077861832	-0.0774479113162216	0.000180338780246885	0.000176108931838875	0.00736910634082114
16	10.5789757830327	0.1	-0.425931974614891	-0.452585038231769	-0.399278910998012	0.10612269632205	-14.5093657526934	-15.406175693617	-13.6125558117698	32.04	27.13	37.93	-0.473547692237489	-0.445981975323332	-0.418416258409174	-0.461432556634543	-0.434572074702799	-0.407711592771056	-0.477823092736089	-0.44969615885324	-0.422570959382128	-0.425931974614891	33.1002571605017	0.0036279659410539	-52.0102480449794	-0.0480997783461169	-0.0470511546998281	-0.0492857889856395	-0.0213017365317218	-0.0202799247382124	-0.0224574225211919	-0.102787650524116	-0.113927077861832	-0.0774479113162216	0.000180338780246885	0.000176108931838875	0.00736910634082114
16	10.5789757830327	0.1	-0.425865550129351	-0.45308569396154	-0.398645406297163	0.103894015098879	-14.4682092299507	-15.3731421183102	-13.5632763415913	31.99	27.16	37.94	-0.473143176141723	-0.445291822287163	-0.417440468432603	-0.461047596348196	-0.433908243194254	-0.406768890040312	-0.477476888112853	-0.449770176846112	-0.421463836331538	-0.425865550129351	33.0134951726914	-0.144718398166606	-52.1308816642294	-0.0480997783461169	-0.0470511546998281	-0.0492857889856395	-0.0213017365317218	-0.0202799247382124	-0.0224574225211919	-0.102787650524116	-0.113927077861832	-0.0774479113162216	0.000180338780246885	0.000176108931838875	0.00736910634082114
16	10.5789757830327	0.1	-0.4258647436524	-0.452621567668551	-0.399107919636248	0.106744265388179	-14.555410902498	-15.4521317532161	-13.6586900517798	31.78	27.01	37.69	-0.478747636758976	-0.450964868984913	-0.42318210121085	-0.466556934836608	-0.439481620038825	-0.412406305241042	-0.484247439773732	-0.454183921305735	-0.427395774887846	-0.4258647436524	32.924963543167	0.0223131967269257	-51.9277242291634	-0.0480997783461169	-0.0470511546998281	-0.0492857889856395	-0.0213017365317218	-0.0202799247382124	-0.0224574225211919	-0.102787650524116	-0.113927077861832	-0.0774479113162216	0.000180338780246885	0.000176108931838875	0.00736910634082114
16	10.5789757830327	0.1	-0.4258432166586	-0.452834653948289	-0.398851779368911	0.103568684692617	-14.4074179068053	-15.3101265502652	-13.5047092633455	31.94	27.03	37.82	-0.471968790516643	-0.444140783658315	-0.416312776799986	-0.459914783108322	-0.432797499093471	-0.405680215078621	-0.476875553488232	-0.4490520678021	-0.42003283402499	-0.4258432166586	32.9432626805326	0.173064615214862	-51.7857089668572	-0.0480997783461169	-0.0470511546998281	-0.0492857889856395	-0.0213017365317218	-0.0202799247382124	-0.0224574225211919	-0.102787650524116	-0.113927077861832	-0.0774479113162216	0.000180338780246885	0.000176108931838875	0.00736910634082114
16	10.5789757830327	0.1	-0.425835594416972	-0.453364253680559	-0.398306935153385	0.100816733841752	-14.3575691297195	-15.2707480551484	-13.4443902042905	32.03	26.98	37.91	-0.469452619759292	-0.441379716106935	-0.413306812454579	-0.457443269803531	-0.430088515992171	-0.402733762180811	-0.473013820210833	-0.444954069323556	-0.4186597570157	-0.425835594416972	32.9438316548118	-0.0331447270831918	-51.9968496684635	-0.0480997783461169	-0.0470511546998281	-0.0492857889856395	-0.0213017365317218	-0.0202799247382124	-0.0224574225211919	-0.102787650524116	-0.113927077861832	-0.0774479113162216	0.000180338780246885	0.000176108931838875	0.00736910634082114
16	10.5789757830327	0.1	-0.425826330262617	-0.452998590389608	-0.398654070135626	0.103545852002332	-14.4613636306963	-15.3675637228805	-13.555163538512	32.03	27	37.89	-0.472501526671387	-0.444638884632083	-0.41677624259278	-0.460415273983035	-0.433265338492268	-0.4061154030015	-0.4772890210767	-0.448985056381546	-0.421210642805588	-0.425826330262617	32.9979168022748	0.258261507498703	-51.7191396241648	-0.0480997783461169	-0.0470511546998281	-0.0492857889856395	-0.0213017365317218	-0.0202799247382124	-0.0224574225211919	-0.102787650524116	-0.113927077861832	-0.0774479113162216	0.000180338780246885	0.000176108931838875	0.00736910634082114
16	10.5789757830327	0.1	-0.425813165607985	-0.452901466660622	-0.398724864555347	0.105300171882181	-14.6047140742488	-15.5113530052983	-13.6980751431994	32	27.1	37.76	-0.477312200184707	-0.449413291378717	-0.421514382572727	-0.465108765352451	-0.437923147586106	-0.410737529819761	-0.481966841489813	-0.454732201034465	-0.425000600840924	-0.425813165607985	33.0297928614448	-0.0566539997023428	-52.0495776067672	-0.0480997783461169	-0.0470511546998281	-0.0492857889856395	-0.0213017365317218	-0.0202799247382124	-0.0224574225211919	-0.102787650524116	-0.113927077861832	-0.0774479113162216	0.000180338780246885	0.000176108931838875	0.00736910634082114
16	10.5789757830327	0.1	-0.425773513747133	-0.453183820831322	-0.398363206662944	0.1019133530178	-14.5202861561899	-15.4382718593998	-13.6023004529801	32.08	27.26	37.82	-0.473954531817435	-0.445772395361857	-0.417590258906278	-0.461820272424824	-0.434359659514296	-0.406899046603769	-0.477803281644778	-0.449686423373164	-0.422377576097344	-0.425773513747133	33.0546515424432	-0.0895182936545793	-52.1065677583043	-0.0480997783461169	-0.0470511546998281	-0.0492857889856395	-0.0213017365317218	-0.0202799247382124	-0.0224574225211919	-0.102787650524116	-0.113927077861832	-0.0774479113162216	0.000180338780246885	0.000176108931838875	0.00736910634082114
16	10.5789757830327	0.1	-0.425761435908606	-0.452375623493808	-0.399147248323404	0.106108432484131	-14.3527752111925	-15.2399731450989	-13.4655772772862	31.98	27.09	37.87	-0.469300001947994	-0.441979613116179	-0.414659224284364	-0.457306521829678	-0.430684335723026	-0.404062149616374	-0.473677992290295	-0.445388447538178	-0.418906372056212	-0.425761435908606	32.9913669195829	0.131670652188046	-51.8454365602027	-0.0480997783461169	-0.0470511546998281	-0.0492857889856395	-0.0213017365317218	-0.0202799247382124	-0.0224574225211919	-0.102787650524116	-0.113927077861832	-0.0774479113162216	0.000180338780246885	0.000176108931838875	0.00736910634082114
16	10.5789757830327	0.1	-0.425676955488738	-0.452695193019804	-0.398658717957671	0.103225525586718	-14.3687346192623	-15.2706873115284	-13.4667819269961	31.94	27.05	37.87	-0.47084307170433	-0.443033047997147	-0.415223024289964	-0.458819175241517	-0.431719334747763	-0.404619494254009	-0.475238099094485	-0.445564977839455	-0.417197789467425	-0.425676955488738	32.9706120796859	-0.0533547983575195	-52.0239516650987	-0.0480997783461169	-0.0470511546998281	-0.0492857889856395	-0.0213017365317218	-0.0202799247382124	-0.0224574225211919	-0.102787650524116	-0.113927077861832	-0.0774479113162216	0.000180338780246885	0.000176108931838875	0.00736910634082114
16	10.5789757830327	0.1	-0.425653676432523	-0.452646547895484	-0.398660804969561	0.104783511886577	-14.5369357921283	-15.4418504047758	-13.6320211794807	32.11	27.06	38.08	-0.473547684796303	-0.445797110316896	-0.418046535837489	-0.461416082174024	-0.434376437032744	-0.407336791891465	-0.47679476338508	-0.450062591009011	-0.421273116844228	-0.425653676432523	33.1375868104912	0.0825503680830421	-51.9547881535785	-0.0480997783461169	-0.0470511546998281	-0.0492857889856395	-0.0213017365317218	-0.0202799247382124	-0.0224574225211919	-0.102787650524116	-0.113927077861832	-0.0774479113162216	0.000180338780246885	0.000176108931838875	0.00736910634082114
16	10.5789757830327	0.1	-0.425551217322892	-0.452011393612099	-0.399091041033686	0.109582788416133	-14.5307180631387	-15.4128424807385	-13.6485936455389	32.02	27.05	38.1	-0.474024460046805	-0.446894581098816	-0.419764702150828	-0.461901221221368	-0.435465192548023	-0.409029163874679	-0.47905749373956	-0.451993177413421	-0.42405650698146	-0.425551217322892	33.0454279788714	-0.125530384616413	-52.1087162838865	-0.0480997783461169	-0.0470511546998281	-0.0492857889856395	-0.0213017365317218	-0.0202799247382124	-0.0224574225211919	-0.102787650524116	-0.113927077861832	-0.0774479113162216	0.000180338780246885	0.000176108931838875	0.00736910634082114
16	10.5789757830327	0.1	-0.425454133010772	-0.452352595822259	-0.398555670199285	0.107700025118019	-14.553082644791	-15.4451953029505	-13.6609699866314	31.93	26.98	37.86	-0.476334436950246	-0.448821416079642	-0.421308395209038	-0.464171980304171	-0.43736146149427	-0.410550942684368	-0.479808946206249	-1.56265057918208	-0.426083479765536	-0.425454133010772	32.9551946392595	0.121103285176326	-51.8376438579136	-0.0480997783461169	-0.0470511546998281	-0.0492857889856395	-0.0213017365317218	-0.0202799247382124	-0.0224574225211919	-0.102787650524116	-0.113927077861832	-0.0774479113162216	0.000180338780246885	0.000176108931838875	0.00736910634082114
16	10.5789757830327	0.1	-0.425439847660175	-0.452969814790193	-0.397909880530157	0.100282373680851	-14.38860910959	-15.3064698498123	-13.4707483693678	32	27.27	37.73	-0.470989230206084	-0.442746106369206	-0.414502982532329	-0.458947178194778	-0.431426162517479	-0.40390514684018	-0.474626643730906	-1.54341380565747	-0.41800577872396	-0.425439847660175	32.9760730806376	-0.0690534942005737	-52.0523747961219	-0.0480997783461169	-0.0470511546998281	-0.0492857889856395	-0.0213017365317218	-0.0202799247382124	-0.0224574225211919	-0.102787650524116	-0.113927077861832	-0.0774479113162216	0.000180338780246885	0.000176108931838875	0.00736910634082114
16	10.5789757830327	0.1	-0.425434567882555	-0.452645803174308	-0.398223332590803	0.102796235872828	-14.4395657456325	-15.3480726616402	-13.5310588296248	32.04	27.02	37.89	-0.471773927462068	-0.443847953605909	-0.41592197974975	-0.459704354770401	-0.432492821776322	-0.405281288782242	-0.476476972623106	-0.448353566718261	-0.42056617034722	-0.425434567882555	32.9920500485202	0.0269985166378248	-51.948304490283	-0.0480997783461169	-0.0470511546998281	-0.0492857889856395	-0.0213017365317218	-0.0202799247382124	-0.0224574225211919	-0.102787650524116	-0.113927077861832	-0.0774479113162216	0.000180338780246885	0.000176108931838875	0.00736910634082114
16	10.5789757830327	0.1	-0.425407946986793	-0.452428575818221	-0.398387318155365	0.105795469276076	-14.5573171146805	-15.4586462482367	-13.6559879811244	32.01	27.08	38.08	-0.47556963463639	-0.447841154415729	-0.420112674195067	-0.463408933784422	-0.436389493267906	-0.40937005275139	-0.479378561260289	-0.452262301742203	-0.423965139423111	-0.425407946986793	33.05634538213	0.00554444678849879	-51.9981944550486	-0.0480997783461169	-0.0470511546998281	-0.0492857889856395	-0.0213017365317218	-0.0202799247382124	-0.0224574225211919	-0.102787650524116	-0.113927077861832	-0.0774479113162216	0.000180338780246885	0.000176108931838875	0.00736910634082114
16	10.5789757830327	0.1	-0.425391351263253	-0.4523330241378	-0.398449678388706	0.104915865136554	-14.4987754086784	-15.4006784201217	-13.596872397235	32.08	27.07	37.83	-0.472742810232707	-0.445057785420423	-0.417372760608138	-0.460638707644501	-0.433662529954228	-0.406686352263955	-0.477542594193757	-0.44924728007755	-0.420960617065171	-0.425391351263253	33.0158921543783	0.181706270773677	-51.807900079556	-0.0480997783461169	-0.0470511546998281	-0.0492857889856395	-0.0213017365317218	-0.0202799247382124	-0.0224574225211919	-0.102787650524116	-0.113927077861832	-0.0774479113162216	0.000180338780246885	0.000176108931838875	0.00736910634082114
16	10.5789757830327	0.1	-0.425390678984739	-0.452665520388001	-0.398115837581477	0.104250853055384	-14.6194759226442	-15.5321219446674	-13.7068299006211	32.08	27.1	37.95	-0.476728004590613	-0.448716125819211	-0.420704247047808	-0.46452111923003	-0.43722650017403	-0.40993188111803	-0.480825270994075	-0.451604441712144	-0.425391169679288	-0.425390678984739	33.0892394891155	0.091050236015382	-51.9326150600769	-0.0480997783461169	-0.0470511546998281	-0.0492857889856395	-0.0213017365317218	-0.0202799247382124	-0.0224574225211919	-0.102787650524116	-0.113927077861832	-0.0774479113162216	0.000180338780246885	0.000176108931838875	0.00736910634082114
16	10.5789757830327	0.1	-0.425353141758929	-0.452357067691037	-0.398349215826821	0.105190033076481	-14.4874610406662	-15.3873471737607	-13.5875749075718	32.05	27.01	38.13	-0.472741148366881	-0.44509419927588	-0.41744725018488	-0.460643219927599	-0.433703784478732	-0.406764349029864	-0.47754272560866	-0.448359357897437	-0.421152661961975	-0.425353141758929	33.0525366703029	-0.0859922531257764	-52.0879016909751	-0.0480997783461169	-0.0470511546998281	-0.0492857889856395	-0.0213017365317218	-0.0202799247382124	-0.0224574225211919	-0.102787650524116	-0.113927077861832	-0.0774479113162216	0.000180338780246885	0.000176108931838875	0.00736910634082114
16	10.5789757830327	0.1	-0.425349798888426	-0.4523274643665	-0.398372133410352	0.106776084625292	-14.63235919157	-15.5336702442801	-13.7310481388599	32	27.01	37.75	-0.477989691743347	-0.450255268038271	-0.422520844333196	-0.465768796104103	-0.438743466138011	-0.41171813617192	-0.482891362937688	-0.456210542226806	-0.425472199371928	-0.425349798888426	32.9693549297248	-0.0166924602241766	-51.9863348795727	-0.0480997783461169	-0.0470511546998281	-0.0492857889856395	-0.0213017365317218	-0.0202799247382124	-0.0224574225211919	-0.102787650524116	-0.113927077861832	-0.0774479113162216	0.000180338780246885	0.000176108931838875	0.00736910634082114
16	10.5789757830327	0.1	-0.425333853439579	-0.45220563724274	-0.398462069636418	0.104432377065771	-14.4837326916541	-15.387027011547	-13.5804383717611	32.09	27.1	37.88	-0.472214388192111	-0.444493076316494	-0.416771764440877	-0.46012217161117	-0.433110732444834	-0.406099293278499	-0.477370633672813	-0.448183625088547	-0.42102314891236	-0.425333853439579	33.0873605258617	0.107311078315425	-51.9075730029837	-0.0480997783461169	-0.0470511546998281	-0.0492857889856395	-0.0213017365317218	-0.0202799247382124	-0.0224574225211919	-0.102787650524116	-0.113927077861832	-0.0774479113162216	0.000180338780246885	0.000176108931838875	0.00736910634082114
16	10.5789757830327	0.1	-0.425286907953375	-0.452496963164916	-0.398076852741833	0.102818851646451	-14.4877158192485	-15.3991404935121	-13.5762911449848	31.82	27.04	37.81	-0.476457217307498	-0.44825727561153	-0.420057333915562	-0.464315008989285	-0.436833724822673	-0.409352440656061	-0.479971381075043	-0.45103126745185	-0.423839875801606	-0.425286907953375	32.9841554871734	-0.140515497093379	-52.1179515498371	-0.0480997783461169	-0.0470511546998281	-0.0492857889856395	-0.0213017365317218	-0.0202799247382124	-0.0224574225211919	-0.102787650524116	-0.113927077861832	-0.0774479113162216	0.000180338780246885	0.000176108931838875	0.00736910634082114
16	10.5789757830327	0.1	-0.425258708010149	-0.452912492356193	-0.397604923664106	0.100798065497444	-14.5437149667053	-15.468828512342	-13.6186014210687	31.99	27.12	37.87	-0.4761078607122	-0.447634222208967	-0.419160583705734	-0.463936788026995	-0.436191040727484	-0.408445293427972	-0.480927027460572	-0.452162217386181	-0.423525312642159	-0.425258708010149	32.9790217540618	0.09905285496591	-51.8849564162875	-0.0480997783461169	-0.0470511546998281	-0.0492857889856395	-0.0213017365317218	-0.0202799247382124	-0.0224574225211919	-0.102787650524116	-0.113927077861832	-0.0774479113162216	0.000180338780246885	0.000176108931838875	0.00736910634082114
16	10.5789757830327	0.1	-0.42523222415937	-0.452214249922507	-0.398250198396234	0.104610622037616	-14.5846671378279	-15.4933906527995	-13.6759436228564	32.07	27.15	37.94	-0.47577319366329	-0.447867985657911	-0.419962777652532	-0.463594275098261	-0.436403389085723	-0.409212503073185	-0.481983207255023	-0.452893590326763	-0.424506984642771	-0.42523222415937	33.1179110700047	0.059531384265444	-51.9698927052861	-0.0480997783461169	-0.0470511546998281	-0.0492857889856395	-0.0213017365317218	-0.0202799247382124	-0.0224574225211919	-0.102787650524116	-0.113927077861832	-0.0774479113162216	0.000180338780246885	0.000176108931838875	0.00736910634082114
16	10.5789757830327	0.1	-0.425226264710495	-0.452363963305254	-0.398088566115736	0.104807270350965	-14.5193216267676	-15.4230253294106	-13.6156179241246	31.91	26.99	37.62	-0.475975831293776	-0.448086288748025	-0.420196746202275	-0.463827445019706	-0.436649730498778	-0.409472015977849	-0.479773524413997	-0.451843922708187	-0.422717397701016	-0.425226264710495	32.8720325878059	-0.030726859715477	-51.9581639612727	-0.0480997783461169	-0.0470511546998281	-0.0492857889856395	-0.0213017365317218	-0.0202799247382124	-0.0224574225211919	-0.102787650524116	-0.113927077861832	-0.0774479113162216	0.000180338780246885	0.000176108931838875	0.00736910634082114
16	10.5789757830327	0.1	-0.425208340294078	-0.452272191131361	-0.398144489456795	0.103865591416186	-14.5241069527682	-15.4326747368314	-13.615539168705	31.89	26.93	37.86	-0.476571375440602	-0.448514191192518	-0.420457006944434	-0.464412292119322	-0.437070949523954	-0.409729606928587	-0.481473914606166	-0.452843554707848	-0.424243717268485	-0.425208340294078	32.9927989607071	-0.20374522451722	-52.1775594544288	-0.0480997783461169	-0.0470511546998281	-0.0492857889856395	-0.0213017365317218	-0.0202799247382124	-0.0224574225211919	-0.102787650524116	-0.113927077861832	-0.0774479113162216	0.000180338780246885	0.000176108931838875	0.00736910634082114
16	10.5789757830327	0.1	-0.425203451109293	-0.451928854634536	-0.39847804758405	0.105472026208175	-14.3234673597128	-15.2118368791275	-13.4350978402982	32.05	27.04	38.04	-0.467331649116323	-0.440039534703607	-0.412747420290891	-0.455371894328677	-0.428778228216284	-0.402184562103891	-0.472101976490488	-0.44382330895711	-0.416298078807756	-0.425203451109293	33.0305936627537	-0.0559198601192734	-52.0416488291267	-0.0480997783461169	-0.0470511546998281	-0.0492857889856395	-0.0213017365317218	-0.0202799247382124	-0.0224574225211919	-0.102787650524116	-0.113927077861832	-0.0774479113162216	0.000180338780246885	0.000176108931838875	0.00736910634082114
16	10.5789757830327	0.1	-0.425058752918751	-0.451766908636562	-0.39835059720094	0.105252888914565	-14.4884038930822	-15.3880482333699	-13.5887595527945	32.06	27.04	38.01	-0.472591321813297	-0.444961819910877	-0.417332318008457	-0.460494650364831	-0.433572366287563	-0.406650082210296	-0.477655416693618	-0.447720595170881	-0.42124818222074	-0.425058752918751	33.0939143242598	-0.0345868605895058	-52.0512082235773	-0.0480997783461169	-0.0470511546998281	-0.0492857889856395	-0.0213017365317218	-0.0202799247382124	-0.0224574225211919	-0.102787650524116	-0.113927077861832	-0.0774479113162216	0.000180338780246885	0.000176108931838875	0.00736910634082114
16	10.5789757830327	0.1	-0.425039861572921	-0.452115067354394	-0.397964655791447	0.103777050194946	-14.5137021525085	-15.4220511550403	-13.6053531499767	32.07	27.15	38.06	-0.473538381337479	-0.445647271910842	-0.417756162484205	-0.461416006624092	-0.434238897356612	-0.407061788089131	-0.477901019216883	-0.450386483094361	-0.420405656733498	-0.425039861572921	33.1003667477112	-0.0342301174208516	-52.0639565584639	-0.0480997783461169	-0.0470511546998281	-0.0492857889856395	-0.0213017365317218	-0.0202799247382124	-0.0224574225211919	-0.102787650524116	-0.113927077861832	-0.0774479113162216	0.000180338780246885	0.000176108931838875	0.00736910634082114
16	10.5789757830327	0.1	-0.425024543546449	-0.452045026368298	-0.398004060724599	0.105412533644095	-14.5676387687377	-15.4714372563937	-13.6638402810816	32.19	27.12	38.09	-0.473379677731579	-0.445726148862171	-0.418072619992763	-0.461236268123624	-0.4342921235898	-0.407347979055976	-0.47679793727729	-0.449350537312681	-0.422297532118862	-0.425024543546449	33.1395647307142	0.0438670421921472	-51.9973489350466	-0.0480997783461169	-0.0470511546998281	-0.0492857889856395	-0.0213017365317218	-0.0202799247382124	-0.0224574225211919	-0.102787650524116	-0.113927077861832	-0.0774479113162216	0.000180338780246885	0.000176108931838875	0.00736910634082114
16	10.5789757830327	0.1	-0.425017647302563	-0.451827181063463	-0.398208113541662	0.107708696718057	-14.7867654349417	-15.6931620941142	-13.8803687757692	32.07	27.18	37.95	-0.481924028888352	-0.45408933712007	-0.426254645351788	-0.469587904265151	-0.442465715310422	-0.415343526355694	-0.485055235229589	-0.457334335424818	-0.429240663635207	-0.425017647302563	33.1556685486671	-0.08289387892312	-52.1257119483665	-0.0480997783461169	-0.0470511546998281	-0.0492857889856395	-0.0213017365317218	-0.0202799247382124	-0.0224574225211919	-0.102787650524116	-0.113927077861832	-0.0774479113162216	0.000180338780246885	0.000176108931838875	0.00736910634082114
16	10.5789757830327	0.1	-0.425007533324357	-0.452288218341737	-0.397726848306976	0.103563911154592	-14.4867618746471	-15.3944652150384	-13.5790585342558	32.15	27.08	37.87	-0.471555140728843	-0.443750850651904	-0.415946560574966	-0.459466493389637	-0.432374985823642	-0.405283478257648	-0.475724493915295	-0.44816202380989	-0.419833569924733	-0.425007533324357	33.0170366538443	-0.0237294461347338	-52.0202113846081	-0.0480997783461169	-0.0470511546998281	-0.0492857889856395	-0.0213017365317218	-0.0202799247382124	-0.0224574225211919	-0.102787650524116	-0.113927077861832	-0.0774479113162216	0.000180338780246885	0.000176108931838875	0.00736910634082114
16	10.5789757830327	0.1	-0.424958461423994	-0.451474586838777	-0.39844233600921	0.108150503231446	-14.5085689482076	-15.3958746235059	-13.6212632729092	32.04	27	37.91	-0.473122225060282	-0.445854918351716	-0.41858761164315	-0.461016336634909	-0.434446724845732	-0.407877113056554	-0.478670277291567	-0.450272405369659	-0.420487616022821	-0.424958461423994	33.045498293393	-0.0438880962105369	-52.0300967877801	-0.0480997783461169	-0.0470511546998281	-0.0492857889856395	-0.0213017365317218	-0.0202799247382124	-0.0224574225211919	-0.102787650524116	-0.113927077861832	-0.0774479113162216	0.000180338780246885	0.000176108931838875	0.00736910634082114
16	10.5789757830327	0.1	-0.424949193999513	-0.452033464801832	-0.397864923197193	0.103432885160392	-14.5365046102678	-15.4479680254003	-13.6250411951353	31.82	27.07	37.74	-0.478061098817119	-0.449854463416697	-0.421647828016275	-0.465879428191793	-0.438391537618646	-0.4109036470455	-0.482072293608071	-0.453898605412029	-0.425013440431222	-0.424949193999513	32.9682589688958	-0.0759675281954217	-52.0455631549075	-0.0480997783461169	-0.0470511546998281	-0.0492857889856395	-0.0213017365317218	-0.0202799247382124	-0.0224574225211919	-0.102787650524116	-0.113927077861832	-0.0774479113162216	0.000180338780246885	0.000176108931838875	0.00736910634082114
16	10.5789757830327	0.1	-0.424935257494018	-0.451971691164756	-0.39789882382328	0.105567748767465	-14.5422886875862	-15.4437726912209	-13.6408046839515	31.95	27.1	37.98	-0.475955584731144	-0.448173102130914	-0.420390619530685	-0.463797745681343	-0.436724940544081	-0.40965213540682	-0.479257422081486	-0.451530692499857	-0.42535126266212	-0.424935257494018	33.0398644946122	-0.140300349643419	-52.1276317749367	-0.0480997783461169	-0.0470511546998281	-0.0492857889856395	-0.0213017365317218	-0.0202799247382124	-0.0224574225211919	-0.102787650524116	-0.113927077861832	-0.0774479113162216	0.000180338780246885	0.000176108931838875	0.00736910634082114
16	10.5789757830327	0.1	-0.424928830460878	-0.45163820196595	-0.398219458955806	0.110347743863073	-14.8331336167909	-15.7301047981547	-13.9361624354271	32.02	27.11	37.99	-0.483699443819427	-0.456117652908624	-0.428535861997821	-0.471327524116901	-0.444451212004473	-0.417574899892045	-0.488589167044554	-0.461065685744892	-0.432873833955509	-0.424928830460878	33.0958055270586	0.0529622365655076	-51.9618747101251	-0.0480997783461169	-0.0470511546998281	-0.0492857889856395	-0.0213017365317218	-0.0202799247382124	-0.0224574225211919	-0.102787650524116	-0.113927077861832	-0.0774479113162216	0.000180338780246885	0.000176108931838875	0.00736910634082114
16	10.5789757830327	0.1	-0.424919571099826	-0.451740423319869	-0.398098718879783	0.105095626116949	-14.4902725801917	-15.3907850217776	-13.5897601386059	32.18	27.16	38.08	-0.471029023653464	-0.443469188625699	-0.415909353597934	-0.458947668670497	-0.432094711846669	-0.405241755022842	-0.473991005711213	-0.44767954876236	-1.44844764604527	-0.424919571099826	33.1665927018137	-0.1030303913392	-52.1513735753896	-0.0480997783461169	-0.0470511546998281	-0.0492857889856395	-0.0213017365317218	-0.0202799247382124	-0.0224574225211919	-0.102787650524116	-0.113927077861832	-0.0774479113162216	0.000180338780246885	0.000176108931838875	0.00736910634082114
16	10.5789757830327	0.1	-0.424904253192122	-0.451958200542554	-0.39785030584169	0.103537664202054	-14.4487316800264	-15.3541801438673	-13.5432832161856	31.93	26.99	37.81	-0.473523540387975	-0.445599472921043	-0.417675405454111	-0.461432795761731	-0.434221729317709	-0.407010662873687	-0.478898954838424	-0.450418130378432	-0.420816471567383	-0.424904253192122	32.9435881459662	0.257020513883553	-51.6968367678404	-0.0480997783461169	-0.0470511546998281	-0.0492857889856395	-0.0213017365317218	-0.0202799247382124	-0.0224574225211919	-0.102787650524116	-0.113927077861832	-0.0774479113162216	0.000180338780246885	0.000176108931838875	0.00736910634082114
16	10.5789757830327	0.1	-0.424904213576463	-0.451838734996187	-0.397969692156738	0.1034866062695	-14.4217636620774	-15.3257708023305	-13.5177565218243	32.13	26.96	37.98	-0.469706859247664	-0.442000692943704	-0.414294526639745	-0.457669434778885	-0.430673308955785	-0.403677183132685	-1.54972839355473	-0.445254338811207	-0.417943089475425	-0.424904213576463	33.0778581679175	0.119405574970414	-51.8826441055418	-0.0480997783461169	-0.0470511546998281	-0.0492857889856395	-0.0213017365317218	-0.0202799247382124	-0.0224574225211919	-0.102787650524116	-0.113927077861832	-0.0774479113162216	0.000180338780246885	0.000176108931838875	0.00736910634082114
16	10.5789757830327	0.1	-0.424882217996566	-0.451924295761648	-0.397840140231483	0.102618619810125	-14.3251037620261	-15.2272779278371	-13.422929596215	31.9	26.89	37.69	-0.470043134859923	-0.442194377183263	-0.414345619506604	-0.458047807311837	-0.430909739666292	-0.403771672020747	-0.474035770187698	-0.445573916975813	-0.41931558461884	-0.424882217996566	32.9020747904677	-0.245959675672108	-52.1815160199865	-0.0480997783461169	-0.0470511546998281	-0.0492857889856395	-0.0213017365317218	-0.0202799247382124	-0.0224574225211919	-0.102787650524116	-0.113927077861832	-0.0774479113162216	0.000180338780246885	0.000176108931838875	0.00736910634082114
16	10.5789757830327	0.1	-0.424852966346655	-0.451719770209249	-0.397986162484061	0.105229292197955	-14.4634775331739	-15.3616866268237	-13.565268439524	32.04	27.11	37.88	-0.472180413954989	-0.44457167853676	-0.41696294311853	-0.460100261578945	-0.433197861537841	-0.406295461496737	-0.476020094422734	-0.449718385780658	-0.42199934199453	-0.424852966346655	33.0608819839681	0.12312283442796	-51.8854341093199	-0.0480997783461169	-0.0470511546998281	-0.0492857889856395	-0.0213017365317218	-0.0202799247382124	-0.0224574225211919	-0.102787650524116	-0.113927077861832	-0.0774479113162216	0.000180338780246885	0.000176108931838875	0.00736910634082114
16	10.5789757830327	0.1	-0.424849737181779	-0.451640432870771	-0.398059041492787	0.10406081095523	-14.325516691586	-15.2207229847199	-13.4303103984521	31.83	26.88	37.79	-0.470801221663006	-0.443111064180279	-0.415420906697552	-0.458801097515243	-0.431816726917032	-0.404832356318821	-1.54972839355474	-0.447143440225188	-0.419362514917027	-0.424849737181779	32.9165726083959	0.0311537411030297	-51.8944937096638	-0.0480997783461169	-0.0470511546998281	-0.0492857889856395	-0.0213017365317218	-0.0202799247382124	-0.0224574225211919	-0.102787650524116	-0.113927077861832	-0.0774479113162216	0.000180338780246885	0.000176108931838875	0.00736910634082114
16	10.5789757830327	0.1	-0.424837343384226	-0.451284206337941	-0.39839048043051	0.109254940282642	-14.7069906891643	-15.6013193614627	-13.8126620168659	31.89	27.06	37.82	-0.481751441694311	-0.454135564008186	-0.42651968632206	-0.469459775573174	-0.442548504285249	-0.415637232997324	-0.485544584804868	-0.45777717475276	-0.429335903160838	-0.424837343384226	33.0350595467123	0.14934190166272	-51.836282093184	-0.0480997783461169	-0.0470511546998281	-0.0492857889856395	-0.0213017365317218	-0.0202799247382124	-0.0224574225211919	-0.102787650524116	-0.113927077861832	-0.0774479113162216	0.000180338780246885	0.000176108931838875	0.00736910634082114
16	10.5789757830327	0.1	-0.424832447952935	-0.451541768690498	-0.398123127215371	0.105803046024482	-14.513402158122	-15.4119762753574	-13.6148280408865	32.15	26.92	37.99	-0.472140258561798	-0.444612768999877	-0.417085279437955	-0.460037342281555	-0.433215496636947	-0.40639365099234	-0.476519023263915	-0.448394622257063	-0.42082039993257	-0.424832447952935	33.1227423230647	0.160947267599603	-51.8732305557744	-0.0480997783461169	-0.0470511546998281	-0.0492857889856395	-0.0213017365317218	-0.0202799247382124	-0.0224574225211919	-0.102787650524116	-0.113927077861832	-0.0774479113162216	0.000180338780246885	0.000176108931838875	0.00736910634082114
16	10.5789757830327	0.1	-0.424807750458821	-0.451602517234087	-0.398012983683554	0.106603321092914	-14.6326544512806	-15.5348009838095	-13.7305079187517	32.08	27.07	37.86	-0.476925862905637	-0.449229530397607	-0.421533197889577	-0.464715649631221	-0.437728396150237	-0.410741142669253	-0.480720294291229	-0.453695623770816	-0.42593514119837	-0.424807750458821	33.1228422378507	-0.164529490525821	-52.1942908531156	-0.0480997783461169	-0.0470511546998281	-0.0492857889856395	-0.0213017365317218	-0.0202799247382124	-0.0224574225211919	-0.102787650524116	-0.113927077861832	-0.0774479113162216	0.000180338780246885	0.000176108931838875	0.00736910634082114
16	10.5789757830327	0.1	-0.424768380045781	-0.451535271570672	-0.398001488520891	0.105030861099668	-14.4866531745601	-15.3872507999961	-13.586055549124	31.94	27.09	37.78	-0.474379296428714	-0.446614436190013	-0.418849575951312	-0.46226422300705	-0.435208443714474	-0.408152664421899	-0.479266512639624	-0.450200775521535	-0.421630216203033	-0.424768380045781	33.0169893175671	0.110784772856162	-51.8719778187908	-0.0480997783461169	-0.0470511546998281	-0.0492857889856395	-0.0213017365317218	-0.0202799247382124	-0.0224574225211919	-0.102787650524116	-0.113927077861832	-0.0774479113162216	0.000180338780246885	0.000176108931838875	0.00736910634082114
16	10.5789757830327	0.1	-0.424695212623268	-0.451381391129332	-0.398009034117204	0.106577060625053	-14.5960793816791	-15.4960950392508	-13.6960637241074	31.99	27.13	37.91	-0.476916072030194	-0.449216710927442	-0.42151734982469	-0.464723871070696	-0.437732634933364	-0.410741398796032	-0.482087869924702	-0.454125865662675	-0.425286935628869	-0.424695212623268	33.0842070890231	-0.218964050486713	-52.2308920438605	-0.0480997783461169	-0.0470511546998281	-0.0492857889856395	-0.0213017365317218	-0.0202799247382124	-0.0224574225211919	-0.102787650524116	-0.113927077861832	-0.0774479113162216	0.000180338780246885	0.000176108931838875	0.00736910634082114
16	10.5789757830327	0.1	-0.424691269714622	-0.45133578714268	-0.398046752286564	0.105661510174072	-14.3681397496681	-15.258386230384	-13.4778932689523	32.32	27.13	38.2	-0.46494686586687	-0.437819664811125	-0.410692463755379	-0.452991221401068	-0.426561569237431	-0.400131917073794	-0.468168419357612	-0.441269970721516	-0.413966589628669	-0.424691269714622	33.2043044574577	0.09762700212459	-51.9614361733499	-0.0480997783461169	-0.0470511546998281	-0.0492857889856395	-0.0213017365317218	-0.0202799247382124	-0.0224574225211919	-0.102787650524116	-0.113927077861832	-0.0774479113162216	0.000180338780246885	0.000176108931838875	0.00736910634082114
16	10.5789757830327	0.1	-0.424589394688139	-0.451143576175037	-0.398035213201241	0.107749724271187	-14.5216887109227	-15.4116467951443	-13.631730626701	32.02	27	38.04	-0.473922969336916	-0.44655590185438	-0.419188834371843	-0.461801351571854	-0.43513425677019	-0.408467161968526	-0.477102788898889	-0.450533160545485	-0.423687639305263	-0.424589394688139	33.0772407056525	0.12290178393113	-51.8796838551369	-0.0480997783461169	-0.0470511546998281	-0.0492857889856395	-0.0213017365317218	-0.0202799247382124	-0.0224574225211919	-0.102787650524116	-0.113927077861832	-0.0774479113162216	0.000180338780246885	0.000176108931838875	0.00736910634082114
16	10.5789757830327	0.1	-0.424547690871182	-0.450969111726539	-0.398126270015825	0.106970823956075	-14.3697981489699	-15.254033734815	-13.4855625631249	32.01	27.05	37.86	-0.469194385236747	-0.44199644013465	-0.414798495032553	-0.457195491328005	-0.430693090051846	-0.404190688775686	-0.473210585019754	-0.446683392645759	-0.417768883684081	-0.424547690871182	33.009363582202	0.00666248965835633	-51.9802730762384	-0.0480997783461169	-0.0470511546998281	-0.0492857889856395	-0.0213017365317218	-0.0202799247382124	-0.0224574225211919	-0.102787650524116	-0.113927077861832	-0.0774479113162216	0.000180338780246885	0.000176108931838875	0.00736910634082114
16	10.5789757830327	0.1	-0.424463012863045	-0.451461296676363	-0.397464729049727	0.105222691627149	-14.5190751543217	-15.4207685703382	-13.6173817383052	31.81	27.22	37.77	-0.47734448042554	-0.449432877108995	-0.421521273792451	-0.465182967019348	-0.437982479787397	-0.410781992555446	-0.480303955552223	-1.56586102840083	-0.424653443766583	-0.424463012863045	32.9523420358506	-0.107356574616606	-52.0712268195482	-0.0480997783461169	-0.0470511546998281	-0.0492857889856395	-0.0213017365317218	-0.0202799247382124	-0.0224574225211919	-0.102787650524116	-0.113927077861832	-0.0774479113162216	0.000180338780246885	0.000176108931838875	0.00736910634082114
16	10.5789757830327	0.1	-0.424453848332823	-0.451193201928429	-0.397714494737217	0.107449608657357	-14.5650931938599	-15.45910733632	-13.6710790513998	32.05	26.97	38	-0.474906344588112	-0.447442081667297	-0.419977818746481	-0.462752412779185	-0.435991022714304	-0.409229632649423	-0.47949544377097	-0.451691918352031	-0.423745500766963	-0.424453848332823	33.0372277606575	-0.192173417764271	-52.1760296140915	-0.0480997783461169	-0.0470511546998281	-0.0492857889856395	-0.0213017365317218	-0.0202799247382124	-0.0224574225211919	-0.102787650524116	-0.113927077861832	-0.0774479113162216	0.000180338780246885	0.000176108931838875	0.00736910634082114
16	10.5789757830327	0.1	-0.424381861224914	-0.451264035071057	-0.39749968737877	0.103011064733479	-14.3910681122009	-15.2954707106189	-13.4866655137829	31.97	26.91	37.87	-0.47110114486257	-0.44324550657642	-0.41538986829027	-0.459063024490256	-0.431919185634851	-0.404775346779446	-0.475913744282827	-0.446194538883006	-0.419621429115866	-0.424381861224914	32.9884869203494	0.311065076985679	-51.66372408478	-0.0480997783461169	-0.0470511546998281	-0.0492857889856395	-0.0213017365317218	-0.0202799247382124	-0.0224574225211919	-0.102787650524116	-0.113927077861832	-0.0774479113162216	0.000180338780246885	0.000176108931838875	0.00736910634082114
16	10.5789757830327	0.1	-0.424380994113233	-0.451155005022206	-0.39760698320426	0.107290080973671	-14.7128097439526	-15.6166427160995	-13.8089767718058	31.96	27.09	37.77	-0.481127552563082	-0.453281686219062	-0.425435819875042	-0.468835252079976	-0.44170081819184	-0.414566384303703	-0.485106038926101	-0.458822259293095	-0.428917134411027	-0.424380994113233	33.0543717319893	0.0557347554447914	-51.942625327823	-0.0480997783461169	-0.0470511546998281	-0.0492857889856395	-0.0213017365317218	-0.0202799247382124	-0.0224574225211919	-0.102787650524116	-0.113927077861832	-0.0774479113162216	0.000180338780246885	0.000176108931838875	0.00736910634082114
16	10.5789757830327	0.1	-0.424300746696169	-0.451050822160274	-0.397550671232063	0.106502594770321	-14.5326812276979	-15.4291382400403	-13.6362242153555	32.03	27.05	38.04	-0.474389092579053	-0.446826345910699	-0.419263599242345	-0.462254472289718	-0.435396765998944	-0.40853905970817	-0.478088660701335	-0.450062144249385	-0.423401654425784	-0.424300746696169	33.0771823491355	-0.0817013117231948	-52.0894498282314	-0.0480997783461169	-0.0470511546998281	-0.0492857889856395	-0.0213017365317218	-0.0202799247382124	-0.0224574225211919	-0.102787650524116	-0.113927077861832	-0.0774479113162216	0.000180338780246885	0.000176108931838875	0.00736910634082114
16	10.5789757830327	0.1	-0.42426883870599	-0.451136869577514	-0.397400807834467	0.106040312331151	-14.5496145706624	-15.449302978984	-13.6499261623408	31.98	27.07	37.73	-0.475647843372636	-0.447948545112536	-0.420249246852435	-0.463490655571461	-0.436499329765353	-0.409508003959245	-0.481506948209668	-0.452254607836476	-0.424488565159349	-0.42426883870599	33.0014444650656	0.107185061892796	-51.8814248215697	-0.0480997783461169	-0.0470511546998281	-0.0492857889856395	-0.0213017365317218	-0.0202799247382124	-0.0224574225211919	-0.102787650524116	-0.113927077861832	-0.0774479113162216	0.000180338780246885	0.000176108931838875	0.00736910634082114
16	10.5789757830327	0.1	-0.42426325663636	-0.451090907794845	-0.397435605477875	0.103321607170631	-14.4081961893408	-15.3121569046814	-13.5042354740003	32.05	27.09	38.09	-0.470447368948273	-0.442674277096364	-0.414901185244455	-0.458408385455843	-0.431346020916718	-0.404283656377593	-0.475366535911998	-0.447809217837233	-0.418512235701963	-0.42426325663636	33.1373494137936	-0.176322929545011	-52.2221681521415	-0.0480997783461169	-0.0470511546998281	-0.0492857889856395	-0.0213017365317218	-0.0202799247382124	-0.0224574225211919	-0.102787650524116	-0.113927077861832	-0.0774479113162216	0.000180338780246885	0.000176108931838875	0.00736910634082114
16	10.5789757830327	0.1	-0.424104819491664	-0.451106374060986	-0.397103264922343	0.101493806934541	-14.379535672945	-15.2907127731369	-13.4683585727532	32	27.1	37.86	-0.470555091190898	-0.44251460479676	-0.414474118402622	-0.458524903369228	-0.431201298641547	-0.403877693913865	-0.476186887783376	-0.447463180645876	-0.418344928580442	-0.424104819491664	33.0844075183837	0.169832894185347	-51.8554159806484	-0.0480997783461169	-0.0470511546998281	-0.0492857889856395	-0.0213017365317218	-0.0202799247382124	-0.0224574225211919	-0.102787650524116	-0.113927077861832	-0.0774479113162216	0.000180338780246885	0.000176108931838875	0.00736910634082114
16	10.5789757830327	0.1	-0.424051472109727	-0.450941927641795	-0.39716101657766	0.106002692325993	-14.6402813936733	-15.5457559464689	-13.7348068408777	32.15	27.05	37.88	-0.47614258600387	-0.448409293611182	-0.420676001218494	-0.463935634195393	-0.436913345131705	-0.409891056068018	-0.481880185231093	-0.4521097789852	-0.424200604293188	-0.424051472109727	33.1141930504635	-0.0159871927137859	-52.0445774958329	-0.0480997783461169	-0.0470511546998281	-0.0492857889856395	-0.0213017365317218	-0.0202799247382124	-0.0224574225211919	-0.102787650524116	-0.113927077861832	-0.0774479113162216	0.000180338780246885	0.000176108931838875	0.00736910634082114
16	10.5789757830327	0.1	-0.424029875930317	-0.451064810472555	-0.396994941388079	0.104252176854578	-14.4164434197987	-15.3164084083637	-13.5164784312337	32.09	27.17	37.93	-0.469980334074266	-0.442365123334002	-0.414749912593738	-0.457944321772007	-0.431036325764151	-0.404128329756295	-0.474282621533934	-0.446598339994722	-0.418829046808615	-0.424029875930317	33.047460618197	-0.15567636827249	-52.1606367196182	-0.0480997783461169	-0.0470511546998281	-0.0492857889856395	-0.0213017365317218	-0.0202799247382124	-0.0224574225211919	-0.102787650524116	-0.113927077861832	-0.0774479113162216	0.000180338780246885	0.000176108931838875	0.00736910634082114
16	10.5789757830327	0.1	-0.424028078478068	-0.451051261342054	-0.397004895614082	0.104393328102879	-14.5818841673486	-15.4914897149074	-13.6722786197898	32.02	27.17	37.81	-0.476372278186824	-0.448401380944774	-0.420430483702723	-0.46418792456859	-0.436932449525987	-0.409676974483385	-0.483264272176583	-0.451704661371171	-0.423936266731054	-0.424028078478068	33.0576665061432	-0.129402650285768	-52.1360552398758	-0.0480997783461169	-0.0470511546998281	-0.0492857889856395	-0.0213017365317218	-0.0202799247382124	-0.0224574225211919	-0.102787650524116	-0.113927077861832	-0.0774479113162216	0.000180338780246885	0.000176108931838875	0.00736910634082114
16	10.5789757830327	0.1	-0.424023510590298	-0.45096427074888	-0.397082750431716	0.105119052490307	-14.5366640205066	-15.4399470123387	-13.6333810286745	31.95	27.06	37.78	-0.475772408603511	-0.447938302415769	-0.420104196228026	-0.463618263583884	-0.436495211162564	-0.409372158741245	-0.48097988144493	-0.451435507996043	-0.424003833561725	-0.424023510590298	32.986545352527	0.149999928066099	-51.823681263973	-0.0480997783461169	-0.0470511546998281	-0.0492857889856395	-0.0213017365317218	-0.0202799247382124	-0.0224574225211919	-0.102787650524116	-0.113927077861832	-0.0774479113162216	0.000180338780246885	0.000176108931838875	0.00736910634082114
16	10.5789757830327	0.1	-0.424004788917818	-0.450834284507893	-0.397175293327742	0.104401123026984	-14.431389654878	-15.3315699579892	-13.5312093517669	32.06	27.14	37.87	-0.470843508503802	-0.443198325827515	-0.415553143151228	-0.458791375255822	-0.431853823499919	-0.404916271744016	-0.474656569229637	-0.446797150961678	-0.418892721523297	-0.424004788917818	33.1014177358136	-0.0191416184462312	-52.0419211609179	-0.0480997783461169	-0.0470511546998281	-0.0492857889856395	-0.0213017365317218	-0.0202799247382124	-0.0224574225211919	-0.102787650524116	-0.113927077861832	-0.0774479113162216	0.000180338780246885	0.000176108931838875	0.00736910634082114
16	10.5789757830327	0.1	-0.423970902177568	-0.451553745948428	-0.396388058406707	0.0993256109442582	-14.4164412701533	-15.3409872600435	-13.4918952802632	32.09	27.16	38.02	-0.470813982310199	-0.442439721126707	-0.414065459943215	-0.458757814646727	-0.43111013521953	-0.403462455792334	-0.475770688420715	-0.446601846984457	-0.418270941549496	-0.423970902177568	33.0801085856587	0.0338989490583405	-51.9913491060685	-0.0480997783461169	-0.0470511546998281	-0.0492857889856395	-0.0213017365317218	-0.0202799247382124	-0.0224574225211919	-0.102787650524116	-0.113927077861832	-0.0774479113162216	0.000180338780246885	0.000176108931838875	0.00736910634082114
16	10.5789757830327	0.1	-0.423968635688694	-0.450768988477045	-0.397168282900343	0.102730855120996	-14.3036674861251	-15.2039431048	-13.4033918674503	31.99	27.08	37.81	-0.467966981119105	-0.440257112663113	-0.41254724420712	-0.45600419878192	-0.429002686125172	-0.402001173468425	-0.472204316360827	-0.445070573201598	-0.416132170059706	-0.423968635688694	33.0242107236965	0.0411327152226579	-51.9509163741419	-0.0480997783461169	-0.0470511546998281	-0.0492857889856395	-0.0213017365317218	-0.0202799247382124	-0.0224574225211919	-0.102787650524116	-0.113927077861832	-0.0774479113162216	0.000180338780246885	0.000176108931838875	0.00736910634082114
16	10.5789757830327	0.1	-0.42395176592558	-0.451412417898381	-0.396491113952778	0.102870306960955	-14.6736160934978	-15.5964784212443	-13.7507537657514	32.13	27.17	38.01	-0.478044024235201	-0.449757586165306	-0.421471148095411	-0.465793546289802	-0.438231983687775	-0.410670421085749	-0.48211227708882	-0.454217689147013	-0.425465446813768	-0.42395176592558	33.1540842309089	0.139211613242853	-51.916827607083	-0.0480997783461169	-0.0470511546998281	-0.0492857889856395	-0.0213017365317218	-0.0202799247382124	-0.0224574225211919	-0.102787650524116	-0.113927077861832	-0.0774479113162216	0.000180338780246885	0.000176108931838875	0.00736910634082114
16	10.5789757830327	0.1	-0.423911593980126	-0.450838090866105	-0.396985097094148	0.104704798138162	-14.4726360151518	-15.3739262055269	-13.5713458247768	32.1	27.05	37.81	-0.471672559146875	-0.444020946608542	-0.416369334070208	-0.459592117487026	-0.432648715942935	-0.405705314398844	-0.476768853987748	-0.447123962908036	-0.420029537505462	-0.423911593980126	33.0398611539623	0.211418434860694	-51.7839777473011	-0.0480997783461169	-0.0470511546998281	-0.0492857889856395	-0.0213017365317218	-0.0202799247382124	-0.0224574225211919	-0.102787650524116	-0.113927077861832	-0.0774479113162216	0.000180338780246885	0.000176108931838875	0.00736910634082114
16	10.5789757830327	0.1	-0.423909734295122	-0.450631249174656	-0.397188219415589	0.104341640310796	-14.412479418361	-15.3117662415794	-13.5131925951426	32	27.06	37.84	-0.471145314431753	-0.443474125725971	-0.415802937020189	-0.45909916791916	-0.432135470475876	-0.405171773032592	-0.476044368862631	-0.446239944366479	-0.419513859609616	-0.423909734295122	33.0844142060624	-0.031713837643951	-52.0474382350075	-0.0480997783461169	-0.0470511546998281	-0.0492857889856395	-0.0213017365317218	-0.0202799247382124	-0.0224574225211919	-0.102787650524116	-0.113927077861832	-0.0774479113162216	0.000180338780246885	0.000176108931838875	0.00736910634082114
16	10.5789757830327	0.1	-0.423897712571384	-0.450708406813011	-0.397087018329757	0.105432897145431	-14.511387284262	-15.4115986504332	-13.6111759180908	32.1	27.22	37.94	-0.472716973667887	-0.445104965184528	-0.417492956701169	-0.46060810965746	-0.4337033955477	-0.406798681437939	-0.476318350727446	-0.449215861045247	-0.421880499320002	-0.423897712571384	33.1152553531651	0.0429328643532519	-51.9910476208227	-0.0480997783461169	-0.0470511546998281	-0.0492857889856395	-0.0213017365317218	-0.0202799247382124	-0.0224574225211919	-0.102787650524116	-0.113927077861832	-0.0774479113162216	0.000180338780246885	0.000176108931838875	0.00736910634082114
16	10.5789757830327	0.1	-0.423773414088003	-0.45094127245285	-0.396605555723156	0.103314165771444	-14.5825361557273	-15.4974715899417	-13.6676007215129	32.1	27.2	38	-0.475389136419561	-0.447323244288285	-0.419257352157008	-0.463212397513536	-0.435865392320276	-0.408518387127016	-0.481260272203441	-0.450837542367605	-0.423428924594248	-0.423773414088003	33.1477340957865	0.140808036364117	-51.9064282887379	-0.0480997783461169	-0.0470511546998281	-0.0492857889856395	-0.0213017365317218	-0.0202799247382124	-0.0224574225211919	-0.102787650524116	-0.113927077861832	-0.0774479113162216	0.000180338780246885	0.000176108931838875	0.00736910634082114
16	10.5789757830327	0.1	-0.423760430838603	-0.450131807877868	-0.397389053799338	0.106839981719593	-14.4626542984724	-15.353213730509	-13.5720948664358	32.1	27.07	38.1	-0.471056750205871	-0.443733217863798	-0.416409685521724	-0.458992375830131	-0.432368634592417	-0.405744893354702	-0.47687183365833	-0.446929083334153	-0.420239186673546	-0.423760430838603	33.1457128489473	0.069120460348305	-51.9671473755903	-0.0480997783461169	-0.0470511546998281	-0.0492857889856395	-0.0213017365317218	-0.0202799247382124	-0.0224574225211919	-0.102787650524116	-0.113927077861832	-0.0774479113162216	0.000180338780246885	0.000176108931838875	0.00736910634082114
16	10.5789757830327	0.1	-0.423758772151871	-0.450534499257054	-0.396983045046688	0.106219210883461	-14.5089652932057	-15.4052945704529	-13.6126360159584	32.11	27.12	38.08	-0.472501024226209	-0.445009404406386	-0.417517784586564	-0.460397352642236	-0.433609963121502	-0.406822573600768	-0.475412510057937	-0.448949878869937	-0.420212470425837	-0.423758772151871	33.1194770185648	0.0748320091184973	-51.9480954477045	-0.0480997783461169	-0.0470511546998281	-0.0492857889856395	-0.0213017365317218	-0.0202799247382124	-0.0224574225211919	-0.102787650524116	-0.113927077861832	-0.0774479113162216	0.000180338780246885	0.000176108931838875	0.00736910634082114
16	10.5789757830327	0.1	-0.423719326797507	-0.450481420729445	-0.396957232865569	0.105156813768621	-14.4454150742073	-15.3428479017171	-13.5479822466976	31.91	26.95	37.81	-0.473469095280425	-0.445774972804737	-0.418080850329049	-0.461384199809261	-0.434396946226644	-0.407409692644027	-0.478228233879031	-0.449889414107132	-0.421820858724448	-0.423719326797507	32.9596599670155	-0.0119833160234878	-51.9687971153559	-0.0480997783461169	-0.0470511546998281	-0.0492857889856395	-0.0213017365317218	-0.0202799247382124	-0.0224574225211919	-0.102787650524116	-0.113927077861832	-0.0774479113162216	0.000180338780246885	0.000176108931838875	0.00736910634082114
16	10.5789757830327	0.1	-0.423717692810301	-0.450245576901636	-0.397189808718966	0.105900038279893	-14.4335433900192	-15.3267154098771	-13.5403713701614	31.93	26.98	37.92	-0.472695343806939	-0.44514878580578	-0.417602227804622	-0.460626030206321	-0.433782817502486	-0.406939604798652	-0.477804392148745	-0.447385642934859	-0.421211644442525	-0.423717692810301	33.0617175464191	0.00673836311078438	-51.9927971481768	-0.0480997783461169	-0.0470511546998281	-0.0492857889856395	-0.0213017365317218	-0.0202799247382124	-0.0224574225211919	-0.102787650524116	-0.113927077861832	-0.0774479113162216	0.000180338780246885	0.000176108931838875	0.00736910634082114
16	10.5789757830327	0.1	-0.423700724971381	-0.450757526269604	-0.396643923673159	0.104528408817773	-14.5524532357078	-15.4595677516735	-13.6453387197422	31.84	26.92	37.75	-0.477999838248248	-0.449952443982825	-0.421905049717401	-0.465813364926834	-0.43848103120035	-0.411148697473866	-0.481993106292617	-1.5655921223828	-0.426547183497023	-0.423700724971381	32.9274921359109	0.0687770503666739	-51.8774308510167	-0.0480997783461169	-0.0470511546998281	-0.0492857889856395	-0.0213017365317218	-0.0202799247382124	-0.0224574225211919	-0.102787650524116	-0.113927077861832	-0.0774479113162216	0.000180338780246885	0.000176108931838875	0.00736910634082114
16	10.5789757830327	0.1	-0.423616579322912	-0.450498380424349	-0.396734778221475	0.105621352391792	-14.520998809928	-15.4209076268749	-13.6210899929812	31.93	27.12	37.9	-0.475593496753301	-0.447839567388924	-0.420085638024546	-0.463450081185536	-0.43640479796584	-0.409359514746145	-0.481227105961371	-0.451613019514106	-0.424203559783105	-0.423616579322912	33.0318803513129	0.00964901293099831	-51.9912527384985	-0.0480997783461169	-0.0470511546998281	-0.0492857889856395	-0.0213017365317218	-0.0202799247382124	-0.0224574225211919	-0.102787650524116	-0.113927077861832	-0.0774479113162216	0.000180338780246885	0.000176108931838875	0.00736910634082114
16	10.5789757830327	0.1	-0.42358546605217	-0.450107476567611	-0.39706345553673	0.10873268197689	-14.6099896761932	-15.5008118476442	-13.7191675047422	32.01	26.85	37.97	-0.476841146788074	-0.449437377876222	-0.422033608964369	-0.464647545630757	-0.437944535515768	-0.411241525400779	-0.48024619713671	-0.453426584113539	-0.425833177774659	-0.42358546605217	33.0366272037117	-0.0303734042440591	-52.0127538481671	-0.0480997783461169	-0.0470511546998281	-0.0492857889856395	-0.0213017365317218	-0.0202799247382124	-0.0224574225211919	-0.102787650524116	-0.113927077861832	-0.0774479113162216	0.000180338780246885	0.000176108931838875	0.00736910634082114
16	10.5789757830327	0.1	-0.423570394710313	-0.450360561459872	-0.396780227960754	0.105999183783247	-14.5421019151116	-15.4415208969891	-13.6426829332342	32.12	27.08	37.86	-0.4734471529872	-0.445870377412227	-0.418293601837254	-0.461316768181988	-0.434446548549534	-0.407576328917079	-0.477268044020884	-0.44895191774909	-0.421826397877978	-0.423570394710313	33.0828739271858	0.178059685064385	-51.8338366671516	-0.0480997783461169	-0.0470511546998281	-0.0492857889856395	-0.0213017365317218	-0.0202799247382124	-0.0224574225211919	-0.102787650524116	-0.113927077861832	-0.0774479113162216	0.000180338780246885	0.000176108931838875	0.00736910634082114
16	10.5789757830327	0.1	-0.423475814022613	-0.450467747401433	-0.396483880643792	0.103943949527748	-14.461247989649	-15.3655029975696	-13.5569929817285	31.97	27.05	37.86	-0.473189709285908	-0.445342644052448	-0.417495578818988	-0.461097187443696	-0.433961763308867	-0.406826339174037	-0.476837979721485	-0.448730109326995	-0.419592625834054	-0.423475814022613	33.0277198194785	-0.104399389272541	-52.1012044948262	-0.0480997783461169	-0.0470511546998281	-0.0492857889856395	-0.0213017365317218	-0.0202799247382124	-0.0224574225211919	-0.102787650524116	-0.113927077861832	-0.0774479113162216	0.000180338780246885	0.000176108931838875	0.00736910634082114
16	10.5789757830327	0.1	-0.423465206693337	-0.450248203348308	-0.396682210038367	0.104060839606099	-14.3854561964565	-15.2844079910186	-13.4865044018945	32.11	27.09	37.81	-0.468683075930685	-0.441117501101988	-0.41355192627329	-0.456675550951535	-0.429816198184863	-0.402956845418191	-0.472555342934578	-0.445218434216525	-0.41760856111356	-0.423465206693337	33.0662170409158	-0.0391824502483075	-52.0520795760332	-0.0480997783461169	-0.0470511546998281	-0.0492857889856395	-0.0213017365317218	-0.0202799247382124	-0.0224574225211919	-0.102787650524116	-0.113927077861832	-0.0774479113162216	0.000180338780246885	0.000176108931838875	0.00736910634082114
16	10.5789757830327	0.1	-0.423459734221443	-0.45056992544921	-0.396349542993675	0.101796807886952	-14.3162220331536	-15.2218833335691	-13.4105607327381	31.9	26.85	37.87	-0.469835727568359	-0.44188175980454	-0.413927792040721	-0.457845074953808	-0.430604518914527	-0.403363962875247	-0.473571991123073	-0.445287992642175	-0.417919258151861	-0.423459734221443	32.9305119571436	-0.0473832451948798	-51.997019999602	-0.0480997783461169	-0.0470511546998281	-0.0492857889856395	-0.0213017365317218	-0.0202799247382124	-0.0224574225211919	-0.102787650524116	-0.113927077861832	-0.0774479113162216	0.000180338780246885	0.000176108931838875	0.00736910634082114
16	10.5789757830327	0.1	-0.423361326731877	-0.450012792986235	-0.396709860477519	0.106821974390464	-14.5883456867526	-15.4867295204187	-13.6899618530865	31.94	26.94	37.75	-0.477474220918121	-0.449775982855683	-0.422077744793245	-0.465280530517376	-0.43828964737544	-0.411298764233504	-0.482457963070059	-0.453673251409436	-0.425828778827865	-0.423361326731877	32.985434578765	0.0123926834561532	-51.9466831660771	-0.0480997783461169	-0.0470511546998281	-0.0492857889856395	-0.0213017365317218	-0.0202799247382124	-0.0224574225211919	-0.102787650524116	-0.113927077861832	-0.0774479113162216	0.000180338780246885	0.000176108931838875	0.00736910634082114
16	10.5789757830327	0.1	-0.423349022620182	-0.450787668522089	-0.395910376718275	0.100524684525168	-14.2863516577415	-15.1964676992215	-13.3762356162614	32.13	27.04	38.02	-0.465800236815739	-0.437903473170268	-0.410006709524796	-0.453863774165121	-0.426681884946514	-0.399499995727908	-0.470079925379824	-0.441704237717339	-0.41415138678407	-0.423349022620182	32.9908599054542	-0.00943423537645412	-51.9951683999563	-0.0480997783461169	-0.0470511546998281	-0.0492857889856395	-0.0213017365317218	-0.0202799247382124	-0.0224574225211919	-0.102787650524116	-0.113927077861832	-0.0774479113162216	0.000180338780246885	0.000176108931838875	0.00736910634082114
16	10.5789757830327	0.1	-0.423341808339088	-0.449799186916193	-0.396884429761984	0.108602676068639	-14.5835186433523	-15.4733237392613	-13.6937135474433	32.04	26.99	37.95	-0.475483689902303	-0.448140643416231	-0.420797596930158	-0.463317098506478	-0.436673700990871	-0.410030303475263	-0.478379474273932	-0.4524017568177	-0.425526285767823	-0.423341808339088	33.0954497217811	-0.100119233263274	-52.1156659492214	-0.0480997783461169	-0.0470511546998281	-0.0492857889856395	-0.0213017365317218	-0.0202799247382124	-0.0224574225211919	-0.102787650524116	-0.113927077861832	-0.0774479113162216	0.000180338780246885	0.000176108931838875	0.00736910634082114
16	10.5789757830327	0.1	-0.423323032842751	-0.450120736631066	-0.396525329054437	0.105588175170969	-14.3982745404251	-15.2907345034016	-13.5058145774486	31.88	27	37.73	-0.472237234665521	-0.444674606796209	-0.417111978926898	-0.460189473359124	-0.433330025877064	-0.406470578395003	-1.64362513733516	-0.449662641414904	-0.42153001364794	-0.423323032842751	32.9025994725202	-0.0738608797183702	-52.0077719408495	-0.0480997783461169	-0.0470511546998281	-0.0492857889856395	-0.0213017365317218	-0.0202799247382124	-0.0224574225211919	-0.102787650524116	-0.113927077861832	-0.0774479113162216	0.000180338780246885	0.000176108931838875	0.00736910634082114
16	10.5789757830327	0.1	-0.423317975827821	-0.450088381969998	-0.396547569685643	0.105299557683051	-14.4943712617005	-15.3941632080596	-13.5945793153414	31.94	27.12	37.69	-0.474588690485146	-0.446848885744863	-0.419109081004579	-0.462468213361329	-0.435436852955086	-0.408405492548842	-0.4794709571605	-0.450038467625691	-0.423055905388045	-0.423317975827821	32.9763942971419	0.00823346000098454	-51.9593380600913	-0.0480997783461169	-0.0470511546998281	-0.0492857889856395	-0.0213017365317218	-0.0202799247382124	-0.0224574225211919	-0.102787650524116	-0.113927077861832	-0.0774479113162216	0.000180338780246885	0.000176108931838875	0.00736910634082114
16	10.5789757830327	0.1	-0.423298796945529	-0.450540398130366	-0.396057195760693	0.104364133184525	-14.5960575052522	-15.5066893572833	-13.6854256532212	32.14	27.25	37.6	-0.475137794328396	-0.447235280796969	-0.419332767265541	-0.462959479658379	-0.435772138849321	-0.408584798040262	-0.480449452632307	-0.451500676563479	-0.422796848391639	-0.423298796945529	33.0033890117297	0.101956195145955	-51.8855857448036	-0.0480997783461169	-0.0470511546998281	-0.0492857889856395	-0.0213017365317218	-0.0202799247382124	-0.0224574225211919	-0.102787650524116	-0.113927077861832	-0.0774479113162216	0.000180338780246885	0.000176108931838875	0.00736910634082114
16	10.5789757830327	0.1	-0.423296191897514	-0.449896885890428	-0.396695497904599	0.106464211624419	-14.536538358059	-15.433414189759	-13.6396625263591	32.08	27.24	38	-0.473755279434755	-0.446224128191032	-0.418692976947309	-0.461625367902861	-0.434799117360944	-0.407972866819026	-0.478918834376784	-0.450340967013846	-0.423409977298657	-0.423296191897514	33.1622298333047	0.0629473711926793	-51.9957370241642	-0.0480997783461169	-0.0470511546998281	-0.0492857889856395	-0.0213017365317218	-0.0202799247382124	-0.0224574225211919	-0.102787650524116	-0.113927077861832	-0.0774479113162216	0.000180338780246885	0.000176108931838875	0.00736910634082114
16	10.5789757830327	0.1	-0.42328515129103	-0.449896759820736	-0.396673542761324	0.107153016545852	-14.4613911679826	-15.350415317656	-13.5723670183092	32.13	27.18	37.99	-0.470483281398512	-0.443235093611712	-0.415986905824912	-0.458426276019028	-0.431876373505512	-0.405326470991995	-0.474806415568079	-0.445962160352692	-0.419191709085738	-0.42328515129103	33.1309119082803	-0.177952091157201	-52.2079724188247	-0.0480997783461169	-0.0470511546998281	-0.0492857889856395	-0.0213017365317218	-0.0202799247382124	-0.0224574225211919	-0.102787650524116	-0.113927077861832	-0.0774479113162216	0.000180338780246885	0.000176108931838875	0.00736910634082114
16	10.5789757830327	0.1	-0.423268664769069	-0.45075469443405	-0.395782635104087	0.0999492596623172	-14.31915189817	-15.2342721572438	-13.4040316390962	32	27.04	37.69	-0.468759711145002	-0.440601391280512	-0.412443071416022	-0.456774542688771	-0.429336169950702	-0.401897797212632	-0.472922588638245	-0.445274766375485	-0.417033930133837	-0.423268664769069	32.9367045995246	-0.0712105209555332	-52.0273497584058	-0.0480997783461169	-0.0470511546998281	-0.0492857889856395	-0.0213017365317218	-0.0202799247382124	-0.0224574225211919	-0.102787650524116	-0.113927077861832	-0.0774479113162216	0.000180338780246885	0.000176108931838875	0.00736910634082114
16	10.5789757830327	0.1	-0.423249887764512	-0.450295590484885	-0.396204185044139	0.102385600679149	-14.3340901133697	-15.2379742456323	-13.4302059811071	31.92	26.9	37.67	-0.470015923974985	-0.442135581828226	-0.414255239681468	-0.458015892052464	-0.430847366205337	-0.40367884035821	-1.54788055419927	-0.446225685827587	-0.418353623504358	-0.423249887764512	32.9388155692589	0.0420082754669735	-51.9094860421673	-0.0480997783461169	-0.0470511546998281	-0.0492857889856395	-0.0213017365317218	-0.0202799247382124	-0.0224574225211919	-0.102787650524116	-0.113927077861832	-0.0774479113162216	0.000180338780246885	0.000176108931838875	0.00736910634082114
16	10.5789757830327	0.1	-0.423231705786326	-0.449762217862514	-0.396701193710138	0.107576601023842	-14.5232939286117	-15.4141526991986	-13.6324351580247	31.92	27.06	38.02	-0.475532719219285	-0.448049373109732	-0.420566027000179	-0.463393084777307	-0.436611347119766	-0.409829609462224	-0.482357675763574	-0.453263972471554	-0.423618492922484	-0.423231705786326	33.0379532699573	0.143482259796238	-51.8479201908053	-0.0480997783461169	-0.0470511546998281	-0.0492857889856395	-0.0213017365317218	-0.0202799247382124	-0.0224574225211919	-0.102787650524116	-0.113927077861832	-0.0774479113162216	0.000180338780246885	0.000176108931838875	0.00736910634082114
16	10.5789757830327	0.1	-0.423145401325557	-0.450211394168061	-0.396079408483053	0.104266224481243	-14.4325120861397	-15.3334124224703	-13.5316117498092	31.87	26.78	37.8	-0.473743916177078	-0.445909534523518	-0.418075152869959	-0.461660570402933	-0.434536134453043	-0.407411698503153	-0.478857623670029	-0.449256241803164	-0.4220591038029	-0.423145401325557	32.8287933880785	-0.13175443592361	-52.0318160260784	-0.0480997783461169	-0.0470511546998281	-0.0492857889856395	-0.0213017365317218	-0.0202799247382124	-0.0224574225211919	-0.102787650524116	-0.113927077861832	-0.0774479113162216	0.000180338780246885	0.000176108931838875	0.00736910634082114
16	10.5789757830327	0.1	-0.423136155849219	-0.450201668011897	-0.396070643686541	0.105195604164784	-14.5497316969917	-15.4534590163807	-13.6460043776028	32.2	27.23	37.99	-0.472688005873033	-0.445044934894417	-0.417401863915801	-0.460560218739832	-0.433626387844254	-0.406692556948676	-0.476539588227885	-0.450113335416527	-0.422740798276261	-0.423136155849219	33.0971137027656	-0.170036333142166	-52.1965754521988	-0.0480997783461169	-0.0470511546998281	-0.0492857889856395	-0.0213017365317218	-0.0202799247382124	-0.0224574225211919	-0.102787650524116	-0.113927077861832	-0.0774479113162216	0.000180338780246885	0.000176108931838875	0.00736910634082114
16	10.5789757830327	0.1	-0.423120128215427	-0.449954688421711	-0.396285568009144	0.104173221062491	-14.3529032740282	-15.2492806772408	-13.4565258708156	32.03	27	37.87	-0.468749266578065	-0.441195425893621	-0.413641585209176	-0.456757256157918	-0.429908325258219	-0.40305939435852	-0.473050016764964	-0.444730139312774	-0.418284282297766	-0.423120128215427	32.9640735742145	0.0875848711927597	-51.8664828246485	-0.0480997783461169	-0.0470511546998281	-0.0492857889856395	-0.0213017365317218	-0.0202799247382124	-0.0224574225211919	-0.102787650524116	-0.113927077861832	-0.0774479113162216	0.000180338780246885	0.000176108931838875	0.00736910634082114
16	10.5789757830327	0.1	-0.422952034279938	-0.449899041416745	-0.39600502714313	0.102379551838301	-14.3524993899905	-15.2575741662516	-13.4474246137295	31.65	26.9	37.74	-0.474638470956676	-0.446483057571487	-0.418327644186299	-0.462581639635877	-0.435141433910254	-0.407701228184631	-0.478652516478604	-0.449451191493522	-0.422645581868136	-0.422952034279938	32.8678839022267	-0.0520761721593997	-51.9680644507355	-0.0480997783461169	-0.0470511546998281	-0.0492857889856395	-0.0213017365317218	-0.0202799247382124	-0.0224574225211919	-0.102787650524116	-0.113927077861832	-0.0774479113162216	0.000180338780246885	0.000176108931838875	0.00736910634082114
16	10.5789757830327	0.1	-0.422945771015534	-0.449662556161121	-0.396228985869946	0.105496213758214	-14.5537929263533	-15.4563320029015	-13.6512538498051	32.23	27.1	38.13	-0.472285030072653	-0.44470696725482	-0.417128904436986	-0.460160238061127	-0.433290176247889	-0.406420114434651	-0.477347186392735	-0.449075242043858	-0.419933869706794	-0.422945771015534	33.1924599241106	-0.0294015030694887	-52.0964881139156	-0.0480997783461169	-0.0470511546998281	-0.0492857889856395	-0.0213017365317218	-0.0202799247382124	-0.0224574225211919	-0.102787650524116	-0.113927077861832	-0.0774479113162216	0.000180338780246885	0.000176108931838875	0.00736910634082114
16	10.5789757830327	0.1	-0.422866676753542	-0.449833888756052	-0.395899464751031	0.104346484774036	-14.6084686702337	-15.5199608924586	-13.6969764480088	31.88	27.02	37.9	-0.479332792042575	-0.451181425242646	-0.423030058442717	-0.46710425258623	-0.439671071784376	-0.412237890982521	-0.483968829724276	-0.456047993929353	-0.425981536322634	-0.422866676753542	33.0144243300276	0.238367663200433	-51.7542767645156	-0.0480997783461169	-0.0470511546998281	-0.0492857889856395	-0.0213017365317218	-0.0202799247382124	-0.0224574225211919	-0.102787650524116	-0.113927077861832	-0.0774479113162216	0.000180338780246885	0.000176108931838875	0.00736910634082114
16	10.5789757830327	0.1	-0.422858958499117	-0.449255193014065	-0.396462723984169	0.109377349377708	-14.5308106844644	-15.4138706239271	-13.6477507450016	32.07	26.99	37.98	-0.473348971101839	-0.446230830307464	-0.41911268951309	-0.461232374193285	-0.434808392678797	-0.408384411164308	-0.477977014809665	-0.450793053949116	-0.42218424514535	-0.422858958499117	33.0547971435386	-0.154608566117196	-52.1466015725425	-0.0480997783461169	-0.0470511546998281	-0.0492857889856395	-0.0213017365317218	-0.0202799247382124	-0.0224574225211919	-0.102787650524116	-0.113927077861832	-0.0774479113162216	0.000180338780246885	0.000176108931838875	0.00736910634082114
16	10.5789757830327	0.1	-0.422807468567264	-0.449819549806981	-0.395795387327547	0.103599149247384	-14.5552233069456	-15.4670432278461	-13.6434033860451	32.16	27.2	37.98	-0.473581467662065	-0.4456626851241	-0.417743902586134	-0.461437922719717	-0.434235031773031	-0.407032140826346	-0.478648300666569	-0.45000891042763	-0.421266312365725	-0.422807468567264	33.146610294292	-0.234106209334579	-52.2828351420713	-0.0480997783461169	-0.0470511546998281	-0.0492857889856395	-0.0213017365317218	-0.0202799247382124	-0.0224574225211919	-0.102787650524116	-0.113927077861832	-0.0774479113162216	0.000180338780246885	0.000176108931838875	0.00736910634082114
16	10.5789757830327	0.1	-0.422763621771408	-0.449792581445991	-0.395734662096826	0.101672358345322	-14.3620965813498	-15.2712788215249	-13.4529143411747	31.86	27.05	37.73	-0.471937515472001	-0.443840509808354	-0.415743504144707	-0.459901958561418	-0.432521495023784	-0.405141031486151	-1.64152552796016	-0.446944190154873	-0.419353584397073	-0.422763621771408	32.9337015002128	0.0621890255787453	-51.8935995602401	-0.0480997783461169	-0.0470511546998281	-0.0492857889856395	-0.0213017365317218	-0.0202799247382124	-0.0224574225211919	-0.102787650524116	-0.113927077861832	-0.0774479113162216	0.000180338780246885	0.000176108931838875	0.00736910634082114
16	10.5789757830327	0.1	-0.422759689822743	-0.449459761078363	-0.396059618567123	0.105593593959567	-14.4942054220543	-15.3925857732439	-13.5958250708646	32.33	27.17	38.1	-0.468879142467436	-0.441513252494121	-0.414147362520806	-0.456820041984459	-0.430157975208008	-0.403495908431557	-1.5515762329102	-0.445091977560487	-0.418659802976872	-0.422759689822743	33.2279742253208	-0.0209443224080037	-52.0969338568403	-0.0480997783461169	-0.0470511546998281	-0.0492857889856395	-0.0213017365317218	-0.0202799247382124	-0.0224574225211919	-0.102787650524116	-0.113927077861832	-0.0774479113162216	0.000180338780246885	0.000176108931838875	0.00736910634082114
16	10.5789757830327	0.1	-0.42274271240279	-0.450099275527659	-0.395386149277921	0.0999270439046032	-14.3271094910007	-15.2428513873897	-13.4113675946117	32.05	27.08	38.01	-0.468290425290591	-0.440157030086648	-0.412023634882705	-0.456306223594773	-0.428892801006762	-0.40147937841875	-0.47336226492327	-0.445027742761723	-0.415877646768954	-0.42274271240279	33.0834363534866	-0.00951099399948905	-52.0285263725443	-0.0480997783461169	-0.0470511546998281	-0.0492857889856395	-0.0213017365317218	-0.0202799247382124	-0.0224574225211919	-0.102787650524116	-0.113927077861832	-0.0774479113162216	0.000180338780246885	0.000176108931838875	0.00736910634082114
16	10.5789757830327	0.1	-0.4227375260445	-0.449192745107308	-0.396282306981693	0.108321421532103	-14.5365515850523	-15.4247818214015	-13.6483213487032	31.77	26.95	37.86	-0.477999848940419	-0.45047440814552	-0.422948967350622	-0.465829699986945	-0.439005072623737	-0.41218044526053	-0.481803178347408	-0.45357603834763	-0.426203803728263	-0.4227375260445	32.9350220840131	0.0755783519278719	-51.8657234129043	-0.0480997783461169	-0.0470511546998281	-0.0492857889856395	-0.0213017365317218	-0.0202799247382124	-0.0224574225211919	-0.102787650524116	-0.113927077861832	-0.0774479113162216	0.000180338780246885	0.000176108931838875	0.00736910634082114
16	10.5789757830327	0.1	-0.42273439203537	-0.449945596760979	-0.395523187309761	0.101829835388007	-14.3447127747752	-15.2520125767002	-13.4374129728501	32.05	27.02	37.85	-0.468632502295777	-0.440754858321228	-0.41287721434668	-0.456640458601176	-0.429476187947956	-0.402311917294736	-0.473877884495686	-0.445599453447865	-0.415892690617495	-0.42273439203537	32.9491455454969	-0.164715554790764	-52.1341279780863	-0.0480997783461169	-0.0470511546998281	-0.0492857889856395	-0.0213017365317218	-0.0202799247382124	-0.0224574225211919	-0.102787650524116	-0.113927077861832	-0.0774479113162216	0.000180338780246885	0.000176108931838875	0.00736910634082114
16	10.5789757830327	0.1	-0.422707678142645	-0.449371762423234	-0.396043593862055	0.104169175785916	-14.4418885002062	-15.3438428191048	-13.5399341813075	32.13	27.07	37.95	-0.47027716605146	-0.442632949019244	-0.414988731987029	-0.458225372652653	-0.431289593997621	-0.404353815342589	-0.473929985494613	-0.447930491154777	-0.419047412326874	-0.422707678142645	33.1054095393451	0.110580385006069	-51.9099222089377	-0.0480997783461169	-0.0470511546998281	-0.0492857889856395	-0.0213017365317218	-0.0202799247382124	-0.0224574225211919	-0.102787650524116	-0.113927077861832	-0.0774479113162216	0.000180338780246885	0.000176108931838875	0.00736910634082114
16	10.5789757830327	0.1	-0.422705417768643	-0.449680199135186	-0.3957306364021	0.103184405393976	-14.4919872925662	-15.4018788916363	-13.5820956934961	32.27	27.33	38.06	-0.470035507387243	-0.442267378417696	-0.41449924944815	-0.457959715266897	-0.430904983791236	-0.403850252315575	-0.473742271690273	-0.446943027990904	-0.418365239533239	-0.422705417768643	33.2765399575524	-0.207554237516157	-52.3222749574815	-0.0480997783461169	-0.0470511546998281	-0.0492857889856395	-0.0213017365317218	-0.0202799247382124	-0.0224574225211919	-0.102787650524116	-0.113927077861832	-0.0774479113162216	0.000180338780246885	0.000176108931838875	0.00736910634082114
16	10.5789757830327	0.1	-0.422678508747781	-0.449659903666751	-0.39569711382881	0.103497194171639	-14.5125039067086	-15.4221470621091	-13.6028607513081	32.01	27.09	38	-0.474427841040356	-0.446444705060926	-0.418461569081495	-0.462296051551662	-0.435028483853788	-0.407760916155913	-0.479474936053025	-0.449863033367923	-0.422602930402789	-0.422678508747781	33.1196067636865	0.0562507849155346	-51.9882913795078	-0.0480997783461169	-0.0470511546998281	-0.0492857889856395	-0.0213017365317218	-0.0202799247382124	-0.0224574225211919	-0.102787650524116	-0.113927077861832	-0.0774479113162216	0.000180338780246885	0.000176108931838875	0.00736910634082114
16	10.5789757830327	0.1	-0.422657320140046	-0.44986409709543	-0.395450543184662	0.103855189916263	-14.5426935517186	-15.4524748714672	-13.6329122319701	32.14	27.06	37.97	-0.473502822571794	-0.445624827208122	-0.417746831844449	-0.461366807262201	-0.434203333042662	-0.407039858823123	-0.476372193272353	-0.449552849385918	-0.420789475591136	-0.422657320140046	33.0435780226078	-0.0575688848826729	-52.0559327925684	-0.0480997783461169	-0.0470511546998281	-0.0492857889856395	-0.0213017365317218	-0.0202799247382124	-0.0224574225211919	-0.102787650524116	-0.113927077861832	-0.0774479113162216	0.000180338780246885	0.000176108931838875	0.00736910634082114
16	10.5789757830327	0.1	-0.422611523176258	-0.449421428552272	-0.395801617800243	0.105549403558798	-14.477324603257	-15.3748686427322	-13.5797805637817	31.97	26.95	37.86	-0.473555288303685	-0.445910386987415	-0.418265485671144	-0.46145458780911	-0.434516093282696	-0.407577598756282	-0.47893832865608	-0.449979764261745	-0.42184059786521	-0.422611523176258	32.9777318928985	0.115735247308506	-51.849608589199	-0.0480997783461169	-0.0470511546998281	-0.0492857889856395	-0.0213017365317218	-0.0202799247382124	-0.0224574225211919	-0.102787650524116	-0.113927077861832	-0.0774479113162216	0.000180338780246885	0.000176108931838875	0.00736910634082114
16	10.5789757830327	0.1	-0.422595961730736	-0.44918876266694	-0.396003160794532	0.107064295952134	-14.463079050155	-15.3526194752504	-13.5735386250595	32.13	27.11	38.07	-0.470583659518474	-0.443317746414469	-0.416051833310464	-0.458524574396988	-0.431957372266867	-0.405390170136747	-0.475167793884616	-0.446460054165195	-0.420052021199769	-0.422595961730736	33.1030332425626	0.0248596671622467	-51.9960013089339	-0.0480997783461169	-0.0470511546998281	-0.0492857889856395	-0.0213017365317218	-0.0202799247382124	-0.0224574225211919	-0.102787650524116	-0.113927077861832	-0.0774479113162216	0.000180338780246885	0.000176108931838875	0.00736910634082114
16	10.5789757830327	0.1	-0.422575983041374	-0.448868248113097	-0.396283717969651	0.109922319049268	-14.5489310574291	-15.4306278647989	-13.6672342500594	31.97	26.97	37.88	-0.475268108261987	-0.448111574038567	-0.420955039815148	-0.463123570934333	-0.43666096827887	-0.410198365623407	-0.479230691530313	-0.450977317236316	-0.424566015160751	-0.422575983041374	33.0375109023466	0.239666778580488	-51.7451787529129	-0.0480997783461169	-0.0470511546998281	-0.0492857889856395	-0.0213017365317218	-0.0202799247382124	-0.0224574225211919	-0.102787650524116	-0.113927077861832	-0.0774479113162216	0.000180338780246885	0.000176108931838875	0.00736910634082114
16	10.5789757830327	0.1	-0.422562365267918	-0.449509329343228	-0.395615401192608	0.104482765401934	-14.5036856181265	-15.407980744222	-13.599390492031	32.12	27.04	37.96	-0.472407461757517	-0.444681845254609	-0.416956228751702	-0.460303545234733	-0.433288308170892	-0.40627307110705	-0.477188219268283	-0.448803084816519	-0.419763312049333	-0.422562365267918	33.0847286978349	0.0422155507895281	-51.9769640148137	-0.0480997783461169	-0.0470511546998281	-0.0492857889856395	-0.0213017365317218	-0.0202799247382124	-0.0224574225211919	-0.102787650524116	-0.113927077861832	-0.0774479113162216	0.000180338780246885	0.000176108931838875	0.00736910634082114
16	10.5789757830327	0.1	-0.422512493127627	-0.448809027443652	-0.396215958811602	0.108321519103046	-14.4610217859372	-15.3446364613917	-13.5774071104826	32.11	27.02	38.02	-0.470633607336098	-0.443532361682569	-0.416431116029039	-0.45857766743724	-0.432170658199662	-0.405763648962084	-0.473555581369558	-0.446138239843198	-0.418694696737268	-0.422512493127627	33.1027659938926	-0.108391788527378	-52.1262309015483	-0.0480997783461169	-0.0470511546998281	-0.0492857889856395	-0.0213017365317218	-0.0202799247382124	-0.0224574225211919	-0.102787650524116	-0.113927077861832	-0.0774479113162216	0.000180338780246885	0.000176108931838875	0.00736910634082114
16	10.5789757830327	0.1	-0.422496022370619	-0.449651429469289	-0.395340615271949	0.103242733308006	-14.4400011114685	-15.3463430993831	-13.533659123554	32.05	27.12	37.66	-0.471496087466692	-0.443649929040475	-0.415803770614259	-0.459430242509658	-0.432296682637599	-0.40516312276554	-0.476468584215317	-0.447890555328142	-0.41927345052986	-0.422496022370619	32.9860072655381	0.12954297722186	-51.853744744208	-0.0480997783461169	-0.0470511546998281	-0.0492857889856395	-0.0213017365317218	-0.0202799247382124	-0.0224574225211919	-0.102787650524116	-0.113927077861832	-0.0774479113162216	0.000180338780246885	0.000176108931838875	0.00736910634082114
16	10.5789757830327	0.1	-0.422486520302457	-0.449525791214332	-0.395447249390581	0.104392125397231	-14.6535869837918	-15.5676711714405	-13.7395027961431	32.16	27.14	37.95	-0.476768287581536	-0.448773968582164	-0.420779649582793	-0.464544611796847	-0.437268028200972	-0.409991444605097	-0.48176856431425	-0.453140360029034	-0.425175797282	-0.422486520302457	33.1680387295175	-0.130417482164601	-52.1905933676772	-0.0480997783461169	-0.0470511546998281	-0.0492857889856395	-0.0213017365317218	-0.0202799247382124	-0.0224574225211919	-0.102787650524116	-0.113927077861832	-0.0774479113162216	0.000180338780246885	0.000176108931838875	0.00736910634082114
16	10.5789757830327	0.1	-0.42248160248393	-0.448924595795248	-0.396038609172613	0.105392492233669	-14.3905755351679	-15.2834836365054	-13.4976674338304	32.11	27.18	38.21	-0.46870771687865	-0.441324371071236	-0.413941025263823	-0.456700356305672	-0.430018517418165	-0.403336678530659	-0.471892500920398	-0.444923692037698	-0.418475493320634	-0.42248160248393	33.2057809785186	0.0076089752987891	-52.0622769505396	-0.0480997783461169	-0.0470511546998281	-0.0492857889856395	-0.0213017365317218	-0.0202799247382124	-0.0224574225211919	-0.102787650524116	-0.113927077861832	-0.0774479113162216	0.000180338780246885	0.000176108931838875	0.00736910634082114
16	10.5789757830327	0.1	-0.422480021780634	-0.449694207047346	-0.395265836513923	0.102827007334632	-14.4179767845344	-15.3249740703464	-13.5109794987224	31.94	27.14	37.94	-0.472485135552797	-0.444521451336056	-0.416557767119315	-0.460418826137699	-0.433169277542919	-0.405919728948139	-0.475460297940559	-0.44904300658107	-0.420792946739863	-0.422480021780634	33.0078388062033	0.102975581065171	-51.8902727185534	-0.0480997783461169	-0.0470511546998281	-0.0492857889856395	-0.0213017365317218	-0.0202799247382124	-0.0224574225211919	-0.102787650524116	-0.113927077861832	-0.0774479113162216	0.000180338780246885	0.000176108931838875	0.00736910634082114
16	10.5789757830327	0.1	-0.422382279226738	-0.449104590520417	-0.395659967933058	0.105426543016182	-14.4180221849196	-15.3124717933797	-13.5235725764596	32.05	27.01	37.97	-0.470504426915279	-0.443020784423606	-0.415537141931932	-0.458464696256592	-0.43168433227664	-0.404903968296688	-0.47562255279072	-0.446111455872304	-0.419183595732606	-0.422382279226738	33.0495641327224	0.135470869588732	-51.8580479609115	-0.0480997783461169	-0.0470511546998281	-0.0492857889856395	-0.0213017365317218	-0.0202799247382124	-0.0224574225211919	-0.102787650524116	-0.113927077861832	-0.0774479113162216	0.000180338780246885	0.000176108931838875	0.00736910634082114
16	10.5789757830327	0.1	-0.422346739858872	-0.44889095297576	-0.395802526741983	0.105715906065035	-14.3417998789141	-15.230158683506	-13.4534410743221	32.16	27.1	38.05	-0.466356211067847	-0.439154153966043	-0.41195209686424	-0.454398353276128	-0.427893785181109	-0.40138921708609	-0.470544308741584	-0.439884279987563	-0.415449291463534	-0.422346739858872	33.1069584017754	0.104306056834194	-51.9172879976136	-0.0480997783461169	-0.0470511546998281	-0.0492857889856395	-0.0213017365317218	-0.0202799247382124	-0.0224574225211919	-0.102787650524116	-0.113927077861832	-0.0774479113162216	0.000180338780246885	0.000176108931838875	0.00736910634082114
16	10.5789757830327	0.1	-0.422325895083598	-0.449504432761765	-0.395147357405432	0.101313344111465	-14.3521560638026	-15.2624992319894	-13.4418128956158	31.87	26.94	37.55	-0.471469742317551	-0.443348577336525	-0.415227412355498	-0.459443142651	-0.432039313191276	-0.404635483731552	-0.476209324605569	-0.447403866260542	-0.418792295374296	-0.422325895083598	32.833196869768	-0.0776078163361788	-51.9774147185019	-0.0480997783461169	-0.0470511546998281	-0.0492857889856395	-0.0213017365317218	-0.0202799247382124	-0.0224574225211919	-0.102787650524116	-0.113927077861832	-0.0774479113162216	0.000180338780246885	0.000176108931838875	0.00736910634082114
16	10.5789757830327	0.1	-0.422193150678386	-0.449332827840075	-0.395053473516698	0.102282791781534	-14.3261548934335	-15.2300443043304	-13.4222654825365	31.75	26.82	37.56	-0.472313515378072	-0.444282133679966	-0.416250751981859	-0.460293435746395	-0.432975434947261	-0.405657434148127	-0.476695935361437	-0.450324697341632	-0.419201610230594	-0.422193150678386	32.7568948982586	0.0423891911030859	-51.8291092517539	-0.0480997783461169	-0.0470511546998281	-0.0492857889856395	-0.0213017365317218	-0.0202799247382124	-0.0224574225211919	-0.102787650524116	-0.113927077861832	-0.0774479113162216	0.000180338780246885	0.000176108931838875	0.00736910634082114
16	10.5789757830327	0.1	-0.422143611647254	-0.448998046779292	-0.395289176515217	0.103866373797221	-14.3084986999691	-15.2035751657144	-13.4134222342239	32.01	27.11	37.87	-0.467625777061608	-0.440095355877019	-0.412564934692429	-0.455666748242478	-0.428840388118034	-0.40201402799359	-0.469859920867987	-0.442189431172858	-0.41721370750494	-0.422143611647254	33.0438639655122	0.01398823931852	-51.9859311666497	-0.0480997783461169	-0.0470511546998281	-0.0492857889856395	-0.0213017365317218	-0.0202799247382124	-0.0224574225211919	-0.102787650524116	-0.113927077861832	-0.0774479113162216	0.000180338780246885	0.000176108931838875	0.00736910634082114
16	10.5789757830327	0.1	-0.422117848114135	-0.448702245912491	-0.39553345031578	0.105426167269067	-14.3793944624521	-15.271449503216	-13.4873394216882	32.06	27.04	38.03	-0.469048046699938	-0.441649424563184	-0.414250802426429	-0.457042636974428	-0.430345289871181	-0.403647942767934	-0.473552520555446	-0.446278206179479	-0.41713887977212	-0.422117848114135	33.1120969523559	0.0418639106580476	-51.9850938810617	-0.0480997783461169	-0.0470511546998281	-0.0492857889856395	-0.0213017365317218	-0.0202799247382124	-0.0224574225211919	-0.102787650524116	-0.113927077861832	-0.0774479113162216	0.000180338780246885	0.000176108931838875	0.00736910634082114
16	10.5789757830327	0.1	-0.422039489236917	-0.448522161420238	-0.395556817053596	0.106693985855969	-14.5029034936451	-15.3966251546642	-13.609181832626	32.14	27.22	37.89	-0.471728512743095	-0.444346278927322	-0.416964045111548	-0.459637029332084	-0.432956664953912	-0.406276300575741	-0.475316467657193	-0.447747892532811	-0.421737380269081	-0.422039489236917	33.1246686985094	0.192762927548659	-51.8441921256791	-0.0480997783461169	-0.0470511546998281	-0.0492857889856395	-0.0213017365317218	-0.0202799247382124	-0.0224574225211919	-0.102787650524116	-0.113927077861832	-0.0774479113162216	0.000180338780246885	0.000176108931838875	0.00736910634082114
16	10.5789757830327	0.1	-0.422037993758143	-0.448675171001133	-0.395400816515152	0.103415392221578	-14.2002446793404	-15.0907080167232	-13.3097813419577	32.11	27.1	37.94	-0.462783892958133	-0.435476221949336	-0.408168550940539	-0.450928110901154	-0.424320018682567	-0.397711926463979	-0.466170674152128	-0.43884499549457	-0.41085079391871	-0.422037993758143	33.041351486751	0.0772068117315192	-51.9291943616943	-0.0480997783461169	-0.0470511546998281	-0.0492857889856395	-0.0213017365317218	-0.0202799247382124	-0.0224574225211919	-0.102787650524116	-0.113927077861832	-0.0774479113162216	0.000180338780246885	0.000176108931838875	0.00736910634082114
16	10.5789757830327	0.1	-0.422028226670374	-0.448710670594648	-0.3953457827461	0.105629258067411	-14.34491466393	-15.2338738333505	-13.4559554945094	32.05	27.02	37.98	-0.468088924199467	-0.440774011011703	-0.413459097823939	-0.4561109972891	-0.429495045381579	-0.402879093474058	-0.472901293628657	-0.445599453447865	-0.418072223807608	-0.422028226670374	32.9933438187151	-0.105667995963468	-52.0858595953803	-0.0480997783461169	-0.0470511546998281	-0.0492857889856395	-0.0213017365317218	-0.0202799247382124	-0.0224574225211919	-0.102787650524116	-0.113927077861832	-0.0774479113162216	0.000180338780246885	0.000176108931838875	0.00736910634082114
16	10.5789757830327	0.1	-0.422003745656159	-0.448987937414899	-0.395019553897419	0.102727613615631	-14.3775849127932	-15.2825288204216	-13.4726410051648	32.13	27.19	37.9	-0.468404444974341	-0.440668214029422	-0.412931983084503	-0.456400741453418	-0.429375301143863	-0.402349860834308	-0.473141031256177	-0.444764120486426	-0.417141228797831	-0.422003745656159	33.1067737521053	-0.0675469532478589	-52.1039925193473	-0.0480997783461169	-0.0470511546998281	-0.0492857889856395	-0.0213017365317218	-0.0202799247382124	-0.0224574225211919	-0.102787650524116	-0.113927077861832	-0.0774479113162216	0.000180338780246885	0.000176108931838875	0.00736910634082114
16	10.5789757830327	0.1	-0.421971702988741	-0.4485218422308	-0.395421563746683	0.105937277487397	-14.4817980375664	-15.3777799538943	-13.5858161212386	31.89	27.08	37.81	-0.474744539766807	-0.447083686003666	-0.419422832240525	-0.462630075259445	-0.435675067278799	-0.408720059298153	-0.478985271177521	-0.452752414630008	-0.423625040294588	-0.421971702988741	33.0639280254521	-0.0487740165442857	-52.0508541683818	-0.0480997783461169	-0.0470511546998281	-0.0492857889856395	-0.0213017365317218	-0.0202799247382124	-0.0224574225211919	-0.102787650524116	-0.113927077861832	-0.0774479113162216	0.000180338780246885	0.000176108931838875	0.00736910634082114
16	10.5789757830327	0.1	-0.421875260724178	-0.448393801521765	-0.395356719926591	0.105839107008885	-14.3957606844019	-15.2868813976369	-13.5046399711669	31.86	26.91	37.74	-0.472461862516911	-0.444920564789077	-0.417379267061243	-0.460413571810653	-0.433574607091635	-0.406735642372618	-0.477138738964198	-0.449166019210779	-0.420758034901831	-0.421875260724178	32.9315191172524	-0.0120697455513162	-51.9524245093764	-0.0480997783461169	-0.0470511546998281	-0.0492857889856395	-0.0213017365317218	-0.0202799247382124	-0.0224574225211919	-0.102787650524116	-0.113927077861832	-0.0774479113162216	0.000180338780246885	0.000176108931838875	0.00736910634082114
16	10.5789757830327	0.1	-0.421863007384469	-0.449271963988953	-0.394454050779985	0.0997182809857535	-14.2676607108944	-15.1806627871384	-13.3546586346505	32	26.94	37.77	-0.467198760814408	-0.439100288130886	-0.411001815447363	-0.455254838012305	-0.427874701969924	-0.400494565927544	-0.471419236508161	-0.443484808461525	-0.414887816128837	-0.421863007384469	32.9218460172394	-0.151875489638952	-52.1063803801753	-0.0480997783461169	-0.0470511546998281	-0.0492857889856395	-0.0213017365317218	-0.0202799247382124	-0.0224574225211919	-0.102787650524116	-0.113927077861832	-0.0774479113162216	0.000180338780246885	0.000176108931838875	0.00736910634082114
16	10.5789757830327	0.1	-0.421856632000422	-0.448430221621757	-0.395283042379086	0.105262875056008	-14.3761377379394	-15.2687636872161	-13.4835117886627	31.99	26.98	37.92	-0.469969075235075	-0.442494251437545	-0.415019427640014	-0.457955217680855	-0.431182735030486	-0.404410252380117	-1.54972839355474	-0.447535556544747	-0.419522751730365	-0.421856632000422	33.0056164174773	-0.030312693998145	-52.002926384686	-0.0480997783461169	-0.0470511546998281	-0.0492857889856395	-0.0213017365317218	-0.0202799247382124	-0.0224574225211919	-0.102787650524116	-0.113927077861832	-0.0774479113162216	0.000180338780246885	0.000176108931838875	0.00736910634082114
16	10.5789757830327	0.1	-0.421843514726141	-0.448424160464928	-0.395262868987353	0.107212992056305	-14.5257080565235	-15.4184063444395	-13.6330097686075	32.14	27.1	38.13	-0.4723484216743	-0.44500028867607	-0.41765215567784	-0.460240337026902	-0.433593240581556	-0.40694614413621	-0.476271415344331	-0.450218913174362	-0.421579423314539	-0.421843514726141	33.1748379765874	-0.202322624285738	-52.2525639189731	-0.0480997783461169	-0.0470511546998281	-0.0492857889856395	-0.0213017365317218	-0.0202799247382124	-0.0224574225211919	-0.102787650524116	-0.113927077861832	-0.0774479113162216	0.000180338780246885	0.000176108931838875	0.00736910634082114
16	10.5789757830327	0.1	-0.421835201306385	-0.44943428401594	-0.39423611859683	0.0976785091341853	-14.1805904592589	-15.0984846513865	-13.2626962671313	32.03	26.99	37.83	-0.464226474198702	-0.43600438474155	-0.407782295284397	-0.452351864886153	-0.424851678002235	-0.397351491118317	-0.46860015439084	-0.440257313935356	-0.410925797862571	-0.421835201306385	32.9315109008755	-0.188629490207982	-52.1517672554573	-0.0480997783461169	-0.0470511546998281	-0.0492857889856395	-0.0213017365317218	-0.0202799247382124	-0.0224574225211919	-0.102787650524116	-0.113927077861832	-0.0774479113162216	0.000180338780246885	0.000176108931838875	0.00736910634082114
16	10.5789757830327	0.1	-0.421835101454723	-0.448835495936863	-0.394834706972583	0.102342450269893	-14.4439391096239	-15.3549640268919	-13.5329141923559	32	27.17	38	-0.472454704686596	-0.44442350855379	-0.416392312420985	-0.460374781426977	-0.433060298864384	-0.405745816301792	-0.476490429012604	-0.448482286411242	-0.419833602426678	-0.421835101454723	33.1056378188847	0.0182089290262654	-52.0066635281103	-0.0480997783461169	-0.0470511546998281	-0.0492857889856395	-0.0213017365317218	-0.0202799247382124	-0.0224574225211919	-0.102787650524116	-0.113927077861832	-0.0774479113162216	0.000180338780246885	0.000176108931838875	0.00736910634082114
16	10.5789757830327	0.1	-0.421815458888048	-0.448557243471672	-0.395073674304424	0.104604801621394	-14.3171002832456	-15.2091802883522	-13.4250202781389	31.88	27.01	37.84	-0.46975721870087	-0.442204055801059	-0.414650892901249	-0.457773313121949	-0.430923054806564	-0.40407279649118	-0.474755081511851	-0.446804966434116	-0.418794069514125	-0.421815458888048	32.9390812485017	0.129681037925085	-51.8160811010111	-0.0480997783461169	-0.0470511546998281	-0.0492857889856395	-0.0213017365317218	-0.0202799247382124	-0.0224574225211919	-0.102787650524116	-0.113927077861832	-0.0774479113162216	0.000180338780246885	0.000176108931838875	0.00736910634082114
16	10.5789757830327	0.1	-0.421806171330883	-0.449218575538616	-0.39439376712315	0.103240560791689	-14.6133153760833	-15.5305463793209	-13.6960843728458	31.82	27.01	37.68	-0.480632095306581	-0.452246058640594	-0.423860021974607	-0.468385146738841	-0.440722412437563	-0.413059678136285	-0.484153097213964	-0.455019372115273	-0.426450097768752	-0.421806171330883	32.9216230923893	-0.04693388225166	-51.9945268076631	-0.0480997783461169	-0.0470511546998281	-0.0492857889856395	-0.0213017365317218	-0.0202799247382124	-0.0224574225211919	-0.102787650524116	-0.113927077861832	-0.0774479113162216	0.000180338780246885	0.000176108931838875	0.00736910634082114
16	10.5789757830327	0.1	-0.421768151990181	-0.448760575075388	-0.394775728904974	0.105436297046583	-14.6518880555875	-15.5607989805003	-13.7429771306747	32.09	27.29	37.88	-0.477490207318606	-0.449599861423475	-0.421709515528344	-0.465262032490976	-0.438085937946724	-0.410909843402472	-0.482258602027659	-0.453291916622944	-0.425036876949253	-0.421768151990181	33.1152112949257	-0.0217909012328348	-52.0614721071959	-0.0480997783461169	-0.0470511546998281	-0.0492857889856395	-0.0213017365317218	-0.0202799247382124	-0.0224574225211919	-0.102787650524116	-0.113927077861832	-0.0774479113162216	0.000180338780246885	0.000176108931838875	0.00736910634082114
16	10.5789757830327	0.1	-0.42172432386406	-0.448468797356906	-0.394979850371214	0.105600309235391	-14.3803738487481	-15.2716670006147	-13.4890806968815	31.8	26.97	37.8	-0.472882152782333	-0.445283553074923	-0.417684953367514	-0.460836649303059	-0.433941055676219	-0.407045462049379	-0.478032995406766	-0.450329978542143	-0.421012779201512	-0.42172432386406	32.8744780410894	0.0750105276704344	-51.8458714276141	-0.0480997783461169	-0.0470511546998281	-0.0492857889856395	-0.0213017365317218	-0.0202799247382124	-0.0224574225211919	-0.102787650524116	-0.113927077861832	-0.0774479113162216	0.000180338780246885	0.000176108931838875	0.00736910634082114
16	10.5789757830327	0.1	-0.421685166657095	-0.448994601727609	-0.394375731586581	0.099740427823991	-14.1226648151611	-15.0262770033083	-13.2190526270139	31.92	26.82	37.89	-0.463575051149744	-0.435697748858057	-0.407820446566369	-0.451740805656058	-0.42457516124631	-0.397409516836562	-0.469098276730612	-0.441608961103584	-0.4122438711744	-0.421685166657095	32.8452797547887	0.0106200876647127	-51.8970359260557	-0.0480997783461169	-0.0470511546998281	-0.0492857889856395	-0.0213017365317218	-0.0202799247382124	-0.0224574225211919	-0.102787650524116	-0.113927077861832	-0.0774479113162216	0.000180338780246885	0.000176108931838875	0.00736910634082114
16	10.5789757830327	0.1	-0.421659267854352	-0.448927524564011	-0.394391011144693	0.102168221535359	-14.3663407901842	-15.273331632083	-13.4593499482853	31.86	26.96	37.76	-0.471978067725947	-0.443950143281137	-0.415922218836328	-0.459941130249686	-0.43262800676111	-0.405314883272533	-0.475441061261644	-0.44668286834357	-0.419535811658079	-0.421659267854352	32.887517515768	-0.107573917208654	-52.0377780287135	-0.0480997783461169	-0.0470511546998281	-0.0492857889856395	-0.0213017365317218	-0.0202799247382124	-0.0224574225211919	-0.102787650524116	-0.113927077861832	-0.0774479113162216	0.000180338780246885	0.000176108931838875	0.00736910634082114
16	10.5789757830327	0.1	-0.421637643807879	-0.449245060942542	-0.394030226673217	0.0975993578103016	-14.2196357269591	-15.1404708088152	-13.298800645103	31.81	27.01	37.69	-0.468647497637911	-0.440144615376297	-0.411641733114682	-0.456707250817141	-0.428930567779938	-0.401153884742735	-0.473190295258661	-0.444482262638385	-0.415507011760928	-0.421637643807879	32.8620075764967	0.0346659670291718	-51.8963535085032	-0.0480997783461169	-0.0470511546998281	-0.0492857889856395	-0.0213017365317218	-0.0202799247382124	-0.0224574225211919	-0.102787650524116	-0.113927077861832	-0.0774479113162216	0.000180338780246885	0.000176108931838875	0.00736910634082114
16	10.5789757830327	0.1	-0.421596016634156	-0.448536917213551	-0.394655116054762	0.101341857864266	-14.3753722850135	-15.2870452878822	-13.4636992821448	32.23	27.23	38.1	-0.467084744853469	-0.43922922772013	-0.411373710586792	-0.455093045663183	-0.42795267708893	-0.400812308514678	-0.470337149123323	-0.442686076596309	-0.414672226141155	-0.421596016634156	33.2829956573848	-0.163115161568928	-52.2764101578966	-0.0480997783461169	-0.0470511546998281	-0.0492857889856395	-0.0213017365317218	-0.0202799247382124	-0.0224574225211919	-0.102787650524116	-0.113927077861832	-0.0774479113162216	0.000180338780246885	0.000176108931838875	0.00736910634082114
16	10.5789757830327	0.1	-0.42148482837404	-0.448528548921699	-0.394441107826381	0.102663058945255	-14.2797053723214	-15.1788034891954	-13.3806072554473	31.94	26.86	37.85	-0.467880994230252	-0.440166627868436	-0.41245226150662	-0.455930792651046	-0.428924282066122	-0.401917771481197	-0.47273270837985	-0.445117458032118	-0.413812660478067	-0.42148482837404	32.9271417363212	0.0688033131444608	-51.870420401316	-0.0480997783461169	-0.0470511546998281	-0.0492857889856395	-0.0213017365317218	-0.0202799247382124	-0.0224574225211919	-0.102787650524116	-0.113927077861832	-0.0774479113162216	0.000180338780246885	0.000176108931838875	0.00736910634082114
16	10.5789757830327	0.1	-0.42147310636939	-0.448472697513863	-0.394473515224917	0.103121312144252	-14.4126314133205	-15.3178492126533	-13.5074136139876	31.98	27.14	37.78	-0.47160601952356	-0.443736169310346	-0.415866319097132	-0.459552217944487	-0.432394694611341	-0.405237171278196	-1.64371297399757	-0.447181672617278	-0.420624377465408	-0.42147310636939	33.0512897994951	0.0840022031537494	-51.9204939814998	-0.0480997783461169	-0.0470511546998281	-0.0492857889856395	-0.0213017365317218	-0.0202799247382124	-0.0224574225211919	-0.102787650524116	-0.113927077861832	-0.0774479113162216	0.000180338780246885	0.000176108931838875	0.00736910634082114
16	10.5789757830327	0.1	-0.421273435844993	-0.44847037772916	-0.394076493960825	0.100623627718563	-14.334882349171	-15.2475907595002	-13.4221739388418	32.06	27.06	38.04	-0.46827471552564	-0.440244171032014	-0.412213626538388	-0.456288489838714	-0.428975431088581	-0.401662372338449	-0.473645908998401	-0.444122342393763	-0.416705050022457	-0.421273435844993	33.0867058399855	0.0674749368474127	-51.9458904667772	-0.0480997783461169	-0.0470511546998281	-0.0492857889856395	-0.0213017365317218	-0.0202799247382124	-0.0224574225211919	-0.102787650524116	-0.113927077861832	-0.0774479113162216	0.000180338780246885	0.000176108931838875	0.00736910634082114
16	10.5789757830327	0.1	-0.42124770921257	-0.448220259859778	-0.394275158565362	0.104037451996267	-14.360940808066	-15.2584732067551	-13.4634084093768	32	27.09	37.7	-0.469586819412347	-0.441964830061972	-0.414342840711597	-0.457581746067088	-0.430665917951196	-0.403750089835305	-1.54972839355474	-0.447632303880451	-0.419152526858506	-0.42124770921257	32.8879997665104	-0.14826602111968	-52.0877798211575	-0.0480997783461169	-0.0470511546998281	-0.0492857889856395	-0.0213017365317218	-0.0202799247382124	-0.0224574225211919	-0.102787650524116	-0.113927077861832	-0.0774479113162216	0.000180338780246885	0.000176108931838875	0.00736910634082114
16	10.5789757830327	0.1	-0.421242020562209	-0.448068294902449	-0.394415746221968	0.103687991229182	-14.3793568276916	-15.2797288800263	-13.4789847753569	31.85	26.99	37.71	-0.472346554364137	-0.444513099994275	-0.416679645624414	-0.460302805208712	-0.433179039815011	-0.40605527442131	-1.64362513733516	-0.449750920859219	-0.421823775649192	-0.421242020562209	32.9439870847768	0.110385270739451	-51.8415739817056	-0.0480997783461169	-0.0470511546998281	-0.0492857889856395	-0.0213017365317218	-0.0202799247382124	-0.0224574225211919	-0.102787650524116	-0.113927077861832	-0.0774479113162216	0.000180338780246885	0.000176108931838875	0.00736910634082114
16	10.5789757830327	0.1	-0.42120949800001	-0.44821839968264	-0.394200596317381	0.105261003279922	-14.6029337995123	-15.5096507086046	-13.6962168904201	32.04	27.19	37.83	-0.476652139219485	-0.448786356649313	-0.420920574079141	-0.464456434579971	-0.437303630775259	-0.410150826970547	-0.479573443137535	-0.453670081347154	-0.424379116564351	-0.42120949800001	33.0640084736438	-0.000611086577772252	-52.0179156795908	-0.0480997783461169	-0.0470511546998281	-0.0492857889856395	-0.0213017365317218	-0.0202799247382124	-0.0224574225211919	-0.102787650524116	-0.113927077861832	-0.0774479113162216	0.000180338780246885	0.000176108931838875	0.00736910634082114
16	10.5789757830327	0.1	-0.421168934537375	-0.447778573232377	-0.394559295842373	0.108139846416194	-14.7227620877109	-15.6232169931085	-13.8223071823133	32.16	27.17	38.15	-0.478450278602137	-0.45087446623608	-0.423298653870023	-0.466183192045098	-0.439314401688023	-0.412445611330948	-0.482478929755921	-0.455453119963911	-0.427908929616571	-0.421168934537375	33.2322000408459	-0.107448584656214	-52.1880183233101	-0.0480997783461169	-0.0470511546998281	-0.0492857889856395	-0.0213017365317218	-0.0202799247382124	-0.0224574225211919	-0.102787650524116	-0.113927077861832	-0.0774479113162216	0.000180338780246885	0.000176108931838875	0.00736910634082114
16	10.5789757830327	0.1	-0.421104919852264	-0.448500272739584	-0.393709566964943	0.100048824961729	-14.3078171282725	-15.2217073415368	-13.3939269150083	31.71	26.92	37.6	-0.472664888388537	-0.444286743548425	-0.415908598708313	-0.460645142968248	-0.432988646985196	-0.405332151002144	-0.477837462794685	-0.448333802411084	-0.420270476597456	-0.421104919852264	32.8314912316232	0.0912331325041334	-51.8165687403801	-0.0480997783461169	-0.0470511546998281	-0.0492857889856395	-0.0213017365317218	-0.0202799247382124	-0.0224574225211919	-0.102787650524116	-0.113927077861832	-0.0774479113162216	0.000180338780246885	0.000176108931838875	0.00736910634082114
16	10.5789757830327	0.1	-0.421013089762277	-0.447565013053785	-0.394461166470769	0.105337656056277	-14.3487502185397	-15.2393221382135	-13.4581782988659	32.03	27.03	37.77	-0.468471083174313	-0.441094065478228	-0.413717047782144	-0.456486610024829	-0.429809953877783	-0.403133297730737	-0.471940548732471	-0.444221592342199	-0.418218357529607	-0.421013089762277	32.9965999798846	-0.116964872505498	-52.0881546034222	-0.0480997783461169	-0.0470511546998281	-0.0492857889856395	-0.0213017365317218	-0.0202799247382124	-0.0224574225211919	-0.102787650524116	-0.113927077861832	-0.0774479113162216	0.000180338780246885	0.000176108931838875	0.00736910634082114
16	10.5789757830327	0.1	-0.420981081506424	-0.448085595304634	-0.393876567708215	0.102955442012371	-14.4649636102382	-15.3742838703263	-13.5556433501501	32.08	27.08	38.02	-0.471973428870922	-0.444058307443775	-0.416143186016628	-0.459889639340432	-0.432689220121947	-0.405488800903462	-0.476768853987748	-0.447796730415359	-0.419639925949671	-0.420981081506424	33.0722482651379	0.10865724242595	-51.9006448153034	-0.0480997783461169	-0.0470511546998281	-0.0492857889856395	-0.0213017365317218	-0.0202799247382124	-0.0224574225211919	-0.102787650524116	-0.113927077861832	-0.0774479113162216	0.000180338780246885	0.000176108931838875	0.00736910634082114
16	10.5789757830327	0.1	-0.420889679959301	-0.447825273315787	-0.393954086602815	0.104231301691267	-14.4043870183474	-15.3036998909147	-13.5050741457802	32.07	27.03	37.79	-0.469937882827143	-0.442322261092144	-0.414706639357144	-0.45790818319463	-0.430999479643452	-0.404090776092274	-0.472957796820549	-0.446733778909841	-0.419123643003685	-0.420889679959301	33.0028935796989	0.060839943118675	-51.9202432163181	-0.0480997783461169	-0.0470511546998281	-0.0492857889856395	-0.0213017365317218	-0.0202799247382124	-0.0224574225211919	-0.102787650524116	-0.113927077861832	-0.0774479113162216	0.000180338780246885	0.000176108931838875	0.00736910634082114
16	10.5789757830327	0.1	-0.420876530979219	-0.448208137131437	-0.393544924827001	0.101081961749473	-14.5082182779814	-15.4296315543051	-13.5868050016577	31.93	26.99	37.76	-0.47588260933298	-0.447464266829615	-0.41904592432625	-0.46373211479043	-0.436039364920045	-0.408346615049661	-0.480594371795786	-0.451848595057812	-0.424083926234764	-0.420876530979219	32.9579908552789	0.0655792311959672	-51.8942917971786	-0.0480997783461169	-0.0470511546998281	-0.0492857889856395	-0.0213017365317218	-0.0202799247382124	-0.0224574225211919	-0.102787650524116	-0.113927077861832	-0.0774479113162216	0.000180338780246885	0.000176108931838875	0.00736910634082114
16	10.5789757830327	0.1	-0.420849666965195	-0.44785269215685	-0.39384664177354	0.101940515664082	-14.2164572635933	-15.1151012874716	-13.3178132397149	31.81	26.85	37.79	-0.467789845962271	-0.439978153436373	-0.412166460910475	-0.455870353335223	-0.428767315062661	-0.401664276790098	-0.4712616097363	-0.444512136911425	-0.417209451748588	-0.420849666965195	32.8687851640422	-0.0502622581413297	-51.9715197986789	-0.0480997783461169	-0.0470511546998281	-0.0492857889856395	-0.0213017365317218	-0.0202799247382124	-0.0224574225211919	-0.102787650524116	-0.113927077861832	-0.0774479113162216	0.000180338780246885	0.000176108931838875	0.00736910634082114
16	10.5789757830327	0.1	-0.420847577775114	-0.448065064664598	-0.393630090885629	0.102164692582481	-14.4431658488951	-15.3550244309142	-13.531307266876	32.05	27.26	37.91	-0.471726975526569	-0.443713455070177	-0.415699934613784	-0.45965468291687	-0.432358075915765	-0.405061468914661	-0.474898592071732	-0.448458764489299	-0.419111396608952	-0.420847577775114	33.0873028896429	0.0456700887785901	-51.9864221520993	-0.0480997783461169	-0.0470511546998281	-0.0492857889856395	-0.0213017365317218	-0.0202799247382124	-0.0224574225211919	-0.102787650524116	-0.113927077861832	-0.0774479113162216	0.000180338780246885	0.000176108931838875	0.00736910634082114
16	10.5789757830327	0.1	-0.420783898573984	-0.448300642844473	-0.393267154303494	0.0991072532665922	-14.3722400575872	-15.2950780285289	-13.4494020866456	31.99	27.01	37.72	-0.470832354189016	-0.442424393563838	-0.414016432938659	-0.458797232514171	-0.431115418381723	-0.403433604249275	-0.474812333050889	-0.445327347392142	-0.41828248632458	-0.420783898573984	33.0024431032715	0.215337638210843	-51.7724265516964	-0.0480997783461169	-0.0470511546998281	-0.0492857889856395	-0.0213017365317218	-0.0202799247382124	-0.0224574225211919	-0.102787650524116	-0.113927077861832	-0.0774479113162216	0.000180338780246885	0.000176108931838875	0.00736910634082114
16	10.5789757830327	0.1	-0.42077056735174	-0.447690502009565	-0.393850632693915	0.103031379728326	-14.3661750482478	-15.2689140143334	-13.4634360821622	31.91	27.08	37.88	-0.471223766796401	-0.443363759487865	-0.41550375217933	-0.459196728823144	-0.432047792113005	-0.404898855402867	-0.475278563918397	-0.447763707953842	-0.418486965645446	-0.42077056735174	33.0271040958044	-0.18857636872994	-52.1785969191552	-0.0480997783461169	-0.0470511546998281	-0.0492857889856395	-0.0213017365317218	-0.0202799247382124	-0.0224574225211919	-0.102787650524116	-0.113927077861832	-0.0774479113162216	0.000180338780246885	0.000176108931838875	0.00736910634082114
16	10.5789757830327	0.1	-0.42076870630688	-0.448032740428343	-0.393504672185416	0.100456102257532	-14.3481813737072	-15.2625831162268	-13.4337796311876	32.06	27.05	37.94	-0.46876662217841	-0.440682187657019	-0.412597753135628	-0.45676827869388	-0.429402680958245	-0.40203708322261	-0.473002654519151	-0.443921012152545	-0.416284700564525	-0.42076870630688	33.0277761125945	-0.0126901677651663	-52.0025643400408	-0.0480997783461169	-0.0470511546998281	-0.0492857889856395	-0.0213017365317218	-0.0202799247382124	-0.0224574225211919	-0.102787650524116	-0.113927077861832	-0.0774479113162216	0.000180338780246885	0.000176108931838875	0.00736910634082114
16	10.5789757830327	0.1	-0.420708929121929	-0.448132546138571	-0.393285312105288	0.102216118494507	-14.46194699539	-15.3747354592843	-13.5491585314956	32.06	27.02	37.65	-0.472295840074763	-0.444255930347069	-0.416216020619374	-0.46020843740835	-0.432886149245043	-0.405563861081737	-0.47671550774984	-0.447469132835149	-0.420260521857915	-0.420708929121929	32.927988702452	0.051509726937134	-51.9000419558242	-0.0480997783461169	-0.0470511546998281	-0.0492857889856395	-0.0213017365317218	-0.0202799247382124	-0.0224574225211919	-0.102787650524116	-0.113927077861832	-0.0774479113162216	0.000180338780246885	0.000176108931838875	0.00736910634082114
16	10.5789757830327	0.1	-0.420683195072715	-0.447094226736448	-0.394272163408982	0.10960436771995	-14.6319925806192	-15.5201669167911	-13.7438182444474	31.9	26.92	37.86	-0.479109990741238	-0.451691909462775	-0.424273828184312	-0.466883670642777	-0.440165266358478	-0.41344686207418	-0.482879965184177	-0.455498262397406	-0.4274244458202	-0.420683195072715	32.9895590147057	-0.0608751030423048	-52.0357994741243	-0.0480997783461169	-0.0470511546998281	-0.0492857889856395	-0.0213017365317218	-0.0202799247382124	-0.0224574225211919	-0.102787650524116	-0.113927077861832	-0.0774479113162216	0.000180338780246885	0.000176108931838875	0.00736910634082114
16	10.5789757830327	0.1	-0.420566091091678	-0.447629988361561	-0.393502193821796	0.102050817037607	-14.3497050614532	-15.2562258741586	-13.4431842487479	32.05	27.22	38	-0.468795311441854	-0.440939620904357	-0.41308393036686	-0.456799603413216	-0.429656694600426	-0.402513785787635	-0.47584406457625	-0.444564724715684	-0.417437603923017	-0.420566091091678	33.1199448625747	0.107499074122356	-51.929287159492	-0.0480997783461169	-0.0470511546998281	-0.0492857889856395	-0.0213017365317218	-0.0202799247382124	-0.0224574225211919	-0.102787650524116	-0.113927077861832	-0.0774479113162216	0.000180338780246885	0.000176108931838875	0.00736910634082114
16	10.5789757830327	0.1	-0.420545366524903	-0.447427074947669	-0.393663658102137	0.103785718715887	-14.2882665441064	-15.1824648498215	-13.3940682383912	31.97	26.86	37.9	-0.46764568156393	-0.440102856320085	-0.412560031076239	-0.455696238128417	-0.428857196636417	-0.402018155144418	-0.473212371291716	-0.444133402056466	-0.415977867961674	-0.420545366524903	32.9571189135118	-0.0391834930913079	-51.9881188694609	-0.0480997783461169	-0.0470511546998281	-0.0492857889856395	-0.0213017365317218	-0.0202799247382124	-0.0224574225211919	-0.102787650524116	-0.113927077861832	-0.0774479113162216	0.000180338780246885	0.000176108931838875	0.00736910634082114
16	10.5789757830327	0.1	-0.420511621504255	-0.447581144601938	-0.393442098406573	0.102298782132151	-14.4565801611185	-15.3686191659196	-13.5445411563173	31.97	27.02	37.84	-0.473388707914543	-0.445295815417871	-0.417202922921199	-0.461292654830755	-0.433917593396032	-0.406542531961308	-0.477738515397431	-0.44855816118252	-0.420773065860709	-0.420511621504255	33.0273295254298	-0.0983741929353314	-52.0882113348217	-0.0480997783461169	-0.0470511546998281	-0.0492857889856395	-0.0213017365317218	-0.0202799247382124	-0.0224574225211919	-0.102787650524116	-0.113927077861832	-0.0774479113162216	0.000180338780246885	0.000176108931838875	0.00736910634082114
16	10.5789757830327	0.1	-0.42049836472077	-0.447526467254261	-0.393470262187279	0.100487767666201	-14.2225355626301	-15.1287711940859	-13.3162999311743	31.94	26.99	37.83	-0.466348255777076	-0.438413309796952	-0.410478363816828	-0.45443734528446	-0.427215880350021	-0.399994415415582	-0.471431994793353	-0.442192149711455	-0.414108675070094	-0.42049836472077	33.0134957552121	-0.256734973689424	-52.2397140344904	-0.0480997783461169	-0.0470511546998281	-0.0492857889856395	-0.0213017365317218	-0.0202799247382124	-0.0224574225211919	-0.102787650524116	-0.113927077861832	-0.0774479113162216	0.000180338780246885	0.000176108931838875	0.00736910634082114
16	10.5789757830327	0.1	-0.420401702486036	-0.447296632559531	-0.393506772412541	0.101657174614316	-14.2056362338199	-15.1049886206553	-13.3062838469845	32.04	27.02	38.03	-0.464214329471908	-0.436574966364885	-0.408935603257861	-0.452336838446652	-0.425404662228109	-0.398472486009567	-0.469601360757293	-0.440870227103277	-0.412199053106314	-0.420401702486036	33.0312615277036	-0.0874402406473818	-52.0773187349613	-0.0480997783461169	-0.0470511546998281	-0.0492857889856395	-0.0213017365317218	-0.0202799247382124	-0.0224574225211919	-0.102787650524116	-0.113927077861832	-0.0774479113162216	0.000180338780246885	0.000176108931838875	0.00736910634082114
16	10.5789757830327	0.1	-0.420384123859259	-0.447323152242433	-0.393445095476086	0.104205533490201	-14.4791350500639	-15.3832394520614	-13.5750306480664	31.94	27.01	38	-0.47428156745195	-0.44640707103942	-0.418532574626889	-0.462169381554262	-0.435006743045395	-0.407844104536529	-0.479350105281128	-0.449829615708134	-0.424075199033929	-0.420384123859259	33.0389530280347	0.0413811902067761	-51.9506110727381	-0.0480997783461169	-0.0470511546998281	-0.0492857889856395	-0.0213017365317218	-0.0202799247382124	-0.0224574225211919	-0.102787650524116	-0.113927077861832	-0.0774479113162216	0.000180338780246885	0.000176108931838875	0.00736910634082114
16	10.5789757830327	0.1	-0.420350733849277	-0.447065399449899	-0.393636068248655	0.103668371637871	-14.3307165649334	-15.2281377068332	-13.4332954230336	31.89	27.1	37.91	-0.470126278655377	-0.44242090391092	-0.414715529166462	-0.458129685133069	-0.431131290904874	-0.40413289667668	-1.54788055419926	-0.446431412634831	-0.419391578054578	-0.420350733849277	32.9747570183626	-0.0526481218116048	-52.0177569237017	-0.0480997783461169	-0.0470511546998281	-0.0492857889856395	-0.0213017365317218	-0.0202799247382124	-0.0224574225211919	-0.102787650524116	-0.113927077861832	-0.0774479113162216	0.000180338780246885	0.000176108931838875	0.00736910634082114
16	10.5789757830327	0.1	-0.420269578316873	-0.447030679486181	-0.393508477147564	0.104536643833304	-14.4100423446933	-15.3082402909198	-13.5118443984668	32.11	27.2	38.05	-0.469463531290136	-0.441918158888114	-0.414372786486091	-0.457436757004287	-0.430597045328644	-0.403757333653001	-1.54972839355474	-0.446688524971213	-0.418340823213652	-0.420269578316873	33.1387007830604	0.0215918146713983	-52.0211115577552	-0.0480997783461169	-0.0470511546998281	-0.0492857889856395	-0.0213017365317218	-0.0202799247382124	-0.0224574225211919	-0.102787650524116	-0.113927077861832	-0.0774479113162216	0.000180338780246885	0.000176108931838875	0.00736910634082114
16	10.5789757830327	0.1	-0.420259420423866	-0.447522785042262	-0.39299605580547	0.101643644005445	-14.3932608961536	-15.304559226695	-13.4819625656122	31.93	26.96	37.65	-0.472021983805133	-0.443915794045015	-0.415809604284897	-0.459970013594582	-0.43258144922765	-0.405192884860719	-0.475239848777775	-0.448976839560617	-0.420155331587313	-0.420259420423866	32.8798773311347	0.118792910311461	-51.8068209473644	-0.0480997783461169	-0.0470511546998281	-0.0492857889856395	-0.0213017365317218	-0.0202799247382124	-0.0224574225211919	-0.102787650524116	-0.113927077861832	-0.0774479113162216	0.000180338780246885	0.000176108931838875	0.00736910634082114
16	10.5789757830327	0.1	-0.420222014618816	-0.4469958961563	-0.393448133081332	0.10307513542973	-14.2236700698177	-15.1172428122683	-13.3300973273671	32.06	27.1	38.07	-0.464269717821674	-0.436826964527139	-0.409384211232603	-0.452385978795115	-0.425645667434231	-0.398905356073347	-0.467527376595492	-0.440535914121323	-0.413195794708851	-0.420222014618816	33.0729602583833	-0.00413172056086035	-52.0153989072872	-0.0480997783461169	-0.0470511546998281	-0.0492857889856395	-0.0213017365317218	-0.0202799247382124	-0.0224574225211919	-0.102787650524116	-0.113927077861832	-0.0774479113162216	0.000180338780246885	0.000176108931838875	0.00736910634082114
16	10.5789757830327	0.1	-0.420186713304638	-0.447396174718789	-0.392977251890486	0.101726792249197	-14.2429880318867	-15.1443616139639	-13.3416144498096	32.01	26.96	37.62	-0.465930593642283	-0.438198983760264	-0.410467373878244	-0.454016816970346	-0.426994300269577	-0.399971783568808	-0.469609971075104	-0.442769555657825	-0.412196000269654	-0.420186713304638	32.8687219424144	0.056738632256367	-51.8693533346236	-0.0480997783461169	-0.0470511546998281	-0.0492857889856395	-0.0213017365317218	-0.0202799247382124	-0.0224574225211919	-0.102787650524116	-0.113927077861832	-0.0774479113162216	0.000180338780246885	0.000176108931838875	0.00736910634082114
16	10.5789757830327	0.1	-0.420159489676105	-0.447017518061847	-0.393301461290362	0.102192535851022	-14.1879008270014	-15.0835075186148	-13.2922941353879	32	27.07	37.77	-0.464189349039567	-0.436627385307825	-0.409065421576084	-0.452322069845373	-0.425464744251972	-0.398607418658571	-0.469377807688896	-0.441101536625444	-0.413326460408556	-0.420159489676105	32.9484330168282	-0.000954285469171956	-51.954049876374	-0.0480997783461169	-0.0470511546998281	-0.0492857889856395	-0.0213017365317218	-0.0202799247382124	-0.0224574225211919	-0.102787650524116	-0.113927077861832	-0.0774479113162216	0.000180338780246885	0.000176108931838875	0.00736910634082114
16	10.5789757830327	0.1	-0.420123202823021	-0.447096153714781	-0.393150251931261	0.104239522461223	-14.4722482816178	-15.3757581787192	-13.5687383845163	32.13	27.11	38.03	-0.471300976898768	-0.443606401308279	-0.41591182571779	-0.459223631176766	-0.432238744257477	-0.405253857338188	-0.475426053924344	-0.448588881077224	-0.420230785583082	-0.420123202823021	33.157661587689	-0.0417470244884716	-52.0960440680586	-0.0480997783461169	-0.0470511546998281	-0.0492857889856395	-0.0213017365317218	-0.0202799247382124	-0.0224574225211919	-0.102787650524116	-0.113927077861832	-0.0774479113162216	0.000180338780246885	0.000176108931838875	0.00736910634082114
16	10.5789757830327	0.1	-0.420031451512561	-0.447561192067634	-0.392501710957488	0.100312372009257	-14.3587848570265	-15.2745908483657	-13.4429788656873	31.99	26.99	37.67	-0.470226450336137	-0.442033472548449	-0.41384049476076	-0.458207189651266	-0.43073484072074	-0.403262491790213	-0.473968557245827	-0.446612841598503	-0.41784076665755	-0.420031451512561	32.8900277561536	-0.167856719944048	-52.11081647401	-0.0480997783461169	-0.0470511546998281	-0.0492857889856395	-0.0213017365317218	-0.0202799247382124	-0.0224574225211919	-0.102787650524116	-0.113927077861832	-0.0774479113162216	0.000180338780246885	0.000176108931838875	0.00736910634082114
16	10.5789757830327	0.1	-0.420008490922811	-0.447123013638804	-0.392893968206818	0.103978550235907	-14.4895582442024	-15.3954152283498	-13.5837012600549	31.96	26.9	37.96	-0.474257895949452	-0.446352846234276	-0.4184477965191	-0.462140294215934	-0.434948236907823	-0.407756179599712	-0.478900370924917	-0.448262871269357	-0.421510953782436	-0.420008490922811	32.9869337541233	-0.228044295336831	-52.1941326448595	-0.0480997783461169	-0.0470511546998281	-0.0492857889856395	-0.0213017365317218	-0.0202799247382124	-0.0224574225211919	-0.102787650524116	-0.113927077861832	-0.0774479113162216	0.000180338780246885	0.000176108931838875	0.00736910634082114
16	10.5789757830327	0.1	-0.419946108509663	-0.447177223956965	-0.392714993062361	0.100068849588232	-14.1937758235351	-15.1002810209544	-13.2872706261157	32	26.86	38.08	-0.464617789601866	-0.436725696699547	-0.408833603797227	-0.452738234737607	-0.425559299306498	-0.39838036387539	-0.468430525431565	-0.441381393128706	-0.412579330279204	-0.419946108509663	32.9927540128814	0.212661754550553	-51.7606555860419	-0.0480997783461169	-0.0470511546998281	-0.0492857889856395	-0.0213017365317218	-0.0202799247382124	-0.0224574225211919	-0.102787650524116	-0.113927077861832	-0.0774479113162216	0.000180338780246885	0.000176108931838875	0.00736910634082114
16	10.5789757830327	0.1	-0.419910322599308	-0.44654865707921	-0.393271988119407	0.10577107682203	-14.4974133969469	-15.3951492797163	-13.5996775141775	32.15	27.13	38.11	-0.471617774200451	-0.444116371572974	-0.416614968945498	-0.459528146427939	-0.432731725120456	-0.405935303812972	-0.475724493915295	-0.447329560146637	-0.419763312049333	-0.419910322599308	33.1675895444871	-0.134971663299963	-52.1847291053333	-0.0480997783461169	-0.0470511546998281	-0.0492857889856395	-0.0213017365317218	-0.0202799247382124	-0.0224574225211919	-0.102787650524116	-0.113927077861832	-0.0774479113162216	0.000180338780246885	0.000176108931838875	0.00736910634082114
16	10.5789757830327	0.1	-0.419877682019539	-0.446980527686001	-0.392774836353077	0.10077352477843	-14.310817471558	-15.2212398583829	-13.4003950847332	31.93	27.09	37.72	-0.469362995829577	-0.441289160654114	-0.413215325478651	-0.457377568671357	-0.43002061341514	-0.402663658158923	-0.474513318654297	-0.445568766648327	-0.417466332516252	-0.419877682019539	32.9960966020678	0.0843594535601039	-51.900081969086	-0.0480997783461169	-0.0470511546998281	-0.0492857889856395	-0.0213017365317218	-0.0202799247382124	-0.0224574225211919	-0.102787650524116	-0.113927077861832	-0.0774479113162216	0.000180338780246885	0.000176108931838875	0.00736910634082114
16	10.5789757830327	0.1	-0.419815931683385	-0.446499184276548	-0.393132679090222	0.104358811341811	-14.4323542331443	-15.3327984530548	-13.5319100132337	32.09	26.95	37.96	-0.470574351809604	-0.442939086373717	-0.415303820937831	-0.458524495971608	-0.4315968784627	-0.404669260953792	-0.475390506928795	-0.446954911687716	-0.417624972080176	-0.419815931683385	33.1109931386489	-0.0263666518545688	-52.0480248396415	-0.0480997783461169	-0.0470511546998281	-0.0492857889856395	-0.0213017365317218	-0.0202799247382124	-0.0224574225211919	-0.102787650524116	-0.113927077861832	-0.0774479113162216	0.000180338780246885	0.000176108931838875	0.00736910634082114
16	10.5789757830327	0.1	-0.419794876487115	-0.446697984450156	-0.392891768524074	0.103619951439796	-14.2910904833146	-15.1862634023972	-13.3959175642321	31.9	27.04	37.93	-0.468741123378391	-0.441110603046285	-0.413480082714178	-0.456778479169063	-0.429853111569598	-0.402927743970132	-0.473970454695841	-0.444931993885409	-0.417179495243028	-0.419794876487115	32.9833681955177	0.192900318441362	-51.7759415684375	-0.0480997783461169	-0.0470511546998281	-0.0492857889856395	-0.0213017365317218	-0.0202799247382124	-0.0224574225211919	-0.102787650524116	-0.113927077861832	-0.0774479113162216	0.000180338780246885	0.000176108931838875	0.00736910634082114
16	10.5789757830327	0.1	-0.41977081620889	-0.445911379953996	-0.393630252463783	0.108978246292158	-14.4249984099794	-15.3034284679952	-13.5465683519635	31.89	26.91	37.69	-0.472526783136469	-0.445403336230916	-0.418279889325363	-0.4604700849687	-0.434038702987888	-0.407607321007076	-0.476982401226182	-0.450268716736677	-0.422607712571879	-0.41977081620889	32.9712910448159	0.124745373392595	-51.8304704507073	-0.0480997783461169	-0.0470511546998281	-0.0492857889856395	-0.0213017365317218	-0.0202799247382124	-0.0224574225211919	-0.102787650524116	-0.113927077861832	-0.0774479113162216	0.000180338780246885	0.000176108931838875	0.00736910634082114
16	10.5789757830327	0.1	-0.419759199568824	-0.44691913522356	-0.392599263914088	0.101142719135245	-14.2706919354779	-15.1767170925925	-13.3646667783633	31.9	27.1	37.85	-0.468450915088251	-0.44048516259027	-0.412519410092289	-0.456495744483006	-0.429243696092432	-0.401991647701859	-0.47225075499425	-0.443811007501346	-0.414947172965472	-0.419759199568824	32.9667379813138	0.0984306411092645	-51.8650349561378	-0.0480997783461169	-0.0470511546998281	-0.0492857889856395	-0.0213017365317218	-0.0202799247382124	-0.0224574225211919	-0.102787650524116	-0.113927077861832	-0.0774479113162216	0.000180338780246885	0.000176108931838875	0.00736910634082114
16	10.5789757830327	0.1	-0.419750944276979	-0.447165783610569	-0.392336104943388	0.0981620539733457	-14.1424422530158	-15.0553649736183	-13.2295195324133	31.97	27.05	37.82	-0.463748364779555	-0.435627730069511	-0.407507095359467	-0.45189877204323	-0.424496669395201	-0.397094566747172	-0.467457957915468	-0.439042969660442	-0.411773523893198	-0.419750944276979	32.9628780955126	-0.032091851343446	-52.0048965450807	-0.0480997783461169	-0.0470511546998281	-0.0492857889856395	-0.0213017365317218	-0.0202799247382124	-0.0224574225211919	-0.102787650524116	-0.113927077861832	-0.0774479113162216	0.000180338780246885	0.000176108931838875	0.00736910634082114
16	10.5789757830327	0.1	-0.419679215150553	-0.446699504316454	-0.392658925984652	0.102406007291121	-14.3831261889011	-15.2900017748091	-13.4762506029932	32.01	27.06	37.81	-0.470347504306188	-0.442450406919924	-0.41455330953366	-0.458319826068236	-0.431136110400941	-0.403952394733647	-0.474143728317717	-0.448371333918797	-0.418677048464124	-0.419679215150553	33.0405920431231	-0.0626596382339857	-52.0612051684247	-0.0480997783461169	-0.0470511546998281	-0.0492857889856395	-0.0213017365317218	-0.0202799247382124	-0.0224574225211919	-0.102787650524116	-0.113927077861832	-0.0774479113162216	0.000180338780246885	0.000176108931838875	0.00736910634082114
16	10.5789757830327	0.1	-0.419595724950003	-0.446668934676344	-0.392522515223661	0.102798624429202	-14.3779176925981	-15.2825341297245	-13.4733012554717	31.98	27.04	37.78	-0.470573010952701	-0.4427184629463	-0.414863914939899	-0.458546430478962	-0.431403769800056	-0.404261109121151	-0.475614205418325	-0.445878503795628	-0.41869606819563	-0.419595724950003	32.9590727050613	0.00938222661574433	-51.9571424295827	-0.0480997783461169	-0.0470511546998281	-0.0492857889856395	-0.0213017365317218	-0.0202799247382124	-0.0224574225211919	-0.102787650524116	-0.113927077861832	-0.0774479113162216	0.000180338780246885	0.000176108931838875	0.00736910634082114
16	10.5789757830327	0.1	-0.419579978734919	-0.446812733368217	-0.392347224101622	0.0999786053207755	-14.1350458937304	-15.0382528429115	-13.2318389445494	31.96	26.93	37.63	-0.463347406196623	-0.435518468783919	-0.407689531371215	-0.451509962062478	-0.424391989009409	-0.397274015956341	-0.469035541124274	-0.439327077589859	-0.411156630466436	-0.419579978734919	32.867229882301	-0.111324564773975	-52.0439237076872	-0.0480997783461169	-0.0470511546998281	-0.0492857889856395	-0.0213017365317218	-0.0202799247382124	-0.0224574225211919	-0.102787650524116	-0.113927077861832	-0.0774479113162216	0.000180338780246885	0.000176108931838875	0.00736910634082114
16	10.5789757830327	0.1	-0.419579240387031	-0.446620863895588	-0.392537616878475	0.102092517904577	-14.2600439291729	-15.160695620744	-13.3593922376018	32.03	27.06	37.86	-0.466067271034954	-0.438379605076592	-0.41069193911823	-0.454144491777224	-0.427165122560339	-0.400185753343455	-0.470534629464965	-0.441190552178506	-0.415493315131786	-0.419579240387031	33.0141096996817	0.115738900334093	-51.8778712911709	-0.0480997783461169	-0.0470511546998281	-0.0492857889856395	-0.0213017365317218	-0.0202799247382124	-0.0224574225211919	-0.102787650524116	-0.113927077861832	-0.0774479113162216	0.000180338780246885	0.000176108931838875	0.00736910634082114
16	10.5789757830327	0.1	-0.419556639584624	-0.44691135906629	-0.392201920102957	0.0989652691887536	-14.2463069182448	-15.1617868421391	-13.3308269943504	32.05	27.05	37.81	-0.465859092435471	-0.437730175248548	-0.409601258061626	-0.45393800161221	-0.426528888722316	-0.399119775832423	-0.470585891830416	-0.44208363837862	-0.411919651699973	-0.419556639584624	33.00355332988	-0.0276712259254107	-52.0166755076426	-0.0480997783461169	-0.0470511546998281	-0.0492857889856395	-0.0213017365317218	-0.0202799247382124	-0.0224574225211919	-0.102787650524116	-0.113927077861832	-0.0774479113162216	0.000180338780246885	0.000176108931838875	0.00736910634082114
16	10.5789757830327	0.1	-0.41949748200306	-0.446587943573792	-0.392407020432328	0.101806300083126	-14.2528949981845	-15.1545033554675	-13.3512866409016	31.93	26.97	37.77	-0.467300794408368	-0.439499005611935	-0.411697216815502	-0.455367961530469	-0.428276109681254	-0.401184257832038	-0.471294490478592	-0.444268269238574	-0.416160045469329	-0.41949748200306	32.9304533302224	0.0650692245982145	-51.8880087850612	-0.0480997783461169	-0.0470511546998281	-0.0492857889856395	-0.0213017365317218	-0.0202799247382124	-0.0224574225211919	-0.102787650524116	-0.113927077861832	-0.0774479113162216	0.000180338780246885	0.000176108931838875	0.00736910634082114
16	10.5789757830327	0.1	-0.419486854772404	-0.446435243620848	-0.392538465923961	0.104242652580033	-14.5253804327235	-15.4321921980932	-13.6185686673538	31.95	27.07	37.76	-0.475545494395523	-0.447601943424217	-0.419658392452911	-0.463397327937414	-0.436167615941833	-0.408937903946253	-0.47933931590411	-0.45214557775518	-0.424291494315911	-0.419486854772404	33.0529686342877	-0.100020498757176	-52.108885771605	-0.0480997783461169	-0.0470511546998281	-0.0492857889856395	-0.0213017365317218	-0.0202799247382124	-0.0224574225211919	-0.102787650524116	-0.113927077861832	-0.0774479113162216	0.000180338780246885	0.000176108931838875	0.00736910634082114
16	10.5789757830327	0.1	-0.419486318577478	-0.445699399153297	-0.393273238001659	0.107292218515081	-14.409567393164	-15.2947617933884	-13.5243729929396	31.9	27.08	38	-0.472131079209327	-0.444806182415663	-0.417481285622	-0.460082540945153	-0.433454961229481	-0.406827381513809	-0.475606541950882	-0.448924056548799	-0.421412169393813	-0.419486318577478	33.1355328606086	-0.00868722721318811	-52.0399466477544	-0.0480997783461169	-0.0470511546998281	-0.0492857889856395	-0.0213017365317218	-0.0202799247382124	-0.0224574225211919	-0.102787650524116	-0.113927077861832	-0.0774479113162216	0.000180338780246885	0.000176108931838875	0.00736910634082114
16	10.5789757830327	0.1	-0.41943328791836	-0.446200477508391	-0.392666098328329	0.103272695310833	-14.2586206239768	-15.1534332900579	-13.3638079578958	31.81	26.91	37.86	-0.469107828738042	-0.441406936215686	-0.41370604369333	-0.457156749628123	-0.430161570243918	-0.403166390859714	-0.473337850587032	-0.445339206148419	-0.417950164851917	-0.41943328791836	32.9248888647988	0.228399573019572	-51.7065021881943	-0.0480997783461169	-0.0470511546998281	-0.0492857889856395	-0.0213017365317218	-0.0202799247382124	-0.0224574225211919	-0.102787650524116	-0.113927077861832	-0.0774479113162216	0.000180338780246885	0.000176108931838875	0.00736910634082114
16	10.5789757830327	0.1	-0.419304526325071	-0.446064606066676	-0.392544446583466	0.103391967111441	-14.3245498542203	-15.2229215587546	-13.426178149686	32.09	27.03	37.83	-0.46716135678933	-0.439592105856022	-0.412022854922714	-0.455198283423796	-0.428335026183576	-0.401471768943357	-0.471921244484549	-0.443487876682444	-0.414696182098643	-0.419304526325071	33.0515334680412	-0.00301181060458768	-52.0066810172744	-0.0480997783461169	-0.0470511546998281	-0.0492857889856395	-0.0213017365317218	-0.0202799247382124	-0.0224574225211919	-0.102787650524116	-0.113927077861832	-0.0774479113162216	0.000180338780246885	0.000176108931838875	0.00736910634082114
16	10.5789757830327	0.1	-0.419263259991328	-0.445797252043687	-0.392729267938968	0.106507945097884	-14.4035505150799	-15.2920170465925	-13.5150839835673	32.04	27.01	37.82	-0.469931719017436	-0.44262867566017	-0.415325632302903	-0.457907483132768	-0.431303048148615	-0.404698613164461	-1.54972839355474	-0.446583294536741	-0.417983786547251	-0.419263259991328	33.0542090177961	0.0199670767055141	-51.9797162241541	-0.0480997783461169	-0.0470511546998281	-0.0492857889856395	-0.0213017365317218	-0.0202799247382124	-0.0224574225211919	-0.102787650524116	-0.113927077861832	-0.0774479113162216	0.000180338780246885	0.000176108931838875	0.00736910634082114
16	10.5789757830327	0.1	-0.419238729528008	-0.445819475560523	-0.392657983495494	0.10424638520434	-14.2996638896489	-15.1923664490564	-13.4069613302415	31.98	26.95	37.85	-0.467757137291056	-0.440271755402657	-0.412786373514258	-0.455801927838735	-0.429019033354924	-0.402236138871112	-0.472560795455112	-0.443933969416195	-0.416679154826989	-0.419238729528008	33.0125761052794	-0.0636795349573423	-52.0413083983951	-0.0480997783461169	-0.0470511546998281	-0.0492857889856395	-0.0213017365317218	-0.0202799247382124	-0.0224574225211919	-0.102787650524116	-0.113927077861832	-0.0774479113162216	0.000180338780246885	0.000176108931838875	0.00736910634082114
16	10.5789757830327	0.1	-0.419199119067104	-0.446195818839411	-0.392202419294797	0.102284415200389	-14.3358784730467	-15.2403733842498	-13.4313835618436	32.11	27.21	37.82	-0.467362467525271	-0.439625156705788	-0.411887845886304	-0.455389221761318	-0.428362506384021	-0.401335791006725	-0.471014182875721	-0.444922559098012	-0.416613029123529	-0.419199119067104	33.0792523066832	-0.0260234697500326	-52.053881532184	-0.0480997783461169	-0.0470511546998281	-0.0492857889856395	-0.0213017365317218	-0.0202799247382124	-0.0224574225211919	-0.102787650524116	-0.113927077861832	-0.0774479113162216	0.000180338780246885	0.000176108931838875	0.00736910634082114
16	10.5789757830327	0.1	-0.419191141985222	-0.446169017474924	-0.392213266495519	0.102641975193601	-14.3782179414904	-15.2836223508299	-13.4728135321509	32.22	27.24	38	-0.467174219507434	-0.439498738619306	-0.411823257731178	-0.455183127687388	-0.428218001135258	-0.401252874583128	-0.470986493639926	-0.442740599870841	-0.416443170311823	-0.419191141985222	33.1822234965155	-0.0124717419770227	-52.0818492210617	-0.0480997783461169	-0.0470511546998281	-0.0492857889856395	-0.0213017365317218	-0.0202799247382124	-0.0224574225211919	-0.102787650524116	-0.113927077861832	-0.0774479113162216	0.000180338780246885	0.000176108931838875	0.00736910634082114
16	10.5789757830327	0.1	-0.419182417324173	-0.445767094255732	-0.392597740392614	0.104410299306092	-14.2441343481432	-15.1325907150729	-13.3556779812135	32.05	26.96	37.83	-0.464906416446215	-0.437611085891435	-0.410315755336655	-0.453008867627789	-0.42641205943429	-0.399815251240791	-0.468459164418032	-0.440636822416286	-0.415431426318096	-0.419182417324173	32.9799653992681	-0.147711546545282	-52.1107857793672	-0.0480997783461169	-0.0470511546998281	-0.0492857889856395	-0.0213017365317218	-0.0202799247382124	-0.0224574225211919	-0.102787650524116	-0.113927077861832	-0.0774479113162216	0.000180338780246885	0.000176108931838875	0.00736910634082114
16	10.5789757830327	0.1	-0.419124778371594	-0.446153643736873	-0.392095913006314	0.102851874817541	-14.4337753384091	-15.3416441142823	-13.5259065625359	32.11	27.18	37.96	-0.470479340505626	-0.44263789797465	-0.414796455443674	-0.458426413974047	-0.43129822457125	-0.404170035168452	-0.474356973422956	-0.447095955715934	-0.418667111861608	-0.419124778371594	33.11078046345	0.0278442035922226	-52.0021604033497	-0.0480997783461169	-0.0470511546998281	-0.0492857889856395	-0.0213017365317218	-0.0202799247382124	-0.0224574225211919	-0.102787650524116	-0.113927077861832	-0.0774479113162216	0.000180338780246885	0.000176108931838875	0.00736910634082114
16	10.5789757830327	0.1	-0.419115474992768	-0.446213006386779	-0.392017943598757	0.102691199759539	-14.4533762188324	-15.363270268475	-13.5434821691899	32.24	27.11	37.92	-0.469230847241391	-0.441440516904642	-0.413650186567893	-0.457181314895281	-0.43010462153758	-0.40302792817988	-0.472667041542493	-0.446078893280914	-0.417885036643446	-0.419115474992768	33.1101687978076	-0.0158418141204419	-52.0476217372478	-0.0480997783461169	-0.0470511546998281	-0.0492857889856395	-0.0213017365317218	-0.0202799247382124	-0.0224574225211919	-0.102787650524116	-0.113927077861832	-0.0774479113162216	0.000180338780246885	0.000176108931838875	0.00736910634082114
16	10.5789757830327	0.1	-0.419103098650084	-0.446119783379068	-0.392086413921101	0.102108591239486	-14.3559882676682	-15.2626202360555	-13.4493562992808	32.01	27.17	37.84	-0.469478411020372	-0.441590399046305	-0.413702387072238	-0.457472553614195	-0.430297714998568	-0.403122876382941	-1.54972839355472	-0.445743705141855	-0.417811589998004	-0.419103098650084	33.0351413535638	-0.0934709427365734	-52.0964998777859	-0.0480997783461169	-0.0470511546998281	-0.0492857889856395	-0.0213017365317218	-0.0202799247382124	-0.0224574225211919	-0.102787650524116	-0.113927077861832	-0.0774479113162216	0.000180338780246885	0.000176108931838875	0.00736910634082114
16	10.5789757830327	0.1	-0.418900974210372	-0.445875682830705	-0.39192626559004	0.101106721433546	-14.1870709197123	-15.087965470856	-13.2861763685686	32.04	27.2	37.98	-0.46373476881585	-0.43604540756903	-0.40835604632221	-0.451870204223294	-0.42488926994191	-0.397908335660527	-0.468027510561203	-0.44067444781321	-0.412558842499599	-0.418900974210372	33.0561573236755	0.0733033458503961	-51.9293115633557	-0.0480997783461169	-0.0470511546998281	-0.0492857889856395	-0.0213017365317218	-0.0202799247382124	-0.0224574225211919	-0.102787650524116	-0.113927077861832	-0.0774479113162216	0.000180338780246885	0.000176108931838875	0.00736910634082114
16	10.5789757830327	0.1	-0.418781703653846	-0.445607562931639	-0.391955844376053	0.103371161697716	-14.3140278934575	-15.211840460419	-13.416215326496	31.9	26.93	37.88	-0.469544674949603	-0.44183184749677	-0.414119020043937	-0.457561736420156	-0.430556149674248	-0.40355056292834	-0.473774118408441	-0.445629944761429	-0.417047793055731	-0.418781703653846	32.9764022079171	-0.0677223261370205	-52.0318942894719	-0.0480997783461169	-0.0470511546998281	-0.0492857889856395	-0.0213017365317218	-0.0202799247382124	-0.0224574225211919	-0.102787650524116	-0.113927077861832	-0.0774479113162216	0.000180338780246885	0.000176108931838875	0.00736910634082114
16	10.5789757830327	0.1	-0.418739792767375	-0.444899945701346	-0.392579639833404	0.1084398264622	-14.411819032704	-15.2918883723639	-13.5317496930441	32.16	27.07	37.93	-0.46825500512818	-0.44130628152251	-0.41435755791684	-0.456248589166125	-0.429990851415839	-0.403733113665552	-0.471557123787684	-0.445926169045183	-0.418835596367128	-0.418739792767375	33.1140029910938	-0.146131948695892	-52.1655061985642	-0.0480997783461169	-0.0470511546998281	-0.0492857889856395	-0.0213017365317218	-0.0202799247382124	-0.0224574225211919	-0.102787650524116	-0.113927077861832	-0.0774479113162216	0.000180338780246885	0.000176108931838875	0.00736910634082114
16	10.5789757830327	0.1	-0.418611851652054	-0.445640242718185	-0.391583460585923	0.102338488877952	-14.3410541101377	-15.2456092475718	-13.4364989727036	32.13	27.26	37.8	-0.467303194503663	-0.439577080154052	-0.411850965804441	-0.455328167617187	-0.428312557643962	-0.401296947670737	-0.470754162703582	-0.443313079535011	-0.4165963051031	-0.418611851652054	33.038298774815	0.0217941215970623	-51.9766837313628	-0.0480997783461169	-0.0470511546998281	-0.0492857889856395	-0.0213017365317218	-0.0202799247382124	-0.0224574225211919	-0.102787650524116	-0.113927077861832	-0.0774479113162216	0.000180338780246885	0.000176108931838875	0.00736910634082114
16	10.5789757830327	0.1	-0.418574500147383	-0.444907994864274	-0.392241005430491	0.106107184855488	-14.2676707760512	-15.1496138916176	-13.3857276604847	31.88	26.87	37.93	-0.467838467921381	-0.440602993873511	-0.413367519825641	-0.45590231713777	-0.429361712680985	-0.4028211082242	-0.472219417267255	-0.443737608046363	-0.417772057527082	-0.418574500147383	32.9856562270746	-0.0969029153333783	-52.059496409592	-0.0480997783461169	-0.0470511546998281	-0.0492857889856395	-0.0213017365317218	-0.0202799247382124	-0.0224574225211919	-0.102787650524116	-0.113927077861832	-0.0774479113162216	0.000180338780246885	0.000176108931838875	0.00736910634082114
16	10.5789757830327	0.1	-0.418480945115614	-0.445443745081024	-0.391518145150204	0.103034915292189	-14.2717213280914	-15.1685078752101	-13.3749347809727	31.88	26.9	37.64	-0.468461893148207	-0.440765673647298	-0.41306945414639	-0.456510441018368	-0.429520810562126	-0.402531180105885	-0.4717069618237	-0.445217431500156	-0.417531118244495	-0.418480945115614	32.8654932483751	-0.0699203536580229	-51.9873694248446	-0.0480997783461169	-0.0470511546998281	-0.0492857889856395	-0.0213017365317218	-0.0202799247382124	-0.0224574225211919	-0.102787650524116	-0.113927077861832	-0.0774479113162216	0.000180338780246885	0.000176108931838875	0.00736910634082114
16	10.5789757830327	0.1	-0.418466320841639	-0.445465307863014	-0.391467333820263	0.102162093389345	-14.2879412160151	-15.1900125864412	-13.385869845589	31.88	26.99	37.94	-0.469163611765794	-0.441301945436603	-0.413440279107413	-0.457194825626141	-0.430043935489787	-0.402893045353434	-0.471354195982732	-0.444749663017489	-0.417956814742204	-0.418466320841639	32.9560426174689	0.152649256654587	-51.8015641460158	-0.0480997783461169	-0.0470511546998281	-0.0492857889856395	-0.0213017365317218	-0.0202799247382124	-0.0224574225211919	-0.102787650524116	-0.113927077861832	-0.0774479113162216	0.000180338780246885	0.000176108931838875	0.00736910634082114
16	10.5789757830327	0.1	-0.418420979704029	-0.445084708665667	-0.391757250742392	0.10384680868417	-14.286052143179	-15.1798183896278	-13.3922858967302	31.93	26.92	37.82	-0.468147277672927	-0.440583427802571	-0.413019577932216	-0.456193824229247	-0.429333776798568	-0.402473729367889	-0.473056076797569	-0.443972848915211	-0.416876758083251	-0.418420979704029	32.9706783349623	0.0572022770294505	-51.8973592904239	-0.0480997783461169	-0.0470511546998281	-0.0492857889856395	-0.0213017365317218	-0.0202799247382124	-0.0224574225211919	-0.102787650524116	-0.113927077861832	-0.0774479113162216	0.000180338780246885	0.000176108931838875	0.00736910634082114
16	10.5789757830327	0.1	-0.418164857277087	-0.445549079601276	-0.390780634952897	0.100851988813078	-14.2708016512259	-15.1782854875844	-13.3633178148675	32.01	27.01	37.73	-0.466958603024319	-0.439039943513025	-0.41112128400173	-0.455018303908947	-0.42781353454403	-0.400608765179112	-0.47178011329892	-0.443296050279012	-0.415501230821296	-0.418164857277087	32.9239071452468	-0.0144229654723406	-51.9618789755144	-0.0480997783461169	-0.0470511546998281	-0.0492857889856395	-0.0213017365317218	-0.0202799247382124	-0.0224574225211919	-0.102787650524116	-0.113927077861832	-0.0774479113162216	0.000180338780246885	0.000176108931838875	0.00736910634082114
16	10.5789757830327	0.1	-0.418113609726318	-0.444417504420477	-0.391809715032159	0.106460122067175	-14.5014440094473	-15.3961738208854	-13.6067141980092	32.16	27.14	38.01	-0.471471556304545	-0.444072563439282	-0.416673570574018	-0.459383013577596	-0.432686531588118	-0.405990049598639	-0.474737772939171	-0.448556480615214	-0.420388436072978	-0.418113609726318	33.1777406544233	-0.0106600212600426	-52.0624499824388	-0.0480997783461169	-0.0470511546998281	-0.0492857889856395	-0.0213017365317218	-0.0202799247382124	-0.0224574225211919	-0.102787650524116	-0.113927077861832	-0.0774479113162216	0.000180338780246885	0.000176108931838875	0.00736910634082114
16	10.5789757830327	0.1	-0.418097953096572	-0.44493594304406	-0.391259963149084	0.10231739848164	-14.243372764919	-15.1418698399235	-13.3448756899145	32.08	27	37.9	-0.464797985086372	-0.437217532045692	-0.409637079005013	-0.452897296065884	-0.426023013028546	-0.399148729991207	-0.468946717295287	-0.441058764719195	-0.413705781751357	-0.418097953096572	33.0383779592108	0.0211552874670882	-51.971540958628	-0.0480997783461169	-0.0470511546998281	-0.0492857889856395	-0.0213017365317218	-0.0202799247382124	-0.0224574225211919	-0.102787650524116	-0.113927077861832	-0.0774479113162216	0.000180338780246885	0.000176108931838875	0.00736910634082114
16	10.5789757830327	0.1	-0.41767730176269	-0.444385315181529	-0.390969288343851	0.101549846338513	-14.1355933653107	-15.0310376517048	-13.2401490789166	32.04	27.07	37.98	-0.46197695230008	-0.434455590703601	-0.406934229107122	-0.450157238938443	-0.423340013346525	-0.396522787754608	-0.466507651437218	-0.438401709968647	-0.411073281888027	-0.41767730176269	33.1008608432364	-0.035267048432405	-52.0542887369383	-0.0480997783461169	-0.0470511546998281	-0.0492857889856395	-0.0213017365317218	-0.0202799247382124	-0.0224574225211919	-0.102787650524116	-0.113927077861832	-0.0774479113162216	0.000180338780246885	0.000176108931838875	0.00736910634082114
16	10.5789757830327	0.1	-0.417622839008894	-0.44471002184601	-0.390535656171778	0.10144174373332	-14.4079300365769	-15.321167092567	-13.4946929805868	31.9	27.18	37.81	-0.472875081321361	-0.444688779030687	-0.416502476740014	-0.460806481822365	-0.433339543285758	-0.405872604749152	-0.477995643558252	-0.448106183681037	-0.420951511646975	-0.417622839008894	33.0271445058934	0.0819685903331086	-51.9215943101809	-0.0480997783461169	-0.0470511546998281	-0.0492857889856395	-0.0213017365317218	-0.0202799247382124	-0.0224574225211919	-0.102787650524116	-0.113927077861832	-0.0774479113162216	0.000180338780246885	0.000176108931838875	0.00736910634082114
16	10.5789757830327	0.1	-0.41758436822155	-0.444012181860792	-0.391156554582308	0.104916134244772	-14.2589449235698	-15.1459278981848	-13.3719619489549	31.96	26.93	37.83	-0.466569071098023	-0.439245633053964	-0.411922195009904	-0.454647873622161	-0.428022570368469	-0.401397267114776	-0.471138094823279	-0.443191130052869	-0.416043902598834	-0.41758436822155	33.0115919825621	0.304176941811802	-51.6744430381576	-0.0480997783461169	-0.0470511546998281	-0.0492857889856395	-0.0213017365317218	-0.0202799247382124	-0.0224574225211919	-0.102787650524116	-0.113927077861832	-0.0774479113162216	0.000180338780246885	0.000176108931838875	0.00736910634082114
16	10.5789757830327	0.1	-0.417427686143586	-0.444587606331394	-0.390267765955778	0.100192347333426	-14.2426240854865	-15.1516258895855	-13.3336222813876	31.86	27.04	37.55	-0.468228118797811	-0.440137390593545	-0.412046662389279	-0.456286983614087	-0.428912648059963	-0.401538312505838	-0.471948223947052	-0.44355365440445	-0.415159907373152	-0.417427686143586	32.8989282929194	-0.0221320634675286	-51.9693001711345	-0.0480997783461169	-0.0470511546998281	-0.0492857889856395	-0.0213017365317218	-0.0202799247382124	-0.0224574225211919	-0.102787650524116	-0.113927077861832	-0.0774479113162216	0.000180338780246885	0.000176108931838875	0.00736910634082114
16	10.5789757830327	0.1	-0.417404936328236	-0.444219751902483	-0.390590120753988	0.10136966666986	-14.1133513523654	-15.0082706006747	-13.2184321040562	31.93	26.87	37.91	-0.462786994312722	-0.435191743660789	-0.407596493008857	-0.450969354815384	-0.424078771165875	-0.397188187516367	-0.467173029151051	-0.439727520821533	-0.411867813997742	-0.417404936328236	32.9336767539954	0.0656869167876467	-51.8752816866987	-0.0480997783461169	-0.0470511546998281	-0.0492857889856395	-0.0213017365317218	-0.0202799247382124	-0.0224574225211919	-0.102787650524116	-0.113927077861832	-0.0774479113162216	0.000180338780246885	0.000176108931838875	0.00736910634082114
16	10.5789757830327	0.1	-0.417254622564738	-0.444136560169109	-0.390372684960366	0.101606518431784	-14.1527982997578	-15.0490541346226	-13.2565424648929	32.11	27.08	37.74	-0.461590506683952	-0.434100195250895	-0.406609883817838	-0.449766559009609	-0.422980430178294	-0.396194301346978	-0.466896364551728	-0.438633251765196	-0.409934659416766	-0.417254622564738	32.9809663632463	-0.063166604471733	-52.0326936270974	-0.0480997783461169	-0.0470511546998281	-0.0492857889856395	-0.0213017365317218	-0.0202799247382124	-0.0224574225211919	-0.102787650524116	-0.113927077861832	-0.0774479113162216	0.000180338780246885	0.000176108931838875	0.00736910634082114
16	10.5789757830327	0.1	-0.417106265047184	-0.444367741548299	-0.38984478854607	0.0962617860606006	-14.058433354929	-14.9758116483675	-13.1410550614905	32.1	27.02	37.64	-0.459425316251078	-0.431282146286009	-0.40313897632094	-0.44765805317164	-0.42023571436923	-0.392813375566821	-0.461937939748084	-0.434882721181106	-0.406892330774906	-0.417106265047184	33.0236117357846	-0.120667751791635	-52.1178669082382	-0.0480997783461169	-0.0470511546998281	-0.0492857889856395	-0.0213017365317218	-0.0202799247382124	-0.0224574225211919	-0.102787650524116	-0.113927077861832	-0.0774479113162216	0.000180338780246885	0.000176108931838875	0.00736910634082114
16	10.5789757830327	0.1	-0.417065062993978	-0.444422244307522	-0.389707881680435	0.100350933181966	-14.2480229275288	-15.1565704163902	-13.3394754386674	31.95	27.01	37.72	-0.467156622077058	-0.439153322898367	-0.411150023719675	-0.455224332388684	-0.427936303982662	-0.400648275576639	-0.472248497673577	-0.444031867335954	-0.415478743794263	-0.417065062993978	32.8770509616074	0.148228683522431	-51.7771511673405	-0.0480997783461169	-0.0470511546998281	-0.0492857889856395	-0.0213017365317218	-0.0202799247382124	-0.0224574225211919	-0.102787650524116	-0.113927077861832	-0.0774479113162216	0.000180338780246885	0.000176108931838875	0.00736910634082114
16	10.5789757830327	0.1	-0.41702901772275	-0.443675697357743	-0.390382338087756	0.103389762438062	-14.2908326167879	-15.1871003846965	-13.3945648488793	31.82	26.93	37.89	-0.469976318187988	-0.442240633626588	-0.414504949065189	-0.45800047985669	-0.430971550213486	-0.403942620570283	-0.474406442799647	-0.445500293007668	-0.417464245224497	-0.41702901772275	32.937364533643	-0.144136597990637	-52.0870200886149	-0.0480997783461169	-0.0470511546998281	-0.0492857889856395	-0.0213017365317218	-0.0202799247382124	-0.0224574225211919	-0.102787650524116	-0.113927077861832	-0.0774479113162216	0.000180338780246885	0.000176108931838875	0.00736910634082114
16	10.5789757830327	0.1	-0.416992925259481	-0.443780441516204	-0.390205409002759	0.102622538887148	-14.2173823238942	-15.1127532980111	-13.3220113497774	32.17	27.16	37.92	-0.462553738284321	-0.435149255258483	-0.407744772232645	-0.450690270744687	-0.423988651338595	-0.397287031932502	-0.467345233946466	-0.439845978358537	-0.411030867728289	-0.416992925259481	33.1010662544661	0.0570177702177391	-51.977891017119	-0.0480997783461169	-0.0470511546998281	-0.0492857889856395	-0.0213017365317218	-0.0202799247382124	-0.0224574225211919	-0.102787650524116	-0.113927077861832	-0.0774479113162216	0.000180338780246885	0.000176108931838875	0.00736910634082114
16	10.5789757830327	0.1	-0.416704739006072	-0.443997953705268	-0.389411524306875	0.098761494864053	-14.1243762759158	-15.0330594543429	-13.2156930974887	31.99	27.09	37.66	-0.462784377591079	-0.434811071130537	-0.406837764669995	-0.450955241737935	-0.423696955183869	-0.396438668629802	-0.467444622501445	-0.438153122047266	-0.411786562258212	-0.416704739006072	32.9309309954575	-0.181387292245409	-52.139313098804	-0.0480997783461169	-0.0470511546998281	-0.0492857889856395	-0.0213017365317218	-0.0202799247382124	-0.0224574225211919	-0.102787650524116	-0.113927077861832	-0.0774479113162216	0.000180338780246885	0.000176108931838875	0.00736910634082114
16	10.5789757830327	0.1	-0.416662814495635	-0.4435622649606	-0.389763364030669	0.102891843549822	-14.3841547969211	-15.2887066012944	-13.4796029925477	31.81	26.98	37.68	-0.473261664391336	-0.445261277986531	-0.417260891581726	-0.461204248230758	-0.433917235287068	-0.406630222343378	-0.476779453317161	-0.449798063834414	-0.420438691041165	-0.416662814495635	32.9301637077799	0.0237511954928685	-51.9215164243634	-0.0480997783461169	-0.0470511546998281	-0.0492857889856395	-0.0213017365317218	-0.0202799247382124	-0.0224574225211919	-0.102787650524116	-0.113927077861832	-0.0774479113162216	0.000180338780246885	0.000176108931838875	0.00736910634082114
16	10.5789757830327	0.1	-0.416627131719038	-0.443376790665115	-0.389877472772962	0.103681540211668	-14.2773193619809	-15.17133330559	-13.3833054183717	32.14	27.04	37.91	-0.464878045960734	-0.437483785562175	-0.410089525163615	-0.452962937800243	-0.426270809021926	-0.399578680243609	-0.470023156381642	-0.440687294786188	-0.412827747397723	-0.416627131719038	33.0245456660517	-0.0401330457167185	-52.032573634147	-0.0480997783461169	-0.0470511546998281	-0.0492857889856395	-0.0213017365317218	-0.0202799247382124	-0.0224574225211919	-0.102787650524116	-0.113927077861832	-0.0774479113162216	0.000180338780246885	0.000176108931838875	0.00736910634082114
16	10.5789757830327	0.1	-0.416572166921122	-0.44354383106942	-0.389600502772824	0.0997106513090371	-14.1126216117404	-15.0157409560498	-13.209502267431	31.74	26.84	37.58	-0.465788913251931	-0.437774113372661	-0.409759313493391	-0.453936724558381	-0.426634772677281	-0.399332820796181	-0.469402023957871	-0.441871882577493	-0.413902791485829	-0.416572166921122	32.8488798872244	-0.0923884617798936	-51.9969055616373	-0.0480997783461169	-0.0470511546998281	-0.0492857889856395	-0.0213017365317218	-0.0202799247382124	-0.0224574225211919	-0.102787650524116	-0.113927077861832	-0.0774479113162216	0.000180338780246885	0.000176108931838875	0.00736910634082114
16	10.5789757830327	0.1	-0.416404461577986	-0.44351630623087	-0.389292616925102	0.101005717887487	-14.2191510180579	-15.1225847865176	-13.3157172495982	31.99	26.97	37.72	-0.465539596228389	-0.437727935872365	-0.40991627551634	-0.453640023208608	-0.426539251648915	-0.399438480089223	-0.469663038060034	-0.44098383990471	-0.41264860613166	-0.416404461577986	32.8963486929207	0.0618203207797091	-51.8719091000784	-0.0480997783461169	-0.0470511546998281	-0.0492857889856395	-0.0213017365317218	-0.0202799247382124	-0.0224574225211919	-0.102787650524116	-0.113927077861832	-0.0774479113162216	0.000180338780246885	0.000176108931838875	0.00736910634082114
16	10.5789757830327	0.1	-0.41639511108086	-0.443712444556457	-0.389077777605263	0.101153380542745	-14.5023298842128	-15.423007409363	-13.5816523590626	31.99	27.07	37.99	-0.474713732891942	-0.446375662815645	-0.418037592739348	-0.462578543119133	-0.434964884060137	-0.407351225001142	-0.477954101307232	-0.450354482368685	-0.422114158546643	-0.41639511108086	33.116717411161	0.0501022593567817	-51.9841708159603	-0.0480997783461169	-0.0470511546998281	-0.0492857889856395	-0.0213017365317218	-0.0202799247382124	-0.0224574225211919	-0.102787650524116	-0.113927077861832	-0.0774479113162216	0.000180338780246885	0.000176108931838875	0.00736910634082114
16	10.5789757830327	0.1	-0.416184765556882	-0.442976868958339	-0.389392662155426	0.102928370665034	-14.2699942120179	-15.1671894850511	-13.3727989389847	31.93	27.03	37.86	-0.467756983600546	-0.440087430515031	-0.412417877429516	-0.455813483399514	-0.428850432460253	-0.401887381520993	-0.47291181302085	-0.444204059503759	-0.416700861671471	-0.416184765556882	32.9952069636522	0.0810861796777067	-51.8900881050322	-0.0480997783461169	-0.0470511546998281	-0.0492857889856395	-0.0213017365317218	-0.0202799247382124	-0.0224574225211919	-0.102787650524116	-0.113927077861832	-0.0774479113162216	0.000180338780246885	0.000176108931838875	0.00736910634082114
16	10.5789757830327	0.1	-0.416136066783061	-0.443209556770862	-0.389062576795261	0.099431599832454	-14.0800054954194	-14.9824409109834	-13.1775700798555	31.79	26.97	37.7	-0.46401400604275	-0.436065110742004	-0.408116215441259	-0.452195726121489	-0.424958679738778	-0.397721633356066	-0.468531103468686	-0.441073259373882	-0.412102674268807	-0.416136066783061	32.8555268413087	0.231071075831316	-51.6897069302657	-0.0480997783461169	-0.0470511546998281	-0.0492857889856395	-0.0213017365317218	-0.0202799247382124	-0.0224574225211919	-0.102787650524116	-0.113927077861832	-0.0774479113162216	0.000180338780246885	0.000176108931838875	0.00736910634082114
16	10.5789757830327	0.1	-0.416052421575749	-0.442840623674876	-0.389264219476622	0.101861600946633	-14.2937242404669	-15.1976420654827	-13.3898064154511	32.04	27.15	37.94	-0.467138649172039	-0.439354408042986	-0.411570166913933	-0.455187492562087	-0.428114076404615	-0.401040660247143	-0.470497551358745	-0.443495859067529	-0.414575486417258	-0.416052421575749	33.1370027020093	-0.00204671494761723	-52.0384131438162	-0.0480997783461169	-0.0470511546998281	-0.0492857889856395	-0.0213017365317218	-0.0202799247382124	-0.0224574225211919	-0.102787650524116	-0.113927077861832	-0.0774479113162216	0.000180338780246885	0.000176108931838875	0.00736910634082114
16	10.5789757830327	0.1	-0.416034515890589	-0.443011499861847	-0.389057531919332	0.0986547653290531	-14.0497953167112	-14.9542227245066	-13.1453679089158	32.18	27.18	37.96	-0.457643702872491	-0.429965533601642	-0.402287364330793	-0.445905298895755	-0.418937065171268	-0.39196883144678	-0.461163741654903	-0.432573541531261	-0.405488220145677	-0.416034515890589	33.1186904186449	0.074782791770275	-51.9666288010093	-0.0480997783461169	-0.0470511546998281	-0.0492857889856395	-0.0213017365317218	-0.0202799247382124	-0.0224574225211919	-0.102787650524116	-0.113927077861832	-0.0774479113162216	0.000180338780246885	0.000176108931838875	0.00736910634082114
16	10.5789757830327	0.1	-0.415996587104825	-0.443063183073026	-0.388929991136625	0.098351833730057	-14.0617972464039	-14.9685425620266	-13.1550519307812	32.15	27.18	38.21	-0.458430296753242	-0.430660089841111	-0.40288988292898	-0.446676941180209	-0.419618714079374	-0.39256048697854	-0.463631581954797	-0.433837279540961	-0.406098397690754	-0.415996587104825	33.1676331532292	-0.150808742004124	-52.2087432520639	-0.0480997783461169	-0.0470511546998281	-0.0492857889856395	-0.0213017365317218	-0.0202799247382124	-0.0224574225211919	-0.102787650524116	-0.113927077861832	-0.0774479113162216	0.000180338780246885	0.000176108931838875	0.00736910634082114
16	10.5789757830327	0.1	-0.415958823489625	-0.442768923355399	-0.389148723623852	0.102426711341734	-14.2130720615891	-15.1091245933469	-13.3170195298313	31.96	26.98	37.96	-0.465577135523823	-0.437965901766549	-0.410354668009275	-0.453683422418693	-0.426777549959752	-0.399871677500812	-0.471039804674663	-0.441060325737153	-0.413179096182296	-0.415958823489625	32.978510020564	-0.0763675349542914	-52.040918554489	-0.0480997783461169	-0.0470511546998281	-0.0492857889856395	-0.0213017365317218	-0.0202799247382124	-0.0224574225211919	-0.102787650524116	-0.113927077861832	-0.0774479113162216	0.000180338780246885	0.000176108931838875	0.00736910634082114
16	10.5789757830327	0.1	-0.41589267704669	-0.44299926959932	-0.388786084494061	0.098847341721124	-14.1178661932791	-15.0256928191921	-13.2100395673662	32.1	27.17	38.06	-0.460963026737305	-0.433112430144579	-0.405261833551852	-0.449156490410902	-0.422019224522183	-0.394881958633465	-0.465093695507363	-0.436788649893502	-0.407884696898952	-0.41589267704669	33.097167870961	0.207129809368143	-51.8203567915595	-0.0480997783461169	-0.0470511546998281	-0.0492857889856395	-0.0213017365317218	-0.0202799247382124	-0.0224574225211919	-0.102787650524116	-0.113927077861832	-0.0774479113162216	0.000180338780246885	0.000176108931838875	0.00736910634082114
[truncated: 1,394 more rows]
