# Supplementary material for: Re-expressing coefficients from regression models for inclusion in a meta-analysis
Source: BMC Med Res Methodol. 2024 Jan 8;24:6. doi: 10.1186/s12874-023-02132-y (PMC10773134; doi:10.1186/s12874-023-02132-y)
Supplement: Supplementary file 2 — Additional file 2. [file 12874_2023_2132_MOESM2_ESM.zip › Supp_Files_R1/simdata/simdata_scenario_160.csv]

ex_no	errsd	rsquare	beta	b_low_ci	b_hi_ci	lrsquare	lbeta	lb_low_ci	lb_hi_ci	x_median	x_25	x_75	rbl	rb	rbu	altl	alt	altu	dzl	dz	dzu	observed_beta	xlog	error	ylog	RelBias_rb	RelBias_rbl	RelBias_rbu	RelBias_alt	RelBias_altl	RelBias_altu	RelBias_dz	RelBias_dzl	RelBias_dzu	MC_SE_RelBias_rb	MC_SE_RelBias_alt	MC_SE_RelBias_dz
160	21.1579515660655	0.23	0.73050185715784	0.702131614680696	0.758872099634983	0.259663446893778	28.4172810908887	27.3953799631971	29.4391822185802	32.02	23.76	43.13	0.842493648969049	0.873920305986073	0.905346963003097	0.820945922814791	0.851568807601394	0.882191692387998	0.837572430568086	0.870666214201852	0.900215996068557	0.73050185715784	35.2137398576265	0.000432128481948976	103.872207079339	0.207860635724903	0.21093990250379	0.204994598027656	0.176982540963345	0.179983086677181	0.174189773150158	0.235215935619542	0.222555645368093	0.208671568475322	0.000354014351917996	0.000345685255869656	0.00650546395906387
160	21.1579515660655	0.24	0.709983755740848	0.682817525819931	0.737149985661765	0.260915561289879	27.9848283327116	26.9817453714564	28.9879112939669	31.93	23.75	43.24	0.831963601479894	0.862892976193803	0.893822350907712	0.810718270440872	0.840857821172748	0.870997371904624	0.8271070791746	0.858362677723589	0.891362832241858	0.709983755740848	35.4588217382861	0.0569924423894327	104.116492676734	0.207860635724903	0.21093990250379	0.204994598027656	0.176982540963345	0.179983086677181	0.174189773150158	0.235215935619542	0.222555645368093	0.208671568475322	0.000354014351917996	0.000345685255869656	0.00650546395906387
160	21.1579515660655	0.24	0.714151489975568	0.686824232769098	0.741478747182037	0.2684175114597	28.6852992484847	27.6767368313893	29.6938616655801	32.32	23.63	43.39	0.843431007351327	0.874166307564272	0.904901607777218	0.821744178879357	0.851689193724628	0.881634208569899	0.838197077336418	0.870570564980832	0.900561834657277	0.714151489975568	35.6119272054925	0.328565777466544	104.492404724105	0.207860635724903	0.21093990250379	0.204994598027656	0.176982540963345	0.179983086677181	0.174189773150158	0.235215935619542	0.222555645368093	0.208671568475322	0.000354014351917996	0.000345685255869656	0.00650546395906387
160	21.1579515660655	0.24	0.721776322058654	0.694687778658005	0.748864865459304	0.276110994085637	28.9804614850033	27.9811138123351	29.9798091576715	31.94	23.54	43.24	0.862543281581834	0.893349082480453	0.924154883379073	0.84051350639896	0.870532512150465	0.90055151790197	0.857855148640446	0.88736399359503	0.919385288511577	0.721776322058654	35.4866327496801	-0.0182534210416811	103.979946688571	0.207860635724903	0.21093990250379	0.204994598027656	0.176982540963345	0.179983086677181	0.174189773150158	0.235215935619542	0.222555645368093	0.208671568475322	0.000354014351917996	0.000345685255869656	0.00650546395906387
160	21.1579515660655	0.24	0.722779146516442	0.695017583168635	0.750540709864249	0.263123351986512	28.2859582765827	27.2778532861874	29.2940632669781	31.98	23.71	43.48	0.839978277056854	0.871021273147515	0.902064269238176	0.818511456432193	0.848761105305513	0.879010754178832	0.834738376324418	0.866572804383157	0.897801832898903	0.722779146516442	35.4124024212139	0.333304901823651	104.346166180324	0.207860635724903	0.21093990250379	0.204994598027656	0.176982540963345	0.179983086677181	0.174189773150158	0.235215935619542	0.222555645368093	0.208671568475322	0.000354014351917996	0.000345685255869656	0.00650546395906387
160	21.1579515660655	0.24	0.723824911146333	0.696454271004822	0.751195551287843	0.270637998236343	29.0820363797053	28.0652747189028	30.0987980405078	31.93	23.76	42.93	0.865604037366501	0.896963537939546	0.928323038512591	0.843503134108292	0.874061953008803	0.904620771909315	0.863099032489434	0.894350037887822	0.924172927499401	0.723824911146333	35.3799865620494	-0.0397755069587577	103.920352554417	0.207860635724903	0.21093990250379	0.204994598027656	0.176982540963345	0.179983086677181	0.174189773150158	0.235215935619542	0.222555645368093	0.208671568475322	0.000354014351917996	0.000345685255869656	0.00650546395906387
160	21.1579515660655	0.24	0.723833780523847	0.696555559108482	0.751112001939212	0.273621970493894	28.7868084831274	27.7879210412875	29.7856959249673	32.08	23.64	43.45	0.852939641654013	0.883600110835198	0.914260580016384	0.831100308709036	0.86097572328378	0.890851137858524	0.848085368657711	0.879936466514115	0.909222301484403	0.723833780523847	35.4927348021376	-0.402386984331834	103.591264650358	0.207860635724903	0.21093990250379	0.204994598027656	0.176982540963345	0.179983086677181	0.174189773150158	0.235215935619542	0.222555645368093	0.208671568475322	0.000354014351917996	0.000345685255869656	0.00650546395906387
160	21.1579515660655	0.24	0.725139407631464	0.697657692449035	0.752621122813892	0.271578880680294	28.9047162824991	27.8965570162536	29.9128755487446	31.97	23.72	42.94	0.859225538341231	0.89027726231451	0.921328986287788	0.837269772255086	0.867528032396453	0.897786292537819	0.855012487095281	0.885587688803037	0.917310691694604	0.725139407631464	35.263448947912	-0.0842901283465435	103.778173234438	0.207860635724903	0.21093990250379	0.204994598027656	0.176982540963345	0.179983086677181	0.174189773150158	0.235215935619542	0.222555645368093	0.208671568475322	0.000354014351917996	0.000345685255869656	0.00650546395906387
160	21.1579515660655	0.24	0.726183622403738	0.698760821921327	0.75360642288615	0.273684729800408	29.063354273663	28.055030033307	30.0716785140191	31.95	23.77	43.14	0.864704191179213	0.895782475382379	0.926860759585544	0.842617449834009	0.872901915721443	0.903186381608877	0.861624069897026	0.891962556631421	0.921690363366331	0.726183622403738	35.3617272530792	-0.190501818773227	103.786997342756	0.207860635724903	0.21093990250379	0.204994598027656	0.176982540963345	0.179983086677181	0.174189773150158	0.235215935619542	0.222555645368093	0.208671568475322	0.000354014351917996	0.000345685255869656	0.00650546395906387
160	21.1579515660655	0.24	0.726261506698494	0.699064897346582	0.753458116050405	0.275127466433112	28.9876974771026	27.9856351483241	29.9897598058811	31.94	23.49	43.33	0.862716714276912	0.893607416424733	0.924498118572554	0.840683023720507	0.870784780712946	0.900886537705386	0.859135909860503	0.888267405135122	0.919224063840249	0.726261506698494	35.3378577251086	0.174322810867481	104.0658850393	0.207860635724903	0.21093990250379	0.204994598027656	0.176982540963345	0.179983086677181	0.174189773150158	0.235215935619542	0.222555645368093	0.208671568475322	0.000354014351917996	0.000345685255869656	0.00650546395906387
160	21.1579515660655	0.24	0.727208895919414	0.699934905083313	0.754482886755514	0.269018294400736	28.7648006360731	27.7549878095806	29.7746134625655	32.29	23.84	43.53	0.846468587093566	0.877265748394244	0.908062909694923	0.824713404304403	0.854719044355859	0.884724684407316	0.843237988522451	0.873342736886309	2.90480602383622	0.727208895919414	35.6777059974293	-0.271539456315838	103.897982988623	0.207860635724903	0.21093990250379	0.204994598027656	0.176982540963345	0.179983086677181	0.174189773150158	0.235215935619542	0.222555645368093	0.208671568475322	0.000354014351917996	0.000345685255869656	0.00650546395906387
160	21.1579515660655	0.24	0.728510276796553	0.701134764933332	0.755885788659773	0.271015574100066	29.0027980566306	27.9897756131135	30.0158205001476	31.68	23.56	43.23	0.869752575020459	0.90123117245479	0.93270976988912	0.847644326956165	0.87832276965594	0.909001212355716	0.864597959589897	0.897741659937599	0.928092054876725	0.728510276796553	35.3772176121608	0.251415525629585	104.177116088945	0.207860635724903	0.21093990250379	0.204994598027656	0.176982540963345	0.179983086677181	0.174189773150158	0.235215935619542	0.222555645368093	0.208671568475322	0.000354014351917996	0.000345685255869656	0.00650546395906387
160	21.1579515660655	0.24	0.729571275678047	0.702071137333152	0.757071414022942	0.269142559251886	28.8185723464298	27.8071913764657	29.8299533163938	32.09	23.83	43.44	0.853205891366556	0.884238015046609	0.915270138726662	0.831354854316999	0.86159222951826	0.891829604719522	0.849920678026551	0.880054139308131	0.911377412230724	0.729571275678047	35.5805561357597	-0.183821169007668	103.906371996365	0.207860635724903	0.21093990250379	0.204994598027656	0.176982540963345	0.179983086677181	0.174189773150158	0.235215935619542	0.222555645368093	0.208671568475322	0.000354014351917996	0.000345685255869656	0.00650546395906387
160	21.1579515660655	0.24	0.732685458243238	0.704977319445733	0.760393597040742	0.275296996830923	29.4854475930015	28.4666118177462	30.5042833682568	31.65	23.59	42.93	0.885438066637439	0.917128384573371	0.948818702509303	0.862944338148758	0.893829593106002	0.924714848063246	0.881263187666849	0.914508405568927	0.945262558861099	0.732685458243238	35.1700388655285	0.177631059485542	103.992556701428	0.207860635724903	0.21093990250379	0.204994598027656	0.176982540963345	0.179983086677181	0.174189773150158	0.235215935619542	0.222555645368093	0.208671568475322	0.000354014351917996	0.000345685255869656	0.00650546395906387
160	21.1579515660655	0.24	0.73279683962376	0.705307352644712	0.760286326602808	0.26464091537852	28.5593862387031	27.5455045634002	29.573267914006	32.41	23.73	43.86	0.837015437067399	0.867823898449365	0.898632359831331	0.815457620746512	0.845472592400345	0.875487564054178	0.832119338027833	0.860992200808969	0.892541718499997	0.73279683962376	35.7270288727537	-0.0569727538586905	104.157201522594	0.207860635724903	0.21093990250379	0.204994598027656	0.176982540963345	0.179983086677181	0.174189773150158	0.235215935619542	0.222555645368093	0.208671568475322	0.000354014351917996	0.000345685255869656	0.00650546395906387
160	21.1579515660655	0.24	0.732944472344086	0.705408265874514	0.760480678813659	0.266696421767753	28.4734176130161	27.4678990944095	29.4789361316227	31.51	23.36	42.77	0.858271428623393	0.889690206321154	0.921108984018915	0.836527502174051	0.867150299056647	0.897773095939244	0.853954264188038	0.885002322335736	0.916947798030241	0.732944472344086	34.8626805638376	0.15339787733551	103.716660975717	0.207860635724903	0.21093990250379	0.204994598027656	0.176982540963345	0.179983086677181	0.174189773150158	0.235215935619542	0.222555645368093	0.208671568475322	0.000354014351917996	0.000345685255869656	0.00650546395906387
160	21.1579515660655	0.24	0.733773964864928	0.706155623995484	0.761392305734372	0.278748003215215	29.1314520669746	28.133483339606	30.1294207943432	31.89	23.55	42.87	0.868583795175747	0.89939474930542	0.930205703435092	0.846420057455866	0.876444805453187	0.906469553450507	0.865440099067019	0.894101204940227	0.926986351089766	0.733773964864928	35.1258075923075	-0.367749046307085	103.411096664085	0.207860635724903	0.21093990250379	0.204994598027656	0.176982540963345	0.179983086677181	0.174189773150158	0.235215935619542	0.222555645368093	0.208671568475322	0.000354014351917996	0.000345685255869656	0.00650546395906387
160	21.1579515660655	0.24	0.734070487414266	0.706618691916298	0.761522282912234	0.271482256018273	28.7872966502846	27.7829875607483	29.7916057398208	31.93	23.37	43.08	0.856860998322235	0.887835107467355	0.918809216612475	0.834982772727749	0.865166020170922	0.895349267614096	0.852516927813743	0.882919979779945	0.913510571750308	0.734070487414266	35.2805287343117	0.0853235576146983	103.907441968784	0.207860635724903	0.21093990250379	0.204994598027656	0.176982540963345	0.179983086677181	0.174189773150158	0.235215935619542	0.222555645368093	0.208671568475322	0.000354014351917996	0.000345685255869656	0.00650546395906387
160	21.1579515660655	0.24	0.734885932194353	0.707390548628159	0.762381315760548	0.273445773487468	28.7890204684659	27.7896132876528	29.7884276492791	32.09	23.74	43.63	0.85270341229284	0.883369471029541	0.914035529766243	0.830865797954895	0.86074650324478	0.890627208534664	0.849156013272599	0.878082108995317	0.908620074680519	0.734885932194353	35.4787075349346	0.184340516114499	104.236436180268	0.207860635724903	0.21093990250379	0.204994598027656	0.176982540963345	0.179983086677181	0.174189773150158	0.235215935619542	0.222555645368093	0.208671568475322	0.000354014351917996	0.000345685255869656	0.00650546395906387
160	21.1579515660655	0.24	0.73508440646625	0.707578966416077	0.762589846516424	0.274597521106157	29.0533429934603	28.0476753191367	30.059010667784	31.99	23.78	43.5	0.863298711499844	0.894252849322749	0.925206987145653	0.841230101026327	0.871392954440883	0.901555807855439	0.85960682527403	0.890319698970385	0.921308202290567	0.73508440646625	35.4627212002713	0.301218725545881	104.366136713941	0.207860635724903	0.21093990250379	0.204994598027656	0.176982540963345	0.179983086677181	0.174189773150158	0.235215935619542	0.222555645368093	0.208671568475322	0.000354014351917996	0.000345685255869656	0.00650546395906387
160	21.1579515660655	0.24	0.735764060938698	0.708101227315515	0.763426894561882	0.274789799632348	29.3406836544058	28.325559772637	30.3558075361745	32	23.84	43.1	0.871658342958412	0.90289660295336	0.934134862948308	0.849373117176205	0.879812725173321	0.910252333170437	0.866880478262011	0.900242191688435	0.928570246880202	0.735764060938698	35.3911311040578	-0.244538096686934	103.75021803161	0.207860635724903	0.21093990250379	0.204994598027656	0.176982540963345	0.179983086677181	0.174189773150158	0.235215935619542	0.222555645368093	0.208671568475322	0.000354014351917996	0.000345685255869656	0.00650546395906387
160	21.1579515660655	0.24	0.735789373100248	0.70797731922991	0.763601426970585	0.2729044290712	29.0748034953304	28.0640984966424	30.0855084940184	32.06	23.76	43.08	0.862031176462822	0.893076507178865	0.924121837894908	0.839968297959708	0.870219052588042	0.900469807216376	0.85852431858149	0.889442046231812	0.919087096490853	0.735789373100248	35.3373497573478	0.0845406155763084	104.074290223335	0.207860635724903	0.21093990250379	0.204994598027656	0.176982540963345	0.179983086677181	0.174189773150158	0.235215935619542	0.222555645368093	0.208671568475322	0.000354014351917996	0.000345685255869656	0.00650546395906387
160	21.1579515660655	0.24	0.735940011207858	0.708418011385355	0.76346201103036	0.273861589512862	29.2183572733032	28.2051061219073	30.2316084246991	32.33	23.86	43.72	0.859225212552742	0.89009235172125	0.920959490889758	0.837127686850211	0.867200985950742	0.897274285051274	0.853657334572049	0.884391207607742	0.915909968044307	0.735940011207858	35.6346934259392	-0.0859520685760661	104.095909007665	0.207860635724903	0.21093990250379	0.204994598027656	0.176982540963345	0.179983086677181	0.174189773150158	0.235215935619542	0.222555645368093	0.208671568475322	0.000354014351917996	0.000345685255869656	0.00650546395906387
160	21.1579515660655	0.24	0.736634045752491	0.708376191755589	0.764891899749394	0.26862386216523	29.2879398074619	28.2587295873966	30.3171500275271	31.78	23.71	43.12	0.875458393863359	0.907343433968202	0.939228474073045	0.853164873503634	0.884237962068883	0.915311050634132	0.871491355668884	0.902934219839449	0.933765247784029	0.736634045752491	35.299905321452	0.0258797302792796	103.945569572126	0.207860635724903	0.21093990250379	0.204994598027656	0.176982540963345	0.179983086677181	0.174189773150158	0.235215935619542	0.222555645368093	0.208671568475322	0.000354014351917996	0.000345685255869656	0.00650546395906387
160	21.1579515660655	0.24	0.737894482663702	0.710293507376374	0.76549545795103	0.275122282440965	29.2660945981201	28.254395338903	30.2777938573372	31.68	23.44	42.92	0.878191734092042	0.909636962920146	0.941082191748249	0.855872265222841	0.886518305469832	0.917164345716823	0.873030240992317	0.906139586657834	0.935916780953665	0.737894482663702	35.2503883430623	0.326311410472892	104.131872048659	0.207860635724903	0.21093990250379	0.204994598027656	0.176982540963345	0.179983086677181	0.174189773150158	0.235215935619542	0.222555645368093	0.208671568475322	0.000354014351917996	0.000345685255869656	0.00650546395906387
160	21.1579515660655	0.24	0.738561336713222	0.710896993659892	0.766225679766551	0.271237964268966	29.1802794543716	28.161631196729	30.1989277120141	31.98	23.82	43.4	0.867006351240522	0.898367265773015	0.929728180305507	0.844845979003086	0.875405319776918	0.90596466055075	0.863016410489354	0.894103140916853	0.926638972317761	0.738561336713222	35.4318438945605	0.170125976928423	104.234594348953	0.207860635724903	0.21093990250379	0.204994598027656	0.176982540963345	0.179983086677181	0.174189773150158	0.235215935619542	0.222555645368093	0.208671568475322	0.000354014351917996	0.000345685255869656	0.00650546395906387
160	21.1579515660655	0.24	0.739166278443086	0.711435971465033	0.766896585421139	0.272878572431979	29.1621405139225	28.1483334325053	30.1759475953396	31.83	23.38	42.82	0.870766487555935	0.90212853012452	0.933490572693104	0.848573176836411	0.879135891955593	0.909698607074775	0.86624938554069	0.896867294226052	0.928914082039704	0.739166278443086	35.1284627941167	-0.343537383092509	103.433228589296	0.207860635724903	0.21093990250379	0.204994598027656	0.176982540963345	0.179983086677181	0.174189773150158	0.235215935619542	0.222555645368093	0.208671568475322	0.000354014351917996	0.000345685255869656	0.00650546395906387
160	21.1579515660655	0.24	0.739290565961475	0.711550986973052	0.767030144949899	0.272359440828231	29.3017977762107	28.2818013099173	30.321794242504	31.95	23.64	42.97	0.871527133670256	0.902959169659799	0.934391205649342	0.849263603749683	0.87989269506122	0.910521786372758	0.868085520179365	0.89808935293888	0.928493361895179	0.739290565961475	35.3260320528316	0.0628198353954674	104.016466701846	0.207860635724903	0.21093990250379	0.204994598027656	0.176982540963345	0.179983086677181	0.174189773150158	0.235215935619542	0.222555645368093	0.208671568475322	0.000354014351917996	0.000345685255869656	0.00650546395906387
160	21.1579515660655	0.24	0.739891746040679	0.71215456444109	0.767628927640267	0.277347098957961	29.12894217606	28.1275713310006	30.1303130211194	32.14	23.54	43.57	0.861811514417875	0.892492902239063	0.923174290060251	0.83972171018791	0.869616677963491	0.899511645739071	0.855922748523263	0.887534207041491	0.917370590739896	0.739891746040679	35.4104096852466	0.14129828569758	104.119912294704	0.207860635724903	0.21093990250379	0.204994598027656	0.176982540963345	0.179983086677181	0.174189773150158	0.235215935619542	0.222555645368093	0.208671568475322	0.000354014351917996	0.000345685255869656	0.00650546395906387
160	21.1579515660655	0.24	0.740601062525029	0.712902721136861	0.768299403913196	0.279058633275881	29.3570054382386	28.3520861953561	30.361924681121	31.61	23.43	42.75	0.883097336601782	0.914398084658717	0.945698832715652	0.860681709027073	0.891187951334558	0.921694193642044	0.87851752417077	0.910082840324897	0.941065591389	0.740601062525029	35.0894979629474	0.273950131220015	103.943711660144	0.207860635724903	0.21093990250379	0.204994598027656	0.176982540963345	0.179983086677181	0.174189773150158	0.235215935619542	0.222555645368093	0.208671568475322	0.000354014351917996	0.000345685255869656	0.00650546395906387
160	21.1579515660655	0.24	0.740658216846496	0.712734744652366	0.768581689040625	0.268323663476768	28.8816904401256	27.865980286211	29.8974005940401	32.04	23.6	43.18	0.856402300721162	0.887618016218841	0.91883373171652	0.834490360155031	0.864907389215111	0.895324418275191	0.854528473790127	0.882510837974622	0.913213136653216	0.740658216846496	35.3278696489643	0.035194176953448	103.963866121208	0.207860635724903	0.21093990250379	0.204994598027656	0.176982540963345	0.179983086677181	0.174189773150158	0.235215935619542	0.222555645368093	0.208671568475322	0.000354014351917996	0.000345685255869656	0.00650546395906387
160	21.1579515660655	0.24	0.741262976835528	0.713541549007534	0.768984404663521	0.27095129001015	29.0680662345715	28.0525988702133	30.0835335989297	32.24	23.8	43.32	0.856791490936632	0.887806221555041	0.91882095217345	0.834789637285945	0.865007929597834	0.895226221909723	0.853648246626028	0.883233068799598	0.916086701032907	0.741262976835528	35.4782723999659	0.0349309228702717	104.11634305343	0.207860635724903	0.21093990250379	0.204994598027656	0.176982540963345	0.179983086677181	0.174189773150158	0.235215935619542	0.222555645368093	0.208671568475322	0.000354014351917996	0.000345685255869656	0.00650546395906387
160	21.1579515660655	0.24	0.741362179109226	0.713593400712862	0.769130957505589	0.273196779884957	29.1905783310029	28.1765957354472	30.2045609265586	31.93	23.68	43.11	0.86903489011288	0.900308584840897	0.931582279568914	0.84684635032709	0.877321552810876	0.907796755294662	0.865552658073071	0.895355566878623	0.928365505110264	0.741362179109226	35.32630447574	-0.400643218902168	103.532839308287	0.207860635724903	0.21093990250379	0.204994598027656	0.176982540963345	0.179983086677181	0.174189773150158	0.235215935619542	0.222555645368093	0.208671568475322	0.000354014351917996	0.000345685255869656	0.00650546395906387
160	21.1579515660655	0.24	0.742192113519928	0.71444215932567	0.769942067714186	0.278779595539696	29.3607350612812	28.3549907083822	30.3664794141802	32.21	23.72	43.56	0.866998989932113	0.897751224946445	0.928503459960777	0.844749563033107	0.874712616499504	0.904675669965901	0.862397649055098	0.891766126003905	0.924572966953118	0.742192113519928	35.4282837525025	-0.0395843551389437	104.002468692449	0.207860635724903	0.21093990250379	0.204994598027656	0.176982540963345	0.179983086677181	0.174189773150158	0.235215935619542	0.222555645368093	0.208671568475322	0.000354014351917996	0.000345685255869656	0.00650546395906387
160	21.1579515660655	0.24	0.742718543380634	0.714525152489769	0.770911934271499	0.268571937877953	28.8646733059589	27.8502030755585	29.8791435363593	31.75	23.65	43.23	0.863525824280957	0.894980576676778	0.926435329072598	0.841547155678022	0.872201314091061	0.902855472504101	0.858770446208537	0.891212220728956	0.922412177159618	0.742718543380634	35.1496200258174	-0.216684723325042	103.58975586435	0.207860635724903	0.21093990250379	0.204994598027656	0.176982540963345	0.179983086677181	0.174189773150158	0.235215935619542	0.222555645368093	0.208671568475322	0.000354014351917996	0.000345685255869656	0.00650546395906387
160	21.1579515660655	0.24	0.743575121036125	0.715521352726341	0.771628889345908	0.269602383723905	29.4517973689154	28.4194002559241	30.4841944819066	32.26	23.78	42.92	0.867618525786228	0.899136673710997	0.930654821635765	0.8453330213617	0.876041599407363	0.906750177453026	0.864000977213873	0.894388052910879	0.926033530053581	0.743575121036125	35.3486945492596	0.191084296064289	104.196071768588	0.207860635724903	0.21093990250379	0.204994598027656	0.176982540963345	0.179983086677181	0.174189773150158	0.235215935619542	0.222555645368093	0.208671568475322	0.000354014351917996	0.000345685255869656	0.00650546395906387
160	21.1579515660655	0.24	0.743772631499903	0.715821186157757	0.771724076842049	0.26924176982284	28.7645839769706	27.7553522278935	29.7738157260477	31.83	23.65	43.19	0.858672827718251	0.889895630177668	0.921118432637084	0.836788706643581	0.867215765290855	0.897642823938128	0.853900553035077	0.887449765759211	0.917688835848318	0.743772631499903	35.1740415612153	0.233045176910564	104.047613357013	0.207860635724903	0.21093990250379	0.204994598027656	0.176982540963345	0.179983086677181	0.174189773150158	0.235215935619542	0.222555645368093	0.208671568475322	0.000354014351917996	0.000345685255869656	0.00650546395906387
160	21.1579515660655	0.24	0.743910940381987	0.716009930494048	0.771811950269927	0.272731718776075	29.330261341388	28.3102321532929	30.3502905294831	31.99	23.68	43.4	0.871496895409224	0.902897283291533	0.934297671173843	0.849220474057713	0.879818233411165	0.910415992764616	0.866394921931106	0.898061564588207	0.929405874185536	0.743910940381987	35.3922995382387	-0.256132384407782	103.758304026818	0.207860635724903	0.21093990250379	0.204994598027656	0.176982540963345	0.179983086677181	0.174189773150158	0.235215935619542	0.222555645368093	0.208671568475322	0.000354014351917996	0.000345685255869656	0.00650546395906387
160	21.1579515660655	0.24	0.744805356342284	0.716781770604463	0.772828942080105	0.270925301175978	29.5736620710812	28.5404641942809	30.6068599478815	31.74	23.75	42.99	0.885399909294347	0.917452412020824	0.949504914747301	0.862871664868739	0.89410861904106	0.925345573213381	0.881160420571302	0.914482783055092	0.946039578164397	0.744805356342284	35.1999015160444	-0.0415543724665216	103.793806329015	0.207860635724903	0.21093990250379	0.204994598027656	0.176982540963345	0.179983086677181	0.174189773150158	0.235215935619542	0.222555645368093	0.208671568475322	0.000354014351917996	0.000345685255869656	0.00650546395906387
160	21.1579515660655	0.24	0.745065604178502	0.71709346098006	0.773037747376945	0.273991100286235	29.2933474186158	28.2778264054218	30.3088684318099	31.74	23.59	43.37	0.87713962645394	0.908639703913868	0.940139781373795	0.854819847596224	0.885518371071241	0.916216894546259	0.872340133664615	0.903773150334637	0.934369364599328	0.745065604178502	35.2017535157501	0.513625190261976	104.329962767291	0.207860635724903	0.21093990250379	0.204994598027656	0.176982540963345	0.179983086677181	0.174189773150158	0.235215935619542	0.222555645368093	0.208671568475322	0.000354014351917996	0.000345685255869656	0.00650546395906387
160	21.1579515660655	0.24	0.746011813914376	0.718093314676574	0.773930313152178	0.27364049106242	29.4382458054517	28.4168014148955	30.459690196008	32.12	23.8	43.45	0.871130864915077	0.902443739380306	0.933756613845534	0.848809056602916	0.879319571733094	0.909830086863271	0.86836275413718	0.899346441219106	0.929307969509159	0.746011813914376	35.4095882508307	0.104033211903615	104.1506976465	0.207860635724903	0.21093990250379	0.204994598027656	0.176982540963345	0.179983086677181	0.174189773150158	0.235215935619542	0.222555645368093	0.208671568475322	0.000354014351917996	0.000345685255869656	0.00650546395906387
160	21.1579515660655	0.24	0.746543668823975	0.718567462097037	0.774519875550913	0.273785083073258	29.7220089000613	28.6910935189476	30.752924281175	31.9	23.74	43.11	0.885624755744156	0.917446623460309	0.949268491176462	0.86302354403503	0.894033315245787	0.925043086456543	0.88293756152986	0.913325750296252	0.942057602966773	0.746543668823975	35.3909809462253	-0.101413347874837	103.924056247325	0.207860635724903	0.21093990250379	0.204994598027656	0.176982540963345	0.179983086677181	0.174189773150158	0.235215935619542	0.222555645368093	0.208671568475322	0.000354014351917996	0.000345685255869656	0.00650546395906387
160	21.1579515660655	0.24	0.747715617812143	0.719652509617711	0.775778726006575	0.273212535470742	29.58676290879	28.5590589661688	30.6144668514111	32.12	23.71	43.32	0.875564377848532	0.907071752240647	0.938579126632761	0.8531300544383	0.883830124827644	0.914530195216988	0.871957322686966	0.902113758549794	0.93342414663231	0.747715617812143	35.4324061811942	-0.115322116921935	103.930676065121	0.207860635724903	0.21093990250379	0.204994598027656	0.176982540963345	0.179983086677181	0.174189773150158	0.235215935619542	0.222555645368093	0.208671568475322	0.000354014351917996	0.000345685255869656	0.00650546395906387
160	21.1579515660655	0.24	0.748358863707312	0.720296614516232	0.776421112898392	0.262278474745706	28.4842517781335	27.4668631315997	29.5016404246673	31.78	23.24	43.08	0.851069031022028	0.882593124815693	0.914117218609359	0.829398751295741	0.860120165276459	0.890841579257177	0.845905638892695	0.877034972733373	0.908149300884419	0.748358863707312	35.0954546633679	-0.164561298211913	103.549577378834	0.207860635724903	0.21093990250379	0.204994598027656	0.176982540963345	0.179983086677181	0.174189773150158	0.235215935619542	0.222555645368093	0.208671568475322	0.000354014351917996	0.000345685255869656	0.00650546395906387
160	21.1579515660655	0.24	0.748786426673868	0.720136309844273	0.777436543503463	0.26054495332667	28.9830734309174	27.943210346253	30.0229365155817	32.06	23.76	42.88	0.858257211675624	0.890195918091586	0.922134624507548	0.836290011246419	0.867411242486239	0.898532473726059	0.856673030231722	0.883294634059548	0.9178105622747	0.748786426673868	35.1538785735121	0.38752688476947	104.27659532214	0.207860635724903	0.21093990250379	0.204994598027656	0.176982540963345	0.179983086677181	0.174189773150158	0.235215935619542	0.222555645368093	0.208671568475322	0.000354014351917996	0.000345685255869656	0.00650546395906387
160	21.1579515660655	0.24	0.750243498665969	0.722129034355729	0.778357962976209	0.271537412045598	29.2434105714856	28.2233311686463	30.2634899743249	32.12	23.68	43.48	0.865290991092143	0.896565312050262	0.927839633008381	0.843120190311666	0.873593189232869	0.904066188154072	0.859575484868708	0.890557789876777	0.923283763227696	0.750243498665969	35.3233941130629	-0.151136026366532	103.827699649506	0.207860635724903	0.21093990250379	0.204994598027656	0.176982540963345	0.179983086677181	0.174189773150158	0.235215935619542	0.222555645368093	0.208671568475322	0.000354014351917996	0.000345685255869656	0.00650546395906387
160	21.1579515660655	0.24	0.752004586115148	0.723658943499063	0.780350228731234	0.2661342932229	28.9886047674152	27.9634194966589	30.0137900381715	32.02	23.71	43.3	0.859881885279734	0.891406579299515	0.922931273319296	0.83788821926585	0.868606589064445	0.899324958863039	2.76800875173522	0.887731436661381	0.91775878895305	0.752004586115148	35.3122248352956	0.0828364518184417	104.064985473879	0.207860635724903	0.21093990250379	0.204994598027656	0.176982540963345	0.179983086677181	0.174189773150158	0.235215935619542	0.222555645368093	0.208671568475322	0.000354014351917996	0.000345685255869656	0.00650546395906387
160	21.1579515660655	0.24	0.755974825558863	0.727620893658637	0.784328757459088	0.267304551666472	29.0188763464841	27.9956862460944	30.0420664468738	31.83	23.69	43.24	0.86588323128254	0.897529647896648	0.929176064510756	0.843811939816855	0.874651691906579	0.905491443996304	0.861778278102964	0.893939735628239	0.924499648001438	0.755974825558863	35.2318485975327	0.464266819388157	104.36842133515	0.207860635724903	0.21093990250379	0.204994598027656	0.176982540963345	0.179983086677181	0.174189773150158	0.235215935619542	0.222555645368093	0.208671568475322	0.000354014351917996	0.000345685255869656	0.00650546395906387
160	21.1579515660655	0.25	0.71720887010349	0.690823793190908	0.743593947016072	0.279923875300005	28.6679056788521	27.68868095648	29.6471304012242	32.09	23.6	43.58	0.849707970631818	0.879758338612405	0.909808706592993	0.827948595791515	0.857229432069943	0.88651026834837	0.843837537731147	0.873706529963796	0.905980801010644	0.71720887010349	35.6553699820502	0.0156524526271312	104.090521311615	0.207860635724903	0.21093990250379	0.204994598027656	0.176982540963345	0.179983086677181	0.174189773150158	0.235215935619542	0.222555645368093	0.208671568475322	0.000354014351917996	0.000345685255869656	0.00650546395906387
160	21.1579515660655	0.25	0.721079263740264	0.694232303130052	0.747926224350475	0.276532890833479	28.6883126384199	27.7000823240332	29.6765429528065	32.05	23.35	43.15	0.850989813858821	0.881349793351008	0.911709772843195	0.829211634021002	0.858794653457397	0.888377672893793	0.845118376821072	0.876888647062855	0.907776414086348	0.721079263740264	35.4457045905049	0.208017814708402	104.159753035593	0.207860635724903	0.21093990250379	0.204994598027656	0.176982540963345	0.179983086677181	0.174189773150158	0.235215935619542	0.222555645368093	0.208671568475322	0.000354014351917996	0.000345685255869656	0.00650546395906387
160	21.1579515660655	0.25	0.721208529160412	0.694318494759367	0.748098563561456	0.276670593529671	28.9310478711418	27.9347988869138	29.9272968553698	32.27	23.91	43.63	0.852440525572624	0.882841424865094	0.913242324157564	0.830539149825969	0.860158972317811	0.889778794809652	0.848154248190494	0.878880651307558	0.906511894326169	0.721208529160412	35.6127826690055	-0.0513747655061741	104.143434006008	0.207860635724903	0.21093990250379	0.204994598027656	0.176982540963345	0.179983086677181	0.174189773150158	0.235215935619542	0.222555645368093	0.208671568475322	0.000354014351917996	0.000345685255869656	0.00650546395906387
160	21.1579515660655	0.25	0.722928320030911	0.695927456475402	0.74992918358642	0.278907816875488	29.0224627497307	28.028622729576	30.0163027698854	32.24	23.69	43.31	0.856047002731022	0.886400751420565	0.916754500110108	0.83406408459455	0.863638362097992	0.893212639601434	0.85030135243004	0.880825883559589	0.912424688487965	0.722928320030911	35.520272674863	-0.0942900886932625	103.943309210419	0.207860635724903	0.21093990250379	0.204994598027656	0.176982540963345	0.179983086677181	0.174189773150158	0.235215935619542	0.222555645368093	0.208671568475322	0.000354014351917996	0.000345685255869656	0.00650546395906387
160	21.1579515660655	0.25	0.724211304999958	0.69734766439113	0.751074945608785	0.282037243595254	29.1955090695182	28.2034650405797	30.1875530984567	32.14	23.73	43.53	0.864179935940712	0.894577071333293	0.924974206725874	0.842030071183744	0.871648095178405	0.901266119173066	0.861191740286663	0.888904436976119	0.91994911962721	0.724211304999958	35.6216683158529	0.0284675814346624	104.125694675272	0.207860635724903	0.21093990250379	0.204994598027656	0.176982540963345	0.179983086677181	0.174189773150158	0.235215935619542	0.222555645368093	0.208671568475322	0.000354014351917996	0.000345685255869656	0.00650546395906387
160	21.1579515660655	0.25	0.726255205002747	0.699116384607479	0.753394025398016	0.271027122961089	28.6732768189533	27.6717933088988	29.6747603290077	32.25	23.78	43.62	0.84512614049142	0.875712517173626	0.906298893855832	0.82342332714804	0.853224246616015	0.88302516608399	0.839344095843565	0.869760809344971	0.901377730148834	0.726255205002747	35.7043005515962	-0.548846249124303	103.672093640747	0.207860635724903	0.21093990250379	0.204994598027656	0.176982540963345	0.179983086677181	0.174189773150158	0.235215935619542	0.222555645368093	0.208671568475322	0.000354014351917996	0.000345685255869656	0.00650546395906387
160	21.1579515660655	0.25	0.726407320422346	0.69962386854337	0.753190772301322	0.285153501387556	29.1523676419887	28.1693573996219	30.1353778843556	32.03	23.77	43.47	0.865960068390103	0.896178990484491	0.92639791257888	0.843807106745127	0.873252969380372	0.902698832015617	0.862117513715915	0.891217907196294	0.920576970764921	0.726407320422346	35.5010181122955	-0.177294461201129	103.833414986131	0.207860635724903	0.21093990250379	0.204994598027656	0.176982540963345	0.179983086677181	0.174189773150158	0.235215935619542	0.222555645368093	0.208671568475322	0.000354014351917996	0.000345685255869656	0.00650546395906387
160	21.1579515660655	0.25	0.726454381827159	0.699977609626651	0.752931154027668	0.283633939285368	29.4709037282663	28.4734356079348	30.4683718485978	32.4	23.8	43.74	0.865566103221773	0.895888211375194	0.926210319528615	0.843278215962949	0.872819545241761	0.902360874520572	0.860838117245716	0.890231830625732	0.919976525341705	0.726454381827159	35.7135910272339	-0.418436419450353	103.754915629066	0.207860635724903	0.21093990250379	0.204994598027656	0.176982540963345	0.179983086677181	0.174189773150158	0.235215935619542	0.222555645368093	0.208671568475322	0.000354014351917996	0.000345685255869656	0.00650546395906387
160	21.1579515660655	0.25	0.72749749630184	0.700863055923037	0.754131936680643	0.287694088433406	29.5027170474531	28.5140569933064	30.4913771015998	32.1	23.51	43.55	0.874812364925094	0.905144493400465	0.935476621875836	0.852406739716045	0.881962004112146	0.911517268508247	0.86906694304971	0.90039260660748	0.930653689125082	0.72749749630184	35.6386230320508	0.0964475157179833	104.202365659995	0.207860635724903	0.21093990250379	0.204994598027656	0.176982540963345	0.179983086677181	0.174189773150158	0.235215935619542	0.222555645368093	0.208671568475322	0.000354014351917996	0.000345685255869656	0.00650546395906387
160	21.1579515660655	0.25	0.728667723311038	0.701988041217797	0.755347405404278	0.281703071919914	29.2593630926215	28.2643283397854	30.2543978454577	31.7	23.36	43.08	0.877890978263137	0.908796790779599	0.939702603296061	0.855569880646457	0.885689887550168	0.915809894453879	0.873421306264308	0.906556315872665	0.93476365460629	0.728667723311038	35.3647893955288	-0.150501805998493	103.682423312601	0.207860635724903	0.21093990250379	0.204994598027656	0.176982540963345	0.179983086677181	0.174189773150158	0.235215935619542	0.222555645368093	0.208671568475322	0.000354014351917996	0.000345685255869656	0.00650546395906387
160	21.1579515660655	0.25	0.728826097616602	0.701865021494946	0.755787173738258	0.279621332659979	29.2538442485695	28.2538548775939	30.2538336195451	31.9	23.55	43.31	0.872063435362147	0.902928397681684	0.93379336000122	0.849807329765583	0.879884581199922	0.909961832634261	0.867937367835743	0.898118831068039	0.928963169426385	0.728826097616602	35.4188821074484	-0.313251831213836	103.639367277298	0.207860635724903	0.21093990250379	0.204994598027656	0.176982540963345	0.179983086677181	0.174189773150158	0.235215935619542	0.222555645368093	0.208671568475322	0.000354014351917996	0.000345685255869656	0.00650546395906387
160	21.1579515660655	0.25	0.729990537067441	0.702960702043915	0.757020372090966	0.275959491831075	28.8677039208476	27.871867113705	29.8635407279902	32.22	23.9	43.43	0.851934883528769	0.882373752616571	0.912812621704373	0.830067672617826	0.859725245877622	0.889382819137418	0.848487107195997	0.877247308829997	0.908932014161653	0.729990537067441	35.6582037869554	0.276661180423458	104.449359303328	0.207860635724903	0.21093990250379	0.204994598027656	0.176982540963345	0.179983086677181	0.174189773150158	0.235215935619542	0.222555645368093	0.208671568475322	0.000354014351917996	0.000345685255869656	0.00650546395906387
160	21.1579515660655	0.25	0.730143574839623	0.703083508546578	0.757203641132668	0.280722270815532	29.1687282845395	28.1743662474197	30.1630903216593	32.35	23.8	43.37	0.857813084330484	0.88808800723424	0.918362930137997	0.835744784657376	0.865240847826506	0.894736910995637	0.853068299139234	0.883332742886629	0.914498178752183	0.730143574839623	35.6111703384015	-0.0199017190859118	104.14816200688	0.207860635724903	0.21093990250379	0.204994598027656	0.176982540963345	0.179983086677181	0.174189773150158	0.235215935619542	0.222555645368093	0.208671568475322	0.000354014351917996	0.000345685255869656	0.00650546395906387
160	21.1579515660655	0.25	0.730372924278629	0.703686018147676	0.757059830409581	0.283137118841117	28.9786880868317	27.9966789452057	29.9606972284577	32.15	23.66	43.79	0.857601451309666	0.887682607246271	0.917763763182877	0.83561656473621	0.864926580651708	0.894236596567205	0.852088470735711	0.883386167353973	0.908831254157697	0.730372924278629	35.6242096912833	-0.241244437332587	103.808213948747	0.207860635724903	0.21093990250379	0.204994598027656	0.176982540963345	0.179983086677181	0.174189773150158	0.235215935619542	0.222555645368093	0.208671568475322	0.000354014351917996	0.000345685255869656	0.00650546395906387
160	21.1579515660655	0.25	0.730483685168333	0.703440155208323	0.757527215128342	0.276980866872612	28.8958770037877	27.901609929161	29.8901440784144	32.26	23.64	43.22	0.851844826159891	0.882200109080562	0.912555392001234	0.82996499015054	0.859540590443665	0.889116190736791	0.847270735601154	0.878046525129791	0.90835910911532	0.730483685168333	35.4468601011504	0.157910396107635	104.155546684966	0.207860635724903	0.21093990250379	0.204994598027656	0.176982540963345	0.179983086677181	0.174189773150158	0.235215935619542	0.222555645368093	0.208671568475322	0.000354014351917996	0.000345685255869656	0.00650546395906387
160	21.1579515660655	0.25	0.730526319502451	0.703524754023121	0.75752788498178	0.274301666041992	28.9502028043826	27.9473605636083	29.9530450451569	31.96	23.71	43.18	0.861040097326819	0.891937017937066	0.922833938547313	0.839041732712383	0.869149280415192	0.899256828118002	0.858268165300466	0.888737229160297	0.917511593244309	0.730526319502451	35.4249918267693	-0.0129109576017619	103.965669469843	0.207860635724903	0.21093990250379	0.204994598027656	0.176982540963345	0.179983086677181	0.174189773150158	0.235215935619542	0.222555645368093	0.208671568475322	0.000354014351917996	0.000345685255869656	0.00650546395906387
160	21.1579515660655	0.25	0.730619625125124	0.703458952189791	0.757780298060457	0.279606518724658	29.0823383620582	28.0881750507389	30.0765016733775	32.29	23.78	43.47	0.856605623620705	0.886924641561	0.917243659501295	0.834589542322168	0.864129314895098	0.893669087468028	0.851538898075043	0.882713051974333	0.911730238703264	0.730619625125124	35.6892631425591	-0.00683236711667077	104.206058752092	0.207860635724903	0.21093990250379	0.204994598027656	0.176982540963345	0.179983086677181	0.174189773150158	0.235215935619542	0.222555645368093	0.208671568475322	0.000354014351917996	0.000345685255869656	0.00650546395906387
160	21.1579515660655	0.25	0.730696657997539	0.703503978411787	0.757889337583291	0.278859490508292	28.8671925148258	27.8785507620937	29.8558342675579	32.3	23.58	43.27	0.849988634849927	0.880131315541313	0.910273996232699	0.828139275345891	0.857507124186781	0.886874973027671	0.844876538811583	0.874649948530493	0.905112580858581	0.730696657997539	35.4669717859664	-0.051978734637778	103.938491396041	0.207860635724903	0.21093990250379	0.204994598027656	0.176982540963345	0.179983086677181	0.174189773150158	0.235215935619542	0.222555645368093	0.208671568475322	0.000354014351917996	0.000345685255869656	0.00650546395906387
160	21.1579515660655	0.25	0.73096469547335	0.703741017832328	0.758188373114371	0.277684377912605	29.122677270032	28.1223635041677	30.1229910358962	31.88	23.58	43.32	0.868506749528733	0.899399574634662	0.930292399740592	0.846349005045012	0.876453678158514	0.906558351272016	0.866358387466621	0.894467226557561	0.925095097821767	0.73096469547335	35.4159048176181	0.0408360997638241	104.01216387064	0.207860635724903	0.21093990250379	0.204994598027656	0.176982540963345	0.179983086677181	0.174189773150158	0.235215935619542	0.222555645368093	0.208671568475322	0.000354014351917996	0.000345685255869656	0.00650546395906387
160	21.1579515660655	0.25	0.73142116893053	0.704726526359975	0.758115811501086	0.279029158098464	28.9990056596242	28.0062683805468	29.9917429387015	32.22	23.8	43.7	0.856123830549844	0.886470823963778	0.916817817377712	0.834150308736104	0.863718407441157	0.89328650614621	0.852117250231717	0.881526747852	0.912458816961103	0.73142116893053	35.7483102999616	-0.12858125370544	104.07971107952	0.207860635724903	0.21093990250379	0.204994598027656	0.176982540963345	0.179983086677181	0.174189773150158	0.235215935619542	0.222555645368093	0.208671568475322	0.000354014351917996	0.000345685255869656	0.00650546395906387
160	21.1579515660655	0.25	0.731512840910183	0.704246127068472	0.758779554751894	0.278839661217084	29.2509670994482	28.2491324662785	30.2528017326178	31.86	23.61	43.21	0.873081494249018	0.904044685050092	0.935007875851166	0.850817022728513	0.880990620479779	0.911164218231046	0.868717354016995	0.899004154936743	0.930154169986798	0.731512840910183	35.415137734238	0.142185312066275	104.110481992985	0.207860635724903	0.21093990250379	0.204994598027656	0.176982540963345	0.179983086677181	0.174189773150158	0.235215935619542	0.222555645368093	0.208671568475322	0.000354014351917996	0.000345685255869656	0.00650546395906387
160	21.1579515660655	0.25	0.732012364108701	0.704648994163964	0.759375734053438	0.281162322567866	29.8096120019385	28.7945084526521	30.8247155512248	32.12	23.71	43.58	0.882694353713458	0.913812307085122	0.944930260456785	0.860076013484057	0.890396594069045	0.920717174654033	0.877337900127514	0.908870237558025	0.938914866149536	0.732012364108701	35.6065239816705	-0.06030469065632	104.066059181886	0.207860635724903	0.21093990250379	0.204994598027656	0.176982540963345	0.179983086677181	0.174189773150158	0.235215935619542	0.222555645368093	0.208671568475322	0.000354014351917996	0.000345685255869656	0.00650546395906387
160	21.1579515660655	0.25	0.732127766892248	0.705238349169836	0.75901718461466	0.285891004661696	29.5902948480892	28.5943197801012	30.5862699160773	32.13	23.73	43.58	0.876388002081341	0.906913666152716	0.937439330224092	0.853928712066743	0.883672091646959	0.913415471227174	0.872364269642963	0.901069215044896	0.932818595044559	0.732127766892248	35.6950172186041	-0.217882870306982	103.963730608649	0.207860635724903	0.21093990250379	0.204994598027656	0.176982540963345	0.179983086677181	0.174189773150158	0.235215935619542	0.222555645368093	0.208671568475322	0.000354014351917996	0.000345685255869656	0.00650546395906387
160	21.1579515660655	0.25	0.732213116401335	0.705068299810672	0.759357932991999	0.281355930081759	29.4468829546703	28.4446114469397	30.4491544624009	32.2	23.71	43.52	0.869928537589506	0.900581253258136	0.931233968926766	0.847606765015213	0.877472952919349	0.907339140823486	0.864685110964418	0.89655282052627	0.925461416990567	0.732213116401335	35.6868757340494	0.21173654236564	104.390248564335	0.207860635724903	0.21093990250379	0.204994598027656	0.176982540963345	0.179983086677181	0.174189773150158	0.235215935619542	0.222555645368093	0.208671568475322	0.000354014351917996	0.000345685255869656	0.00650546395906387
160	21.1579515660655	0.25	0.73233531255021	0.705157482934918	0.759513142165501	0.27954697059955	29.1406697984734	28.1443651916131	30.1369744053338	31.76	23.33	42.94	0.872499970646705	0.903386286053807	0.93427260146091	0.850290662867192	0.880390773451224	0.910490884035256	0.867898603987469	0.896803323489856	2.85049063496571	0.73233531255021	35.0902231761403	-0.406217538133057	103.263840008017	0.207860635724903	0.21093990250379	0.204994598027656	0.176982540963345	0.179983086677181	0.174189773150158	0.235215935619542	0.222555645368093	0.208671568475322	0.000354014351917996	0.000345685255869656	0.00650546395906387
160	21.1579515660655	0.25	0.732790255881792	0.705751489519686	0.759829022243898	0.284347248008435	29.8522121750347	28.8436089657207	30.8608153843487	32.01	23.6	43.45	0.887407123323557	0.918437972258444	0.949468821193331	0.864716347890251	0.894953745875534	0.925191143860817	0.882203268814782	0.912850022876012	0.94476703469566	0.732790255881792	35.5672450092416	0.282979652000782	104.350218447674	0.207860635724903	0.21093990250379	0.204994598027656	0.176982540963345	0.179983086677181	0.174189773150158	0.235215935619542	0.222555645368093	0.208671568475322	0.000354014351917996	0.000345685255869656	0.00650546395906387
160	21.1579515660655	0.25	0.733009995120662	0.705888705540539	0.760131284700786	0.275229497157833	29.0358465625987	28.0323764841294	30.0393166410681	32.04	23.49	43.12	0.861480440175918	0.892318704830096	0.923156969484274	0.839438032920307	0.869487249376914	0.899536465833521	0.857491911012238	0.886193170257079	0.918971486095948	0.733009995120662	35.394787924033	0.158691879668452	104.137561999488	0.207860635724903	0.21093990250379	0.204994598027656	0.176982540963345	0.179983086677181	0.174189773150158	0.235215935619542	0.222555645368093	0.208671568475322	0.000354014351917996	0.000345685255869656	0.00650546395906387
160	21.1579515660655	0.25	0.733075740827662	0.705729764378907	0.760421717276416	0.276699074455691	29.0505434341757	28.0502507650445	30.050836103307	32.03	23.55	43.31	0.862437681676932	0.893192846676707	0.923948011676482	0.840376923908304	0.870345385984947	0.90031384806159	0.858643173100755	0.886959550069138	0.918125412200314	0.733075740827662	35.485793140026	-0.502176058939034	103.525328693677	0.207860635724903	0.21093990250379	0.204994598027656	0.176982540963345	0.179983086677181	0.174189773150158	0.235215935619542	0.222555645368093	0.208671568475322	0.000354014351917996	0.000345685255869656	0.00650546395906387
160	21.1579515660655	0.25	0.733438752306971	0.70648735999149	0.760390144622452	0.273752651536718	29.0666806996131	28.0584133113514	30.0749480878748	32.25	23.65	43.71	0.856726046563297	0.887512139983435	0.918298233403573	0.834722240057798	0.864717635861827	0.894713031665855	0.85244700162615	0.881862135551099	0.91175949922049	0.733438752306971	35.6526010087345	0.0169094696364119	104.153817815091	0.207860635724903	0.21093990250379	0.204994598027656	0.176982540963345	0.179983086677181	0.174189773150158	0.235215935619542	0.222555645368093	0.208671568475322	0.000354014351917996	0.000345685255869656	0.00650546395906387
160	21.1579515660655	0.25	0.733542440511999	0.706311434464947	0.760773446559051	0.281424217346615	29.072596283828	28.0832312893349	30.0619612783211	32.23	23.52	43.26	0.85799729746582	0.888224320942452	0.918451344419083	0.835968521857658	0.865419477251749	0.894870432645839	0.853371949074706	0.88453593554447	0.912667579164753	0.733542440511999	35.357566009368	0.583331842124041	104.491678654023	0.207860635724903	0.21093990250379	0.204994598027656	0.176982540963345	0.179983086677181	0.174189773150158	0.235215935619542	0.222555645368093	0.208671568475322	0.000354014351917996	0.000345685255869656	0.00650546395906387
160	21.1579515660655	0.25	0.733626135881573	0.706682135093739	0.760570136669407	0.281201102890988	29.336458979726	28.3375634932466	30.3353544662054	32.4	23.88	43.76	0.861453202365976	0.891819317500105	0.922185432634234	0.839271480462741	0.86885569273861	0.89843990501448	0.855787894652926	0.886267250940158	0.917848689554829	0.733626135881573	35.7468783449362	0.0900720873490894	104.324787256266	0.207860635724903	0.21093990250379	0.204994598027656	0.176982540963345	0.179983086677181	0.174189773150158	0.235215935619542	0.222555645368093	0.208671568475322	0.000354014351917996	0.000345685255869656	0.00650546395906387
160	21.1579515660655	0.25	0.733676826985136	0.706850199681804	0.760503454288468	0.282331841780509	29.2647094627577	28.2710369121869	30.2583820133285	32.13	23.78	43.66	0.866394158146333	0.896846245758083	0.927298333369834	0.844189697796542	0.873861341351063	0.903532984905584	0.86117626436193	0.893053902163152	0.923202786344049	0.733676826985136	35.7271938012443	-0.221472100480297	104.010084474317	0.207860635724903	0.21093990250379	0.204994598027656	0.176982540963345	0.179983086677181	0.174189773150158	0.235215935619542	0.222555645368093	0.208671568475322	0.000354014351917996	0.000345685255869656	0.00650546395906387
160	21.1579515660655	0.25	0.733696105017781	0.706284531328869	0.761107678706694	0.272455231256612	28.6102200230485	27.6145380338831	29.605902012214	32.12	23.78	43.3	0.846748094711908	0.877278818283322	0.907809541854737	0.825054237370434	0.85480275763271	0.884551277894986	0.841571260036889	0.873690996065742	0.902466604155973	0.733696105017781	35.5185278681381	0.0511391512145807	104.099614971091	0.207860635724903	0.21093990250379	0.204994598027656	0.176982540963345	0.179983086677181	0.174189773150158	0.235215935619542	0.222555645368093	0.208671568475322	0.000354014351917996	0.000345685255869656	0.00650546395906387
160	21.1579515660655	0.25	0.733916954994963	0.70710783212502	0.760726077864905	0.282968587105932	29.3350772387525	28.3405781673652	30.3295763101398	32.22	23.53	43.45	0.866162803457154	0.896557317592376	0.926951831727599	0.843928916611165	0.873543221546311	0.903157526481458	0.862521496681381	0.891147355681794	0.921082977396781	0.733916954994963	35.6567383972827	0.363262241007317	104.513582848727	0.207860635724903	0.21093990250379	0.204994598027656	0.176982540963345	0.179983086677181	0.174189773150158	0.235215935619542	0.222555645368093	0.208671568475322	0.000354014351917996	0.000345685255869656	0.00650546395906387
160	21.1579515660655	0.25	0.734015195711458	0.706961195724532	0.761069195698384	0.27813847954102	29.3384466943451	28.3318611425343	30.345032246156	32.05	23.67	43.33	0.870402006390673	0.901325992622721	0.932249978854769	0.848127082270483	0.878259676201324	0.908392270132165	0.866072477210369	0.895895045545206	0.927861447048276	0.734015195711458	35.5407140893653	-0.15181442779619	103.920755252901	0.207860635724903	0.21093990250379	0.204994598027656	0.176982540963345	0.179983086677181	0.174189773150158	0.235215935619542	0.222555645368093	0.208671568475322	0.000354014351917996	0.000345685255869656	0.00650546395906387
160	21.1579515660655	0.25	0.734654553264224	0.707320599705555	0.761988506822894	0.270162683463644	28.7707690377993	27.7636773989314	29.7778606766672	31.81	23.58	43.22	0.859458732071472	0.890634490620464	0.921810249169456	0.837562591987704	0.867944096256725	0.898325600525746	0.85419151281461	0.887004833671934	0.917186861295684	0.734654553264224	35.288854375818	-0.296967525387845	103.593563418095	0.207860635724903	0.21093990250379	0.204994598027656	0.176982540963345	0.179983086677181	0.174189773150158	0.235215935619542	0.222555645368093	0.208671568475322	0.000354014351917996	0.000345685255869656	0.00650546395906387
160	21.1579515660655	0.25	0.734713094986375	0.707398409974804	0.762027779997946	0.279687150605764	29.5306859257183	28.5213981194342	30.5399737320024	31.61	23.43	42.94	0.888203142644723	0.919634021230008	0.951064899815293	0.865655354270565	0.896288333406131	0.926921312541697	0.884463572860182	0.914102939221661	0.947102483705327	0.734713094986375	35.2492806503977	0.0396518919746462	103.821384750037	0.207860635724903	0.21093990250379	0.204994598027656	0.176982540963345	0.179983086677181	0.174189773150158	0.235215935619542	0.222555645368093	0.208671568475322	0.000354014351917996	0.000345685255869656	0.00650546395906387
160	21.1579515660655	0.25	0.735053813890826	0.708002100031016	0.762105527750635	0.282106678813767	29.3668642600606	28.3691687537583	30.3645597663629	31.95	23.48	43.35	0.874251416078441	0.904997354275319	0.935743292472197	0.851918775885061	0.881879313037651	0.91183985019024	0.871160404517443	0.902694266035448	0.929127788112397	0.735053813890826	35.3963571607182	-0.0402858405598891	103.873119973152	0.207860635724903	0.21093990250379	0.204994598027656	0.176982540963345	0.179983086677181	0.174189773150158	0.235215935619542	0.222555645368093	0.208671568475322	0.000354014351917996	0.000345685255869656	0.00650546395906387
160	21.1579515660655	0.25	0.735294509109718	0.708180865277582	0.762408152941855	0.27814635602124	29.0000940192192	28.0051366728367	29.9950513656016	31.86	23.37	43.12	0.865483906187927	0.896232535651775	0.926981165115623	0.843412325241087	0.873376802787883	0.903341280334678	0.861885375103389	0.892449630918811	0.920873325704665	0.735294509109718	35.3059722655426	0.0605634869139043	103.859116524511	0.207860635724903	0.21093990250379	0.204994598027656	0.176982540963345	0.179983086677181	0.174189773150158	0.235215935619542	0.222555645368093	0.208671568475322	0.000354014351917996	0.000345685255869656	0.00650546395906387
160	21.1579515660655	0.25	0.735472716351197	0.708250779070162	0.762694653632233	0.283579931313877	29.5411435358485	28.5411651898311	30.541121881866	32.17	23.84	43.52	0.873686475339608	0.904297263327311	0.934908051315014	0.851280343073246	0.881106101895694	0.910931860718143	0.868062629607584	0.899149926481245	0.927653578933162	0.735472716351197	35.6007773388234	0.376756718697042	104.498531430637	0.207860635724903	0.21093990250379	0.204994598027656	0.176982540963345	0.179983086677181	0.174189773150158	0.235215935619542	0.222555645368093	0.208671568475322	0.000354014351917996	0.000345685255869656	0.00650546395906387
160	21.1579515660655	0.25	0.735637297156596	0.708366378373102	0.762908215940091	0.276723083150077	29.1828279414294	28.1780406093106	30.1876152735482	32.06	23.69	43.61	0.865609962293633	0.896476335748327	0.92734270920302	0.843456674759115	0.873533094682685	0.903609514606255	0.860011111809584	0.891698005476052	0.922284149110164	0.735637297156596	35.6844781568325	0.311700391647703	104.476194448582	0.207860635724903	0.21093990250379	0.204994598027656	0.176982540963345	0.179983086677181	0.174189773150158	0.235215935619542	0.222555645368093	0.208671568475322	0.000354014351917996	0.000345685255869656	0.00650546395906387
160	21.1579515660655	0.25	0.735684414571567	0.708698422292662	0.762670406850471	0.284461308001308	29.7426203609349	28.7380014347396	30.7472392871301	32.27	23.79	43.42	0.877125194844946	0.907787611415039	0.938450027985132	0.854592216905776	0.884466928869735	0.914341640833694	0.87321582954346	0.90235806968337	0.932101631664606	0.735684414571567	35.7533241046779	0.306870073925507	104.514138358987	0.207860635724903	0.21093990250379	0.204994598027656	0.176982540963345	0.179983086677181	0.174189773150158	0.235215935619542	0.222555645368093	0.208671568475322	0.000354014351917996	0.000345685255869656	0.00650546395906387
160	21.1579515660655	0.25	0.735817484145791	0.70862947375597	0.763005494535611	0.274009414030347	28.8634096019142	27.8628394276192	29.8639797762093	31.97	23.61	43.47	0.85806766418619	0.888881354748562	0.919695045310934	0.836139685109681	0.866165929658034	0.896192174206387	0.853014317595108	0.883152049389485	0.913253535147243	0.735817484145791	35.4069194544753	0.0691704670588338	104.05309398073	0.207860635724903	0.21093990250379	0.204994598027656	0.176982540963345	0.179983086677181	0.174189773150158	0.235215935619542	0.222555645368093	0.208671568475322	0.000354014351917996	0.000345685255869656	0.00650546395906387
160	21.1579515660655	0.25	0.735838480281156	0.708555423212208	0.763121537350103	0.279023040503719	29.370592233956	28.3651189601059	30.3760655078061	31.83	23.55	43.36	0.877476831203011	0.908581213435222	0.939685595667433	0.855112555422487	0.885424179421674	0.915735803420861	0.873737249586666	0.904022536050476	0.933914021171725	0.735838480281156	35.3558509193956	-0.261122196882193	103.596486262962	0.207860635724903	0.21093990250379	0.204994598027656	0.176982540963345	0.179983086677181	0.174189773150158	0.235215935619542	0.222555645368093	0.208671568475322	0.000354014351917996	0.000345685255869656	0.00650546395906387
160	21.1579515660655	0.25	0.736088628568194	0.709144999840658	0.76303225729573	0.285976814166522	29.326557826749	28.3396672450169	30.3134484084811	32.24	23.73	43.5	0.865746374892358	0.89589482145537	0.926043268018382	0.843517364972133	0.87289171632994	0.902266067687747	0.860548446306217	0.891443294950057	0.921994855424955	0.736088628568194	35.6417082811202	-0.0233846443351047	104.102578856818	0.207860635724903	0.21093990250379	0.204994598027656	0.176982540963345	0.179983086677181	0.174189773150158	0.235215935619542	0.222555645368093	0.208671568475322	0.000354014351917996	0.000345685255869656	0.00650546395906387
160	21.1579515660655	0.25	0.73645895842379	0.709600103736965	0.763317813110614	0.284431851419781	29.6169626138114	28.616515648083	30.6174095795399	32.21	23.75	43.63	0.874853075119273	0.905438353747347	0.936023632375422	0.852399959681654	0.882200266739921	0.912000573798188	0.868831956745971	0.899513803665847	0.931370448812618	0.73645895842379	35.6691097060118	-0.00892875440139194	104.074836232505	0.207860635724903	0.21093990250379	0.204994598027656	0.176982540963345	0.179983086677181	0.174189773150158	0.235215935619542	0.222555645368093	0.208671568475322	0.000354014351917996	0.000345685255869656	0.00650546395906387
160	21.1579515660655	0.25	0.736625833052107	0.709578333368089	0.763673332736124	0.278901562489584	29.4392320614067	28.4311045921469	30.4473595306665	32.09	23.79	43.84	0.872467608503341	0.90340409777413	0.934340587044919	0.850125045822144	0.880269298860972	0.910413551899801	0.868163651543592	0.899585280896508	0.928574784726012	0.736625833052107	35.8425253128789	0.137220114801388	104.429637528802	0.207860635724903	0.21093990250379	0.204994598027656	0.176982540963345	0.179983086677181	0.174189773150158	0.235215935619542	0.222555645368093	0.208671568475322	0.000354014351917996	0.000345685255869656	0.00650546395906387
160	21.1579515660655	0.25	0.736641129895797	0.709557612086428	0.763724647705166	0.283213374141479	29.0660851541587	28.0812993555515	30.0508709527659	32.42	23.72	43.97	0.85302138207722	0.882936071292336	0.912850760507451	0.831047232657076	0.860191308304371	0.889335383951665	0.846943194173122	0.877353347974514	0.908337614232094	0.736641129895797	35.7629351200652	0.245597709429891	104.427854541588	0.207860635724903	0.21093990250379	0.204994598027656	0.176982540963345	0.179983086677181	0.174189773150158	0.235215935619542	0.222555645368093	0.208671568475322	0.000354014351917996	0.000345685255869656	0.00650546395906387
160	21.1579515660655	0.25	0.736824135344567	0.709422759860465	0.764225510828669	0.271408939996003	29.00640802726	27.994267151797	30.018548902723	32.07	23.71	43	0.859509873257295	0.890585702850208	0.92166153244312	0.83750586699988	0.867786135343188	0.898066403686495	0.854512471401465	0.885991176658874	0.918163211537484	0.736824135344567	35.35417784318	-0.122657566414052	103.794527572052	0.207860635724903	0.21093990250379	0.204994598027656	0.176982540963345	0.179983086677181	0.174189773150158	0.235215935619542	0.222555645368093	0.208671568475322	0.000354014351917996	0.000345685255869656	0.00650546395906387
160	21.1579515660655	0.25	0.737011291772435	0.709917592041542	0.764104991503328	0.279773536453155	28.9813914043838	27.9910894840371	29.9716933247305	32.05	23.76	43.57	0.860082319420523	0.890511330519365	0.920940341618206	0.838073739758031	0.867724105255518	0.897374470753005	2.76954612731932	0.886623833604984	0.916876094693683	0.737011291772435	35.5756503621488	0.264765035693334	104.298155677975	0.207860635724903	0.21093990250379	0.204994598027656	0.176982540963345	0.179983086677181	0.174189773150158	0.235215935619542	0.222555645368093	0.208671568475322	0.000354014351917996	0.000345685255869656	0.00650546395906387
160	21.1579515660655	0.25	0.737077445481554	0.709522397951385	0.764632493011723	0.274679449248343	28.9465026275637	27.9447391959249	29.9482660592024	31.89	23.38	43.4	0.862926347922522	0.893860544641467	0.924794741360413	0.840909539426958	0.871054477263306	0.901199415099654	2.76954612731932	0.887492579017689	0.916893533511292	0.737077445481554	35.310756254452	-0.101322955024627	103.765840148797	0.207860635724903	0.21093990250379	0.204994598027656	0.176982540963345	0.179983086677181	0.174189773150158	0.235215935619542	0.222555645368093	0.208671568475322	0.000354014351917996	0.000345685255869656	0.00650546395906387
160	21.1579515660655	0.25	0.737755578227266	0.710316170969805	0.765194985484726	0.277840275959762	29.347198786898	28.3395646955164	30.3548328782795	31.99	23.48	42.94	0.872229507880527	0.903242270323855	0.934255032767183	0.849931792479227	0.880151743231913	0.9103716939846	0.869600309964101	0.898420382819284	0.928579228376747	0.737755578227266	35.2973437897867	-0.131143613701533	103.790489599364	0.207860635724903	0.21093990250379	0.204994598027656	0.176982540963345	0.179983086677181	0.174189773150158	0.235215935619542	0.222555645368093	0.208671568475322	0.000354014351917996	0.000345685255869656	0.00650546395906387
160	21.1579515660655	0.25	0.737862831531643	0.710602284725166	0.76512337833812	0.27840513605447	29.0457044782134	28.0498240956381	30.0415848607887	32.01	23.87	43.59	0.86290705492015	0.893543689397813	0.924180323875476	0.840841559594909	0.870694781176602	0.900548002758295	0.857663395282492	0.888686892320611	0.918639140606642	0.737862831531643	35.5089781928026	0.193859617226127	104.246911456633	0.207860635724903	0.21093990250379	0.204994598027656	0.176982540963345	0.179983086677181	0.174189773150158	0.235215935619542	0.222555645368093	0.208671568475322	0.000354014351917996	0.000345685255869656	0.00650546395906387
160	21.1579515660655	0.25	0.737979205331404	0.710837295628265	0.765121115034543	0.282567946940155	29.3976567891112	28.4000513161188	30.3952622621036	31.97	23.69	43.47	0.874643945782936	0.905367467283669	0.936090988784403	0.852292844825756	0.882231241666181	0.912169638506607	0.869861479164686	0.90082905651773	0.930430338940764	0.737979205331404	35.4948135551906	0.0605331546322205	104.068977548889	0.207860635724903	0.21093990250379	0.204994598027656	0.176982540963345	0.179983086677181	0.174189773150158	0.235215935619542	0.222555645368093	0.208671568475322	0.000354014351917996	0.000345685255869656	0.00650546395906387
160	21.1579515660655	0.25	0.738027922416352	0.710627315142648	0.765428529690055	0.273779178211865	29.0229550142307	28.0162715451095	30.0296384833519	31.93	23.49	43.53	0.863996290219124	0.895041491267566	0.926086692316007	0.841934981107536	0.87218747299216	0.902439964876784	0.858822123600783	0.889686111694573	0.919825720058901	0.738027922416352	35.4016289113634	-0.139211450806622	103.804131260835	0.207860635724903	0.21093990250379	0.204994598027656	0.176982540963345	0.179983086677181	0.174189773150158	0.235215935619542	0.222555645368093	0.208671568475322	0.000354014351917996	0.000345685255869656	0.00650546395906387
160	21.1579515660655	0.25	0.738099390839246	0.71082585339557	0.765372928282922	0.273249017105436	28.7706403779046	27.7713764595481	29.7699042962611	32.11	23.44	43.4	0.851790667421566	0.882439622873486	0.913088578325405	0.82997112408684	0.859834973247714	0.889698822408587	0.84635212154299	0.879271199302087	0.907267740797171	0.738099390839246	35.4318304307461	0.113783288821214	104.097421337815	0.207860635724903	0.21093990250379	0.204994598027656	0.176982540963345	0.179983086677181	0.174189773150158	0.235215935619542	0.222555645368093	0.208671568475322	0.000354014351917996	0.000345685255869656	0.00650546395906387
160	21.1579515660655	0.25	0.738187962352276	0.710743812817974	0.765632111886577	0.270742256585756	29.0607152801426	28.0449672942804	30.0764632660047	32.2	23.86	43.28	0.857643104282323	0.888705691969525	0.919768279656727	0.835635623904982	0.865901132614248	0.896166641323514	1.62488565440221	0.884918538918835	0.915183250438431	0.738187962352276	35.6134909366286	-0.128351564764662	104.058812773736	0.207860635724903	0.21093990250379	0.204994598027656	0.176982540963345	0.179983086677181	0.174189773150158	0.235215935619542	0.222555645368093	0.208671568475322	0.000354014351917996	0.000345685255869656	0.00650546395906387
160	21.1579515660655	0.25	0.738447312801109	0.710944796767199	0.765949828835019	0.279145306458409	29.2999476721336	28.297197574707	30.3026977695602	31.69	23.4	42.84	0.879228361164081	0.910385026854734	0.941541692545386	0.856878075758628	0.887242728360046	0.917607380961464	0.87421905666249	0.905591495463262	0.937366745088065	0.738447312801109	35.1646433192543	0.141597722561531	103.896291620502	0.207860635724903	0.21093990250379	0.204994598027656	0.176982540963345	0.179983086677181	0.174189773150158	0.235215935619542	0.222555645368093	0.208671568475322	0.000354014351917996	0.000345685255869656	0.00650546395906387
160	21.1579515660655	0.25	0.738449341542847	0.710893623670594	0.766005059415101	0.277714184849102	29.3872369620657	28.3779110234909	30.3965629006405	31.86	23.79	43.39	0.876997442535348	0.908189881826667	0.939382321117986	0.854632139455823	0.885029105094992	0.915426070734161	0.872663940041005	0.899566904118489	0.935930222784241	0.738449341542847	35.3929633128403	0.12066613817681	104.120339222733	0.207860635724903	0.21093990250379	0.204994598027656	0.176982540963345	0.179983086677181	0.174189773150158	0.235215935619542	0.222555645368093	0.208671568475322	0.000354014351917996	0.000345685255869656	0.00650546395906387
160	21.1579515660655	0.25	0.738481162769066	0.711457004309668	0.765505321228463	0.285211322538979	29.7138271428288	28.7120267181944	30.7156275674632	32.07	23.64	43.42	0.8817016551349	0.912465387043637	0.943229118952373	0.859131846216518	0.889108087768678	0.919084329320838	0.877894061097882	0.907858080033261	0.94037772411735	0.738481162769066	35.620627359918	0.320020477869832	104.45106515021	0.207860635724903	0.21093990250379	0.204994598027656	0.176982540963345	0.179983086677181	0.174189773150158	0.235215935619542	0.222555645368093	0.208671568475322	0.000354014351917996	0.000345685255869656	0.00650546395906387
160	21.1579515660655	0.25	0.738634978451744	0.711603748596376	0.765666208307113	0.280463444044804	29.2659287100994	28.2676132921982	30.2642441280005	31.79	23.66	42.94	0.87540472660057	0.906321027401603	0.937237328202637	0.853107584413919	0.883236426415726	0.913365268417533	0.870379415473419	0.902073290786707	0.933511082089838	0.738634978451744	35.3439655692233	0.00222889253602125	103.857045664871	0.207860635724903	0.21093990250379	0.204994598027656	0.176982540963345	0.179983086677181	0.174189773150158	0.235215935619542	0.222555645368093	0.208671568475322	0.000354014351917996	0.000345685255869656	0.00650546395906387
160	21.1579515660655	0.25	0.738970824313653	0.712026759242501	0.765914889384806	0.288861612000484	29.4487468212286	28.4646991625165	30.4327944799406	32.17	23.71	43.79	0.871280841679595	0.901401724652581	0.931522607625568	0.848935430411224	0.878283814454359	0.907632198497494	0.866436573454937	0.896777937156016	2.40789577408841	0.738970824313653	35.6840009279608	-0.354797655956784	103.766913771076	0.207860635724903	0.21093990250379	0.204994598027656	0.176982540963345	0.179983086677181	0.174189773150158	0.235215935619542	0.222555645368093	0.208671568475322	0.000354014351917996	0.000345685255869656	0.00650546395906387
160	21.1579515660655	0.25	0.739060761111891	0.711845904883936	0.766275617339846	0.275917363266952	28.9390253581046	27.9406229511651	29.9374277650441	31.61	23.57	43.3	0.870291881434962	0.901390025190857	0.932488168946751	0.848201456096371	0.878510242583213	0.908819029070055	0.86705083609711	0.899538702757283	0.927957084371799	0.739060761111891	35.3014453141444	-0.00828711044415071	103.880033161787	0.207860635724903	0.21093990250379	0.204994598027656	0.176982540963345	0.179983086677181	0.174189773150158	0.235215935619542	0.222555645368093	0.208671568475322	0.000354014351917996	0.000345685255869656	0.00650546395906387
160	21.1579515660655	0.25	0.739129993080211	0.711813356044382	0.76644663011604	0.282230133573413	29.7113041737303	28.7022144032165	30.7203939442441	32.32	23.77	43.74	0.874619685852812	0.905368873552599	0.936118061252387	0.852129987945729	0.882088500620198	0.912047013294666	0.868413754488329	0.900730295209733	0.929785558941254	0.739129993080211	35.6603502453349	0.261370228405985	104.468128214574	0.207860635724903	0.21093990250379	0.204994598027656	0.176982540963345	0.179983086677181	0.174189773150158	0.235215935619542	0.222555645368093	0.208671568475322	0.000354014351917996	0.000345685255869656	0.00650546395906387
160	21.1579515660655	0.25	0.73974680667341	0.712652266217906	0.766841347128913	0.281691082090649	29.4487188901251	28.4472149681804	30.4502228120698	31.99	23.68	43.41	0.87557443233352	0.90639963715295	0.93722484197238	0.853191684726511	0.883228889401203	0.913266094075895	0.871692901354417	0.901435645054293	0.932633720976786	0.73974680667341	35.5004788179761	0.0726575503302634	104.096806047825	0.207860635724903	0.21093990250379	0.204994598027656	0.176982540963345	0.179983086677181	0.174189773150158	0.235215935619542	0.222555645368093	0.208671568475322	0.000354014351917996	0.000345685255869656	0.00650546395906387
160	21.1579515660655	0.25	0.739846672652584	0.712441687210709	0.767251658094458	0.274455432645768	29.20020474491	28.189092904981	30.211316584839	31.85	23.52	42.89	0.871436402831766	0.902693870662263	0.93395133849276	0.84921707019959	0.879677554942499	0.910138039685408	0.868126720931747	0.897432346109482	0.929865834372815	0.739846672652584	35.2150088823764	0.110343963540595	103.945140191331	0.207860635724903	0.21093990250379	0.204994598027656	0.176982540963345	0.179983086677181	0.174189773150158	0.235215935619542	0.222555645368093	0.208671568475322	0.000354014351917996	0.000345685255869656	0.00650546395906387
160	21.1579515660655	0.25	0.739861334677775	0.712805382580866	0.766917286774685	0.282673458810217	29.6135883434214	28.6089167189172	30.6182599679256	32.32	23.91	43.97	0.871772498650613	0.902386908172743	0.933001317694872	0.849355949745861	0.87918314768549	0.90901034562512	0.866649474301446	0.895880982910004	0.92874281311352	0.739861334677775	35.7741955379344	0.104588991283998	104.368902955448	0.207860635724903	0.21093990250379	0.204994598027656	0.176982540963345	0.179983086677181	0.174189773150158	0.235215935619542	0.222555645368093	0.208671568475322	0.000354014351917996	0.000345685255869656	0.00650546395906387
160	21.1579515660655	0.25	0.73994050966631	0.712726944893106	0.767154074439514	0.283923553085949	29.4388724018631	28.4431980431048	30.4345467606214	31.82	23.35	42.77	0.880238693291049	0.911052074232553	0.941865455174057	0.85780927748009	0.887837500783165	0.917865724086239	0.876512146825792	0.907797082490408	0.937280635543853	0.73994050966631	35.1407006441028	-0.0124255195335285	103.704539190108	0.207860635724903	0.21093990250379	0.204994598027656	0.176982540963345	0.179983086677181	0.174189773150158	0.235215935619542	0.222555645368093	0.208671568475322	0.000354014351917996	0.000345685255869656	0.00650546395906387
160	21.1579515660655	0.25	0.740023088447973	0.713047094455067	0.76699908244088	0.286766759862473	29.5166626373948	28.5252925693245	30.5080327054651	32.3	23.71	43.72	0.869651617836058	0.899875552664293	0.930099487492528	0.847295983362412	0.876742968863447	0.906189954364483	0.864286774600554	0.894384905855882	0.924997727083412	0.740023088447973	35.6429982840792	0.187158829596537	104.361292030099	0.207860635724903	0.21093990250379	0.204994598027656	0.176982540963345	0.179983086677181	0.174189773150158	0.235215935619542	0.222555645368093	0.208671568475322	0.000354014351917996	0.000345685255869656	0.00650546395906387
160	21.1579515660655	0.25	0.740181727074179	0.71291724377312	0.767446210375237	0.280087442006209	29.2331693967072	28.235041653438	30.2312971399764	32.09	23.9	43.7	0.866525727004289	0.897157995197673	0.927790263391058	0.844336449719311	0.874184312012642	0.904032174305973	0.861755258201039	0.895301559970744	0.924343196629863	0.740181727074179	35.7445120296338	-0.0419341952288058	104.197340959767	0.207860635724903	0.21093990250379	0.204994598027656	0.176982540963345	0.179983086677181	0.174189773150158	0.235215935619542	0.222555645368093	0.208671568475322	0.000354014351917996	0.000345685255869656	0.00650546395906387
160	21.1579515660655	0.25	0.740275200329141	0.71316771433559	0.767382686322691	0.281495433436852	29.2450604986184	28.2500016148484	30.2401193823884	31.92	23.7	43.45	0.871418052235148	0.902112290280727	0.932806528326306	0.849170464533329	0.879081068649008	0.908991672764686	0.867754927372133	0.897565431240847	0.927551154962567	0.740275200329141	35.4915503940227	-0.44209789677326	103.574110601688	0.207860635724903	0.21093990250379	0.204994598027656	0.176982540963345	0.179983086677181	0.174189773150158	0.235215935619542	0.222555645368093	0.208671568475322	0.000354014351917996	0.000345685255869656	0.00650546395906387
160	21.1579515660655	0.25	0.740474954255222	0.713490515573261	0.767459392937184	0.285032854178015	29.6202556891223	28.6211727265985	30.6193386516461	31.94	23.55	43.06	0.882441648006608	0.913245152264332	0.944048656522057	0.859906195075897	0.889923051375799	0.919939907675702	0.878425567139538	0.908504435691908	0.940395677306742	0.740474954255222	35.4796361282382	0.0926715884674491	104.048472315123	0.207860635724903	0.21093990250379	0.204994598027656	0.176982540963345	0.179983086677181	0.174189773150158	0.235215935619542	0.222555645368093	0.208671568475322	0.000354014351917996	0.000345685255869656	0.00650546395906387
160	21.1579515660655	0.25	0.740477592497217	0.713000190203332	0.767954994791101	0.277257119423689	29.1515891324516	28.1492147476433	30.1539635172599	31.68	23.44	42.91	0.874909226793034	0.906064149082409	0.937219071371784	0.852672980807612	0.883036085506696	0.913399190205779	0.8714093514055	0.899006300778311	0.931248262193973	0.740477592497217	35.1747702711396	0.244944497807128	104.018407413503	0.207860635724903	0.21093990250379	0.204994598027656	0.176982540963345	0.179983086677181	0.174189773150158	0.235215935619542	0.222555645368093	0.208671568475322	0.000354014351917996	0.000345685255869656	0.00650546395906387
160	21.1579515660655	0.25	0.740494014802126	0.713398527370111	0.767589502234141	0.285925802740044	29.6737208885542	28.6750229098617	30.6724188672468	31.8	23.72	43.61	0.887737139335523	0.918655380951287	0.949573622567052	0.865121569465599	0.895252152637739	0.92538273580988	0.883039078998013	0.91406689930238	0.945000386766881	0.740494014802126	35.4939812008054	0.159753339026554	104.182343061132	0.207860635724903	0.21093990250379	0.204994598027656	0.176982540963345	0.179983086677181	0.174189773150158	0.235215935619542	0.222555645368093	0.208671568475322	0.000354014351917996	0.000345685255869656	0.00650546395906387
160	21.1579515660655	0.25	0.740814088080146	0.713586301838589	0.768041874321702	0.285541857962395	29.301928375707	28.3148153683461	30.2890413830678	31.56	23.61	43.4	0.883149992674396	0.913938427417081	0.944726862159767	0.860751569711289	0.890759149118574	0.920766728525859	0.879173013276866	0.908180854268352	0.940405878331659	0.740814088080146	35.3366607004756	-0.176232396095971	103.6806821176	0.207860635724903	0.21093990250379	0.204994598027656	0.176982540963345	0.179983086677181	0.174189773150158	0.235215935619542	0.222555645368093	0.208671568475322	0.000354014351917996	0.000345685255869656	0.00650546395906387
160	21.1579515660655	0.25	0.740926934113198	0.713382566049638	0.768471302176758	0.277597700326801	29.2229987042456	28.2190221414758	30.2269752670154	32.11	23.84	43.5	0.865292597483949	0.896077983435904	0.926863369387859	0.843123763316984	0.87312042633531	0.903117089353637	0.861897563301916	0.891549456949865	0.921082745860782	0.740926934113198	35.4869891000452	0.167052651807938	104.257425425679	0.207860635724903	0.21093990250379	0.204994598027656	0.176982540963345	0.179983086677181	0.174189773150158	0.235215935619542	0.222555645368093	0.208671568475322	0.000354014351917996	0.000345685255869656	0.00650546395906387
160	21.1579515660655	0.25	0.741058263013175	0.713859973489983	0.768256552536368	0.285046183590642	29.6693849415979	28.6686775902346	30.6700922929612	32.14	23.45	43.51	0.878387411185472	0.909048355937863	0.939709300690254	0.855872687414104	0.8857477344033	0.915622781392496	0.872530200376154	0.903389085646494	0.931903167211833	0.741058263013175	35.5072228578659	-0.108769600614867	103.917693447719	0.207860635724903	0.21093990250379	0.204994598027656	0.176982540963345	0.179983086677181	0.174189773150158	0.235215935619542	0.222555645368093	0.208671568475322	0.000354014351917996	0.000345685255869656	0.00650546395906387
160	21.1579515660655	0.25	0.7413809569552	0.713963878231121	0.76879803567928	0.27314000574621	28.7325518048935	27.7343368033053	29.7307668064816	32.08	23.64	43.41	0.851351648438563	0.88199352003352	0.912635391628477	0.829553828838732	0.859411152720117	0.889268476601502	0.8469143873488	0.878367098710893	0.906640176719444	0.7413809569552	35.364333315991	0.439907722469071	104.401691199732	0.207860635724903	0.21093990250379	0.204994598027656	0.176982540963345	0.179983086677181	0.174189773150158	0.235215935619542	0.222555645368093	0.208671568475322	0.000354014351917996	0.000345685255869656	0.00650546395906387
160	21.1579515660655	0.25	0.741563704379892	0.714313739882925	0.768813668876859	0.279679315747191	29.3852490932237	28.3809124387301	30.3895857477172	32.15	23.82	43.3	0.869231773155066	0.899991930458492	0.930752087761917	0.84694664570139	0.876918182469795	0.9068897192382	0.865642944175134	0.896039117751899	0.926581941770224	0.741563704379892	35.5157415386373	0.415390510322807	104.484298828379	0.207860635724903	0.21093990250379	0.204994598027656	0.176982540963345	0.179983086677181	0.174189773150158	0.235215935619542	0.222555645368093	0.208671568475322	0.000354014351917996	0.000345685255869656	0.00650546395906387
160	21.1579515660655	0.25	0.741665467899433	0.714514843786983	0.768816092011883	0.283495653019432	29.2274214982467	28.2378575075019	30.2169854889915	32.09	23.74	43.28	0.866582140371185	0.89695053786402	0.927318935356855	0.844390967596345	0.873981700371361	0.903572433146378	0.862758970538756	0.891570326761826	0.919957944394002	0.741665467899433	35.4900544022146	0.105417968921091	104.122892679831	0.207860635724903	0.21093990250379	0.204994598027656	0.176982540963345	0.179983086677181	0.174189773150158	0.235215935619542	0.222555645368093	0.208671568475322	0.000354014351917996	0.000345685255869656	0.00650546395906387
160	21.1579515660655	0.25	0.741692300199258	0.714532949603549	0.768851650794967	0.283176930653793	29.7270926751332	28.7198209185879	30.7343644316785	32.13	23.72	43.07	0.880172206453974	0.911041918593559	0.941911630733145	0.857615003543677	0.88769358145361	0.917772159363542	0.876861133548799	0.904786363068434	0.938534938387541	0.741692300199258	35.4498013274018	-0.350090151413094	103.6996780387	0.207860635724903	0.21093990250379	0.204994598027656	0.176982540963345	0.179983086677181	0.174189773150158	0.235215935619542	0.222555645368093	0.208671568475322	0.000354014351917996	0.000345685255869656	0.00650546395906387
160	21.1579515660655	0.25	0.741864711652804	0.714253070223469	0.76947635308214	0.271991664534545	29.0100823922485	27.9993026981469	30.0208620863502	31.86	23.46	43.36	0.865357351896116	0.896596902711645	0.927836453527175	0.843289811807872	0.873732720590546	0.904175629373221	0.860262429249821	0.890927973610053	0.921794917115036	0.741864711652804	35.3158210686877	-0.117087448157515	103.812710337576	0.207860635724903	0.21093990250379	0.204994598027656	0.176982540963345	0.179983086677181	0.174189773150158	0.235215935619542	0.222555645368093	0.208671568475322	0.000354014351917996	0.000345685255869656	0.00650546395906387
160	21.1579515660655	0.25	0.741877819893831	0.71441800569302	0.769337634094642	0.279750066222561	29.7959455380733	28.7777507862931	30.8141402898536	32	23.62	42.88	0.885590217333228	0.916923566426865	0.948256915520502	0.862949053879101	0.893481328768768	0.924013603658435	0.881862613140965	0.911725195631452	0.943490071754779	0.741877819893831	35.3748358645602	0.0487731744938878	104.020224212707	0.207860635724903	0.21093990250379	0.204994598027656	0.176982540963345	0.179983086677181	0.174189773150158	0.235215935619542	0.222555645368093	0.208671568475322	0.000354014351917996	0.000345685255869656	0.00650546395906387
160	21.1579515660655	0.25	0.741961177677878	0.714477110566526	0.769445244789229	0.280438470336967	29.498677558585	28.4923603764294	30.5049947407407	31.91	23.5	43.02	0.879061997585799	0.910109449627803	0.941156901669806	0.856621795721197	0.886876685812943	0.917131575904689	0.875159475398034	0.907228627125207	0.937750722057316	0.741961177677878	35.2725794127898	0.129151267580025	103.979764085994	0.207860635724903	0.21093990250379	0.204994598027656	0.176982540963345	0.179983086677181	0.174189773150158	0.235215935619542	0.222555645368093	0.208671568475322	0.000354014351917996	0.000345685255869656	0.00650546395906387
160	21.1579515660655	0.25	0.742017365953186	0.714611982070057	0.769422749836314	0.27849526746179	29.4796279652189	28.4690964819804	30.4901594484574	31.69	23.55	42.95	0.88446180415355	0.915856425313543	0.947251046473536	0.861976844473186	0.892573345479604	0.923169846486021	0.881258244868	0.911129809097209	0.943133323189636	0.742017365953186	35.2164236443895	0.119234850820148	103.920356003842	0.207860635724903	0.21093990250379	0.204994598027656	0.176982540963345	0.179983086677181	0.174189773150158	0.235215935619542	0.222555645368093	0.208671568475322	0.000354014351917996	0.000345685255869656	0.00650546395906387
160	21.1579515660655	0.25	0.742062184175572	0.715028844050276	0.769095524300868	0.287015930673984	29.6579967950832	28.662486183896	30.6535074062704	32.23	23.94	43.96	0.87587453684085	0.906295568355682	0.936716599870515	0.853389460897701	0.883029536721839	0.912669612545978	0.87051969764567	0.900322764771548	0.931027407057044	0.742062184175572	35.7764201373909	-0.24685363557071	103.960072486034	0.207860635724903	0.21093990250379	0.204994598027656	0.176982540963345	0.179983086677181	0.174189773150158	0.235215935619542	0.222555645368093	0.208671568475322	0.000354014351917996	0.000345685255869656	0.00650546395906387
160	21.1579515660655	0.25	0.7421159909904	0.714872095242515	0.769359886738285	0.28685277538985	30.0264442018864	29.0181642241999	31.0347241795729	31.89	23.77	43.44	0.895942016745661	0.927072876357359	0.958203735969057	0.87308085522142	0.903417369220712	0.933753883220004	0.892248984344202	0.919056241996602	0.952455430103262	0.7421159909904	35.5782374530357	-0.110586016792533	103.974495890268	0.207860635724903	0.21093990250379	0.204994598027656	0.176982540963345	0.179983086677181	0.174189773150158	0.235215935619542	0.222555645368093	0.208671568475322	0.000354014351917996	0.000345685255869656	0.00650546395906387
160	21.1579515660655	0.25	0.742125237686893	0.714832859360337	0.76941761601345	0.281035339290214	29.887683429914	28.8696015046513	30.9057653551767	31.9	23.89	43.48	0.891244874104249	0.922674483451728	0.954104092799207	0.868501899774306	0.899129481733623	0.929757063692941	0.886930194817671	0.917690444056461	0.949357521904997	0.742125237686893	35.5375611177931	0.0110323358329694	104.136135786257	0.207860635724903	0.21093990250379	0.204994598027656	0.176982540963345	0.179983086677181	0.174189773150158	0.235215935619542	0.222555645368093	0.208671568475322	0.000354014351917996	0.000345685255869656	0.00650546395906387
160	21.1579515660655	0.25	0.742144761708747	0.715000652565303	0.76928887085219	0.281533182442327	29.2948076288166	28.298149114954	30.2914661426791	32.04	23.66	43.46	0.869594533175357	0.900221582017912	0.930848630860466	0.847343707817102	0.877187084397428	0.907030460977755	0.863949500583933	0.894555361586044	0.9252180931749	0.742144761708747	35.5491124985618	-0.240882732908677	103.800756192526	0.207860635724903	0.21093990250379	0.204994598027656	0.176982540963345	0.179983086677181	0.174189773150158	0.235215935619542	0.222555645368093	0.208671568475322	0.000354014351917996	0.000345685255869656	0.00650546395906387
160	21.1579515660655	0.25	0.742215096645341	0.714967312272158	0.769462881018524	0.28308934068842	29.4433871867805	28.4455132068948	30.4412611666663	31.96	23.53	43.62	0.876509439133596	0.907257555930577	0.938005672727559	0.854117689269009	0.884080299248396	0.914042909227784	0.869815306009885	0.902446830946447	0.932968279482895	0.742215096645341	35.4819629961305	-0.161948486527079	103.787532335482	0.207860635724903	0.21093990250379	0.204994598027656	0.176982540963345	0.179983086677181	0.174189773150158	0.235215935619542	0.222555645368093	0.208671568475322	0.000354014351917996	0.000345685255869656	0.00650546395906387
160	21.1579515660655	0.25	0.742342061352529	0.715064498005065	0.769619624699992	0.271484021809333	28.8747498209705	27.8673942292747	29.8821054126663	32.11	23.81	43.82	0.854648320893524	0.885542302508824	0.916436284124124	0.832754263729492	0.862856815018453	0.892959366307413	0.849558516140497	0.879908109340717	0.911838102867319	0.742342061352529	35.6615993290864	0.134780058086266	104.322343880028	0.207860635724903	0.21093990250379	0.204994598027656	0.176982540963345	0.179983086677181	0.174189773150158	0.235215935619542	0.222555645368093	0.208671568475322	0.000354014351917996	0.000345685255869656	0.00650546395906387
160	21.1579515660655	0.25	0.742429230473594	0.715292736170676	0.769565724776511	0.280563619687947	29.5227234421942	28.5158981755112	30.5295487088773	31.94	23.61	43.73	0.878979301631675	0.910013869237691	0.941048436843707	0.856528999879593	0.886770903305454	0.917012806731316	0.873976200525692	0.905387202491355	0.935621256479644	0.742429230473594	35.5843372899614	0.296372134502114	104.400221370006	0.207860635724903	0.21093990250379	0.204994598027656	0.176982540963345	0.179983086677181	0.174189773150158	0.235215935619542	0.222555645368093	0.208671568475322	0.000354014351917996	0.000345685255869656	0.00650546395906387
160	21.1579515660655	0.25	0.742472923508452	0.715214170234909	0.769731676781994	0.279062334131083	28.7886289324185	27.8031748416262	29.7740830232107	31.72	23.3	43.57	0.862974293606772	0.89356150361885	0.924148713630928	0.841023445904049	0.8708326313636	0.90064181682315	0.858850597687693	0.888295771568035	2.80645822848163	0.742472923508452	35.2581487583344	-0.141165937667563	103.697249972346	0.207860635724903	0.21093990250379	0.204994598027656	0.176982540963345	0.179983086677181	0.174189773150158	0.235215935619542	0.222555645368093	0.208671568475322	0.000354014351917996	0.000345685255869656	0.00650546395906387
160	21.1579515660655	0.25	0.742630765799276	0.715254890651722	0.770006640946829	0.277878702066938	29.3309256102659	28.3239466825244	30.3379045380075	32.15	23.6	43.63	0.867492102501606	0.898333364737857	0.929174626974108	0.845251651818281	0.875302216859942	0.905352781901603	0.862633985562559	0.892884243012476	0.923214145351449	0.742630765799276	35.5961340325497	0.331679853848292	104.455335543602	0.207860635724903	0.21093990250379	0.204994598027656	0.176982540963345	0.179983086677181	0.174189773150158	0.235215935619542	0.222555645368093	0.208671568475322	0.000354014351917996	0.000345685255869656	0.00650546395906387
160	21.1579515660655	0.25	0.742670805396392	0.715601122113688	0.769740488679096	0.284633833848886	29.4837916212671	28.4883370673115	30.4792461752228	32.09	23.8	43.63	0.874245486930862	0.904793835512396	0.935342184093931	0.851857719803925	0.881623783175665	0.911389846547405	0.869604354770983	0.900193927769924	0.929008381591334	0.742670805396392	35.6486684512179	-0.118216966610385	104.026228055918	0.207860635724903	0.21093990250379	0.204994598027656	0.176982540963345	0.179983086677181	0.174189773150158	0.235215935619542	0.222555645368093	0.208671568475322	0.000354014351917996	0.000345685255869656	0.00650546395906387
160	21.1579515660655	0.25	0.74276528134287	0.715220217935009	0.770310344750731	0.272788357625355	29.2192987137135	28.2032735779474	30.2353238494796	32.08	23.82	43.04	0.865715789454562	0.896903268457112	0.928090747459663	0.843549732788216	0.87393867786627	0.904327622944325	0.862952060984269	0.892568206544632	0.925477180272242	0.74276528134287	35.393064355576	0.195886716970186	104.235383168983	0.207860635724903	0.21093990250379	0.204994598027656	0.176982540963345	0.179983086677181	0.174189773150158	0.235215935619542	0.222555645368093	0.208671568475322	0.000354014351917996	0.000345685255869656	0.00650546395906387
160	21.1579515660655	0.25	0.742856732491718	0.71581388714272	0.769899577840715	0.289333843243426	30.0931653267214	29.088738651498	31.0975920019448	31.72	23.62	43.19	0.902843749801251	0.934018712618432	0.965193675435612	0.879878273668947	0.910260244493148	0.94064221531735	0.897580117883493	0.929659921941211	0.959006028688699	0.742856732491718	35.402353986633	-0.0272715455316324	103.891013633119	0.207860635724903	0.21093990250379	0.204994598027656	0.176982540963345	0.179983086677181	0.174189773150158	0.235215935619542	0.222555645368093	0.208671568475322	0.000354014351917996	0.000345685255869656	0.00650546395906387
160	21.1579515660655	0.25	0.742911063076034	0.715356180320162	0.770465945831906	0.2794721280514	29.3988232935383	28.3935057593409	30.4041408277358	31.97	23.59	43.39	0.874487376114842	0.905450001867858	0.936412627620874	0.852140955186453	0.882312370126114	0.912483785065774	0.869615230898301	0.90082905651773	0.930474030241838	0.742911063076034	35.3056913328551	0.0750842361584861	103.947429401497	0.207860635724903	0.21093990250379	0.204994598027656	0.176982540963345	0.179983086677181	0.174189773150158	0.235215935619542	0.222555645368093	0.208671568475322	0.000354014351917996	0.000345685255869656	0.00650546395906387
160	21.1579515660655	0.25	0.742916346276122	0.715255120877276	0.770577571674969	0.2758968763639	29.5508309390519	28.5312688373282	30.5703930407756	32.09	23.72	43.7	0.875482709608196	0.906767998619354	0.938053287630513	0.853062053557079	0.883546142616849	0.91403023167662	0.871029870675589	0.902341157930671	0.932241962602513	0.742916346276122	35.5714634161447	0.0270947620454205	104.139188715539	0.207860635724903	0.21093990250379	0.204994598027656	0.176982540963345	0.179983086677181	0.174189773150158	0.235215935619542	0.222555645368093	0.208671568475322	0.000354014351917996	0.000345685255869656	0.00650546395906387
160	21.1579515660655	0.25	0.743038527874086	0.715588871653573	0.7704881840946	0.279038145493503	29.3688146009459	28.3634399274745	30.3741892744173	32.02	23.73	43.57	0.872262427777029	0.903180770395204	0.93409911301338	0.849953299963739	0.880080869948269	0.910208439932798	0.866936208209351	0.898915816456642	0.930281633409011	0.743038527874086	35.4294461309553	-0.327920748243003	103.658758156163	0.207860635724903	0.21093990250379	0.204994598027656	0.176982540963345	0.179983086677181	0.174189773150158	0.235215935619542	0.222555645368093	0.208671568475322	0.000354014351917996	0.000345685255869656	0.00650546395906387
160	21.1579515660655	0.25	0.74313424587805	0.715833986627044	0.770434505129057	0.277943771453053	29.4143481614018	28.404668907775	30.4240274150287	32.09	23.64	43.7	0.871696044347539	0.902681563464271	0.933667082581003	0.84937383639486	0.879565884891036	0.909757933387211	0.865740990258865	0.898096642667685	0.927777487469888	0.74313424587805	35.5231634507199	-0.238977607218294	103.822354487955	0.207860635724903	0.21093990250379	0.204994598027656	0.176982540963345	0.179983086677181	0.174189773150158	0.235215935619542	0.222555645368093	0.208671568475322	0.000354014351917996	0.000345685255869656	0.00650546395906387
160	21.1579515660655	0.25	0.743143632142424	0.715979828930404	0.770307435354445	0.283381598309782	29.2982542373429	28.3060134702275	30.2904950044584	31.62	23.26	43.14	0.881204301892721	0.912094092622707	0.942983883352693	0.858829741251392	0.88893521273282	0.919040684214248	0.875119126221849	0.907633520468062	0.938492996614079	0.743143632142424	35.1734217821445	0.20380256611833	103.938246823257	0.207860635724903	0.21093990250379	0.204994598027656	0.176982540963345	0.179983086677181	0.174189773150158	0.235215935619542	0.222555645368093	0.208671568475322	0.000354014351917996	0.000345685255869656	0.00650546395906387
160	21.1579515660655	0.25	0.743452673836747	0.716122976216051	0.770782371457443	0.28051657696613	29.3998835095184	28.3971306520652	30.4026363669716	31.95	23.38	43.35	0.87521455725477	0.906119929664571	0.937025302074372	0.852858844863206	0.882974797568752	0.913090750274298	0.87010898669999	0.901756335173507	0.930845773368304	0.743452673836747	35.407048688907	-0.0960068770708881	103.83610111719	0.207860635724903	0.21093990250379	0.204994598027656	0.176982540963345	0.179983086677181	0.174189773150158	0.235215935619542	0.222555645368093	0.208671568475322	0.000354014351917996	0.000345685255869656	0.00650546395906387
160	21.1579515660655	0.25	0.743560276202757	0.716290855168215	0.770829697237299	0.284963346873991	29.8934191155781	28.8849504473793	30.901887783777	31.84	23.78	43.44	0.893257165832472	0.924443712820918	0.955630259809365	0.870486142070657	0.900877677689829	0.931269213309001	0.887498745239835	0.918587102816253	0.951849006256698	0.743560276202757	35.5080852306215	-0.0349058861786998	104.019731316987	0.207860635724903	0.21093990250379	0.204994598027656	0.176982540963345	0.179983086677181	0.174189773150158	0.235215935619542	0.222555645368093	0.208671568475322	0.000354014351917996	0.000345685255869656	0.00650546395906387
160	21.1579515660655	0.25	0.743622832606614	0.715855070545174	0.771390594668053	0.270855762032529	28.9596453569067	27.9477209017886	29.9715698120247	32	23.77	43.4	0.860053356958494	0.891193965084324	0.922334573210154	0.838065164170952	0.868409629023284	0.898754093875616	2.76800875173522	0.886043224861613	0.917912436957121	0.743622832606614	35.4642082636111	-0.127050949616831	103.918007559967	0.207860635724903	0.21093990250379	0.204994598027656	0.176982540963345	0.179983086677181	0.174189773150158	0.235215935619542	0.222555645368093	0.208671568475322	0.000354014351917996	0.000345685255869656	0.00650546395906387
160	21.1579515660655	0.25	0.743671579081818	0.716475157780284	0.770868000383353	0.281968094059686	29.6880717293101	28.6791184749839	30.6970249836363	32.08	23.6	43.12	0.880454288707916	0.911429341886492	0.942404395065069	0.857912849833611	0.888094878005883	0.918276906178155	0.87613475281341	0.906294941857455	0.938912239837429	0.743671579081818	35.4753352383824	-0.319818466576704	103.685819799448	0.207860635724903	0.21093990250379	0.204994598027656	0.176982540963345	0.179983086677181	0.174189773150158	0.235215935619542	0.222555645368093	0.208671568475322	0.000354014351917996	0.000345685255869656	0.00650546395906387
160	21.1579515660655	0.25	0.743966773884531	0.716232647197203	0.77170090057186	0.278553472923088	29.5481207712624	28.5353881061463	30.5608534363784	31.92	23.77	43.25	0.880308424321894	0.911550932514575	0.942793440707257	0.857835179259256	0.888280102737778	0.918725026216299	0.876502003227115	0.906179809991574	0.937323811655286	0.743966773884531	35.3322745850962	0.226765240136282	104.162697378321	0.207860635724903	0.21093990250379	0.204994598027656	0.176982540963345	0.179983086677181	0.174189773150158	0.235215935619542	0.222555645368093	0.208671568475322	0.000354014351917996	0.000345685255869656	0.00650546395906387
160	21.1579515660655	0.25	0.743973651078114	0.716412898214068	0.771534403942159	0.278351036297435	28.8707455748593	27.8807306489589	29.8607605007597	31.84	23.38	43.09	0.862131974709563	0.892745359050348	0.923358743391132	0.84015333751484	0.869986283955783	0.899819230396726	0.859214828542319	0.88815048884872	0.918457840699655	0.743973651078114	35.0902953339305	0.197126336381367	103.864477493434	0.207860635724903	0.21093990250379	0.204994598027656	0.176982540963345	0.179983086677181	0.174189773150158	0.235215935619542	0.222555645368093	0.208671568475322	0.000354014351917996	0.000345685255869656	0.00650546395906387
160	21.1579515660655	0.25	0.743975665737787	0.716545464464977	0.771405867010596	0.279378319607005	29.6703086877168	28.6554711003433	30.6851462750903	32.27	23.79	43.36	0.874411860069372	0.905379280543327	0.936346701017282	0.851945682186935	0.882117459773712	0.912289237360489	0.870275974041519	0.902804507731489	0.931127735153098	0.743975665737787	35.6025804661931	0.000434072699050703	104.160012424013	0.207860635724903	0.21093990250379	0.204994598027656	0.176982540963345	0.179983086677181	0.174189773150158	0.235215935619542	0.222555645368093	0.208671568475322	0.000354014351917996	0.000345685255869656	0.00650546395906387
160	21.1579515660655	0.25	0.744009802635768	0.716370726463542	0.771648878807993	0.280760007397978	29.3543210528837	28.353725659543	30.3549164462244	31.71	23.49	42.8	0.880444377427038	0.911515023970087	0.942585670513135	0.858054961474077	0.888335491517759	0.918616021561441	0.876525262924642	0.908081928039655	0.94000903793567	0.744009802635768	35.1499977722512	0.115990196543689	103.833805450191	0.207860635724903	0.21093990250379	0.204994598027656	0.176982540963345	0.179983086677181	0.174189773150158	0.235215935619542	0.222555645368093	0.208671568475322	0.000354014351917996	0.000345685255869656	0.00650546395906387
160	21.1579515660655	0.25	0.744016685329081	0.71688252853828	0.771150842119883	0.285089330272079	29.5233049622089	28.5276300877239	30.5189798366939	32.06	23.86	43.78	0.876317287337253	0.906902621709422	0.93748795608159	0.853889491856796	0.883692048536554	0.913494605216313	0.871765504564885	0.901481975627642	0.937056020187156	0.744016685329081	35.7703621250162	-0.642522100945407	103.602061765607	0.207860635724903	0.21093990250379	0.204994598027656	0.176982540963345	0.179983086677181	0.174189773150158	0.235215935619542	0.222555645368093	0.208671568475322	0.000354014351917996	0.000345685255869656	0.00650546395906387
160	21.1579515660655	0.25	0.744083392103873	0.716705691114507	0.771461093093239	0.27815266607871	29.5365363203926	28.5231902258687	30.5498824149165	32.28	23.73	43.41	0.870173741492824	0.901088486846212	0.932003232199601	0.847813441592603	0.877933790442766	0.908054139292929	0.865466289088525	0.895588670003677	0.927034612572637	0.744083392103873	35.5749650709331	-0.203037618340674	103.940391092704	0.207860635724903	0.21093990250379	0.204994598027656	0.176982540963345	0.179983086677181	0.174189773150158	0.235215935619542	0.222555645368093	0.208671568475322	0.000354014351917996	0.000345685255869656	0.00650546395906387
160	21.1579515660655	0.25	0.744103455802824	0.716320156317237	0.771886755288411	0.279902018740807	29.6926681473446	28.6783850837639	30.7069512109254	31.73	23.48	43.27	0.889983872114265	0.921460385373605	0.952936898632945	0.867343633185544	0.898019417574211	0.928695201962879	0.884836381374796	0.917755445730535	0.94817001936029	0.744103455802824	35.2476537422404	0.0339337286624133	103.855541443614	0.207860635724903	0.21093990250379	0.204994598027656	0.176982540963345	0.179983086677181	0.174189773150158	0.235215935619542	0.222555645368093	0.208671568475322	0.000354014351917996	0.000345685255869656	0.00650546395906387
160	21.1579515660655	0.25	0.744258836454114	0.716434957426829	0.772082715481399	0.277832012278923	29.2767681812601	28.2715316193777	30.2820047431426	32.15	23.54	43.12	0.865918145353695	0.896707159229066	0.927496173104436	0.843718517940656	0.87371819088338	0.903717863826105	0.860214245326391	0.891123302699679	0.923588458339778	0.744258836454114	35.3004413546837	0.276438135750917	104.213683660602	0.207860635724903	0.21093990250379	0.204994598027656	0.176982540963345	0.179983086677181	0.174189773150158	0.235215935619542	0.222555645368093	0.208671568475322	0.000354014351917996	0.000345685255869656	0.00650546395906387
160	21.1579515660655	0.25	0.744312386361518	0.716986009851571	0.771638762871466	0.277970644881624	29.0895618905402	28.0910981259064	30.088025655174	32.1	23.61	43.74	0.86173154307278	0.892360738013603	0.922989932954426	0.839659374158683	0.869504040820518	0.899348707482353	0.855586620912138	0.884941087919495	0.916916518611353	0.744312386361518	35.6069687794376	-0.0820250000751008	104.022462225655	0.207860635724903	0.21093990250379	0.204994598027656	0.176982540963345	0.179983086677181	0.174189773150158	0.235215935619542	0.222555645368093	0.208671568475322	0.000354014351917996	0.000345685255869656	0.00650546395906387
160	21.1579515660655	0.25	0.744339414007154	0.716923476230402	0.771755351783906	0.280008528971086	29.4512213931844	28.4454517478976	30.4569910384712	32.1	23.82	43.25	0.87251000294408	0.903360069378166	0.934210135812252	0.850160378416414	0.880220210470231	0.910280042524047	0.86932146326279	0.898196714213696	0.928677471985044	0.744339414007154	35.4354380367927	-0.038410758012146	103.975987681101	0.207860635724903	0.21093990250379	0.204994598027656	0.176982540963345	0.179983086677181	0.174189773150158	0.235215935619542	0.222555645368093	0.208671568475322	0.000354014351917996	0.000345685255869656	0.00650546395906387
160	21.1579515660655	0.25	0.74448631203747	0.717217989728038	0.771754634346902	0.277995560932225	28.8461440378418	27.8560967487671	29.8361913269165	31.67	23.61	42.72	0.865893094493288	0.896668228517387	0.927443362541486	0.843887433774776	0.873880453745526	0.903873473716276	0.861565290355416	0.893514328711488	0.923554115410427	0.74448631203747	35.13548330792	0.199953151428721	103.999008706313	0.207860635724903	0.21093990250379	0.204994598027656	0.176982540963345	0.179983086677181	0.174189773150158	0.235215935619542	0.222555645368093	0.208671568475322	0.000354014351917996	0.000345685255869656	0.00650546395906387
160	21.1579515660655	0.25	0.744609151055539	0.717142850049057	0.772075452062021	0.28130031856213	29.482337337399	28.4787210675517	30.4859536072462	31.85	23.53	43.35	0.880477311676274	0.911506140293038	0.942534968909801	0.858028782433742	0.888266504275433	0.918504226117124	0.875411021029986	0.907730655809138	0.936557340511008	0.744609151055539	35.3369992355588	0.0223425406758144	103.926574389302	0.207860635724903	0.21093990250379	0.204994598027656	0.176982540963345	0.179983086677181	0.174189773150158	0.235215935619542	0.222555645368093	0.208671568475322	0.000354014351917996	0.000345685255869656	0.00650546395906387
160	21.1579515660655	0.25	0.744734705044965	0.717455247725947	0.772014162363984	0.278713522898336	29.1880245956856	28.188032088203	30.1880171031682	32.28	23.88	43.63	0.860100651118022	0.890613395111912	0.921126139105802	0.838001460542498	0.867730218448682	0.897458976354867	0.856569691066819	0.884757180542651	3.07060799232111	0.744734705044965	35.6340973439804	-0.161893914545436	104.02034294971	0.207860635724903	0.21093990250379	0.204994598027656	0.176982540963345	0.179983086677181	0.174189773150158	0.235215935619542	0.222555645368093	0.208671568475322	0.000354014351917996	0.000345685255869656	0.00650546395906387
160	21.1579515660655	0.25	0.744861062786841	0.717602849345814	0.772119276227868	0.279796162003164	29.4196176993209	28.414397904856	30.4248374937858	31.87	23.87	43.37	0.877947919946515	0.909007195972516	0.940066471998517	0.855555697372386	0.885822800872017	0.916089904371648	0.872739657199962	0.904665972673093	0.935302237619458	0.744861062786841	35.5462165639317	0.122846161411683	104.219347559773	0.207860635724903	0.21093990250379	0.204994598027656	0.176982540963345	0.179983086677181	0.174189773150158	0.235215935619542	0.222555645368093	0.208671568475322	0.000354014351917996	0.000345685255869656	0.00650546395906387
160	21.1579515660655	0.25	0.744945130298498	0.717575351885471	0.772314908711524	0.282936273666252	29.3597500160922	28.3643352394746	30.3551647927099	32.13	23.39	43.31	0.869300184245282	0.899807306707646	0.93031442917001	0.84702194897524	0.876747241565776	0.906472534156312	0.862867925495745	0.893535451969559	0.923992714206828	0.744945130298498	35.3245781822391	-0.517217656873151	103.390947341038	0.207860635724903	0.21093990250379	0.204994598027656	0.176982540963345	0.179983086677181	0.174189773150158	0.235215935619542	0.222555645368093	0.208671568475322	0.000354014351917996	0.000345685255869656	0.00650546395906387
160	21.1579515660655	0.25	0.745048187430418	0.717788757647067	0.772307617213768	0.279891015270225	29.5988597019311	28.5877534771557	30.6099659267064	31.88	23.76	43.58	0.882997161074615	0.914227454379577	0.945457747684539	0.860471511146953	0.890905105792918	0.921338700438884	0.877588602581661	0.909808100946674	0.940630149432703	0.745048187430418	35.5573492067069	-0.152940423908457	103.968125189508	0.207860635724903	0.21093990250379	0.204994598027656	0.176982540963345	0.179983086677181	0.174189773150158	0.235215935619542	0.222555645368093	0.208671568475322	0.000354014351917996	0.000345685255869656	0.00650546395906387
160	21.1579515660655	0.25	0.745127347435871	0.717460697273803	0.772793997597939	0.280622674942919	29.4727740179026	28.4677992121993	30.4777488236059	31.99	23.71	43.28	0.876293521226429	0.907228575414116	0.938163629601803	0.853893680481291	0.884037971904606	0.914182263327921	0.871956814352458	0.901905545934657	0.932138004256229	0.745127347435871	35.4118260105787	0.162663548874687	104.121521749605	0.207860635724903	0.21093990250379	0.204994598027656	0.176982540963345	0.179983086677181	0.174189773150158	0.235215935619542	0.222555645368093	0.208671568475322	0.000354014351917996	0.000345685255869656	0.00650546395906387
160	21.1579515660655	0.25	0.745127535832426	0.717502857161534	0.772752214503318	0.27051970137209	28.9695299183334	27.9563981119088	29.982661724758	31.92	23.64	43.23	0.862323501590597	0.893573856639616	0.924824211688634	0.840307528749097	0.870760031290585	0.901212533832074	0.857031448291715	0.89074025670762	0.920950767234559	0.745127535832426	35.3124965840937	0.346499491770771	104.296443841177	0.207860635724903	0.21093990250379	0.204994598027656	0.176982540963345	0.179983086677181	0.174189773150158	0.235215935619542	0.222555645368093	0.208671568475322	0.000354014351917996	0.000345685255869656	0.00650546395906387
160	21.1579515660655	0.25	0.745183370473377	0.717446823141791	0.772919917804964	0.277217192975627	29.5663277404205	28.5495913205246	30.5830641603164	32.15	23.59	43.59	0.874378605962413	0.905517845872327	0.93665708578224	0.851961235188654	0.882302125411243	0.912643015633832	0.869018321799765	0.899863384189888	0.931400998254854	0.745183370473377	35.5458338745414	-0.0745539167103885	104.044747675686	0.207860635724903	0.21093990250379	0.204994598027656	0.176982540963345	0.179983086677181	0.174189773150158	0.235215935619542	0.222555645368093	0.208671568475322	0.000354014351917996	0.000345685255869656	0.00650546395906387
160	21.1579515660655	0.25	0.745318864421248	0.717775996024723	0.772861732817774	0.281373032225838	29.6935282178188	28.6829044868411	30.7041519487965	32.26	23.65	43.44	0.875490070300041	0.906337401039731	0.937184731779421	0.852999793175832	0.883054693435254	0.913109593694676	0.870120823727257	0.900829439916539	0.932000290607151	0.745318864421248	35.5596861661882	0.104375452401751	104.224946254188	0.207860635724903	0.21093990250379	0.204994598027656	0.176982540963345	0.179983086677181	0.174189773150158	0.235215935619542	0.222555645368093	0.208671568475322	0.000354014351917996	0.000345685255869656	0.00650546395906387
160	21.1579515660655	0.25	0.745321546010829	0.717845190420804	0.772797901600854	0.277547152293752	29.4052308930857	28.3948662790577	30.4155955071137	32.34	23.76	43.47	0.864705792240579	0.895474316573067	0.926242840905555	0.842462841571814	0.872439902755773	0.902416963939731	0.859537920106312	0.889793327169947	0.922980812923545	0.745321546010829	35.6162529986295	0.0750548012827266	104.244149400374	0.207860635724903	0.21093990250379	0.204994598027656	0.176982540963345	0.179983086677181	0.174189773150158	0.235215935619542	0.222555645368093	0.208671568475322	0.000354014351917996	0.000345685255869656	0.00650546395906387
160	21.1579515660655	0.25	0.745337917605125	0.717730244559818	0.772945590650432	0.277495222568627	29.2198058300445	28.2156824026675	30.2239292574215	31.8	23.88	43.13	0.873570181504643	0.904658293150806	0.935746404796969	0.851316334469368	0.881612489045754	0.91190864362214	0.870108703868501	0.900820750964904	0.931564515247067	0.745337917605125	35.2401907764031	-0.00598630822551719	103.863950698172	0.207860635724903	0.21093990250379	0.204994598027656	0.176982540963345	0.179983086677181	0.174189773150158	0.235215935619542	0.222555645368093	0.208671568475322	0.000354014351917996	0.000345685255869656	0.00650546395906387
160	21.1579515660655	0.25	0.745397729977576	0.71797901774758	0.772816442207573	0.281248656783903	29.4808408320333	28.4771472663616	30.484534397705	32.02	23.64	43.36	0.875866088353999	0.906736496441166	0.937606904528333	0.853466401523362	0.883547319661459	0.913628237799556	0.872156430333403	0.902447954597213	0.93397297926451	0.745397729977576	35.4390001045714	0.171693498749629	104.206947797324	0.207860635724903	0.21093990250379	0.204994598027656	0.176982540963345	0.179983086677181	0.174189773150158	0.235215935619542	0.222555645368093	0.208671568475322	0.000354014351917996	0.000345685255869656	0.00650546395906387
160	21.1579515660655	0.25	0.74572450092935	0.718253267219817	0.773195734638884	0.280776582476165	29.2457028404073	28.248850808059	30.2425548727556	32.13	23.83	43.27	0.865818689233527	0.896371900968476	0.926925112703425	0.843630544911593	0.873400776237475	0.903171007563357	0.862016377379557	0.893091120595077	0.922486293415369	0.74572450092935	35.3998929295426	0.300991221919355	104.290459506794	0.207860635724903	0.21093990250379	0.204994598027656	0.176982540963345	0.179983086677181	0.174189773150158	0.235215935619542	0.222555645368093	0.208671568475322	0.000354014351917996	0.000345685255869656	0.00650546395906387
160	21.1579515660655	0.25	0.745859909424096	0.718280789226578	0.773439029621615	0.275300841846809	29.0754652542576	28.0708056289447	30.0801248795704	32.14	23.64	43.4	0.860002129983227	0.890781774468608	0.92156141895399	0.837957651669656	0.86794831996335	0.897938988257044	0.856371186300105	0.885630719915129	0.91578568083511	0.745859909424096	35.4685662730243	-0.195552829127808	103.815817077096	0.207860635724903	0.21093990250379	0.204994598027656	0.176982540963345	0.179983086677181	0.174189773150158	0.235215935619542	0.222555645368093	0.208671568475322	0.000354014351917996	0.000345685255869656	0.00650546395906387
160	21.1579515660655	0.25	0.745862365385698	0.718404050922655	0.773320679848742	0.278731723188127	29.4277349757911	28.4195755386664	30.4358944129158	31.63	23.49	43.13	0.884606254490409	0.915986883043101	0.947367511595792	0.862143281511592	0.892727055862022	0.923310830212451	0.879767761901274	0.910561011846832	0.943506720066242	0.745862365385698	35.2678194423995	0.0615611368714723	103.885628410947	0.207860635724903	0.21093990250379	0.204994598027656	0.176982540963345	0.179983086677181	0.174189773150158	0.235215935619542	0.222555645368093	0.208671568475322	0.000354014351917996	0.000345685255869656	0.00650546395906387
160	21.1579515660655	0.25	0.745898118172354	0.718608841488979	0.773187394855729	0.280827320732818	29.2008003972186	28.2056039073548	30.1959968870825	31.99	23.61	43.46	0.868296278308302	0.898932935164599	0.929569592020896	0.846101973380821	0.875955534281033	0.905809095181244	0.862315640252703	0.894643769829966	0.92335475060413	0.745898118172354	35.4937452336782	-0.050969724737843	103.954396453323	0.207860635724903	0.21093990250379	0.204994598027656	0.176982540963345	0.179983086677181	0.174189773150158	0.235215935619542	0.222555645368093	0.208671568475322	0.000354014351917996	0.000345685255869656	0.00650546395906387
160	21.1579515660655	0.25	0.745969925634089	0.718481999582819	0.77345785168536	0.28040140974733	29.5455129089774	28.5375054236446	30.5535203943101	31.88	23.52	43	0.881374890711462	0.912506991223841	0.943639091736221	0.858889563086453	0.889227432350526	0.919565301614599	0.877735935225409	0.907654084332799	0.938886083988916	0.745969925634089	35.2516834226298	0.180560622125729	104.021831131269	0.207860635724903	0.21093990250379	0.204994598027656	0.176982540963345	0.179983086677181	0.174189773150158	0.235215935619542	0.222555645368093	0.208671568475322	0.000354014351917996	0.000345685255869656	0.00650546395906387
160	21.1579515660655	0.25	0.74601841881973	0.718518867286521	0.773517970352939	0.281848598787313	29.7039485256326	28.6941577071599	30.7137393441054	32.14	23.8	43.48	0.879115042746827	0.910052431033555	0.940989819320284	0.856580872377315	0.886725249118862	0.916869625860409	0.874059672179968	0.90362291265896	0.935953288558492	0.74601841881973	35.5805440116859	0.0699222433690269	104.190344346456	0.207860635724903	0.21093990250379	0.204994598027656	0.176982540963345	0.179983086677181	0.174189773150158	0.235215935619542	0.222555645368093	0.208671568475322	0.000354014351917996	0.000345685255869656	0.00650546395906387
160	21.1579515660655	0.25	0.746032956189475	0.718259789062622	0.773806123316329	0.278438243152783	29.784977022994	28.7638335905286	30.8061204554595	31.98	23.79	43.19	0.885760659052888	0.91720600436409	0.948651349675292	0.86312416709602	0.893765895426785	0.92440762375755	0.881064188121924	0.912067611697172	0.943362470887712	0.746032956189475	35.3951142611156	0.160033800703237	104.20226105935	0.207860635724903	0.21093990250379	0.204994598027656	0.176982540963345	0.179983086677181	0.174189773150158	0.235215935619542	0.222555645368093	0.208671568475322	0.000354014351917996	0.000345685255869656	0.00650546395906387
160	21.1579515660655	0.25	0.746068263711868	0.718738346709275	0.773398180714462	0.278730927261312	29.151243882745	28.1525547269226	30.1499330385674	32.06	23.7	43.41	0.864581244566694	0.895251566377683	0.925921888188672	0.842450587997382	0.872335842629161	0.902221097260941	0.860166282269978	0.889952261303062	0.919752571813027	0.746068263711868	35.4950629735129	-0.139943294389454	103.88218280374	0.207860635724903	0.21093990250379	0.204994598027656	0.176982540963345	0.179983086677181	0.174189773150158	0.235215935619542	0.222555645368093	0.208671568475322	0.000354014351917996	0.000345685255869656	0.00650546395906387
160	21.1579515660655	0.25	0.746126701938729	0.718737050599653	0.773516353277805	0.282257578739672	29.5659792301292	28.5618931713046	30.5700652889538	32.03	23.68	43.29	0.877985462814716	0.908850817494657	0.939716172174597	0.855524241267182	0.885599977440927	0.915675713614672	0.872963553702718	0.903889051472314	0.935786712025597	0.746126701938729	35.4768952356551	-0.193464826073228	103.856026202682	0.207860635724903	0.21093990250379	0.204994598027656	0.176982540963345	0.179983086677181	0.174189773150158	0.235215935619542	0.222555645368093	0.208671568475322	0.000354014351917996	0.000345685255869656	0.00650546395906387
160	21.1579515660655	0.25	0.746141025887255	0.718798048804246	0.773484002970264	0.275208948516344	29.304388446282	28.2915854762325	30.3171914163316	32.3	23.89	43.69	0.862518860544195	0.893395944630442	0.92427302871669	0.840346468516344	0.870429809016967	0.900513149517589	0.859487023864107	0.893592640772918	0.920115110858425	0.746141025887255	35.6344640263307	0.203326655244251	104.404359226182	0.207860635724903	0.21093990250379	0.204994598027656	0.176982540963345	0.179983086677181	0.174189773150158	0.235215935619542	0.222555645368093	0.208671568475322	0.000354014351917996	0.000345685255869656	0.00650546395906387
160	21.1579515660655	0.25	0.746237362702847	0.718706061026758	0.773768664378937	0.274751620380308	29.2236801875853	28.2125075088472	30.2348528663235	32.45	23.84	43.83	0.856382696804463	0.887076557861698	0.917770418918934	0.834312679733596	0.864215522896575	0.894118366059554	0.852276100322644	0.881649204156558	0.912967278732655	0.746237362702847	35.6481547605477	0.0568590458876261	104.258491153122	0.207860635724903	0.21093990250379	0.204994598027656	0.176982540963345	0.179983086677181	0.174189773150158	0.235215935619542	0.222555645368093	0.208671568475322	0.000354014351917996	0.000345685255869656	0.00650546395906387
160	21.1579515660655	0.25	0.746429927907205	0.719238764653924	0.773621091160486	0.285138709633186	29.6062767988523	28.6079246352625	30.6046289624422	32.27	23.81	43.33	0.873084539812572	0.903553224641402	0.934021909470232	0.850654310761245	0.880340231094268	0.910026151427292	0.867677482412932	0.89968550383481	0.928385700484554	0.746429927907205	35.5691418220044	-0.355062522603476	103.760999906743	0.207860635724903	0.21093990250379	0.204994598027656	0.176982540963345	0.179983086677181	0.174189773150158	0.235215935619542	0.222555645368093	0.208671568475322	0.000354014351917996	0.000345685255869656	0.00650546395906387
160	21.1579515660655	0.25	0.746452350510906	0.718561905501004	0.774342795520808	0.274268150074198	29.1521033919327	28.1421822441335	30.1620245397318	32.11	23.5	42.9	0.862948461909616	0.893916561454382	0.924884660999147	0.840839865397528	0.871014567366653	0.901189269335779	0.859902503330742	0.889852363019431	0.921302187926789	0.746452350510906	35.2453120673855	-0.0544755989080043	103.813445504257	0.207860635724903	0.21093990250379	0.204994598027656	0.176982540963345	0.179983086677181	0.174189773150158	0.235215935619542	0.222555645368093	0.208671568475322	0.000354014351917996	0.000345685255869656	0.00650546395906387
160	21.1579515660655	0.25	0.746531585715316	0.719207778528556	0.773855392902075	0.282870942369141	29.186458867346	28.1967600177243	30.1761577169676	31.99	23.39	43.33	0.867944840312755	0.898409475591866	0.928874110870976	0.8457583247687	0.875444219196123	0.905130113623545	0.86210227239928	0.894010021422028	0.923693267686097	0.746531585715316	35.2938935126503	-0.0498324655944872	103.79056344825	0.207860635724903	0.21093990250379	0.204994598027656	0.176982540963345	0.179983086677181	0.174189773150158	0.235215935619542	0.222555645368093	0.208671568475322	0.000354014351917996	0.000345685255869656	0.00650546395906387
160	21.1579515660655	0.25	0.746708148344681	0.719381899093842	0.77403439759552	0.281287841728155	29.4858285720835	28.4820624828001	30.4895946613669	31.83	23.69	43.33	0.881035390992631	0.912084878699886	0.943134366407141	0.85857952280066	0.888837619820877	0.919095716841094	0.878034468601408	0.906643595347258	0.937847487540804	0.746708148344681	35.4207573903574	-0.189425883269173	103.757703480422	0.207860635724903	0.21093990250379	0.204994598027656	0.176982540963345	0.179983086677181	0.174189773150158	0.235215935619542	0.222555645368093	0.208671568475322	0.000354014351917996	0.000345685255869656	0.00650546395906387
160	21.1579515660655	0.25	0.74675583609584	0.719426276404682	0.774085395786997	0.280501138744566	29.2509165397713	28.2532063961438	30.2486266833989	32.19	23.86	43.7	0.864317640373255	0.894839431954204	0.925361223535152	0.842143477956812	0.871882229678173	0.901620981399534	0.86054604498733	0.890290926500338	0.920305762526071	0.74675583609584	35.6241174708692	0.0451168031368804	104.200385966387	0.207860635724903	0.21093990250379	0.204994598027656	0.176982540963345	0.179983086677181	0.174189773150158	0.235215935619542	0.222555645368093	0.208671568475322	0.000354014351917996	0.000345685255869656	0.00650546395906387
160	21.1579515660655	0.25	0.746792513176732	0.71932335759807	0.774261668755394	0.284392670113153	29.6363611602716	28.6351625519012	30.637559768642	32.38	23.79	43.95	0.871071171506343	0.901527266984168	0.931983362461992	0.848650299531831	0.878322472593338	0.907994645654845	0.866613967258772	0.896231147520478	0.927376628047282	0.746792513176732	35.7464788149772	-0.153939927773621	104.132563617704	0.207860635724903	0.21093990250379	0.204994598027656	0.176982540963345	0.179983086677181	0.174189773150158	0.235215935619542	0.222555645368093	0.208671568475322	0.000354014351917996	0.000345685255869656	0.00650546395906387
160	21.1579515660655	0.25	0.747059014611999	0.719748473259047	0.77436955596495	0.287149459412095	29.9163057974729	28.9124522181674	30.9201593767785	32.25	24.03	44.1	0.882855886652132	0.913509047274386	0.944162207896639	0.860181762889011	0.890047667552293	0.919913572215575	0.875998940124908	0.90788446154905	0.938466103437175	0.747059014611999	35.7099337876176	0.00151993796196664	104.280672845322	0.207860635724903	0.21093990250379	0.204994598027656	0.176982540963345	0.179983086677181	0.174189773150158	0.235215935619542	0.222555645368093	0.208671568475322	0.000354014351917996	0.000345685255869656	0.00650546395906387
160	21.1579515660655	0.25	0.747065162488787	0.719786997457616	0.774343327519957	0.279511592140598	29.2365278983358	28.2368581503687	30.2361976463029	31.65	23.46	43.63	0.878288467492145	0.909382522158734	0.940476576825323	0.855976318545938	0.886280455998832	0.916584593451725	0.873828144033527	0.905232653481041	0.933747792251641	0.747065162488787	35.3272394265735	0.142453599595121	104.007887281557	0.207860635724903	0.21093990250379	0.204994598027656	0.176982540963345	0.179983086677181	0.174189773150158	0.235215935619542	0.222555645368093	0.208671568475322	0.000354014351917996	0.000345685255869656	0.00650546395906387
160	21.1579515660655	0.25	0.747189559135017	0.719611967577964	0.774767150692069	0.279642341083623	29.1751672307176	28.1779192942713	30.172415167164	32.08	23.66	43.14	0.864857028331589	0.895465281475396	0.926073534619202	0.842711749793687	0.872536256874013	0.902360763954339	0.862516650885081	0.890141535479985	0.92054156193005	0.747189559135017	35.3439986108782	0.239942871012831	104.147642406315	0.207860635724903	0.21093990250379	0.204994598027656	0.176982540963345	0.179983086677181	0.174189773150158	0.235215935619542	0.222555645368093	0.208671568475322	0.000354014351917996	0.000345685255869656	0.00650546395906387
160	21.1579515660655	0.25	0.747193072007865	0.719618143730766	0.774768000284965	0.275858925359464	29.2387529534327	28.2298623322923	30.2476435745732	32.05	23.75	43.81	0.867316937983028	0.898313473282684	0.929310008582339	0.845121695270869	0.875325007708059	0.905528320145249	0.860092971369647	0.890498728275704	0.924899971350998	0.747193072007865	35.5553298518556	-0.0141216797203157	104.085941074793	0.207860635724903	0.21093990250379	0.204994598027656	0.176982540963345	0.179983086677181	0.174189773150158	0.235215935619542	0.222555645368093	0.208671568475322	0.000354014351917996	0.000345685255869656	0.00650546395906387
160	21.1579515660655	0.25	0.747535350054947	0.719917447665496	0.775153252444398	0.280903624848902	29.5128434700395	28.5072021710932	30.5184847689858	31.95	23.68	43.4	0.878466741076273	0.909456188208791	0.940445635341309	0.85602584076558	0.886223645982398	0.916421451199216	0.873327825113639	0.907881440799982	0.933894822362541	0.747535350054947	35.3308967995598	-0.554343437203513	103.36358936719	0.207860635724903	0.21093990250379	0.204994598027656	0.176982540963345	0.179983086677181	0.174189773150158	0.235215935619542	0.222555645368093	0.208671568475322	0.000354014351917996	0.000345685255869656	0.00650546395906387
160	21.1579515660655	0.25	0.747622468113421	0.720328315614359	0.774916620612484	0.286713583134913	30.0670894835555	29.0571010488053	31.0770779183057	32.08	23.77	43.29	0.892012894849769	0.923018145715404	0.954023396581038	0.869174847471671	0.899386276417995	0.929597705364319	0.888552191406313	0.917662867112629	0.949836272667753	0.747622468113421	35.5526405237411	-0.396494038857746	103.705695070635	0.207860635724903	0.21093990250379	0.204994598027656	0.176982540963345	0.179983086677181	0.174189773150158	0.235215935619542	0.222555645368093	0.208671568475322	0.000354014351917996	0.000345685255869656	0.00650546395906387
160	21.1579515660655	0.25	0.747685264178295	0.720415763984088	0.774954764372502	0.284940992718841	29.9543574837612	28.9437775963415	30.9649373711809	32.42	23.97	43.73	0.8793579680411	0.910060991286307	0.940764014531515	0.856707419322319	0.88661959248246	0.916531765642601	0.873259760600474	0.904148111193079	0.936558976804973	0.747685264178295	35.8419428933203	0.174325234008955	104.512544769051	0.207860635724903	0.21093990250379	0.204994598027656	0.176982540963345	0.179983086677181	0.174189773150158	0.235215935619542	0.222555645368093	0.208671568475322	0.000354014351917996	0.000345685255869656	0.00650546395906387
160	21.1579515660655	0.25	0.747700283846898	0.720360846404651	0.775039721289146	0.283023863708343	29.3474846905536	28.3527004985191	30.3422688825881	31.94	23.83	43.27	0.8740452823159	0.904712076472442	0.935378870628983	0.851722457606035	0.881606032077945	0.911489606549854	0.871130185717811	0.899818487923134	0.931428098815619	0.747700283846898	35.4207800583202	0.192659983848483	104.191710224596	0.207860635724903	0.21093990250379	0.204994598027656	0.176982540963345	0.179983086677181	0.174189773150158	0.235215935619542	0.222555645368093	0.208671568475322	0.000354014351917996	0.000345685255869656	0.00650546395906387
160	21.1579515660655	0.25	0.74775059101856	0.720388574790587	0.775112607246532	0.286136705529307	30.1279867315005	29.1145234489523	31.1414500140487	32.26	23.86	43.61	0.888666390546853	0.919600462294	0.950534534041147	0.865837659460552	0.895977073490436	0.92611648752032	0.88314359884184	0.91497780073991	0.946795002664392	0.74775059101856	35.7092852420738	-0.354954058249387	103.904641517068	0.207860635724903	0.21093990250379	0.204994598027656	0.176982540963345	0.179983086677181	0.174189773150158	0.235215935619542	0.222555645368093	0.208671568475322	0.000354014351917996	0.000345685255869656	0.00650546395906387
160	21.1579515660655	0.25	0.747881055231959	0.720512678313695	0.775249432150223	0.282505206768113	29.4399338922055	28.4407391342847	30.4391286501262	31.64	23.63	42.95	0.885012714659821	0.916105439114204	0.947198163568587	0.86253557482489	0.892838620776542	0.923141666728194	0.880987532231296	0.912095907554533	0.942058152527338	0.747881055231959	35.1869634596336	0.0542401376700572	103.891123405488	0.207860635724903	0.21093990250379	0.204994598027656	0.176982540963345	0.179983086677181	0.174189773150158	0.235215935619542	0.222555645368093	0.208671568475322	0.000354014351917996	0.000345685255869656	0.00650546395906387
160	21.1579515660655	0.25	0.747983813117488	0.720745705231362	0.775221921003614	0.284689722649913	29.5824162849455	28.5837689442929	30.5810636255982	32.11	23.97	43.36	0.876612139034723	0.907238834315425	0.937865529596127	0.854155327286972	0.883997436204163	0.913839545121355	0.872472907150772	0.903533988133367	0.933475646376051	0.747983813117488	35.4911780735289	0.349926971534722	104.414522484568	0.207860635724903	0.21093990250379	0.204994598027656	0.176982540963345	0.179983086677181	0.174189773150158	0.235215935619542	0.222555645368093	0.208671568475322	0.000354014351917996	0.000345685255869656	0.00650546395906387
160	21.1579515660655	0.25	0.748009992913603	0.720659475219633	0.775360510607573	0.282269680093798	29.3789336370701	28.3812296056587	30.3766376684815	31.69	23.59	43.09	0.881874891838426	0.912876019943611	0.943877148048796	0.859457871828643	0.889670959685158	0.919884047541674	0.876476314785679	2.90014280974869	0.93844388850469	0.748009992913603	35.1995963716339	-0.320084023079519	103.420084345656	0.207860635724903	0.21093990250379	0.204994598027656	0.176982540963345	0.179983086677181	0.174189773150158	0.235215935619542	0.222555645368093	0.208671568475322	0.000354014351917996	0.000345685255869656	0.00650546395906387
160	21.1579515660655	0.25	0.748262413005697	0.720828282727669	0.775696543283725	0.278438734911715	29.3757438660502	28.3686317508201	30.3828559812803	31.86	23.59	43.29	0.876808933202603	0.907936444290438	0.939063955378271	0.854449924897515	0.884783670944216	0.915117416990917	0.87169528194603	0.902937356879122	0.937023178352527	0.748262413005697	35.4036429567414	0.217160617460312	104.133994736166	0.207860635724903	0.21093990250379	0.204994598027656	0.176982540963345	0.179983086677181	0.174189773150158	0.235215935619542	0.222555645368093	0.208671568475322	0.000354014351917996	0.000345685255869656	0.00650546395906387
160	21.1579515660655	0.25	0.748294154354925	0.720461414306839	0.776126894403011	0.274292515578309	29.5924129179238	28.567300797441	30.6175250384066	32.03	23.88	43.45	0.87820226079377	0.909715765977842	0.941229271161913	0.85573625425107	0.886443586819497	0.917150919387925	0.874697824382738	2.90480602383621	0.93770252755705	0.748294154354925	35.5546161322461	-0.211231460995468	103.914826355936	0.207860635724903	0.21093990250379	0.204994598027656	0.176982540963345	0.179983086677181	0.174189773150158	0.235215935619542	0.222555645368093	0.208671568475322	0.000354014351917996	0.000345685255869656	0.00650546395906387
160	21.1579515660655	0.25	0.748463711449855	0.720920761697168	0.776006661202543	0.279073044206853	29.3266564133557	28.3228120004213	30.33050082629	32.44	23.82	44.21	0.8598190708629	0.890293607445189	0.920768144027478	0.837661803855189	0.867351021215246	0.897040238575303	0.855050553686639	0.885706760326773	0.914516846560985	0.748463711449855	35.8487944772177	-0.0101998823656338	104.309862055128	0.207860635724903	0.21093990250379	0.204994598027656	0.176982540963345	0.179983086677181	0.174189773150158	0.235215935619542	0.222555645368093	0.208671568475322	0.000354014351917996	0.000345685255869656	0.00650546395906387
160	21.1579515660655	0.25	0.748464670479365	0.720931064411551	0.775998276547178	0.280319870884813	29.6352702863052	28.6239962108306	30.6465443617798	31.74	23.5	43.24	0.887898342618829	0.919267427806437	0.950636512994044	0.865305115507425	0.895875991224531	0.926446866941638	0.884235927250753	0.914238663404654	0.945688464708684	0.748464670479365	35.3414334699471	0.0438942030742212	103.904488681728	0.207860635724903	0.21093990250379	0.204994598027656	0.176982540963345	0.179983086677181	0.174189773150158	0.235215935619542	0.222555645368093	0.208671568475322	0.000354014351917996	0.000345685255869656	0.00650546395906387
160	21.1579515660655	0.25	0.748486185699121	0.72083026249397	0.776142108904273	0.279954608340559	29.8224356789456	28.8038527210518	30.8410186368394	31.85	23.54	42.91	0.890577507478919	0.922070762238502	0.953564016998085	0.867872193281864	0.898562526074073	0.929252858866282	0.88724596073541	0.917651527927878	0.948257435797117	0.748486185699121	35.2319925757275	-0.188975720832777	103.672784027831	0.207860635724903	0.21093990250379	0.204994598027656	0.176982540963345	0.179983086677181	0.174189773150158	0.235215935619542	0.222555645368093	0.208671568475322	0.000354014351917996	0.000345685255869656	0.00650546395906387
160	21.1579515660655	0.25	0.748502956067217	0.721117583607633	0.775888328526801	0.281308655272377	29.4205858375757	28.4190923161854	30.422079358966	31.67	23.51	43.59	0.883436600932059	0.914569053107128	0.945701505282198	0.860985748244159	0.891327028651092	0.921668309058026	0.877612730878446	0.908831980667055	0.940112633815033	0.748502956067217	35.3477133826672	0.0175184294679069	103.934458677483	0.207860635724903	0.21093990250379	0.204994598027656	0.176982540963345	0.179983086677181	0.174189773150158	0.235215935619542	0.222555645368093	0.208671568475322	0.000354014351917996	0.000345685255869656	0.00650546395906387
160	21.1579515660655	0.25	0.748584095149714	0.721015035503434	0.776153154795994	0.277727076631816	29.2969991584925	28.2908048365686	30.3031934804164	31.74	23.52	43.25	0.877481835361837	0.908690464647322	0.939899093932806	0.855152431583696	0.88556689048685	0.915981349390003	0.872724547481366	0.903152981623854	0.933716850103663	0.748584095149714	35.282032414401	0.0350669282764873	103.895121266815	0.207860635724903	0.21093990250379	0.204994598027656	0.176982540963345	0.179983086677181	0.174189773150158	0.235215935619542	0.222555645368093	0.208671568475322	0.000354014351917996	0.000345685255869656	0.00650546395906387
160	21.1579515660655	0.25	0.748591440835289	0.721059847540089	0.77612303413049	0.280322791036693	29.5710592953828	28.5619836590839	30.5801349316817	32.13	23.87	43.63	0.875318834900815	0.906243259507823	0.937167684114831	0.852885772575753	0.883017652207244	0.913149531838735	0.870555023636465	0.902114032330039	0.932363249116412	0.748591440835289	35.5577290749423	-0.0236316434356055	104.112759817826	0.207860635724903	0.21093990250379	0.204994598027656	0.176982540963345	0.179983086677181	0.174189773150158	0.235215935619542	0.222555645368093	0.208671568475322	0.000354014351917996	0.000345685255869656	0.00650546395906387
160	21.1579515660655	0.25	0.748724041191026	0.721187899274393	0.776260183107659	0.281658188885132	29.5765773158969	28.5706433695609	30.5825112622328	32.16	23.82	43.55	0.874969263251328	0.905775754814021	0.936582246376713	0.852535937940262	0.882552582275235	0.912569226610208	0.869770186731428	0.900503631723245	0.931006315624385	0.748724041191026	35.5623101523183	0.456343947420989	104.589559362513	0.207860635724903	0.21093990250379	0.204994598027656	0.176982540963345	0.179983086677181	0.174189773150158	0.235215935619542	0.222555645368093	0.208671568475322	0.000354014351917996	0.000345685255869656	0.00650546395906387
160	21.1579515660655	0.25	0.748754497702498	0.721333505671971	0.776175489733024	0.281469388399473	29.6826574386836	28.6726443525278	30.6926705248393	31.95	23.76	43.09	0.88353831455885	0.914661542987056	0.945784771415262	0.860967456369214	0.891295611212403	0.921623766055591	0.881587322891978	0.910023419553607	0.940353631037874	0.748754497702498	35.4568781177315	0.0173418108613491	103.993298422236	0.207860635724903	0.21093990250379	0.204994598027656	0.176982540963345	0.179983086677181	0.174189773150158	0.235215935619542	0.222555645368093	0.208671568475322	0.000354014351917996	0.000345685255869656	0.00650546395906387
160	21.1579515660655	0.25	0.748898474309618	0.721026953557195	0.776769995062041	0.276077855290114	29.1699421735052	28.1639771505091	30.1759071965014	31.96	23.7	43.27	0.86784233629915	0.898840054807682	0.929837773316215	0.845672121983172	0.875877961559442	0.906083801135713	0.863769143158278	0.894858852832095	0.92661473953818	0.748898474309618	35.3507928957326	-0.102393285240259	103.862242674582	0.207860635724903	0.21093990250379	0.204994598027656	0.176982540963345	0.179983086677181	0.174189773150158	0.235215935619542	0.222555645368093	0.208671568475322	0.000354014351917996	0.000345685255869656	0.00650546395906387
160	21.1579515660655	0.25	0.74893700702213	0.721564032047324	0.776309981996935	0.288133395997969	29.8458073846307	28.8467210693554	30.8448936999059	32.16	23.7	43.4	0.883398836803011	0.913994747050765	0.944590657298519	0.860749007260693	0.890560456262933	0.920371905265174	0.878055885549399	0.907709945588025	0.939462629033156	0.74893700702213	35.5491926873353	-0.223460688661236	103.854144369938	0.207860635724903	0.21093990250379	0.204994598027656	0.176982540963345	0.179983086677181	0.174189773150158	0.235215935619542	0.222555645368093	0.208671568475322	0.000354014351917996	0.000345685255869656	0.00650546395906387
160	21.1579515660655	0.25	0.748967078785359	0.721635629152678	0.77629852841804	0.283013664987371	29.6976335602663	28.690955163915	30.7043119566176	32.49	24.02	43.58	0.869834033372403	0.900353865312625	0.930873697252846	0.847401450755205	0.877134191566321	0.906866932377436	0.865745052947958	0.896492324057072	0.924670594389298	0.748967078785359	35.6412141174158	-0.107920391613574	104.103856768213	0.207860635724903	0.21093990250379	0.204994598027656	0.176982540963345	0.179983086677181	0.174189773150158	0.235215935619542	0.222555645368093	0.208671568475322	0.000354014351917996	0.000345685255869656	0.00650546395906387
160	21.1579515660655	0.25	0.749083731855521	0.721365912155912	0.77680155155513	0.275542281466426	29.2323985570029	28.222927164256	30.2418699497498	31.74	23.47	43.31	0.875552907416922	0.906869489418846	0.93818607142077	0.853275269709273	0.883795030111759	0.914314790514245	0.871785174846606	0.901010826851045	0.932291483264696	0.749083731855521	35.3076858642216	0.0173449495269266	103.905176426988	0.207860635724903	0.21093990250379	0.204994598027656	0.176982540963345	0.179983086677181	0.174189773150158	0.235215935619542	0.222555645368093	0.208671568475322	0.000354014351917996	0.000345685255869656	0.00650546395906387
160	21.1579515660655	0.25	0.749085023940918	0.721386972749411	0.776783075132425	0.280048898137687	29.8848823260824	28.8644051771543	30.9053594750106	32.12	23.76	43.62	0.884901509024717	0.916186469288734	0.947471429552752	0.862227580095136	0.892710922373019	0.923194264650903	0.879940074843311	0.913046636618465	0.942610240708748	0.749085023940918	35.5079620636122	0.0719755462129166	104.160904352147	0.207860635724903	0.21093990250379	0.204994598027656	0.176982540963345	0.179983086677181	0.174189773150158	0.235215935619542	0.222555645368093	0.208671568475322	0.000354014351917996	0.000345685255869656	0.00650546395906387
160	21.1579515660655	0.25	0.74912266018136	0.72128205783118	0.77696326253154	0.280991391991635	29.6777773573248	28.6667356362058	30.6888190784438	31.68	23.76	42.95	0.890954916454095	0.922377838254564	0.953800760055032	0.868310260990216	0.898934532685389	0.929558804380562	0.886983644192168	0.919561819239484	0.949025195343828	0.74912266018136	35.1090051630311	-0.227860388060505	103.577894484214	0.207860635724903	0.21093990250379	0.204994598027656	0.176982540963345	0.179983086677181	0.174189773150158	0.235215935619542	0.222555645368093	0.208671568475322	0.000354014351917996	0.000345685255869656	0.00650546395906387
160	21.1579515660655	0.25	0.749279885496586	0.721914526584466	0.776645244408705	0.280770815378965	29.1723399908192	28.1779743632402	30.1667056183982	31.96	23.35	42.98	0.868114428103183	0.898749105279882	0.929383782456581	0.845934860616442	0.875786848474914	0.905638836333386	0.863678387738962	0.89533409284374	0.924425958386667	0.749279885496586	35.1870439510055	-0.0151859417976659	103.807022016313	0.207860635724903	0.21093990250379	0.204994598027656	0.176982540963345	0.179983086677181	0.174189773150158	0.235215935619542	0.222555645368093	0.208671568475322	0.000354014351917996	0.000345685255869656	0.00650546395906387
160	21.1579515660655	0.25	0.749406527213738	0.72183867449101	0.776974379936465	0.279546222817417	29.8217646208906	28.8021718373248	30.8413574044564	31.96	23.76	43.39	0.887296589071368	0.918706762033649	0.950116934995929	0.864626205709792	0.895233850327798	0.925841494945804	0.881904843250953	2.85759005171376	0.946765697299532	0.749406527213738	35.5937909227169	-0.0309613429667137	104.082513022457	0.207860635724903	0.21093990250379	0.204994598027656	0.176982540963345	0.179983086677181	0.174189773150158	0.235215935619542	0.222555645368093	0.208671568475322	0.000354014351917996	0.000345685255869656	0.00650546395906387
160	21.1579515660655	0.25	0.749448562127262	0.722048156478683	0.776848967775842	0.278690842436037	29.6029418948468	28.588676952888	30.6172068368055	31.86	23.63	43.49	0.88351068116755	0.914855745202205	0.94620080923686	0.86097927178749	0.891524969742183	0.922070667696877	0.8795378456205	0.909440697074271	0.941483976253284	0.749448562127262	35.4655480890125	0.246097962045499	104.268226839304	0.207860635724903	0.21093990250379	0.204994598027656	0.176982540963345	0.179983086677181	0.174189773150158	0.235215935619542	0.222555645368093	0.208671568475322	0.000354014351917996	0.000345685255869656	0.00650546395906387
160	21.1579515660655	0.25	0.749497447174197	0.721678785713161	0.777316108635233	0.277940496729909	29.6337221158889	28.6165043153704	30.6509399164074	31.87	23.73	42.96	0.883992860178304	0.915415750374633	0.946838640570962	0.861443438381933	0.892064774587254	0.922686110792576	0.881274830671435	0.910508475695521	0.942151547875853	0.749497447174197	35.2567458663742	-0.00688410973464864	103.891489164083	0.207860635724903	0.21093990250379	0.204994598027656	0.176982540963345	0.179983086677181	0.174189773150158	0.235215935619542	0.222555645368093	0.208671568475322	0.000354014351917996	0.000345685255869656	0.00650546395906387
160	21.1579515660655	0.25	0.749635972746554	0.721894219979004	0.777377725514105	0.277224452822426	29.5244061048436	28.5091296927502	30.5396825169371	31.96	23.82	43.06	0.87829029649516	0.909568256594688	0.940846216694215	0.855850345349864	0.886329166600472	0.91680798785108	0.874311200021376	2.90480602383622	0.936568900145953	0.749635972746554	35.3707589732144	-0.00053577981509744	103.973609418738	0.207860635724903	0.21093990250379	0.204994598027656	0.176982540963345	0.179983086677181	0.174189773150158	0.235215935619542	0.222555645368093	0.208671568475322	0.000354014351917996	0.000345685255869656	0.00650546395906387
160	21.1579515660655	0.25	0.749746267308254	0.722256533341772	0.777236001274736	0.282805910978317	29.7174675308949	28.7096008820672	30.7253341797226	32.16	23.72	43.5	0.879110308871793	0.909971969561265	0.940833630250738	0.856569094602866	0.886639433316841	0.916709772030816	0.874883321028519	2.90480602383622	0.935116781822124	0.749746267308254	35.5816243185733	-0.19630009998734	103.857588210045	0.207860635724903	0.21093990250379	0.204994598027656	0.176982540963345	0.179983086677181	0.174189773150158	0.235215935619542	0.222555645368093	0.208671568475322	0.000354014351917996	0.000345685255869656	0.00650546395906387
160	21.1579515660655	0.25	0.749794950215384	0.721785216910865	0.777804683519902	0.27242772942918	29.2861223370963	28.2668471451106	30.3053975290819	31.98	23.77	43.16	0.870250674676479	0.90163107302628	0.933011471376081	0.848007455007054	0.878585784350625	0.909164113694196	0.866283047168518	0.896456744234518	0.927901436369763	0.749794950215384	35.3454633198502	0.0109020670110908	103.948456831132	0.207860635724903	0.21093990250379	0.204994598027656	0.176982540963345	0.179983086677181	0.174189773150158	0.235215935619542	0.222555645368093	0.208671568475322	0.000354014351917996	0.000345685255869656	0.00650546395906387
160	21.1579515660655	0.25	0.749973286711905	0.72241163410691	0.777534939316901	0.281669254890615	29.8867213849282	28.8702668733697	30.9031758964867	32.25	23.83	43.31	0.881512119945221	0.912548098076007	0.943584076206792	0.858871676252176	0.889110537361619	0.919349398471061	0.877663550810016	0.909175050104511	0.939963828398783	0.749973286711905	35.4880945939402	-0.190397345755966	103.927857768945	0.207860635724903	0.21093990250379	0.204994598027656	0.176982540963345	0.179983086677181	0.174189773150158	0.235215935619542	0.222555645368093	0.208671568475322	0.000354014351917996	0.000345685255869656	0.00650546395906387
160	21.1579515660655	0.25	0.749993504651938	0.722585915576816	0.777401093727059	0.282672844893223	29.5140636230037	28.5127669618188	30.5153602841886	32.4	23.67	43.78	0.866778420350093	0.897217498375942	0.927656576401792	0.844459564802895	0.874114860757688	0.903770156712481	0.860706574422105	0.892146764711991	0.92315384966452	0.749993504651938	35.5874010365482	0.277710647552295	104.378218548668	0.207860635724903	0.21093990250379	0.204994598027656	0.176982540963345	0.179983086677181	0.174189773150158	0.235215935619542	0.222555645368093	0.208671568475322	0.000354014351917996	0.000345685255869656	0.00650546395906387
160	21.1579515660655	0.25	0.750080758033276	0.722727482004194	0.777434034062358	0.281308387625836	29.6748549933983	28.664705336287	30.6850046505097	32.27	23.94	43.49	0.874914941149688	0.905747109749905	0.936579278350123	0.852439144949103	0.882479262224915	0.912519379500726	0.870377356459965	0.902266769135087	0.931533675327494	0.750080758033276	35.5636972533002	-0.245893319568085	103.922932981116	0.207860635724903	0.21093990250379	0.204994598027656	0.176982540963345	0.179983086677181	0.174189773150158	0.235215935619542	0.222555645368093	0.208671568475322	0.000354014351917996	0.000345685255869656	0.00650546395906387
160	21.1579515660655	0.25	0.750092164133508	0.722271246323378	0.777913081943639	0.274515761566781	29.058076396734	28.0520384146388	30.0641143788293	31.68	23.55	43.1	0.871904589349303	0.903173943849787	0.934443298350272	0.849744946901736	0.880219584040067	0.910694221178398	0.86753414401624	0.898385613719966	0.92984268481927	0.750092164133508	35.0517474321898	0.106701332396274	103.807144595773	0.207860635724903	0.21093990250379	0.204994598027656	0.176982540963345	0.179983086677181	0.174189773150158	0.235215935619542	0.222555645368093	0.208671568475322	0.000354014351917996	0.000345685255869656	0.00650546395906387
160	21.1579515660655	0.25	0.750115619338005	0.722526972245197	0.777704266430814	0.275810867803809	29.3917215213092	28.3774306747339	30.4060123678845	32.18	23.65	43.26	0.868379649777365	0.899418031659686	0.930456413542007	0.846105198293964	0.876347427328233	0.906589656362502	0.862505568203191	0.895776093338464	0.926072091164852	0.750115619338005	35.4699215735359	0.12297486910902	104.15385358501	0.207860635724903	0.21093990250379	0.204994598027656	0.176982540963345	0.179983086677181	0.174189773150158	0.235215935619542	0.222555645368093	0.208671568475322	0.000354014351917996	0.000345685255869656	0.00650546395906387
160	21.1579515660655	0.25	0.750149975795929	0.72229553647803	0.778004415113828	0.275497139252572	29.220974229229	28.2117832388211	30.230165219637	31.85	23.65	43.09	0.872159956295181	0.903358833822232	0.934557711349284	0.849922509651483	0.880325909962063	0.910729310272644	0.867883437220204	0.900229531269493	0.929450848371769	0.750149975795929	35.2456792130425	0.456838368283265	104.321809998507	0.207860635724903	0.21093990250379	0.204994598027656	0.176982540963345	0.179983086677181	0.174189773150158	0.235215935619542	0.222555645368093	0.208671568475322	0.000354014351917996	0.000345685255869656	0.00650546395906387
160	21.1579515660655	0.25	0.750157420544167	0.722651544255986	0.777663296832348	0.278180172606254	29.4152461448433	28.4061304233547	30.4243618663319	32.05	23.62	43.1	0.872863794314986	0.903871909972909	0.934880025630833	0.850528579493463	0.880743246128822	0.910957912764182	0.868098972604132	0.898793323205503	0.93038107612645	0.750157420544167	35.269758615789	0.470325827557843	104.327065511655	0.207860635724903	0.21093990250379	0.204994598027656	0.176982540963345	0.179983086677181	0.174189773150158	0.235215935619542	0.222555645368093	0.208671568475322	0.000354014351917996	0.000345685255869656	0.00650546395906387
160	21.1579515660655	0.25	0.750159081060348	0.722815988811885	0.77750217330881	0.275218648084341	29.3424953911336	28.3284000449679	30.3565907372994	32.14	23.62	43.32	0.867918056126875	0.898987642131533	0.930057228136192	0.845671029056987	0.875944219692271	0.906217410327555	0.862904006120595	0.8939319037822	0.926014162130619	0.750159081060348	35.5154382655557	0.14868021441082	104.249021130742	0.207860635724903	0.21093990250379	0.204994598027656	0.176982540963345	0.179983086677181	0.174189773150158	0.235215935619542	0.222555645368093	0.208671568475322	0.000354014351917996	0.000345685255869656	0.00650546395906387
160	21.1579515660655	0.25	0.750169916865741	0.722696858075297	0.777642975656184	0.285754437742835	29.843254744409	28.8384292683895	30.8480802204285	32.24	23.72	43.61	0.881022454386739	0.911720166764694	0.942417879142649	0.858401803887474	0.888311338598253	0.918220873309031	0.875293710347394	0.906855902648957	0.937172808283925	0.750169916865741	35.5879646400543	-0.194582084596277	103.945370367734	0.207860635724903	0.21093990250379	0.204994598027656	0.176982540963345	0.179983086677181	0.174189773150158	0.235215935619542	0.222555645368093	0.208671568475322	0.000354014351917996	0.000345685255869656	0.00650546395906387
160	21.1579515660655	0.25	0.750195121733108	0.722527569295359	0.777862674170857	0.278392709500067	29.4908256418442	28.4796522649945	30.5019990186939	31.92	23.65	43.35	0.878401225072033	0.909588963065476	0.940776701058918	0.855973832372015	0.886365283170678	0.91675673396934	0.873535948238388	0.905628004720255	0.935001936655902	0.750195121733108	35.4798685717827	-0.328927661212549	103.709804007084	0.207860635724903	0.21093990250379	0.204994598027656	0.176982540963345	0.179983086677181	0.174189773150158	0.235215935619542	0.222555645368093	0.208671568475322	0.000354014351917996	0.000345685255869656	0.00650546395906387
160	21.1579515660655	0.25	0.750203054418266	0.72276116756736	0.777644941269172	0.28172587694034	29.235952080879	28.2417694993965	30.2301346623616	32.32	23.85	43.73	0.860455373613405	0.89074560541378	0.921035837214155	0.838327900319702	0.867839188416804	0.897350476513907	0.854665167930755	0.885229532697436	0.915343058647979	0.750203054418266	35.5659069624554	0.027254207185451	104.135857849377	0.207860635724903	0.21093990250379	0.204994598027656	0.176982540963345	0.179983086677181	0.174189773150158	0.235215935619542	0.222555645368093	0.208671568475322	0.000354014351917996	0.000345685255869656	0.00650546395906387
160	21.1579515660655	0.25	0.750588784223213	0.722925681977406	0.77825188646902	0.280436588184582	29.6506446682903	28.6391385665449	30.6621507700357	31.98	23.64	43.11	0.881798261277953	0.912942505359131	0.944086749440309	0.85926118508366	0.889609441882153	0.919957698680645	0.877051272568425	0.908887339363532	0.94021511957992	0.750588784223213	35.2731497448358	0.0943688797039885	104.007530226336	0.207860635724903	0.21093990250379	0.204994598027656	0.176982540963345	0.179983086677181	0.174189773150158	0.235215935619542	0.222555645368093	0.208671568475322	0.000354014351917996	0.000345685255869656	0.00650546395906387
160	21.1579515660655	0.25	0.750764351829335	0.72342031422914	0.77810838942953	0.282248800240885	29.4245891899375	28.4252832075672	30.4238951723079	31.88	23.48	43.34	0.877942419614932	0.908806953336247	0.939671487057561	0.855545166555207	0.885622312907052	0.915699459258896	0.873731592447146	0.903073421348636	0.934068625257948	0.750764351829335	35.3306196339121	0.372701546764419	104.260148326565	0.207860635724903	0.21093990250379	0.204994598027656	0.176982540963345	0.179983086677181	0.174189773150158	0.235215935619542	0.222555645368093	0.208671568475322	0.000354014351917996	0.000345685255869656	0.00650546395906387
160	21.1579515660655	0.25	0.75080867497243	0.723459039223761	0.7781583107211	0.288254352803336	30.0419702878386	29.0366138738588	31.0473267018183	32.22	23.79	43.6	0.887422246043552	0.918148130640288	0.948874015237024	0.864642443687874	0.8945796061386	0.924516768589325	0.882593443760024	0.912626729378126	0.942623467210137	0.75080867497243	35.5585984663244	0.136135338813498	104.25683439576	0.207860635724903	0.21093990250379	0.204994598027656	0.176982540963345	0.179983086677181	0.174189773150158	0.235215935619542	0.222555645368093	0.208671568475322	0.000354014351917996	0.000345685255869656	0.00650546395906387
160	21.1579515660655	0.25	0.750811309312324	0.722829309484495	0.778793309140153	0.275057442876768	29.5036347089931	28.4835581040986	30.5237113138875	32.21	23.81	43	0.870938601232461	0.902129370593852	0.933320139955243	0.848588200401864	0.878978538829944	0.909368877258023	0.866963046640007	0.894696608432203	0.929742406279863	0.750811309312324	35.3926814869724	0.349796225278089	104.369177017631	0.207860635724903	0.21093990250379	0.204994598027656	0.176982540963345	0.179983086677181	0.174189773150158	0.235215935619542	0.222555645368093	0.208671568475322	0.000354014351917996	0.000345685255869656	0.00650546395906387
160	21.1579515660655	0.25	0.750961999359533	0.723475960313583	0.778448038405483	0.285158929185354	30.0716282685842	29.057634297496	31.0856222396723	32.08	23.63	43.67	0.891819007771828	0.92293988595221	0.954060764132591	0.868982764440459	0.89930675004441	0.929630735648361	0.886750968275309	0.916093967656468	0.949578274024014	0.750961999359533	35.6091281302508	-0.148976726873741	104.035886683517	0.207860635724903	0.21093990250379	0.204994598027656	0.176982540963345	0.179983086677181	0.174189773150158	0.235215935619542	0.222555645368093	0.208671568475322	0.000354014351917996	0.000345685255869656	0.00650546395906387
160	21.1579515660655	0.25	0.751084082858061	0.723569292059457	0.778598873656664	0.280265813223126	29.7756054587899	28.7594064380339	30.7918044795458	31.9	23.49	43.07	0.887580954847968	0.918943177121281	0.950305399394594	0.864927516469855	0.895489291002836	0.926051065535818	0.883082552579779	0.913380425605564	0.947469489092374	0.751084082858061	35.37335572537	0.172875916529696	104.122190007336	0.207860635724903	0.21093990250379	0.204994598027656	0.176982540963345	0.179983086677181	0.174189773150158	0.235215935619542	0.222555645368093	0.208671568475322	0.000354014351917996	0.000345685255869656	0.00650546395906387
160	21.1579515660655	0.25	0.751114207506522	0.723655930053847	0.778572484959198	0.283834366128339	29.708649366098	28.7036302427722	30.7136684894237	31.93	23.58	43.49	0.88524898612352	0.916244792313676	0.947240598503832	0.862645843427075	0.892850230884999	0.923054618342924	0.880650552327806	0.910587286855642	0.94173557928786	0.751114207506522	35.4979891532298	-0.0779875696713906	103.943312054596	0.207860635724903	0.21093990250379	0.204994598027656	0.176982540963345	0.179983086677181	0.174189773150158	0.235215935619542	0.222555645368093	0.208671568475322	0.000354014351917996	0.000345685255869656	0.00650546395906387
160	21.1579515660655	0.25	0.751216063407199	0.72313927364921	0.779292853165187	0.271484310606024	29.1485364048263	28.1316299422072	30.1654428674454	31.9	23.44	43.21	0.868343793872214	0.899732818168989	0.931121842465765	0.846183417180076	0.876771384790175	0.907359352400274	0.863820036845383	0.894526371147584	0.927071527460668	0.751216063407199	35.1504208957784	-0.232117138651394	103.499049456759	0.207860635724903	0.21093990250379	0.204994598027656	0.176982540963345	0.179983086677181	0.174189773150158	0.235215935619542	0.222555645368093	0.208671568475322	0.000354014351917996	0.000345685255869656	0.00650546395906387
160	21.1579515660655	0.25	0.751264056590064	0.723639432972406	0.778888680207721	0.280942556293834	29.8928012061629	28.8743111101069	30.9112913022189	32.11	23.76	43.43	0.885556585978598	0.916793023408291	0.948029460837984	0.862871149155481	0.893307398049387	0.923743646943293	0.881943800795845	0.913017081106215	0.943369943063447	0.751264056590064	35.4942780079994	0.204629494485319	104.316873244111	0.207860635724903	0.21093990250379	0.204994598027656	0.176982540963345	0.179983086677181	0.174189773150158	0.235215935619542	0.222555645368093	0.208671568475322	0.000354014351917996	0.000345685255869656	0.00650546395906387
160	21.1579515660655	0.25	0.751268677183259	0.723486103977083	0.779051250389434	0.277612238370883	29.1548309796532	28.1532326725002	30.1564292868061	32.07	23.49	43.57	0.864492882652469	0.895248661851361	0.926004441050254	0.842362846120587	0.872331312282096	0.902299778443604	0.858781736557864	0.889555559310282	0.920834279553202	0.751268677183259	35.2656141514114	-0.0965870769942235	103.79870908733	0.207860635724903	0.21093990250379	0.204994598027656	0.176982540963345	0.179983086677181	0.174189773150158	0.235215935619542	0.222555645368093	0.208671568475322	0.000354014351917996	0.000345685255869656	0.00650546395906387
160	21.1579515660655	0.25	0.751282686691712	0.723930833709813	0.778634539673611	0.28582503618544	29.5689876728171	28.573568958877	30.5644063867571	32.43	23.66	43.63	0.867851961688779	0.898085359723091	0.928318757757402	0.845493941702322	0.874948452383318	0.904402963064313	0.862682566461134	0.89401062182504	0.923141318653233	0.751282686691712	35.6620861322946	0.292453344005507	104.446045289774	0.207860635724903	0.21093990250379	0.204994598027656	0.176982540963345	0.179983086677181	0.174189773150158	0.235215935619542	0.222555645368093	0.208671568475322	0.000354014351917996	0.000345685255869656	0.00650546395906387
160	21.1579515660655	0.25	0.751319389029045	0.723557841543895	0.779080936514196	0.278356005343335	29.5026671831276	28.4909953671864	30.5143389990687	32.17	23.6	43.64	0.872200338774875	0.903170843287648	0.934141347800421	0.849833063262052	0.88000933991637	0.910185616570689	0.86735922926327	0.898435402271605	0.92931037711482	0.751319389029045	35.5452809461705	-0.286750176462146	103.797917457653	0.207860635724903	0.21093990250379	0.204994598027656	0.176982540963345	0.179983086677181	0.174189773150158	0.235215935619542	0.222555645368093	0.208671568475322	0.000354014351917996	0.000345685255869656	0.00650546395906387
160	21.1579515660655	0.25	0.751374999789633	0.723578250465343	0.779171749113923	0.277216889982769	29.3995283070468	28.3885270754853	30.4105295386084	32.36	23.86	43.34	0.864075558437887	0.894847900075059	0.925620241712231	0.841842304210215	0.871822852481496	0.901803400752776	0.859708674757698	0.890346672509582	0.923416519297115	0.751374999789633	35.5411677801867	-0.0406103205218454	104.074716289733	0.207860635724903	0.21093990250379	0.204994598027656	0.176982540963345	0.179983086677181	0.174189773150158	0.235215935619542	0.222555645368093	0.208671568475322	0.000354014351917996	0.000345685255869656	0.00650546395906387
160	21.1579515660655	0.25	0.751522479417285	0.723775889553248	0.779269069281321	0.278123086054654	29.7942988405389	28.7720340706825	30.8165636103953	31.97	23.76	43.43	0.886246058570428	0.917734208517525	0.949222358464622	0.863600674536953	0.89428423839742	0.924967802257888	0.880598604899456	0.91352826046453	0.944901319182696	0.751522479417285	35.4408609177103	-0.181588366987803	103.854235152	0.207860635724903	0.21093990250379	0.204994598027656	0.176982540963345	0.179983086677181	0.174189773150158	0.235215935619542	0.222555645368093	0.208671568475322	0.000354014351917996	0.000345685255869656	0.00650546395906387
160	21.1579515660655	0.25	0.751661067944728	0.72375813589862	0.779563999990836	0.274711375678192	29.3777517991414	28.3611454065879	30.3943581916949	31.87	23.55	43.53	0.876352909544845	0.907765814672759	0.939178719800674	0.854002130498548	0.884613871056723	0.915225611614897	0.872650786648589	0.904376314425949	0.933874039570477	0.751661067944728	35.4596809178196	-0.233555455430844	103.811777350628	0.207860635724903	0.21093990250379	0.204994598027656	0.176982540963345	0.179983086677181	0.174189773150158	0.235215935619542	0.222555645368093	0.208671568475322	0.000354014351917996	0.000345685255869656	0.00650546395906387
160	21.1579515660655	0.25	0.751668811471562	0.724152927586147	0.779184695356976	0.279702885698043	29.3729016300824	28.3690457143427	30.3767575458221	32	23.55	43.07	0.872929229535312	0.903818360594385	0.934707491653457	0.850610497542759	0.880709866712478	0.910809235882196	0.868515796768982	0.898308830121089	0.931095557564902	0.751668811471562	35.3186793990976	0.34210417618307	104.271481869413	0.207860635724903	0.21093990250379	0.204994598027656	0.176982540963345	0.179983086677181	0.174189773150158	0.235215935619542	0.222555645368093	0.208671568475322	0.000354014351917996	0.000345685255869656	0.00650546395906387
160	21.1579515660655	0.25	0.751679925430414	0.724115453562622	0.779244397298206	0.281533805069559	29.4600424056553	28.4577638700006	30.46232094131	32.01	23.46	43.25	0.875307975883001	0.906136202595491	0.936964429307981	0.852923135669171	0.882962971383237	0.913002807097303	0.871494784831388	0.901522122273461	0.932968105471662	0.751679925430414	35.3390234993103	-0.419494252530319	103.491963099054	0.207860635724903	0.21093990250379	0.204994598027656	0.176982540963345	0.179983086677181	0.174189773150158	0.235215935619542	0.222555645368093	0.208671568475322	0.000354014351917996	0.000345685255869656	0.00650546395906387
160	21.1579515660655	0.25	0.751683764627412	0.723767912196222	0.779599617058603	0.276906972277616	29.1927542101055	28.1880866486512	30.1974217715598	32.01	23.51	43.14	0.867053655867856	0.89795680629976	0.928859956731664	0.844880518256679	0.874993383332529	0.905106248408379	0.864085092744255	0.892155568778482	0.923620811784509	0.751683764627412	35.2343883687572	0.0581942255553604	103.881044247488	0.207860635724903	0.21093990250379	0.204994598027656	0.176982540963345	0.179983086677181	0.174189773150158	0.235215935619542	0.222555645368093	0.208671568475322	0.000354014351917996	0.000345685255869656	0.00650546395906387
160	21.1579515660655	0.25	0.751795932993274	0.723850411982941	0.779741454003607	0.277024438047362	29.5541534959909	28.5373466538755	30.5709603381064	32.37	23.78	43.5	0.868148183995833	0.899080948143938	0.930013712292043	0.845803330537259	0.875939930971956	0.906076531406654	0.866437741020412	0.893605050992875	0.925368144204795	0.751795932993274	35.473768526253	-0.445104183165008	103.622352491935	0.207860635724903	0.21093990250379	0.204994598027656	0.176982540963345	0.179983086677181	0.174189773150158	0.235215935619542	0.222555645368093	0.208671568475322	0.000354014351917996	0.000345685255869656	0.00650546395906387
160	21.1579515660655	0.25	0.751811560769795	0.724221657525331	0.779401464014259	0.282434825246831	29.5389200586244	28.5361916135662	30.5416485036825	31.87	23.73	43.42	0.881731320179093	0.912714328970705	0.943697337762317	0.859242907257473	0.889435699483886	0.9196284917103	0.876933337963251	0.907596577888206	0.938059311235054	0.751811560769795	35.356963884621	0.0794759326803144	104.07542215239	0.207860635724903	0.21093990250379	0.204994598027656	0.176982540963345	0.179983086677181	0.174189773150158	0.235215935619542	0.222555645368093	0.208671568475322	0.000354014351917996	0.000345685255869656	0.00650546395906387
160	21.1579515660655	0.25	0.751847481200061	0.724464298962007	0.779230663438115	0.281388815556273	29.3984438948819	28.397902453336	30.3989853364277	31.88	23.42	43.23	0.877029166113184	0.907929477415491	0.938829788717797	0.854654189077304	0.884766164275744	0.914878139474184	0.871394825394121	0.903052726733493	0.933474713911535	0.751847481200061	35.2418656228676	0.072132439531063	103.836698066881	0.207860635724903	0.21093990250379	0.204994598027656	0.176982540963345	0.179983086677181	0.174189773150158	0.235215935619542	0.222555645368093	0.208671568475322	0.000354014351917996	0.000345685255869656	0.00650546395906387
160	21.1579515660655	0.25	0.75185947450107	0.724086479505211	0.779632469496929	0.278309979947151	29.3154728051157	28.3101048681908	30.3208407420405	31.77	23.49	43.35	0.877364445305884	0.908522015594486	0.939679585883088	0.855027160301059	0.885391473544293	0.915755786787527	0.873459303437699	0.903036309070329	0.935020597904061	0.75185947450107	35.2868460283725	-0.0841638455052491	103.770239042733	0.207860635724903	0.21093990250379	0.204994598027656	0.176982540963345	0.179983086677181	0.174189773150158	0.235215935619542	0.222555645368093	0.208671568475322	0.000354014351917996	0.000345685255869656	0.00650546395906387
160	21.1579515660655	0.25	0.751986407507222	0.724197962552589	0.779774852461855	0.27464949458167	29.1580467155416	28.1488864271027	30.1672070039804	31.78	23.71	43.32	0.872009017215641	0.903271244004383	0.934533470793125	0.849802630743699	0.880268740661699	0.910734850579699	0.86883972246766	0.899006079861224	0.926429862643442	0.751986407507222	35.335955454181	0.144567770539453	104.093675294425	0.207860635724903	0.21093990250379	0.204994598027656	0.176982540963345	0.179983086677181	0.174189773150158	0.235215935619542	0.222555645368093	0.208671568475322	0.000354014351917996	0.000345685255869656	0.00650546395906387
160	21.1579515660655	0.25	0.751990002951821	0.724304996694524	0.779675009209119	0.279151124291371	29.5571048340498	28.5455685121448	30.5686411559547	32.14	23.61	43.15	0.874748013175737	0.905745447592396	0.936742882009055	0.852328563375273	0.882531545658998	0.912734527942722	0.86929240842917	0.899536297013961	0.931247769287117	0.751990002951821	35.3912774045836	-0.0586699958145291	103.948508192169	0.207860635724903	0.21093990250379	0.204994598027656	0.176982540963345	0.179983086677181	0.174189773150158	0.235215935619542	0.222555645368093	0.208671568475322	0.000354014351917996	0.000345685255869656	0.00650546395906387
160	21.1579515660655	0.25	0.752268985883811	0.724681115026367	0.779856856741254	0.280610824269404	29.6274960538721	28.6172158189572	30.637776288787	31.98	23.51	43.18	0.881274859085762	0.912386710682169	0.943498562278577	0.858753446326637	0.889070219243243	0.91938699215985	0.876131674775997	0.907131757025676	0.939442046566337	0.752268985883811	35.2954684940838	-0.00164374343666809	103.886195879304	0.207860635724903	0.21093990250379	0.204994598027656	0.176982540963345	0.179983086677181	0.174189773150158	0.235215935619542	0.222555645368093	0.208671568475322	0.000354014351917996	0.000345685255869656	0.00650546395906387
160	21.1579515660655	0.25	0.752289936867663	0.724643348663629	0.779936525071697	0.282361999790871	29.8543654868632	28.8407468145427	30.8679841591836	32.37	23.93	43.85	0.877387129239705	0.90822322314427	0.939059317048835	0.854804613976511	0.884847037062288	0.914889460148066	0.872569471105292	2.90480602383618	0.933201828434435	0.752289936867663	35.7210710187648	-0.0132694889653336	104.287590717897	0.207860635724903	0.21093990250379	0.204994598027656	0.176982540963345	0.179983086677181	0.174189773150158	0.235215935619542	0.222555645368093	0.208671568475322	0.000354014351917996	0.000345685255869656	0.00650546395906387
160	21.1579515660655	0.25	0.752315190734641	0.724850390418194	0.779779991051089	0.28154765100798	29.7356502115282	28.7240296740124	30.7472707490439	32.04	23.76	43.31	0.882881432355793	0.913975293464372	0.945069154572951	0.860293633223792	0.890591983334836	0.92089033344588	0.877973653710285	0.91106443905973	0.941602238870329	0.752315190734641	35.4992827259586	0.0109196590201867	104.093102490613	0.207860635724903	0.21093990250379	0.204994598027656	0.176982540963345	0.179983086677181	0.174189773150158	0.235215935619542	0.222555645368093	0.208671568475322	0.000354014351917996	0.000345685255869656	0.00650546395906387
160	21.1579515660655	0.25	0.75261502269848	0.725197254889768	0.780032790507192	0.284300439542542	29.5195021846937	28.5220253766818	30.5169789927055	31.99	23.57	43.35	0.87787842345678	0.90857972731187	0.939281031166961	0.85543679899183	0.885353270786705	0.91526974258158	0.873566634076534	0.902664420210345	0.935330395476715	0.75261502269848	35.3891005334362	-0.139922690500845	103.805050315766	0.207860635724903	0.21093990250379	0.204994598027656	0.176982540963345	0.179983086677181	0.174189773150158	0.235215935619542	0.222555645368093	0.208671568475322	0.000354014351917996	0.000345685255869656	0.00650546395906387
160	21.1579515660655	0.25	0.752637464294882	0.725048000428971	0.780226928160793	0.2884317157371	30.1407050190528	29.1324802578685	31.1489297802372	31.77	23.51	43.73	0.902728693287999	0.933970572219976	0.965212451151953	0.879743792442861	0.910190203705752	0.940636614968643	0.8975119113138	0.927483335422329	0.958909508333711	0.752637464294882	35.3324926386423	-0.162029514151583	103.747371204674	0.207860635724903	0.21093990250379	0.204994598027656	0.176982540963345	0.179983086677181	0.174189773150158	0.235215935619542	0.222555645368093	0.208671568475322	0.000354014351917996	0.000345685255869656	0.00650546395906387
160	21.1579515660655	0.25	0.752638635512556	0.725128514515135	0.780148756509977	0.28223943611527	29.5526787750117	28.5489994693603	30.5563580806632	31.9	23.55	43.13	0.881261651365301	0.912243615664572	0.943225579963842	0.858772134056787	0.888963448472132	0.919154762887476	0.877269544938317	0.907247907736824	0.938886083988916	0.752638635512556	35.3135088740135	0.285635107784335	104.185482677322	0.207860635724903	0.21093990250379	0.204994598027656	0.176982540963345	0.179983086677181	0.174189773150158	0.235215935619542	0.222555645368093	0.208671568475322	0.000354014351917996	0.000345685255869656	0.00650546395906387
160	21.1579515660655	0.25	0.752680969894496	0.724865253360151	0.780496686428841	0.27942187347835	29.0570982071487	28.0633422470302	30.0508541672672	31.69	23.46	42.78	0.871845648180894	0.902718728142524	0.933591808104154	0.849681260417171	0.879769473335927	0.909857686254683	0.867069183162417	0.900007135030109	0.929685238754002	0.752680969894496	34.9612908330156	-0.112092684230069	103.457123217442	0.207860635724903	0.21093990250379	0.204994598027656	0.176982540963345	0.179983086677181	0.174189773150158	0.235215935619542	0.222555645368093	0.208671568475322	0.000354014351917996	0.000345685255869656	0.00650546395906387
160	21.1579515660655	0.25	0.752858777934258	0.725344201679509	0.780373354189007	0.279657608625538	29.5631055217768	28.5526356054689	30.5735754380846	32.08	23.65	43.54	0.876367170671314	0.907381563662537	0.938395956653759	0.853927303220349	0.884147555478	0.914367807735651	0.872626216507731	0.902677194540496	0.932045202613921	0.752858777934258	35.4584924039245	-0.200107878259364	103.867750409446	0.207860635724903	0.21093990250379	0.204994598027656	0.176982540963345	0.179983086677181	0.174189773150158	0.235215935619542	0.222555645368093	0.208671568475322	0.000354014351917996	0.000345685255869656	0.00650546395906387
160	21.1579515660655	0.25	0.752973217891594	0.725410465383551	0.780535970399638	0.281198402735038	29.9246886101518	28.9057573183522	30.9436199019515	32.15	23.77	43.36	0.885476929789499	0.916690094073432	0.947903258357365	0.862777871792677	0.893190891654424	0.923603911516171	0.880224722696317	0.913060073288924	0.941318114739749	0.752973217891594	35.582069174545	0.111024028793571	104.24623058505	0.207860635724903	0.21093990250379	0.204994598027656	0.176982540963345	0.179983086677181	0.174189773150158	0.235215935619542	0.222555645368093	0.208671568475322	0.000354014351917996	0.000345685255869656	0.00650546395906387
160	21.1579515660655	0.25	0.753090963065161	0.72538076340769	0.780801162722632	0.280215138155019	29.5648504467608	28.5557174388863	30.5739834546353	31.74	23.37	42.96	0.885801684050109	0.917105107601586	0.948408531153062	0.863262131672684	0.893769028002057	0.92427592433143	0.881058862241552	0.913895490568349	0.942675623599568	0.753090963065161	35.189413775502	0.0566294726402329	103.816415078388	0.207860635724903	0.21093990250379	0.204994598027656	0.176982540963345	0.179983086677181	0.174189773150158	0.235215935619542	0.222555645368093	0.208671568475322	0.000354014351917996	0.000345685255869656	0.00650546395906387
160	21.1579515660655	0.25	0.753203447353218	0.725451242755242	0.780955651951194	0.276913381950719	29.3590467463257	28.3486724052389	30.3694210874125	32.12	23.51	43.48	0.869240228675331	0.9002207984438	0.931201368212269	0.846969837212895	0.877156668502964	0.907343499793033	0.86458988208909	0.893535451969559	0.925809616344668	0.753203447353218	35.4227000938228	-0.242692745327562	103.74096337757	0.207860635724903	0.21093990250379	0.204994598027656	0.176982540963345	0.179983086677181	0.174189773150158	0.235215935619542	0.222555645368093	0.208671568475322	0.000354014351917996	0.000345685255869656	0.00650546395906387
160	21.1579515660655	0.25	0.753229261961772	0.725140959414159	0.781317564509385	0.276318514196288	29.4189484423723	28.4050065857701	30.4328902989746	32.08	23.78	43.59	0.871992038507512	0.903118566283415	0.934245094059319	0.849666544624127	0.879996144131441	0.910325743638754	0.868561788076104	0.898606692667924	0.930738098739015	0.753229261961772	35.3326102552839	-0.0832842034376393	103.890396827302	0.207860635724903	0.21093990250379	0.204994598027656	0.176982540963345	0.179983086677181	0.174189773150158	0.235215935619542	0.222555645368093	0.208671568475322	0.000354014351917996	0.000345685255869656	0.00650546395906387
160	21.1579515660655	0.25	0.753368725575221	0.725923416294662	0.78081403485578	0.28650184426384	29.8696240559698	28.8657490514406	30.8734990604991	32.11	23.54	43.02	0.885360230659565	0.916150736181507	0.946941241703449	0.862680818745423	0.892682593834717	0.922684368924012	0.881220312563836	0.91047115220357	0.942480662557518	0.753368725575221	35.2465853697992	0.177276217399894	104.039101358669	0.207860635724903	0.21093990250379	0.204994598027656	0.176982540963345	0.179983086677181	0.174189773150158	0.235215935619542	0.222555645368093	0.208671568475322	0.000354014351917996	0.000345685255869656	0.00650546395906387
160	21.1579515660655	0.25	0.753428692806379	0.725644970988289	0.781212414624469	0.277657116968094	29.4204868353809	28.4098751466738	30.4310985240879	31.98	23.55	43.17	0.874758989300593	0.905876396709976	0.936993804119358	0.852402121117538	0.882724237727787	0.913046354338036	0.86974525072405	0.901801451136196	0.932985698655899	0.753428692806379	35.2580235748899	-0.162954809357516	103.702719516389	0.207860635724903	0.21093990250379	0.204994598027656	0.176982540963345	0.179983086677181	0.174189773150158	0.235215935619542	0.222555645368093	0.208671568475322	0.000354014351917996	0.000345685255869656	0.00650546395906387
160	21.1579515660655	0.25	0.753603912680511	0.726126607187428	0.781081218173594	0.285554245168847	29.6454163262726	28.6467623370816	30.6440703154637	31.99	23.48	43.11	0.881870572687707	0.912613438321244	0.94335630395478	0.859329199693316	0.889286251146604	0.919243302599892	0.876869521503423	0.907893828824325	0.938025784273037	0.753603912680511	35.1995427802945	-0.113762778999427	103.693810274212	0.207860635724903	0.21093990250379	0.204994598027656	0.176982540963345	0.179983086677181	0.174189773150158	0.235215935619542	0.222555645368093	0.208671568475322	0.000354014351917996	0.000345685255869656	0.00650546395906387
160	21.1579515660655	0.25	0.753603941437387	0.725958184141994	0.781249698732779	0.277839538859168	29.2934745538638	28.2876832329361	30.2992658747916	31.9	23.49	42.91	0.873231670549579	0.90428012468298	0.935328578816382	0.850947626571287	0.881203753604445	0.911459880637604	0.869666537874194	0.900632211265292	0.930956143393729	0.753603941437387	35.2332184907921	-0.155851860688351	103.702390442167	0.207860635724903	0.21093990250379	0.204994598027656	0.176982540963345	0.179983086677181	0.174189773150158	0.235215935619542	0.222555645368093	0.208671568475322	0.000354014351917996	0.000345685255869656	0.00650546395906387
160	21.1579515660655	0.25	0.753657234849517	0.725756183293141	0.781558286405893	0.274110303049686	29.3490348615623	28.3318880824601	30.3661816406645	31.89	23.57	42.95	0.87468591856558	0.906088130878632	0.937490343191683	0.852366119186093	0.8829670254943	0.913567931802507	0.871784957845473	0.902469793806797	0.93397223009891	0.753657234849517	35.2237184620081	-0.156192056201114	103.718007414152	0.207860635724903	0.21093990250379	0.204994598027656	0.176982540963345	0.179983086677181	0.174189773150158	0.235215935619542	0.222555645368093	0.208671568475322	0.000354014351917996	0.000345685255869656	0.00650546395906387
160	21.1579515660655	0.25	0.753702262675931	0.726227546071268	0.781176979280594	0.283700792480331	29.6024313443125	28.6006763615979	30.6041863270271	32.05	23.72	43.57	0.878724066483368	0.909501877500902	0.940279688518437	0.856237125082472	0.886227318167146	0.916217511251819	0.874758237501068	0.903647468971593	0.935990011733431	0.753702262675931	35.418712280205	0.234809641654666	104.209714432864	0.207860635724903	0.21093990250379	0.204994598027656	0.176982540963345	0.179983086677181	0.174189773150158	0.235215935619542	0.222555645368093	0.208671568475322	0.000354014351917996	0.000345685255869656	0.00650546395906387
160	21.1579515660655	0.25	0.753780292655077	0.725989668079173	0.781570917230981	0.272469059092492	29.2100522471189	28.1935305809164	30.2265739133214	32.23	24	43.75	0.861458728283617	0.892518742542076	0.923578756800535	0.839342451709289	0.869605060539968	0.899867669370646	0.85897278379256	0.888833823769716	0.918375756482438	0.753780292655077	35.5678087598708	-0.0535907033960385	104.147255357291	0.207860635724903	0.21093990250379	0.204994598027656	0.176982540963345	0.179983086677181	0.174189773150158	0.235215935619542	0.222555645368093	0.208671568475322	0.000354014351917996	0.000345685255869656	0.00650546395906387
160	21.1579515660655	0.25	0.753875975188756	0.726063666359299	0.781688284018213	0.278715348977653	29.3792133883969	28.3726752536846	30.3857515231092	31.47	23.3	42.43	0.887621840038763	0.919110771668023	0.950599703297283	0.865150877242367	0.895842637622316	0.926534398002265	0.882504248146808	0.91630548503062	0.947300736569238	0.753875975188756	34.88825536667	0.285302179545704	103.844688393786	0.207860635724903	0.21093990250379	0.204994598027656	0.176982540963345	0.179983086677181	0.174189773150158	0.235215935619542	0.222555645368093	0.208671568475322	0.000354014351917996	0.000345685255869656	0.00650546395906387
160	21.1579515660655	0.25	0.75406425800024	0.726486258970203	0.781642257030278	0.279193127540554	29.8428247785412	28.8216168114724	30.86403274561	32.26	23.83	43.42	0.879894223963171	0.91107064954563	0.94224707512809	0.857293354065188	0.88766898528023	0.918044616495271	0.875189921154418	0.907071310686519	0.937804464176683	0.75406425800024	35.6687195071163	-0.104827276668538	104.150468213346	0.207860635724903	0.21093990250379	0.204994598027656	0.176982540963345	0.179983086677181	0.174189773150158	0.235215935619542	0.222555645368093	0.208671568475322	0.000354014351917996	0.000345685255869656	0.00650546395906387
160	21.1579515660655	0.25	0.754099873000237	0.72628216446077	0.781917581539704	0.273243241439817	29.3553104159074	28.3357248694724	30.3748959623425	31.86	23.53	43.29	0.875727824614699	0.907238556621775	0.93874928862885	0.853395415832461	0.884102575624026	0.914809735415591	0.870784814422539	0.902469793806797	0.935007835204825	0.754099873000237	35.4486269925748	-0.17315774037128	103.807199991544	0.207860635724903	0.21093990250379	0.204994598027656	0.176982540963345	0.179983086677181	0.174189773150158	0.235215935619542	0.222555645368093	0.208671568475322	0.000354014351917996	0.000345685255869656	0.00650546395906387
160	21.1579515660655	0.25	0.754111374264032	0.726382023094525	0.781840725433539	0.286093460958009	29.9859727912577	28.9771798734326	30.9947657090827	32.16	23.62	43.15	0.887331422622366	0.918222408522819	0.949113394423272	0.864579825672412	0.894678752098044	0.924777678523676	0.881267511964415	0.91406078569076	0.945354177004469	0.754111374264032	35.2746099457144	0.208770290988445	104.106051700719	0.207860635724903	0.21093990250379	0.204994598027656	0.176982540963345	0.179983086677181	0.174189773150158	0.235215935619542	0.222555645368093	0.208671568475322	0.000354014351917996	0.000345685255869656	0.00650546395906387
160	21.1579515660655	0.25	0.754217244891292	0.726432484573181	0.782002005209403	0.279655197029459	29.6431540518293	28.6299420040259	30.6563660996327	32.08	23.57	43.26	0.878789782836498	0.909890104148056	0.940990425459615	0.856288632255914	0.886592639105694	0.916896645955474	0.875164338095411	0.90403645508476	0.936958676576939	0.754217244891292	35.3755099912001	0.133793644065894	104.123272217942	0.207860635724903	0.21093990250379	0.204994598027656	0.176982540963345	0.179983086677181	0.174189773150158	0.235215935619542	0.222555645368093	0.208671568475322	0.000354014351917996	0.000345685255869656	0.00650546395906387
160	21.1579515660655	0.25	0.754670523399218	0.726975726781152	0.782365320017284	0.287603529039099	30.2489283500405	29.2350381264473	31.2628185736338	31.86	23.55	43.11	0.90349770545458	0.93483159620024	0.966165486945901	0.880456761933953	0.910991577704001	0.941526393474049	0.897801940853985	0.928701301881837	0.961188240126469	0.754670523399218	35.2221931079822	-0.189221262742535	103.630670312502	0.207860635724903	0.21093990250379	0.204994598027656	0.176982540963345	0.179983086677181	0.174189773150158	0.235215935619542	0.222555645368093	0.208671568475322	0.000354014351917996	0.000345685255869656	0.00650546395906387
160	21.1579515660655	0.25	0.754674635745398	0.726753545931467	0.782595725559329	0.278749213255468	29.818725313712	28.7972154441539	30.8402351832701	32.18	23.69	43.5	0.881135215078378	0.912391303722201	0.943647392366024	0.858532222932044	0.888986526430918	0.919440829929792	0.876443565586051	0.906689558943865	0.938036044959041	0.754674635745398	35.495215937874	0.195412456260234	104.250292992464	0.207860635724903	0.21093990250379	0.204994598027656	0.176982540963345	0.179983086677181	0.174189773150158	0.235215935619542	0.222555645368093	0.208671568475322	0.000354014351917996	0.000345685255869656	0.00650546395906387
160	21.1579515660655	0.25	0.754720900227378	0.727207447652142	0.782234352802614	0.282478189670697	29.3914938190835	28.3938766375585	30.3891110006086	32.07	23.58	43.88	0.871840112612164	0.902472163564097	0.933104214516031	0.849521361526281	0.879369244474751	0.909217127423221	0.865001654638605	0.896872558862644	2.84390764832493	0.754720900227378	35.5130017388893	-0.349800911337013	103.69124212016	0.207860635724903	0.21093990250379	0.204994598027656	0.176982540963345	0.179983086677181	0.174189773150158	0.235215935619542	0.222555645368093	0.208671568475322	0.000354014351917996	0.000345685255869656	0.00650546395906387
160	21.1579515660655	0.25	0.754837588858971	0.726704788215248	0.782970389502694	0.273368762177121	29.2025469332872	28.1885877161247	30.2165061504497	31.94	23.42	43.16	0.869008696709009	0.90026742405981	0.931526151410611	0.84681484615045	0.877275248322111	0.907735650493773	0.865002050711506	0.895688423377815	0.932984723977587	0.754837588858971	35.1272918294946	-0.205093228239952	103.578317698068	0.207860635724903	0.21093990250379	0.204994598027656	0.176982540963345	0.179983086677181	0.174189773150158	0.235215935619542	0.222555645368093	0.208671568475322	0.000354014351917996	0.000345685255869656	0.00650546395906387
160	21.1579515660655	0.25	0.755026492816892	0.72711286403956	0.782940121594223	0.280272002274256	29.6335548961402	28.6222193736869	30.6448904185935	32.3	23.86	43.12	0.872563790880802	0.903394899601027	0.934226008321252	0.850132655432713	0.880171183962302	0.910209712491891	0.869376964110443	0.899403391946632	0.930892867881161	0.755026492816892	35.3627073472953	-0.36692615127289	103.625103799806	0.207860635724903	0.21093990250379	0.204994598027656	0.176982540963345	0.179983086677181	0.174189773150158	0.235215935619542	0.222555645368093	0.208671568475322	0.000354014351917996	0.000345685255869656	0.00650546395906387
160	21.1579515660655	0.25	0.7550629376139	0.727430655503363	0.782695219724436	0.284374751601283	29.8385534243311	28.8304798213996	30.8466270272626	32.12	23.83	43.23	0.883776116489673	0.914677835068539	0.945579553647406	0.861129742658254	0.891239618305508	0.921349493952762	0.879793970244337	0.910339132354905	0.941932235323776	0.7550629376139	35.4150942420898	0.25796018184055	104.270432833339	0.207860635724903	0.21093990250379	0.204994598027656	0.176982540963345	0.179983086677181	0.174189773150158	0.235215935619542	0.222555645368093	0.208671568475322	0.000354014351917996	0.000345685255869656	0.00650546395906387
160	21.1579515660655	0.25	0.755178011711416	0.727258316427765	0.783097706995067	0.280017371963855	29.4960578857112	28.4887791495998	30.5033366218225	31.91	23.37	43.34	0.878971511702429	0.910049337422382	0.941127163142335	0.85653392197521	0.886818421069858	0.917102920164505	0.875021378369521	0.904054872180024	0.935899157492602	0.755178011711416	35.1738203092617	0.0779967457732275	103.855450391583	0.207860635724903	0.21093990250379	0.204994598027656	0.176982540963345	0.179983086677181	0.174189773150158	0.235215935619542	0.222555645368093	0.208671568475322	0.000354014351917996	0.000345685255869656	0.00650546395906387
160	21.1579515660655	0.25	0.755301815630888	0.727384025561219	0.783219605700558	0.281321492824029	29.9025201856361	28.8846536602347	30.9203867110374	32.17	23.71	43.15	0.884240845981137	0.915400615736515	0.946560385491893	0.861564636487841	0.891925319128043	0.922286001768245	0.880770279786956	0.910854520245374	0.940703502828309	0.755301815630888	35.4539008392018	0.0547746419624313	104.083249699194	0.207860635724903	0.21093990250379	0.204994598027656	0.176982540963345	0.179983086677181	0.174189773150158	0.235215935619542	0.222555645368093	0.208671568475322	0.000354014351917996	0.000345685255869656	0.00650546395906387
160	21.1579515660655	0.25	0.755543089822721	0.727611542513952	0.78347463713149	0.280261932934098	29.4276946290322	28.4233596497065	30.4320296083578	31.93	23.39	43.33	0.876597367192523	0.907571798417626	0.93854622964273	0.854215009402284	0.884398563506402	0.914582117610519	0.870869149550057	0.902480962015714	0.933290630099859	0.755543089822721	35.2703524423916	0.040210395422781	103.888529414836	0.207860635724903	0.21093990250379	0.204994598027656	0.176982540963345	0.179983086677181	0.174189773150158	0.235215935619542	0.222555645368093	0.208671568475322	0.000354014351917996	0.000345685255869656	0.00650546395906387
160	21.1579515660655	0.25	0.7555578253484	0.727887814259698	0.783227836437102	0.287792103165278	30.1578799807723	29.1475065151859	31.1682534463587	31.73	23.4	42.98	0.904292968475482	0.935639513333032	0.966986058190582	0.881284933505763	0.911833924445054	0.942382915384344	0.900116183450156	0.929558712736969	0.961831252061692	0.7555578253484	35.1713995139744	0.177717760464769	103.922653089016	0.207860635724903	0.21093990250379	0.204994598027656	0.176982540963345	0.179983086677181	0.174189773150158	0.235215935619542	0.222555645368093	0.208671568475322	0.000354014351917996	0.000345685255869656	0.00650546395906387
160	21.1579515660655	0.25	0.755709151215495	0.728188145099568	0.783230157331421	0.282445672296522	29.8218988073858	28.8095914535711	30.8342061612004	31.81	23.54	43.15	0.891718409420942	0.923051484894902	0.954384560368862	0.868998613461494	0.899533363955248	0.930068114449002	0.888232149356851	0.917771817675738	0.948202437053856	0.755709151215495	35.3194443916102	-0.117212958695626	103.808707658585	0.207860635724903	0.21093990250379	0.204994598027656	0.176982540963345	0.179983086677181	0.174189773150158	0.235215935619542	0.222555645368093	0.208671568475322	0.000354014351917996	0.000345685255869656	0.00650546395906387
160	21.1579515660655	0.25	0.755840600915137	0.72812304211924	0.783558159711034	0.281362794989408	29.8231030469794	28.8080435215329	30.8381625724259	32.16	23.94	43.15	0.882071824101198	0.9131518732032	0.944231922305203	0.859453881043018	0.889736980552451	0.920020080061884	0.877874328542793	0.911897420465943	0.939568504793682	0.755840600915137	35.4740814146537	-0.126502103253552	103.934754027425	0.207860635724903	0.21093990250379	0.204994598027656	0.176982540963345	0.179983086677181	0.174189773150158	0.235215935619542	0.222555645368093	0.208671568475322	0.000354014351917996	0.000345685255869656	0.00650546395906387
160	21.1579515660655	0.25	0.755918855720693	0.727830392106253	0.784007319335133	0.27679177851636	29.6245707347515	28.6047488718702	30.6443925976327	32.04	23.56	43.52	0.879010010277425	0.910348639754223	0.94168726923102	0.85651817151427	0.887054917743996	0.917591663973721	0.873553158415664	0.90396218589367	0.936011086224662	0.755918855720693	35.3555767885764	0.0963941342652559	104.052072086356	0.207860635724903	0.21093990250379	0.204994598027656	0.176982540963345	0.179983086677181	0.174189773150158	0.235215935619542	0.222555645368093	0.208671568475322	0.000354014351917996	0.000345685255869656	0.00650546395906387
160	21.1579515660655	0.25	0.756011224564846	0.728289081486727	0.783733367642964	0.284314000750583	29.7550883918984	28.7496845279437	30.760492255853	32.05	23.69	43.37	0.883379646246936	0.914272274262116	0.945164902277296	0.860774732142657	0.890876844771044	0.920978957399431	0.879676038917834	0.909111296124644	0.939809828553278	0.756011224564846	35.4058437716154	0.208489343010073	104.222512911197	0.207860635724903	0.21093990250379	0.204994598027656	0.176982540963345	0.179983086677181	0.174189773150158	0.235215935619542	0.222555645368093	0.208671568475322	0.000354014351917996	0.000345685255869656	0.00650546395906387
160	21.1579515660655	0.25	0.756052463292153	0.728458849029336	0.783646077554971	0.277879072793188	29.6010320898322	28.5847809010716	30.6172832785927	32.18	23.68	43.42	0.87479054663469	0.905891254945549	0.936991963256407	0.8523526372665	0.882655629053043	0.912958620839585	0.871834269973778	0.899837212687995	0.931235141208098	0.756052463292153	35.5364124617679	-0.00260644775955605	104.086631250044	0.207860635724903	0.21093990250379	0.204994598027656	0.176982540963345	0.179983086677181	0.174189773150158	0.235215935619542	0.222555645368093	0.208671568475322	0.000354014351917996	0.000345685255869656	0.00650546395906387
160	21.1579515660655	0.25	0.75608430308865	0.728269230571893	0.783899375605407	0.285120653073856	30.3632480320705	29.3393247179033	31.3871713462376	32.07	23.91	43.31	0.900892304870372	0.932332859258717	0.963773413647063	0.877830160394642	0.908465860968851	0.93910156154306	0.896988525838525	0.928870900785344	0.95902671356279	0.75608430308865	35.5814659682723	-0.00935453803429758	104.169829031492	0.207860635724903	0.21093990250379	0.204994598027656	0.176982540963345	0.179983086677181	0.174189773150158	0.235215935619542	0.222555645368093	0.208671568475322	0.000354014351917996	0.000345685255869656	0.00650546395906387
160	21.1579515660655	0.25	0.756104527813951	0.728000635594955	0.784208420032947	0.273077560517363	29.2099918792579	28.1950302254043	30.2249535331116	31.64	23.38	42.79	0.877268899950693	0.908848731092923	0.940428562235153	0.854986941869777	0.88576466949078	0.916542397111783	0.872438272926164	0.904130426272227	0.935030850394178	0.756104527813951	34.9368990445993	-0.217477872018177	103.421648915273	0.207860635724903	0.21093990250379	0.204994598027656	0.176982540963345	0.179983086677181	0.174189773150158	0.235215935619542	0.222555645368093	0.208671568475322	0.000354014351917996	0.000345685255869656	0.00650546395906387
160	21.1579515660655	0.25	0.756130596402378	0.728449965024446	0.78381122778031	0.282816014090782	29.767686462679	28.7581417844439	30.7772311409141	31.92	23.56	43.42	0.887193127312547	0.918337736966346	0.949482346620146	0.864544317473824	0.894893848446518	0.925243379419211	0.882926736508606	0.914036345049733	0.944326359728234	0.756130596402378	35.4518356589461	-0.173082186232967	103.81749833848	0.207860635724903	0.21093990250379	0.204994598027656	0.176982540963345	0.179983086677181	0.174189773150158	0.235215935619542	0.222555645368093	0.208671568475322	0.000354014351917996	0.000345685255869656	0.00650546395906387
160	21.1579515660655	0.25	0.756235453925601	0.728219506160118	0.784251401691083	0.281127764809476	29.8303260309967	28.8144302581542	30.8462218038392	31.65	23.54	43.02	0.896387013384311	0.927990476287081	0.959593939189851	0.873617121829483	0.90441779819886	0.935218474568237	0.893283732550942	0.924252511742867	0.954125218890931	0.756235453925601	35.1594157879222	0.448146827734672	104.221927386356	0.207860635724903	0.21093990250379	0.204994598027656	0.176982540963345	0.179983086677181	0.174189773150158	0.235215935619542	0.222555645368093	0.208671568475322	0.000354014351917996	0.000345685255869656	0.00650546395906387
160	21.1579515660655	0.25	0.756295301744975	0.728438914602078	0.784151688887872	0.276025195999804	29.3210792878956	28.3097688661815	30.3323897096097	32.04	23.65	43.52	0.870032680708737	0.901112875018754	0.932193069328771	0.847771864386453	0.878056835123681	0.908341805860909	0.865280022080393	0.897140786669203	0.927058836383766	0.756295301744975	35.398163695506	0.468712357959072	104.476482269604	0.207860635724903	0.21093990250379	0.204994598027656	0.176982540963345	0.179983086677181	0.174189773150158	0.235215935619542	0.222555645368093	0.208671568475322	0.000354014351917996	0.000345685255869656	0.00650546395906387
160	21.1579515660655	0.25	0.756298041615283	0.728496210491212	0.784099872739355	0.281014474799908	29.6499867954563	28.6399495230154	30.6600240678973	31.72	23.4	42.93	0.8888770231989	0.920224806243204	0.951572589287507	0.866266247627568	0.896816622629392	0.927366997631217	0.886486820815256	0.915518322585298	0.946688848976643	0.756298041615283	35.0856382833615	0.0376546958857175	103.745883558806	0.207860635724903	0.21093990250379	0.204994598027656	0.176982540963345	0.179983086677181	0.174189773150158	0.235215935619542	0.222555645368093	0.208671568475322	0.000354014351917996	0.000345685255869656	0.00650546395906387
160	21.1579515660655	0.25	0.756348583414355	0.728124854565957	0.784572312262754	0.270093421507334	29.0652077295548	28.047630840625	30.0827846184846	31.83	23.64	43.05	0.867602686084215	0.899079585047601	0.930556484010988	0.845489275571321	0.876163893030034	0.906838510488748	0.864411293563919	0.893108570843689	0.925352369513791	0.756348583414355	35.0579838644393	-0.132026351112002	103.651843209169	0.207860635724903	0.21093990250379	0.204994598027656	0.176982540963345	0.179983086677181	0.174189773150158	0.235215935619542	0.222555645368093	0.208671568475322	0.000354014351917996	0.000345685255869656	0.00650546395906387
160	21.1579515660655	0.25	0.756384540040143	0.728163483325892	0.784605596754393	0.273555518347631	29.5001852986309	28.4763728962371	30.5239977010246	31.91	23.78	43.3	0.87880709541674	0.910402889125361	0.941998682833982	0.856377002990754	0.887166366509117	0.917955730027481	0.876626823098533	0.906287569440964	0.936758209473983	0.756384540040143	35.3220461073247	0.0294263285289978	104.03563905221	0.207860635724903	0.21093990250379	0.204994598027656	0.176982540963345	0.179983086677181	0.174189773150158	0.235215935619542	0.222555645368093	0.208671568475322	0.000354014351917996	0.000345685255869656	0.00650546395906387
160	21.1579515660655	0.25	0.756442751303033	0.728280925724865	0.784604576881201	0.270229009547193	29.3307206853274	28.3042011585953	30.3572402120595	32.2	23.87	43.18	0.865604710785538	0.896997935172047	0.928391159558556	0.843393441039285	0.873981120624148	0.904568800209011	0.860665168108936	0.892363871166045	0.924947285392142	0.756442751303033	35.4225336472866	0.185666670481978	104.263444135631	0.207860635724903	0.21093990250379	0.204994598027656	0.176982540963345	0.179983086677181	0.174189773150158	0.235215935619542	0.222555645368093	0.208671568475322	0.000354014351917996	0.000345685255869656	0.00650546395906387
160	21.1579515660655	0.25	0.75658104444474	0.728719727660087	0.784442361229392	0.269100443617422	28.8206538579233	27.8090915476047	29.8322161682418	31.85	23.68	42.96	0.859795131791893	0.891070383931186	0.922345636070479	0.837874227123437	0.868352101148716	0.898829975173994	0.855812473796603	0.8857290320232	0.917638310075308	0.75658104444474	35.0999426351647	-0.131304433142626	103.661820686586	0.207860635724903	0.21093990250379	0.204994598027656	0.176982540963345	0.179983086677181	0.174189773150158	0.235215935619542	0.222555645368093	0.208671568475322	0.000354014351917996	0.000345685255869656	0.00650546395906387
160	21.1579515660655	0.25	0.756602209759014	0.728660023937862	0.784544395580166	0.27702456308918	29.6756061468434	28.6546210606435	30.6965912330434	31.97	23.71	42.71	0.882633311097944	0.914082180908754	0.945531050719565	0.860080298139705	0.890725587619423	0.921370877099141	0.878919744243599	0.911089519574109	0.942243666075857	0.756602209759014	35.2316648917889	0.516184531433215	104.424770926068	0.207860635724903	0.21093990250379	0.204994598027656	0.176982540963345	0.179983086677181	0.174189773150158	0.235215935619542	0.222555645368093	0.208671568475322	0.000354014351917996	0.000345685255869656	0.00650546395906387
160	21.1579515660655	0.25	0.75666838139062	0.728946844773844	0.784389918007396	0.279192380188067	29.5539456841953	28.542621151229	30.5652702171616	32.09	23.5	43.59	0.875858392421321	0.906891880024543	0.937925367627765	0.853428526105828	0.883667276815202	0.913906027524576	0.870967019594971	0.901389280557888	0.932728424570137	0.75666838139062	35.4135265091619	0.0336488928495556	104.00519165244	0.207860635724903	0.21093990250379	0.204994598027656	0.176982540963345	0.179983086677181	0.174189773150158	0.235215935619542	0.222555645368093	0.208671568475322	0.000354014351917996	0.000345685255869656	0.00650546395906387
160	21.1579515660655	0.25	0.756692506254661	0.729132483120541	0.784252529388781	0.284922993261111	29.8389173025098	28.8321875903314	30.8456470146881	31.63	23.5	42.58	0.897461538132029	0.928798084939104	0.960134631746179	0.874672312269956	0.905213130666864	0.935753949063772	0.89353361299016	0.925056363215343	0.955164348703599	0.756692506254661	35.0413968456695	-0.143144810124507	103.548326015038	0.207860635724903	0.21093990250379	0.204994598027656	0.176982540963345	0.179983086677181	0.174189773150158	0.235215935619542	0.222555645368093	0.208671568475322	0.000354014351917996	0.000345685255869656	0.00650546395906387
160	21.1579515660655	0.25	0.756824038385031	0.729045559514201	0.784602517255861	0.283934275094453	30.0199242569848	29.0046244761448	31.0352240378249	32.09	23.84	42.95	0.890117600863002	0.921275949622918	0.952434298382834	0.867323805364553	0.897684262891878	0.928044720419203	0.885897718801576	0.91716766603094	0.948153977578073	0.756824038385031	35.3860789208214	0.224057256327082	104.223936588612	0.207860635724903	0.21093990250379	0.204994598027656	0.176982540963345	0.179983086677181	0.174189773150158	0.235215935619542	0.222555645368093	0.208671568475322	0.000354014351917996	0.000345685255869656	0.00650546395906387
160	21.1579515660655	0.25	0.756885070956416	0.729132856938776	0.784637284974057	0.278114034019196	29.5144857448115	28.501798743217	30.527172746406	31.82	23.41	43.2	0.881893016215987	0.913227234886358	0.944561453556729	0.859419033816021	0.889954737625784	0.920490441435548	0.877061406716961	0.90737550299872	0.938829856441055	0.756885070956416	35.2120542500134	0.394268301568124	104.190497228008	0.207860635724903	0.21093990250379	0.204994598027656	0.176982540963345	0.179983086677181	0.174189773150158	0.235215935619542	0.222555645368093	0.208671568475322	0.000354014351917996	0.000345685255869656	0.00650546395906387
160	21.1579515660655	0.25	0.756896362515302	0.728686479110237	0.785106245920366	0.278801488271982	29.9861512966406	28.9590393921463	31.0132632011349	31.9	23.62	42.76	0.894000422321065	0.925708603796101	0.957416785271137	0.871187047811495	0.902086090273901	0.932985132736307	0.890443259338721	0.92197596645895	0.953230651891433	0.756896362515302	35.1127013832658	-0.451047413195885	103.355700854232	0.207860635724903	0.21093990250379	0.204994598027656	0.176982540963345	0.179983086677181	0.174189773150158	0.235215935619542	0.222555645368093	0.208671568475322	0.000354014351917996	0.000345685255869656	0.00650546395906387
160	21.1579515660655	0.25	0.75705891676102	0.728941224909014	0.785176608613027	0.275504820769947	29.4421974574934	28.4253857508436	30.4590091641433	31.64	23.51	42.94	0.884413237378388	0.91604980833524	0.947686379292091	0.861949467834348	0.892782481574841	0.923615495315334	0.880215364872177	0.911867871136341	0.942541186432887	0.75705891676102	34.9814442931738	-0.0235963660937451	103.667593637486	0.207860635724903	0.21093990250379	0.204994598027656	0.176982540963345	0.179983086677181	0.174189773150158	0.235215935619542	0.222555645368093	0.208671568475322	0.000354014351917996	0.000345685255869656	0.00650546395906387
160	21.1579515660655	0.25	0.757085389314992	0.729359392696263	0.784811385933721	0.277507567301313	29.4384830850729	28.4268760711252	30.4500900990206	31.95	23.7	43.13	0.87603466782533	0.907209490279128	0.938384312732927	0.853656548463622	0.884035016704998	0.914413484946373	0.872148003399788	0.90307626477511	0.934199662128632	0.757085389314992	35.3328885339735	0.447292139581537	104.37175654053	0.207860635724903	0.21093990250379	0.204994598027656	0.176982540963345	0.179983086677181	0.174189773150158	0.235215935619542	0.222555645368093	0.208671568475322	0.000354014351917996	0.000345685255869656	0.00650546395906387
160	21.1579515660655	0.25	0.757167727894591	0.729302088041148	0.785033367748035	0.280930018553279	29.5115548569416	28.5060231607559	30.5170865531272	32.32	23.56	43.77	0.868584500510965	0.899223262051079	0.929862023591192	0.846249142003353	0.87610003808786	0.905950934172367	0.861365443053546	0.89251412393059	0.924912124666149	0.757167727894591	35.5264024514012	-0.306556470521807	103.753732717291	0.207860635724903	0.21093990250379	0.204994598027656	0.176982540963345	0.179983086677181	0.174189773150158	0.235215935619542	0.222555645368093	0.208671568475322	0.000354014351917996	0.000345685255869656	0.00650546395906387
160	21.1579515660655	0.25	0.757207309785135	0.729476213614247	0.784938405956022	0.275450798847743	29.4688573986109	28.4509872264047	30.486727570817	32.32	24.01	43.56	0.866865022037272	0.897878218248673	0.928891414460075	0.844573244998142	0.874788924597799	0.905004604197456	0.862752808502113	0.8947895852646	0.922523884309303	0.757207309785135	35.6255853702729	0.272916420450355	104.464202677	0.207860635724903	0.21093990250379	0.204994598027656	0.176982540963345	0.179983086677181	0.174189773150158	0.235215935619542	0.222555645368093	0.208671568475322	0.000354014351917996	0.000345685255869656	0.00650546395906387
160	21.1579515660655	0.25	0.757211639240306	0.729434578832348	0.784988699648264	0.282580419204994	29.8697511387573	28.8561563884634	30.8833458890512	32.01	23.62	43.49	0.887784715475926	0.918968838367542	0.950152961259158	0.865084157887576	0.89547090618465	0.925857654481724	0.882472733914766	0.914198516765231	0.945918570682577	0.757211639240306	35.3258376396905	-0.0540065590973184	103.881325339637	0.207860635724903	0.21093990250379	0.204994598027656	0.176982540963345	0.179983086677181	0.174189773150158	0.235215935619542	0.222555645368093	0.208671568475322	0.000354014351917996	0.000345685255869656	0.00650546395906387
160	21.1579515660655	0.25	0.757222837526805	0.729154452867985	0.785291222185625	0.277765734449616	29.7871296622192	28.764200562012	30.8100587624264	31.87	23.7	43.09	0.88859852196394	0.920199375412252	0.951800228860564	0.865932269399805	0.896727052493736	0.927521835587667	0.883938217856162	0.916692407635507	0.946437984984004	0.757222837526805	35.2360223264656	-0.137889702421591	103.766002209845	0.207860635724903	0.21093990250379	0.204994598027656	0.176982540963345	0.179983086677181	0.174189773150158	0.235215935619542	0.222555645368093	0.208671568475322	0.000354014351917996	0.000345685255869656	0.00650546395906387
160	21.1579515660655	0.25	0.757398729320546	0.729676710562849	0.785120748078242	0.278983053854931	29.2188904566798	28.2185111208897	30.2192697924699	32.02	23.57	43.31	0.867760823167197	0.898523962731355	0.929287102295513	0.845566157477153	0.875542470095482	0.905518782713812	0.862799890336377	0.893853100708799	0.923587977588545	0.757398729320546	35.2777911934389	-0.0330390207349686	103.865262451669	0.207860635724903	0.21093990250379	0.204994598027656	0.176982540963345	0.179983086677181	0.174189773150158	0.235215935619542	0.222555645368093	0.208671568475322	0.000354014351917996	0.000345685255869656	0.00650546395906387
160	21.1579515660655	0.25	0.757411169891735	0.729351431229426	0.785470908554044	0.275163731061826	29.3602558266937	28.3454069704616	30.3751046829258	32.15	23.62	43.09	0.868250320388745	0.899336233019594	0.930422145650444	0.84599194483342	0.876280942218091	0.906569939602762	0.86476320215062	0.893876577452791	0.925468203259886	0.757411169891735	35.2380544218758	0.0159172571289007	103.912940864262	0.207860635724903	0.21093990250379	0.204994598027656	0.176982540963345	0.179983086677181	0.174189773150158	0.235215935619542	0.222555645368093	0.208671568475322	0.000354014351917996	0.000345685255869656	0.00650546395906387
160	21.1579515660655	0.25	0.757446419938744	0.729758137383577	0.785134702493912	0.280817338489337	29.5397384029143	28.5329656399696	30.546511165859	32.22	23.65	43.67	0.872224447101229	0.90300049147027	0.93377653583931	0.849837682267379	0.879823819783779	0.909809957300179	0.866897390732584	0.898667266511357	0.92970692552223	0.757446419938744	35.4936713703111	0.239895201938377	104.308394399294	0.207860635724903	0.21093990250379	0.204994598027656	0.176982540963345	0.179983086677181	0.174189773150158	0.235215935619542	0.222555645368093	0.208671568475322	0.000354014351917996	0.000345685255869656	0.00650546395906387
160	21.1579515660655	0.25	0.757519926728817	0.729731573440484	0.78530828001715	0.285717700885375	29.8039855432827	28.800391944782	30.8075791417834	31.89	23.48	43.52	0.889182449360229	0.920167368447026	0.951152287533824	0.866493225918519	0.896687504397206	0.926881782875892	0.88463238178839	0.915377868973662	0.946376979669976	0.757519926728817	35.3149769556459	-0.0338005791135244	103.849354213162	0.207860635724903	0.21093990250379	0.204994598027656	0.176982540963345	0.179983086677181	0.174189773150158	0.235215935619542	0.222555645368093	0.208671568475322	0.000354014351917996	0.000345685255869656	0.00650546395906387
160	21.1579515660655	0.25	0.757556970262273	0.729793361706329	0.785320578818217	0.281826422264991	29.5781552961761	28.5725857539717	30.5837248383805	31.96	23.64	43.48	0.880225333127647	0.911203550951242	0.942181768774837	0.857735642744583	0.887922369456469	0.918109096168354	0.874791800184967	0.90636963041808	0.936220405959111	0.757556970262273	35.3975193394108	0.287858961559805	104.27344043341	0.207860635724903	0.21093990250379	0.204994598027656	0.176982540963345	0.179983086677181	0.174189773150158	0.235215935619542	0.222555645368093	0.208671568475322	0.000354014351917996	0.000345685255869656	0.00650546395906387
160	21.1579515660655	0.25	0.757701366092633	0.730012990635666	0.785389741549601	0.281745991537912	29.7748813955815	28.7624225843975	30.7873402067654	32.08	23.58	43.27	0.882984176699935	0.914065880864897	0.945147585029858	0.860377553125284	0.890663487213433	0.920949421301583	0.877023204722472	0.909163686540203	0.941130059045478	0.757701366092633	35.4364290455133	-0.0494045063510521	103.98178553463	0.207860635724903	0.21093990250379	0.204994598027656	0.176982540963345	0.179983086677181	0.174189773150158	0.235215935619542	0.222555645368093	0.208671568475322	0.000354014351917996	0.000345685255869656	0.00650546395906387
160	21.1579515660655	0.25	0.757728513772302	0.729881552321407	0.785575475223198	0.279392039419272	29.4984373953647	28.489512838711	30.5073619520184	31.99	23.49	43.38	0.876839293332113	0.907891586163163	0.938943878994213	0.854423653448317	0.884682121209072	0.914940588969827	0.872590482775561	0.903041199415088	0.932934422132698	0.757728513772302	35.2513048013067	0.34633759513713	104.183892218131	0.207860635724903	0.21093990250379	0.204994598027656	0.176982540963345	0.179983086677181	0.174189773150158	0.235215935619542	0.222555645368093	0.208671568475322	0.000354014351917996	0.000345685255869656	0.00650546395906387
160	21.1579515660655	0.25	0.757784310906631	0.729883678265685	0.785684943547576	0.27654726027876	29.4995557682201	28.4834169404303	30.5156945960099	31.76	23.56	42.74	0.882993559565645	0.914494135582893	0.94599471160014	0.860516876770067	0.891215602708854	0.921914328647641	0.879007782603581	0.909825232367403	0.943230327789511	0.757784310906631	35.1291209927965	-0.237188766087223	103.527807333889	0.207860635724903	0.21093990250379	0.204994598027656	0.176982540963345	0.179983086677181	0.174189773150158	0.235215935619542	0.222555645368093	0.208671568475322	0.000354014351917996	0.000345685255869656	0.00650546395906387
160	21.1579515660655	0.25	0.757845268412565	0.730071765918338	0.785618770906793	0.281746879845713	29.7030460192457	28.6930320998987	30.7130599385928	31.81	23.39	42.94	0.888246374694276	0.919513241128164	0.950780107562053	0.86561709941843	0.89608740022852	0.926557701038609	0.883201406175761	0.915759554206601	0.946988215492654	0.757845268412565	35.0621013704892	-0.495428819087935	103.209508020385	0.207860635724903	0.21093990250379	0.204994598027656	0.176982540963345	0.179983086677181	0.174189773150158	0.235215935619542	0.222555645368093	0.208671568475322	0.000354014351917996	0.000345685255869656	0.00650546395906387
160	21.1579515660655	0.25	0.757910740711246	0.729908536393946	0.785912945028545	0.277869121952531	29.9450839470643	28.9169954115519	30.9731724825768	31.79	23.83	43.09	0.895588334925805	0.927429267449108	0.959270199972412	0.872778213717683	0.903808175952616	0.934838138187549	0.891219975764552	0.922476180600761	0.95428460680911	0.757910740711246	35.3246576694617	0.309269423351888	104.2754481772	0.207860635724903	0.21093990250379	0.204994598027656	0.176982540963345	0.179983086677181	0.174189773150158	0.235215935619542	0.222555645368093	0.208671568475322	0.000354014351917996	0.000345685255869656	0.00650546395906387
160	21.1579515660655	0.25	0.757941681585809	0.729789956310461	0.786093406861156	0.277380614984886	29.5190042423756	28.5043090052244	30.5336994795268	32.13	23.63	43.12	0.873511481880873	0.904606708223633	0.935701934566393	0.851124141384832	0.881422424087609	0.911720706790386	0.869172729879929	0.899038586946679	0.931855262164546	0.757941681585809	35.2684692536977	0.303013998730887	104.217539495146	0.207860635724903	0.21093990250379	0.204994598027656	0.176982540963345	0.179983086677181	0.174189773150158	0.235215935619542	0.222555645368093	0.208671568475322	0.000354014351917996	0.000345685255869656	0.00650546395906387
160	21.1579515660655	0.25	0.758307095692992	0.730436812550425	0.786177378835559	0.278914618396319	29.5677176498638	28.5552231390431	30.5802121606844	31.53	23.35	42.95	0.891585802955715	0.923199134324994	0.954812465694273	0.868987768688004	0.899799832088198	0.930611895488392	0.885994007408639	0.919150203307111	0.948589373713929	0.758307095692992	35.077317551499	0.182115159852379	103.840553591339	0.207860635724903	0.21093990250379	0.204994598027656	0.176982540963345	0.179983086677181	0.174189773150158	0.235215935619542	0.222555645368093	0.208671568475322	0.000354014351917996	0.000345685255869656	0.00650546395906387
160	21.1579515660655	0.25	0.758451412692726	0.730827871864938	0.786074953520514	0.282297646581879	29.6156827801051	28.6100081976627	30.6213573625474	31.94	23.4	42.78	0.88190119598548	0.912901033905854	0.943900871826227	0.859376582624369	0.889584654566204	0.919792726508039	0.876787959223642	0.909622443736958	0.940395677306742	0.758451412692726	35.1442570833799	0.235805145101664	104.002826936257	0.207860635724903	0.21093990250379	0.204994598027656	0.176982540963345	0.179983086677181	0.174189773150158	0.235215935619542	0.222555645368093	0.208671568475322	0.000354014351917996	0.000345685255869656	0.00650546395906387
160	21.1579515660655	0.25	0.758612612821027	0.730632798768336	0.786592426873719	0.282713183437765	29.5877451910833	28.5840486402796	30.5914417418869	32.16	23.67	42.86	0.875382346065111	0.906120407437629	0.936858468810147	0.852938467962085	0.882888437930123	0.91283840789816	0.87093067958889	0.900589100704962	0.933279611419074	0.758612612821027	35.1345903840459	-0.185647895122783	103.593998764073	0.207860635724903	0.21093990250379	0.204994598027656	0.176982540963345	0.179983086677181	0.174189773150158	0.235215935619542	0.222555645368093	0.208671568475322	0.000354014351917996	0.000345685255869656	0.00650546395906387
160	21.1579515660655	0.25	0.758628148144876	0.730887027029016	0.786369269260737	0.277918539098237	29.5111449201172	28.498079328444	30.5242105117905	31.97	23.51	43.04	0.877764045072612	0.908967290085107	0.940170535097602	0.855334736544554	0.885740652008874	0.916146567473195	0.872485085275917	0.904971686161196	0.934935621242382	0.758628148144876	35.2325179255276	-0.129362026092282	103.683145065253	0.207860635724903	0.21093990250379	0.204994598027656	0.176982540963345	0.179983086677181	0.174189773150158	0.235215935619542	0.222555645368093	0.208671568475322	0.000354014351917996	0.000345685255869656	0.00650546395906387
160	21.1579515660655	0.25	0.758700437267281	0.730820908569033	0.786579965965528	0.276602478882596	29.2793987500482	28.2709825909151	30.2878149091813	31.81	23.56	42.7	0.875105906635914	0.906320631287475	0.937535355939036	0.852810263388002	0.88322971016561	0.913649156943219	0.870406777086636	0.902968275777411	0.9336376820006	0.758700437267281	34.9843481713372	0.269283487643716	103.956515908079	0.207860635724903	0.21093990250379	0.204994598027656	0.176982540963345	0.179983086677181	0.174189773150158	0.235215935619542	0.222555645368093	0.208671568475322	0.000354014351917996	0.000345685255869656	0.00650546395906387
160	21.1579515660655	0.25	0.758795299763243	0.731147680750618	0.786442918775867	0.284269045806629	29.6613245467015	28.6589781743844	30.6636709190186	31.83	23.53	43.02	0.886487433505712	0.917492288517373	0.948497143529034	0.8638922930167	0.894106884085127	0.924321475153553	0.88329450870898	0.912240321852587	0.944248351915458	0.758795299763243	35.2301156409548	0.17904272484876	103.995543825046	0.207860635724903	0.21093990250379	0.204994598027656	0.176982540963345	0.179983086677181	0.174189773150158	0.235215935619542	0.222555645368093	0.208671568475322	0.000354014351917996	0.000345685255869656	0.00650546395906387
160	21.1579515660655	0.25	0.758902356556138	0.73112813193242	0.786676581179856	0.2893146888324	30.0096875715787	29.0080004974048	31.0113746457527	32.06	23.53	43.31	0.890945354633388	0.921710951373207	0.952476548113026	0.868141253724973	0.898119392772898	0.928097531820824	0.885897759903366	0.915225713637198	0.951986633509307	0.758902356556138	35.2924714749476	-0.0139249191631987	103.862078127334	0.207860635724903	0.21093990250379	0.204994598027656	0.176982540963345	0.179983086677181	0.174189773150158	0.235215935619542	0.222555645368093	0.208671568475322	0.000354014351917996	0.000345685255869656	0.00650546395906387
160	21.1579515660655	0.25	0.758907992694944	0.730970826928196	0.786845158461691	0.278497574400923	29.4664757603673	28.4564009195826	30.476550601152	31.89	23.41	43.13	0.87858132715024	0.909767031085378	0.940952735020516	0.856162903029388	0.886552853269654	0.916942803509921	0.872939391858047	0.904630414166352	0.936743680056966	0.758907992694944	35.1799199412467	0.0418414398487173	103.85961954728	0.207860635724903	0.21093990250379	0.204994598027656	0.176982540963345	0.179983086677181	0.174189773150158	0.235215935619542	0.222555645368093	0.208671568475322	0.000354014351917996	0.000345685255869656	0.00650546395906387
160	21.1579515660655	0.25	0.75910439689479	0.731460987187178	0.786747806602401	0.280131917407582	29.4678066961073	28.461778524447	30.4738348677677	32.17	23.62	43.71	0.871317146764032	0.902115278206956	0.932913409649881	0.848972688728516	0.878981018710337	0.908989348692158	0.864505164029743	0.897324641895254	0.927470440266548	0.75910439689479	35.47810583968	0.271683361630407	104.343130679084	0.207860635724903	0.21093990250379	0.204994598027656	0.176982540963345	0.179983086677181	0.174189773150158	0.235215935619542	0.222555645368093	0.208671568475322	0.000354014351917996	0.000345685255869656	0.00650546395906387
160	21.1579515660655	0.25	0.759160212869563	0.73135872233056	0.786961703408567	0.280958678070321	29.7687713982631	28.7545476438358	30.7829951526905	31.71	23.42	43.12	0.892850518232909	0.924342935222425	0.955835352211941	0.870145006019075	0.90083655943289	0.931528112846705	0.887308164732054	0.919729053455367	0.950217659682093	0.759160212869563	35.1297316442215	-0.0408578777484709	103.744221398124	0.207860635724903	0.21093990250379	0.204994598027656	0.176982540963345	0.179983086677181	0.174189773150158	0.235215935619542	0.222555645368093	0.208671568475322	0.000354014351917996	0.000345685255869656	0.00650546395906387
160	21.1579515660655	0.25	0.759342707068835	0.731368312637011	0.787317101500659	0.280323644894168	29.931191889808	28.9098293378543	30.9525544417616	31.55	23.56	43.27	0.902046123998071	0.933914735895416	0.965783347792762	0.879173615161797	0.910234158504963	0.94129470184813	0.897066740218478	0.928436190196781	0.96208242716875	0.759342707068835	35.1931704217726	0.044996084849002	103.849176487051	0.207860635724903	0.21093990250379	0.204994598027656	0.176982540963345	0.179983086677181	0.174189773150158	0.235215935619542	0.222555645368093	0.208671568475322	0.000354014351917996	0.000345685255869656	0.00650546395906387
160	21.1579515660655	0.25	0.759362957730817	0.731279559647265	0.78744635581437	0.274278496979634	29.3596371993073	28.3425528588683	30.3767215397464	32.18	23.93	43.57	0.867379769499998	0.898506054600884	0.929632339701771	0.845131975815599	0.875459889553172	0.905787803290745	2.89357029817329	0.893434594591728	0.924672195885355	0.759362957730817	35.3995968817026	-0.244350459038922	103.828025794972	0.207860635724903	0.21093990250379	0.204994598027656	0.176982540963345	0.179983086677181	0.174189773150158	0.235215935619542	0.222555645368093	0.208671568475322	0.000354014351917996	0.000345685255869656	0.00650546395906387
160	21.1579515660655	0.25	0.759371772439976	0.731471925597455	0.787271619282496	0.278995762708713	29.5751966903072	28.5626503360827	30.5877430445317	32.07	23.84	43.27	0.876995267593202	0.908084762105266	0.939174256617331	0.854544139509581	0.884837741216818	0.915131342924054	0.873737147976583	0.903943523611515	0.93416894651077	0.759371772439976	35.3616584916504	-0.163527760893918	103.878763852123	0.207860635724903	0.21093990250379	0.204994598027656	0.176982540963345	0.179983086677181	0.174189773150158	0.235215935619542	0.222555645368093	0.208671568475322	0.000354014351917996	0.000345685255869656	0.00650546395906387
160	21.1579515660655	0.25	0.759487822923904	0.731580929086996	0.787394716760812	0.276159360433404	29.5399937969349	28.5214747268696	30.5585128670002	31.81	23.56	43.23	0.882858279388373	0.914385681191162	0.945913082993951	0.860365102464815	0.891089259349087	0.921813416233358	0.878694711960864	0.91040853826572	0.940387914272118	0.759487822923904	35.2895136981853	0.698331380738523	104.559874880076	0.207860635724903	0.21093990250379	0.204994598027656	0.176982540963345	0.179983086677181	0.174189773150158	0.235215935619542	0.222555645368093	0.208671568475322	0.000354014351917996	0.000345685255869656	0.00650546395906387
160	21.1579515660655	0.25	0.759540381737622	0.731865179837261	0.787215583637984	0.28109220722512	29.7534772510095	28.7401094772677	30.7668450247513	32.1	23.74	43.41	0.881649874642543	0.912736588887417	0.943823303132292	0.859067658697466	0.889358130676232	0.919648602654997	0.876969966777098	0.908220216809806	0.94017782882376	0.759540381737622	35.4636132673896	0.137675284441541	104.188742324974	0.207860635724903	0.21093990250379	0.204994598027656	0.176982540963345	0.179983086677181	0.174189773150158	0.235215935619542	0.222555645368093	0.208671568475322	0.000354014351917996	0.000345685255869656	0.00650546395906387
160	21.1579515660655	0.25	0.759768122405426	0.731436279665456	0.788099965145396	0.281664535880646	29.7809842461698	28.7681140682337	30.7938544241059	32.11	23.56	43.25	0.882339511747058	0.913404995433043	0.944470479119029	0.859737086768395	0.890006782376107	0.920276477983819	0.877111222927721	0.908159444606392	0.938700982038237	0.759768122405426	35.2526810948591	-0.0106962666640117	103.909973818185	0.207860635724903	0.21093990250379	0.204994598027656	0.176982540963345	0.179983086677181	0.174189773150158	0.235215935619542	0.222555645368093	0.208671568475322	0.000354014351917996	0.000345685255869656	0.00650546395906387
160	21.1579515660655	0.25	0.759799023424232	0.732112495016039	0.787485551832424	0.282511024381608	29.7455931636854	28.7360387824846	30.7551475448861	32.19	23.79	43.09	0.879061150842088	0.909944323115537	0.940827495388987	0.856508334315489	0.886599181143347	0.916690027971206	0.874571521583829	0.905538171503752	0.937055170805993	0.759799023424232	35.4637202733856	0.212062985000325	104.290790482548	0.207860635724903	0.21093990250379	0.204994598027656	0.176982540963345	0.179983086677181	0.174189773150158	0.235215935619542	0.222555645368093	0.208671568475322	0.000354014351917996	0.000345685255869656	0.00650546395906387
160	21.1579515660655	0.25	0.759845495050469	0.732157381048665	0.787533609052274	0.289145779428932	30.3813004137805	29.3667926582818	31.3958081692791	32.15	23.81	43.28	0.899450515511463	0.930523010703282	0.961595505895101	0.876391005962727	0.906666885346092	0.936942764729457	0.896455948375486	0.927210332610078	0.956292425693099	0.759845495050469	35.538152600264	-0.235221402922457	103.897098022596	0.207860635724903	0.21093990250379	0.204994598027656	0.176982540963345	0.179983086677181	0.174189773150158	0.235215935619542	0.222555645368093	0.208671568475322	0.000354014351917996	0.000345685255869656	0.00650546395906387
160	21.1579515660655	0.25	0.76000414515374	0.732336866866405	0.787671423441076	0.279681538419849	29.6417128642878	28.6286163132939	30.6548094152817	31.91	23.71	43.31	0.883416508084648	0.914678452694106	0.945940397303564	0.860867423658851	0.891331411447419	0.921795399235987	0.878926445591632	0.909593247076268	0.940694330073873	0.76000414515374	35.4253515890555	-0.540951326258167	103.477899718725	0.207860635724903	0.21093990250379	0.204994598027656	0.176982540963345	0.179983086677181	0.174189773150158	0.235215935619542	0.222555645368093	0.208671568475322	0.000354014351917996	0.000345685255869656	0.00650546395906387
160	21.1579515660655	0.25	0.760180205291012	0.732499353995297	0.787861056586727	0.282879059504974	29.6649789104905	28.6590738006676	30.6708840203134	32.03	23.48	43.3	0.881175735661067	0.912104131369821	0.943032527078575	0.858635954400949	0.888773226108225	0.918910497815501	0.87301781297158	0.906182135665055	0.938601641311855	0.760180205291012	35.2759694929763	-0.146190036257247	103.704357235034	0.207860635724903	0.21093990250379	0.204994598027656	0.176982540963345	0.179983086677181	0.174189773150158	0.235215935619542	0.222555645368093	0.208671568475322	0.000354014351917996	0.000345685255869656	0.00650546395906387
160	21.1579515660655	0.25	0.760292077249433	0.73249724791788	0.788086906580985	0.284587695672625	29.8938103520925	28.8843980672149	30.9032226369701	31.59	23.46	42.72	0.90011437604535	0.93157033738686	0.963026298728371	0.87727347384934	0.907931222701856	0.938588971554372	0.896784472055999	0.928040313559974	0.957177861545346	0.760292077249433	35.1045708405512	-0.0841713853703202	103.634297450062	0.207860635724903	0.21093990250379	0.204994598027656	0.176982540963345	0.179983086677181	0.174189773150158	0.235215935619542	0.222555645368093	0.208671568475322	0.000354014351917996	0.000345685255869656	0.00650546395906387
160	21.1579515660655	0.25	0.760389489729125	0.732646521967595	0.788132457490655	0.285820377387041	29.8530473395265	28.848054492738	30.8580401863149	31.63	23.46	42.6	0.897890429895282	0.929170648790865	0.960450867686448	0.875089322231951	0.905575208528562	0.936061094825173	0.894703734787119	0.926073019217178	0.955640557840112	0.760389489729125	35.0414332200465	0.0356860623132862	103.699825321733	0.207860635724903	0.21093990250379	0.204994598027656	0.176982540963345	0.179983086677181	0.174189773150158	0.235215935619542	0.222555645368093	0.208671568475322	0.000354014351917996	0.000345685255869656	0.00650546395906387
160	21.1579515660655	0.25	0.760413981477833	0.732643993308326	0.788183969647341	0.283230387956668	30.3091738543088	29.2823140938286	31.336033614789	32.18	23.64	43.4	0.896219757966841	0.92764801199945	0.959076266032059	0.873233434899145	0.903855614311968	0.934477793724792	0.890857551403318	0.922193601984506	0.955716936101562	0.760413981477833	35.5010451739246	-0.1215775077863	103.98535765236	0.207860635724903	0.21093990250379	0.204994598027656	0.176982540963345	0.179983086677181	0.174189773150158	0.235215935619542	0.222555645368093	0.208671568475322	0.000354014351917996	0.000345685255869656	0.00650546395906387
160	21.1579515660655	0.25	0.760441523266357	0.732592636548822	0.788290409983892	0.281867799848882	29.7480783477683	28.7368352929651	30.7593214025715	32.21	23.68	43.33	0.878652641377826	0.909572238895071	0.940491836412315	0.856103824572656	0.8862299340751	0.916356043577544	0.873444959138825	0.905851515272566	0.933933152907317	0.760441523266357	35.4112995887664	0.0853188922875616	104.143519690808	0.207860635724903	0.21093990250379	0.204994598027656	0.176982540963345	0.179983086677181	0.174189773150158	0.235215935619542	0.222555645368093	0.208671568475322	0.000354014351917996	0.000345685255869656	0.00650546395906387
160	21.1579515660655	0.25	0.760744249643959	0.733005462528315	0.788483036759604	0.281821366723811	29.6480684910598	28.6401095192568	30.6560274628629	32.05	23.71	42.85	0.880040516209944	0.911012630100345	0.941984743990748	0.857521464878661	0.887701044096295	0.91788062331393	0.876620139245857	0.907802948656559	0.93683250938858	0.760744249643959	35.3115823546546	0.132072511744051	104.045544451454	0.207860635724903	0.21093990250379	0.204994598027656	0.176982540963345	0.179983086677181	0.174189773150158	0.235215935619542	0.222555645368093	0.208671568475322	0.000354014351917996	0.000345685255869656	0.00650546395906387
160	21.1579515660655	0.25	0.760803091751637	0.732593368524845	0.789012814978428	0.274396770855125	29.2870887709282	28.2728190124237	30.3013585294328	32.18	23.57	43.29	0.865162473071019	0.896199637502459	0.927236801933899	0.842970305106783	0.873211339345761	0.90345237358474	0.859304033525052	0.891158695027777	0.921448756859774	0.760803091751637	35.3134551530022	0.0362786964106297	103.966352290019	0.207860635724903	0.21093990250379	0.204994598027656	0.176982540963345	0.179983086677181	0.174189773150158	0.235215935619542	0.222555645368093	0.208671568475322	0.000354014351917996	0.000345685255869656	0.00650546395906387
160	21.1579515660655	0.25	0.760877389872164	0.733149996427129	0.7886047833172	0.287003107386541	30.0426964054383	29.0342412371345	31.0511515737421	32.02	23.63	43.53	0.893017990698853	0.924035457308475	0.955052923918097	0.87017991864402	0.900404143521933	0.930628368399847	0.88894782643704	0.918908964691589	0.948703433173101	0.760877389872164	35.4052843787025	0.533174670049353	104.509436663966	0.207860635724903	0.21093990250379	0.204994598027656	0.176982540963345	0.179983086677181	0.174189773150158	0.235215935619542	0.222555645368093	0.208671568475322	0.000354014351917996	0.000345685255869656	0.00650546395906387
160	21.1579515660655	0.25	0.760914313183014	0.73318168012878	0.788646946237249	0.278668543386149	29.4254710838573	28.4172307794656	30.4337113882489	31.88	23.62	42.91	0.877673966511683	0.908813744839127	0.93995352316657	0.85528326329702	0.885628621872592	0.915973980448165	0.872332375357277	0.903864413484604	0.935969312506382	0.760914313183014	35.2299885683916	0.224856815559369	104.098521217736	0.207860635724903	0.21093990250379	0.204994598027656	0.176982540963345	0.179983086677181	0.174189773150158	0.235215935619542	0.222555645368093	0.208671568475322	0.000354014351917996	0.000345685255869656	0.00650546395906387
160	21.1579515660655	0.25	0.76125836455505	0.733066839385612	0.789449889724488	0.272980898075927	29.6618996165462	28.6309844937434	30.6928147393489	31.73	23.76	42.61	0.888420622856518	0.920409961389839	0.952399299923161	0.865818749190209	0.896994262639332	0.928169776088456	0.886557643471791	0.917329637874657	0.948747833174093	0.76125836455505	35.0928440853534	-0.163032882912671	103.619465260564	0.207860635724903	0.21093990250379	0.204994598027656	0.176982540963345	0.179983086677181	0.174189773150158	0.235215935619542	0.222555645368093	0.208671568475322	0.000354014351917996	0.000345685255869656	0.00650546395906387
160	21.1579515660655	0.25	0.761296674079432	0.733431681892905	0.789161666265959	0.279535836045393	29.4746280286928	28.4668777036073	30.4823783537783	32.1	23.65	43.16	0.873277067372633	0.904191776660296	0.935106485947959	0.850909444620943	0.881032322105551	0.911155199590159	0.868368323928597	0.899102473804745	0.930907199792905	0.761296674079432	35.2821144381611	0.27587202796299	104.173395710244	0.207860635724903	0.21093990250379	0.204994598027656	0.176982540963345	0.179983086677181	0.174189773150158	0.235215935619542	0.222555645368093	0.208671568475322	0.000354014351917996	0.000345685255869656	0.00650546395906387
160	21.1579515660655	0.25	0.761525983545892	0.733713059299045	0.789338907792739	0.280106426749324	29.4209294748174	28.416438200813	30.4254207488218	31.93	23.47	43.07	0.87620616434853	0.907179132885163	0.938152101421797	0.85383111121206	0.884013145097696	0.914195178983331	0.873248525037876	0.902008558325901	0.933680240983089	0.761525983545892	35.1897365242406	-0.012082664579062	103.811433878016	0.207860635724903	0.21093990250379	0.204994598027656	0.176982540963345	0.179983086677181	0.174189773150158	0.235215935619542	0.222555645368093	0.208671568475322	0.000354014351917996	0.000345685255869656	0.00650546395906387
160	21.1579515660655	0.25	0.76154548486718	0.733697807314279	0.789393162420081	0.278626212608066	29.5962026392453	28.5820055660645	30.6103997124261	31.97	23.54	43.51	0.880345993855696	0.911583981277229	0.942821968698761	0.857850663396694	0.888290431873827	0.91873020035096	0.874749681245807	0.906923699679629	0.937590586380381	0.76154548486718	35.3361416091049	-0.175148659178167	103.749056596564	0.207860635724903	0.21093990250379	0.204994598027656	0.176982540963345	0.179983086677181	0.174189773150158	0.235215935619542	0.222555645368093	0.208671568475322	0.000354014351917996	0.000345685255869656	0.00650546395906387
160	21.1579515660655	0.25	0.761651243552103	0.733586082541734	0.789716404562472	0.277824996900499	29.683983293881	28.664746921977	30.7032196657851	31.96	23.63	43.39	0.883151372916183	0.914553708461767	0.94595604400735	0.860588233071004	0.891188287931634	0.921788342792264	0.878072354520987	0.90968158374216	0.942675471191586	0.761651243552103	35.2933889808593	-0.409884006184381	103.5335516061	0.207860635724903	0.21093990250379	0.204994598027656	0.176982540963345	0.179983086677181	0.174189773150158	0.235215935619542	0.222555645368093	0.208671568475322	0.000354014351917996	0.000345685255869656	0.00650546395906387
160	21.1579515660655	0.25	0.761669375222486	0.733911198184265	0.789427552260706	0.279752682948156	29.276465476601	28.2760290280181	30.2769019251838	31.91	23.25	43.15	0.872610511399168	0.903484413818607	0.934358316238047	0.850338368111088	0.880424258044355	0.910510147977623	0.867422190435878	0.899091472921024	2.83856669657685	0.761669375222486	35.05183979985	0.111691673964333	103.793963413209	0.207860635724903	0.21093990250379	0.204994598027656	0.176982540963345	0.179983086677181	0.174189773150158	0.235215935619542	0.222555645368093	0.208671568475322	0.000354014351917996	0.000345685255869656	0.00650546395906387
160	21.1579515660655	0.25	0.761685888991452	0.733943429840231	0.789428348142672	0.282523932913642	29.7457920780019	28.7362630909076	30.7553210650963	31.9	23.61	43.34	0.887062812444992	0.918226071902342	0.949389331359693	0.86442556330357	0.894793557241391	0.925161551179212	0.88154103154799	0.913848015020821	0.945128883828409	0.761685888991452	35.3930960506866	0.0469341700330404	104.015669468457	0.207860635724903	0.21093990250379	0.204994598027656	0.176982540963345	0.179983086677181	0.174189773150158	0.235215935619542	0.222555645368093	0.208671568475322	0.000354014351917996	0.000345685255869656	0.00650546395906387
160	21.1579515660655	0.25	0.761857069851336	0.734101187831708	0.789612951870963	0.278288641523038	29.5691625394778	28.5550404974359	30.5832845815198	31.95	23.59	43.58	0.880136592262468	0.911394328293389	0.942652064324309	0.857655988508647	0.888115333944141	0.918574679379635	0.874314368829178	0.907526799497353	0.938467230954722	0.761857069851336	35.3321956184323	-0.1054968341766	103.862813970532	0.207860635724903	0.21093990250379	0.204994598027656	0.176982540963345	0.179983086677181	0.174189773150158	0.235215935619542	0.222555645368093	0.208671568475322	0.000354014351917996	0.000345685255869656	0.00650546395906387
160	21.1579515660655	0.25	0.761883744399728	0.734014244043518	0.789753244755938	0.278590267184487	29.8856889174409	28.8614801996813	30.9098976352006	31.82	23.63	42.97	0.893167088791881	0.924862951666118	0.956558814540356	0.870407996903022	0.901296206803136	0.932184416703251	0.889728539493899	0.920012880397831	0.950905418831818	0.761883744399728	35.1836653714329	0.39984965497884	104.264315435902	0.207860635724903	0.21093990250379	0.204994598027656	0.176982540963345	0.179983086677181	0.174189773150158	0.235215935619542	0.222555645368093	0.208671568475322	0.000354014351917996	0.000345685255869656	0.00650546395906387
160	21.1579515660655	0.25	0.761979281852256	0.734081113883307	0.789877449821205	0.280834705177014	29.8703489849171	28.8523521283337	30.8883458415006	31.95	23.87	43.28	0.889228875688838	0.920603517042446	0.951978158396054	0.866514954650531	0.897088181266275	0.927661407882019	0.885089583177818	0.916922439358759	0.947580024147506	0.761979281852256	35.4448659411981	0.107725076779259	104.171767371813	0.207860635724903	0.21093990250379	0.204994598027656	0.176982540963345	0.179983086677181	0.174189773150158	0.235215935619542	0.222555645368093	0.208671568475322	0.000354014351917996	0.000345685255869656	0.00650546395906387
160	21.1579515660655	0.25	0.762398328829474	0.734408028042667	0.790388629616281	0.280977769923355	29.7190876635732	28.7066044790163	30.7315708481301	31.9	23.53	43.55	0.885968067438604	0.917216199588531	0.948464331738457	0.863356046702099	0.893806651900299	0.924257257098499	0.881256233301451	0.911115689340244	0.943817836530753	0.762398328829474	35.4006165930623	0.341296921062605	104.290242074472	0.207860635724903	0.21093990250379	0.204994598027656	0.176982540963345	0.179983086677181	0.174189773150158	0.235215935619542	0.222555645368093	0.208671568475322	0.000354014351917996	0.000345685255869656	0.00650546395906387
160	21.1579515660655	0.25	0.762470370036121	0.734552431948983	0.790388308123259	0.280921662428447	29.8689545351367	28.8512242982756	30.8866847719978	32.11	24	43.61	0.884770511447397	0.915980892430673	0.947191273413948	0.862104040044435	0.892514858656587	0.922925677268738	0.880774862648033	0.910965938265053	0.943359457796366	0.762470370036121	35.5227830096324	0.296801605716518	104.429601167064	0.207860635724903	0.21093990250379	0.204994598027656	0.176982540963345	0.179983086677181	0.174189773150158	0.235215935619542	0.222555645368093	0.208671568475322	0.000354014351917996	0.000345685255869656	0.00650546395906387
160	21.1579515660655	0.25	0.762584339828357	0.734303837440251	0.790864842216463	0.277123158582072	29.4194248349624	28.407502710608	30.4313469593168	31.96	23.77	42.97	0.875100848639891	0.906273384951903	0.937445921263915	0.852741502639055	0.883117562149327	0.9134936216596	0.871366120106828	0.902995444841275	0.934962858401837	0.762584339828357	35.1548581291202	0.196579000093736	104.04436179199	0.207860635724903	0.21093990250379	0.204994598027656	0.176982540963345	0.179983086677181	0.174189773150158	0.235215935619542	0.222555645368093	0.208671568475322	0.000354014351917996	0.000345685255869656	0.00650546395906387
160	21.1579515660655	0.25	0.76276856728014	0.734708974244609	0.790828160315671	0.277711857485854	29.5852489549355	28.569116256134	30.6013816537369	32.35	23.92	43.39	0.869620887753063	0.900551148657332	0.931481409561601	0.847245673420947	0.877380103375399	0.907514533329851	0.866874128415325	0.896637728701879	0.927844238211232	0.76276856728014	35.5051273070916	0.430322698695612	104.573282661912	0.207860635724903	0.21093990250379	0.204994598027656	0.176982540963345	0.179983086677181	0.174189773150158	0.235215935619542	0.222555645368093	0.208671568475322	0.000354014351917996	0.000345685255869656	0.00650546395906387
160	21.1579515660655	0.25	0.762772132603388	0.734761665397682	0.790782599809094	0.279343942020032	29.7188942216888	28.7023080304258	30.7354804129518	31.87	23.51	43.18	0.886648077059205	0.918051621007405	0.949455164955606	0.864030994789232	0.894633480735479	0.925235966681726	0.882579366869806	0.912755776589309	0.943662212537433	0.762772132603388	35.2265267963836	-0.0189505963598718	103.823008700764	0.207860635724903	0.21093990250379	0.204994598027656	0.176982540963345	0.179983086677181	0.174189773150158	0.235215935619542	0.222555645368093	0.208671568475322	0.000354014351917996	0.000345685255869656	0.00650546395906387
160	21.1579515660655	0.25	0.762781805687936	0.734925298366843	0.790638313009028	0.277118489550505	29.3753400923985	28.3649225492305	30.3857576355665	31.94	23.59	43.41	0.874399405641377	0.905547331311269	0.936695256981162	0.852067194750099	0.882419600614742	0.912772006479386	0.870663498272648	0.900602422346332	0.932698812598875	0.762781805687936	35.3167919911275	0.769675070032707	104.674337293759	0.207860635724903	0.21093990250379	0.204994598027656	0.176982540963345	0.179983086677181	0.174189773150158	0.235215935619542	0.222555645368093	0.208671568475322	0.000354014351917996	0.000345685255869656	0.00650546395906387
160	21.1579515660655	0.25	0.762802653731719	0.734467940096852	0.791137367366587	0.274327866260675	29.8456393320593	28.811846980636	30.8794316834827	32.02	23.73	42.8	0.886109698959314	0.917904030989532	0.94969836301975	0.863447275321661	0.894428461279117	0.925409647236574	0.882743518786048	0.913581427595502	0.944973988852587	0.762802653731719	35.2564819808958	0.291159148832559	104.222887929226	0.207860635724903	0.21093990250379	0.204994598027656	0.176982540963345	0.179983086677181	0.174189773150158	0.235215935619542	0.222555645368093	0.208671568475322	0.000354014351917996	0.000345685255869656	0.00650546395906387
160	21.1579515660655	0.25	0.763270263190444	0.735131402969561	0.791409123411327	0.278263273213447	30.0586859984413	29.0277098508531	31.0896621460295	31.62	23.54	42.7	0.903841705382357	0.935943419373316	0.968045133364276	0.880894954152147	0.912181669188503	0.943468384224859	0.900863495803575	0.932778853907244	0.964608840719067	0.763270263190444	35.1542705901394	0.14947615459727	103.949624446522	0.207860635724903	0.21093990250379	0.204994598027656	0.176982540963345	0.179983086677181	0.174189773150158	0.235215935619542	0.222555645368093	0.208671568475322	0.000354014351917996	0.000345685255869656	0.00650546395906387
160	21.1579515660655	0.25	0.763310308799114	0.73518539937422	0.791435218224008	0.278406641365319	29.3410635182153	28.33506002773	30.3470670087006	32.11	23.43	43.41	0.868846005629793	0.899693376819492	0.930540748009192	0.846586062211146	0.876643119889765	0.906700177568385	0.863288570795036	0.895327956508421	0.924845573671439	0.763310308799114	35.2462504516293	-0.364165039939285	103.510628528055	0.207860635724903	0.21093990250379	0.204994598027656	0.176982540963345	0.179983086677181	0.174189773150158	0.235215935619542	0.222555645368093	0.208671568475322	0.000354014351917996	0.000345685255869656	0.00650546395906387
160	21.1579515660655	0.25	0.763534086298812	0.735722688924167	0.791345483673457	0.282748971039714	29.8893494727154	28.8755111480483	30.9031877973826	31.92	23.61	43.14	0.890658919580606	0.921930544254114	0.953202168927621	0.867919290385571	0.898392511614428	0.928865732843286	0.885645661990048	0.919778433160086	0.948755199223673	0.763534086298812	35.3015082051629	-0.122141334113265	103.802777416686	0.207860635724903	0.21093990250379	0.204994598027656	0.176982540963345	0.179983086677181	0.174189773150158	0.235215935619542	0.222555645368093	0.208671568475322	0.000354014351917996	0.000345685255869656	0.00650546395906387
160	21.1579515660655	0.25	0.763620258172804	0.735412503599527	0.791828012746081	0.278902207466794	29.8206320487304	28.7994454209551	30.8418186765056	32.16	23.75	43.05	0.881760394465184	0.913026341102978	0.944292287740772	0.85914971493756	0.889613919623694	0.920078124309827	0.877465825982216	0.91144687847985	0.939105235684004	0.763620258172804	35.2678632795277	-0.438242542520261	103.496964542452	0.207860635724903	0.21093990250379	0.204994598027656	0.176982540963345	0.179983086677181	0.174189773150158	0.235215935619542	0.222555645368093	0.208671568475322	0.000354014351917996	0.000345685255869656	0.00650546395906387
160	21.1579515660655	0.25	0.763667557694294	0.735343744312604	0.791991371075984	0.274707240780952	29.583647512567	28.5599055511381	30.6073894739959	31.98	23.61	43.05	0.879439122698355	0.910962992089884	0.942486861481413	0.856963554654477	0.887681777750283	0.91840000084609	0.874123152246681	0.907163728456839	0.938182032709005	0.763667557694294	35.1969815807733	-0.129044121913167	103.706798758449	0.207860635724903	0.21093990250379	0.204994598027656	0.176982540963345	0.179983086677181	0.174189773150158	0.235215935619542	0.222555645368093	0.208671568475322	0.000354014351917996	0.000345685255869656	0.00650546395906387
160	21.1579515660655	0.25	0.763803681162039	0.735832408712018	0.791774953612061	0.279484735327562	29.6831939121871	28.6681838591626	30.6982039652116	32.11	23.63	43.26	0.87927874639879	0.910410009243691	0.941541272088593	0.856754790037952	0.887088581991344	0.917422373944736	0.874142739729377	0.90595336752919	0.936987386358122	0.763803681162039	35.3525683658927	-0.148737419996597	103.805003599639	0.207860635724903	0.21093990250379	0.204994598027656	0.176982540963345	0.179983086677181	0.174189773150158	0.235215935619542	0.222555645368093	0.208671568475322	0.000354014351917996	0.000345685255869656	0.00650546395906387
160	21.1579515660655	0.25	0.763866191562408	0.735940403381774	0.791791979743043	0.28141360499253	30.1007633873241	29.0763821196037	31.1251446550446	32.26	23.91	43.56	0.887647171436257	0.918919601789664	0.950192032143071	0.864846789829154	0.895315946800092	0.925785103771029	0.883653028299556	0.913851859472888	0.944758305678692	0.763866191562408	35.5821634921614	-0.17282255567329	104.000399724269	0.207860635724903	0.21093990250379	0.204994598027656	0.176982540963345	0.179983086677181	0.174189773150158	0.235215935619542	0.222555645368093	0.208671568475322	0.000354014351917996	0.000345685255869656	0.00650546395906387
160	21.1579515660655	0.25	0.763903432512087	0.735677381421152	0.792129483603022	0.268463581868063	29.3567934908042	28.3247426991786	30.3888442824297	31.92	23.64	43.17	0.873843900386886	0.905683599646628	0.937523298906369	0.851536198133229	0.882563085710452	0.913589973287675	0.869492078953152	0.900877579896905	0.933561902265615	0.763903432512087	35.3274478202146	0.0914005964034471	104.05652664203	0.207860635724903	0.21093990250379	0.204994598027656	0.176982540963345	0.179983086677181	0.174189773150158	0.235215935619542	0.222555645368093	0.208671568475322	0.000354014351917996	0.000345685255869656	0.00650546395906387
160	21.1579515660655	0.25	0.763954321689165	0.735868043542614	0.792040599835716	0.280000518285111	29.5814574427594	28.5712201194684	30.5916947660505	31.69	23.27	42.98	0.887755716783136	0.919145484364262	0.950535251945389	0.865188863091755	0.895780699125928	0.926372535160101	0.881750402527975	0.913135283275446	0.946498446721096	0.763954321689165	35.0307693197541	-0.30422499652169	103.364989201478	0.207860635724903	0.21093990250379	0.204994598027656	0.176982540963345	0.179983086677181	0.174189773150158	0.235215935619542	0.222555645368093	0.208671568475322	0.000354014351917996	0.000345685255869656	0.00650546395906387
160	21.1579515660655	0.25	0.764091614290254	0.736083056006538	0.79210017257397	0.284426530123001	29.8955556344418	28.8856847269495	30.9054265419342	32.02	23.6	43.34	0.888350243864667	0.91940781010978	0.950465376354893	0.865630060953335	0.895893308076296	0.926156555199258	0.882703620107481	0.913959063748193	0.945911947051794	0.764091614290254	35.289082272107	0.00741708761341067	103.88208899479	0.207860635724903	0.21093990250379	0.204994598027656	0.176982540963345	0.179983086677181	0.174189773150158	0.235215935619542	0.222555645368093	0.208671568475322	0.000354014351917996	0.000345685255869656	0.00650546395906387
160	21.1579515660655	0.25	0.764157437966418	0.736307818953155	0.792007056979681	0.281944113246726	29.9301064881401	28.9128674051178	30.9473455711625	31.81	23.67	43.06	0.895040875494965	0.926531026461273	0.958021177427581	0.872238335703647	0.902926226750767	0.933614117797888	0.893617462205174	0.922026460262349	0.952342184658747	0.764157437966418	35.3113457286094	0.122049919807177	104.034387960146	0.207860635724903	0.21093990250379	0.204994598027656	0.176982540963345	0.179983086677181	0.174189773150158	0.235215935619542	0.222555645368093	0.208671568475322	0.000354014351917996	0.000345685255869656	0.00650546395906387
160	21.1579515660655	0.25	0.76474930682974	0.736877829844637	0.792620783814843	0.283605885521196	29.9245247317812	28.9116334934769	30.9374159700854	31.85	23.62	43.12	0.893765757684249	0.925077980331889	0.95639020297953	0.870976975804415	0.901490815423891	0.932004655043366	0.890190465248583	0.919157880701651	0.951626006017375	0.76474930682974	35.235003565378	-0.115739723831871	103.735570208719	0.207860635724903	0.21093990250379	0.204994598027656	0.176982540963345	0.179983086677181	0.174189773150158	0.235215935619542	0.222555645368093	0.208671568475322	0.000354014351917996	0.000345685255869656	0.00650546395906387
160	21.1579515660655	0.25	0.764799237156301	0.736560768996641	0.793037705315962	0.280421087680849	29.9136347709941	28.8931177942661	30.9341517477221	32	23.74	43.36	0.889054713562725	0.92045649702172	0.951858280480715	0.86632368411846	0.896922598132504	0.927521512146548	0.885407565481456	0.915611602648782	0.947670506499935	0.764799237156301	35.3673888359734	-0.0627744406674052	103.909737682206	0.207860635724903	0.21093990250379	0.204994598027656	0.176982540963345	0.179983086677181	0.174189773150158	0.235215935619542	0.222555645368093	0.208671568475322	0.000354014351917996	0.000345685255869656	0.00650546395906387
160	21.1579515660655	0.25	0.764962147989944	0.736625540373844	0.793298755606043	0.279013646699811	29.8246570593673	28.8036154845356	30.845698634199	31.53	23.49	42.54	0.899405893830352	0.931288377844988	0.963170861859625	0.876610638770357	0.907685067867804	0.93875949696525	0.895982852803228	0.926640860703965	0.960452127238947	0.764962147989944	34.8943698933494	0.235867096940224	103.829681127289	0.207860635724903	0.21093990250379	0.204994598027656	0.176982540963345	0.179983086677181	0.174189773150158	0.235215935619542	0.222555645368093	0.208671568475322	0.000354014351917996	0.000345685255869656	0.00650546395906387
160	21.1579515660655	0.25	0.765013504071528	0.737136011781394	0.792890996361663	0.278933199053232	29.6843545036477	28.6679129210968	30.7007960861986	31.77	23.4	42.89	0.888444280059269	0.919944714447961	0.951445148836653	0.865824770010027	0.896523213313624	0.927221656617221	0.884429211858084	0.916137864686799	0.947356982391086	0.765013504071528	35.1038789504827	-0.189796502356218	103.542839394845	0.207860635724903	0.21093990250379	0.204994598027656	0.176982540963345	0.179983086677181	0.174189773150158	0.235215935619542	0.222555645368093	0.208671568475322	0.000354014351917996	0.000345685255869656	0.00650546395906387
160	21.1579515660655	0.25	0.765212301365322	0.737076319886292	0.793348282844353	0.27557353219039	29.3847807814909	28.3701266542802	30.3994349087016	31.9	23.52	43.24	0.875817570631909	0.907141079460561	0.938464588289213	0.85346815527858	0.883992339986993	0.914516524695406	0.870569588831385	0.903398576829386	0.933191122605893	0.765212301365322	35.0819059252637	0.204384456177009	104.006990789505	0.207860635724903	0.21093990250379	0.204994598027656	0.176982540963345	0.179983086677181	0.174189773150158	0.235215935619542	0.222555645368093	0.208671568475322	0.000354014351917996	0.000345685255869656	0.00650546395906387
160	21.1579515660655	0.25	0.765227431155136	0.737367206192533	0.793087656117739	0.28241985494689	29.8400769196287	28.8270879878926	30.8530658513649	32.3	23.94	43.55	0.879073398117166	0.909964191625354	0.940854985133542	0.856478862076012	0.886575679621834	0.916672497167656	0.875643097794355	0.906773619663008	0.935605090023019	0.765227431155136	35.5212052385051	0.0363886201859877	104.157029163831	0.207860635724903	0.21093990250379	0.204994598027656	0.176982540963345	0.179983086677181	0.174189773150158	0.235215935619542	0.222555645368093	0.208671568475322	0.000354014351917996	0.000345685255869656	0.00650546395906387
160	21.1579515660655	0.25	0.765295880122114	0.737355027861402	0.793236732382826	0.280509905103513	30.0077498835222	28.9842473824715	31.0312523845729	32.02	23.83	43.26	0.891337688803719	0.922812936090044	0.95428818337637	0.86854044101047	0.899210663421539	0.929880885832609	0.886694883689543	0.919061856509401	0.948116620557293	0.765295880122114	35.3926119384291	-0.0754168413502166	103.981876578392	0.207860635724903	0.21093990250379	0.204994598027656	0.176982540963345	0.179983086677181	0.174189773150158	0.235215935619542	0.222555645368093	0.208671568475322	0.000354014351917996	0.000345685255869656	0.00650546395906387
160	21.1579515660655	0.25	0.765412829786882	0.737392752032695	0.79343290754107	0.282906597173373	29.9803343321007	28.9638048811364	30.9968637830651	31.67	23.56	43.55	0.900271737189126	0.93186816378015	0.963464590371175	0.877391562521353	0.908184974056571	0.938978385591788	0.894282683675731	0.925625321157678	0.956834354593442	0.765412829786882	35.2814200172399	-0.0128826072092863	103.887267235434	0.207860635724903	0.21093990250379	0.204994598027656	0.176982540963345	0.179983086677181	0.174189773150158	0.235215935619542	0.222555645368093	0.208671568475322	0.000354014351917996	0.000345685255869656	0.00650546395906387
160	21.1579515660655	0.25	0.765739137596323	0.737849646909369	0.793628628283276	0.279903511887966	30.0215235259668	28.9960107658628	31.0470362860707	31.83	23.86	43.36	0.896860604343938	0.928580208851468	0.960299813358998	0.874000280442077	0.90491137532217	0.935822470202263	0.892777856712057	0.924884801807756	0.957077412818932	0.765739137596323	35.4880862017307	-0.225202985793422	103.87386132971	0.207860635724903	0.21093990250379	0.204994598027656	0.176982540963345	0.179983086677181	0.174189773150158	0.235215935619542	0.222555645368093	0.208671568475322	0.000354014351917996	0.000345685255869656	0.00650546395906387
160	21.1579515660655	0.25	0.765940698400463	0.738053690763427	0.793827706037498	0.280282255162602	29.8332906215216	28.815164382119	30.8514168609241	31.93	23.85	43.45	0.888556876474847	0.91995225771036	0.951347638945873	0.865867280660399	0.896460970378426	0.927054660096452	0.883561539172635	0.916211312299691	0.946573370468697	0.765940698400463	35.4255807366862	-0.220907711662209	103.811549146565	0.207860635724903	0.21093990250379	0.204994598027656	0.176982540963345	0.179983086677181	0.174189773150158	0.235215935619542	0.222555645368093	0.208671568475322	0.000354014351917996	0.000345685255869656	0.00650546395906387
160	21.1579515660655	0.25	0.766780853894842	0.738823863896413	0.79473784389327	0.282494234633855	29.8958889407267	28.8811915525416	30.9105863289119	32.22	23.69	43.18	0.882803312383504	0.913819283927721	0.944835255471939	0.860144038688097	0.890363910604808	0.92058378252152	0.879478574653903	0.910047280910127	0.941023952721644	0.766780853894842	35.3602478261997	0.505710230516906	104.522506611546	0.207860635724903	0.21093990250379	0.204994598027656	0.176982540963345	0.179983086677181	0.174189773150158	0.235215935619542	0.222555645368093	0.208671568475322	0.000354014351917996	0.000345685255869656	0.00650546395906387
160	21.1579515660655	0.25	0.766910067946318	0.738799417199209	0.795020718693427	0.278023849909876	29.6446461531537	28.6272646491602	30.6620276571473	31.97	23.89	43.14	0.881787841178237	0.913125611344394	0.944463381510552	0.859256389025936	0.889793416160624	0.920330443295311	0.878640756887394	0.908444041365374	0.94140353930414	0.766910067946318	35.2816246037861	-0.126159004330373	103.855531962775	0.207860635724903	0.21093990250379	0.204994598027656	0.176982540963345	0.179983086677181	0.174189773150158	0.235215935619542	0.222555645368093	0.208671568475322	0.000354014351917996	0.000345685255869656	0.00650546395906387
160	21.1579515660655	0.25	0.767501563946165	0.739349775186521	0.795653352705809	0.279101365226561	29.6911981212425	28.674947060523	30.7074491819621	31.87	23.52	42.82	0.885971809199476	0.917370988035489	0.948770166871503	0.863374533994893	0.893972856778843	0.924571179562792	0.881523991796938	0.912393424030052	0.943623063844157	0.767501563946165	35.0305830207168	0.242739962181103	103.951507140768	0.207860635724903	0.21093990250379	0.204994598027656	0.176982540963345	0.179983086677181	0.174189773150158	0.235215935619542	0.222555645368093	0.208671568475322	0.000354014351917996	0.000345685255869656	0.00650546395906387
160	21.1579515660655	0.25	0.767688073387514	0.739095677270546	0.796280469504482	0.27630630433556	29.7416271106488	28.7165326426941	30.7667215786035	31.73	23.68	42.78	0.891073964029013	0.922882643803486	0.954691323577958	0.868404569446901	0.899404019525465	0.930403469604029	0.886566243780616	0.919788279052135	0.951131919817829	0.767688073387514	35.0256423830077	-0.0443278455759447	103.709654699856	0.207860635724903	0.21093990250379	0.204994598027656	0.176982540963345	0.179983086677181	0.174189773150158	0.235215935619542	0.222555645368093	0.208671568475322	0.000354014351917996	0.000345685255869656	0.00650546395906387
160	21.1579515660655	0.25	0.767884524982868	0.739439569114941	0.796329480850795	0.279002181056032	29.880348842991	28.8573715174629	30.903326168519	32.25	23.68	43.48	0.881174784394221	0.912411926824773	0.943649069255326	0.858543848046798	0.888978736719593	0.919413625392389	0.87597654261707	0.907369985603182	0.937121529820157	0.767884524982868	35.4252044987516	0.367311573796647	104.412797930115	0.207860635724903	0.21093990250379	0.204994598027656	0.176982540963345	0.179983086677181	0.174189773150158	0.235215935619542	0.222555645368093	0.208671568475322	0.000354014351917996	0.000345685255869656	0.00650546395906387
160	21.1579515660655	0.25	0.768050979536208	0.739763985799014	0.796337973273403	0.271346512702523	29.5786360564526	28.5463650884399	30.6109070244653	32.29	24.04	43.3	0.870697536719161	0.902183009082833	0.933668481446505	0.84832104103008	0.878997352339651	0.909673663649223	0.866182685204475	0.897401121976781	0.930426997607221	0.768050979536208	35.4746951886648	0.0569612716203875	104.23244926407	0.207860635724903	0.21093990250379	0.204994598027656	0.176982540963345	0.179983086677181	0.174189773150158	0.235215935619542	0.222555645368093	0.208671568475322	0.000354014351917996	0.000345685255869656	0.00650546395906387
160	21.1579515660655	0.25	0.768062453527051	0.740089356506873	0.796035550547228	0.283463980679263	30.3370800012995	29.3098657944963	31.3642942081027	31.97	23.6	43.31	0.902856849520752	0.934499006773872	0.966141164026992	0.879787694585736	0.910621353981706	0.941455013377676	0.899507551251829	0.929863679863349	0.962435511975255	0.768062453527051	35.4188425404124	0.310820564122124	104.29992917496	0.207860635724903	0.21093990250379	0.204994598027656	0.176982540963345	0.179983086677181	0.174189773150158	0.235215935619542	0.222555645368093	0.208671568475322	0.000354014351917996	0.000345685255869656	0.00650546395906387
160	21.1579515660655	0.25	0.768986557239495	0.740969064949695	0.797004049529295	0.282578913529655	29.7907433570361	28.7798258885001	30.8016608255722	31.69	23.77	42.94	0.894263512523993	0.925675328904931	0.957087145285868	0.871531626606055	0.902144964891391	0.932758303176726	0.890843327088375	0.921933252131707	0.95331356696268	0.768986557239495	35.058361605443	-0.277766045023314	103.500170289203	0.207860635724903	0.21093990250379	0.204994598027656	0.176982540963345	0.179983086677181	0.174189773150158	0.235215935619542	0.222555645368093	0.208671568475322	0.000354014351917996	0.000345685255869656	0.00650546395906387
160	21.1579515660655	0.25	0.7694007879243	0.741133684431618	0.797667891416982	0.278294036810489	29.6844678199556	28.6664048718093	30.7025307681019	32.11	23.61	43.22	0.879080294945303	0.910300082732836	0.941519870520368	0.856559261496401	0.886979233966637	0.917399206436873	0.875965178357925	0.905544137396099	0.936119345712358	0.7694007879243	35.2692404352597	-0.150818451977774	103.785311472401	0.207860635724903	0.21093990250379	0.204994598027656	0.176982540963345	0.179983086677181	0.174189773150158	0.235215935619542	0.222555645368093	0.208671568475322	0.000354014351917996	0.000345685255869656	0.00650546395906387
160	21.1579515660655	0.25	0.769898866268217	0.741806632718762	0.797991099817671	0.278631908525259	29.7457312558204	28.7264246072653	30.7650379043755	32.04	23.69	43.22	0.882804223754336	0.914128978816883	0.94545373387943	0.860216130196436	0.890739386490636	0.921262642784836	0.879079492641671	0.909313796139509	0.94121833151463	0.769898866268217	35.3476516171993	-0.109969617191642	103.819158211138	0.207860635724903	0.21093990250379	0.204994598027656	0.176982540963345	0.179983086677181	0.174189773150158	0.235215935619542	0.222555645368093	0.208671568475322	0.000354014351917996	0.000345685255869656	0.00650546395906387
160	21.1579515660655	0.25	0.771910371441544	0.743315088637973	0.800505654245114	0.277951419656827	30.1924873614571	29.1561173874934	31.2288573354209	31.82	23.66	42.96	0.902079211804321	0.934144105659218	0.966208999514114	0.879089906715847	0.910337633277878	0.94158535983991	0.898850895863341	0.929552238859482	0.963744340277243	0.771910371441544	35.1549265664995	-0.0455528096614883	103.836657595681	0.207860635724903	0.21093990250379	0.204994598027656	0.176982540963345	0.179983086677181	0.174189773150158	0.235215935619542	0.222555645368093	0.208671568475322	0.000354014351917996	0.000345685255869656	0.00650546395906387
160	21.1579515660655	0.25	0.772471671384683	0.744225228867232	0.800718113902135	0.280962116677521	29.8607728513187	28.8434232602741	30.8781224423633	31.98	23.59	42.98	0.888070544564444	0.91939408744556	0.950717630326676	0.865372894883229	0.895895858567747	0.926418822252265	0.884008968817075	0.91528122375002	0.944560545433765	0.772471671384683	35.1867320443102	-0.171134245203807	103.64990451882	0.207860635724903	0.21093990250379	0.204994598027656	0.176982540963345	0.179983086677181	0.174189773150158	0.235215935619542	0.222555645368093	0.208671568475322	0.000354014351917996	0.000345685255869656	0.00650546395906387
160	21.1579515660655	0.25	0.772584486329519	0.744438694258911	0.800730278400127	0.281774533683916	30.124675980441	29.1003950617173	31.1489568991647	31.79	23.57	42.69	0.901176608160663	0.932896383860664	0.964616159560666	0.878222764502211	0.909134606700936	0.940046448899662	0.897546134025811	0.927714789975876	0.960373736946764	0.772584486329519	35.0879463221268	-0.027567824617128	103.745695218961	0.207860635724903	0.21093990250379	0.204994598027656	0.176982540963345	0.179983086677181	0.174189773150158	0.235215935619542	0.222555645368093	0.208671568475322	0.000354014351917996	0.000345685255869656	0.00650546395906387
160	21.1579515660655	0.25	0.772674418892957	0.744534070447917	0.800814767337996	0.283101044804831	30.0643001532931	29.045412020004	31.0831882865823	31.98	23.52	43.09	0.894229738895473	0.925598550905003	0.956967362914532	0.871373766870318	0.901940810991163	0.932507855112009	0.889098374657681	0.921752252647015	0.951754782424277	0.772674418892957	35.2261267749172	0.297978445122953	104.129719434447	0.207860635724903	0.21093990250379	0.204994598027656	0.176982540963345	0.179983086677181	0.174189773150158	0.235215935619542	0.222555645368093	0.208671568475322	0.000354014351917996	0.000345685255869656	0.00650546395906387
160	21.1579515660655	0.25	0.773019447702241	0.744818293490089	0.801220601914394	0.281474501609584	30.0018674573836	28.9810055028228	31.0227294119443	32.29	23.81	43.47	0.883854221728516	0.914988170764642	0.946122119800768	0.861138107181247	0.891471876351478	0.92180564552171	0.878316857376139	0.910432815031682	0.940614916691332	0.773019447702241	35.4563259933748	-0.166426500311741	103.903037616546	0.207860635724903	0.21093990250379	0.204994598027656	0.176982540963345	0.179983086677181	0.174189773150158	0.235215935619542	0.222555645368093	0.208671568475322	0.000354014351917996	0.000345685255869656	0.00650546395906387
160	21.1579515660655	0.25	0.773066490111624	0.744848152962702	0.801284827260545	0.28137252464177	29.8781103577718	28.8612030693392	30.8950176462044	31.53	23.57	43	0.901275796516674	0.933031712032869	0.964787627549064	0.878434246056094	0.909385353155722	0.940336460255349	0.897290295545316	0.929146510598081	0.961901687928759	0.773066490111624	35.0513714026753	-0.169796486626915	103.566422576448	0.207860635724903	0.21093990250379	0.204994598027656	0.176982540963345	0.179983086677181	0.174189773150158	0.235215935619542	0.222555645368093	0.208671568475322	0.000354014351917996	0.000345685255869656	0.00650546395906387
160	21.1579515660655	0.25	0.773910917293997	0.745436801408459	0.802385033179535	0.273524287923767	29.6250949779358	28.5968667536183	30.6533232022532	31.84	23.56	43.16	0.884270872074035	0.91606569338932	0.947860514704606	0.861727755788728	0.892712017379819	0.923696278970911	0.879592383108334	0.911672505735786	0.942537058939391	0.773910917293997	35.1222492112683	0.16258614642195	104.012522106733	0.207860635724903	0.21093990250379	0.204994598027656	0.176982540963345	0.179983086677181	0.174189773150158	0.235215935619542	0.222555645368093	0.208671568475322	0.000354014351917996	0.000345685255869656	0.00650546395906387
160	21.1579515660655	0.25	0.774009027233954	0.745785214053763	0.802232840414145	0.281002004661955	30.0867135019259	29.061767350456	31.1116596533959	32.02	23.63	43.52	0.893654479955897	0.925171755176266	0.956689030396636	0.870796965839499	0.901508105602129	0.93221924536476	0.889584785192989	0.92019900174831	0.953136055523629	0.774009027233954	35.3671361352593	0.318038935126131	104.318358962959	0.207860635724903	0.21093990250379	0.204994598027656	0.176982540963345	0.179983086677181	0.174189773150158	0.235215935619542	0.222555645368093	0.208671568475322	0.000354014351917996	0.000345685255869656	0.00650546395906387
160	21.1579515660655	0.25	0.774152998928574	0.745820930318348	0.8024850675388	0.277856168622001	29.7461272209373	28.724836395885	30.7674180459897	32.25	23.57	43.48	0.877162524884485	0.908349405338662	0.93953628579284	0.854635154008163	0.885021090050632	0.915407026093101	0.873013730080636	0.903741136170646	0.932940301599302	0.774152998928574	35.3025032616686	-0.132100057482722	103.816150555865	0.207860635724903	0.21093990250379	0.204994598027656	0.176982540963345	0.179983086677181	0.174189773150158	0.235215935619542	0.222555645368093	0.208671568475322	0.000354014351917996	0.000345685255869656	0.00650546395906387
160	21.1579515660655	0.25	0.774178273872743	0.745867312826061	0.802489234919424	0.281602707334907	29.9260473874209	28.9080879858004	30.9440067890414	31.75	23.37	42.92	0.89646998950041	0.928037973330085	0.95960595715976	0.87365499450075	0.904419578995636	0.935184163490521	0.891017242330767	0.92314143587253	0.953790460819245	0.774178273872743	35.1069616594883	-0.0994862695812917	103.636394455291	0.207860635724903	0.21093990250379	0.204994598027656	0.176982540963345	0.179983086677181	0.174189773150158	0.235215935619542	0.222555645368093	0.208671568475322	0.000354014351917996	0.000345685255869656	0.00650546395906387
160	21.1579515660655	0.25	0.774236812076494	0.745544396805474	0.802929227347513	0.2739755602497	29.6139604089663	28.5872845088474	30.6406363090852	31.81	23.59	43.13	0.884724066911724	0.91649780454925	0.948271542186777	0.86218075757652	0.893144880981669	0.924109004386818	0.879310602702312	0.911785331277408	0.942603270555418	0.774236812076494	35.0540055779909	-0.00222425542097089	103.803553638537	0.207860635724903	0.21093990250379	0.204994598027656	0.176982540963345	0.179983086677181	0.174189773150158	0.235215935619542	0.222555645368093	0.208671568475322	0.000354014351917996	0.000345685255869656	0.00650546395906387
160	21.1579515660655	0.25	0.775352472484656	0.747034785196568	0.803670159772745	0.279776865705452	29.5620656051375	28.5519302364425	30.5722009738325	32	23.75	43.28	0.878626303934073	0.909711120201127	0.94079593646818	0.856162960560841	0.88645304885495	0.91674313714906	0.875053830051063	0.904209340904898	0.938261603157307	0.775352472484656	35.1960472616006	0.00803138500705176	103.908716998246	0.207860635724903	0.21093990250379	0.204994598027656	0.176982540963345	0.179983086677181	0.174189773150158	0.235215935619542	0.222555645368093	0.208671568475322	0.000354014351917996	0.000345685255869656	0.00650546395906387
160	21.1579515660655	0.25	0.776405431170992	0.747995483542025	0.804815378799958	0.281111160250585	30.0709288724729	29.0467971037908	31.095060641155	31.71	23.65	42.73	0.901751558386015	0.933545508510767	0.965339458635519	0.878817050855726	0.909802376274735	0.940787701693743	0.89729894896446	0.926541624686244	0.959560350874392	0.776405431170992	35.052898876141	0.383905453291846	104.141030105801	0.207860635724903	0.21093990250379	0.204994598027656	0.176982540963345	0.179983086677181	0.174189773150158	0.235215935619542	0.222555645368093	0.208671568475322	0.000354014351917996	0.000345685255869656	0.00650546395906387
160	21.1579515660655	0.25	0.77646118708138	0.748172842970989	0.804749531191771	0.282436986655282	29.9700220348018	28.9526648232105	30.987379246393	31.77	23.61	42.7	0.897335463369104	0.928866609481197	0.96039775559329	0.874490595581996	0.905219004152209	0.935947412722423	0.893132981960117	0.924564282849793	0.956635448909482	0.77646118708138	35.0863039039732	0.176928149677013	103.954972029415	0.207860635724903	0.21093990250379	0.204994598027656	0.176982540963345	0.179983086677181	0.174189773150158	0.235215935619542	0.222555645368093	0.208671568475322	0.000354014351917996	0.000345685255869656	0.00650546395906387
160	21.1579515660655	0.25	0.77726992187802	0.748911571475953	0.805628272280086	0.285043880523904	30.4144715797899	29.3886276893398	31.4403154702401	31.87	23.71	42.83	0.908099505504036	0.939797764418657	0.971496023333277	0.88493901544095	0.915828830780654	0.946718646120359	0.90514517724688	0.935192603688353	0.967482789910919	0.77726992187802	35.1592231480879	0.33326618549273	104.224566287675	0.207860635724903	0.21093990250379	0.204994598027656	0.176982540963345	0.179983086677181	0.174189773150158	0.235215935619542	0.222555645368093	0.208671568475322	0.000354014351917996	0.000345685255869656	0.00650546395906387
160	21.1579515660655	0.25	0.779112211963878	0.750660069182392	0.807564354745365	0.285922425409969	30.3243816073742	29.303776567245	31.3449866475035	32.07	23.73	42.85	0.899769903586292	0.931107492325049	0.962445081063807	0.876736027687554	0.907271382291677	0.937806736895799	0.895501791337683	0.928745133483413	0.959341693541892	0.779112211963878	35.1788169588648	0.263544918780317	104.157285933552	0.207860635724903	0.21093990250379	0.204994598027656	0.176982540963345	0.179983086677181	0.174189773150158	0.235215935619542	0.222555645368093	0.208671568475322	0.000354014351917996	0.000345685255869656	0.00650546395906387
160	21.1579515660655	0.25	0.780022145450598	0.751229269741196	0.80881502116	0.272791511029577	29.9231231318873	28.8826326020067	30.9636136617679	31.76	23.69	42.75	0.895510048363751	0.927770602225821	0.960031156087891	0.872716893805544	0.904156329253973	0.935595764702403	0.89092208007887	0.924274342346632	0.955572878298928	0.780022145450598	35.0294295979801	-0.0413633652740331	103.746801562641	0.207860635724903	0.21093990250379	0.204994598027656	0.176982540963345	0.179983086677181	0.174189773150158	0.235215935619542	0.222555645368093	0.208671568475322	0.000354014351917996	0.000345685255869656	0.00650546395906387
160	21.1579515660655	0.25	0.78187751801956	0.753318940309668	0.810436095729451	0.281969095623517	30.5236645326766	29.4863161063406	31.5610129590126	31.96	23.72	43.34	0.908547456018463	0.940510766401264	0.972474076784064	0.885336750513873	0.916483492670839	0.947630234827806	0.904296099819135	0.934935621242382	0.966827977577768	0.78187751801956	35.3014757154584	-0.138214474409459	103.855381171855	0.207860635724903	0.21093990250379	0.204994598027656	0.176982540963345	0.179983086677181	0.174189773150158	0.235215935619542	0.222555645368093	0.208671568475322	0.000354014351917996	0.000345685255869656	0.00650546395906387
160	21.1579515660655	0.26	0.727656438875924	0.70128573292816	0.754027144823688	0.286658039643538	29.3726975691166	28.3859005617771	30.359494576456	32.29	23.8	43.63	0.865819578255269	0.89591861164189	0.92601764502851	0.84356868856991	0.872894200210959	0.902219711852008	0.860765698585962	0.890505869660309	0.921922619001094	0.727656438875924	35.7515162512406	-0.236981305355799	103.928230034725	0.207860635724903	0.21093990250379	0.204994598027656	0.176982540963345	0.179983086677181	0.174189773150158	0.235215935619542	0.222555645368093	0.208671568475322	0.000354014351917996	0.000345685255869656	0.00650546395906387
160	21.1579515660655	0.26	0.730300556863145	0.703755197767331	0.756845915958958	0.282893178846616	29.2295838267147	28.238476951943	30.2206907014863	31.83	23.64	43.54	0.873433960238176	0.904089523005399	0.934745085772621	0.851170828705909	0.881045005750625	0.910919182795341	0.869200243327805	0.900642878075017	0.928936824058593	0.730300556863145	35.5610127775354	-0.232293452980747	103.77336664767	0.207860635724903	0.21093990250379	0.204994598027656	0.176982540963345	0.179983086677181	0.174189773150158	0.235215935619542	0.222555645368093	0.208671568475322	0.000354014351917996	0.000345685255869656	0.00650546395906387
160	21.1579515660655	0.26	0.731145048780568	0.704581087433698	0.757709010127438	0.281971442931891	29.1703511244244	28.1790008758285	30.1617013730203	32.27	23.76	43.5	0.8600979886372	0.890356632604372	0.920615276571544	0.838002945025966	0.867484275167384	0.896965605308802	0.855932709120364	0.888064357976266	0.916330154235317	0.731145048780568	35.7453868040222	0.361139673237338	104.636105017689	0.207860635724903	0.21093990250379	0.204994598027656	0.176982540963345	0.179983086677181	0.174189773150158	0.235215935619542	0.222555645368093	0.208671568475322	0.000354014351917996	0.000345685255869656	0.00650546395906387
160	21.1579515660655	0.26	0.73306330534886	0.706661172567619	0.759465438130101	0.283482893158014	28.8028351859771	27.827615946076	29.7780544258782	32.04	23.5	43.72	0.855213677309972	0.885184654125068	0.915155630940164	0.833332004787452	0.862536138043742	0.891740271300032	0.840072481877237	0.8788292612937	0.910134288636077	0.73306330534886	35.7029303705589	0.20256400451129	104.288518674017	0.207860635724903	0.21093990250379	0.204994598027656	0.176982540963345	0.179983086677181	0.174189773150158	0.235215935619542	0.222555645368093	0.208671568475322	0.000354014351917996	0.000345685255869656	0.00650546395906387
160	21.1579515660655	0.26	0.733150706765563	0.706644220102477	0.75965719342865	0.294745844013567	29.6965536493441	28.7182533165936	30.6748539820947	31.98	23.63	43.53	0.88412508769336	0.914243210057848	0.944361332422336	0.861526897190618	0.890875201939644	0.920223506688671	0.87901548838359	0.90925680760592	0.939638667743517	0.733150706765563	35.5653300813833	-0.413195374319509	103.617502722804	0.207860635724903	0.21093990250379	0.204994598027656	0.176982540963345	0.179983086677181	0.174189773150158	0.235215935619542	0.222555645368093	0.208671568475322	0.000354014351917996	0.000345685255869656	0.00650546395906387
160	21.1579515660655	0.26	0.733723213551979	0.707369442857048	0.760076984246911	0.291299695843811	29.7583939781504	28.7698683092442	30.7469196470567	31.97	23.72	43.81	0.886012276865193	0.916455442931612	0.946898608998032	0.863370346692436	0.893035541552009	0.922700736411582	0.879261423075466	0.911827831706513	0.941548887255151	0.733723213551979	35.7075091082433	-0.120986634489438	104.045898447492	0.207860635724903	0.21093990250379	0.204994598027656	0.176982540963345	0.179983086677181	0.174189773150158	0.235215935619542	0.222555645368093	0.208671568475322	0.000354014351917996	0.000345685255869656	0.00650546395906387
160	21.1579515660655	0.26	0.734100541431213	0.707455174430119	0.760745908432307	0.289247277135798	29.5007009909517	28.5158418277046	30.4855601541987	32	23.26	43.22	0.877530037824776	0.907837524589435	0.938145011354094	0.855094937266768	0.884627577035977	0.914160216805186	0.872176812613691	0.90248423407491	0.933432727886291	0.734100541431213	35.2965427418156	0.253666057029489	104.101709822039	0.207860635724903	0.21093990250379	0.204994598027656	0.176982540963345	0.179983086677181	0.174189773150158	0.235215935619542	0.222555645368093	0.208671568475322	0.000354014351917996	0.000345685255869656	0.00650546395906387
160	21.1579515660655	0.26	0.735425990996281	0.708655248930541	0.762196733062022	0.280070213224441	29.4377056789366	28.4325513739102	30.4428599839629	32.36	23.93	43.6	0.865316951647583	0.89590784191707	0.926498732186556	0.843050286379422	0.872854000213051	0.902657714046679	0.859597428792824	0.891866985509933	0.923684109904725	0.735425990996281	35.8397509139276	0.0318093656770762	104.357713108281	0.207860635724903	0.21093990250379	0.204994598027656	0.176982540963345	0.179983086677181	0.174189773150158	0.235215935619542	0.222555645368093	0.208671568475322	0.000354014351917996	0.000345685255869656	0.00650546395906387
160	21.1579515660655	0.26	0.736515278496105	0.709788119221307	0.763242437770902	0.29145430034635	29.6974299212029	28.7112986441651	30.6835611982408	31.98	23.58	43.58	0.88390982184615	0.914268989232003	0.944628156617857	0.861317116066811	0.890900304139502	0.920483492212192	0.87994512319441	0.908346982544185	0.93902642620864	0.736515278496105	35.4534070359138	0.712797486553314	104.664242449812	0.207860635724903	0.21093990250379	0.204994598027656	0.176982540963345	0.179983086677181	0.174189773150158	0.235215935619542	0.222555645368093	0.208671568475322	0.000354014351917996	0.000345685255869656	0.00650546395906387
160	21.1579515660655	0.26	0.737233089077554	0.71047329658797	0.763992881567138	0.286347661535282	29.3439237630692	28.3573447340369	30.3305027921014	32.16	23.82	43.69	0.868302506413518	0.898511577527836	0.928720648642154	0.846038092813287	0.875472563775239	0.90490703473719	0.863665730027787	0.895394520751911	0.92420779629974	0.737233089077554	35.6593695623692	0.400427105616688	104.558059934852	0.207860635724903	0.21093990250379	0.204994598027656	0.176982540963345	0.179983086677181	0.174189773150158	0.235215935619542	0.222555645368093	0.208671568475322	0.000354014351917996	0.000345685255869656	0.00650546395906387
160	21.1579515660655	0.26	0.737256878921458	0.710746542327848	0.763767215515069	0.289529333154815	29.5292584539235	28.5441217508744	30.5143951569726	32.01	23.42	43.05	0.877950744832661	0.908251256782287	0.938551768731914	0.855498116884296	0.8850237264542	0.914549336024104	0.872941373216035	0.902317751436168	0.936786802560995	0.737256878921458	35.3946871945098	-0.0902618479066326	103.81982742364	0.207860635724903	0.21093990250379	0.204994598027656	0.176982540963345	0.179983086677181	0.174189773150158	0.235215935619542	0.222555645368093	0.208671568475322	0.000354014351917996	0.000345685255869656	0.00650546395906387
160	21.1579515660655	0.26	0.737268132049381	0.710455594395394	0.764080669703369	0.287303379740182	29.3994607026179	28.4133208414779	30.3856005637579	32.26	23.77	43.29	0.867276703570368	0.897377237499523	0.927477771428678	0.84499764431318	0.87432493992483	0.903652235536479	0.862061228424246	0.892341435827152	0.923608197548258	0.737268132049381	35.4746552418979	-0.381461785917193	103.660649448534	0.207860635724903	0.21093990250379	0.204994598027656	0.176982540963345	0.179983086677181	0.174189773150158	0.235215935619542	0.222555645368093	0.208671568475322	0.000354014351917996	0.000345685255869656	0.00650546395906387
160	21.1579515660655	0.26	0.737673125403947	0.711077480407765	0.76426877040013	0.291802829860297	29.3816608289966	28.4068376371981	30.3564840207952	32.1	23.39	43.86	0.871566375585574	0.901475481518579	0.931384587451583	0.849244540026544	0.878387638730431	0.907530737434318	0.866708145428984	0.895062358918421	0.925865088094596	0.737673125403947	35.6052484786494	-0.0867080325479647	103.914458251509	0.207860635724903	0.21093990250379	0.204994598027656	0.176982540963345	0.179983086677181	0.174189773150158	0.235215935619542	0.222555645368093	0.208671568475322	0.000354014351917996	0.000345685255869656	0.00650546395906387
160	21.1579515660655	0.26	0.737702174185323	0.711131466577274	0.764272881793371	0.290209532375184	29.5305478462649	28.5469945087042	30.5141011838256	32.08	23.77	43.39	0.876357129345505	0.90655099018084	0.936744851016175	0.853919970887856	0.883340785647197	0.912761600406537	0.872181586335663	0.903154728898236	0.931902669510053	0.737702174185323	35.6009048250398	0.352278478641889	104.394539806531	0.207860635724903	0.21093990250379	0.204994598027656	0.176982540963345	0.179983086677181	0.174189773150158	0.235215935619542	0.222555645368093	0.208671568475322	0.000354014351917996	0.000345685255869656	0.00650546395906387
160	21.1579515660655	0.26	0.738314323166551	0.711773143677886	0.764855502655217	0.286744659863873	29.2718488265327	28.2886481514276	30.2550495016377	32.2	23.59	43.91	0.865128297364014	0.895196709310305	0.925265121256596	0.842929240800712	0.872226102007537	0.901522963214362	0.860450864335102	0.88835656553899	0.918325891683175	0.738314323166551	35.6268578557648	-0.0780995485118282	104.022743969404	0.207860635724903	0.21093990250379	0.204994598027656	0.176982540963345	0.179983086677181	0.174189773150158	0.235215935619542	0.222555645368093	0.208671568475322	0.000354014351917996	0.000345685255869656	0.00650546395906387
160	21.1579515660655	0.26	0.739057991210524	0.712412411261666	0.765703571159382	0.28782702657172	29.6844069554431	28.6899808807306	30.6788330301556	32.15	23.68	43.77	0.878852130259729	0.909314105043891	0.939776079828054	0.856322674899524	0.886003754152511	0.915684833405498	0.872621930672855	0.904860806799499	0.936601756967533	0.739057991210524	35.7643177925753	0.0438848896309295	104.268101968088	0.207860635724903	0.21093990250379	0.204994598027656	0.176982540963345	0.179983086677181	0.174189773150158	0.235215935619542	0.222555645368093	0.208671568475322	0.000354014351917996	0.000345685255869656	0.00650546395906387
160	21.1579515660655	0.26	0.739336770715992	0.712563512237439	0.766110029194545	0.294081960336689	29.8101030368151	28.8264915477685	30.7937145258617	31.92	23.71	43.59	0.88912998943232	0.919468696153264	0.949807402874207	0.8664291399691	0.8959932530734	0.925557366177699	0.882429226451636	0.913659275851933	0.94511731761633	0.739336770715992	35.5884203218444	-0.36014098706819	103.694623454741	0.207860635724903	0.21093990250379	0.204994598027656	0.176982540963345	0.179983086677181	0.174189773150158	0.235215935619542	0.222555645368093	0.208671568475322	0.000354014351917996	0.000345685255869656	0.00650546395906387
160	21.1579515660655	0.26	0.739548665772843	0.712702659820259	0.766394671725427	0.289197854276647	29.3695673902307	28.3889681571766	30.3501666232849	32.22	23.72	43.87	0.867629907391748	0.897599197471356	0.927568487550964	0.845358183946554	0.87455817396537	0.903758163984186	0.862267505407322	0.89290651555674	0.921309345547161	0.739548665772843	35.696065780097	0.0638752534106148	104.224456131744	0.207860635724903	0.21093990250379	0.204994598027656	0.176982540963345	0.179983086677181	0.174189773150158	0.235215935619542	0.222555645368093	0.208671568475322	0.000354014351917996	0.000345685255869656	0.00650546395906387
160	21.1579515660655	0.26	0.739646705313461	0.713312537710598	0.765980872916323	0.297926158191936	29.8027389294133	28.8283991716829	30.7770786871436	32.01	23.43	43.62	0.886931077643601	0.916907497984126	0.94688391832465	0.864252352558966	0.89346227929806	0.922672206037153	0.884175082900157	0.911108852577636	0.94121833151463	0.739646705313461	35.5490708818847	-0.339567919121482	103.62863133708	0.207860635724903	0.21093990250379	0.204994598027656	0.176982540963345	0.179983086677181	0.174189773150158	0.235215935619542	0.222555645368093	0.208671568475322	0.000354014351917996	0.000345685255869656	0.00650546395906387
160	21.1579515660655	0.26	0.739657557224788	0.713070237061034	0.766244877388542	0.285968952265544	29.4691353840716	28.4774277237715	30.4608430443716	32.01	23.59	43.33	0.875894744511291	0.906397201972479	0.936899659433667	0.85349462651877	0.883217014627477	0.912939402736184	0.872813283287043	0.902461193904412	0.931277295345572	0.739657557224788	35.6100852727106	0.295857338807063	104.351278155424	0.207860635724903	0.21093990250379	0.204994598027656	0.176982540963345	0.179983086677181	0.174189773150158	0.235215935619542	0.222555645368093	0.208671568475322	0.000354014351917996	0.000345685255869656	0.00650546395906387
160	21.1579515660655	0.26	0.74020700827148	0.713276947530197	0.767137069012763	0.294004931955431	29.8082929038424	28.8245586392848	30.7920271684	32.05	23.54	43.46	0.885732594863379	0.915961175765746	0.946189756668112	0.863068258196821	0.892523342968982	0.921978427741143	0.881217080233525	0.911490746519928	0.942592372538475	0.74020700827148	35.4349229750281	0.217400775712693	104.189485025506	0.207860635724903	0.21093990250379	0.204994598027656	0.176982540963345	0.179983086677181	0.174189773150158	0.235215935619542	0.222555645368093	0.208671568475322	0.000354014351917996	0.000345685255869656	0.00650546395906387
160	21.1579515660655	0.26	0.740587668058285	0.713645910621833	0.767529425494737	0.285442423940415	29.4854994058027	28.4919601995204	30.4790386120851	32	23.57	43.67	0.876812741816743	0.907387957753537	0.937963173690331	0.854396245379818	0.884189778767514	0.91398331215521	0.872590482775561	0.904692944333824	0.93235370469459	0.740587668058285	35.6272429926499	0.287932045296332	104.360534831655	0.207860635724903	0.21093990250379	0.204994598027656	0.176982540963345	0.179983086677181	0.174189773150158	0.235215935619542	0.222555645368093	0.208671568475322	0.000354014351917996	0.000345685255869656	0.00650546395906387
160	21.1579515660655	0.26	0.740631392146509	0.713773024655691	0.767489759637328	0.28673264106198	29.5710752834365	28.5777948228296	30.5643557440433	32.23	23.68	43.65	0.873279893221848	0.903632544990667	0.933985196759486	0.850861326709719	0.88043477475728	0.910008222804841	0.869625789892828	0.899090311082871	0.928079540387951	0.740631392146509	35.7268646850966	0.170805425732686	104.348437407887	0.207860635724903	0.21093990250379	0.204994598027656	0.176982540963345	0.179983086677181	0.174189773150158	0.235215935619542	0.222555645368093	0.208671568475322	0.000354014351917996	0.000345685255869656	0.00650546395906387
160	21.1579515660655	0.26	0.740750476091328	0.713800172965821	0.767700779216835	0.281596134085495	29.0837707777244	28.0944460431597	30.0730955122892	32.11	23.26	43.49	0.861566050980833	0.891905449856581	0.922244848732329	0.839494093476252	0.869056245010443	0.898618396544635	0.855302196672812	0.885476504124348	0.91697347136608	0.740750476091328	35.3796351716734	-0.0345852381441647	103.848273317983	0.207860635724903	0.21093990250379	0.204994598027656	0.176982540963345	0.179983086677181	0.174189773150158	0.235215935619542	0.222555645368093	0.208671568475322	0.000354014351917996	0.000345685255869656	0.00650546395906387
160	21.1579515660655	0.26	0.741070480588904	0.714210936191845	0.767930024985962	0.285846990576494	29.63175054307	28.6342726025563	30.6292284835837	31.78	23.51	43.27	0.887083686491636	0.91798534133535	0.948886996179064	0.864493990811683	0.894608731196754	0.924723471581825	0.882078880603376	0.913770777239282	0.943556912479857	0.741070480588904	35.4484611511961	0.149361894291147	104.085375367857	0.207860635724903	0.21093990250379	0.204994598027656	0.176982540963345	0.179983086677181	0.174189773150158	0.235215935619542	0.222555645368093	0.208671568475322	0.000354014351917996	0.000345685255869656	0.00650546395906387
160	21.1579515660655	0.26	0.741137471279343	0.714161190822555	0.768113751736131	0.280597131338782	29.0162942748375	28.0268221036718	30.0057664460033	31.88	23.52	43.49	0.865607730979039	0.896167555342341	0.926727379705642	0.843524728084423	0.87330492367857	0.903085119272717	0.861102692984152	0.891371710243306	0.922412244879647	0.741137471279343	35.5090420403371	-0.227295645499248	103.793316506159	0.207860635724903	0.21093990250379	0.204994598027656	0.176982540963345	0.179983086677181	0.174189773150158	0.235215935619542	0.222555645368093	0.208671568475322	0.000354014351917996	0.000345685255869656	0.00650546395906387
160	21.1579515660655	0.26	0.74133173165861	0.714348390218804	0.768315073098417	0.286252517415341	29.4374926698494	28.4475372866905	30.4274480530083	32.06	23.56	43.22	0.873740157171625	0.904145733702105	0.934551310232585	0.851376561691025	0.88100389996806	0.910631238245095	0.869026801799366	0.900226754521816	0.929536713525325	0.74133173165861	35.4737491781184	0.479016562674558	104.454896596845	0.207860635724903	0.21093990250379	0.204994598027656	0.176982540963345	0.179983086677181	0.174189773150158	0.235215935619542	0.222555645368093	0.208671568475322	0.000354014351917996	0.000345685255869656	0.00650546395906387
160	21.1579515660655	0.26	0.741596674111995	0.714747922420951	0.768445425803039	0.290702742978174	30.0033794293816	29.0052728522288	31.0014860065343	31.76	23.59	43.31	0.89906373158782	0.930001603758478	0.960939475929135	0.876176349016725	0.906326638626295	0.936476928235864	0.89512147835856	0.92262143618708	0.957610270700247	0.741596674111995	35.3966892716814	-0.0631805574844652	103.876310467199	0.207860635724903	0.21093990250379	0.204994598027656	0.176982540963345	0.179983086677181	0.174189773150158	0.235215935619542	0.222555645368093	0.208671568475322	0.000354014351917996	0.000345685255869656	0.00650546395906387
160	21.1579515660655	0.26	0.741599922761024	0.714797645510468	0.76840220001158	0.290695568005352	29.5449586249903	28.5620849900778	30.5278322599029	32	23.35	43.4	0.878870961012926	0.909114519785682	0.939358078558438	0.856400340447449	0.885870644028169	0.91534094760889	0.874345789688647	0.902451394136312	0.933089934030662	0.741599922761024	35.3323438494139	0.121127793227345	103.974672941936	0.207860635724903	0.21093990250379	0.204994598027656	0.176982540963345	0.179983086677181	0.174189773150158	0.235215935619542	0.222555645368093	0.208671568475322	0.000354014351917996	0.000345685255869656	0.00650546395906387
160	21.1579515660655	0.26	0.741681492337537	0.715066256450592	0.768296728224483	0.298192813882685	30.1493563923516	29.1643126141509	31.1344001705522	31.45	23.31	42.9	0.912863708088043	0.943696278287589	0.974528848487134	0.889761022707119	0.919813284562172	0.949865546417226	0.910241653290758	0.937251703228848	0.96932007156935	0.741681492337537	35.1695361220841	0.258334061002582	103.889716424218	0.207860635724903	0.21093990250379	0.204994598027656	0.176982540963345	0.179983086677181	0.174189773150158	0.235215935619542	0.222555645368093	0.208671568475322	0.000354014351917996	0.000345685255869656	0.00650546395906387
160	21.1579515660655	0.26	0.741718992687085	0.715093917235322	0.768344068138847	0.299544415754462	30.2318920004307	29.2473320120565	31.2164519888049	32.51	23.9	43.99	0.885971944625039	0.915796631784207	0.945621318943375	0.863112347970387	0.892167507016452	0.921222666062517	0.880390261721862	0.909109725222848	0.941625768218438	0.741718992687085	35.9086211376729	-0.0358233880251604	104.305075379084	0.207860635724903	0.21093990250379	0.204994598027656	0.176982540963345	0.179983086677181	0.174189773150158	0.235215935619542	0.222555645368093	0.208671568475322	0.000354014351917996	0.000345685255869656	0.00650546395906387
160	21.1579515660655	0.26	0.741844220138837	0.714876236456699	0.768812203820975	0.285124937795442	29.4404841480801	28.4476891339154	30.4332791622449	32.22	23.73	43.27	0.869561561530963	0.899908363295189	0.930255165059415	0.847242303921436	0.876810186611769	0.906378069302102	0.864908812479353	0.894576176499198	0.925653806077936	0.741844220138837	35.5108522776241	0.105006388771391	104.188727966339	0.207860635724903	0.21093990250379	0.204994598027656	0.176982540963345	0.179983086677181	0.174189773150158	0.235215935619542	0.222555645368093	0.208671568475322	0.000354014351917996	0.000345685255869656	0.00650546395906387
160	21.1579515660655	0.26	0.741992652079204	0.715353465139844	0.768631839018564	0.293102365123929	30.0339335569551	29.0405934144398	31.0272736994703	31.94	23.66	43.41	0.895337607923061	0.925962835664148	0.956588063405234	0.87247228656928	0.90231540076165	0.932158514954019	0.889090502354351	0.921640835670084	0.951756794628071	0.741992652079204	35.5923160616503	0.223493749804344	104.233899595945	0.207860635724903	0.21093990250379	0.204994598027656	0.176982540963345	0.179983086677181	0.174189773150158	0.235215935619542	0.222555645368093	0.208671568475322	0.000354014351917996	0.000345685255869656	0.00650546395906387
160	21.1579515660655	0.26	0.742051602868568	0.71524286307722	0.768860342659915	0.285534479143844	29.6963514035425	28.6959331204174	30.6967696866675	32.09	23.97	43.28	0.880704033808049	0.911407771990957	0.942111510173865	0.858152196194286	0.888069715975715	0.917987235757144	0.87707578796898	0.906914716049199	0.938441972178567	0.742051602868568	35.6405352478807	0.00402126773680892	104.159780357851	0.207860635724903	0.21093990250379	0.204994598027656	0.176982540963345	0.179983086677181	0.174189773150158	0.235215935619542	0.222555645368093	0.208671568475322	0.000354014351917996	0.000345685255869656	0.00650546395906387
160	21.1579515660655	0.26	0.742753697340091	0.7157179068772	0.769789487802982	0.284628115466542	29.4861320281178	28.4905844760949	30.4816795801407	32.14	23.75	43.35	0.872974492149976	0.90347887226782	0.933983252385664	0.850599167726236	0.880321686051302	0.910044204376369	0.868793658294305	0.897502337403409	0.930185756173115	0.742753697340091	35.6622442408055	-0.430449193911622	103.72557993651	0.207860635724903	0.21093990250379	0.204994598027656	0.176982540963345	0.179983086677181	0.174189773150158	0.235215935619542	0.222555645368093	0.208671568475322	0.000354014351917996	0.000345685255869656	0.00650546395906387
160	21.1579515660655	0.26	0.742821023684188	0.716227955791402	0.769414091576974	0.291285507418015	29.7931634671991	28.8034488018683	30.7828781325299	31.73	23.5	43.43	0.893845889209685	0.924559307980534	0.955272726751383	0.87110711409952	0.901039206323226	0.930971298546931	0.888214111718804	0.920459503818258	0.950430397835842	0.742821023684188	35.5455855346248	0.258860729672072	104.271942025314	0.207860635724903	0.21093990250379	0.204994598027656	0.176982540963345	0.179983086677181	0.174189773150158	0.235215935619542	0.222555645368093	0.208671568475322	0.000354014351917996	0.000345685255869656	0.00650546395906387
160	21.1579515660655	0.26	0.742838938659523	0.71620289037274	0.769474986946307	0.295611403472142	30.0307327769436	29.0434793181386	31.0179862357487	32.5	23.58	44.11	0.880274268462369	0.910196779009987	0.940119289557606	0.857568766962147	0.886719466231769	0.915870165501391	0.873486460903005	0.904806855429803	0.933449778129164	0.742838938659523	35.9587097813606	0.142075594669025	104.463735287869	0.207860635724903	0.21093990250379	0.204994598027656	0.176982540963345	0.179983086677181	0.174189773150158	0.235215935619542	0.222555645368093	0.208671568475322	0.000354014351917996	0.000345685255869656	0.00650546395906387
160	21.1579515660655	0.26	0.742842305368944	0.716173185847483	0.769511424890405	0.290969718991873	29.6240528568486	28.6392027505368	30.6089029631604	31.47	23.31	43.01	0.8960200605184	0.926832561115769	0.957645061713137	0.873337409732108	0.90336989521408	0.933402380696052	0.89189131827905	0.92103409058346	0.95177553231411	0.742842305368944	35.1452996947094	-0.215052378639274	103.466989714053	0.207860635724903	0.21093990250379	0.204994598027656	0.176982540963345	0.179983086677181	0.174189773150158	0.235215935619542	0.222555645368093	0.208671568475322	0.000354014351917996	0.000345685255869656	0.00650546395906387
160	21.1579515660655	0.26	0.743001847456006	0.715976617431216	0.770027077480795	0.279935967770106	29.2148965267668	28.2170178831503	30.2127751703833	32.09	23.7	43.4	0.865986246936442	0.896611353567555	0.927236460198668	0.843810989572081	0.873651880952942	0.903492772333803	0.862629595928422	0.891020779446517	0.923471862865995	0.743001847456006	35.5712852120504	-0.0832711360052716	103.981101068555	0.207860635724903	0.21093990250379	0.204994598027656	0.176982540963345	0.179983086677181	0.174189773150158	0.235215935619542	0.222555645368093	0.208671568475322	0.000354014351917996	0.000345685255869656	0.00650546395906387
160	21.1579515660655	0.26	0.743011183243923	0.716238340040515	0.769784026447332	0.288931461879073	29.2366480882588	28.2598539103583	30.2134422661593	31.96	23.57	43.39	0.870748258885319	0.900845436046748	0.930942613208178	0.848503078247617	0.87783135677984	0.907159635312063	0.867161105483796	0.895550918126557	0.926617760779256	0.743011183243923	35.5175320778974	-0.296086987144156	103.661272447881	0.207860635724903	0.21093990250379	0.204994598027656	0.176982540963345	0.179983086677181	0.174189773150158	0.235215935619542	0.222555645368093	0.208671568475322	0.000354014351917996	0.000345685255869656	0.00650546395906387
160	21.1579515660655	0.26	0.743017448965904	0.715981733504761	0.770053164427048	0.285215768809862	29.5387660673198	28.5428786794935	30.5346534551461	31.85	23.61	43.15	0.882311246096002	0.91309590001935	0.943880553942698	0.859813693831521	0.889813387386689	0.919813080941857	0.876614584577219	0.909215127766112	0.939650920803728	0.743017448965904	35.3646857421406	0.186753932148279	104.120872087937	0.207860635724903	0.21093990250379	0.204994598027656	0.176982540963345	0.179983086677181	0.174189773150158	0.235215935619542	0.222555645368093	0.208671568475322	0.000354014351917996	0.000345685255869656	0.00650546395906387
160	21.1579515660655	0.26	0.743308351752495	0.716311400756664	0.770305302748326	0.285969206519641	29.1941492616511	28.211696160936	30.1766023623662	31.9	23.66	43.49	0.870735597506239	0.9010583715356	0.931381145564961	0.848512977896451	0.878061864336172	0.907610750775892	0.865747793018534	0.895371879736255	0.926871843106981	0.743308351752495	35.3945968748424	-0.119931122377163	103.801416173455	0.207860635724903	0.21093990250379	0.204994598027656	0.176982540963345	0.179983086677181	0.174189773150158	0.235215935619542	0.222555645368093	0.208671568475322	0.000354014351917996	0.000345685255869656	0.00650546395906387
160	21.1579515660655	0.26	0.74349550737744	0.717003061896594	0.769987952858286	0.291680062444274	29.447856789057	28.4705470619901	30.4251665161238	31.94	23.66	43.35	0.877584208202307	0.907709080096371	0.937833951990434	0.855169581528327	0.884525025542084	0.913880469555841	0.873935274816235	0.903586598044394	0.933719237631393	0.74349550737744	35.5779140569313	-0.513858148605632	103.537155229355	0.207860635724903	0.21093990250379	0.204994598027656	0.176982540963345	0.179983086677181	0.174189773150158	0.235215935619542	0.222555645368093	0.208671568475322	0.000354014351917996	0.000345685255869656	0.00650546395906387
160	21.1579515660655	0.26	0.743562606045905	0.716848006558446	0.770277205533364	0.28565436604246	29.3158879052629	28.3285768853097	30.3031989252161	31.85	23.76	43.45	0.875709487849927	0.906229821826893	0.936750155803859	0.853380613615076	0.883122738941305	0.912864864267534	0.871794665601399	0.902686977910123	0.931757718234312	0.743562606045905	35.472232935525	0.0399338980087303	104.004881943938	0.207860635724903	0.21093990250379	0.204994598027656	0.176982540963345	0.179983086677181	0.174189773150158	0.235215935619542	0.222555645368093	0.208671568475322	0.000354014351917996	0.000345685255869656	0.00650546395906387
160	21.1579515660655	0.26	0.744116717977161	0.717521772636502	0.770711663317821	0.287174912418323	29.5164751953291	28.5260996664457	30.5068507242124	32.11	23.72	43.34	0.874713058116827	0.905081542335951	0.935450026555076	0.852302937465043	0.881893382087014	0.911483826708985	0.870631429937097	0.9012880383484	0.93027942624279	0.744116717977161	35.6081650014975	-0.106002867287906	103.984356062722	0.207860635724903	0.21093990250379	0.204994598027656	0.176982540963345	0.179983086677181	0.174189773150158	0.235215935619542	0.222555645368093	0.208671568475322	0.000354014351917996	0.000345685255869656	0.00650546395906387
160	21.1579515660655	0.26	0.744631246218705	0.717602328192126	0.771660164245283	0.283762107787208	29.5196289059309	28.520826666318	30.5184311455438	32.32	23.72	43.46	0.869184073314147	0.899622987628201	0.930061901942254	0.846835512908221	0.876491778372481	0.906148043836741	0.863246510281303	0.895394358612987	0.925751881178742	0.744631246218705	35.6731879562439	-0.192517431926936	104.000313314381	0.207860635724903	0.21093990250379	0.204994598027656	0.176982540963345	0.179983086677181	0.174189773150158	0.235215935619542	0.222555645368093	0.208671568475322	0.000354014351917996	0.000345685255869656	0.00650546395906387
160	21.1579515660655	0.26	0.744633957031877	0.717738526347899	0.771529387715854	0.287867391953711	29.803824181857	28.8054959329538	30.8021524307603	32.18	23.82	43.48	0.881561323506443	0.912114089355206	0.942666855203969	0.858949989406644	0.888719101551622	0.918488213696601	0.87646127466782	0.907283166288567	0.936553261621252	0.744633957031877	35.7200026584927	0.282553133399725	104.478754841176	0.207860635724903	0.21093990250379	0.204994598027656	0.176982540963345	0.179983086677181	0.174189773150158	0.235215935619542	0.222555645368093	0.208671568475322	0.000354014351917996	0.000345685255869656	0.00650546395906387
160	21.1579515660655	0.26	0.744778023976956	0.718174788128055	0.771381259825858	0.295664743550478	29.8508749295795	28.8696599343361	30.8320899248229	31.9	23.47	43.61	0.891129809599216	0.921417313292573	0.95170481698593	0.868388004788426	0.897902565539261	0.927417126290096	0.884542139613023	0.70544751014037	0.945054807008263	0.744778023976956	35.5396096850281	0.295560656901007	104.267831781255	0.207860635724903	0.21093990250379	0.204994598027656	0.176982540963345	0.179983086677181	0.174189773150158	0.235215935619542	0.222555645368093	0.208671568475322	0.000354014351917996	0.000345685255869656	0.00650546395906387
160	21.1579515660655	0.26	0.744808706766855	0.718173012114501	0.771444401419208	0.292869952347345	29.9611073064513	28.9696197556064	30.9525948572962	32.07	23.49	43.07	0.889565105686297	0.920010542505786	0.950455979325275	0.866793303880377	0.896459373963563	0.926125444046749	0.882016698118253	0.915719264301798	0.945000807668021	0.744808706766855	35.5544446040965	-0.174053345441257	103.806199262112	0.207860635724903	0.21093990250379	0.204994598027656	0.176982540963345	0.179983086677181	0.174189773150158	0.235215935619542	0.222555645368093	0.208671568475322	0.000354014351917996	0.000345685255869656	0.00650546395906387
160	21.1579515660655	0.26	0.744909730111877	0.717994210547887	0.771825249675866	0.287422377283942	29.4778206858899	28.4893396494553	30.4663017223246	32.12	23.69	43.27	0.873339037462568	0.903640865708922	0.933942693955277	0.850960414055538	0.880485781873833	0.910011149692128	0.869808093911239	0.898203551251261	0.930248725193275	0.744909730111877	35.4984168624909	0.0828824263926962	104.084941301511	0.207860635724903	0.21093990250379	0.204994598027656	0.176982540963345	0.179983086677181	0.174189773150158	0.235215935619542	0.222555645368093	0.208671568475322	0.000354014351917996	0.000345685255869656	0.00650546395906387
160	21.1579515660655	0.26	0.745269409041843	0.718270383837623	0.772268434246064	0.28280614638409	29.6020362875543	28.5980850670461	30.6059875080625	32	23.55	43.15	0.879883282828379	0.910772060647921	0.941660838467462	0.857385341914365	0.887484317368237	0.91758329282211	0.874420331247304	2.90014280974873	0.936500625905653	0.745269409041843	35.366204738007	0.135869468743624	104.078013569212	0.207860635724903	0.21093990250379	0.204994598027656	0.176982540963345	0.179983086677181	0.174189773150158	0.235215935619542	0.222555645368093	0.208671568475322	0.000354014351917996	0.000345685255869656	0.00650546395906387
160	21.1579515660655	0.26	0.745341903744492	0.718354333050519	0.772329474438464	0.288717961301024	29.5773042652705	28.5886150959379	30.565993434603	31.9	23.26	43.15	0.882491880062817	0.91301137745414	0.943530874845463	0.859971078947081	0.88971173231	0.919452385672919	0.876286945021079	0.909156069617082	0.936652132385217	0.745341903744492	35.2930548524848	-0.0407455880134948	103.737877542197	0.207860635724903	0.21093990250379	0.204994598027656	0.176982540963345	0.179983086677181	0.174189773150158	0.235215935619542	0.222555645368093	0.208671568475322	0.000354014351917996	0.000345685255869656	0.00650546395906387
160	21.1579515660655	0.26	0.745364464538314	0.718488086086428	0.772240842990199	0.289251012881777	30.0348359370652	29.0321541823471	31.0375176917834	32.14	23.82	43.9	0.889409737639553	0.920127228005531	0.95084471837151	0.866610775763127	0.896540859760414	0.926470943757701	0.883734272463792	0.9144719285063	0.946732734236399	0.745364464538314	35.8376840021877	0.136839474429281	104.436763737867	0.207860635724903	0.21093990250379	0.204994598027656	0.176982540963345	0.179983086677181	0.174189773150158	0.235215935619542	0.222555645368093	0.208671568475322	0.000354014351917996	0.000345685255869656	0.00650546395906387
160	21.1579515660655	0.26	0.745403752434146	0.718767975314248	0.772039529554044	0.297715405641852	30.3005473142212	29.3094334354445	31.2916611929979	31.86	23.55	43.13	0.905751060101568	0.93637950770908	0.967007955316592	0.882651958422646	0.91249929778009	0.942346637137534	0.900025592369143	0.930566063393647	0.962894276866155	0.745403752434146	35.5086250583593	-0.00355927198728826	103.961748328516	0.207860635724903	0.21093990250379	0.204994598027656	0.176982540963345	0.179983086677181	0.174189773150158	0.235215935619542	0.222555645368093	0.208671568475322	0.000354014351917996	0.000345685255869656	0.00650546395906387
160	21.1579515660655	0.26	0.745614569100135	0.718484102843169	0.772745035357102	0.280459313742927	29.3930115890133	28.3903508763792	30.3956723016473	32.14	23.88	43.79	0.869802414159962	0.900521185908502	0.931239957657042	0.847506880869593	0.877438242297112	0.907369603724631	0.864086337632378	0.896038567355006	0.926459170394759	0.745614569100135	35.7228179085503	0.199993040986269	104.423130569998	0.207860635724903	0.21093990250379	0.204994598027656	0.176982540963345	0.179983086677181	0.174189773150158	0.235215935619542	0.222555645368093	0.208671568475322	0.000354014351917996	0.000345685255869656	0.00650546395906387
160	21.1579515660655	0.26	0.74564416995252	0.71890244518411	0.772385894720931	0.293917907914397	29.6994693596539	28.7191209868679	30.6798177324399	32.27	23.62	43.62	0.876480993913568	0.906400318970694	0.93631964402782	0.853963549951794	0.883114225454593	0.912264900957392	0.871577434429976	0.901020036027045	0.931581257350001	0.74564416995252	35.6947023284644	0.0568876684313894	104.174977746933	0.207860635724903	0.21093990250379	0.204994598027656	0.176982540963345	0.179983086677181	0.174189773150158	0.235215935619542	0.222555645368093	0.208671568475322	0.000354014351917996	0.000345685255869656	0.00650546395906387
160	21.1579515660655	0.26	0.745690088916275	0.718985771035084	0.772394406797467	0.292605786470443	30.0013326313732	29.0078803525718	30.9947849101745	32.13	23.74	42.97	0.88916642488384	0.919618302108167	0.950070179332493	0.866381209782521	0.896052746506602	0.925724283230683	0.885006297767	0.91616314301255	0.944634291950907	0.745690088916275	35.4953151453784	-0.493464724692243	103.548980010604	0.207860635724903	0.21093990250379	0.204994598027656	0.176982540963345	0.179983086677181	0.174189773150158	0.235215935619542	0.222555645368093	0.208671568475322	0.000354014351917996	0.000345685255869656	0.00650546395906387
160	21.1579515660655	0.26	0.745768061261547	0.718714818963513	0.772821303559581	0.283010843179002	29.310976915362	28.3173983414435	30.3045554892805	31.88	23.47	43.41	0.874601846943887	0.905289187827221	0.935976528710554	0.852289687749887	0.882194157161565	0.912098626573243	0.869991361733951	0.900526622315805	0.930832161027108	0.745768061261547	35.4190096413617	-0.230041116750843	103.668408823292	0.207860635724903	0.21093990250379	0.204994598027656	0.176982540963345	0.179983086677181	0.174189773150158	0.235215935619542	0.222555645368093	0.208671568475322	0.000354014351917996	0.000345685255869656	0.00650546395906387
160	21.1579515660655	0.26	0.745797820516611	0.718743917465581	0.772851723567641	0.287023602927922	29.7573850412478	28.7585570536961	30.7562130287994	32.17	23.81	43.76	0.880223199010384	0.910794676043194	0.941366153076005	0.857647661306742	0.887435055923654	0.917222450540566	0.874257118453726	0.906415168058631	0.936992369815665	0.745797820516611	35.714899085184	-0.325553044905818	103.867676636007	0.207860635724903	0.21093990250379	0.204994598027656	0.176982540963345	0.179983086677181	0.174189773150158	0.235215935619542	0.222555645368093	0.208671568475322	0.000354014351917996	0.000345685255869656	0.00650546395906387
160	21.1579515660655	0.26	0.74591895032495	0.719015995583597	0.772821905066304	0.293231070158496	30.0331496547407	29.04014386646	31.0261554430213	32.28	23.67	43.57	0.885900662913392	0.916193367045987	0.946486071178582	0.863135579822176	0.892649849130748	0.922164118439321	0.880524192579795	0.910215088878325	0.940196356422029	0.74591895032495	35.6232322006009	-0.20311858226178	103.925172960483	0.207860635724903	0.21093990250379	0.204994598027656	0.176982540963345	0.179983086677181	0.174189773150158	0.235215935619542	0.222555645368093	0.208671568475322	0.000354014351917996	0.000345685255869656	0.00650546395906387
160	21.1579515660655	0.26	0.745997528148962	0.718862798281391	0.773132258016532	0.282089406576871	29.1005368283944	28.1118472398681	30.0892264169207	32.03	23.52	43.59	0.864289044359731	0.894685964645494	0.925082884931258	0.842180289822812	0.871799648419391	0.90141900701597	0.859533213264595	0.889277292560323	0.918437242364136	0.745997528148962	35.399109592156	-0.289894395705487	103.657862674259	0.207860635724903	0.21093990250379	0.204994598027656	0.176982540963345	0.179983086677181	0.174189773150158	0.235215935619542	0.222555645368093	0.208671568475322	0.000354014351917996	0.000345685255869656	0.00650546395906387
160	21.1579515660655	0.26	0.746108936926035	0.719392223608628	0.772825650243442	0.288413484649837	29.4524339363242	28.4671884991106	30.4376793735378	32.01	23.72	43.82	0.8756837599703	0.905991053188938	0.936298346407575	0.85329060358194	0.88282287277047	0.912355141958999	0.870059961098734	0.901772940992779	0.931938907728159	0.746108936926035	35.5138089085046	-0.281740100144619	103.753001492039	0.207860635724903	0.21093990250379	0.204994598027656	0.176982540963345	0.179983086677181	0.174189773150158	0.235215935619542	0.222555645368093	0.208671568475322	0.000354014351917996	0.000345685255869656	0.00650546395906387
160	21.1579515660655	0.26	0.746242441402205	0.719251775000424	0.773233107803985	0.287364990827845	29.7594273755301	28.7613633861853	30.7574913648749	32.17	23.56	43.86	0.880545777274698	0.911102083645406	0.941658390016114	0.857965514440966	0.887738250613638	0.91751098678631	0.87490515537515	0.905456719954736	0.936277147187757	0.746242441402205	35.7079800394822	-0.000946043866112577	104.190230620299	0.207860635724903	0.21093990250379	0.204994598027656	0.176982540963345	0.179983086677181	0.174189773150158	0.235215935619542	0.222555645368093	0.208671568475322	0.000354014351917996	0.000345685255869656	0.00650546395906387
160	21.1579515660655	0.26	0.746305650691255	0.719582598742086	0.773028702640424	0.293255318741064	29.8735750031993	28.8859031174549	30.8612468889436	32.1	23.7	43	0.886024681539303	0.916319793465477	0.946614905391652	0.863328944352095	0.892848039636003	0.922367134919911	0.883241190263045	0.911548451334358	0.942429054847463	0.746305650691255	35.5012955957595	-0.0581044249802129	103.962387265546	0.207860635724903	0.21093990250379	0.204994598027656	0.176982540963345	0.179983086677181	0.174189773150158	0.235215935619542	0.222555645368093	0.208671568475322	0.000354014351917996	0.000345685255869656	0.00650546395906387
160	21.1579515660655	0.26	0.746332836704882	0.719335002126472	0.773330671283292	0.284427414726594	29.6631501612114	28.6611320806868	30.6651682417359	31.8	23.72	43.25	0.887416635574332	0.91844149220946	0.949466348844588	0.864810891784547	0.895045431975185	0.925279972165823	0.881594705834688	0.915485891990364	0.944941527443701	0.746332836704882	35.5173513614912	-0.250912795784256	103.769087280252	0.207860635724903	0.21093990250379	0.204994598027656	0.176982540963345	0.179983086677181	0.174189773150158	0.235215935619542	0.222555645368093	0.208671568475322	0.000354014351917996	0.000345685255869656	0.00650546395906387
160	21.1579515660655	0.26	0.746379608545352	0.719213805584373	0.77354541150633	0.28413135814258	29.5140893405533	28.5163809117001	30.5117977694066	32.25	23.8	43.73	0.870823935412767	0.901291629861748	0.93175932431073	0.848459755892881	0.878144990236547	0.907830224580213	0.866549317263872	0.897528729732914	0.926501621833871	0.746379608545352	35.6785623754031	0.462020348040458	104.638249986913	0.207860635724903	0.21093990250379	0.204994598027656	0.176982540963345	0.179983086677181	0.174189773150158	0.235215935619542	0.222555645368093	0.208671568475322	0.000354014351917996	0.000345685255869656	0.00650546395906387
160	21.1579515660655	0.26	0.74644885844005	0.719755971767066	0.773141745113035	0.290540054424489	29.4870145413663	28.5056984831523	30.4683305995804	32.34	23.73	43.89	0.868193583744851	0.898081372878339	0.927969162011827	0.845862595663298	0.874981634744471	0.904100673825644	0.861867046628477	0.892064243613228	0.923630593227455	0.74644885844005	35.8160081176711	-0.12453613457439	104.143580657018	0.207860635724903	0.21093990250379	0.204994598027656	0.176982540963345	0.179983086677181	0.174189773150158	0.235215935619542	0.222555645368093	0.208671568475322	0.000354014351917996	0.000345685255869656	0.00650546395906387
160	21.1579515660655	0.26	0.746449837542051	0.719363961722261	0.773535713361841	0.284706292611943	29.4919643078781	28.4964109610581	30.4875176546981	31.88	23.55	43.05	0.880141377764809	0.91089008136492	0.941638784965031	0.857688058818488	0.887652331114082	0.917616603409676	0.876677277581224	0.907784118332095	0.938085844544227	0.746449837542051	35.2838993414462	0.240184697529019	104.105519551452	0.207860635724903	0.21093990250379	0.204994598027656	0.176982540963345	0.179983086677181	0.174189773150158	0.235215935619542	0.222555645368093	0.208671568475322	0.000354014351917996	0.000345685255869656	0.00650546395906387
160	21.1579515660655	0.26	0.746548353381747	0.719719843482748	0.773376863280746	0.293066713048	29.900812393084	28.9117899996404	30.8898347865276	32.02	23.79	43.3	0.889035307702526	0.919447669852734	0.949860032002942	0.866295830246228	0.895930314153001	0.925564798059774	0.884046398828201	0.914406721738431	0.945702212294915	0.746548353381747	35.5261344121115	0.236831537273122	104.263368101157	0.207860635724903	0.21093990250379	0.204994598027656	0.176982540963345	0.179983086677181	0.174189773150158	0.235215935619542	0.222555645368093	0.208671568475322	0.000354014351917996	0.000345685255869656	0.00650546395906387
160	21.1579515660655	0.26	0.746567822261849	0.719726042395653	0.773409602128045	0.288151268425722	29.7553636475492	28.7593483239602	30.7513789711382	32.09	23.7	43.43	0.882519075922504	0.913083138538835	0.943647201155165	0.85991878932594	0.889700141864347	0.919481494402754	0.877770088729712	0.909158961615327	0.938652556925836	0.746567822261849	35.5697477372076	-0.246996607712512	103.848211129364	0.207860635724903	0.21093990250379	0.204994598027656	0.176982540963345	0.179983086677181	0.174189773150158	0.235215935619542	0.222555645368093	0.208671568475322	0.000354014351917996	0.000345685255869656	0.00650546395906387
160	21.1579515660655	0.26	0.746642137680018	0.719814281306286	0.77346999405375	0.290433865294559	29.7928726875084	28.8011223403439	30.784623034673	31.98	23.71	43.4	0.886669789177495	0.917201761537658	0.947733733897822	0.864006457962652	0.893758031339241	0.923509604715829	0.882439586128668	0.911341778013276	0.943962048910916	0.746642137680018	35.6017249321577	0.00873032248108414	104.114914851103	0.207860635724903	0.21093990250379	0.204994598027656	0.176982540963345	0.179983086677181	0.174189773150158	0.235215935619542	0.222555645368093	0.208671568475322	0.000354014351917996	0.000345685255869656	0.00650546395906387
160	21.1579515660655	0.26	0.746694243551958	0.719657472097695	0.773731015006221	0.288287529807944	29.3029712422134	28.3224247600033	30.2835177244235	32.18	23.83	43.55	0.86674224058611	0.896749595612781	0.926756950639453	0.844510476381698	0.873748148785195	0.902985821188691	0.862426307409603	0.891978549907708	0.921918144705969	0.746694243551958	35.5525876584855	-0.149877458093513	103.89959401781	0.207860635724903	0.21093990250379	0.204994598027656	0.176982540963345	0.179983086677181	0.174189773150158	0.235215935619542	0.222555645368093	0.208671568475322	0.000354014351917996	0.000345685255869656	0.00650546395906387
160	21.1579515660655	0.26	0.74690745276505	0.720337519698093	0.773477385832006	0.29216191420739	29.3986100074898	28.4240712235119	30.3731487914676	32.18	23.54	43.28	0.869813248776224	0.899635392799316	0.929457536822408	0.847502119757375	0.876559311414135	0.905616503070896	0.86542271007503	0.894762995173308	0.924637021492079	0.74690745276505	35.4813559992129	0.0529217312088145	104.01806173814	0.207860635724903	0.21093990250379	0.204994598027656	0.176982540963345	0.179983086677181	0.174189773150158	0.235215935619542	0.222555645368093	0.208671568475322	0.000354014351917996	0.000345685255869656	0.00650546395906387
160	21.1579515660655	0.26	0.746946973824801	0.71998614086166	0.773907806787943	0.290083735058726	30.0272474144801	29.026845384813	31.0276494441473	32.18	23.72	43.19	0.888221659873899	0.918833968567874	0.949446277261849	0.86543778801281	0.895264856996739	0.925091925980669	0.88357008180891	0.915182207117522	0.944878951533567	0.746946973824801	35.5563728224823	-0.396320966718653	103.729326957517	0.207860635724903	0.21093990250379	0.204994598027656	0.176982540963345	0.179983086677181	0.174189773150158	0.235215935619542	0.222555645368093	0.208671568475322	0.000354014351917996	0.000345685255869656	0.00650546395906387
160	21.1579515660655	0.26	0.746989290597506	0.720101642889035	0.773876938305977	0.292857417245897	29.8933065509553	28.9040327565964	30.8825803453141	31.77	23.55	42.55	0.895806955077118	0.926466979334804	0.957127003592491	0.87300067840962	0.902880131594611	0.932759584779601	0.891217282026052	0.921922462512818	0.952946692129694	0.746989290597506	35.2808009708836	0.135463786943065	103.971569128799	0.207860635724903	0.21093990250379	0.204994598027656	0.176982540963345	0.179983086677181	0.174189773150158	0.235215935619542	0.222555645368093	0.208671568475322	0.000354014351917996	0.000345685255869656	0.00650546395906387
160	21.1579515660655	0.26	0.747105336695281	0.720311299270664	0.773899374119899	0.292485499770575	29.6795880433738	28.6965042451643	30.6626718415834	31.87	23.53	42.98	0.886503287104728	0.916873084455882	0.947242881807035	0.863890420123056	0.893485546699998	0.92308067327694	0.881286496769785	0.913290161269804	0.943529200740181	0.747105336695281	35.2832381632981	0.334512843847962	104.170100032815	0.207860635724903	0.21093990250379	0.204994598027656	0.176982540963345	0.179983086677181	0.174189773150158	0.235215935619542	0.222555645368093	0.208671568475322	0.000354014351917996	0.000345685255869656	0.00650546395906387
160	21.1579515660655	0.26	0.747215576316163	0.720182189169672	0.774248963462654	0.279319151878749	29.2686985137494	28.2674503971203	30.2699466303786	31.71	23.53	43	0.877774717890756	0.90886596491749	0.939957211944224	0.855453333086396	0.885753944800006	0.916054556513617	0.872392533071656	0.905395571319858	0.935587318362052	0.747215576316163	35.2122043020197	0.310552315691818	104.109768892518	0.207860635724903	0.21093990250379	0.204994598027656	0.176982540963345	0.179983086677181	0.174189773150158	0.235215935619542	0.222555645368093	0.208671568475322	0.000354014351917996	0.000345685255869656	0.00650546395906387
160	21.1579515660655	0.26	0.747253231003067	0.720241244807897	0.774265217198237	0.286682647955646	29.6979846090936	28.7003193796605	30.6956498385266	32.06	23.65	43.4	0.881481688816747	0.912123286203904	0.942764883591062	0.858919609420454	0.888776915810023	0.918634222199592	0.875108850050129	0.907568186004191	0.937285087359556	0.747253231003067	35.5787520540622	0.330144461585478	104.404511436218	0.207860635724903	0.21093990250379	0.204994598027656	0.176982540963345	0.179983086677181	0.174189773150158	0.235215935619542	0.222555645368093	0.208671568475322	0.000354014351917996	0.000345685255869656	0.00650546395906387
160	21.1579515660655	0.26	0.747301198950384	0.720104895875075	0.774497502025694	0.282627771961295	29.650931094815	28.6448792405974	30.6569829490326	32	23.77	43.38	0.881399661970483	0.912355762597902	0.943311863225321	0.85886410344606	0.889028720882054	0.919193338318048	0.877784739471062	0.909898246385551	0.937358395180538	0.747301198950384	35.6303074262823	-0.362162311415245	103.791162528106	0.207860635724903	0.21093990250379	0.204994598027656	0.176982540963345	0.179983086677181	0.174189773150158	0.235215935619542	0.222555645368093	0.208671568475322	0.000354014351917996	0.000345685255869656	0.00650546395906387
160	21.1579515660655	0.26	0.747527225363665	0.720854795731826	0.774199654995504	0.294808539294247	29.9412492760555	28.9550366058854	30.9274619462255	31.81	23.59	43.51	0.896249257560472	0.926775634904335	0.957302012248199	0.873414461424347	0.903163082360001	0.932911703295654	0.890367646767701	0.922125079566436	0.952179320718764	0.747527225363665	35.4690225371208	-0.0564254015618207	103.913212090353	0.207860635724903	0.21093990250379	0.204994598027656	0.176982540963345	0.179983086677181	0.174189773150158	0.235215935619542	0.222555645368093	0.208671568475322	0.000354014351917996	0.000345685255869656	0.00650546395906387
160	21.1579515660655	0.26	0.747619022296029	0.720899498861161	0.774338545730896	0.288441249976249	29.6547741867688	28.662827145168	30.6467212283696	32.3	23.69	43.7	0.87406537646366	0.904314540649649	0.934563704835637	0.851599575843569	0.88107125620532	0.910542936567071	0.868073558574286	0.898173539631982	0.930506250376023	0.747619022296029	35.7603646826891	0.0603871906479195	104.285358695255	0.207860635724903	0.21093990250379	0.204994598027656	0.176982540963345	0.179983086677181	0.174189773150158	0.235215935619542	0.222555645368093	0.208671568475322	0.000354014351917996	0.000345685255869656	0.00650546395906387
160	21.1579515660655	0.26	0.747703527037126	0.720702593447573	0.774704460626678	0.283534339993681	29.4333769512905	28.4369347388519	30.4298191637291	32.07	23.7	43.3	0.873238926879418	0.903837587961494	0.934436249043569	0.85088552018341	0.88070090844694	0.910516296710469	0.869198271540691	0.898786022541693	0.930472328990722	0.747703527037126	35.5346618544075	0.149635617737417	104.198936126499	0.207860635724903	0.21093990250379	0.204994598027656	0.176982540963345	0.179983086677181	0.174189773150158	0.235215935619542	0.222555645368093	0.208671568475322	0.000354014351917996	0.000345685255869656	0.00650546395906387
160	21.1579515660655	0.26	0.747718249157921	0.720699401646308	0.774737096669533	0.285975745126035	29.7950207106877	28.7923628990224	30.797678522353	32.46	23.81	43.87	0.873613031792158	0.904035506452227	0.934457981112295	0.851093456917071	0.880731715716042	0.910369974515013	0.867758703889242	0.898393095442283	0.929671813296081	0.747718249157921	35.825857337264	0.169413666563676	104.456095139975	0.207860635724903	0.21093990250379	0.204994598027656	0.176982540963345	0.179983086677181	0.174189773150158	0.235215935619542	0.222555645368093	0.208671568475322	0.000354014351917996	0.000345685255869656	0.00650546395906387
160	21.1579515660655	0.26	0.747824539673588	0.720732677043485	0.774916402303692	0.285891074044463	30.1968320724346	29.1804418363714	31.2132223084979	31.99	23.8	43.34	0.898251377906128	0.929538564548251	0.960825751190373	0.875290571606126	0.905778005473211	0.936265439340296	0.893363939621262	0.925346245312121	0.955268124076287	0.747824539673588	35.6051532799919	0.0975319202690822	104.224146774337	0.207860635724903	0.21093990250379	0.204994598027656	0.176982540963345	0.179983086677181	0.174189773150158	0.235215935619542	0.222555645368093	0.208671568475322	0.000354014351917996	0.000345685255869656	0.00650546395906387
160	21.1579515660655	0.26	0.747840720509423	0.721204284801864	0.774477156216983	0.291960139377845	29.4137370028978	28.4382208934699	30.3892531123257	31.83	23.29	43.22	0.879627285405821	0.909801134551312	0.939974983696803	0.857206520013168	0.88661126978679	0.916016019560412	0.873657099405323	0.905766013250101	0.934805409281773	0.747840720509423	35.299185277823	-0.189401604534085	103.593374139336	0.207860635724903	0.21093990250379	0.204994598027656	0.176982540963345	0.179983086677181	0.174189773150158	0.235215935619542	0.222555645368093	0.208671568475322	0.000354014351917996	0.000345685255869656	0.00650546395906387
160	21.1579515660655	0.26	0.747887898233931	0.720696180225584	0.775079616242277	0.286018051688813	29.6772194755629	28.6786293433071	30.6758096078186	31.83	23.54	43.53	0.887145532571632	0.918035948012897	0.948926363454162	0.864534379411456	0.894637474295857	0.924740569180257	0.881717744282275	0.913614499635165	0.943554494144574	0.747887898233931	35.4385321261808	-0.121721579653041	103.84775209483	0.207860635724903	0.21093990250379	0.204994598027656	0.176982540963345	0.179983086677181	0.174189773150158	0.235215935619542	0.222555645368093	0.208671568475322	0.000354014351917996	0.000345685255869656	0.00650546395906387
160	21.1579515660655	0.26	0.748068586516545	0.720957680902437	0.775179492130654	0.288953954143011	29.8185777185615	28.8223958464271	30.8147595906959	32.05	23.43	43.31	0.885593673470569	0.916202244953972	0.946810816437375	0.86293180125587	0.892757115635693	0.922582430015516	0.879407302102	0.90980925238778	0.942477065860432	0.748068586516545	35.4019033813374	-0.159585033679847	103.764206264293	0.207860635724903	0.21093990250379	0.204994598027656	0.176982540963345	0.179983086677181	0.174189773150158	0.235215935619542	0.222555645368093	0.208671568475322	0.000354014351917996	0.000345685255869656	0.00650546395906387
160	21.1579515660655	0.26	0.748120232930027	0.721168459628502	0.775072006231552	0.28778108907668	29.4220133126441	28.436266957113	30.4077596681751	32.16	23.57	43.66	0.870852907852208	0.901041120721837	0.931229333591465	0.848525105088538	0.877939322193023	0.907353539297508	0.865262820844168	0.895418480607459	0.926471324467728	0.748120232930027	35.5918210879272	-0.234748350036559	103.789425379782	0.207860635724903	0.21093990250379	0.204994598027656	0.176982540963345	0.179983086677181	0.174189773150158	0.235215935619542	0.222555645368093	0.208671568475322	0.000354014351917996	0.000345685255869656	0.00650546395906387
160	21.1579515660655	0.26	0.748264350423037	0.721219314841623	0.775309386004451	0.28754454379103	29.8649301973959	28.8637667970235	30.8660935977684	32.11	23.57	43.48	0.88519928431057	0.915903146759287	0.946607009208004	0.862522491224614	0.892439790525315	0.922357089826015	0.881214428610448	0.911478725350937	0.940491028414283	0.748264350423037	35.5282494827215	-0.160704977768074	103.897175888764	0.207860635724903	0.21093990250379	0.204994598027656	0.176982540963345	0.179983086677181	0.174189773150158	0.235215935619542	0.222555645368093	0.208671568475322	0.000354014351917996	0.000345685255869656	0.00650546395906387
160	21.1579515660655	0.26	0.748280916474868	0.721170582753161	0.775391250196576	0.290282837358154	29.7540651127808	28.7632435461685	30.744886679393	32	23.53	43.12	0.885190062262529	0.915682638763255	0.946175215263981	0.862559826772456	0.892272848444983	0.92198587011751	0.880785090415283	0.91001693818948	0.940053621359864	0.748280916474868	35.3194603701027	0.504411275027663	104.401986536248	0.207860635724903	0.21093990250379	0.204994598027656	0.176982540963345	0.179983086677181	0.174189773150158	0.235215935619542	0.222555645368093	0.208671568475322	0.000354014351917996	0.000345685255869656	0.00650546395906387
160	21.1579515660655	0.26	0.748297911105602	0.721191536465628	0.775404285745576	0.289102879171265	29.8574622558099	28.8603427109598	30.85458180066	32.2	23.63	43.5	0.882731687899823	0.913229905737313	0.943728123574802	0.860082724244462	0.889798424543696	0.919514124842931	0.876819891091537	0.907721197160901	0.938994289801337	0.748297911105602	35.6371247757433	0.00290172676212206	104.130560973109	0.207860635724903	0.21093990250379	0.204994598027656	0.176982540963345	0.179983086677181	0.174189773150158	0.235215935619542	0.222555645368093	0.208671568475322	0.000354014351917996	0.000345685255869656	0.00650546395906387
160	21.1579515660655	0.26	0.74842763721759	0.721328108867803	0.775527165567377	0.280631340868262	29.6326364886105	28.6222323135224	30.6430406636985	32.28	23.82	43.63	0.873214209716833	0.904039872564494	0.934865535412156	0.85077606365879	0.880809629083374	0.910843194507958	0.867292595751326	0.898397231857862	0.92896528341566	0.74842763721759	35.7054605536101	0.172737438245708	104.374030044052	0.207860635724903	0.21093990250379	0.204994598027656	0.176982540963345	0.179983086677181	0.174189773150158	0.235215935619542	0.222555645368093	0.208671568475322	0.000354014351917996	0.000345685255869656	0.00650546395906387
160	21.1579515660655	0.26	0.748442228212211	0.721339531300908	0.775544925123515	0.281585227320902	29.3338148115745	28.3359575838369	30.3316720393121	32.14	23.53	43.15	0.868302810257795	0.89888029233219	0.929457774406585	0.84604821983005	0.87584200141213	0.905635782994211	0.863854578036748	0.892832146109813	0.924778295300408	0.748442228212211	35.4313434884088	-0.167385264965008	103.848580562067	0.207860635724903	0.21093990250379	0.204994598027656	0.176982540963345	0.179983086677181	0.174189773150158	0.235215935619542	0.222555645368093	0.208671568475322	0.000354014351917996	0.000345685255869656	0.00650546395906387
160	21.1579515660655	0.26	0.748458566649424	0.721646693532427	0.775270439766422	0.289544763923116	29.7683173987774	28.7752426082363	30.7613921893184	32.38	23.72	43.37	0.875261124209847	0.905467637823902	0.935674151437957	0.852731344463839	0.88216032314598	0.91158930182812	0.870237480656016	0.900754641851636	0.931398895371357	0.748458566649424	35.6211796141104	0.108730096547086	104.252014622549	0.207860635724903	0.21093990250379	0.204994598027656	0.176982540963345	0.179983086677181	0.174189773150158	0.235215935619542	0.222555645368093	0.208671568475322	0.000354014351917996	0.000345685255869656	0.00650546395906387
160	21.1579515660655	0.26	0.748463731135778	0.72147161292766	0.775455849343896	0.283551190688126	29.4828211943445	28.4847464839569	30.4808959047321	32.15	23.71	43.73	0.872418226169926	0.902986817289803	0.933555408409679	0.850051499675554	0.879836384888806	0.909621270102058	0.866642746812717	0.898473602396255	0.928726157720709	0.748463731135778	35.6321737783628	0.0973342326437942	104.258240597428	0.207860635724903	0.21093990250379	0.204994598027656	0.176982540963345	0.179983086677181	0.174189773150158	0.235215935619542	0.222555645368093	0.208671568475322	0.000354014351917996	0.000345685255869656	0.00650546395906387
160	21.1579515660655	0.26	0.748554519283398	0.72150770441476	0.775601334152036	0.288908635808209	29.9543629431685	28.9535343696547	30.9551915166823	32.49	23.92	43.98	0.877746510303559	0.908087323849781	0.938428137396003	0.85510915305219	0.884667467519828	0.914225781987466	0.87343780994793	0.904137714168376	0.935047948776713	0.748554519283398	35.8346893297943	-0.109330757350109	104.22687720156	0.207860635724903	0.21093990250379	0.204994598027656	0.176982540963345	0.179983086677181	0.174189773150158	0.235215935619542	0.222555645368093	0.208671568475322	0.000354014351917996	0.000345685255869656	0.00650546395906387
160	21.1579515660655	0.26	0.748574934253499	0.721966538942066	0.775183329564932	0.294866544273125	29.994787013558	29.0069487130383	30.9826253140777	32.09	23.67	43.48	0.890050088987537	0.920360949187998	0.950671809388459	0.867255936156966	0.896790536247593	0.926325136338221	0.88378376495073	0.91682972465905	0.946458289946789	0.748574934253499	35.6167725511276	-0.0531398858182953	104.090272573208	0.207860635724903	0.21093990250379	0.204994598027656	0.176982540963345	0.179983086677181	0.174189773150158	0.235215935619542	0.222555645368093	0.208671568475322	0.000354014351917996	0.000345685255869656	0.00650546395906387
160	21.1579515660655	0.26	0.748580033197601	0.721890889238317	0.775269177156885	0.292794547950716	29.6351330643948	28.6542542449057	30.616011883884	31.88	23.53	43.69	0.884967133331155	0.915260907847477	0.9455546823638	0.862389957166304	0.891910880513139	0.921431803859973	0.881343979962499	0.910776999723786	0.940092983690309	0.748580033197601	35.5280362534372	0.308653318654936	104.304787012429	0.207860635724903	0.21093990250379	0.204994598027656	0.176982540963345	0.179983086677181	0.174189773150158	0.235215935619542	0.222555645368093	0.208671568475322	0.000354014351917996	0.000345685255869656	0.00650546395906387
160	21.1579515660655	0.26	0.748645909428133	0.721480307621661	0.775811511234604	0.283604182402626	29.4062095228904	28.4108581486009	30.4015608971799	31.78	23.41	43.28	0.880232996792989	0.911071245974703	0.941909495156416	0.857818826747638	0.8878718136595	0.917924800571362	0.875864378303725	0.90486038646497	0.936255334897039	0.748645909428133	35.314896995983	0.0815230930887165	103.937392979376	0.207860635724903	0.21093990250379	0.204994598027656	0.176982540963345	0.179983086677181	0.174189773150158	0.235215935619542	0.222555645368093	0.208671568475322	0.000354014351917996	0.000345685255869656	0.00650546395906387
160	21.1579515660655	0.26	0.748723643354099	0.721819956540807	0.775627330167392	0.28625704535776	29.4326426138664	28.4428613012862	30.4224239264466	31.91	23.33	43.51	0.87770993145911	0.908253303267662	0.938796675076215	0.85530689073619	0.885070660562451	0.914834430388712	0.873092518123048	0.901175302201309	0.933138230590484	0.748723643354099	35.4693753926498	0.155562031247047	104.111957154479	0.207860635724903	0.21093990250379	0.204994598027656	0.176982540963345	0.179983086677181	0.174189773150158	0.235215935619542	0.222555645368093	0.208671568475322	0.000354014351917996	0.000345685255869656	0.00650546395906387
160	21.1579515660655	0.26	0.748730869253558	0.721914952597783	0.775546785909334	0.281568185448202	29.5566500906299	28.5511702559334	30.5621299253265	31.99	23.8	43.57	0.878846430245354	0.909796557875345	0.940746685505336	0.856381129792252	0.886540102230231	0.91669907466821	0.873957919953726	0.903776026858929	0.935317486800008	0.748730869253558	35.6719175708831	-0.0631060610964672	104.098278979588	0.207860635724903	0.21093990250379	0.204994598027656	0.176982540963345	0.179983086677181	0.174189773150158	0.235215935619542	0.222555645368093	0.208671568475322	0.000354014351917996	0.000345685255869656	0.00650546395906387
160	21.1579515660655	0.26	0.748930497582244	0.721733521643993	0.776127473520496	0.284728659172137	29.7222695129174	28.718996901626	30.7255421242087	32.29	23.8	43.78	0.875968814033914	0.906570005380394	0.937171196726874	0.853456935821003	0.883271694726367	0.913086453631731	0.869907116500076	0.902372572353761	0.933940761079203	0.748930497582244	35.7692272399064	0.056076646432968	104.345511965277	0.207860635724903	0.21093990250379	0.204994598027656	0.176982540963345	0.179983086677181	0.174189773150158	0.235215935619542	0.222555645368093	0.208671568475322	0.000354014351917996	0.000345685255869656	0.00650546395906387
160	21.1579515660655	0.26	0.748986884916753	0.721819552921838	0.776154216911668	0.28316233205475	29.4331645929556	28.4358164212827	30.4305127646285	32.26	23.76	43.37	0.868027151198272	0.898472040818608	0.928916930438943	0.845729767659875	0.875392606419576	0.905055445179276	0.863159729756425	0.893016715017388	0.924519985383636	0.748986884916753	35.5937323212099	-0.197211794661527	103.955199068623	0.207860635724903	0.21093990250379	0.204994598027656	0.176982540963345	0.179983086677181	0.174189773150158	0.235215935619542	0.222555645368093	0.208671568475322	0.000354014351917996	0.000345685255869656	0.00650546395906387
160	21.1579515660655	0.26	0.749213218936262	0.722020561316716	0.776405876555808	0.287142950864106	29.6538725717906	28.6588092244128	30.6489359191684	31.9	23.49	43.42	0.884737447972553	0.915456442597777	0.946175437223002	0.862160531900191	0.892095632766798	0.922030733633405	0.880326088835165	0.909242151503355	0.940549334726437	0.749213218936262	35.463052987814	-0.0162383749712278	103.9743000182	0.207860635724903	0.21093990250379	0.204994598027656	0.176982540963345	0.179983086677181	0.174189773150158	0.235215935619542	0.222555645368093	0.208671568475322	0.000354014351917996	0.000345685255869656	0.00650546395906387
160	21.1579515660655	0.26	0.74924665529777	0.722193801817646	0.776299508777894	0.288161648898976	29.5876624678927	28.5972857449467	30.5780391908386	32.14	23.7	43.41	0.876191210727843	0.906535327567954	0.936879444408066	0.853732647589612	0.883298982987061	0.912865318384511	0.870880389439424	0.90209049897431	0.933063386537978	0.74924665529777	35.4674790697156	0.076525967113469	104.101900917763	0.207860635724903	0.21093990250379	0.204994598027656	0.176982540963345	0.179983086677181	0.174189773150158	0.235215935619542	0.222555645368093	0.208671568475322	0.000354014351917996	0.000345685255869656	0.00650546395906387
160	21.1579515660655	0.26	0.749268087419611	0.722477996355748	0.776058178483474	0.293831814364713	29.9372239002018	28.9488224844683	30.9256253159352	32.05	23.81	43.24	0.889393712875395	0.919760336782882	0.95012696069037	0.866633327894768	0.896222842586516	0.925812357278264	0.886449262549643	0.915380303399911	0.946743981988549	0.749268087419611	35.5351285681275	-0.134934571556316	103.930758957502	0.207860635724903	0.21093990250379	0.204994598027656	0.176982540963345	0.179983086677181	0.174189773150158	0.235215935619542	0.222555645368093	0.208671568475322	0.000354014351917996	0.000345685255869656	0.00650546395906387
160	21.1579515660655	0.26	0.749385366433784	0.722132554921663	0.776638177945904	0.283706703327321	29.4552828363247	28.4585218986621	30.4520437739872	31.83	23.58	43.26	0.880249786863494	0.911080573018011	0.941911359172529	0.857813072276371	0.887858011549959	0.917902950823547	0.876382200725105	0.905743161194596	0.938335765277293	0.749385366433784	35.3793881607136	0.0286215641681855	103.924187688164	0.207860635724903	0.21093990250379	0.204994598027656	0.176982540963345	0.179983086677181	0.174189773150158	0.235215935619542	0.222555645368093	0.208671568475322	0.000354014351917996	0.000345685255869656	0.00650546395906387
160	21.1579515660655	0.26	0.749425833591239	0.722669356023937	0.776182311158541	0.296580159567214	29.8747322366512	28.8948870830028	30.8545773902997	31.99	23.62	43.5	0.889286679865434	0.919442992328856	0.949599304792277	0.866552395202409	0.895937772704751	0.925323150207092	0.884663689981445	0.91366209253342	0.944685108732923	0.749425833591239	35.5061524857864	-0.25043987280143	103.724653733116	0.207860635724903	0.21093990250379	0.204994598027656	0.176982540963345	0.179983086677181	0.174189773150158	0.235215935619542	0.222555645368093	0.208671568475322	0.000354014351917996	0.000345685255869656	0.00650546395906387
160	21.1579515660655	0.26	0.749457740832861	0.722477971237795	0.776437510427928	0.284908231051587	29.1346552421065	28.1516508854102	30.1176595988028	31.9	23.4	43.49	0.868947676414302	0.899289746054667	0.929631815695033	0.846771675212743	0.876339399295757	0.905907123378771	0.864373309133023	0.89418002699808	0.925143467179762	0.749457740832861	35.2958793874234	-0.0978592258250158	103.732764912075	0.207860635724903	0.21093990250379	0.204994598027656	0.176982540963345	0.179983086677181	0.174189773150158	0.235215935619542	0.222555645368093	0.208671568475322	0.000354014351917996	0.000345685255869656	0.00650546395906387
160	21.1579515660655	0.26	0.7494963233699	0.722344067882194	0.776648578857605	0.285966552964406	29.6331869889225	28.6359527365561	30.6304212412888	31.56	23.28	43.28	0.893347606522017	0.924458037548674	0.95556846857533	0.870693321294284	0.901014826965468	0.931336332636653	0.887363428288371	2.82292149941608	0.950600613795881	0.7494963233699	35.2007654380474	-0.208484173845627	103.4890089503	0.207860635724903	0.21093990250379	0.204994598027656	0.176982540963345	0.179983086677181	0.174189773150158	0.235215935619542	0.222555645368093	0.208671568475322	0.000354014351917996	0.000345685255869656	0.00650546395906387
160	21.1579515660655	0.26	0.749527753696745	0.722388649327935	0.776666858065554	0.283531437731682	29.9168966701333	28.9040780694554	30.9297152708112	32.31	24.16	43.49	0.88095291409509	0.911822104787589	0.942691295480088	0.858303081452743	0.888378606568112	0.918454131683481	0.877780250557583	0.907304504537024	0.937018060957653	0.749527753696745	35.6367745592832	-0.0627364044913064	104.186814106757	0.207860635724903	0.21093990250379	0.204994598027656	0.176982540963345	0.179983086677181	0.174189773150158	0.235215935619542	0.222555645368093	0.208671568475322	0.000354014351917996	0.000345685255869656	0.00650546395906387
160	21.1579515660655	0.26	0.749606662003155	0.722579484158847	0.776633839847463	0.285833528148574	29.4863216468708	28.4937064721648	30.4789368215768	31.9	23.67	43.36	0.879627983449638	0.910270963692348	0.940913943935059	0.857181262596503	0.8870422822416	0.916903301886696	0.876037403038518	0.904451500516889	0.936102770202912	0.749606662003155	35.3952974314294	0.186181941509613	104.133415261242	0.207860635724903	0.21093990250379	0.204994598027656	0.176982540963345	0.179983086677181	0.174189773150158	0.235215935619542	0.222555645368093	0.208671568475322	0.000354014351917996	0.000345685255869656	0.00650546395906387
160	21.1579515660655	0.26	0.749730988168597	0.722746269069167	0.776715707268027	0.286125124865094	30.0307813377758	29.0205592713295	31.0410034042221	32.13	23.58	43.44	0.889583640384521	0.920550549569965	0.951517458755409	0.866788162886962	0.896961548620018	0.927134934353074	0.885237536604931	0.91564229660933	0.946353685953729	0.749730988168597	35.5738720923827	0.220046656453406	104.311596209943	0.207860635724903	0.21093990250379	0.204994598027656	0.176982540963345	0.179983086677181	0.174189773150158	0.235215935619542	0.222555645368093	0.208671568475322	0.000354014351917996	0.000345685255869656	0.00650546395906387
160	21.1579515660655	0.26	0.749779764067864	0.72288883324895	0.776670694886778	0.292587280678467	29.9286192584614	28.9375304774443	30.9197080394785	31.98	23.64	43.71	0.890879449545105	0.921391404543166	0.951903359541227	0.868108673052644	0.897840745982527	0.927572818912409	0.884753125816269	0.916592788717848	0.944169223366827	0.749779764067864	35.5327686931488	-0.128187595741491	103.906883437896	0.207860635724903	0.21093990250379	0.204994598027656	0.176982540963345	0.179983086677181	0.174189773150158	0.235215935619542	0.222555645368093	0.208671568475322	0.000354014351917996	0.000345685255869656	0.00650546395906387
160	21.1579515660655	0.26	0.749805551065024	0.722743757959125	0.776867344170923	0.2904675090438	29.9758997261593	28.9781381878778	30.9736612644408	31.75	23.81	43.19	0.898499337611706	0.929436041530641	0.960372745449575	0.875630524676355	0.905779820452464	0.935929116228573	0.895176739789161	0.925083818192189	0.958176826718543	0.749805551065024	35.3838584699524	-0.190960154604371	103.747565867589	0.207860635724903	0.21093990250379	0.204994598027656	0.176982540963345	0.179983086677181	0.174189773150158	0.235215935619542	0.222555645368093	0.208671568475322	0.000354014351917996	0.000345685255869656	0.00650546395906387
160	21.1579515660655	0.26	0.750078171567293	0.723105374170971	0.777050968963616	0.285138221248528	29.6817366968415	28.6808387537579	30.6826346399251	31.9	23.75	43.41	0.885260591150397	0.916154231060399	0.9470478709704	0.862667953031255	0.892773159757121	0.922878366482988	0.878425008965768	0.91233912839047	0.940903575751709	0.750078171567293	35.4846474710638	0.0921128290580366	104.067919906564	0.207860635724903	0.21093990250379	0.204994598027656	0.176982540963345	0.179983086677181	0.174189773150158	0.235215935619542	0.222555645368093	0.208671568475322	0.000354014351917996	0.000345685255869656	0.00650546395906387
160	21.1579515660655	0.26	0.750210138407001	0.723287050322127	0.777133226491875	0.286606799935363	29.5726978192213	28.5790571672864	30.5663384711561	31.79	23.55	43.54	0.885024080213551	0.915794721067584	0.946565361921617	0.86248153859606	0.892468417214062	0.922455295832065	0.878902611733588	2.99664447823858	0.942505592950718	0.750210138407001	35.4069696507262	0.25725461027868	104.167076131769	0.207860635724903	0.21093990250379	0.204994598027656	0.176982540963345	0.179983086677181	0.174189773150158	0.235215935619542	0.222555645368093	0.208671568475322	0.000354014351917996	0.000345685255869656	0.00650546395906387
160	21.1579515660655	0.26	0.750243255931029	0.723011294450105	0.777475217411953	0.279764943159515	29.4097046476518	28.4047457198705	30.4146635754331	32.12	23.8	43.39	0.870862827196713	0.901673924106197	0.93248502101568	0.84854941142611	0.878571060452162	0.908592709478214	0.865903363310539	0.898349609446151	0.92884623832898	0.750243255931029	35.4907714133385	0.0855402262982812	104.150438088751	0.207860635724903	0.21093990250379	0.204994598027656	0.176982540963345	0.179983086677181	0.174189773150158	0.235215935619542	0.222555645368093	0.208671568475322	0.000354014351917996	0.000345685255869656	0.00650546395906387
160	21.1579515660655	0.26	0.750475043132609	0.72363066122267	0.777319425042549	0.290593799096484	29.9866355764787	28.9888224143492	30.9844487386082	31.82	23.73	43.82	0.897052370381979	0.927929466715617	0.958806563049255	0.874193434600698	0.904283712254059	0.934373989907421	0.891071397496119	0.921780459661071	0.952242852462173	0.750475043132609	35.6143393901329	-0.194545499799137	103.945222293078	0.207860635724903	0.21093990250379	0.204994598027656	0.176982540963345	0.179983086677181	0.174189773150158	0.235215935619542	0.222555645368093	0.208671568475322	0.000354014351917996	0.000345685255869656	0.00650546395906387
160	21.1579515660655	0.26	0.750514284284637	0.723281902889088	0.777746665680186	0.278001709331731	29.2507643712644	28.2468452206659	30.2546835218629	31.99	23.57	43.48	0.869545828555408	0.900450296038067	0.931354763520727	0.847319282009902	0.87743379735616	0.907548312702417	0.864436409159675	0.896618479861633	0.925034965620407	0.750514284284637	35.5549038639943	-0.0170294803015458	104.058298251556	0.207860635724903	0.21093990250379	0.204994598027656	0.176982540963345	0.179983086677181	0.174189773150158	0.235215935619542	0.222555645368093	0.208671568475322	0.000354014351917996	0.000345685255869656	0.00650546395906387
160	21.1579515660655	0.26	0.750522232924048	0.723319769897909	0.777724695950186	0.290458358054343	30.1117971672954	29.1094899685434	31.1141043660474	31.82	23.63	43	0.90074347202707	0.931758157176732	0.962772842326394	0.877789827999607	0.908014165991995	0.938238503984383	0.897287115963148	0.927922795367625	0.957855375711846	0.750522232924048	35.2618073830512	-0.103489878701425	103.731267281276	0.207860635724903	0.21093990250379	0.204994598027656	0.176982540963345	0.179983086677181	0.174189773150158	0.235215935619542	0.222555645368093	0.208671568475322	0.000354014351917996	0.000345685255869656	0.00650546395906387
160	21.1579515660655	0.26	0.750525771262381	0.723444651833277	0.777606890691485	0.283513702092592	29.5352089662785	28.5352685232674	30.5351494092897	31.79	23.56	43.08	0.883863534240212	0.914836114479606	0.945808694719001	0.861353518605684	0.891537296910818	0.921721075215953	0.880067991969651	0.911651389154612	0.940616877612187	0.750525771262381	35.3681248842654	-0.358910031870183	103.573443900137	0.207860635724903	0.21093990250379	0.204994598027656	0.176982540963345	0.179983086677181	0.174189773150158	0.235215935619542	0.222555645368093	0.208671568475322	0.000354014351917996	0.000345685255869656	0.00650546395906387
160	21.1579515660655	0.26	0.750615644186488	0.723520809284011	0.777710479088964	0.287106903198412	29.7487837361458	28.7504476497446	30.747119822547	31.71	23.57	43.24	0.892614451360256	0.923609767638195	0.954605083916133	0.869913288516061	0.900120325239305	0.930327361962549	0.889000045254702	0.919979431741549	0.950304689853142	0.750615644186488	35.2624093176231	-0.058178822356303	103.74280808076	0.207860635724903	0.21093990250379	0.204994598027656	0.176982540963345	0.179983086677181	0.174189773150158	0.235215935619542	0.222555645368093	0.208671568475322	0.000354014351917996	0.000345685255869656	0.00650546395906387
160	21.1579515660655	0.26	0.750645549148586	0.723991060971026	0.777300037326145	0.29172740916278	29.9596319621379	28.9654514586413	30.9538124656345	31.98	23.76	43.14	0.891980833731839	0.922596270734611	0.953211707737382	0.869185552530211	0.899018587636891	0.928851622743571	0.888341835238244	0.917425709097295	0.952529314961508	0.750645549148586	35.519534319435	-0.164789561289353	103.906781152345	0.207860635724903	0.21093990250379	0.204994598027656	0.176982540963345	0.179983086677181	0.174189773150158	0.235215935619542	0.222555645368093	0.208671568475322	0.000354014351917996	0.000345685255869656	0.00650546395906387
160	21.1579515660655	0.26	0.750685852413744	0.724054087166674	0.777317617660813	0.297325002385374	30.1869602706458	29.19863912833	31.1752814129617	32.21	23.72	43.42	0.892738970041848	0.922956570073952	0.953174170106057	0.869828151885084	0.899270262146156	0.928712372407228	0.888978121578123	0.918367837656427	0.949194623650013	0.750685852413744	35.7277338451908	-0.0154072592183852	104.12872670149	0.207860635724903	0.21093990250379	0.204994598027656	0.176982540963345	0.179983086677181	0.174189773150158	0.235215935619542	0.222555645368093	0.208671568475322	0.000354014351917996	0.000345685255869656	0.00650546395906387
160	21.1579515660655	0.26	0.750699387089967	0.723919118829701	0.777479655350233	0.298343202629297	30.3578711018588	29.3663709724899	31.3493712312278	32.16	23.62	43.71	0.899257960938155	0.929619709941512	0.95998145894487	0.876200694356914	0.905783958241371	0.935367222125828	0.894928311751937	0.923945484924811	0.954738126460494	0.750699387089967	35.6349804458519	-0.0136293332406685	104.049455407159	0.207860635724903	0.21093990250379	0.204994598027656	0.176982540963345	0.179983086677181	0.174189773150158	0.235215935619542	0.222555645368093	0.208671568475322	0.000354014351917996	0.000345685255869656	0.00650546395906387
160	21.1579515660655	0.26	0.750965572883247	0.723690356842978	0.778240788923516	0.279555058205365	29.2020702938051	28.2036864813832	30.200454106227	32.01	23.58	43.41	0.867649195716896	0.898363156192824	0.929077116668751	0.845462571375871	0.875391146345227	0.905319721314583	0.863838004022404	0.892992729257354	0.922124694638741	0.750965572883247	35.4606890796676	-0.106163979000144	103.89714240384	0.207860635724903	0.21093990250379	0.204994598027656	0.176982540963345	0.179983086677181	0.174189773150158	0.235215935619542	0.222555645368093	0.208671568475322	0.000354014351917996	0.000345685255869656	0.00650546395906387
160	21.1579515660655	0.26	0.751138515892495	0.72396215913133	0.77831487265366	0.28892650643898	30.0952073791528	29.0897166748	31.1006980835056	31.76	23.75	43.4	0.90171422506198	0.932882121312682	0.964050017563384	0.87875987052394	0.909134345842756	0.939508821161573	0.896372124523885	0.928459095069971	0.959156824432662	0.751138515892495	35.4582044603993	-0.402869918660516	103.626341674463	0.207860635724903	0.21093990250379	0.204994598027656	0.176982540963345	0.179983086677181	0.174189773150158	0.235215935619542	0.222555645368093	0.208671568475322	0.000354014351917996	0.000345685255869656	0.00650546395906387
160	21.1579515660655	0.26	0.75141026619592	0.724140794936611	0.77867973745523	0.284518828361672	29.5928375727993	28.593419089087	30.5922560565117	32.05	23.81	43.33	0.878593733095301	0.909302995733443	0.940012258371585	0.856111520919211	0.886034968530003	0.915958416140796	0.874134651295835	0.905938454455571	0.935816118986386	0.75141026619592	35.5280180977616	-0.223731690291814	103.858938446507	0.207860635724903	0.21093990250379	0.204994598027656	0.176982540963345	0.179983086677181	0.174189773150158	0.235215935619542	0.222555645368093	0.208671568475322	0.000354014351917996	0.000345685255869656	0.00650546395906387
160	21.1579515660655	0.26	0.75153874222695	0.724815612792307	0.778261871661594	0.292169541337379	29.7519352460671	28.7657022192445	30.7381682728897	32.22	23.85	43.29	0.879196229130586	0.909339500155841	0.939482771181096	0.856628388266449	0.885997920141009	0.915367452015568	0.875535269909468	0.905646917072355	0.934455248405418	0.75153874222695	35.5347284815894	0.275212149035979	104.319922822461	0.207860635724903	0.21093990250379	0.204994598027656	0.176982540963345	0.179983086677181	0.174189773150158	0.235215935619542	0.222555645368093	0.208671568475322	0.000354014351917996	0.000345685255869656	0.00650546395906387
160	21.1579515660655	0.26	0.751588261040612	0.724348863417615	0.778827658663608	0.287953871248311	29.5905609738737	28.5995853531047	30.5815365946426	32.33	23.68	43.15	0.871331313251402	0.901522942898612	0.931714572545822	0.848923769318644	0.878338977577763	0.907754185836883	0.868248197756584	0.896263869797893	0.927494984168975	0.751588261040612	35.4124062037881	-0.212249663758869	103.778053621629	0.207860635724903	0.21093990250379	0.204994598027656	0.176982540963345	0.179983086677181	0.174189773150158	0.235215935619542	0.222555645368093	0.208671568475322	0.000354014351917996	0.000345685255869656	0.00650546395906387
160	21.1579515660655	0.26	0.751667782514341	0.724355369552737	0.778980195475945	0.280170520060727	29.5896735782694	28.5795815622754	30.5997655942634	31.97	23.77	43.56	0.880359044906549	0.911473693682304	0.942588342458059	0.857864704126835	0.888184332374485	0.918503960622136	0.876453669595718	0.907572923553602	0.939692964528222	0.751667782514341	35.4887878963563	-0.184978996454406	103.898445297917	0.207860635724903	0.21093990250379	0.204994598027656	0.176982540963345	0.179983086677181	0.174189773150158	0.235215935619542	0.222555645368093	0.208671568475322	0.000354014351917996	0.000345685255869656	0.00650546395906387
160	21.1579515660655	0.26	0.751735296968238	0.724682299275278	0.778788294661197	0.283379063872715	29.4786905849491	28.4803327699578	30.4770483999403	32.05	23.67	43.32	0.874950113424503	0.905620867538242	0.936291621651981	0.852558597845006	0.882444433301057	0.912330268757108	0.870747356979735	0.900281513704678	0.930317938947448	0.751735296968238	35.4688581766014	0.151480714574888	104.172700479342	0.207860635724903	0.21093990250379	0.204994598027656	0.176982540963345	0.179983086677181	0.174189773150158	0.235215935619542	0.222555645368093	0.208671568475322	0.000354014351917996	0.000345685255869656	0.00650546395906387
160	21.1579515660655	0.26	0.75174452456812	0.724515897963781	0.77897315117246	0.287844433913012	30.1156745384404	29.1068438579579	31.1245052189229	32.35	24	43.74	0.886251045422389	0.916968125212796	0.947685205003203	0.863451847876173	0.89337871729244	0.923305586708708	0.882528533581992	0.912863066019459	0.942578380624614	0.75174452456812	35.7973084546137	0.193907094867561	104.533202031648	0.207860635724903	0.21093990250379	0.204994598027656	0.176982540963345	0.179983086677181	0.174189773150158	0.235215935619542	0.222555645368093	0.208671568475322	0.000354014351917996	0.000345685255869656	0.00650546395906387
160	21.1579515660655	0.26	0.75180254760831	0.725010659802742	0.778594435413877	0.288691017028164	29.432540304857	28.4486256556194	30.4164549540945	32.11	23.61	44.24	0.872569156985129	0.902747541924471	0.932925926863812	0.850217443472705	0.879622779526429	0.909028115580153	0.868338995428745	0.89767125419052	0.927052400951653	0.75180254760831	35.7135741990903	-0.170116967531006	103.98598502615	0.207860635724903	0.21093990250379	0.204994598027656	0.176982540963345	0.179983086677181	0.174189773150158	0.235215935619542	0.222555645368093	0.208671568475322	0.000354014351917996	0.000345685255869656	0.00650546395906387
160	21.1579515660655	0.26	0.751805760380814	0.724974479408944	0.778637041352684	0.288161872627994	29.9003928423801	28.8995487587714	30.9012369259888	32.29	23.84	43.84	0.8814980774293	0.912025963621288	0.942553849813276	0.858844431741994	0.888587780865685	0.918331129989377	0.877404267115336	0.906639357118355	0.937147445067459	0.751805760380814	35.8807994826427	0.197140012524401	104.578297538859	0.207860635724903	0.21093990250379	0.204994598027656	0.176982540963345	0.179983086677181	0.174189773150158	0.235215935619542	0.222555645368093	0.208671568475322	0.000354014351917996	0.000345685255869656	0.00650546395906387
160	21.1579515660655	0.26	0.751812832268395	0.724684239975279	0.778941424561511	0.283453711358781	29.677531090064	28.6726238201958	30.6824383599322	32.38	24.03	43.72	0.872084321089039	0.902648802376	0.933213283662961	0.849635488842537	0.879413191951609	0.909190895060681	0.867812511536609	0.8989270727614	0.926927698784455	0.751812832268395	35.8076688124206	-0.246964024945512	104.068352378581	0.207860635724903	0.21093990250379	0.204994598027656	0.176982540963345	0.179983086677181	0.174189773150158	0.235215935619542	0.222555645368093	0.208671568475322	0.000354014351917996	0.000345685255869656	0.00650546395906387
160	21.1579515660655	0.26	0.75185676544946	0.725115783554233	0.778597747344686	0.295736531018683	30.42131376394	29.4215204527405	31.4211070751394	32.33	23.89	43.24	0.896254615837897	0.926710872219537	0.957167128601177	0.873204369592926	0.902877339398529	0.932550309204133	0.891440599267647	0.923370636198461	0.954075620723771	0.75185676544946	35.5916001467636	0.0206442142076662	104.146022088866	0.207860635724903	0.21093990250379	0.204994598027656	0.176982540963345	0.179983086677181	0.174189773150158	0.235215935619542	0.222555645368093	0.208671568475322	0.000354014351917996	0.000345685255869656	0.00650546395906387
160	21.1579515660655	0.26	0.751937488447523	0.724966914218824	0.778908062676223	0.285573129907003	29.5625209758931	28.5667055408368	30.5583364109493	32.28	23.98	43.64	0.871654377082045	0.902039640846247	0.93242490461045	0.849258317378473	0.8788628701186	0.908467422858727	0.866571495665826	0.898272572567251	0.929093095095275	0.751937488447523	35.7179402923812	0.180764727846879	104.423560549446	0.207860635724903	0.21093990250379	0.204994598027656	0.176982540963345	0.179983086677181	0.174189773150158	0.235215935619542	0.222555645368093	0.208671568475322	0.000354014351917996	0.000345685255869656	0.00650546395906387
160	21.1579515660655	0.26	0.751955978656358	0.724836207764008	0.779075749548708	0.280732750246294	29.3203666951958	28.3208612412094	30.3198721491823	32.19	23.81	43.99	0.866354523949096	0.896930079699249	0.927505635449402	0.844127613714282	0.87391873293845	0.903709852162618	0.862538669051631	0.891631874882232	0.92265429270007	0.751955978656358	35.6522337561859	-0.153851473488924	104.056881139137	0.207860635724903	0.21093990250379	0.204994598027656	0.176982540963345	0.179983086677181	0.174189773150158	0.235215935619542	0.222555645368093	0.208671568475322	0.000354014351917996	0.000345685255869656	0.00650546395906387
160	21.1579515660655	0.26	0.751973212727725	0.724776598845035	0.779169826610414	0.289534510241737	29.8313160178609	28.836114782326	30.8265172533959	31.91	23.52	43.28	0.889713696470927	0.920419780722712	0.951125864974497	0.867002279073539	0.896924539608945	0.92684680014435	0.884219905966356	0.914342273598954	0.945260329183103	0.751973212727725	35.3631201856766	-0.218441820424873	103.688070742926	0.207860635724903	0.21093990250379	0.204994598027656	0.176982540963345	0.179983086677181	0.174189773150158	0.235215935619542	0.222555645368093	0.208671568475322	0.000354014351917996	0.000345685255869656	0.00650546395906387
160	21.1579515660655	0.26	0.752023670343744	0.725043877165123	0.779003463522364	0.29147348330979	29.9575667419128	28.9628435764439	30.9522899073818	32.07	23.56	43.39	0.889403866819958	0.919950267674846	0.950496668529734	0.866636896845383	0.896401370594893	0.926165844344403	0.885819400036805	0.915193491099278	0.944291102487064	0.752023670343744	35.6031286852619	0.0260833871131903	104.09299972994	0.207860635724903	0.21093990250379	0.204994598027656	0.176982540963345	0.179983086677181	0.174189773150158	0.235215935619542	0.222555645368093	0.208671568475322	0.000354014351917996	0.000345685255869656	0.00650546395906387
160	21.1579515660655	0.26	0.752088686523205	0.72523126576203	0.778946107284381	0.291453078755164	29.7391817045833	28.7516610992371	30.7267023099296	32.42	23.78	44.01	0.873439605092384	0.903439249446049	0.933438893799715	0.850940288855439	0.880167159131339	0.90939402940724	0.868615673699624	0.897003687167911	0.927311045017478	0.752088686523205	35.8045118754055	-0.211060852344273	104.083538333505	0.207860635724903	0.21093990250379	0.204994598027656	0.176982540963345	0.179983086677181	0.174189773150158	0.235215935619542	0.222555645368093	0.208671568475322	0.000354014351917996	0.000345685255869656	0.00650546395906387
160	21.1579515660655	0.26	0.752096578114923	0.725189767001504	0.779003389228343	0.294569742847839	30.1514015122888	29.1576961216277	31.14510690295	32.27	23.72	43.74	0.889780521389278	0.920104580496061	0.950428639602843	0.866920127028622	0.896465095187544	0.926010063346466	0.883979623394896	0.915852321271399	0.944569179580391	0.752096578114923	35.6070987220192	-0.288455379299029	103.846521330892	0.207860635724903	0.21093990250379	0.204994598027656	0.176982540963345	0.179983086677181	0.174189773150158	0.235215935619542	0.222555645368093	0.208671568475322	0.000354014351917996	0.000345685255869656	0.00650546395906387
160	21.1579515660655	0.26	0.752144124844036	0.724972604080768	0.779315645607304	0.290212604157829	29.8504808806095	28.8562791698555	30.8446825913635	31.65	23.29	43.19	0.897735338983392	0.928665522482377	0.959595705981362	0.874931905290643	0.905076429188301	0.935220953085958	0.89412266423056	0.924239476079055	0.954585334664442	0.752144124844036	35.2110031555491	0.244324700909326	103.964686583986	0.207860635724903	0.21093990250379	0.204994598027656	0.176982540963345	0.179983086677181	0.174189773150158	0.235215935619542	0.222555645368093	0.208671568475322	0.000354014351917996	0.000345685255869656	0.00650546395906387
160	21.1579515660655	0.26	0.752255725492609	0.725233806297677	0.77927764468754	0.292387757164293	30.0627148596174	29.0667054469078	31.058724272327	32.05	23.43	43.03	0.892988575153087	0.923588019177427	0.954187463201768	0.87013579043633	0.89995215332593	0.92976851621553	0.888398899159772	0.920337454411753	0.949455058258836	0.752255725492609	35.3436950815645	0.126392422377998	104.020322279485	0.207860635724903	0.21093990250379	0.204994598027656	0.176982540963345	0.179983086677181	0.174189773150158	0.235215935619542	0.222555645368093	0.208671568475322	0.000354014351917996	0.000345685255869656	0.00650546395906387
160	21.1579515660655	0.26	0.752330771223543	0.725090864490514	0.779570677956572	0.28752170954429	29.6677125069785	28.6731050142696	30.6623199996875	32.31	23.64	43.54	0.874071619424471	0.904391258033933	0.934710896643396	0.851601073506029	0.881141257873454	0.91068144224088	0.869067507526016	0.899182005682044	0.929701474962612	0.752330771223543	35.4909316831561	0.187832937150271	104.231230004035	0.207860635724903	0.21093990250379	0.204994598027656	0.176982540963345	0.179983086677181	0.174189773150158	0.235215935619542	0.222555645368093	0.208671568475322	0.000354014351917996	0.000345685255869656	0.00650546395906387
160	21.1579515660655	0.26	0.752372202517031	0.72544199608784	0.779302408946222	0.286076455129535	29.9642302367914	28.9561268170913	30.9723336564915	32	23.73	43.09	0.890962856791994	0.921981601406264	0.953000346020535	0.868182578431816	0.898408230908395	0.928633883384975	0.887589381758396	0.91753390251463	0.948210831785976	0.752372202517031	35.5293394889214	-0.0661288545740599	104.032266809946	0.207860635724903	0.21093990250379	0.204994598027656	0.176982540963345	0.179983086677181	0.174189773150158	0.235215935619542	0.222555645368093	0.208671568475322	0.000354014351917996	0.000345685255869656	0.00650546395906387
160	21.1579515660655	0.26	0.752374756528988	0.725527861336438	0.779221651721538	0.284169123682021	29.5107416520005	28.5132389940717	30.5082443099293	31.96	23.66	43.43	0.878543005188561	0.909277815182002	0.940012625175442	0.856098500392829	0.886048115368815	0.915997730344801	0.874006978442722	0.903895698623575	0.934137591981136	0.752374756528988	35.5018295857902	-0.294014620502237	103.79873366946	0.207860635724903	0.21093990250379	0.204994598027656	0.176982540963345	0.179983086677181	0.174189773150158	0.235215935619542	0.222555645368093	0.208671568475322	0.000354014351917996	0.000345685255869656	0.00650546395906387
160	21.1579515660655	0.26	0.752387505547748	0.725555786162176	0.779219224933321	0.29547954064958	29.6882299946384	28.7119271136122	30.6645328756646	32.2	23.58	43.6	0.878165004478834	0.908025592397456	0.937886180316078	0.855632804627343	0.884727221346664	0.913821638065985	0.872390774997106	0.902656448812282	0.931203830370284	0.752387505547748	35.6309237178164	0.266084305321652	104.310205111468	0.207860635724903	0.21093990250379	0.204994598027656	0.176982540963345	0.179983086677181	0.174189773150158	0.235215935619542	0.222555645368093	0.208671568475322	0.000354014351917996	0.000345685255869656	0.00650546395906387
160	21.1579515660655	0.26	0.752498288784214	0.72527505199332	0.779721525575108	0.284922665228409	29.9456792929811	28.9353467444137	30.9560118415486	32.13	23.71	43.6	0.886737363100151	0.917699481089766	0.948661599079381	0.86401130650402	0.894179901095333	0.924348495686647	0.881160535076814	0.912214721948398	0.943309172615221	0.752498288784214	35.6642142398695	0.319805371811437	104.462078012931	0.207860635724903	0.21093990250379	0.204994598027656	0.176982540963345	0.179983086677181	0.174189773150158	0.235215935619542	0.222555645368093	0.208671568475322	0.000354014351917996	0.000345685255869656	0.00650546395906387
160	21.1579515660655	0.26	0.752556952346068	0.725845691583858	0.779268213108277	0.294421306991431	29.934892254901	28.9479699193645	30.9218145904375	31.85	23.52	43.06	0.895023632831817	0.92553764872085	0.956051664609883	0.872204816216201	0.901940870823279	0.931676925430356	0.89115682437318	0.9209692647442	0.95074599936989	0.752556952346068	35.3354656651349	-0.372294252713807	103.451051112427	0.207860635724903	0.21093990250379	0.204994598027656	0.176982540963345	0.179983086677181	0.174189773150158	0.235215935619542	0.222555645368093	0.208671568475322	0.000354014351917996	0.000345685255869656	0.00650546395906387
160	21.1579515660655	0.26	0.752559106631127	0.725616992849092	0.779501220413161	0.288905814351187	29.8118634574575	28.815789205469	30.8079377094459	32.16	23.56	43.73	0.882377717498673	0.912878833350879	0.943379949203084	0.859752961304756	0.889472008099557	0.919191054894358	0.871150270495279	0.907303124054179	0.938872463291139	0.752559106631127	35.6042383414631	0.270064514354459	104.372915604197	0.207860635724903	0.21093990250379	0.204994598027656	0.176982540963345	0.179983086677181	0.174189773150158	0.235215935619542	0.222555645368093	0.208671568475322	0.000354014351917996	0.000345685255869656	0.00650546395906387
160	21.1579515660655	0.26	0.752602561178665	0.725786723626019	0.779418398731311	0.291129588691712	29.6723525413801	28.6862787879403	30.6584262948199	31.85	23.58	42.87	0.886717486189472	0.917197871823008	0.947678257456544	0.864107180341246	0.893810350173492	0.923513520005739	0.883188161051837	0.912873539926613	0.941910896629322	0.752602561178665	35.3773839781789	-0.133021645808647	103.806740487732	0.207860635724903	0.21093990250379	0.204994598027656	0.176982540963345	0.179983086677181	0.174189773150158	0.235215935619542	0.222555645368093	0.208671568475322	0.000354014351917996	0.000345685255869656	0.00650546395906387
160	21.1579515660655	0.26	0.752637232178783	0.725373577625759	0.779900886731806	0.281943559479156	29.4891361902415	28.4868830610912	30.4913893193917	32.09	23.81	43.42	0.874227698869316	0.904985625066526	0.935743551263736	0.851840790493834	0.881811078783337	0.911781367072839	0.870485533027974	0.900502600651832	0.9303155529963	0.752637232178783	35.5159184557045	0.296681107191506	104.378619519449	0.207860635724903	0.21093990250379	0.204994598027656	0.176982540963345	0.179983086677181	0.174189773150158	0.235215935619542	0.222555645368093	0.208671568475322	0.000354014351917996	0.000345685255869656	0.00650546395906387
160	21.1579515660655	0.26	0.752674683878668	0.725377855208849	0.779971512548487	0.28868993058339	29.9125417205942	28.9125782262095	30.9125052149789	32.18	23.69	43.23	0.884762826935723	0.915363021812924	0.945963216690126	0.862068243527417	0.891883528987305	0.921698814447193	0.879573203647777	0.91105967112487	0.941489437702296	0.752674683878668	35.4528746667465	0.245370511807775	104.277669640424	0.207860635724903	0.21093990250379	0.204994598027656	0.176982540963345	0.179983086677181	0.174189773150158	0.235215935619542	0.222555645368093	0.208671568475322	0.000354014351917996	0.000345685255869656	0.00650546395906387
160	21.1579515660655	0.26	0.752683648080659	0.725943230469819	0.7794240656915	0.296079163523236	30.2252158713446	29.2326837585488	31.2177479841404	32.05	23.82	43.42	0.898192258430589	0.928688420442954	0.959184582455319	0.875207876621511	0.904923654005948	0.934639431390384	0.893459217789762	0.92319480822124	0.953491453793279	0.752683648080659	35.544056388791	-0.320767108856341	103.772296658874	0.207860635724903	0.21093990250379	0.204994598027656	0.176982540963345	0.179983086677181	0.174189773150158	0.235215935619542	0.222555645368093	0.208671568475322	0.000354014351917996	0.000345685255869656	0.00650546395906387
160	21.1579515660655	0.26	0.752732924104026	0.725646355085984	0.779819493122068	0.288943853301814	29.7827931587106	28.7877823221386	30.7778039952825	31.85	23.72	43.58	0.890054465902702	0.920817997070277	0.951581528237851	0.867362090461244	0.897341290303149	0.927320490145054	0.884922528971739	0.915589938432219	0.946920433196414	0.752732924104026	35.5308762013318	0.169949587096091	104.23513323049	0.207860635724903	0.21093990250379	0.204994598027656	0.176982540963345	0.179983086677181	0.174189773150158	0.235215935619542	0.222555645368093	0.208671568475322	0.000354014351917996	0.000345685255869656	0.00650546395906387
160	21.1579515660655	0.26	0.752743695296914	0.72537053414919	0.780116856444639	0.286226939559109	29.9705847716053	28.9626389068132	30.9785306363974	31.98	23.72	43.3	0.891757740220804	0.92279232686686	0.953826913512915	0.868966102407456	0.899207503834454	0.929448905261451	0.888206655178697	0.919291059367874	0.948560165009305	0.752743695296914	35.3999300272615	-0.354725981888605	103.626355574655	0.207860635724903	0.21093990250379	0.204994598027656	0.176982540963345	0.179983086677181	0.174189773150158	0.235215935619542	0.222555645368093	0.208671568475322	0.000354014351917996	0.000345685255869656	0.00650546395906387
160	21.1579515660655	0.26	0.752745257923284	0.725433267285782	0.780057248560785	0.283038015794218	29.5110532149598	28.5107594636228	30.5113469662968	31.99	23.79	43.59	0.877551730888793	0.908340441165103	0.939129151441412	0.85511876020169	0.885120414614726	0.915122069027761	0.872863933540991	0.903881324706803	0.934760993077405	0.752745257923284	35.5065293474308	0.311524908093157	104.352397956811	0.207860635724903	0.21093990250379	0.204994598027656	0.176982540963345	0.179983086677181	0.174189773150158	0.235215935619542	0.222555645368093	0.208671568475322	0.000354014351917996	0.000345685255869656	0.00650546395906387
160	21.1579515660655	0.26	0.752812652054586	0.725840498565548	0.779784805543625	0.287036450027964	29.8242569859722	28.8232158157043	30.8252981562401	32.05	23.54	43.42	0.885573503737035	0.916329805955617	0.947086108174198	0.862911465121997	0.892880706181237	0.922849947240477	0.881217080233525	0.912109066781658	0.941423013472894	0.752812652054586	35.5059473354678	-0.155062580428407	103.818302413113	0.207860635724903	0.21093990250379	0.204994598027656	0.176982540963345	0.179983086677181	0.174189773150158	0.235215935619542	0.222555645368093	0.208671568475322	0.000354014351917996	0.000345685255869656	0.00650546395906387
160	21.1579515660655	0.26	0.752829913800747	0.725576779370896	0.780083048230598	0.288133557814759	29.7443081020882	28.7486198609566	30.7399963432198	31.96	23.63	43.43	0.885800355336344	0.916479428003635	0.947158500670926	0.863170517201183	0.89306582133145	0.922961125461716	0.882059368388157	0.910952793605334	0.943103671811856	0.752829913800747	35.4536042853382	0.384248972024132	104.360139638779	0.207860635724903	0.21093990250379	0.204994598027656	0.176982540963345	0.179983086677181	0.174189773150158	0.235215935619542	0.222555645368093	0.208671568475322	0.000354014351917996	0.000345685255869656	0.00650546395906387
160	21.1579515660655	0.26	0.752878754321248	0.725581801088779	0.780175707553716	0.287895720517511	29.81006383946	28.8115955716012	30.8085321073189	31.76	23.55	43.47	0.89320987240775	0.924164135663355	0.95511839891896	0.870473780602395	0.900640122684167	0.930806464765939	0.886880936459911	0.920118057604644	0.949100975217532	0.752878754321248	35.3647606338536	0.21127110567164	104.119557349587	0.207860635724903	0.21093990250379	0.204994598027656	0.176982540963345	0.179983086677181	0.174189773150158	0.235215935619542	0.222555645368093	0.208671568475322	0.000354014351917996	0.000345685255869656	0.00650546395906387
160	21.1579515660655	0.26	0.753057198957662	0.726085495002027	0.780028902913297	0.291038098221771	29.7116196637378	28.7240220728803	30.6992172545954	32.12	23.53	43.36	0.880627943340523	0.910905946646546	0.941183949952568	0.858063969621831	0.887566171891766	0.917068374161701	0.875141891971633	0.906997456848399	0.935951679068229	0.753057198957662	35.3346077457541	0.289329436876907	104.157846731228	0.207860635724903	0.21093990250379	0.204994598027656	0.176982540963345	0.179983086677181	0.174189773150158	0.235215935619542	0.222555645368093	0.208671568475322	0.000354014351917996	0.000345685255869656	0.00650546395906387
160	21.1579515660655	0.26	0.753113688477165	0.7259498977554	0.780277479198929	0.294681152259967	30.1592510205025	29.1655533199324	31.1529487210726	32.03	23.75	43.86	0.896517143402023	0.927062321617839	0.957607499833655	0.873581460259582	0.903345198282934	0.933108936306286	0.891417547445283	0.922033259282131	0.951523442432819	0.753113688477165	35.6333137050115	-0.0820011020854672	104.023955860325	0.207860635724903	0.21093990250379	0.204994598027656	0.176982540963345	0.179983086677181	0.174189773150158	0.235215935619542	0.222555645368093	0.208671568475322	0.000354014351917996	0.000345685255869656	0.00650546395906387
160	21.1579515660655	0.26	0.753129888300787	0.725935689729804	0.780324086871769	0.287360912049836	30.0998419458615	29.0903511674505	31.1093327242724	32.09	23.8	43.68	0.892671954421387	0.923649377173944	0.9546267999265	0.869811598505719	0.899995723220888	0.930179847936057	0.88858982425664	0.918664451793913	0.949492458869037	0.753129888300787	35.7175564236622	0.125044083032818	104.359559016665	0.207860635724903	0.21093990250379	0.204994598027656	0.176982540963345	0.179983086677181	0.174189773150158	0.235215935619542	0.222555645368093	0.208671568475322	0.000354014351917996	0.000345685255869656	0.00650546395906387
160	21.1579515660655	0.26	0.753234006865053	0.726074411633923	0.780393602096184	0.288464028158659	29.7799250896502	28.7838470455005	30.7760031337998	32.22	23.58	43.93	0.879871011049439	0.910319345297625	0.940767679545811	0.857287648550622	0.88695447532649	0.916621302102357	0.874583029474211	0.904139834225013	0.935983865984532	0.753234006865053	35.7104580898835	0.419358866519426	104.593980474289	0.207860635724903	0.21093990250379	0.204994598027656	0.176982540963345	0.179983086677181	0.174189773150158	0.235215935619542	0.222555645368093	0.208671568475322	0.000354014351917996	0.000345685255869656	0.00650546395906387
160	21.1579515660655	0.26	0.753249324590606	0.725873611643223	0.780625037537989	0.280027544622115	29.4535990134833	28.4477956064045	30.4594024205622	31.87	23.61	43.09	0.87878375786982	0.909854133584697	0.940924509299573	0.856367250523657	0.886645065726094	0.916922880928532	0.874366344499088	0.905684366753814	0.936452465435155	0.753249324590606	35.2998102471531	0.23948188087563	104.109329099593	0.207860635724903	0.21093990250379	0.204994598027656	0.176982540963345	0.179983086677181	0.174189773150158	0.235215935619542	0.222555645368093	0.208671568475322	0.000354014351917996	0.000345685255869656	0.00650546395906387
160	21.1579515660655	0.26	0.753256720761879	0.726059276049063	0.780454165474695	0.286787502092611	29.6892685273053	28.6921517414222	30.6863853131884	31.89	23.61	43.23	0.885770877675884	0.916553407286653	0.947335936897422	0.863167652311064	0.893164669018184	0.923161685725303	0.881597574307133	0.911202575535939	0.944201035111621	0.753256720761879	35.3594797568794	0.144005488443127	104.034332179565	0.207860635724903	0.21093990250379	0.204994598027656	0.176982540963345	0.179983086677181	0.174189773150158	0.235215935619542	0.222555645368093	0.208671568475322	0.000354014351917996	0.000345685255869656	0.00650546395906387
160	21.1579515660655	0.26	0.753321498663046	0.726095941700149	0.780547055625944	0.28775032659625	29.5672522898345	28.5765655463352	30.5579390333338	31.7	23.2	43.21	0.887673159923149	0.918446838120065	0.949220516316981	0.865104621649608	0.895095898208669	0.925087174767729	0.88051569160188	0.913775683328887	0.944902883038054	0.753321498663046	35.1489990063764	0.374492710541029	104.085864520098	0.207860635724903	0.21093990250379	0.204994598027656	0.176982540963345	0.179983086677181	0.174189773150158	0.235215935619542	0.222555645368093	0.208671568475322	0.000354014351917996	0.000345685255869656	0.00650546395906387
160	21.1579515660655	0.26	0.753338405752632	0.726501073223724	0.780175738281541	0.294267415517261	30.2021264211982	29.2060247094911	31.1982281329053	31.82	23.46	43.14	0.90366948350825	0.934490066873966	0.965310650239682	0.880640350152778	0.910675501081773	0.940710652010768	0.900916414715855	0.929267155989434	0.960868705355912	0.753338405752632	35.3664349679652	-0.0725789497502164	103.799190737839	0.207860635724903	0.21093990250379	0.204994598027656	0.176982540963345	0.179983086677181	0.174189773150158	0.235215935619542	0.222555645368093	0.208671568475322	0.000354014351917996	0.000345685255869656	0.00650546395906387
160	21.1579515660655	0.26	0.753380246540432	0.726240950333067	0.780519542747797	0.28543237789097	29.7011946131633	28.7003627244305	30.7020265018962	32.13	23.74	43.41	0.879658779182658	0.910334020672216	0.941009262161774	0.857115978748708	0.887005113325533	0.916894247902357	0.875771721523868	0.904726945750867	0.937266102897723	0.753380246540432	35.4883489478234	-0.322583758507845	103.720709363086	0.207860635724903	0.21093990250379	0.204994598027656	0.176982540963345	0.179983086677181	0.174189773150158	0.235215935619542	0.222555645368093	0.208671568475322	0.000354014351917996	0.000345685255869656	0.00650546395906387
160	21.1579515660655	0.26	0.753447121225565	0.726063987140597	0.780830255310532	0.286095306721138	29.7081169008212	28.7086761715355	30.7075576301069	32.32	23.8	43.68	0.874871807977168	0.905328890448395	0.935785972919622	0.852376450966862	0.882050398197662	0.911724345428463	0.870343686697051	0.899502698404798	0.932119081752715	0.753447121225565	35.5947610828025	-0.0812346579032934	104.09512558481	0.207860635724903	0.21093990250379	0.204994598027656	0.176982540963345	0.179983086677181	0.174189773150158	0.235215935619542	0.222555645368093	0.208671568475322	0.000354014351917996	0.000345685255869656	0.00650546395906387
160	21.1579515660655	0.26	0.753497834657514	0.726314511645832	0.780681157669197	0.289462546854137	30.0559820421687	29.0531103137554	31.058853770582	31.93	23.79	43.06	0.895815630362927	0.926737902018516	0.957660173674104	0.872939492207763	0.903072112360867	0.933204732513972	0.89191707780296	0.92268220363176	0.95276208504638	0.753497834657514	35.4433042756474	-0.0365719631935558	103.994973675511	0.207860635724903	0.21093990250379	0.204994598027656	0.176982540963345	0.179983086677181	0.174189773150158	0.235215935619542	0.222555645368093	0.208671568475322	0.000354014351917996	0.000345685255869656	0.00650546395906387
160	21.1579515660655	0.26	0.7536319151163	0.726559202720579	0.780704627512021	0.286553209138616	29.5965539816327	28.6019814244443	30.5911265388211	32.11	23.49	43.38	0.877038647369989	0.90753578521941	0.93803292306883	0.854568926891787	0.884284728405669	0.914000529919551	0.870643836734263	0.90265805943869	0.93326700304779	0.7536319151163	35.5099429206267	-0.137510016891427	103.850001611239	0.207860635724903	0.21093990250379	0.204994598027656	0.176982540963345	0.179983086677181	0.174189773150158	0.235215935619542	0.222555645368093	0.208671568475322	0.000354014351917996	0.000345685255869656	0.00650546395906387
160	21.1579515660655	0.26	0.753637185446211	0.726328420945556	0.780945949946866	0.284058310427462	29.6768216550105	28.6734319724895	30.6802113375315	31.92	23.7	43.12	0.884380857671595	0.915328622447647	0.946276387223699	0.861800835873084	0.89195844197802	0.922116048082955	0.881292517822537	0.911252199384434	0.94122523749305	0.753637185446211	35.3334867856969	0.173470849587561	104.081387275017	0.207860635724903	0.21093990250379	0.204994598027656	0.176982540963345	0.179983086677181	0.174189773150158	0.235215935619542	0.222555645368093	0.208671568475322	0.000354014351917996	0.000345685255869656	0.00650546395906387
160	21.1579515660655	0.26	0.75382666782823	0.726865859710257	0.780787475946203	0.290285717150965	29.9585700501789	28.9609453647391	30.9561947356188	32.06	23.28	43.32	0.889606562385743	0.920251054676587	0.950895546967432	0.866838329625573	0.896698519098975	0.926558708572376	0.883702969810288	0.915332881993835	0.945468766338832	0.75382666782823	35.4202187674768	0.273095790299777	104.179611912174	0.207860635724903	0.21093990250379	0.204994598027656	0.176982540963345	0.179983086677181	0.174189773150158	0.235215935619542	0.222555645368093	0.208671568475322	0.000354014351917996	0.000345685255869656	0.00650546395906387
160	21.1579515660655	0.26	0.753862523782555	0.726706136417387	0.781018911147723	0.291311199825499	29.796911828483	28.8071342364024	30.7866894205637	31.77	23.38	43.22	0.892823979069134	0.923500309484474	0.954176639899814	0.8700939515801	0.899989306293679	0.929884661007257	0.887052776360675	0.919386791197511	0.94919648875373	0.753862523782555	35.2441743989901	-0.00370250473680325	103.78414498707	0.207860635724903	0.21093990250379	0.204994598027656	0.176982540963345	0.179983086677181	0.174189773150158	0.235215935619542	0.222555645368093	0.208671568475322	0.000354014351917996	0.000345685255869656	0.00650546395906387
160	21.1579515660655	0.26	0.753876281251005	0.726577235725287	0.781175326776722	0.287356446054957	29.8878979918705	28.8855044756204	30.8902915081207	31.67	23.49	42.87	0.897983566577626	0.929145664009447	0.960307761441269	0.875163762475234	0.905533960160466	0.935904157845699	0.893506970455256	0.925519575195353	0.956708081058646	0.753876281251005	35.2097565407568	0.057848648937287	103.842005670975	0.207860635724903	0.21093990250379	0.204994598027656	0.176982540963345	0.179983086677181	0.174189773150158	0.235215935619542	0.222555645368093	0.208671568475322	0.000354014351917996	0.000345685255869656	0.00650546395906387
160	21.1579515660655	0.26	0.753919483333182	0.726719174061911	0.781119792604453	0.287511355841403	30.1628897300039	29.151655908873	31.1741235511348	31.8	23.77	43.2	0.902705930467229	0.934019649669919	0.96533336887261	0.879712252074736	0.910228349854637	0.940744447634538	0.899818415799698	0.930558982606991	0.959733136597741	0.753919483333182	35.4667039523248	0.495116886198433	104.510622928321	0.207860635724903	0.21093990250379	0.204994598027656	0.176982540963345	0.179983086677181	0.174189773150158	0.235215935619542	0.222555645368093	0.208671568475322	0.000354014351917996	0.000345685255869656	0.00650546395906387
160	21.1579515660655	0.26	0.753950634094837	0.727095595022571	0.780805673167104	0.291117130960196	29.8384379037696	28.8468148599962	30.830060947543	32.38	23.96	43.65	0.877316793479807	0.907474977436207	0.937633161392606	0.854732292498844	0.884114123443186	0.913495954387527	0.873462563625825	2.90480602383621	0.932501413843151	0.753950634094837	35.8210986684493	0.00301370351957404	104.335152656112	0.207860635724903	0.21093990250379	0.204994598027656	0.176982540963345	0.179983086677181	0.174189773150158	0.235215935619542	0.222555645368093	0.208671568475322	0.000354014351917996	0.000345685255869656	0.00650546395906387
160	21.1579515660655	0.26	0.753976961738435	0.726695503599	0.781258419877869	0.290124740763621	30.0334845987718	29.0329743794507	31.0339948180929	32.29	23.58	43.47	0.885380457135727	0.915891702169529	0.946402947203331	0.862624240086888	0.892351279292762	0.922078318498636	0.880591074148697	0.910055379589145	0.941760824921247	0.753976961738435	35.6167538338385	0.664377391798286	104.820064156945	0.207860635724903	0.21093990250379	0.204994598027656	0.176982540963345	0.179983086677181	0.174189773150158	0.235215935619542	0.222555645368093	0.208671568475322	0.000354014351917996	0.000345685255869656	0.00650546395906387
160	21.1579515660655	0.26	0.753992702473212	0.726589496236384	0.78139590871004	0.286558208551585	29.9139191942326	28.9086940806304	30.9191443078348	31.89	23.57	43.44	0.892459228689371	0.923492191542774	0.954525154396178	0.869685379783282	0.89992644090671	0.930167502030138	0.886820234304732	0.917503368365173	0.950143608466457	0.753992702473212	35.466860751855	0.117747706176532	104.11018774738	0.207860635724903	0.21093990250379	0.204994598027656	0.176982540963345	0.179983086677181	0.174189773150158	0.235215935619542	0.222555645368093	0.208671568475322	0.000354014351917996	0.000345685255869656	0.00650546395906387
160	21.1579515660655	0.26	0.754005641768371	0.726931655519828	0.781079628016914	0.287615339027272	29.6548209956199	28.6608728390837	30.6487691521561	32.04	23.73	43.45	0.880754844633204	0.911299087270146	0.941843329907088	0.858218663146717	0.887981359591063	0.917744056035409	0.876766781655681	0.907281688944769	0.937526736858492	0.754005641768371	35.5274080140972	0.538259536458174	104.61730328057	0.207860635724903	0.21093990250379	0.204994598027656	0.176982540963345	0.179983086677181	0.174189773150158	0.235215935619542	0.222555645368093	0.208671568475322	0.000354014351917996	0.000345685255869656	0.00650546395906387
160	21.1579515660655	0.26	0.754006177547286	0.726866154346666	0.781146200747906	0.292607193106354	29.8597341724179	28.8709740887411	30.8484942560948	32.09	23.48	43.61	0.886002035853972	0.916345433496744	0.946688831139516	0.863313419911184	0.892879788080369	0.922446156249555	0.880782990997076	0.91147566425645	0.940255274813547	0.754006177547286	35.4601249341537	-0.0379177752172389	103.935409168201	0.207860635724903	0.21093990250379	0.204994598027656	0.176982540963345	0.179983086677181	0.174189773150158	0.235215935619542	0.222555645368093	0.208671568475322	0.000354014351917996	0.000345685255869656	0.00650546395906387
160	21.1579515660655	0.26	0.754034097054989	0.72702301595876	0.781045178151217	0.291669374777165	29.9154837442799	28.9226288246504	30.9083386639093	31.95	23.64	43.72	0.891454704629203	0.922056528359817	0.952658352090431	0.868684832573674	0.898505012988712	0.92832519340375	0.885375364442378	0.918233360357636	0.946044947548063	0.754034097054989	35.5558943105017	0.231709048880166	104.269654175309	0.207860635724903	0.21093990250379	0.204994598027656	0.176982540963345	0.179983086677181	0.174189773150158	0.235215935619542	0.222555645368093	0.208671568475322	0.000354014351917996	0.000345685255869656	0.00650546395906387
160	21.1579515660655	0.26	0.754109670985936	0.727195570111193	0.781023771860679	0.289124500649819	29.6048514641798	28.6162201105657	30.593482817794	32.16	23.63	43.85	0.87637195156785	0.906648794050904	0.936925636533959	0.853902766391875	0.883403344893548	0.91290392339522	0.871059822567233	0.901627856047514	0.929417058820257	0.754109670985936	35.5945184188997	0.116760800116938	104.193232676001	0.207860635724903	0.21093990250379	0.204994598027656	0.176982540963345	0.179983086677181	0.174189773150158	0.235215935619542	0.222555645368093	0.208671568475322	0.000354014351917996	0.000345685255869656	0.00650546395906387
160	21.1579515660655	0.26	0.754134334784077	0.726985476304244	0.78128319326391	0.284777088485224	29.54647837999	28.5492581519859	30.5436986079941	31.99	23.58	42.93	0.878868483365145	0.909567194508575	0.940265905652005	0.856403838961667	0.88631786429313	0.916231889624592	0.875280560625033	0.905773068009659	0.934958624316251	0.754134334784077	35.322695335384	0.228169322006981	104.132400120098	0.207860635724903	0.21093990250379	0.204994598027656	0.176982540963345	0.179983086677181	0.174189773150158	0.235215935619542	0.222555645368093	0.208671568475322	0.000354014351917996	0.000345685255869656	0.00650546395906387
160	21.1579515660655	0.26	0.754208617936727	0.727185929251888	0.781231306621565	0.294193217377094	30.0597549247984	29.0681716583385	31.0513381912584	31.9	23.57	43.2	0.897124679019551	0.92772769836662	0.958330717713689	0.874227878826045	0.904049834809577	0.933871790793108	0.89157315376632	0.923572648975618	0.952807700793968	0.754208617936727	35.3748496691867	0.174760113736952	104.078261012085	0.207860635724903	0.21093990250379	0.204994598027656	0.176982540963345	0.179983086677181	0.174189773150158	0.235215935619542	0.222555645368093	0.208671568475322	0.000354014351917996	0.000345685255869656	0.00650546395906387
160	21.1579515660655	0.26	0.754218301883153	0.727161311314022	0.781275292452284	0.284150766195906	29.3133484487619	28.3224732350036	30.3042236625201	32.06	23.43	43.48	0.869842000364686	0.900273836980637	0.930705673596589	0.847577322990415	0.877230219265618	0.906883115540821	0.862374882904414	0.894824013657715	0.924862350404708	0.754218301883153	35.4231256584536	-0.46362998726526	103.510013401527	0.207860635724903	0.21093990250379	0.204994598027656	0.176982540963345	0.179983086677181	0.174189773150158	0.235215935619542	0.222555645368093	0.208671568475322	0.000354014351917996	0.000345685255869656	0.00650546395906387
160	21.1579515660655	0.26	0.754235384358364	0.726827468581963	0.781643300134765	0.285276289434429	30.0095209456409	28.9979124058296	31.0211294854522	32.04	23.91	43.33	0.891162654657487	0.92225136681013	0.953340078962773	0.868360925069566	0.898654186016936	0.928947446964306	0.885362839682997	0.917467515440863	0.950053376419719	0.754235384358364	35.4848588172116	-0.295741256275519	103.777509329406	0.207860635724903	0.21093990250379	0.204994598027656	0.176982540963345	0.179983086677181	0.174189773150158	0.235215935619542	0.222555645368093	0.208671568475322	0.000354014351917996	0.000345685255869656	0.00650546395906387
160	21.1579515660655	0.26	0.754517463049836	0.727140512107095	0.781894413992578	0.27857318038764	29.156650798152	28.1573843769656	30.1559172193383	31.96	23.59	43.48	0.867404076828388	0.898187041466391	0.928970006104394	0.845241511494187	0.875237957503566	0.905234403512945	0.861880674226637	0.893854401839957	0.922883192969421	0.754517463049836	35.3983235107151	0.0990579728964893	104.061133526208	0.207860635724903	0.21093990250379	0.204994598027656	0.176982540963345	0.179983086677181	0.174189773150158	0.235215935619542	0.222555645368093	0.208671568475322	0.000354014351917996	0.000345685255869656	0.00650546395906387
160	21.1579515660655	0.26	0.754528280149575	0.727151092752818	0.781905467546332	0.285618778206648	29.538437865272	28.5435449724111	30.5333307581328	31.91	23.5	43.37	0.880833867245894	0.911535567233093	0.942237267220291	0.858351346298079	0.888269412005576	0.918187477713073	0.876969137188474	0.905939557734538	0.935760609634631	0.754528280149575	35.3815214979124	0.332266774940271	104.27732605377	0.207860635724903	0.21093990250379	0.204994598027656	0.176982540963345	0.179983086677181	0.174189773150158	0.235215935619542	0.222555645368093	0.208671568475322	0.000354014351917996	0.000345685255869656	0.00650546395906387
160	21.1579515660655	0.26	0.754607071044304	0.727427768651199	0.781786373437409	0.286491482142523	29.6582258581581	28.6614303782163	30.6550213380999	31.89	23.42	43.09	0.884966108025594	0.915743714193221	0.946521320360849	0.862385591066037	0.892377885511848	0.922370179957659	0.879670593742876	0.910108544555119	0.940499964001289	0.754607071044304	35.2677761134162	-0.136768105608138	103.719008851458	0.207860635724903	0.21093990250379	0.204994598027656	0.176982540963345	0.179983086677181	0.174189773150158	0.235215935619542	0.222555645368093	0.208671568475322	0.000354014351917996	0.000345685255869656	0.00650546395906387
160	21.1579515660655	0.26	0.754632358026636	0.727664403200416	0.781600312852857	0.293807277018853	30.1048853932871	29.1108897268004	31.0988810597738	31.72	23.42	43.35	0.903466483818206	0.934315481501176	0.965164479184146	0.880484182556394	0.910548446139015	0.940612709721636	0.89837006340538	0.927594294706619	0.958793878010765	0.754632358026636	35.3450991551416	0.141535234880924	104.02265900234	0.207860635724903	0.21093990250379	0.204994598027656	0.176982540963345	0.179983086677181	0.174189773150158	0.235215935619542	0.222555645368093	0.208671568475322	0.000354014351917996	0.000345685255869656	0.00650546395906387
160	21.1579515660655	0.26	0.754683782281188	0.727856835776595	0.781510728785781	0.296023009854132	30.568896660523	29.564943552038	31.5728497690079	32.11	23.86	43.74	0.906650144181903	0.937437763612247	0.968225383042591	0.883423033591154	0.913421917205457	0.94342080081976	0.901141439498635	0.932779677530785	0.963719866544591	0.754683782281188	35.754993666628	-0.0902629656990719	104.135959340559	0.207860635724903	0.21093990250379	0.204994598027656	0.176982540963345	0.179983086677181	0.174189773150158	0.235215935619542	0.222555645368093	0.208671568475322	0.000354014351917996	0.000345685255869656	0.00650546395906387
160	21.1579515660655	0.26	0.75470330938009	0.727551427979606	0.781855190780575	0.290644127547064	30.1554154079959	29.152108525709	31.1587222902827	32.14	23.75	43.38	0.893103460805513	0.923840752004541	0.954578043203569	0.870210097980552	0.900159484988679	0.930108871996807	0.889698310789031	0.918204039723067	0.948819756085337	0.75470330938009	35.5373659435341	0.0284267743689972	104.06558735784	0.207860635724903	0.21093990250379	0.204994598027656	0.176982540963345	0.179983086677181	0.174189773150158	0.235215935619542	0.222555645368093	0.208671568475322	0.000354014351917996	0.000345685255869656	0.00650546395906387
160	21.1579515660655	0.26	0.75471652244179	0.727936383210695	0.781496661672886	0.293620367602936	30.2325818749665	29.2339201604707	31.2312435894623	32.13	23.82	43.47	0.895958175289274	0.926565056697564	0.957171938105853	0.872996863768215	0.90281936242507	0.932641861081925	0.89228956031335	0.922346016268364	0.952138209547288	0.75471652244179	35.6813796653372	-0.129601325260849	104.023232658373	0.207860635724903	0.21093990250379	0.204994598027656	0.176982540963345	0.179983086677181	0.174189773150158	0.235215935619542	0.222555645368093	0.208671568475322	0.000354014351917996	0.000345685255869656	0.00650546395906387
160	21.1579515660655	0.26	0.754742872081053	0.727792768136754	0.781692976025353	0.29304528591112	29.9334338498023	28.9432812415349	30.9235864580697	32.02	23.74	43.49	0.89008008185905	0.920529812394607	0.950979542930164	0.867315032366749	0.89698596823338	0.926656904100011	0.884565571221425	0.916275321344554	0.944756004666963	0.754742872081053	35.5785275000571	-0.190345313543851	103.875291200112	0.207860635724903	0.21093990250379	0.204994598027656	0.176982540963345	0.179983086677181	0.174189773150158	0.235215935619542	0.222555645368093	0.208671568475322	0.000354014351917996	0.000345685255869656	0.00650546395906387
160	21.1579515660655	0.26	0.754764780517753	0.727620776210235	0.781908784825271	0.28072610125504	29.3650817730666	28.3640355400173	30.3661280061159	31.81	23.62	43.15	0.878026170803552	0.909014172830329	0.940002174857105	0.855656730771871	0.885855252625858	0.916053774479845	0.874029970341118	0.903090534751967	0.934976053756616	0.754764780517753	35.293613235656	-0.0816500164468135	103.8107046893	0.207860635724903	0.21093990250379	0.204994598027656	0.176982540963345	0.179983086677181	0.174189773150158	0.235215935619542	0.222555645368093	0.208671568475322	0.000354014351917996	0.000345685255869656	0.00650546395906387
160	21.1579515660655	0.26	0.754832244481006	0.727773540438078	0.781890948523934	0.295157404235067	29.7614729097671	28.7820036316253	30.7409421879089	32.29	23.5	43.51	0.877772045824112	0.907643168178906	0.937514290533699	0.855212055258792	0.88431544726525	0.913418839271708	0.87182669695082	0.900495719452382	0.931321907659927	0.754832244481006	35.4560483279417	0.270709346218432	104.19519673082	0.207860635724903	0.21093990250379	0.204994598027656	0.176982540963345	0.179983086677181	0.174189773150158	0.235215935619542	0.222555645368093	0.208671568475322	0.000354014351917996	0.000345685255869656	0.00650546395906387
160	21.1579515660655	0.26	0.754854732469412	0.728077322884522	0.781632142054301	0.29149316173966	29.8219559301029	28.831782816567	30.8121290436387	32.26	23.79	43.34	0.880248936614302	0.910479423428082	0.940709910241862	0.857639618660365	0.887093631161203	0.916547643662042	0.873879607873005	0.907174065737711	0.934321548974088	0.754854732469412	35.6376058666409	0.0247000244835346	104.188320715666	0.207860635724903	0.21093990250379	0.204994598027656	0.176982540963345	0.179983086677181	0.174189773150158	0.235215935619542	0.222555645368093	0.208671568475322	0.000354014351917996	0.000345685255869656	0.00650546395906387
160	21.1579515660655	0.26	0.754869308494785	0.727734724399094	0.782003892590476	0.286135187625862	29.7629086881611	28.7617223997597	30.7640949765624	32.27	23.87	43.38	0.877862490464104	0.908420600869963	0.938978711275822	0.855310770436641	0.885083862735533	0.914856955034425	0.874620196386265	0.904981695652391	0.93344422985072	0.754869308494785	35.5628332921709	-0.311051521215064	103.791493340648	0.207860635724903	0.21093990250379	0.204994598027656	0.176982540963345	0.179983086677181	0.174189773150158	0.235215935619542	0.222555645368093	0.208671568475322	0.000354014351917996	0.000345685255869656	0.00650546395906387
160	21.1579515660655	0.26	0.754873546508683	0.727903443782324	0.781843649235042	0.293901282866086	30.0486435852791	29.0567296065604	31.0405575639979	31.91	23.59	43.28	0.89668037215512	0.927290485806128	0.957900599457136	0.873793533818429	0.903622356003321	0.933451178188213	0.893161067863546	0.921492439028124	0.952126833584428	0.754873546508683	35.5028335217874	0.0222486549329718	103.995177856578	0.207860635724903	0.21093990250379	0.204994598027656	0.176982540963345	0.179983086677181	0.174189773150158	0.235215935619542	0.222555645368093	0.208671568475322	0.000354014351917996	0.000345685255869656	0.00650546395906387
160	21.1579515660655	0.26	0.754884426846152	0.727516096249035	0.782252757443268	0.280961605107903	29.3480711731041	28.3481879431052	30.3479544031029	32.19	23.54	43.52	0.867325219807463	0.897917084937646	0.928508950067829	0.845075424490233	0.874882505871513	0.904689587252792	0.863308516037964	0.891194193271522	0.92464384835333	0.754884426846152	35.4773359472696	-0.0351085783418032	103.95101290997	0.207860635724903	0.21093990250379	0.204994598027656	0.176982540963345	0.179983086677181	0.174189773150158	0.235215935619542	0.222555645368093	0.208671568475322	0.000354014351917996	0.000345685255869656	0.00650546395906387
160	21.1579515660655	0.26	0.755025169890399	0.727650883451591	0.782399456329207	0.287038697658704	29.6140162848793	28.6200372315745	30.6079953381841	32.44	23.83	43.84	0.868818285259203	0.898992500955997	0.929166716652792	0.846428756147936	0.875825379461818	0.9052220027757	0.863274821840346	0.894074081858791	0.924425293928204	0.755025169890399	35.7147944040272	-0.173180224055537	104.038088931677	0.207860635724903	0.21093990250379	0.204994598027656	0.176982540963345	0.179983086677181	0.174189773150158	0.235215935619542	0.222555645368093	0.208671568475322	0.000354014351917996	0.000345685255869656	0.00650546395906387
160	21.1579515660655	0.26	0.755047058513789	0.728109374422203	0.781984742605374	0.293267536219762	30.049496525959	29.0560376529741	31.0429553989438	32.1	23.27	43.3	0.891468373110622	0.921948687592231	0.952429002073839	0.868636576519369	0.898336245987343	0.928035915455318	0.886244840540641	0.915835405570028	0.948265212826414	0.755047058513789	35.401367406493	0.434557639296181	104.352600333539	0.207860635724903	0.21093990250379	0.204994598027656	0.176982540963345	0.179983086677181	0.174189773150158	0.235215935619542	0.222555645368093	0.208671568475322	0.000354014351917996	0.000345685255869656	0.00650546395906387
[truncated: 1,363 more rows]
