# Supplementary material for: Re-expressing coefficients from regression models for inclusion in a meta-analysis
Source: BMC Med Res Methodol. 2024 Jan 8;24:6. doi: 10.1186/s12874-023-02132-y (PMC10773134; doi:10.1186/s12874-023-02132-y)
Supplement: Supplementary file 2 — Additional file 2. [file 12874_2023_2132_MOESM2_ESM.zip › Supp_Files_R1/simdata/simdata_scenario_161.csv]

ex_no	errsd	rsquare	beta	b_low_ci	b_hi_ci	lrsquare	lbeta	lb_low_ci	lb_hi_ci	x_median	x_25	x_75	rbl	rb	rbu	altl	alt	altu	dzl	dz	dzu	observed_beta	xlog	error	ylog	RelBias_rb	RelBias_rbl	RelBias_rbu	RelBias_alt	RelBias_altl	RelBias_altu	RelBias_dz	RelBias_dzl	RelBias_dzu	MC_SE_RelBias_rb	MC_SE_RelBias_alt	MC_SE_RelBias_dz
161	12.1639532432449	0.15	-31.2668875310866	-42.878909686213	-19.6548653759601	0.214873004097588	-11.6429453106976	-15.1177255769335	-8.16816504446161	0.23	0.16	0.35	-25.4512027430372	-19.6012925436873	-13.7513823443374	-63.6010647139728	-48.9824818157022	-34.3638989174315	-64.1106102502141	-49.3905463309021	-34.6520760877389	-31.2668875310866	0.281954562671436	-0.78797423945033	20.609382474805	0.38985431003264	0.407445884535037	0.360830360997595	-0.455340199371387	-0.413407150831617	-0.524508602069652	-0.449095315086457	-0.407438815840794	-0.515366565096421	0.00213579609776173	0.00523385349998758	0.00551808038952154
161	12.1639532432449	0.15	-30.7249857902972	-41.939372706427	-19.5105988741673	0.222233220733369	-11.747308872091	-15.1784932331295	-8.31612451105241	0.28	0.16	0.42	-23.2474488301381	-17.9922313566467	-12.7370138831552	-52.8032339179247	-40.8667638316849	-28.9302937454451	-52.2579486946886	-40.435314585851	-28.6273478654503	-30.7249857902972	0.311475188022749	-0.434491196168552	19.9736436953995	0.38985431003264	0.407445884535037	0.360830360997595	-0.455340199371387	-0.413407150831617	-0.524508602069652	-0.449095315086457	-0.407438815840794	-0.515366565096421	0.00213579609776173	0.00523385349998758	0.00551808038952154
161	12.1639532432449	0.15	-23.5941235436909	-32.2743067880734	-14.9139402993084	0.307609819945196	-13.8890867452197	-17.1424645838816	-10.6357089065579	0.26	0.18	0.38	-27.0010092242541	-21.8766302528494	-16.7522512814448	-63.0174694088364	-51.0577166311623	-39.0979638534882	-63.4953914832539	-51.4414208883748	-39.4017080303904	-23.5941235436909	0.325506066134931	-0.321803979826755	19.720005933255	0.38985431003264	0.407445884535037	0.360830360997595	-0.455340199371387	-0.413407150831617	-0.524508602069652	-0.449095315086457	-0.407438815840794	-0.515366565096421	0.00213579609776173	0.00523385349998758	0.00551808038952154
161	12.1639532432449	0.16	-24.2888617653418	-32.9780941401181	-15.5996293905655	0.285938286974478	-13.5103223857173	-16.8436875472315	-10.1769572242032	0.3	0.19	0.41	-24.6777646455692	-19.7940359072558	-14.9103071689424	-53.7864429612317	-43.1421078282039	-32.4977726951762	-54.3581169857153	-43.6020358053108	-32.8394030557056	-24.2888617653418	0.339290783594168	0.56683467175908	19.6351287077929	0.38985431003264	0.407445884535037	0.360830360997595	-0.455340199371387	-0.413407150831617	-0.524508602069652	-0.449095315086457	-0.407438815840794	-0.515366565096421	0.00213579609776173	0.00523385349998758	0.00551808038952154
161	12.1639532432449	0.16	-17.9936261862881	-24.4423361922442	-11.544916180332	0.288380358018326	-12.5405447344402	-15.6162377638148	-9.46485170506555	0.26	0.17	0.41	-24.5741491458775	-19.7341524466774	-14.8941557474773	-57.3007874137187	-46.015122127908	-34.7294568420973	-57.2226148307628	-45.9633407480158	-34.696171781477	-17.9936261862881	0.330184829254362	-0.225688556991947	19.8047347053106	0.38985431003264	0.407445884535037	0.360830360997595	-0.455340199371387	-0.413407150831617	-0.524508602069652	-0.449095315086457	-0.407438815840794	-0.515366565096421	0.00213579609776173	0.00523385349998758	0.00551808038952154
161	12.1639532432449	0.17	-28.0699446460501	-37.622726647093	-18.5171626450072	0.210603808991793	-10.4490120134566	-13.6074699138934	-7.29055411301983	0.22	0.16	0.36	-23.2403099617675	-17.8459536948175	-12.4515974278675	-58.9820103747582	-45.2915743252474	-31.6011382757365	-59.331330443122	-45.5490952807041	-31.7629948798682	-28.0699446460501	0.288961585072222	0.947406561782182	22.337941498726	0.38985431003264	0.407445884535037	0.360830360997595	-0.455340199371387	-0.413407150831617	-0.524508602069652	-0.449095315086457	-0.407438815840794	-0.515366565096421	0.00213579609776173	0.00523385349998758	0.00551808038952154
161	12.1639532432449	0.17	-19.1066586931841	-25.6786445824795	-12.5346728038886	0.353313462145067	-14.0505350879214	-17.0184069256595	-11.0826632501834	0.25	0.18	0.37	-27.3874300207519	-22.6112848373823	-17.8351396540128	-65.3051673418977	-53.916476975083	-42.5277866082684	-65.9518968501679	-54.4457507571098	-42.9345404940938	-19.1066586931841	0.3183558910886	-0.447177798110231	20.1701285099362	0.38985431003264	0.407445884535037	0.360830360997595	-0.455340199371387	-0.413407150831617	-0.524508602069652	-0.449095315086457	-0.407438815840794	-0.515366565096421	0.00213579609776173	0.00523385349998758	0.00551808038952154
161	12.1639532432449	0.17	-14.6975768205187	-19.7421399914003	-9.65301364963719	0.38770059455421	-15.0606385555752	-18.0156729001553	-12.1056042109951	0.27	0.18	0.37	-27.802529067469	-23.2421982535226	-18.6818674395762	-63.6091702666919	-53.1756281053721	-42.7420859440524	-64.330239444632	-53.7689862697153	-43.2238147753547	-14.6975768205187	0.341188044952699	1.49306133929653	21.4931953391977	0.38985431003264	0.407445884535037	0.360830360997595	-0.455340199371387	-0.413407150831617	-0.524508602069652	-0.449095315086457	-0.407438815840794	-0.515366565096421	0.00213579609776173	0.00523385349998758	0.00551808038952154
161	12.1639532432449	0.18	-34.7162070225417	-46.1415008050397	-23.2909132400438	0.261111676730007	-12.2640188008715	-15.4850469786117	-9.04299062313135	0.22	0.15	0.35	-26.5386221435409	-21.0183515340417	-15.4980809245425	-67.6067084406672	-53.5439088125852	-39.4811091845031	-67.5277069011793	-53.4795618961915	-39.4636586658424	-34.7162070225417	0.273566095529814	-0.410383058425018	21.7206061720474	0.38985431003264	0.407445884535037	0.360830360997595	-0.455340199371387	-0.413407150831617	-0.524508602069652	-0.449095315086457	-0.407438815840794	-0.515366565096421	0.00213579609776173	0.00523385349998758	0.00551808038952154
161	12.1639532432449	0.18	-33.2412377940637	-44.3255653714238	-22.1569102167036	0.24535260933143	-13.4955128678246	-17.1908286088799	-9.80019712676921	0.23	0.17	0.38	-28.557748041576	-22.4190156821238	-16.2802833226715	-70.3628016027095	-55.2377151823296	-40.1126287619498	-70.5713428028533	-55.4215776558174	-40.2092468525035	-33.2412377940637	0.297769885169033	-0.508715874951293	20.2080825078709	0.38985431003264	0.407445884535037	0.360830360997595	-0.455340199371387	-0.413407150831617	-0.524508602069652	-0.449095315086457	-0.407438815840794	-0.515366565096421	0.00213579609776173	0.00523385349998758	0.00551808038952154
161	12.1639532432449	0.18	-32.3005972993253	-43.0624144552241	-21.5387801434265	0.19930559027413	-10.2293738509077	-13.4305396666491	-7.02820803516638	0.25	0.16	0.38	-21.7237632360943	-16.5459096288167	-11.3680560215391	-52.0682670281971	-39.6578084291687	-27.2473498301403	-52.0855903125258	-39.6902193627433	-27.2623731099334	-32.3005972993253	0.294284427124378	-0.213263921119971	20.7181628257446	0.38985431003264	0.407445884535037	0.360830360997595	-0.455340199371387	-0.413407150831617	-0.524508602069652	-0.449095315086457	-0.407438815840794	-0.515366565096421	0.00213579609776173	0.00523385349998758	0.00551808038952154
161	12.1639532432449	0.18	-30.8265610145889	-41.0472310828181	-20.6058909463597	0.300962258861867	-13.4595772170031	-16.6622397046108	-10.2569147293955	0.23	0.15	0.35	-28.0787598035221	-22.6817188105036	-17.284677817485	-70.2401585491579	-56.7392412116914	-43.238323874225	-70.469652020984	-56.8610839896674	-43.3428593094758	-30.8265610145889	0.286100084798448	0.5385593137751	22.5030087747118	0.38985431003264	0.407445884535037	0.360830360997595	-0.455340199371387	-0.413407150831617	-0.524508602069652	-0.449095315086457	-0.407438815840794	-0.515366565096421	0.00213579609776173	0.00523385349998758	0.00551808038952154
161	12.1639532432449	0.18	-29.8828187308948	-40.006329979709	-19.7593074820806	0.250028720812929	-12.4750731093886	-15.8483805753922	-9.10176564338492	0.25	0.18	0.4	-25.4437678871617	-20.0280945463603	-14.6124212055589	-60.5245028062508	-47.6419400597772	-34.7593773133035	-60.7350994951467	-47.8255158971422	-34.866651321496	-29.8828187308948	0.323218737989295	-1.02719208598485	18.7188301246975	0.38985431003264	0.407445884535037	0.360830360997595	-0.455340199371387	-0.413407150831617	-0.524508602069652	-0.449095315086457	-0.407438815840794	-0.515366565096421	0.00213579609776173	0.00523385349998758	0.00551808038952154
161	12.1639532432449	0.18	-29.7728168294951	-39.5873026289964	-19.9583310299938	0.296519933588468	-12.3493224226355	-15.3191247411842	-9.37952010408674	0.24	0.17	0.38	-25.0564113279451	-20.1989152429247	-15.3414191579043	-60.7462370462284	-48.9698256212338	-37.1934141962392	-60.90299564952	-49.0826345646041	-37.293057168534	-29.7728168294951	0.300425600638187	0.227488631326908	21.2160325916244	0.38985431003264	0.407445884535037	0.360830360997595	-0.455340199371387	-0.413407150831617	-0.524508602069652	-0.449095315086457	-0.407438815840794	-0.515366565096421	0.00213579609776173	0.00523385349998758	0.00551808038952154
161	12.1639532432449	0.18	-29.5246321427337	-39.273179940057	-19.7760843454105	0.290347433041519	-13.5150104086522	-16.8138844969269	-10.2161363203774	0.27	0.18	0.39	-26.1094653873108	-20.9868038845124	-15.864142381714	-60.0949973638791	-48.3043948011652	-36.5137922384514	-60.5767515095727	-5.56402866393333	-36.8070872325182	-29.5246321427337	0.320662015008708	0.134212032832365	19.8501528512024	0.38985431003264	0.407445884535037	0.360830360997595	-0.455340199371387	-0.413407150831617	-0.524508602069652	-0.449095315086457	-0.407438815840794	-0.515366565096421	0.00213579609776173	0.00523385349998758	0.00551808038952154
161	12.1639532432449	0.18	-26.8892431101772	-35.992396699161	-17.7860895211935	0.304943537764	-12.4117672830345	-15.3373973537192	-9.48613721234994	0.24	0.14	0.36	-25.435490989024	-20.5836353851089	-15.7317797811937	-62.5581602889888	-50.6251034158295	-38.6920465426702	-62.1900005974637	-50.3274511715188	-38.4677836110787	-26.8892431101772	0.298575340654294	0.977713662287287	22.5615511386371	0.38985431003264	0.407445884535037	0.360830360997595	-0.455340199371387	-0.413407150831617	-0.524508602069652	-0.449095315086457	-0.407438815840794	-0.515366565096421	0.00213579609776173	0.00523385349998758	0.00551808038952154
161	12.1639532432449	0.18	-26.6036756831442	-35.4507392245471	-17.7566121417414	0.271237063276361	-11.4302885964153	-14.3555270862108	-8.50505010661976	0.25	0.17	0.4	-23.1562975656674	-18.4377182677108	-13.7191389697543	-55.3472836208911	-44.0691185363797	-32.7909534518683	-55.3203451394739	-44.0119460561141	-32.7569297705267	-26.6036756831442	0.317642246690601	-0.957055941719624	19.4766422442046	0.38985431003264	0.407445884535037	0.360830360997595	-0.455340199371387	-0.413407150831617	-0.524508602069652	-0.449095315086457	-0.407438815840794	-0.515366565096421	0.00213579609776173	0.00523385349998758	0.00551808038952154
161	12.1639532432449	0.18	-17.3688536499984	-23.1600073167592	-11.5776999832376	0.401142684140205	-14.3706023256959	-17.1120040057904	-11.6292006456013	0.25	0.17	0.45	-27.3380378442725	-22.9583905013069	-18.5787431583413	-64.7104683364432	-54.3436295630768	-43.9767907897104	-64.0932777938445	-53.8289289176925	-43.5802100256115	-17.3688536499984	0.344250137021051	0.962903414667022	21.206104046702	0.38985431003264	0.407445884535037	0.360830360997595	-0.455340199371387	-0.413407150831617	-0.524508602069652	-0.449095315086457	-0.407438815840794	-0.515366565096421	0.00213579609776173	0.00523385349998758	0.00551808038952154
161	12.1639532432449	0.19	-35.1341336120737	-46.4305187080669	-23.8377485160804	0.26000818798103	-11.6807114240639	-14.7573373898415	-8.60408545828642	0.24	0.16	0.37	-24.0074948904703	-19.0023858926821	-13.9972768948938	-57.8809101303568	-45.8138341853103	-33.7467582402638	-57.8611179253934	-45.8051626272304	-33.7441046581316	-35.1341336120737	0.296260745860025	-1.68253736930482	19.520429655726	0.38985431003264	0.407445884535037	0.360830360997595	-0.455340199371387	-0.413407150831617	-0.524508602069652	-0.449095315086457	-0.407438815840794	-0.515366565096421	0.00213579609776173	0.00523385349998758	0.00551808038952154
161	12.1639532432449	0.19	-33.3264470273749	-43.9381627812546	-22.7147312734952	0.28264447685697	-12.6913370083207	-15.848084250161	-9.53458976648036	0.26	0.16	0.36	-25.1763731967259	-20.161543303485	-15.1467134102441	-59.2585829733805	-47.4549879518128	-35.6513929302451	-59.5598391349039	-47.6696234410124	-35.8305001518531	-33.3264470273749	0.300266137328567	-0.130432652539093	20.9789340441666	0.38985431003264	0.407445884535037	0.360830360997595	-0.455340199371387	-0.413407150831617	-0.524508602069652	-0.449095315086457	-0.407438815840794	-0.515366565096421	0.00213579609776173	0.00523385349998758	0.00551808038952154
161	12.1639532432449	0.19	-32.0975828911266	-42.4514149365684	-21.7437508456849	0.235882357433541	-11.2483432579885	-14.4092115965207	-8.08747491945635	0.23	0.15	0.37	-24.132105418336	-18.8383801199056	-13.5446548214751	-59.9706738657346	-46.8152418011231	-33.6598097365116	-59.8349881364825	-46.7115278403082	-33.5890968934658	-32.0975828911266	0.284804935891096	-0.968550163409527	20.655103805815	0.38985431003264	0.407445884535037	0.360830360997595	-0.455340199371387	-0.413407150831617	-0.524508602069652	-0.449095315086457	-0.407438815840794	-0.515366565096421	0.00213579609776173	0.00523385349998758	0.00551808038952154
161	12.1639532432449	0.19	-31.9869942419551	-42.2381330529259	-21.7358554309842	0.339554447100766	-13.203326723066	-16.0782921771769	-10.3283612689551	0.24	0.16	0.37	-26.5581779565134	-21.8093001958835	-17.0604224352535	-65.0477630796141	-53.4165481682106	-41.7853332568072	-65.3895703139547	-53.685601256243	-42.0035574180695	-31.9869942419551	0.295189110666731	1.53228742176462	23.0375664117595	0.38985431003264	0.407445884535037	0.360830360997595	-0.455340199371387	-0.413407150831617	-0.524508602069652	-0.449095315086457	-0.407438815840794	-0.515366565096421	0.00213579609776173	0.00523385349998758	0.00551808038952154
161	12.1639532432449	0.19	-31.1144995333986	-41.0354337521174	-21.1935653146798	0.320657958201872	-13.5170452925277	-16.5888278161597	-10.4452627688957	0.28	0.18	0.38	-25.2759168661712	-20.5955307316761	-15.915144597181	-57.1277286681385	-46.5492863283708	-35.9708439886032	-57.6196331110357	-46.9426512717299	-36.3006101861716	-31.1144995333986	0.312270590759803	-0.252944184653767	19.9635025185556	0.38985431003264	0.407445884535037	0.360830360997595	-0.455340199371387	-0.413407150831617	-0.524508602069652	-0.449095315086457	-0.407438815840794	-0.515366565096421	0.00213579609776173	0.00523385349998758	0.00551808038952154
161	12.1639532432449	0.19	-29.6038926472557	-39.2714113439102	-19.9363739506013	0.289691075129562	-13.4029391770028	-16.6796761858002	-10.1262021682055	0.26	0.17	0.38	-26.2777718642901	-21.1154805453641	-15.9531892264381	-61.3426311729615	-49.291817503535	-37.2410038341084	-61.7573895801284	-49.6079240950431	-37.4755599776825	-29.6038926472557	0.305985396641433	-1.68668315548861	18.5894909952751	0.38985431003264	0.407445884535037	0.360830360997595	-0.455340199371387	-0.413407150831617	-0.524508602069652	-0.449095315086457	-0.407438815840794	-0.515366565096421	0.00213579609776173	0.00523385349998758	0.00551808038952154
161	12.1639532432449	0.19	-27.2899333717362	-36.0868048772625	-18.49306186621	0.278779055034352	-11.8933700753996	-14.8800899276614	-8.90665022313789	0.27	0.16	0.37	-23.1257420257056	-18.4839614220776	-13.8421808184496	-53.2703423944838	-42.5779615056681	-31.8855806168524	-53.4391386737131	-42.7123686695279	-31.9748689084686	-27.2899333717362	0.305651730809035	1.46059709745436	22.0181031767427	0.38985431003264	0.407445884535037	0.360830360997595	-0.455340199371387	-0.413407150831617	-0.524508602069652	-0.449095315086457	-0.407438815840794	-0.515366565096421	0.00213579609776173	0.00523385349998758	0.00551808038952154
161	12.1639532432449	0.19	-21.813554784012	-28.9194793610943	-14.7076302069297	0.424097147030236	-14.8671796871119	-17.572109443414	-12.1622499308097	0.25	0.17	0.39	-28.0646951491498	-23.7446088638384	-19.4245225785269	-66.4105585053873	-56.1877735624449	-45.9649886195025	-66.685071321081	-56.4199046920629	-46.1661900339882	-21.813554784012	0.324088548297137	1.01204299454697	21.7466734054622	0.38985431003264	0.407445884535037	0.360830360997595	-0.455340199371387	-0.413407150831617	-0.524508602069652	-0.449095315086457	-0.407438815840794	-0.515366565096421	0.00213579609776173	0.00523385349998758	0.00551808038952154
161	12.1639532432449	0.2	-38.4070464940417	-50.5084599322732	-26.3056330558101	0.254372982528395	-12.4765080879825	-15.8115695425827	-9.14144663338234	0.25	0.16	0.37	-25.446157933199	-20.0789171755924	-14.7116764179858	-60.6783156367826	-47.8797183144043	-35.081120992026	-60.6299962509459	-47.8294173745167	-35.0279707209426	-38.4070464940417	0.288494093735428	0.371897242023302	21.6751915373355	0.38985431003264	0.407445884535037	0.360830360997595	-0.455340199371387	-0.413407150831617	-0.524508602069652	-0.449095315086457	-0.407438815840794	-0.515366565096421	0.00213579609776173	0.00523385349998758	0.00551808038952154
161	12.1639532432449	0.2	-35.1397146602701	-45.9976223094302	-24.2818070111099	0.220216940363428	-10.8575816313445	-14.0475039019744	-7.66765936071462	0.23	0.16	0.36	-23.4165490399966	-18.099093938704	-12.7816388374113	-57.905215567152	-44.7560370360593	-31.6068585049667	-58.0668101107831	-44.8978783449226	-31.7079472909801	-35.1397146602701	0.282387154218247	0.137685356548747	21.9797943282814	0.38985431003264	0.407445884535037	0.360830360997595	-0.455340199371387	-0.413407150831617	-0.524508602069652	-0.449095315086457	-0.407438815840794	-0.515366565096421	0.00213579609776173	0.00523385349998758	0.00551808038952154
161	12.1639532432449	0.2	-34.5359311832296	-45.1972167272706	-23.8746456391885	0.334581010381264	-15.1685131510576	-18.5083513306751	-11.8286749714401	0.26	0.16	0.35	-29.3728252990818	-24.072489163009	-18.7721530269363	-69.0664776013487	-56.6034086492063	-44.140339697064	-69.4497599937033	-56.9183521466881	-44.3722056236584	-34.5359311832296	0.283613025136477	0.78932235204578	22.5183736745315	0.38985431003264	0.407445884535037	0.360830360997595	-0.455340199371387	-0.413407150831617	-0.524508602069652	-0.449095315086457	-0.407438815840794	-0.515366565096421	0.00213579609776173	0.00523385349998758	0.00551808038952154
161	12.1639532432449	0.2	-34.4809449002897	-45.1514164385664	-23.8104733620129	0.20021013948952	-10.7743488321636	-14.1365322867986	-7.41216537752865	0.25	0.18	0.35	-22.641005034717	-17.2561474911792	-11.8712899476415	-53.7271845150779	-40.9488986401603	-28.1706127652428	-54.5215716279367	-41.5553351473454	-28.5944950378656	-34.4809449002897	0.286658693298758	-1.71943828919543	19.5510960130496	0.38985431003264	0.407445884535037	0.360830360997595	-0.455340199371387	-0.413407150831617	-0.524508602069652	-0.449095315086457	-0.407438815840794	-0.515366565096421	0.00213579609776173	0.00523385349998758	0.00551808038952154
161	12.1639532432449	0.2	-34.3437396418911	-44.9987312400845	-23.6887480436976	0.25360805034357	-12.6358678696453	-16.0203520861118	-9.25138365317875	0.25	0.16	0.36	-25.8744816450019	-20.4081988650699	-14.9419160851378	-61.9236947050595	-48.8415997406016	-35.7595047761438	-62.2651918111019	-49.1111886197104	-35.9454297534563	-34.3437396418911	0.302421909245177	0.0408263294316883	20.7871239506264	0.38985431003264	0.407445884535037	0.360830360997595	-0.455340199371387	-0.413407150831617	-0.524508602069652	-0.449095315086457	-0.407438815840794	-0.515366565096421	0.00213579609776173	0.00523385349998758	0.00551808038952154
161	12.1639532432449	0.2	-34.001078340413	-44.7463845997806	-23.2557720810453	0.284943651510797	-13.2255066646641	-16.4965659913583	-9.95444733796991	0.26	0.18	0.42	-26.109455470404	-20.9322823620061	-15.7551092536082	-61.2284597472897	-49.0876345343085	-36.9468093213272	-61.302877723202	-49.1502831195655	-37.0228576789893	-34.001078340413	0.317271741887485	-0.385326686133863	19.3846011876424	0.38985431003264	0.407445884535037	0.360830360997595	-0.455340199371387	-0.413407150831617	-0.524508602069652	-0.449095315086457	-0.407438815840794	-0.515366565096421	0.00213579609776173	0.00523385349998758	0.00551808038952154
161	12.1639532432449	0.2	-33.9340307407553	-44.5660087440556	-23.3020527374549	0.30760774270579	-13.3613020933691	-16.4910669873145	-10.2315371994237	0.26	0.16	0.38	-26.1154426153323	-21.1591110723105	-16.2027795292887	-61.2767013088066	-49.6472737696057	-38.0178462304049	-61.3685868926341	-49.7087134009054	-38.0647531994741	-33.9340307407553	0.301127525214201	-0.668441632435166	20.1093670884588	0.38985431003264	0.407445884535037	0.360830360997595	-0.455340199371387	-0.413407150831617	-0.524508602069652	-0.449095315086457	-0.407438815840794	-0.515366565096421	0.00213579609776173	0.00523385349998758	0.00551808038952154
161	12.1639532432449	0.2	-33.6544242102776	-44.0292887787252	-23.27955964183	0.297596452464671	-12.6860747617053	-15.7290064386854	-9.64314308472522	0.25	0.16	0.37	-25.5307503210797	-20.5915744620115	-15.6523986029433	-61.4119167623839	-49.5311747976078	-37.6504328328317	-61.6070755594166	-49.7050535964066	-37.7861895591196	-33.6544242102776	0.289394341035138	-0.859077177827504	20.2940504417066	0.38985431003264	0.407445884535037	0.360830360997595	-0.455340199371387	-0.413407150831617	-0.524508602069652	-0.449095315086457	-0.407438815840794	-0.515366565096421	0.00213579609776173	0.00523385349998758	0.00551808038952154
161	12.1639532432449	0.2	-32.9908321884863	-43.2797003071667	-22.701964069806	0.328045280929541	-15.3410133947814	-18.7690276362405	-11.9129991533223	0.27	0.17	0.39	-29.1231367248183	-23.8040264659645	-18.4849162071107	-66.9815492496571	-54.7478997930669	-42.5142503364768	-67.1470127539137	-54.9024983608822	-42.5999852950298	-32.9908321884863	0.314125229802341	-0.393058785247936	19.7139211207059	0.38985431003264	0.407445884535037	0.360830360997595	-0.455340199371387	-0.413407150831617	-0.524508602069652	-0.449095315086457	-0.407438815840794	-0.515366565096421	0.00213579609776173	0.00523385349998758	0.00551808038952154
161	12.1639532432449	0.2	-29.184289459294	-38.1853787553984	-20.1832001631896	0.276049705928946	-13.5021070602107	-16.915983031418	-10.0882310890035	0.24	0.17	0.36	-27.5454913598861	-21.9864357085557	-16.4273800572254	-66.4758644987582	-53.0601288565526	-39.6443932143469	-67.3008932562019	-53.7244321863557	-40.1201876830171	-29.184289459294	0.307474492916519	-1.17941325387838	19.3141794959497	0.38985431003264	0.407445884535037	0.360830360997595	-0.455340199371387	-0.413407150831617	-0.524508602069652	-0.449095315086457	-0.407438815840794	-0.515366565096421	0.00213579609776173	0.00523385349998758	0.00551808038952154
161	12.1639532432449	0.2	-29.1436534485034	-38.3588266942419	-19.9284802027649	0.29472523158702	-11.7931546304432	-14.6414562002305	-8.94485306065591	0.29	0.18	0.42	-21.6988919725417	-17.477659656383	-13.2564273402242	-47.7912097457862	-38.4940622572179	-29.1969147686495	-47.8299469932524	-38.5431756910906	-29.2223084707892	-29.1436534485034	0.335648297917576	-0.305349817975113	19.1495429611555	0.38985431003264	0.407445884535037	0.360830360997595	-0.455340199371387	-0.413407150831617	-0.524508602069652	-0.449095315086457	-0.407438815840794	-0.515366565096421	0.00213579609776173	0.00523385349998758	0.00551808038952154
161	12.1639532432449	0.2	-28.9169690153459	-37.9988874546818	-19.83505057601	0.393898726704792	-15.0690707862521	-17.9875206989583	-12.150620873546	0.23	0.14	0.35	-30.0166839261495	-25.1465192130619	-20.2763544999743	-74.3106749160034	-62.2538725166429	-50.1970701172825	-73.899670780263	-61.9135308085804	-49.9040105798322	-28.9169690153459	0.278740378258807	1.14772604104567	23.6537999405707	0.38985431003264	0.407445884535037	0.360830360997595	-0.455340199371387	-0.413407150831617	-0.524508602069652	-0.449095315086457	-0.407438815840794	-0.515366565096421	0.00213579609776173	0.00523385349998758	0.00551808038952154
161	12.1639532432449	0.2	-28.3982899927967	-37.1497775196816	-19.6468024659119	0.335653788772009	-13.2221591870838	-16.1264446260472	-10.3178737481203	0.23	0.15	0.38	-26.7751180816736	-21.953064158794	-17.1310102359144	-65.9332350654556	-54.0590161049374	-42.1847971444192	-65.7028383120345	-53.8489989663455	-42.0210874973661	-28.3982899927967	0.298835745054047	0.950988433356617	22.3797596450941	0.38985431003264	0.407445884535037	0.360830360997595	-0.455340199371387	-0.413407150831617	-0.524508602069652	-0.449095315086457	-0.407438815840794	-0.515366565096421	0.00213579609776173	0.00523385349998758	0.00551808038952154
161	12.1639532432449	0.2	-27.969347929022	-36.6930610165603	-19.2456348414837	0.297242707979519	-12.7305614374437	-15.7867496362395	-9.67437323864795	0.24	0.17	0.35	-26.0291355996296	-20.9901035710332	-15.9510715424368	-63.6310255433079	-51.31256900072	-38.9941124581322	-64.3221420407071	-51.8663108398702	-39.4146936783011	-27.969347929022	0.290367895283802	-0.357467379851971	21.1869411348864	0.38985431003264	0.407445884535037	0.360830360997595	-0.455340199371387	-0.413407150831617	-0.524508602069652	-0.449095315086457	-0.407438815840794	-0.515366565096421	0.00213579609776173	0.00523385349998758	0.00551808038952154
161	12.1639532432449	0.2	-27.0534168115495	-35.381701808259	-18.72513181484	0.298590957155719	-12.5677747001783	-15.5751747528604	-9.56037464749628	0.27	0.18	0.42	-24.294453977958	-19.6034541444072	-14.9124543108565	-56.1614017311908	-45.3172343170139	-34.4730669028369	-56.327402555219	-45.4449619888524	-34.571963309559	-27.0534168115495	0.333796859899591	-0.388415294193476	19.0297889727426	0.38985431003264	0.407445884535037	0.360830360997595	-0.455340199371387	-0.413407150831617	-0.524508602069652	-0.449095315086457	-0.407438815840794	-0.515366565096421	0.00213579609776173	0.00523385349998758	0.00551808038952154
161	12.1639532432449	0.2	-25.1865785251494	-33.0212857353618	-17.3518713149369	0.300180735173886	-12.8051660262884	-15.8577822895053	-9.75254976307149	0.24	0.15	0.38	-25.7993648683552	-20.8329982390234	-15.8666316096916	-62.2050916593205	-50.2306382970866	-38.2561849348527	-61.6627821627016	-49.8129365727674	-37.9166103465266	-25.1865785251494	0.312912645344644	-0.810333169587616	20.1251145609871	0.38985431003264	0.407445884535037	0.360830360997595	-0.455340199371387	-0.413407150831617	-0.524508602069652	-0.449095315086457	-0.407438815840794	-0.515366565096421	0.00213579609776173	0.00523385349998758	0.00551808038952154
161	12.1639532432449	0.2	-22.2091416338685	-29.2156883692571	-15.2025948984799	0.358298345831299	-14.7897420343463	-17.8799680072008	-11.6995160614917	0.27	0.17	0.37	-27.8266439270397	-23.0173166527357	-18.2079893784317	-64.1855686640438	-53.0922651811636	-41.9989616982833	-64.4607019244731	-53.3398098858604	-42.184867557116	-22.2091416338685	0.313776016235464	-0.611955048594547	19.7403201944923	0.38985431003264	0.407445884535037	0.360830360997595	-0.455340199371387	-0.413407150831617	-0.524508602069652	-0.449095315086457	-0.407438815840794	-0.515366565096421	0.00213579609776173	0.00523385349998758	0.00551808038952154
161	12.1639532432449	0.21	-42.4799850037727	-55.5289947337415	-29.430975273804	0.261063860980391	-14.5370294498522	-18.3555154878169	-10.7185434118875	0.26	0.18	0.36	-28.7516300221317	-22.7704469885576	-16.7892639549836	-66.7380660114532	-52.8545892202596	-38.9711124290661	-67.8348910231907	-53.7044488463527	-39.616599329884	-42.4799850037727	0.293196881044766	-0.0825335257445883	20.4463786550184	0.38985431003264	0.407445884535037	0.360830360997595	-0.455340199371387	-0.413407150831617	-0.524508602069652	-0.449095315086457	-0.407438815840794	-0.515366565096421	0.00213579609776173	0.00523385349998758	0.00551808038952154
161	12.1639532432449	0.21	-38.7617809419096	-50.3515435930683	-27.172018290751	0.265393857164798	-12.3715759052341	-15.5851796900745	-9.15797212039364	0.24	0.16	0.33	-25.6496636187506	-20.3608021667652	-15.0719407147798	-62.5837626646865	-49.6792328120807	-36.7747029594749	-63.1573665816396	-5.76197362095122	-37.10469870736	-38.7617809419096	0.281008957252003	-0.166216545467868	22.0187260825044	0.38985431003264	0.407445884535037	0.360830360997595	-0.455340199371387	-0.413407150831617	-0.524508602069652	-0.449095315086457	-0.407438815840794	-0.515366565096421	0.00213579609776173	0.00523385349998758	0.00551808038952154
161	12.1639532432449	0.21	-36.3045703399635	-47.362192393225	-25.246948286702	0.250548855383033	-12.2495661430621	-15.5573080894396	-8.94182419668465	0.22	0.16	0.33	-26.4602878453293	-20.8343914167158	-15.2084949881024	-66.8524775659128	-52.6385311046909	-38.424584643469	-67.6649309481311	-53.2565412590162	-38.8733994107462	-36.3045703399635	0.271976525882808	-0.799849885042998	21.3410744712924	0.38985431003264	0.407445884535037	0.360830360997595	-0.455340199371387	-0.413407150831617	-0.524508602069652	-0.449095315086457	-0.407438815840794	-0.515366565096421	0.00213579609776173	0.00523385349998758	0.00551808038952154
161	12.1639532432449	0.21	-35.7757336113119	-46.7538911558107	-24.7975760668132	0.248223031614859	-12.436586153333	-15.8157567280735	-9.05741557859259	0.24	0.17	0.34	-26.202473640291	-20.6040928967684	-15.0057121532459	-64.3767585206097	-50.6221180168218	-36.8674775130338	-65.3278798801116	-51.36697810423	-37.3992913382828	-35.7757336113119	0.280512713738794	-0.158646111336591	21.4787039395905	0.38985431003264	0.407445884535037	0.360830360997595	-0.455340199371387	-0.413407150831617	-0.524508602069652	-0.449095315086457	-0.407438815840794	-0.515366565096421	0.00213579609776173	0.00523385349998758	0.00551808038952154
161	12.1639532432449	0.21	-35.2899508931927	-45.831229241182	-24.7486725452034	0.253186596080337	-12.2289003194307	-15.5080297841078	-8.94977085475358	0.23	0.17	0.35	-26.2379137428861	-20.6899803661961	-15.1420469895061	-65.9155957252244	-51.9779276182268	-38.0402595112293	-66.5720310940366	-52.4583473710765	-38.4120651257427	-35.2899508931927	0.285408648991436	-0.997916028363803	20.6924081019072	0.38985431003264	0.407445884535037	0.360830360997595	-0.455340199371387	-0.413407150831617	-0.524508602069652	-0.449095315086457	-0.407438815840794	-0.515366565096421	0.00213579609776173	0.00523385349998758	0.00551808038952154
161	12.1639532432449	0.21	-34.758044570709	-45.40792041821	-24.1081687232079	0.227275620469467	-11.4865104638585	-14.7933220857154	-8.17969884200157	0.24	0.17	0.37	-24.0509025704818	-18.6747062249013	-13.2985098793209	-57.9482123129256	-44.9948120670641	-32.0414118212026	-58.3213464697631	-45.2698423575932	-32.215493408061	-34.758044570709	0.296096669965121	1.77429937307678	22.8329971141495	0.38985431003264	0.407445884535037	0.360830360997595	-0.455340199371387	-0.413407150831617	-0.524508602069652	-0.449095315086457	-0.407438815840794	-0.515366565096421	0.00213579609776173	0.00523385349998758	0.00551808038952154
161	12.1639532432449	0.21	-33.9679550576551	-44.2973607577038	-23.6385493576065	0.266190138817007	-12.1292058540737	-15.2734308712778	-8.98498083686955	0.27	0.17	0.39	-23.5331602976306	-18.6885676212835	-13.8439749449365	-53.7590926074253	-42.6921171974453	-31.6251417874654	-54.0917185882242	-42.9439601687338	-31.8162276857609	-33.9679550576551	0.305839829440798	1.16397634932781	21.6972131759934	0.38985431003264	0.407445884535037	0.360830360997595	-0.455340199371387	-0.413407150831617	-0.524508602069652	-0.449095315086457	-0.407438815840794	-0.515366565096421	0.00213579609776173	0.00523385349998758	0.00551808038952154
161	12.1639532432449	0.21	-33.6052337184023	-43.7894825045946	-23.4209849322101	0.280066742334935	-13.0766967802387	-16.3500951620497	-9.8032983984277	0.28	0.17	0.41	-24.8168201463729	-19.8483268071178	-14.8798334678626	-55.8869788750958	-44.6980319973634	-33.5090851196309	-55.8091689744649	-44.6473520199607	-33.4865308003649	-33.6052337184023	0.322047614904374	0.493612656675339	20.1222016705281	0.38985431003264	0.407445884535037	0.360830360997595	-0.455340199371387	-0.413407150831617	-0.524508602069652	-0.449095315086457	-0.407438815840794	-0.515366565096421	0.00213579609776173	0.00523385349998758	0.00551808038952154
161	12.1639532432449	0.21	-33.4297542185448	-43.6532334912768	-23.2062749458128	0.276201100654808	-12.734884759362	-15.9535568747407	-9.51621264398331	0.23	0.16	0.35	-26.5761128073524	-21.2143120565982	-15.8525113058441	-65.6720602038991	-52.4225491013039	-39.1730379987087	-66.1981204594982	-52.8390726807502	-39.484219072387	-33.4297542185448	0.283316030721141	-0.389542975484609	21.3666911487093	0.38985431003264	0.407445884535037	0.360830360997595	-0.455340199371387	-0.413407150831617	-0.524508602069652	-0.449095315086457	-0.407438815840794	-0.515366565096421	0.00213579609776173	0.00523385349998758	0.00551808038952154
161	12.1639532432449	0.21	-32.5093032484473	-42.4130701064667	-22.6055363904278	0.252030359571615	-11.0135325909757	-13.9758231780333	-8.05124200391815	0.25	0.18	0.41	-22.3460551694817	-17.6096251185872	-12.8731950676927	-52.9378504243981	-41.7172379414256	-30.4966254584531	-53.1774225082307	-41.8881692027225	-30.6099140407916	-32.5093032484473	0.309067376259079	-0.974230452347783	19.3285518000783	0.38985431003264	0.407445884535037	0.360830360997595	-0.455340199371387	-0.413407150831617	-0.524508602069652	-0.449095315086457	-0.407438815840794	-0.515366565096421	0.00213579609776173	0.00523385349998758	0.00551808038952154
161	12.1639532432449	0.21	-32.1738495548429	-42.0006114340203	-22.3470876756654	0.269376713319857	-11.9100314287168	-14.9724538743802	-8.84760898305343	0.25	0.17	0.34	-24.1848549638637	-19.2381546228338	-14.291454281804	-57.8869158356202	-46.0468933615106	-34.206870887401	-58.8298877836445	-46.8057583739745	-34.7607474292629	-32.1738495548429	0.301410843710675	-0.484269943368707	20.2013745480403	0.38985431003264	0.407445884535037	0.360830360997595	-0.455340199371387	-0.413407150831617	-0.524508602069652	-0.449095315086457	-0.407438815840794	-0.515366565096421	0.00213579609776173	0.00523385349998758	0.00551808038952154
161	12.1639532432449	0.21	-31.8079413872361	-41.3208269803849	-22.2950557940873	0.304641563080766	-13.5285319098065	-16.7196723568008	-10.3373914628122	0.24	0.16	0.39	-27.3515562184852	-22.1311992955492	-16.9108423726132	-66.3214631511896	-53.6632543628148	-41.0050455744401	-66.1109162973258	-53.4868440663497	-40.8652871773411	-31.8079413872361	0.30414291235978	-1.14747538486561	19.639064211699	0.38985431003264	0.407445884535037	0.360830360997595	-0.455340199371387	-0.413407150831617	-0.524508602069652	-0.449095315086457	-0.407438815840794	-0.515366565096421	0.00213579609776173	0.00523385349998758	0.00551808038952154
161	12.1639532432449	0.21	-30.574696492631	-39.8936418082749	-21.2557511769871	0.293279473536307	-11.6495634393675	-14.4730006299333	-8.82612624880171	0.27	0.18	0.45	-22.325266630951	-17.9699853933646	-13.6147041557782	-51.0556376265243	-41.0955478187038	-31.1354580108832	-50.6676898113009	-40.7847035381343	-30.9017127137833	-30.574696492631	0.336757226819943	-0.120486728328302	19.4501577309549	0.38985431003264	0.407445884535037	0.360830360997595	-0.455340199371387	-0.413407150831617	-0.524508602069652	-0.449095315086457	-0.407438815840794	-0.515366565096421	0.00213579609776173	0.00523385349998758	0.00551808038952154
161	12.1639532432449	0.21	-30.1273753432431	-39.1553015765134	-21.0994491099727	0.3246008572914	-13.3873951764521	-16.4023927442849	-10.3723976086194	0.24	0.18	0.38	-26.9757460062291	-22.0172128295624	-17.0586796528956	-65.7715595757614	-53.681793451695	-41.5920273276287	-66.343034113952	-54.1009673339596	-41.8970349648214	-30.1273753432431	0.303314099660684	-0.299489850822382	20.7469608996049	0.38985431003264	0.407445884535037	0.360830360997595	-0.455340199371387	-0.413407150831617	-0.524508602069652	-0.449095315086457	-0.407438815840794	-0.515366565096421	0.00213579609776173	0.00523385349998758	0.00551808038952154
161	12.1639532432449	0.21	-29.8100671368212	-38.7161767558517	-20.9039575177907	0.298375907051436	-13.2469951242138	-16.4185571464334	-10.0754331019943	0.28	0.17	0.4	-25.0942767717618	-20.24683162329	-15.3993864748181	-56.8847305093636	-45.8963440562408	-34.907957603118	-56.6947984894086	-45.7743945559959	-34.8152845174302	-29.8100671368212	0.338853199264465	-0.180745631217041	19.3312291243445	0.38985431003264	0.407445884535037	0.360830360997595	-0.455340199371387	-0.413407150831617	-0.524508602069652	-0.449095315086457	-0.407438815840794	-0.515366565096421	0.00213579609776173	0.00523385349998758	0.00551808038952154
161	12.1639532432449	0.21	-29.4651981160587	-38.2641968096408	-20.6661994224767	0.307412095117351	-12.0808670977244	-14.9120018726176	-9.24973232283122	0.25	0.16	0.37	-23.9277673434065	-19.3849343428376	-14.8421013422688	-56.8878760322912	-46.0873647742705	-35.2868535162498	-57.1935271791553	-46.3340354821967	-35.4617644832405	-29.4651981160587	0.298619710849851	0.218407360806382	21.3903435943446	0.38985431003264	0.407445884535037	0.360830360997595	-0.455340199371387	-0.413407150831617	-0.524508602069652	-0.449095315086457	-0.407438815840794	-0.515366565096421	0.00213579609776173	0.00523385349998758	0.00551808038952154
161	12.1639532432449	0.21	-28.8273854620111	-37.6120765752072	-20.0426943488149	0.327080969125551	-13.8622920467059	-16.9666677318762	-10.7579163615355	0.26	0.17	0.39	-26.8004407591742	-21.8967886125409	-16.9931364659076	-62.7258480037991	-51.2489569340904	-39.7720658643817	-62.9034701833807	-51.4205993098882	-39.8887210237348	-28.8273854620111	0.323283125880794	0.19089303632323	20.3626408263323	0.38985431003264	0.407445884535037	0.360830360997595	-0.455340199371387	-0.413407150831617	-0.524508602069652	-0.449095315086457	-0.407438815840794	-0.515366565096421	0.00213579609776173	0.00523385349998758	0.00551808038952154
161	12.1639532432449	0.21	-28.7684399739283	-37.4057030923691	-20.1311768554875	0.307542994319335	-12.066425717376	-14.8933071457985	-9.23954428895356	0.27	0.16	0.43	-22.8503254873057	-18.5131315973848	-14.1759377074638	-51.9874219477791	-42.1197494303827	-32.2520769129862	-51.2148109513608	-41.492457288842	-31.7816782871784	-28.7684399739283	0.322935176072173	0.451409878608154	20.6222800814665	0.38985431003264	0.407445884535037	0.360830360997595	-0.455340199371387	-0.413407150831617	-0.524508602069652	-0.449095315086457	-0.407438815840794	-0.515366565096421	0.00213579609776173	0.00523385349998758	0.00551808038952154
161	12.1639532432449	0.21	-28.4555048861963	-37.0385046916275	-19.8725050807651	0.345785770879096	-14.9962168106916	-18.2167190546336	-11.7757145667495	0.27	0.18	0.4	-28.4548147172353	-23.4243372545825	-18.3938597919298	-65.8693064203355	-54.2243857023186	-42.5794649843018	-66.2677632947341	-54.5548752046099	-42.8412010153357	-28.4555048861963	0.331980822410534	-0.000343754201009489	19.7004341953119	0.38985431003264	0.407445884535037	0.360830360997595	-0.455340199371387	-0.413407150831617	-0.524508602069652	-0.449095315086457	-0.407438815840794	-0.515366565096421	0.00213579609776173	0.00523385349998758	0.00551808038952154
161	12.1639532432449	0.21	-28.3229643269158	-36.9078337005041	-19.7380949533275	0.307683745488749	-13.6686029750063	-16.8697791636154	-10.4674267863972	0.24	0.16	0.36	-27.7483348316869	-22.4828652677267	-17.2173957037664	-67.6651763234362	-54.8251652513412	-41.9851541792463	-67.8921217231349	-54.998359671839	-42.1733691028469	-28.3229643269158	0.305688215927093	-0.139562786765778	21.1116960077853	0.38985431003264	0.407445884535037	0.360830360997595	-0.455340199371387	-0.413407150831617	-0.524508602069652	-0.449095315086457	-0.407438815840794	-0.515366565096421	0.00213579609776173	0.00523385349998758	0.00551808038952154
161	12.1639532432449	0.21	-27.2255772758016	-35.5869038149851	-18.8642507366181	0.266554485602468	-11.4225093897555	-14.3807801168021	-8.46423866270901	0.25	0.17	0.43	-23.3429133161897	-18.5410418887428	-13.7391704612959	-56.1506363565443	-44.5998871976358	-33.0491380387273	-55.9157949510478	-44.4200428920371	-32.9307105939692	-27.2255772758016	0.330669395373362	-0.675372347586473	19.0703290114343	0.38985431003264	0.407445884535037	0.360830360997595	-0.455340199371387	-0.413407150831617	-0.524508602069652	-0.449095315086457	-0.407438815840794	-0.515366565096421	0.00213579609776173	0.00523385349998758	0.00551808038952154
161	12.1639532432449	0.21	-27.041543868805	-35.1259940224445	-18.9570937151656	0.316127541681863	-13.3403177406172	-16.4037481922084	-10.2768872890261	0.25	0.18	0.4	-26.3607811764147	-21.4378563157467	-16.5149314550787	-62.7668977056076	-51.0450629438062	-39.3232281820047	-63.0397674602504	-51.2671749752262	-39.5052218847059	-27.041543868805	0.338454858469375	-1.62452567456753	17.9479412991228	0.38985431003264	0.407445884535037	0.360830360997595	-0.455340199371387	-0.413407150831617	-0.524508602069652	-0.449095315086457	-0.407438815840794	-0.515366565096421	0.00213579609776173	0.00523385349998758	0.00551808038952154
161	12.1639532432449	0.21	-25.9789589598501	-33.7298965495902	-18.2280213701101	0.323953396629326	-12.2535051919498	-15.0172176059982	-9.48979277790131	0.25	0.17	0.4	-23.9609814459964	-19.5512922737069	-15.1416031014175	-56.644696301016	-46.2200188098546	-35.7953413186932	-56.8727040726128	-46.4074175483508	-35.9376538328767	-25.9789589598501	0.328601917726733	0.166226583023594	20.0376642494065	0.38985431003264	0.407445884535037	0.360830360997595	-0.455340199371387	-0.413407150831617	-0.524508602069652	-0.449095315086457	-0.407438815840794	-0.515366565096421	0.00213579609776173	0.00523385349998758	0.00551808038952154
161	12.1639532432449	0.21	-25.9274310579271	-33.7652214865162	-18.089640629338	0.3132846635485	-12.2705409619899	-15.1069442286501	-9.43413769532969	0.25	0.17	0.4	-24.5077992775859	-19.906339122741	-15.3048789678962	-58.9187725284118	-47.856482475718	-36.7941924230242	-58.9973314891476	-47.8852826737283	-36.8293694883009	-25.9274310579271	0.32273234877681	1.78941124359626	21.9305356093255	0.38985431003264	0.407445884535037	0.360830360997595	-0.455340199371387	-0.413407150831617	-0.524508602069652	-0.449095315086457	-0.407438815840794	-0.515366565096421	0.00213579609776173	0.00523385349998758	0.00551808038952154
161	12.1639532432449	0.21	-24.1704682658311	-31.522851729082	-16.8180848025801	0.340808069256379	-13.2972757345899	-16.1846238145145	-10.4099276546654	0.24	0.16	0.33	-26.8038104915975	-22.0219921654792	-17.2401738393609	-65.8290386537083	-54.0850926381323	-42.3411466225563	-66.4482840594182	-54.5901077081235	-42.7254094089827	-24.1704682658311	0.309406180048572	-1.15289012737161	20.0454220172826	0.38985431003264	0.407445884535037	0.360830360997595	-0.455340199371387	-0.413407150831617	-0.524508602069652	-0.449095315086457	-0.407438815840794	-0.515366565096421	0.00213579609776173	0.00523385349998758	0.00551808038952154
161	12.1639532432449	0.22	-43.5438773602	-56.3746856904104	-30.7130690299896	0.287001996865298	-14.1298366577461	-17.6069936591434	-10.6526796563488	0.27	0.19	0.35	-27.2170974130488	-21.8420673165082	-16.4670372199677	-62.369705734532	-50.0524832053301	-37.7352606761282	-63.6939702717219	-51.1397444378615	-38.5541704532933	-43.5438773602	0.292392426414612	0.44317235223949	20.9180624658882	0.38985431003264	0.407445884535037	0.360830360997595	-0.455340199371387	-0.413407150831617	-0.524508602069652	-0.449095315086457	-0.407438815840794	-0.515366565096421	0.00213579609776173	0.00523385349998758	0.00551808038952154
161	12.1639532432449	0.22	-41.569260451587	-53.8968325854335	-29.2416883177405	0.253840365863965	-14.0525208151733	-17.8141435072377	-10.2908981231088	0.26	0.18	0.37	-28.358896739392	-22.3706509697614	-16.3824052001308	-66.8887599862537	-52.7645739255477	-38.6403878648417	-67.8683864383568	-53.5518098524767	-39.2126938703586	-41.569260451587	0.294412458111919	1.07954032029704	21.6222857562426	0.38985431003264	0.407445884535037	0.360830360997595	-0.455340199371387	-0.413407150831617	-0.524508602069652	-0.449095315086457	-0.407438815840794	-0.515366565096421	0.00213579609776173	0.00523385349998758	0.00551808038952154
161	12.1639532432449	0.22	-38.0339938938765	-49.1552078475995	-26.9127799401535	0.324000976162275	-14.8528847904519	-18.2025094797393	-11.5032601011645	0.26	0.16	0.37	-28.6832630067914	-23.4049706897999	-18.1266783728085	-66.972651413485	-54.6483481666527	-42.3240449198204	-67.1619392468513	-54.8099273577642	-42.4388549262188	-38.0339938938765	0.29933011189587	-1.19973586789176	19.7416089548187	0.38985431003264	0.407445884535037	0.360830360997595	-0.455340199371387	-0.413407150831617	-0.524508602069652	-0.449095315086457	-0.407438815840794	-0.515366565096421	0.00213579609776173	0.00523385349998758	0.00551808038952154
161	12.1639532432449	0.22	-37.7833038632055	-48.9192452935439	-26.6473624328671	0.286631742047233	-13.6302765551607	-16.9875357978961	-10.2730173124253	0.22	0.14	0.39	-28.8906968193396	-23.1810070750621	-17.4713173307846	-72.9870587739541	-58.5625724573879	-44.1380861408217	-71.9039766739884	-57.7214779264704	-43.4918382899408	-37.7833038632055	0.292097394301887	2.31743860572065	23.987041278428	0.38985431003264	0.407445884535037	0.360830360997595	-0.455340199371387	-0.413407150831617	-0.524508602069652	-0.449095315086457	-0.407438815840794	-0.515366565096421	0.00213579609776173	0.00523385349998758	0.00551808038952154
161	12.1639532432449	0.22	-37.6322734622122	-48.6094168802787	-26.6551300441457	0.262861744432007	-11.5756128508142	-14.6021097775151	-8.54911592411325	0.24	0.17	0.41	-24.0244504358228	-19.0450381099644	-14.0656257841059	-58.5998256558488	-46.4541703392636	-34.3085150226784	-58.3963116613745	-46.3207727023358	-34.1854420211446	-37.6322734622122	0.299729171955427	-0.123731011028377	20.8248794072576	0.38985431003264	0.407445884535037	0.360830360997595	-0.455340199371387	-0.413407150831617	-0.524508602069652	-0.449095315086457	-0.407438815840794	-0.515366565096421	0.00213579609776173	0.00523385349998758	0.00551808038952154
161	12.1639532432449	0.22	-37.0288956862357	-47.9659165828985	-26.0918747895729	0.304192003673222	-14.3275045982607	-17.7106980301048	-10.9443111664166	0.26	0.17	0.4	-27.7749121682649	-22.4691980593126	-17.1634839503603	-64.5468094267429	-52.2167284029541	-39.8866473791653	-64.6428042278471	-52.258004582272	-39.9648207032928	-37.0288956862357	0.313018842963059	-0.69541841273713	19.4660166048767	0.38985431003264	0.407445884535037	0.360830360997595	-0.455340199371387	-0.413407150831617	-0.524508602069652	-0.449095315086457	-0.407438815840794	-0.515366565096421	0.00213579609776173	0.00523385349998758	0.00551808038952154
161	12.1639532432449	0.22	-36.2005473864223	-46.7092967146044	-25.6917980582401	0.288612601520522	-12.9340288770502	-16.1044337506374	-9.76362400346302	0.23	0.14	0.41	-26.86465645542	-21.5759366486687	-16.2872168419175	-66.4822153098207	-53.3941711917351	-40.3061270736495	-64.8369225616451	-52.0565794522765	-39.2932550174802	-36.2005473864223	0.29618493254432	1.09014422945042	22.7060626417343	0.38985431003264	0.407445884535037	0.360830360997595	-0.455340199371387	-0.413407150831617	-0.524508602069652	-0.449095315086457	-0.407438815840794	-0.515366565096421	0.00213579609776173	0.00523385349998758	0.00551808038952154
161	12.1639532432449	0.22	-35.4643484567571	-46.0363656648454	-24.8923312486687	0.250504137964403	-11.8516345821625	-15.0523044532849	-8.65096471104006	0.23	0.16	0.36	-25.0390183604798	-19.7148082425148	-14.3905981245499	-61.7808473908592	-48.6439820377815	-35.5071166847038	-62.1076477621949	-48.8876003615085	-35.695396083834	-35.4643484567571	0.286644165582452	0.784410490509012	22.3162439016491	0.38985431003264	0.407445884535037	0.360830360997595	-0.455340199371387	-0.413407150831617	-0.524508602069652	-0.449095315086457	-0.407438815840794	-0.515366565096421	0.00213579609776173	0.00523385349998758	0.00551808038952154
161	12.1639532432449	0.22	-35.254769317862	-45.6659353302436	-24.8436033054805	0.256288984234719	-11.8472914331103	-14.9982425857558	-8.6963402804649	0.31	0.19	0.43	-21.5877105375173	-17.052391081772	-12.5170716260266	-46.3097644321458	-36.580637517317	-26.8515106024881	-46.3972857316343	-36.6314850446389	-26.8900858227867	-35.254769317862	0.342274462383072	0.213674460571804	19.0569068177572	0.38985431003264	0.407445884535037	0.360830360997595	-0.455340199371387	-0.413407150831617	-0.524508602069652	-0.449095315086457	-0.407438815840794	-0.515366565096421	0.00213579609776173	0.00523385349998758	0.00551808038952154
161	12.1639532432449	0.22	-35.1316297641445	-45.3198036710248	-24.9434558572641	0.301506241684523	-14.367311782992	-17.781552121981	-10.953071444003	0.26	0.18	0.39	-28.1703554491254	-22.7613583448081	-17.3523612404908	-66.1246037922993	-53.4280018242266	-40.7313998561539	-66.5336309896086	-53.7753235009087	-41.0011641182937	-35.1316297641445	0.326438851622817	-0.797982697704392	19.0486633276391	0.38985431003264	0.407445884535037	0.360830360997595	-0.455340199371387	-0.413407150831617	-0.524508602069652	-0.449095315086457	-0.407438815840794	-0.515366565096421	0.00213579609776173	0.00523385349998758	0.00551808038952154
161	12.1639532432449	0.22	-33.8911031944912	-43.8261685926821	-23.9560377963002	0.296522709110522	-13.0665846426535	-16.2088554389804	-9.92431384632649	0.27	0.18	0.4	-25.2944695466129	-20.390849222271	-15.4872288979292	-58.4992691655125	-47.1585211529666	-35.8177731404207	-58.8682808776892	-47.4450233943742	-36.0420363884117	-33.8911031944912	0.314634439514408	0.0577027083973653	20.2687995227038	0.38985431003264	0.407445884535037	0.360830360997595	-0.455340199371387	-0.413407150831617	-0.524508602069652	-0.449095315086457	-0.407438815840794	-0.515366565096421	0.00213579609776173	0.00523385349998758	0.00551808038952154
161	12.1639532432449	0.22	-33.6472226732118	-43.4736806841017	-23.8207646623219	0.217497178023304	-10.9032462751475	-14.1321673252775	-7.6743252250174	0.25	0.16	0.38	-22.6629861635962	-17.4849415368847	-12.3068969101731	-53.8486465619331	-41.5452946129478	-29.2419426639625	-53.9304643578846	-41.5876134994559	-29.2796810656664	-33.6472226732118	0.303854992340271	0.802679587961009	21.4752973710657	0.38985431003264	0.407445884535037	0.360830360997595	-0.455340199371387	-0.413407150831617	-0.524508602069652	-0.449095315086457	-0.407438815840794	-0.515366565096421	0.00213579609776173	0.00523385349998758	0.00551808038952154
161	12.1639532432449	0.22	-33.5800759944364	-43.4242669660014	-23.7358850228714	0.264425617136767	-12.3457214491637	-15.5605918504917	-9.13085104783573	0.27	0.16	0.36	-24.2697777370545	-19.2555603574501	-14.2413429778458	-56.1000097665775	-44.5095598244642	-32.9191098823508	-56.5238724487887	-44.823930209191	-33.1431828434045	-33.5800759944364	0.310895458728893	0.794772753298597	21.338264600931	0.38985431003264	0.407445884535037	0.360830360997595	-0.455340199371387	-0.413407150831617	-0.524508602069652	-0.449095315086457	-0.407438815840794	-0.515366565096421	0.00213579609776173	0.00523385349998758	0.00551808038952154
161	12.1639532432449	0.22	-33.3709868894963	-43.1233784690186	-23.6185953099739	0.350771438689823	-16.3328890506943	-19.8021356409848	-12.8636424604038	0.26	0.16	0.39	-31.1057280529855	-25.6561420617163	-20.2065560704471	-72.4037474110317	-59.7189310667738	-47.034114722516	-72.4494394440602	-59.7269739480804	-47.0679118762508	-33.3709868894963	0.314430257292188	0.094019730236792	20.3858007422989	0.38985431003264	0.407445884535037	0.360830360997595	-0.455340199371387	-0.413407150831617	-0.524508602069652	-0.449095315086457	-0.407438815840794	-0.515366565096421	0.00213579609776173	0.00523385349998758	0.00551808038952154
161	12.1639532432449	0.22	-32.8760048967359	-42.6536796279777	-23.0983301654942	0.341648116150434	-15.5039556980694	-18.8641741041272	-12.1437372920116	0.26	0.16	0.38	-29.9399463671164	-24.6068340716167	-19.273721776117	-70.4056748898121	-57.8645244874784	-45.3233740851447	-70.1162225972328	-57.6291155267002	-45.1506457493822	-32.8760048967359	0.306495702992644	-0.973325010111697	20.2028947802292	0.38985431003264	0.407445884535037	0.360830360997595	-0.455340199371387	-0.413407150831617	-0.524508602069652	-0.449095315086457	-0.407438815840794	-0.515366565096421	0.00213579609776173	0.00523385349998758	0.00551808038952154
161	12.1639532432449	0.22	-32.2925425909622	-41.8174962587611	-22.7675889231633	0.257768378833256	-11.9522624791802	-15.1188426632708	-8.78568229508959	0.26	0.17	0.4	-23.8074428021914	-18.8210706115187	-13.834698420846	-55.5498314332762	-43.9151448792903	-32.2804583253043	-55.4030477188508	-43.8263621630642	-32.2101000232257	-32.2925425909622	0.315787702194008	-0.785101833101475	19.3826067880941	0.38985431003264	0.407445884535037	0.360830360997595	-0.455340199371387	-0.413407150831617	-0.524508602069652	-0.449095315086457	-0.407438815840794	-0.515366565096421	0.00213579609776173	0.00523385349998758	0.00551808038952154
161	12.1639532432449	0.22	-32.2363973784488	-41.7998631587492	-22.6729315981484	0.296841413141095	-13.186191452623	-16.3548047155572	-10.0175781896889	0.24	0.17	0.37	-26.7659367073517	-21.5802494722669	-16.3945622371821	-64.9296607701079	-52.3500557028414	-39.7704506355749	-65.2665867108022	-52.6368947778458	-39.9997980477032	-32.2363973784488	0.295551014788858	0.285562710189817	21.2229764893927	0.38985431003264	0.407445884535037	0.360830360997595	-0.455340199371387	-0.413407150831617	-0.524508602069652	-0.449095315086457	-0.407438815840794	-0.515366565096421	0.00213579609776173	0.00523385349998758	0.00551808038952154
161	12.1639532432449	0.22	-32.0824678640175	-41.4796095297745	-22.6853261982604	0.3527578444789	-15.7114163360271	-19.0341524853468	-12.3886801867075	0.25	0.17	0.37	-30.6274531947024	-25.2809085576361	-19.9343639205698	-73.0216219952287	-60.2744517037074	-47.5272814121861	-73.4652518181345	-60.6589239338035	-47.8106037317782	-32.0824678640175	0.312986100178684	0.131542674829491	20.5309066058865	0.38985431003264	0.407445884535037	0.360830360997595	-0.455340199371387	-0.413407150831617	-0.524508602069652	-0.449095315086457	-0.407438815840794	-0.515366565096421	0.00213579609776173	0.00523385349998758	0.00551808038952154
161	12.1639532432449	0.22	-31.292638002788	-40.3736789471901	-22.2115970583859	0.310923993825031	-12.681456817654	-15.6290059559157	-9.73390767939228	0.25	0.17	0.38	-25.0578756448363	-20.3320907822583	-15.6063059196804	-59.5258680736545	-48.2995993244018	-37.0733305751491	-59.7485216216256	-48.4664450131112	-37.2118051136491	-31.292638002788	0.315127459004393	0.29046126325857	21.1769539535651	0.38985431003264	0.407445884535037	0.360830360997595	-0.455340199371387	-0.413407150831617	-0.524508602069652	-0.449095315086457	-0.407438815840794	-0.515366565096421	0.00213579609776173	0.00523385349998758	0.00551808038952154
161	12.1639532432449	0.22	-31.119644206374	-40.1631300964739	-22.076158316274	0.275166713950486	-11.6256450668601	-14.5715833010101	-8.67970683271	0.26	0.18	0.39	-22.905410233629	-18.2746215003647	-13.6438327671004	-53.3527398538345	-42.5664119040655	-31.7800839542965	-53.6711147743991	-42.831029418726	-31.9695379742577	-31.119644206374	0.315122324815552	-2.00539266489409	18.2339319183379	0.38985431003264	0.407445884535037	0.360830360997595	-0.455340199371387	-0.413407150831617	-0.524508602069652	-0.449095315086457	-0.407438815840794	-0.515366565096421	0.00213579609776173	0.00523385349998758	0.00551808038952154
161	12.1639532432449	0.22	-30.8363770653778	-39.815871881651	-21.8568822491046	0.338469455252466	-14.5720522339552	-17.752742577915	-11.3913618899955	0.29	0.17	0.43	-26.5895711703203	-21.8256203666467	-17.0616695629731	-59.1374632469556	-48.5420322880305	-37.9466013291055	-58.91494130872	-48.3587924112616	-37.8010471854927	-30.8363770653778	0.338901253023672	0.167354659443095	19.6286909182621	0.38985431003264	0.407445884535037	0.360830360997595	-0.455340199371387	-0.413407150831617	-0.524508602069652	-0.449095315086457	-0.407438815840794	-0.515366565096421	0.00213579609776173	0.00523385349998758	0.00551808038952154
161	12.1639532432449	0.22	-30.5385769734528	-39.4037801415236	-21.673373805382	0.299733853579999	-13.4488071323397	-16.6582739804582	-10.2393402842212	0.25	0.17	0.38	-26.5472527169799	-21.4325254887135	-16.3177982604472	-62.6827881022701	-50.6060068824466	-38.5292256626231	-63.1161217963352	-50.9345087176601	-38.8025213051324	-30.5385769734528	0.314591490146545	1.17276175240714	21.5533585387158	0.38985431003264	0.407445884535037	0.360830360997595	-0.455340199371387	-0.413407150831617	-0.524508602069652	-0.449095315086457	-0.407438815840794	-0.515366565096421	0.00213579609776173	0.00523385349998758	0.00551808038952154
161	12.1639532432449	0.22	-29.2097650431532	-37.8938902316137	-20.5256398546926	0.232384051536366	-10.2712279199687	-13.1858125006357	-7.35664333930179	0.23	0.16	0.37	-21.9936571300284	-17.1321915251925	-12.2707259203565	-54.4219171511119	-42.3925271858505	-30.3631372205892	-54.5325136543862	-42.4472969967505	-30.4160258661862	-29.2097650431532	0.294075173678576	-0.633635737591098	20.6533376574976	0.38985431003264	0.407445884535037	0.360830360997595	-0.455340199371387	-0.413407150831617	-0.524508602069652	-0.449095315086457	-0.407438815840794	-0.515366565096421	0.00213579609776173	0.00523385349998758	0.00551808038952154
161	12.1639532432449	0.22	-27.9138232577109	-36.1329550131177	-19.6946915023042	0.330180727083411	-13.3264121813243	-16.2898898791014	-10.3629344835472	0.24	0.16	0.36	-26.7407449829913	-21.8760342963522	-17.011323609713	-65.0724658935767	-53.2343992862404	-41.3963326789041	-65.459455322345	-53.5930635873428	-41.6743138240657	-27.9138232577109	0.310473864371825	-0.751820323924247	20.1380896302934	0.38985431003264	0.407445884535037	0.360830360997595	-0.455340199371387	-0.413407150831617	-0.524508602069652	-0.449095315086457	-0.407438815840794	-0.515366565096421	0.00213579609776173	0.00523385349998758	0.00551808038952154
161	12.1639532432449	0.22	-24.879102768484	-32.2902581590685	-17.4679473778994	0.323008156905382	-13.2632554381779	-16.2611790903936	-10.2653317859622	0.27	0.17	0.43	-24.9517825482689	-20.3516524684896	-15.7515223887103	-56.7745427794694	-46.3075438185605	-35.8405448576516	-56.339468798623	-45.9571444801086	-35.5525312782766	-24.879102768484	0.343985188941193	0.466171131341985	19.9905166003736	0.38985431003264	0.407445884535037	0.360830360997595	-0.455340199371387	-0.413407150831617	-0.524508602069652	-0.449095315086457	-0.407438815840794	-0.515366565096421	0.00213579609776173	0.00523385349998758	0.00551808038952154
161	12.1639532432449	0.23	-44.5580036295678	-57.2608080486322	-31.8551992105035	0.268339479199112	-13.6556067201701	-17.1761443187241	-10.1350691216161	0.23	0.15	0.34	-28.8804084858865	-22.9608864994926	-17.0413645130988	-72.0740462044717	-57.3012668871628	-42.5284875698539	-72.5283308156731	-57.6292073426511	-42.8105402892485	-44.5580036295678	0.269693776273786	0.36245168078615	22.3823301194542	0.38985431003264	0.407445884535037	0.360830360997595	-0.455340199371387	-0.413407150831617	-0.524508602069652	-0.449095315086457	-0.407438815840794	-0.515366565096421	0.00213579609776173	0.00523385349998758	0.00551808038952154
161	12.1639532432449	0.23	-42.0024639750422	-53.9461765536528	-30.0587513964316	0.330454329246897	-16.9440719137222	-20.7097017617236	-13.1784420657209	0.27	0.18	0.37	-32.2698203849255	-26.4022226653046	-20.5346249456838	-74.5225044591714	-60.9721322535258	-47.4217600478802	-75.3469120976079	-61.6526086170126	-47.9155066687956	-42.0024639750422	0.309110560538578	-1.28653936039564	18.7042455494268	0.38985431003264	0.407445884535037	0.360830360997595	-0.455340199371387	-0.413407150831617	-0.524508602069652	-0.449095315086457	-0.407438815840794	-0.515366565096421	0.00213579609776173	0.00523385349998758	0.00551808038952154
161	12.1639532432449	0.23	-41.4457943311169	-53.1371349826799	-29.7544536795538	0.351344984727499	-15.2138762257163	-18.4413695383775	-11.9863829130551	0.23	0.15	0.35	-31.0878700353637	-25.6470651951802	-20.2062603549968	-77.7969108037957	-64.1813813908407	-50.5658519778858	-77.8150709656971	-64.2068293614037	-50.5472218506605	-41.4457943311169	0.276942864692487	0.221174032921289	22.17557062901	0.38985431003264	0.407445884535037	0.360830360997595	-0.455340199371387	-0.413407150831617	-0.524508602069652	-0.449095315086457	-0.407438815840794	-0.515366565096421	0.00213579609776173	0.00523385349998758	0.00551808038952154
161	12.1639532432449	0.23	-41.3245538947037	-53.2065396545861	-29.4425681348212	0.255957775167807	-13.2123166144373	-16.7293708217253	-9.69526240714929	0.24	0.16	0.38	-27.6718371702105	-21.854323028167	-16.0368088861235	-67.8732683520321	-53.6041146245112	-39.3349608969902	-67.9963901086921	-53.6509786734279	-39.3864055789195	-41.3245538947037	0.290781672025079	-0.209601874391174	20.9361862962732	0.38985431003264	0.407445884535037	0.360830360997595	-0.455340199371387	-0.413407150831617	-0.524508602069652	-0.449095315086457	-0.407438815840794	-0.515366565096421	0.00213579609776173	0.00523385349998758	0.00551808038952154
161	12.1639532432449	0.23	-40.6682922986511	-52.1505747758334	-29.1860098214687	0.282511369076469	-12.5384902255081	-15.6582435362581	-9.41873691475809	0.24	0.15	0.37	-25.757956333125	-20.625933104444	-15.493909875763	-62.8177087950606	-50.3018889629498	-37.786069130839	-62.6383339296924	-50.1544797740474	-37.687190483966	-40.6682922986511	0.282893474081722	-2.49566300402638	19.1529800318917	0.38985431003264	0.407445884535037	0.360830360997595	-0.455340199371387	-0.413407150831617	-0.524508602069652	-0.449095315086457	-0.407438815840794	-0.515366565096421	0.00213579609776173	0.00523385349998758	0.00551808038952154
161	12.1639532432449	0.23	-38.8981955683591	-49.8644082794197	-27.9319828572985	0.295186584282029	-14.0327033489285	-17.4181469178255	-10.6472597800314	0.26	0.19	0.41	-27.2461041121414	-21.950469141377	-16.6548341706126	-63.1589095008349	-50.8831533600177	-38.6073972192004	-63.7726703910754	-51.3742001815791	-38.9724629988799	-38.8981955683591	0.316445294097792	0.476609701718765	20.2819930380833	0.38985431003264	0.407445884535037	0.360830360997595	-0.455340199371387	-0.413407150831617	-0.524508602069652	-0.449095315086457	-0.407438815840794	-0.515366565096421	0.00213579609776173	0.00523385349998758	0.00551808038952154
161	12.1639532432449	0.23	-38.6814770984132	-49.7338301917673	-27.6291240050592	0.290593554942632	-13.8081538515312	-17.1765693337586	-10.4397383693039	0.26	0.18	0.35	-27.3017588705508	-21.9477405282001	-16.5937221858495	-64.2962602474308	-51.6874258371095	-39.0785914267882	-65.2404948446007	-52.4414466561025	-39.6523626338748	-38.6814770984132	0.293256467426953	0.205280138174309	21.2086904551072	0.38985431003264	0.407445884535037	0.360830360997595	-0.455340199371387	-0.413407150831617	-0.524508602069652	-0.449095315086457	-0.407438815840794	-0.515366565096421	0.00213579609776173	0.00523385349998758	0.00551808038952154
161	12.1639532432449	0.23	-38.4129028439491	-49.5033683888614	-27.3224372990369	0.271884364460414	-11.5045103811296	-14.4439305110348	-8.5650902512244	0.25	0.17	0.35	-23.1654175304101	-18.4511263231431	-13.7368351158762	-55.0483770385767	-43.8457263845747	-32.6430757305727	-5.54104948043831	-44.2415164259836	-32.9543200731798	-38.4129028439491	0.281444632760808	-0.760726753745556	20.4749215348336	0.38985431003264	0.407445884535037	0.360830360997595	-0.455340199371387	-0.413407150831617	-0.524508602069652	-0.449095315086457	-0.407438815840794	-0.515366565096421	0.00213579609776173	0.00523385349998758	0.00551808038952154
161	12.1639532432449	0.23	-37.8558301175722	-48.7820187243179	-26.9296415108266	0.307065270022985	-11.9237670461831	-14.7203632189037	-9.12717087346254	0.23	0.14	0.33	-24.6778028758885	-19.9894777274142	-15.3011525789398	-61.3917208235856	-49.7284317498833	-38.0651426761809	-61.5724982510268	-49.893119541918	-15.0958007812501	-37.8558301175722	0.2711590442253	-0.029000860043722	22.6051241655612	0.38985431003264	0.407445884535037	0.360830360997595	-0.455340199371387	-0.413407150831617	-0.524508602069652	-0.449095315086457	-0.407438815840794	-0.515366565096421	0.00213579609776173	0.00523385349998758	0.00551808038952154
161	12.1639532432449	0.23	-37.306957548885	-47.9987147891121	-26.615200308658	0.257761119926452	-11.616322257925	-14.6939582914006	-8.53868622444938	0.24	0.15	0.38	-23.9843280923438	-18.9608326589249	-13.937337225506	-58.0236294102952	-45.870633660289	-33.7176379102828	-57.784822357766	-45.6847819159343	-33.5837140731672	-37.306957548885	0.29114217517465	0.17745204842103	21.4163075409323	0.38985431003264	0.407445884535037	0.360830360997595	-0.455340199371387	-0.413407150831617	-0.524508602069652	-0.449095315086457	-0.407438815840794	-0.515366565096421	0.00213579609776173	0.00523385349998758	0.00551808038952154
161	12.1639532432449	0.23	-37.0007678570501	-47.5621111811219	-26.4394245329783	0.292482084610629	-12.67840164584	-15.7571135673271	-9.59968972435289	0.23	0.16	0.37	-26.2080779822144	-21.0873988820514	-15.9667197818884	-64.6566234250643	-52.023655052316	-39.3906866795676	-64.6754628950752	-52.0493872219672	-39.412812184907	-37.0007678570501	0.291598577005335	-0.227919405240352	21.1472660241736	0.38985431003264	0.407445884535037	0.360830360997595	-0.455340199371387	-0.413407150831617	-0.524508602069652	-0.449095315086457	-0.407438815840794	-0.515366565096421	0.00213579609776173	0.00523385349998758	0.00551808038952154
161	12.1639532432449	0.23	-36.9323749271802	-47.600911325963	-26.2638385283974	0.326279531061373	-14.285072480668	-17.4899605487638	-11.0801844125721	0.26	0.17	0.4	-27.8265536723918	-22.7275719112705	-17.6285901501492	-65.5948663155444	-53.575159135708	-41.5554519558717	-65.6881386409397	-53.6278933546273	-41.6158584185755	-36.9323749271802	0.308944976957019	0.13855844336128	20.5821866667245	0.38985431003264	0.407445884535037	0.360830360997595	-0.455340199371387	-0.413407150831617	-0.524508602069652	-0.449095315086457	-0.407438815840794	-0.515366565096421	0.00213579609776173	0.00523385349998758	0.00551808038952154
161	12.1639532432449	0.23	-35.9313295984185	-46.058617279924	-25.8040419169131	0.316488709427532	-14.5231368729154	-17.8554026099196	-11.1908711359112	0.25	0.18	0.4	-28.9136247222864	-23.5176175249384	-18.1216103275904	-69.3810691431094	-56.4328223545514	-43.4845755659933	-69.6854298060272	-56.663152145776	-43.6505717969511	-35.9313295984185	0.314930119424766	1.13394908088709	21.3788843760665	0.38985431003264	0.407445884535037	0.360830360997595	-0.455340199371387	-0.413407150831617	-0.524508602069652	-0.449095315086457	-0.407438815840794	-0.515366565096421	0.00213579609776173	0.00523385349998758	0.00551808038952154
161	12.1639532432449	0.23	-35.705900429469	-45.8396960198038	-25.5721048391342	0.252182788344573	-12.1584385683402	-15.4273509000328	-8.88952623664767	0.26	0.18	0.39	-24.306709943774	-19.1563439222227	-14.0059779006715	-56.7457684719124	-44.7218673153754	-32.6979661588385	-57.2611977486304	-45.1352219984098	-32.9956043275582	-35.705900429469	0.307546866621448	1.50372963000484	21.6224498415863	0.38985431003264	0.407445884535037	0.360830360997595	-0.455340199371387	-0.413407150831617	-0.524508602069652	-0.449095315086457	-0.407438815840794	-0.515366565096421	0.00213579609776173	0.00523385349998758	0.00551808038952154
161	12.1639532432449	0.23	-34.9139237945825	-44.8369213430293	-24.9909262461358	0.317474488347	-13.3264929579621	-16.3772411622632	-10.275744753661	0.27	0.17	0.39	-25.5462939912452	-20.7875370218529	-16.0287800524605	-59.0569921594571	-48.0558710917015	-37.0547500239458	-59.2512917023318	-48.2125541723676	-37.175012448646	-34.9139237945825	0.312337722919749	2.77907128629026	23.0087475550772	0.38985431003264	0.407445884535037	0.360830360997595	-0.455340199371387	-0.413407150831617	-0.524508602069652	-0.449095315086457	-0.407438815840794	-0.515366565096421	0.00213579609776173	0.00523385349998758	0.00551808038952154
161	12.1639532432449	0.23	-34.7253016948045	-44.6250617464518	-24.8255416431572	0.301561563001097	-14.4279174301182	-17.856109791105	-10.9997250691314	0.25	0.18	0.35	-28.4976340587322	-23.0263767395703	-17.5551194204083	-67.3861205067256	-54.4486673738618	-41.511214240998	-68.3767417595516	-55.2724170841941	-42.1267493702633	-34.7253016948045	0.304302091469836	-0.107789390247777	20.5427043697354	0.38985431003264	0.407445884535037	0.360830360997595	-0.455340199371387	-0.413407150831617	-0.524508602069652	-0.449095315086457	-0.407438815840794	-0.515366565096421	0.00213579609776173	0.00523385349998758	0.00551808038952154
161	12.1639532432449	0.23	-34.4717528013822	-44.4359664832841	-24.5075391194802	0.328739141346275	-14.0896122851073	-17.2330470925479	-10.9461774776667	0.24	0.15	0.34	-28.1637603914032	-23.0264829124228	-17.8892054334425	-68.2218963639512	-55.7777196313996	-43.333542898848	-68.4742237026723	-55.9803903239138	-43.5104583296005	-34.4717528013822	0.290568842435512	0.295061742680909	22.0006094775124	0.38985431003264	0.407445884535037	0.360830360997595	-0.455340199371387	-0.413407150831617	-0.524508602069652	-0.449095315086457	-0.407438815840794	-0.515366565096421	0.00213579609776173	0.00523385349998758	0.00551808038952154
161	12.1639532432449	0.23	-34.2003142758727	-43.9136360794534	-24.486992472292	0.349011308559634	-14.289712767955	-17.3367371783775	-11.2426883575324	0.26	0.18	0.36	-27.4993894742692	-22.6662244941644	-17.8330595140596	-64.6284141485532	-53.2696242279708	-41.9108343073885	-65.5327365805134	-54.0522717705954	-42.4943615583862	-34.2003142758727	0.306209374315269	0.385964554140642	20.997609743961	0.38985431003264	0.407445884535037	0.360830360997595	-0.455340199371387	-0.413407150831617	-0.524508602069652	-0.449095315086457	-0.407438815840794	-0.515366565096421	0.00213579609776173	0.00523385349998758	0.00551808038952154
161	12.1639532432449	0.23	-33.9712055573704	-43.7279167298988	-24.214494384842	0.275856544247787	-11.7516074567135	-14.7243232956281	-8.77889161779888	0.25	0.16	0.38	-23.7353348769568	-18.9433723185402	-14.1514097601235	-56.6928780089824	-45.2470673576368	-33.8012567062912	-56.7550082585378	-45.3118819686463	-33.8521188134422	-33.9712055573704	0.297127534342258	0.623388454249517	21.4237497339057	0.38985431003264	0.407445884535037	0.360830360997595	-0.455340199371387	-0.413407150831617	-0.524508602069652	-0.449095315086457	-0.407438815840794	-0.515366565096421	0.00213579609776173	0.00523385349998758	0.00551808038952154
161	12.1639532432449	0.23	-33.6972579034168	-43.2140537148261	-24.1804620920074	0.304971840130086	-11.9598821535524	-14.778808263559	-9.14095604354572	0.29	0.17	0.39	-22.2520310423761	-18.0076542166275	-13.7632773908788	-49.7336389749853	-40.2473900872507	-30.7611411995161	-49.7937415775915	-40.2852543464671	-30.7868111982337	-33.6972579034168	0.305911301818953	-1.28097252386006	19.414403128187	0.38985431003264	0.407445884535037	0.360830360997595	-0.455340199371387	-0.413407150831617	-0.524508602069652	-0.449095315086457	-0.407438815840794	-0.515366565096421	0.00213579609776173	0.00523385349998758	0.00551808038952154
161	12.1639532432449	0.23	-33.3859369937459	-42.8194310099776	-23.9524429775141	0.279538925911662	-13.1960149634326	-16.5036103341377	-9.88841959272754	0.26	0.17	0.41	-26.1709871907559	-20.9258902497629	-15.6807933087699	-61.490306987783	-49.1666365533615	-36.84296611894	-61.2478429774758	-48.9789527725182	-36.6945948537575	-33.3859369937459	0.320609082990529	1.08418469168972	21.1781172237977	0.38985431003264	0.407445884535037	0.360830360997595	-0.455340199371387	-0.413407150831617	-0.524508602069652	-0.449095315086457	-0.407438815840794	-0.515366565096421	0.00213579609776173	0.00523385349998758	0.00551808038952154
161	12.1639532432449	0.23	-32.9087038495921	-42.3783215321196	-23.4390861670646	0.286435697380943	-12.8252465119121	-15.9857346882592	-9.66475833556502	0.25	0.17	0.38	-25.9243948599417	-20.7989661554371	-15.6735374509324	-62.3021633223687	-49.9846030487199	-37.667042775071	-62.5152599623003	-50.1775463653746	-37.7910085351829	-32.9087038495921	0.307318157927591	0.707500370223225	21.1896280988886	0.38985431003264	0.407445884535037	0.360830360997595	-0.455340199371387	-0.413407150831617	-0.524508602069652	-0.449095315086457	-0.407438815840794	-0.515366565096421	0.00213579609776173	0.00523385349998758	0.00551808038952154
161	12.1639532432449	0.23	-32.7427071782926	-41.9785889741915	-23.5068253823936	0.331543546014234	-12.6254375004211	-15.4244070208411	-9.82646798000097	0.27	0.18	0.42	-23.9931397071596	-19.6392564979847	-15.2853732888097	-55.3164360354523	-45.2785124879022	-35.2405889403521	-55.2963423695445	-45.2772062052603	-35.2228914517789	-32.7427071782926	0.323162023971667	-0.257434300265324	20.0410724592075	0.38985431003264	0.407445884535037	0.360830360997595	-0.455340199371387	-0.413407150831617	-0.524508602069652	-0.449095315086457	-0.407438815840794	-0.515366565096421	0.00213579609776173	0.00523385349998758	0.00551808038952154
161	12.1639532432449	0.23	-32.4109903478913	-41.6583605586482	-23.1636201371343	0.306760288366114	-13.4278416776086	-16.5794614854367	-10.2762218697805	0.3	0.18	0.42	-24.4552123594609	-19.8064768293944	-15.1577412993279	-53.6295106420925	-43.4349800071735	-33.2404493722544	-53.6376276644198	-43.4441420786875	-33.2477167741267	-32.4109903478913	0.343272703789852	0.182029338803553	19.2208227773814	0.38985431003264	0.407445884535037	0.360830360997595	-0.455340199371387	-0.413407150831617	-0.524508602069652	-0.449095315086457	-0.407438815840794	-0.515366565096421	0.00213579609776173	0.00523385349998758	0.00551808038952154
161	12.1639532432449	0.23	-32.2711743778894	-41.3819415355551	-23.1604072202237	0.300879048037522	-13.7603369176326	-17.0352118190866	-10.4854620161786	0.26	0.18	0.42	-26.6486682862044	-21.5256879643581	-16.4027076425118	-61.7775493418926	-49.9013397613094	-38.0251301807262	-61.7716170580811	-49.9199685122797	-38.0306511116517	-32.2711743778894	0.340923424947641	1.06839918596646	20.4491280375496	0.38985431003264	0.407445884535037	0.360830360997595	-0.455340199371387	-0.413407150831617	-0.524508602069652	-0.449095315086457	-0.407438815840794	-0.515366565096421	0.00213579609776173	0.00523385349998758	0.00551808038952154
161	12.1639532432449	0.23	-32.2358654090846	-41.5665034353317	-22.9052273828374	0.294966104589399	-13.7191228718559	-17.0306685452091	-10.4075771985027	0.27	0.16	0.41	-26.3525345013968	-21.2283891175363	-16.1042437336758	-60.4467871202359	-48.6931500962549	-36.9395130722739	-59.9684260473393	-48.2934973089529	-36.6333970027946	-32.2358654090846	0.332351680033951	-2.10466094152555	17.6900854108025	0.38985431003264	0.407445884535037	0.360830360997595	-0.455340199371387	-0.413407150831617	-0.524508602069652	-0.449095315086457	-0.407438815840794	-0.515366565096421	0.00213579609776173	0.00523385349998758	0.00551808038952154
161	12.1639532432449	0.23	-32.0844499343594	-41.2165947994301	-22.9523050692888	0.284150379910966	-11.7344949466481	-14.6424429902449	-8.82654690305143	0.24	0.16	0.38	-23.8114262735622	-19.0825439078543	-14.3536615421464	-57.3855890313446	-45.9889722601187	-34.5923554888928	-57.4741108935621	-46.051427593781	-34.6263092977908	-32.0844499343594	0.300391920720739	0.179077639459764	20.9487019425195	0.38985431003264	0.407445884535037	0.360830360997595	-0.455340199371387	-0.413407150831617	-0.524508602069652	-0.449095315086457	-0.407438815840794	-0.515366565096421	0.00213579609776173	0.00523385349998758	0.00551808038952154
161	12.1639532432449	0.23	-31.9925897370526	-41.1955388710441	-22.789640603061	0.35125948542847	-14.0132377570334	-16.9865836366125	-11.0398918774543	0.26	0.16	0.37	-26.5859061810668	-21.9322868136049	-17.278667446143	-61.6622568135265	-50.8688435443113	-40.075430275096	-61.6231112536486	-50.8297344421696	-40.0412427954515	-31.9925897370526	0.299612682525923	0.256619314249058	21.4390519046571	0.38985431003264	0.407445884535037	0.360830360997595	-0.455340199371387	-0.413407150831617	-0.524508602069652	-0.449095315086457	-0.407438815840794	-0.515366565096421	0.00213579609776173	0.00523385349998758	0.00551808038952154
161	12.1639532432449	0.23	-31.4124391134772	-40.4723523690148	-22.3525258579396	0.282755029709351	-12.1224421274776	-15.1368649361753	-9.10801931878001	0.28	0.18	0.42	-23.0933297337894	-18.4944210316351	-13.8955123294809	-52.2585587106879	-41.8515562044631	-31.4445536982383	-52.3209849760932	-41.8928911892489	-31.462909956658	-31.4124391134772	0.326150410587035	0.190491209140974	19.8251773971215	0.38985431003264	0.407445884535037	0.360830360997595	-0.455340199371387	-0.413407150831617	-0.524508602069652	-0.449095315086457	-0.407438815840794	-0.515366565096421	0.00213579609776173	0.00523385349998758	0.00551808038952154
161	12.1639532432449	0.23	-31.2708166323837	-40.2424888413001	-22.2991444234672	0.362293926707854	-13.5829854319819	-16.3965730628868	-10.7693978010771	0.26	0.16	0.37	-25.9504369098639	-21.4974437126797	-17.0444505154954	-60.8537880104913	-50.4115166539497	-39.9692452974081	-61.0700147708345	-50.5660463756661	-40.1114014343493	-31.2708166323837	0.31202129942951	-0.406924615036036	20.4762775024689	0.38985431003264	0.407445884535037	0.360830360997595	-0.455340199371387	-0.413407150831617	-0.524508602069652	-0.449095315086457	-0.407438815840794	-0.515366565096421	0.00213579609776173	0.00523385349998758	0.00551808038952154
161	12.1639532432449	0.23	-31.2149008672429	-40.043729173052	-22.3860725614339	0.311839464245947	-13.5217880697842	-16.6579532611962	-10.3856228783722	0.27	0.17	0.4	-25.7429250415801	-20.8963473033295	-16.0497695650789	-58.9757836483397	-47.8725108203976	-36.7692379924555	-59.0836766810062	-47.971879018247	-36.8501643287326	-31.2149008672429	0.32345563304847	0.180253376182826	20.2645552384952	0.38985431003264	0.407445884535037	0.360830360997595	-0.455340199371387	-0.413407150831617	-0.524508602069652	-0.449095315086457	-0.407438815840794	-0.515366565096421	0.00213579609776173	0.00523385349998758	0.00551808038952154
161	12.1639532432449	0.23	-30.3821797179082	-39.1606234479178	-21.6037359878987	0.354835389146158	-13.6742439542548	-16.5530379623578	-10.7954499461517	0.23	0.16	0.38	-27.4815885839314	-22.7021739092063	-17.9227592344812	-67.6682197970554	-55.8998141343758	-44.1314084716962	-67.5294430060113	-55.7851926289606	-44.04645144966	-30.3821797179082	0.309829388765518	-0.553172966715718	20.6874212183067	0.38985431003264	0.407445884535037	0.360830360997595	-0.455340199371387	-0.413407150831617	-0.524508602069652	-0.449095315086457	-0.407438815840794	-0.515366565096421	0.00213579609776173	0.00523385349998758	0.00551808038952154
161	12.1639532432449	0.23	-29.7426977059294	-38.2472705190121	-21.2381248928468	0.32471543558275	-13.2804910829345	-16.2706312067336	-10.2903509591354	0.25	0.17	0.4	-25.9789650939927	-21.2046730019825	-16.4303809099722	-61.458134725746	-50.1636476070624	-38.8691604883789	-61.6761543590892	-50.3347202619387	-38.9999626546252	-29.7426977059294	0.323507554674787	-1.14420706347117	19.4534357776575	0.38985431003264	0.407445884535037	0.360830360997595	-0.455340199371387	-0.413407150831617	-0.524508602069652	-0.449095315086457	-0.407438815840794	-0.515366565096421	0.00213579609776173	0.00523385349998758	0.00551808038952154
161	12.1639532432449	0.23	-29.5131044469155	-38.030759578489	-20.995449315342	0.383224962272259	-14.6588747223666	-17.5623798278323	-11.7553696169009	0.27	0.17	0.39	-27.0216951401657	-22.5543262205235	-18.0869573008813	-61.6445104187242	-51.4531153754938	-41.2617203322634	-61.8714754125234	-51.6163691329572	-41.3919150128735	-29.5131044469155	0.315735688951615	0.870696080001664	21.2570576933248	0.38985431003264	0.407445884535037	0.360830360997595	-0.455340199371387	-0.413407150831617	-0.524508602069652	-0.449095315086457	-0.407438815840794	-0.515366565096421	0.00213579609776173	0.00523385349998758	0.00551808038952154
161	12.1639532432449	0.23	-29.4435912552387	-37.9146830055466	-20.9724995049309	0.370855580506136	-14.1609883595288	-17.0407185035236	-11.281258215534	0.26	0.17	0.36	-27.0939872030707	-22.5153438991772	-17.9367005952838	-63.8261202698023	-53.0400725760281	-42.2540248822538	-64.3112420179334	-53.4648960361204	-42.5640335020749	-29.4435912552387	0.304436564862384	-0.429409298447844	20.5886351220477	0.38985431003264	0.407445884535037	0.360830360997595	-0.455340199371387	-0.413407150831617	-0.524508602069652	-0.449095315086457	-0.407438815840794	-0.515366565096421	0.00213579609776173	0.00523385349998758	0.00551808038952154
161	12.1639532432449	0.23	-28.5608760460683	-36.7994891435659	-20.3222629485708	0.273907232882227	-11.5694324761828	-14.5104107911654	-8.62845416120021	0.26	0.17	0.39	-22.9293852871848	-18.2820444312974	-13.6347035754101	-53.686195746686	-42.805047047502	-31.9238983483181	-53.6872688986893	-42.8106413534329	-31.937003041776	-28.5608760460683	0.318206984939206	0.666474633414837	21.0129948277942	0.38985431003264	0.407445884535037	0.360830360997595	-0.455340199371387	-0.413407150831617	-0.524508602069652	-0.449095315086457	-0.407438815840794	-0.515366565096421	0.00213579609776173	0.00523385349998758	0.00551808038952154
161	12.1639532432449	0.23	-28.5073557927907	-36.6464517370372	-20.3682598485443	0.339281319991197	-13.2792790009339	-16.1725444138116	-10.3860135880562	0.27	0.19	0.42	-25.1837963150243	-20.6784194875543	-16.1730426600843	-58.1218863835422	-47.7238909103564	-37.3258954371707	-58.3756720636397	-47.9649206943575	-37.4997949212678	-28.5073557927907	0.341926493708784	1.36858495420065	20.9670759313763	0.38985431003264	0.407445884535037	0.360830360997595	-0.455340199371387	-0.413407150831617	-0.524508602069652	-0.449095315086457	-0.407438815840794	-0.515366565096421	0.00213579609776173	0.00523385349998758	0.00551808038952154
161	12.1639532432449	0.23	-28.3715205885665	-36.3803075857488	-20.3627335913842	0.322623498994493	-12.9969529097709	-15.9372693462436	-10.0566364732982	0.26	0.17	0.36	-24.9559245239445	-20.3517283174958	-15.7475321110472	-57.9097188506151	-47.225774539408	-36.5418302282009	-58.3864129206149	-47.5975501146027	-36.8458379148364	-28.3715205885665	0.313658652843342	0.755477414290499	21.3714665089404	0.38985431003264	0.407445884535037	0.360830360997595	-0.455340199371387	-0.413407150831617	-0.524508602069652	-0.449095315086457	-0.407438815840794	-0.515366565096421	0.00213579609776173	0.00523385349998758	0.00551808038952154
161	12.1639532432449	0.23	-27.7470364724585	-35.7182427516085	-19.7758301933084	0.393532542470856	-15.3200237239923	-18.2893527569704	-12.3506946910143	0.26	0.17	0.37	-28.940410544231	-24.2418516396499	-19.5432927350687	-67.8520699021254	-56.8360911638264	-45.8201124255274	-68.4342484701326	-57.3159030184984	-46.1949329375809	-27.7470364724585	0.305447821685279	-0.661023261369634	20.3056590121735	0.38985431003264	0.407445884535037	0.360830360997595	-0.455340199371387	-0.413407150831617	-0.524508602069652	-0.449095315086457	-0.407438815840794	-0.515366565096421	0.00213579609776173	0.00523385349998758	0.00551808038952154
161	12.1639532432449	0.23	-27.6858523450943	-35.5544676108644	-19.8172370793243	0.292536009936857	-12.738233041847	-15.8310709108622	-9.64539517283185	0.23	0.15	0.35	-26.6968416905131	-21.4812120323281	-16.2655823741432	-66.8334072667725	-53.7764956987647	-40.719584130757	-67.0892862307662	-54.0077608937483	-40.8736401776822	-27.6858523450943	0.307190157034689	0.223817411353883	21.6761265088583	0.38985431003264	0.407445884535037	0.360830360997595	-0.455340199371387	-0.413407150831617	-0.524508602069652	-0.449095315086457	-0.407438815840794	-0.515366565096421	0.00213579609776173	0.00523385349998758	0.00551808038952154
161	12.1639532432449	0.23	-27.5344090406319	-35.4819691390651	-19.5868489421988	0.365798640632275	-14.4759507273702	-17.4518970833843	-11.500004371356	0.27	0.16	0.46	-27.060726153291	-22.4462553595309	-17.8317845657709	-62.1965597284331	-51.5906282130179	-40.9846966976027	-61.0578389174974	-50.6293677766344	-40.2425007222461	-27.5344090406319	0.349308520000661	-1.78518752235474	17.6456829918974	0.38985431003264	0.407445884535037	0.360830360997595	-0.455340199371387	-0.413407150831617	-0.524508602069652	-0.449095315086457	-0.407438815840794	-0.515366565096421	0.00213579609776173	0.00523385349998758	0.00551808038952154
161	12.1639532432449	0.23	-27.2950812753513	-35.0291344833282	-19.5610280673743	0.364219756858164	-13.0889097808807	-15.788890729556	-10.3889288322053	0.24	0.15	0.38	-26.1272305818668	-21.6593407205078	-17.1914508591488	-64.1129664882469	-53.1493217936081	-42.1856770989694	-63.617434329969	-52.7546600696865	-41.877423823513	-27.2950812753513	0.308341941317149	-0.139089984400519	21.2910084061603	0.38985431003264	0.407445884535037	0.360830360997595	-0.455340199371387	-0.413407150831617	-0.524508602069652	-0.449095315086457	-0.407438815840794	-0.515366565096421	0.00213579609776173	0.00523385349998758	0.00551808038952154
161	12.1639532432449	0.23	-25.6790183547435	-32.9166960166602	-18.4413406928268	0.330111460153928	-13.3428328202395	-16.3104267862919	-10.3752388541872	0.26	0.16	0.44	-25.5227931422516	-20.8790589274361	-16.2353247126205	-59.1855047991724	-48.4170222069572	-37.6485396147419	-58.265418286039	-47.6543251880614	-37.0698720637822	-25.6790183547435	0.345163130415534	-2.12356714296093	17.5095138286597	0.38985431003264	0.407445884535037	0.360830360997595	-0.455340199371387	-0.413407150831617	-0.524508602069652	-0.449095315086457	-0.407438815840794	-0.515366565096421	0.00213579609776173	0.00523385349998758	0.00551808038952154
161	12.1639532432449	0.23	-25.5868674586756	-32.813669020414	-18.3600658969373	0.334669035855481	-12.9075286930012	-15.7489763635204	-10.0660810224819	0.26	0.16	0.37	-24.7169802068643	-20.2575154003931	-15.7980505939219	-57.4827519845324	-47.1116505268007	-36.7405490690691	-57.781024985273	-47.3681385657121	-36.9546172614911	-25.5868674586756	0.317481999167641	3.28624994380145	23.8666248601169	0.38985431003264	0.407445884535037	0.360830360997595	-0.455340199371387	-0.413407150831617	-0.524508602069652	-0.449095315086457	-0.407438815840794	-0.515366565096421	0.00213579609776173	0.00523385349998758	0.00551808038952154
161	12.1639532432449	0.23	-25.5439899217375	-32.8453251443487	-18.2426546991264	0.31186597481302	-12.2596244234142	-15.1028750654416	-9.41637378138677	0.25	0.17	0.36	-24.4504711449721	-19.8474523502336	-15.2444335554952	-58.6568025083802	-47.6141374086176	-36.571472308855	-59.1793197930648	-48.0050495594833	-36.8886856354469	-25.5439899217375	0.327893289622073	-1.02979828647583	19.2885732396237	0.38985431003264	0.407445884535037	0.360830360997595	-0.455340199371387	-0.413407150831617	-0.524508602069652	-0.449095315086457	-0.407438815840794	-0.515366565096421	0.00213579609776173	0.00523385349998758	0.00551808038952154
161	12.1639532432449	0.23	-23.0592389165952	-29.7323593166389	-16.3861185165515	0.488776224782051	-15.4331203603503	-17.8973983042092	-12.9688424164914	0.23	0.15	0.37	-29.9428166655694	-25.8200150476035	-21.6972134296376	-74.3287595870299	-64.0944942635817	-53.8602289401335	-74.2085458199677	-64.009324975119	-53.7786584996695	-23.0592389165952	0.291201795980015	-0.125262161025502	21.8927011796101	0.38985431003264	0.407445884535037	0.360830360997595	-0.455340199371387	-0.413407150831617	-0.524508602069652	-0.449095315086457	-0.407438815840794	-0.515366565096421	0.00213579609776173	0.00523385349998758	0.00551808038952154
161	12.1639532432449	0.23	-20.1644382802073	-26.0040214751804	-14.3248550852343	0.33374937801714	-13.2384419141984	-16.1587651031864	-10.3181187252104	0.23	0.15	0.35	-26.8305414726416	-21.9815414447739	-17.1325414169061	-66.0742676239768	-54.1328714402023	-42.1914752564278	-65.9687253221568	-54.0651535095238	-42.1066698773113	-20.1644382802073	0.316967817775779	0.670789616463046	22.0763394470039	0.38985431003264	0.407445884535037	0.360830360997595	-0.455340199371387	-0.413407150831617	-0.524508602069652	-0.449095315086457	-0.407438815840794	-0.515366565096421	0.00213579609776173	0.00523385349998758	0.00551808038952154
161	12.1639532432449	0.24	-44.3096914833854	-56.6556308314394	-31.9637521353313	0.279614507603746	-14.4303827312425	-18.0466951276371	-10.8140703348479	0.24	0.16	0.35	-29.5576017895293	-23.6346601648615	-17.7117185401938	-71.7588069934579	-57.379317483297	-42.9998279731361	-72.3915322981059	-57.8583548121915	-43.357779020483	-44.3096914833854	0.284315570488389	1.49017183544075	22.6279757681149	0.38985431003264	0.407445884535037	0.360830360997595	-0.455340199371387	-0.413407150831617	-0.524508602069652	-0.449095315086457	-0.407438815840794	-0.515366565096421	0.00213579609776173	0.00523385349998758	0.00551808038952154
161	12.1639532432449	0.24	-43.8809186363395	-56.101813460683	-31.6600238119959	0.347929340395267	-15.2967701062958	-18.566312734539	-12.0272274780525	0.23	0.15	0.33	-31.3709020095599	-25.846460895526	-20.3220197814922	-78.6996603965449	-64.8405868059072	-50.9815132152695	-78.9927246827918	-65.0595243652783	-51.1322368171229	-43.8809186363395	0.274367267332095	0.945431567259595	23.2544329769672	0.38985431003264	0.407445884535037	0.360830360997595	-0.455340199371387	-0.413407150831617	-0.524508602069652	-0.449095315086457	-0.407438815840794	-0.515366565096421	0.00213579609776173	0.00523385349998758	0.00551808038952154
161	12.1639532432449	0.24	-43.0458414899794	-54.9098403701075	-31.1818426098512	0.294686678219819	-13.4626989749906	-16.7145331307017	-10.2108648192796	0.26	0.18	0.36	-26.5488972048658	-21.3837747301814	-16.218652255497	-62.4799488069305	-50.3243935192833	-38.1688382316361	-63.2815712698316	-50.9674981263119	-38.65042055733	-43.0458414899794	0.290618594991633	0.352895534661167	21.3473850353981	0.38985431003264	0.407445884535037	0.360830360997595	-0.455340199371387	-0.413407150831617	-0.524508602069652	-0.449095315086457	-0.407438815840794	-0.515366565096421	0.00213579609776173	0.00523385349998758	0.00551808038952154
161	12.1639532432449	0.24	-42.9278372341919	-54.8682391005909	-30.9874353677929	0.325948804680246	-14.1854843460841	-17.3704252289159	-11.0005434632523	0.26	0.16	0.37	-27.1732802130433	-22.1909444365363	-17.2086086600294	-62.994233746735	-51.4439747404872	-39.8937157342393	-63.3159569634095	-51.7088447389191	-40.1071688491011	-42.9278372341919	0.288595996163607	-0.459332479131963	20.8866620643638	0.38985431003264	0.407445884535037	0.360830360997595	-0.455340199371387	-0.413407150831617	-0.524508602069652	-0.449095315086457	-0.407438815840794	-0.515366565096421	0.00213579609776173	0.00523385349998758	0.00551808038952154
161	12.1639532432449	0.24	-42.8935944763786	-54.8451839947068	-30.9420049580504	0.340510055224936	-15.5223300594306	-18.8950594249867	-12.1496006938745	0.27	0.17	0.4	-29.0021767358029	-23.8253476535647	-18.6485185713264	-66.0099874441341	-54.227340030048	-42.4446926159619	-65.8651786775486	-54.0721160669275	-42.3391641315479	-42.8935944763786	0.304946775158262	-1.28067518323906	19.0656395408859	0.38985431003264	0.407445884535037	0.360830360997595	-0.455340199371387	-0.413407150831617	-0.524508602069652	-0.449095315086457	-0.407438815840794	-0.515366565096421	0.00213579609776173	0.00523385349998758	0.00551808038952154
161	12.1639532432449	0.24	-42.2878861940609	-54.098688750286	-30.4770836378357	0.279778409061354	-13.1017556964291	-16.3837734709675	-9.81973792189067	0.28	0.17	0.4	-25.0608532193388	-20.0406320928249	-15.0204109663111	-56.8516034188982	-45.4630198754018	-34.0744363319054	-56.9511320895365	-45.5659854172538	-34.1414202848424	-42.2878861940609	0.302422118887923	-0.0506835535510518	20.3156974422693	0.38985431003264	0.407445884535037	0.360830360997595	-0.455340199371387	-0.413407150831617	-0.524508602069652	-0.449095315086457	-0.407438815840794	-0.515366565096421	0.00213579609776173	0.00523385349998758	0.00551808038952154
161	12.1639532432449	0.24	-42.022076658124	-53.8196465953868	-30.2245067208612	0.264105649363141	-12.8778256949808	-16.2340184298425	-9.521632960119	0.22	0.15	0.32	-28.0198787130309	-22.2270977220034	-16.4343167309758	-71.9356915524981	-57.063831796448	-42.1919720403979	-72.7569991455529	-57.7562451043316	-42.6661263166079	-42.022076658124	0.26624525685717	-0.705744839733526	21.669501011035	0.38985431003264	0.407445884535037	0.360830360997595	-0.455340199371387	-0.413407150831617	-0.524508602069652	-0.449095315086457	-0.407438815840794	-0.515366565096421	0.00213579609776173	0.00523385349998758	0.00551808038952154
161	12.1639532432449	0.24	-41.5726256086313	-53.0947433265697	-30.0505078906928	0.282614110933581	-12.8279099126769	-16.0188662127643	-9.63695361258952	0.23	0.15	0.35	-26.93776114955	-21.5717622387211	-16.2057633278923	-67.234561766053	-53.8414448249771	-40.4483278839011	-67.1006315582044	-53.7625369736241	-40.3989026316595	-41.5726256086313	0.275231024115358	-1.36637439343599	20.924730979444	0.38985431003264	0.407445884535037	0.360830360997595	-0.455340199371387	-0.413407150831617	-0.524508602069652	-0.449095315086457	-0.407438815840794	-0.515366565096421	0.00213579609776173	0.00523385349998758	0.00551808038952154
161	12.1639532432449	0.24	-40.2346792125631	-51.5101832253392	-28.959175199787	0.323685475199812	-14.0318050497581	-17.1985402914007	-10.8650698081154	0.24	0.15	0.38	-28.2211081630528	-23.0248079966466	-17.8285078302405	-68.6465617936068	-56.0067980249277	-43.3670342562486	-68.3733680897893	-55.7614428329873	-43.1871172657655	-40.2346792125631	0.289092493465951	1.2899082985952	22.7331475953712	0.38985431003264	0.407445884535037	0.360830360997595	-0.455340199371387	-0.413407150831617	-0.524508602069652	-0.449095315086457	-0.407438815840794	-0.515366565096421	0.00213579609776173	0.00523385349998758	0.00551808038952154
161	12.1639532432449	0.24	-40.1543108253837	-51.365276158983	-28.9433454917843	0.295759827338477	-15.6486481281352	-19.4187500605365	-11.8785461957339	0.26	0.18	0.41	-30.4005716948254	-24.4983764590112	-18.596181223197	-70.528123869226	-56.835264377287	-43.1424048853481	-70.7419312287832	-57.0298751224734	-43.2853801822564	-40.1543108253837	0.315263998622932	-0.715134950885242	18.9805795036216	0.38985431003264	0.407445884535037	0.360830360997595	-0.455340199371387	-0.413407150831617	-0.524508602069652	-0.449095315086457	-0.407438815840794	-0.515366565096421	0.00213579609776173	0.00523385349998758	0.00551808038952154
161	12.1639532432449	0.24	-39.7000570625911	-50.6387920821472	-28.761322043035	0.274925970927786	-13.5983275537298	-17.0462242938751	-10.1504308135845	0.23	0.15	0.38	-28.4954453013052	-22.7317435413406	-16.968041781376	-70.6745730910772	-56.3794056703691	-42.084238249661	-70.2365889422126	-56.0331504712124	-41.8401945778477	-39.7000570625911	0.296631531100605	-0.416688736581434	20.769775864828	0.38985431003264	0.407445884535037	0.360830360997595	-0.455340199371387	-0.413407150831617	-0.524508602069652	-0.449095315086457	-0.407438815840794	-0.515366565096421	0.00213579609776173	0.00523385349998758	0.00551808038952154
161	12.1639532432449	0.24	-39.3282740349864	-50.2767991486212	-28.3797489213516	0.316187199067449	-13.1310623875679	-16.1460240756605	-10.1161006994753	0.26	0.17	0.39	-25.6742840572093	-20.8801017595141	-16.0859194618188	-60.48831220714	-49.1932749256816	-37.8982376442231	-60.5368892634162	-49.2439574043128	-37.9380212526303	-39.3282740349864	0.295409680074681	0.0660239589738401	20.9426710746846	0.38985431003264	0.407445884535037	0.360830360997595	-0.455340199371387	-0.413407150831617	-0.524508602069652	-0.449095315086457	-0.407438815840794	-0.515366565096421	0.00213579609776173	0.00523385349998758	0.00551808038952154
161	12.1639532432449	0.24	-38.9311890225083	-49.787219393437	-28.0751586515796	0.269270820039042	-11.6634289933805	-14.6632496402064	-8.66360834655471	0.23	0.14	0.37	-24.5693004834523	-19.5428911487688	-14.5164818140852	-61.088122038639	-48.5906597254525	-36.0931974122659	-60.5593101120258	-48.1686250763005	-35.7901310260668	-38.9311890225083	0.280341147832669	-0.99705750751267	21.2308861125932	0.38985431003264	0.407445884535037	0.360830360997595	-0.455340199371387	-0.413407150831617	-0.524508602069652	-0.449095315086457	-0.407438815840794	-0.515366565096421	0.00213579609776173	0.00523385349998758	0.00551808038952154
161	12.1639532432449	0.24	-37.2648220650697	-47.6071758348448	-26.9224682952946	0.267372689158493	-14.2453432106737	-17.9269839639654	-10.563702457382	0.25	0.16	0.35	-28.586274254894	-22.7155492911667	-16.8448243274394	-67.537832001585	-53.6676776473552	-39.7975232931254	-68.1657626935041	-54.1906138173068	-40.1494908440493	-37.2648220650697	0.305663385436026	0.157049316977205	21.0070911603494	0.38985431003264	0.407445884535037	0.360830360997595	-0.455340199371387	-0.413407150831617	-0.524508602069652	-0.449095315086457	-0.407438815840794	-0.515366565096421	0.00213579609776173	0.00523385349998758	0.00551808038952154
161	12.1639532432449	0.24	-37.1385670425786	-47.5086414566871	-26.7684926284702	0.298982461382397	-12.6437395701589	-15.666492068304	-9.62098707201381	0.25	0.17	0.39	-25.0604690759391	-20.2252069653329	-15.3899448547267	-59.3949348653737	-47.935050485468	-36.4751661055623	-59.7357522133591	-48.1816595625786	-36.6769240345843	-37.1385670425786	0.30357625510076	-1.58263132712824	19.2278449166404	0.38985431003264	0.407445884535037	0.360830360997595	-0.455340199371387	-0.413407150831617	-0.524508602069652	-0.449095315086457	-0.407438815840794	-0.515366565096421	0.00213579609776173	0.00523385349998758	0.00551808038952154
161	12.1639532432449	0.24	-37.1370412772443	-47.4330474484377	-26.8410351060508	0.294311861699509	-11.9660085049619	-14.8589343042442	-9.07308270567954	0.24	0.16	0.36	-24.4332270356092	-19.6762564882095	-14.9192859408098	-59.5620498535314	-47.9657545101833	-36.3694591668353	-59.874894113385	-48.2063259114365	-36.5579370569523	-37.1370412772443	0.286048696404012	0.595405611829529	22.2565697335266	0.38985431003264	0.407445884535037	0.360830360997595	-0.455340199371387	-0.413407150831617	-0.524508602069652	-0.449095315086457	-0.407438815840794	-0.515366565096421	0.00213579609776173	0.00523385349998758	0.00551808038952154
161	12.1639532432449	0.24	-37.0866934849601	-47.5087380857728	-26.6646488841473	0.310386064274536	-12.8899705299228	-15.8897497578618	-9.8901913019838	0.24	0.16	0.35	-25.9382453223502	-21.0414401043401	-16.14463488633	-62.7557776999068	-50.9082985862602	-39.0608194726137	-63.3076967800571	-51.3425509404932	-39.4124885758911	-37.0866934849601	0.290673716445861	-0.124130445132222	21.4323374177864	0.38985431003264	0.407445884535037	0.360830360997595	-0.455340199371387	-0.413407150831617	-0.524508602069652	-0.449095315086457	-0.407438815840794	-0.515366565096421	0.00213579609776173	0.00523385349998758	0.00551808038952154
161	12.1639532432449	0.24	-36.8755964323654	-47.1097926934355	-26.6414001712953	0.350386331355387	-13.8032581837692	-16.7376700630326	-10.8688463045058	0.24	0.16	0.37	-27.6114685968964	-22.7706860298178	-17.9299034627392	-67.5360461569731	-55.6957735637639	-43.8555009705547	-67.5573095131696	-55.7191515718631	-43.8580157948452	-36.8755964323654	0.284650239705112	-0.436786833224367	21.3288010041	0.38985431003264	0.407445884535037	0.360830360997595	-0.455340199371387	-0.413407150831617	-0.524508602069652	-0.449095315086457	-0.407438815840794	-0.515366565096421	0.00213579609776173	0.00523385349998758	0.00551808038952154
161	12.1639532432449	0.24	-36.0275118494044	-45.9545425003347	-26.100481198474	0.310569071437332	-14.8920690902648	-18.3562996089792	-11.4278385715505	0.27	0.17	0.4	-28.6498307778865	-23.2429884267077	-17.8361460755289	-66.2687931257101	-53.7624394229107	-41.2560857201114	-66.3251547015924	-53.8043999932172	-41.2935641893552	-36.0275118494044	0.327687485527968	1.91643552870529	21.4887995267298	0.38985431003264	0.407445884535037	0.360830360997595	-0.455340199371387	-0.413407150831617	-0.524508602069652	-0.449095315086457	-0.407438815840794	-0.515366565096421	0.00213579609776173	0.00523385349998758	0.00551808038952154
161	12.1639532432449	0.24	-35.8204789623686	-45.7258218713894	-25.9151360533478	0.309382834892349	-13.1991922502474	-16.2781476146716	-10.1202368858232	0.25	0.18	0.37	-26.1963789581397	-21.2414244122701	-16.2864698664005	-62.4656812212722	-50.6505134981769	-38.8353457750817	-63.0881323553164	-51.1411307750484	-39.2050885435531	-35.8204789623686	0.305860651899318	-0.944336487172687	19.6534495138866	0.38985431003264	0.407445884535037	0.360830360997595	-0.455340199371387	-0.413407150831617	-0.524508602069652	-0.449095315086457	-0.407438815840794	-0.515366565096421	0.00213579609776173	0.00523385349998758	0.00551808038952154
161	12.1639532432449	0.24	-35.3767644748684	-45.1485205767654	-25.6050083729713	0.338748269387715	-14.6668222188739	-17.8662061379369	-11.4674382998108	0.25	0.18	0.42	-28.6182427427787	-23.4934420483173	-18.3686413538559	-67.9202855858721	-55.7574868470737	-43.5946881082753	-67.9684354234216	-55.8030746357585	-43.6252309996183	-35.3767644748684	0.31031590527412	0.146471329400697	20.4532315470812	0.38985431003264	0.407445884535037	0.360830360997595	-0.455340199371387	-0.413407150831617	-0.524508602069652	-0.449095315086457	-0.407438815840794	-0.515366565096421	0.00213579609776173	0.00523385349998758	0.00551808038952154
161	12.1639532432449	0.24	-34.8253841058253	-44.4413427916351	-25.2094254200156	0.323623371965741	-12.1800582821785	-14.9292763205457	-9.4308402438112	0.25	0.17	0.36	-24.0391909390925	-19.612387124995	-15.1855833108974	-57.3545421734122	-46.7927347193937	-36.2309272653753	-57.9185259827938	-47.2698349618789	-36.6204569821793	-34.8253841058253	0.295087265941283	1.6314584814351	22.7850602042946	0.38985431003264	0.407445884535037	0.360830360997595	-0.455340199371387	-0.413407150831617	-0.524508602069652	-0.449095315086457	-0.407438815840794	-0.515366565096421	0.00213579609776173	0.00523385349998758	0.00551808038952154
161	12.1639532432449	0.24	-34.6831335180318	-44.19758434529	-25.1686826907736	0.315532066810774	-13.2562131968158	-16.3045274999622	-10.2078988936694	0.27	0.19	0.42	-25.195423759512	-20.4848566719265	-15.774289584341	-57.7185628176406	-46.9274300727956	-36.1362973279507	-58.0332353215871	-47.1844916912132	-36.3244151172077	-34.6831335180318	0.327346081092232	-0.799667865181313	18.7226965533025	0.38985431003264	0.407445884535037	0.360830360997595	-0.455340199371387	-0.413407150831617	-0.524508602069652	-0.449095315086457	-0.407438815840794	-0.515366565096421	0.00213579609776173	0.00523385349998758	0.00551808038952154
161	12.1639532432449	0.24	-34.2715111950312	-43.8323613391363	-24.7106610509262	0.325962310333271	-13.6755073166725	-16.7458532141834	-10.6051614191616	0.26	0.18	0.42	-26.6351865264193	-21.7516350802879	-16.8680836341565	-62.7688686099111	-51.2602201246485	-39.7515716393859	-62.9501414356611	-51.4053159135205	-39.8361000892692	-34.2715111950312	0.324676964461129	-0.650627557666121	19.1231213689357	0.38985431003264	0.407445884535037	0.360830360997595	-0.455340199371387	-0.413407150831617	-0.524508602069652	-0.449095315086457	-0.407438815840794	-0.515366565096421	0.00213579609776173	0.00523385349998758	0.00551808038952154
161	12.1639532432449	0.24	-34.2694915779121	-43.7977403868421	-24.741242768982	0.368489679341222	-15.6271353503675	-18.8211904017718	-12.4330802989633	0.26	0.15	0.39	-29.7414194948685	-24.6941441023102	-19.646868709752	-69.6359961125429	-57.8184011360905	-46.0008061596382	-69.0729776354462	-57.3288854996688	-45.5989411706431	-34.2694915779121	0.312079982687274	1.19693975502886	21.9204727472427	0.38985431003264	0.407445884535037	0.360830360997595	-0.455340199371387	-0.413407150831617	-0.524508602069652	-0.449095315086457	-0.407438815840794	-0.515366565096421	0.00213579609776173	0.00523385349998758	0.00551808038952154
161	12.1639532432449	0.24	-34.0422156026516	-43.3990118743333	-24.6854193309699	0.311777188694222	-12.4407255557165	-15.3265740988247	-9.55487701260836	0.27	0.17	0.4	-23.8401786097177	-19.3512990816066	-14.8624195534955	-54.9620375640571	-44.6132071595733	-34.2643767550895	-54.9233992223514	-44.5440799773814	-34.2134884626986	-34.0422156026516	0.309189279228428	-0.0825813820324852	20.4507395084204	0.38985431003264	0.407445884535037	0.360830360997595	-0.455340199371387	-0.413407150831617	-0.524508602069652	-0.449095315086457	-0.407438815840794	-0.515366565096421	0.00213579609776173	0.00523385349998758	0.00551808038952154
161	12.1639532432449	0.24	-33.8367909801687	-43.1152201733887	-24.5583617869486	0.350583501306143	-13.7601655743438	-16.6841499200488	-10.8361812286389	0.26	0.15	0.39	-26.4503107539999	-21.8147557539342	-17.1792007538685	-62.1303175077818	-51.2416551152119	-40.3529927226421	-61.6557993052454	-50.8221468337722	-40.0499331517111	-33.8367909801687	0.310246843580293	-2.1201358396029	18.7969126185074	0.38985431003264	0.407445884535037	0.360830360997595	-0.455340199371387	-0.413407150831617	-0.524508602069652	-0.449095315086457	-0.407438815840794	-0.515366565096421	0.00213579609776173	0.00523385349998758	0.00551808038952154
161	12.1639532432449	0.24	-33.7713377728414	-43.2118625511119	-24.3308129945708	0.289785125097835	-12.2539076920192	-15.2490461497397	-9.2587692342988	0.23	0.15	0.38	-25.4256019027614	-20.4316372100288	-15.4376725172961	-62.8892833516043	-50.5368968944301	-38.184510437256	-62.5400574521466	-50.2681887488978	-37.9661968704036	-33.7713377728414	0.303280360962278	0.701266588499883	21.9880564376573	0.38985431003264	0.407445884535037	0.360830360997595	-0.455340199371387	-0.413407150831617	-0.524508602069652	-0.449095315086457	-0.407438815840794	-0.515366565096421	0.00213579609776173	0.00523385349998758	0.00551808038952154
161	12.1639532432449	0.24	-33.6340728892459	-42.9337260190705	-24.3344197594213	0.370812459264284	-14.4643730093347	-17.4060702458609	-11.5226757728085	0.27	0.18	0.4	-26.7032205574298	-22.1902667998853	-17.6773130423408	-60.7481264272237	-50.4814439933984	-40.2147615595731	3.686700438202	-50.7486116212886	-40.3496754885939	-33.6340728892459	0.310197653479226	0.537258223760793	20.8072694392582	0.38985431003264	0.407445884535037	0.360830360997595	-0.455340199371387	-0.413407150831617	-0.524508602069652	-0.449095315086457	-0.407438815840794	-0.515366565096421	0.00213579609776173	0.00523385349998758	0.00551808038952154
161	12.1639532432449	0.24	-33.3591542935199	-42.6259668516694	-24.0923417353703	0.366887029165242	-14.5375868547842	-17.5192062892035	-11.555967420365	0.27	0.16	0.38	-27.0425890839441	-22.4401711525226	-17.8377532211012	-61.8842309744139	-51.3520628663694	-40.8198947583248	-61.8579525212797	-51.3446725350542	-40.7947094030011	-33.3591542935199	0.307315369154494	-2.50932457086888	18.2223196377132	0.38985431003264	0.407445884535037	0.360830360997595	-0.455340199371387	-0.413407150831617	-0.524508602069652	-0.449095315086457	-0.407438815840794	-0.515366565096421	0.00213579609776173	0.00523385349998758	0.00551808038952154
161	12.1639532432449	0.24	-33.1674195989756	-42.4702067164454	-23.8646324815058	0.270500336325457	-12.7404728462316	-16.0071006288174	-9.47384506364583	0.26	0.16	0.39	-25.0435584612728	-19.9328275586928	-14.8220966561128	-58.0637915894068	-46.2145005050013	-34.3652094205958	-58.0786292351284	-46.1905244337417	-34.3803202936148	-33.1674195989756	0.321386578441559	0.743303509727852	20.8009302150956	0.38985431003264	0.407445884535037	0.360830360997595	-0.455340199371387	-0.413407150831617	-0.524508602069652	-0.449095315086457	-0.407438815840794	-0.515366565096421	0.00213579609776173	0.00523385349998758	0.00551808038952154
161	12.1639532432449	0.24	-32.6296229541657	-41.5829343713103	-23.6763115370211	0.323864549314889	-12.9549997909137	-15.8775233405568	-10.0324762412707	0.23	0.16	0.36	-26.7076773648318	-21.7916829505385	-16.8756885362452	-66.6805279472293	-54.4068622722668	-42.1331965973044	-67.0639870356743	-54.709021455321	-42.344482936118	-32.6296229541657	0.289836035664049	1.67475792020259	23.0622600310233	0.38985431003264	0.407445884535037	0.360830360997595	-0.455340199371387	-0.413407150831617	-0.524508602069652	-0.449095315086457	-0.407438815840794	-0.515366565096421	0.00213579609776173	0.00523385349998758	0.00551808038952154
161	12.1639532432449	0.24	-32.3142224901339	-41.2936154895786	-23.3348294906891	0.334706460745042	-12.6840226319793	-15.4760333108424	-9.89201195311626	0.24	0.17	0.39	-25.4040353750492	-20.8209269887639	-16.2378186024786	-61.8178262066425	-50.665354029413	-39.5128818521835	-62.0154634330199	-50.857853979308	-39.6406676541121	-32.3142224901339	0.319036048109931	-0.841326415835343	19.5898386084078	0.38985431003264	0.407445884535037	0.360830360997595	-0.455340199371387	-0.413407150831617	-0.524508602069652	-0.449095315086457	-0.407438815840794	-0.515366565096421	0.00213579609776173	0.00523385349998758	0.00551808038952154
161	12.1639532432449	0.24	-31.7965324237457	-40.615584282148	-22.9774805653433	0.338934600836508	-14.0558798080357	-17.1207194480092	-10.9910401680623	0.27	0.16	0.41	-26.5441197859751	-21.7923644187251	-17.040609051475	-61.0023233537383	-50.0820849074063	-39.1618464610742	-60.5892814468682	-49.7094871022497	-38.8984556897678	-31.7965324237457	0.31881826014153	-1.56454393473598	18.7266979864397	0.38985431003264	0.407445884535037	0.360830360997595	-0.455340199371387	-0.413407150831617	-0.524508602069652	-0.449095315086457	-0.407438815840794	-0.515366565096421	0.00213579609776173	0.00523385349998758	0.00551808038952154
161	12.1639532432449	0.24	-31.7628640611228	-40.5940650137733	-22.9316631084723	0.304848717802785	-12.3525374966118	-15.2648576806921	-9.44021731253146	0.23	0.16	0.37	-25.3897265535542	-20.545723769059	-15.7017209845637	-62.6387354121252	-50.688145549978	-38.7375556878307	-62.807614139177	-50.8415833961867	-38.8495462584891	-31.7628640611228	0.306248612691305	0.529331234729821	21.8191765932745	0.38985431003264	0.407445884535037	0.360830360997595	-0.455340199371387	-0.413407150831617	-0.524508602069652	-0.449095315086457	-0.407438815840794	-0.515366565096421	0.00213579609776173	0.00523385349998758	0.00551808038952154
161	12.1639532432449	0.24	-31.2515659678206	-40.0494061089691	-22.453725826672	0.351809087393456	-14.8417569407774	-17.9871050590489	-11.696408822506	0.28	0.18	0.41	-27.4604349195376	-22.6585155991392	-17.8565962787408	-62.1811909018565	-51.3077629014658	-40.4343349010751	-62.3659584938394	-51.4649350898927	-40.5542684397472	-31.2515659678206	0.337447751196571	0.382008728755794	19.8917591010074	0.38985431003264	0.407445884535037	0.360830360997595	-0.455340199371387	-0.413407150831617	-0.524508602069652	-0.449095315086457	-0.407438815840794	-0.515366565096421	0.00213579609776173	0.00523385349998758	0.00551808038952154
161	12.1639532432449	0.24	-30.802572746142	-39.3361571334169	-22.268988358867	0.380228278447092	-13.3647717955495	-16.0288114241397	-10.7007321669592	0.26	0.16	0.37	-25.4434794831216	-21.2146919680238	-16.9859044529261	-59.8404452955391	-49.8947722545727	-39.9490992136062	-59.8195612275576	-49.8803911413529	-39.9208843756123	-30.802572746142	0.304878220171422	-0.623353061284975	20.5402977090994	0.38985431003264	0.407445884535037	0.360830360997595	-0.455340199371387	-0.413407150831617	-0.524508602069652	-0.449095315086457	-0.407438815840794	-0.515366565096421	0.00213579609776173	0.00523385349998758	0.00551808038952154
161	12.1639532432449	0.24	-30.7986548082964	-39.3431452493359	-22.2541643672569	0.362941820013192	-14.1771013365809	-17.1096413533705	-11.2445613197912	0.25	0.17	0.39	-27.3103308801671	-22.6294239854075	-17.9485170906479	-64.5881471505644	-53.5179369563562	-42.4477267621481	-64.683211099764	-53.5784479379026	-42.5053461363472	-30.7986548082964	0.320576428486891	2.15233288899703	22.3885455195889	0.38985431003264	0.407445884535037	0.360830360997595	-0.455340199371387	-0.413407150831617	-0.524508602069652	-0.449095315086457	-0.407438815840794	-0.515366565096421	0.00213579609776173	0.00523385349998758	0.00551808038952154
161	12.1639532432449	0.24	-30.3669236514701	-38.763990262589	-21.9698570403512	0.325982228537959	-13.7935349031394	-16.8902393034501	-10.6968305028287	0.25	0.15	0.38	-27.3862901674896	-22.3652100189966	-17.3441298705035	-65.803264461741	-53.7387072371517	-41.6741500125624	-65.0609119320041	-53.1480854967533	-41.2033884369816	-30.3669236514701	0.308064864582141	0.25239507046662	21.5036764767724	0.38985431003264	0.407445884535037	0.360830360997595	-0.455340199371387	-0.413407150831617	-0.524508602069652	-0.449095315086457	-0.407438815840794	-0.515366565096421	0.00213579609776173	0.00523385349998758	0.00551808038952154
161	12.1639532432449	0.24	-30.2891165525364	-38.7339243913309	-21.844308713742	0.273585416532565	-11.3967606095455	-14.2961910418558	-8.4973301772353	0.27	0.18	0.44	-22.2113300182285	-17.7066192174012	-13.201908416574	-51.1484509886372	-40.7749623490553	-30.4014737094734	-50.8851082559837	-40.60688096256	-30.2808364198693	-30.2891165525364	0.335670642638418	-0.104051176238258	19.2881747530785	0.38985431003264	0.407445884535037	0.360830360997595	-0.455340199371387	-0.413407150831617	-0.524508602069652	-0.449095315086457	-0.407438815840794	-0.515366565096421	0.00213579609776173	0.00523385349998758	0.00551808038952154
161	12.1639532432449	0.24	-29.8836799418191	-38.1432090996325	-21.6241507840058	0.34156092434091	-13.5612127555327	-16.5009444802635	-10.6214810308019	0.24	0.17	0.35	-27.3292099136372	-22.4603646489895	-17.5915193843418	-67.1233363988643	-55.1649541548944	-43.2065719109244	-67.8002998410364	-55.6960504999069	-43.6538080183087	-29.8836799418191	0.297004606692542	0.13730577348721	21.6388711281675	0.38985431003264	0.407445884535037	0.360830360997595	-0.455340199371387	-0.413407150831617	-0.524508602069652	-0.449095315086457	-0.407438815840794	-0.515366565096421	0.00213579609776173	0.00523385349998758	0.00551808038952154
161	12.1639532432449	0.24	-29.8829119788179	-38.2868198168058	-21.4790041408299	0.402250612977881	-16.4512722209581	-19.5823666300225	-13.3201778118936	0.24	0.16	0.36	-32.1792603574408	-27.0340037040117	-21.8887470505826	-78.3920414915412	-65.8576585200265	-53.3232755485118	-78.7684789178372	-66.1883861982512	-53.5954432996299	-29.8829119788179	0.31100724961101	-0.539795588465023	20.2173065833505	0.38985431003264	0.407445884535037	0.360830360997595	-0.455340199371387	-0.413407150831617	-0.524508602069652	-0.449095315086457	-0.407438815840794	-0.515366565096421	0.00213579609776173	0.00523385349998758	0.00551808038952154
161	12.1639532432449	0.24	-29.1671360350383	-37.2311256323556	-21.1031464377211	0.384789637586043	-13.9018561520212	-16.6463255270303	-11.1573867770121	0.25	0.17	0.36	-26.9737248324304	-22.5265835331496	-18.0794422338689	-64.7701185939177	-54.0915092751182	-43.4128999563188	-65.2737592550264	-54.6770129694196	-43.8712427620856	-29.1671360350383	0.311449352076204	0.407019764128613	21.1375460230333	0.38985431003264	0.407445884535037	0.360830360997595	-0.455340199371387	-0.413407150831617	-0.524508602069652	-0.449095315086457	-0.407438815840794	-0.515366565096421	0.00213579609776173	0.00523385349998758	0.00551808038952154
161	12.1639532432449	0.24	-29.0397716372339	-37.0513416454408	-21.0282016290269	0.335335675134802	-13.8968764476829	-16.9515440795507	-10.8422088158151	0.24	0.16	0.39	-27.7547480775605	-22.7533434748114	-17.7519388720623	-67.3589182998537	-55.220843651161	-43.0827690024683	-67.4022996855448	-55.2974778001849	-43.1083060450206	-29.0397716372339	0.31130112487022	-0.101427084479969	20.3869641267003	0.38985431003264	0.407445884535037	0.360830360997595	-0.455340199371387	-0.413407150831617	-0.524508602069652	-0.449095315086457	-0.407438815840794	-0.515366565096421	0.00213579609776173	0.00523385349998758	0.00551808038952154
161	12.1639532432449	0.24	-28.8541378114123	-36.9383528001808	-20.7699228226438	0.32844748234159	-13.1781574674685	-16.1201880059833	-10.2361269289537	0.3	0.19	0.4	-23.6839149142023	-19.3614590642266	-15.039003214251	-51.7513965086041	-42.3064577223697	-32.8615189361353	-52.3330332070538	-42.7448406406932	-33.2127776522277	-28.8541378114123	0.332135889228918	0.00575280014121866	19.4497127669407	0.38985431003264	0.407445884535037	0.360830360997595	-0.455340199371387	-0.413407150831617	-0.524508602069652	-0.449095315086457	-0.407438815840794	-0.515366565096421	0.00213579609776173	0.00523385349998758	0.00551808038952154
161	12.1639532432449	0.24	-28.5903753248889	-36.4978639162985	-20.6828867334792	0.3233253840393	-12.4809107554013	-15.2999542776292	-9.66186723317346	0.24	0.17	0.38	-24.9075664149857	-20.3183034353381	-15.7290404556904	-60.0938121154101	-49.0214213947643	-37.9490306741186	-60.4049472891242	-49.2961555474899	-38.1828069699637	-28.5903753248889	0.309377262052243	-1.00500867594323	19.8618538007783	0.38985431003264	0.407445884535037	0.360830360997595	-0.455340199371387	-0.413407150831617	-0.524508602069652	-0.449095315086457	-0.407438815840794	-0.515366565096421	0.00213579609776173	0.00523385349998758	0.00551808038952154
161	12.1639532432449	0.24	-28.4736756430098	-36.3152375951144	-20.6321136909053	0.2953152863242	-13.2269921829593	-16.4170681102437	-10.0369162556749	0.24	0.17	0.35	-27.0860710058126	-21.8228521106894	-16.5596332155662	-66.2598420804115	-53.3845877568641	-40.5093334333166	-66.9419307911347	-53.9863470692314	-40.923577822913	-28.4736756430098	0.310993904134221	0.254006785064144	20.6862798874478	0.38985431003264	0.407445884535037	0.360830360997595	-0.455340199371387	-0.413407150831617	-0.524508602069652	-0.449095315086457	-0.407438815840794	-0.515366565096421	0.00213579609776173	0.00523385349998758	0.00551808038952154
161	12.1639532432449	0.24	-28.1315527878199	-36.0404805857115	-20.2226249899283	0.352027211714207	-13.1827099795956	-15.9751279572213	-10.39029200197	0.25	0.17	0.36	-25.9231799340122	-21.39186388579	-16.8605478375678	-62.3385070839921	-51.4418702404046	-40.5452333968171	-62.9499654517181	-51.9409504080054	-40.9384143438094	-28.1315527878199	0.312165587684555	-0.608915921856217	20.2040545847797	0.38985431003264	0.407445884535037	0.360830360997595	-0.455340199371387	-0.413407150831617	-0.524508602069652	-0.449095315086457	-0.407438815840794	-0.515366565096421	0.00213579609776173	0.00523385349998758	0.00551808038952154
161	12.1639532432449	0.24	-27.7784106773917	-35.4943567047532	-20.0624646500302	0.289689551020194	-12.6459686536574	-15.7376537246414	-9.55428358267341	0.25	0.18	0.37	-25.283908438586	-20.316847679503	-15.34978692042	-60.1872566673511	-48.3633821459175	-36.5395076244839	-60.7944907355373	-48.8238001214353	-36.8738550775203	-27.7784106773917	0.316472603409522	0.258295588508718	20.3170463626678	0.38985431003264	0.407445884535037	0.360830360997595	-0.455340199371387	-0.413407150831617	-0.524508602069652	-0.449095315086457	-0.407438815840794	-0.515366565096421	0.00213579609776173	0.00523385349998758	0.00551808038952154
161	12.1639532432449	0.24	-27.5901421858089	-35.2640774354175	-19.9162069362003	0.34925446782681	-12.237696694177	-14.8457697894633	-9.62962359889068	0.25	0.16	0.41	-23.9757493951548	-19.7637410032955	-15.5517326114362	-57.3755390251569	-47.2959270022581	-37.2163149793592	-56.938700880565	-46.9333230792867	-36.9269339309584	-27.5901421858089	0.325537122323808	1.13963964577899	21.6629019082489	0.38985431003264	0.407445884535037	0.360830360997595	-0.455340199371387	-0.413407150831617	-0.524508602069652	-0.449095315086457	-0.407438815840794	-0.515366565096421	0.00213579609776173	0.00523385349998758	0.00551808038952154
161	12.1639532432449	0.24	-27.4974097784456	-35.0393601844592	-19.9554593724321	0.345914763995487	-13.1188064211901	-15.9353236305434	-10.3022892118368	0.27	0.17	0.47	-24.8065733175304	-20.4220912527927	-16.037609188055	-57.2337303183105	-47.1178525279133	-37.001974737516	-56.2899738875236	-46.3345550281264	-36.3834553996355	-27.4974097784456	0.369410397696125	-0.30089605486793	18.8915279268197	0.38985431003264	0.407445884535037	0.360830360997595	-0.455340199371387	-0.413407150831617	-0.524508602069652	-0.449095315086457	-0.407438815840794	-0.515366565096421	0.00213579609776173	0.00523385349998758	0.00551808038952154
161	12.1639532432449	0.24	-26.6619290206877	-34.0331223457009	-19.2907356956746	0.387034172993838	-13.7345283472154	-16.43315426421	-11.0359024302207	0.26	0.16	0.4	-25.9635020778689	-21.6998179137228	-17.4361337495768	-60.7804393519381	-50.7991742676876	-40.8179091834371	-60.5776018679688	-50.601201430175	-40.6616834300851	-26.6619290206877	0.323768254321924	-0.920684254243504	19.6172340765841	0.38985431003264	0.407445884535037	0.360830360997595	-0.455340199371387	-0.413407150831617	-0.524508602069652	-0.449095315086457	-0.407438815840794	-0.515366565096421	0.00213579609776173	0.00523385349998758	0.00551808038952154
161	12.1639532432449	0.24	-20.5899853419811	-26.2553317004416	-14.9246389835205	0.487121359374281	-17.9453164794237	-20.8202334286727	-15.0703995301746	0.27	0.16	0.42	-32.0841351196512	-27.6538666419475	-23.2235981642438	-73.3028259168854	-63.1809635766637	-53.0591012364421	-72.3435594696805	-62.3548612507006	-52.356600712451	-20.5899853419811	0.346118740150877	-0.239569492427565	19.7108133031274	0.38985431003264	0.407445884535037	0.360830360997595	-0.455340199371387	-0.413407150831617	-0.524508602069652	-0.449095315086457	-0.407438815840794	-0.515366565096421	0.00213579609776173	0.00523385349998758	0.00551808038952154
161	12.1639532432449	0.25	-44.490501688136	-56.6529970160179	-32.3280063602541	0.272653854505683	-14.1552556098022	-17.7649291636262	-10.5455820559782	0.25	0.17	0.36	-28.4177300262769	-22.6435033130293	-16.8692765997818	-67.3531804344472	-53.6676209852176	-39.9820615359881	-68.1381800383635	-54.2727320148139	-40.4409138901332	-44.490501688136	0.286271148598316	2.03224222447695	23.0472504426678	0.38985431003264	0.407445884535037	0.360830360997595	-0.455340199371387	-0.413407150831617	-0.524508602069652	-0.449095315086457	-0.407438815840794	-0.515366565096421	0.00213579609776173	0.00523385349998758	0.00551808038952154
161	12.1639532432449	0.25	-44.191108884598	-56.2440298684142	-32.1381879007818	0.352440676743496	-14.260951862223	-17.2790318280505	-11.2428718963955	0.26	0.15	0.37	-27.4619905757723	-22.6652818016191	-17.8685730274659	-64.6674357745814	-53.3721563691773	-42.0768769637732	-64.585328090144	-53.3158228929714	-42.020747023752	-44.191108884598	0.279660861233674	1.51828715681736	23.3170845780532	0.38985431003264	0.407445884535037	0.360830360997595	-0.455340199371387	-0.413407150831617	-0.524508602069652	-0.449095315086457	-0.407438815840794	-0.515366565096421	0.00213579609776173	0.00523385349998758	0.00551808038952154
161	12.1639532432449	0.25	-43.1124597299239	-54.8422342266926	-31.3826852331551	0.279237702827507	-13.9378359408751	-17.4339839636055	-10.4416879181448	0.26	0.19	0.38	-27.7091521961582	-22.1524591382567	-16.5957660803552	-65.2515461688743	-52.1662373493503	-39.0809285298262	-4.8090182304379	-52.8613521449751	-39.6193117503647	-43.1124597299239	0.300133826661436	-0.773937854635579	19.6370679185625	0.38985431003264	0.407445884535037	0.360830360997595	-0.455340199371387	-0.413407150831617	-0.524508602069652	-0.449095315086457	-0.407438815840794	-0.515366565096421	0.00213579609776173	0.00523385349998758	0.00551808038952154
161	12.1639532432449	0.25	-42.6211191530893	-54.1457281330017	-31.0965101731769	0.299149869784918	-14.7495165821903	-18.274291733237	-11.2247414311436	0.27	0.19	0.35	-28.5516050925072	-23.044525003076	-17.5374449136447	-66.108878996816	-53.3576907508869	-40.6065025049579	-67.2960186237038	-54.326061365658	-41.3531117833983	-42.6211191530893	0.298861264071465	0.542387756099903	20.9603293688401	0.38985431003264	0.407445884535037	0.360830360997595	-0.455340199371387	-0.413407150831617	-0.524508602069652	-0.449095315086457	-0.407438815840794	-0.515366565096421	0.00213579609776173	0.00523385349998758	0.00551808038952154
161	12.1639532432449	0.25	-42.5803771347896	-54.1597385578114	-31.0010157117678	0.284308912165496	-13.1555441699478	-16.4143752259472	-9.89671311394838	0.25	0.17	0.38	-26.678086092903	-21.3815472799759	-16.0850084670488	-64.2576372732689	-51.5002352370187	-38.7428332007685	-64.5314705603639	-51.7333796400613	-38.9031628050548	-42.5803771347896	0.290171516038031	0.862229594558515	22.0710115690773	0.38985431003264	0.407445884535037	0.360830360997595	-0.455340199371387	-0.413407150831617	-0.524508602069652	-0.449095315086457	-0.407438815840794	-0.515366565096421	0.00213579609776173	0.00523385349998758	0.00551808038952154
161	12.1639532432449	0.25	-42.179966546222	-53.6586208737396	-30.7013122187043	0.302122335083642	-14.3120299482767	-17.7081648355092	-10.9158950610442	0.23	0.15	0.35	-29.9773942205962	-24.2282228475841	-18.479051474572	-75.3561644335574	-60.9040909760271	-46.4520175184969	-75.5529790441935	-61.0311048526246	-46.5610436020721	-42.179966546222	0.274833295864981	-0.179780616397854	21.7175038734204	0.38985431003264	0.407445884535037	0.360830360997595	-0.455340199371387	-0.413407150831617	-0.524508602069652	-0.449095315086457	-0.407438815840794	-0.515366565096421	0.00213579609776173	0.00523385349998758	0.00551808038952154
161	12.1639532432449	0.25	-41.794718852302	-53.2438980860465	-30.3455396185574	0.314858759103005	-14.8401496481537	-18.2580225363692	-11.4222767599381	0.23	0.16	0.38	-30.5032079143908	-24.7930557264129	-19.0829035384351	-75.6071608276826	-61.4536201234176	-47.3000794191527	-75.5177630563124	-61.375975499566	-47.2412186941717	-41.794718852302	0.289106219113131	-0.726219721397105	20.477596496023	0.38985431003264	0.407445884535037	0.360830360997595	-0.455340199371387	-0.413407150831617	-0.524508602069652	-0.449095315086457	-0.407438815840794	-0.515366565096421	0.00213579609776173	0.00523385349998758	0.00551808038952154
161	12.1639532432449	0.25	-41.0601883695379	-52.0864366824296	-30.0339400566462	0.301518789261913	-13.4261824602485	-16.6166782817055	-10.2356866387914	0.25	0.16	0.41	-26.924820074061	-21.7551029691477	-16.5853858642344	-64.6505701773956	-52.237296567056	-39.8240229567165	-64.1857821362725	-51.8439066449604	-39.517110244182	-41.0601883695379	0.300072497423979	-0.181618867078337	20.6235941217747	0.38985431003264	0.407445884535037	0.360830360997595	-0.455340199371387	-0.413407150831617	-0.524508602069652	-0.449095315086457	-0.407438815840794	-0.515366565096421	0.00213579609776173	0.00523385349998758	0.00551808038952154
161	12.1639532432449	0.25	-40.9545017939442	-51.9810785480984	-29.9279250397901	0.310679119619383	-13.7753192649747	-16.9789453320361	-10.5716931979132	0.28	0.19	0.38	-25.8714124641534	-20.9899354500613	-16.1084584359693	-58.4759716967372	-47.4425922046113	-36.4092127124854	-59.2894078577061	-23.7664603710171	-36.9216709755173	-40.9545017939442	0.310839215012148	0.35660572080277	20.1897458877712	0.38985431003264	0.407445884535037	0.360830360997595	-0.455340199371387	-0.413407150831617	-0.524508602069652	-0.449095315086457	-0.407438815840794	-0.515366565096421	0.00213579609776173	0.00523385349998758	0.00551808038952154
161	12.1639532432449	0.25	-40.4456417186853	-51.2494297648632	-29.6418536725075	0.305068710605809	-14.6491122212832	-18.101096963219	-11.1971274793473	0.26	0.16	0.39	-28.6587848447161	-23.1933874598281	-17.72799007494	-67.2296309886445	-54.4085483299332	-41.5874656712219	-67.2100276586977	-54.3982268018362	-41.5799126038106	-40.4456417186853	0.312209229435032	0.399800785034189	20.7375779969259	0.38985431003264	0.407445884535037	0.360830360997595	-0.455340199371387	-0.413407150831617	-0.524508602069652	-0.449095315086457	-0.407438815840794	-0.515366565096421	0.00213579609776173	0.00523385349998758	0.00551808038952154
161	12.1639532432449	0.25	-39.6387166258702	-50.3893895742531	-28.8880436774872	0.271763827665011	-13.3762442567101	-16.7949360567144	-9.95755245670584	0.27	0.17	0.38	-25.9360323467127	-20.656625458295	-15.3772185698773	-59.3771787081709	-47.2906620777096	-35.2041454472483	-59.7061465918594	-47.5306339535402	-35.3974361827641	-39.6387166258702	0.309960941782905	-0.299702618429896	19.8671258708234	0.38985431003264	0.407445884535037	0.360830360997595	-0.455340199371387	-0.413407150831617	-0.524508602069652	-0.449095315086457	-0.407438815840794	-0.515366565096421	0.00213579609776173	0.00523385349998758	0.00551808038952154
161	12.1639532432449	0.25	-39.1833194178981	-49.7545023017089	-28.6121365340873	0.337733657798792	-14.888942575947	-18.144148645065	-11.6337365068289	0.24	0.17	0.37	-29.6019855919605	-24.2911515020345	-18.9803174121086	-71.5793621896453	-58.7374494175789	-45.8955366455124	-72.2467726714915	-59.2799704103988	-46.2936501986234	-39.1833194178981	0.297170546268944	1.00030936388262	21.690859937778	0.38985431003264	0.407445884535037	0.360830360997595	-0.455340199371387	-0.413407150831617	-0.524508602069652	-0.449095315086457	-0.407438815840794	-0.515366565096421	0.00213579609776173	0.00523385349998758	0.00551808038952154
161	12.1639532432449	0.25	-38.6364067150488	-49.1446152157556	-28.128198214342	0.30791714538763	-12.2946843275479	-15.1725131192381	-9.41685553585774	0.23	0.16	0.4	-25.4153907193608	-20.5947560236167	-15.7741213278726	-63.1727700376731	-51.1905483031127	-39.2083265685523	-62.7549922803161	-50.8590354794286	-38.9624145420252	-38.6364067150488	0.294690805373456	-0.0410721665687999	21.3238791223545	0.38985431003264	0.407445884535037	0.360830360997595	-0.455340199371387	-0.413407150831617	-0.524508602069652	-0.449095315086457	-0.407438815840794	-0.515366565096421	0.00213579609776173	0.00523385349998758	0.00551808038952154
161	12.1639532432449	0.25	-38.0961929397127	-48.3902584218254	-27.8021274575999	0.355440264773359	-14.7874061129027	-17.8964420069822	-11.6783702188232	0.24	0.15	0.35	-29.5692787253234	-24.4323945958855	-19.2955104664476	-72.4428540916467	-59.8578143640503	-47.272774636454	-72.4465295139223	-59.8748370678137	-47.2771464449092	-38.0961929397127	0.286276419069365	-1.18900600770577	20.7065312771022	0.38985431003264	0.407445884535037	0.360830360997595	-0.455340199371387	-0.413407150831617	-0.524508602069652	-0.449095315086457	-0.407438815840794	-0.515366565096421	0.00213579609776173	0.00523385349998758	0.00551808038952154
161	12.1639532432449	0.25	-37.985831754937	-48.3056427885111	-27.666020721363	0.364489853656644	-15.7503167019799	-18.9973988434012	-12.5032345605585	0.26	0.18	0.4	-29.8553219304814	-24.7523768659509	-19.6494318014204	-69.5245819286974	-57.6412693640999	-45.7579567995025	-69.9069516804825	-57.8819398161863	-45.9573941560468	-37.985831754937	0.307704003806659	-0.414023049995217	19.8340185163719	0.38985431003264	0.407445884535037	0.360830360997595	-0.455340199371387	-0.413407150831617	-0.524508602069652	-0.449095315086457	-0.407438815840794	-0.515366565096421	0.00213579609776173	0.00523385349998758	0.00551808038952154
161	12.1639532432449	0.25	-37.9190241938835	-48.1782525492846	-27.6597958384824	0.322319306520748	-14.1332487982085	-17.3328574492886	-10.9336401471283	0.26	0.16	0.37	-27.3855256444264	-22.3302158074508	-17.2749059704753	-64.1106431773737	-52.2759546883701	-40.4412661993664	-64.4864139728789	-52.5806082762488	-40.6529445739974	-37.9190241938835	0.298886084799063	-1.19113737581973	19.6373987191591	0.38985431003264	0.407445884535037	0.360830360997595	-0.455340199371387	-0.413407150831617	-0.524508602069652	-0.449095315086457	-0.407438815840794	-0.515366565096421	0.00213579609776173	0.00523385349998758	0.00551808038952154
161	12.1639532432449	0.25	-37.6813175765615	-47.7711871347174	-27.5914480184057	0.295334053230886	-12.4405138878277	-15.4407722945824	-9.44025548107295	0.24	0.15	0.34	-25.5791299321132	-20.6089122414333	-15.6386945507533	-62.839878124924	-50.6296162917192	-38.4193544585143	-63.1371189292324	-50.9027940058295	-38.6085172513788	-37.6813175765615	0.287029268594335	-0.353842391060512	21.1229689355923	0.38985431003264	0.407445884535037	0.360830360997595	-0.455340199371387	-0.413407150831617	-0.524508602069652	-0.449095315086457	-0.407438815840794	-0.515366565096421	0.00213579609776173	0.00523385349998758	0.00551808038952154
161	12.1639532432449	0.25	-37.5361960825912	-47.5785449898748	-27.4938471753076	0.331735524325345	-12.902537930084	-15.7617001924796	-10.0433756676883	0.25	0.14	0.37	-25.5905403522993	-20.9484328159234	-16.3063252795475	-61.5722709457628	-50.4031006564991	-39.2339303672354	-61.0889921263417	-50.0266240839701	-38.9437063331261	-37.5361960825912	0.285899210644033	-0.464443743851553	20.9880645975359	0.38985431003264	0.407445884535037	0.360830360997595	-0.455340199371387	-0.413407150831617	-0.524508602069652	-0.449095315086457	-0.407438815840794	-0.515366565096421	0.00213579609776173	0.00523385349998758	0.00551808038952154
161	12.1639532432449	0.25	-37.529248153715	-47.7186809402116	-27.3398153672184	0.347767779691593	-14.3955227008159	-17.4735279315406	-11.3175174700913	0.24	0.15	0.36	-28.8255928923324	-23.7478932973247	-18.6701937023171	-70.506255801032	-58.0864041829362	-45.6665525648404	-70.5915730008631	-58.1092648023991	-45.7792330829012	-37.529248153715	0.292373244114336	0.680477585385529	21.8301868377453	0.38985431003264	0.407445884535037	0.360830360997595	-0.455340199371387	-0.413407150831617	-0.524508602069652	-0.449095315086457	-0.407438815840794	-0.515366565096421	0.00213579609776173	0.00523385349998758	0.00551808038952154
161	12.1639532432449	0.25	-37.3302813584343	-47.3542044563719	-27.3063582604967	0.290165146105148	-13.2154662814217	-16.44265223097	-9.98828033187337	0.26	0.16	0.38	-26.1407712736475	-21.0101434053663	-15.879515537085	-61.5751581554944	-49.4898520595383	-37.4045459635823	-61.5796914069265	-49.4975770944669	-37.4041573505997	-37.3302813584343	0.294035586474816	0.862667133961161	22.0735853091827	0.38985431003264	0.407445884535037	0.360830360997595	-0.455340199371387	-0.413407150831617	-0.524508602069652	-0.449095315086457	-0.407438815840794	-0.515366565096421	0.00213579609776173	0.00523385349998758	0.00551808038952154
161	12.1639532432449	0.25	-36.8650241619463	-46.7241693814273	-27.0058789424653	0.299490148890137	-12.7125656273701	-15.7480955769762	-9.6770356777639	0.25	0.16	0.36	-25.5011233179284	-20.5856449223474	-15.6701665267663	-61.1922053274991	-49.3970793044109	-37.6019532813226	-61.5583624095556	-49.6996917835231	-37.8291328154434	-36.8650241619463	0.300891352133867	-1.50060751825835	19.718845518656	0.38985431003264	0.407445884535037	0.360830360997595	-0.455340199371387	-0.413407150831617	-0.524508602069652	-0.449095315086457	-0.407438815840794	-0.515366565096421	0.00213579609776173	0.00523385349998758	0.00551808038952154
161	12.1639532432449	0.25	-36.2157502383023	-46.0518619946004	-26.3796384820042	0.301921200387769	-13.9660591278179	-17.2816791806689	-10.6504390749669	0.26	0.16	0.38	-27.4410209784874	-22.1762548365056	-16.9114886945238	-64.5590456638786	-52.1729074791404	-39.7867692944022	-64.6495573024244	-52.1817254179459	-39.823859486514	-36.2157502383023	0.305149343657041	-0.797210767418962	20.0174189273884	0.38985431003264	0.407445884535037	0.360830360997595	-0.455340199371387	-0.413407150831617	-0.524508602069652	-0.449095315086457	-0.407438815840794	-0.515366565096421	0.00213579609776173	0.00523385349998758	0.00551808038952154
161	12.1639532432449	0.25	-36.2144641720987	-46.0150569732151	-26.4138713709822	0.289918472126434	-12.8679026353718	-16.0120970478271	-9.72370822291645	0.24	0.16	0.38	-26.3191394228598	-21.1510161678725	-15.9828929128852	-64.1334190409558	-51.5399444199914	-38.946469799027	-64.1661103508015	-51.5976204818291	-38.984173077899	-36.2144641720987	0.304264678365421	-0.679713208928299	20.1543356038672	0.38985431003264	0.407445884535037	0.360830360997595	-0.455340199371387	-0.413407150831617	-0.524508602069652	-0.449095315086457	-0.407438815840794	-0.515366565096421	0.00213579609776173	0.00523385349998758	0.00551808038952154
161	12.1639532432449	0.25	-36.14914686508	-45.8879214009648	-26.4103723291951	0.322059826701243	-13.9314266009375	-17.0872192504641	-10.775633951411	0.24	0.17	0.35	-28.0880952374098	-22.9005803357671	-17.7130654341243	-68.4484238818448	-55.8068682377258	-43.1653125936069	-69.1656345773756	-56.3779875280249	-43.601823895694	-36.14914686508	0.301369488790295	-2.24184444603367	19.0689606005988	0.38985431003264	0.407445884535037	0.360830360997595	-0.455340199371387	-0.413407150831617	-0.524508602069652	-0.449095315086457	-0.407438815840794	-0.515366565096421	0.00213579609776173	0.00523385349998758	0.00551808038952154
161	12.1639532432449	0.25	-35.9719486569476	-45.7610706980852	-26.1828266158101	0.350341442591948	-14.9269924449802	-18.1006100694392	-11.7533748205211	0.26	0.16	0.38	-28.4733551850149	-23.4810625774186	-18.4887699698222	-66.3691818779294	-54.7325351284174	-43.0958883789054	-66.5119036886471	-54.8376944281147	-43.1966439330674	-35.9719486569476	0.302393928416705	0.274429779817467	21.2445421662483	0.38985431003264	0.407445884535037	0.360830360997595	-0.455340199371387	-0.413407150831617	-0.524508602069652	-0.449095315086457	-0.407438815840794	-0.515366565096421	0.00213579609776173	0.00523385349998758	0.00551808038952154
161	12.1639532432449	0.25	-35.9665522619832	-45.5715091118107	-26.3615954121558	0.327373548536883	-13.4951380149092	-16.515284237399	-10.4749917924195	0.24	0.16	0.35	-27.0657875211039	-22.1162731945224	-17.1667588679409	-65.7504281985232	-53.726662546269	-41.7028968940148	-66.407691386332	-54.2522600226928	-42.1498782316846	-35.9665522619832	0.295167067091973	1.25237564149672	22.3099826242969	0.38985431003264	0.407445884535037	0.360830360997595	-0.455340199371387	-0.413407150831617	-0.524508602069652	-0.449095315086457	-0.407438815840794	-0.515366565096421	0.00213579609776173	0.00523385349998758	0.00551808038952154
161	12.1639532432449	0.25	-35.9430988728447	-45.5536378612925	-26.3325598843968	0.323907818153535	-13.7211991059902	-16.8162640728481	-10.6261341391324	0.26	0.16	0.37	-26.4225576032853	-21.5594362810675	-16.6963149588498	-61.519182749867	-50.1964616927998	-38.8737406357326	-61.6792755087923	-50.3073630634439	-38.9499530922447	-35.9430988728447	0.309089349146858	0.110925407179417	20.7742330660285	0.38985431003264	0.407445884535037	0.360830360997595	-0.455340199371387	-0.413407150831617	-0.524508602069652	-0.449095315086457	-0.407438815840794	-0.515366565096421	0.00213579609776173	0.00523385349998758	0.00551808038952154
161	12.1639532432449	0.25	-35.6948017069278	-45.3540091181634	-26.0355942956922	0.304296854010162	-12.8555181602636	-15.890375634566	-9.82066068596124	0.25	0.17	0.37	-25.6265697985895	-20.7322243984214	-15.8378789982534	-61.2382339082561	-49.542518453596	-37.8468029989359	-61.7899437618549	-49.9821468081157	-38.143230072374	-35.6948017069278	0.306042007270156	1.61005257863285	22.5419816841543	0.38985431003264	0.407445884535037	0.360830360997595	-0.455340199371387	-0.413407150831617	-0.524508602069652	-0.449095315086457	-0.407438815840794	-0.515366565096421	0.00213579609776173	0.00523385349998758	0.00551808038952154
161	12.1639532432449	0.25	-35.6418973236042	-45.2874202348754	-25.9963744123329	0.348131138783443	-15.3466341429225	-18.6253764453423	-12.0678918405028	0.24	0.16	0.34	-30.5496013401854	-25.1717626409212	-19.793923941657	-74.2782901514592	-61.2026149947349	-48.1269398380106	-74.8922860455999	-61.6908991615503	-48.5508585468671	-35.6418973236042	0.289062548415047	1.06153462985488	22.7615060984424	0.38985431003264	0.407445884535037	0.360830360997595	-0.455340199371387	-0.413407150831617	-0.524508602069652	-0.449095315086457	-0.407438815840794	-0.515366565096421	0.00213579609776173	0.00523385349998758	0.00551808038952154
161	12.1639532432449	0.25	-35.3730737834074	-45.026803977481	-25.7193435893338	0.347526769090643	-14.0463041663767	-17.0512368544019	-11.0413714783515	0.24	0.16	0.39	-28.2096875053063	-23.2383054978018	-18.2669234902973	-69.2064959458494	-57.0102626950234	-44.8140294441973	-69.098725162683	-56.8992284127686	-44.7473227514646	-35.3730737834074	0.301288181511665	-0.947273987832572	20.0525939315152	0.38985431003264	0.407445884535037	0.360830360997595	-0.455340199371387	-0.413407150831617	-0.524508602069652	-0.449095315086457	-0.407438815840794	-0.515366565096421	0.00213579609776173	0.00523385349998758	0.00551808038952154
161	12.1639532432449	0.25	-35.3626249211466	-45.0377223666432	-25.6875274756501	0.34570797136445	-14.6726567513466	-17.8242149914816	-11.5210985112116	0.27	0.18	0.41	-27.5518728569911	-22.6803353460768	-17.8087978351626	-63.1346374255758	-51.9715939528843	-40.8085504801928	-63.246911116775	-52.0850766342591	-40.8912664974979	-35.3626249211466	0.328368717837914	1.80573178731143	21.7095610301732	0.38985431003264	0.407445884535037	0.360830360997595	-0.455340199371387	-0.413407150831617	-0.524508602069652	-0.449095315086457	-0.407438815840794	-0.515366565096421	0.00213579609776173	0.00523385349998758	0.00551808038952154
161	12.1639532432449	0.25	-35.054800301858	-44.4718355106381	-25.6377650930779	0.316455919392095	-13.7056630061549	-16.850601543367	-10.5607244689428	0.25	0.17	0.38	-27.117023390126	-22.0559950550479	-16.9949667199699	-64.6595151302912	-52.5916847678345	-40.5238544053778	-65.0182519662881	-52.8636667760605	-40.7151160227181	-35.054800301858	0.30670418941663	1.11581093201913	21.6339551661192	0.38985431003264	0.407445884535037	0.360830360997595	-0.455340199371387	-0.413407150831617	-0.524508602069652	-0.449095315086457	-0.407438815840794	-0.515366565096421	0.00213579609776173	0.00523385349998758	0.00551808038952154
161	12.1639532432449	0.25	-34.8866451517341	-44.4145017168322	-25.358788586636	0.3250044453809	-13.2836327322794	-16.2725103092251	-10.2947551553337	0.24	0.16	0.33	-26.8874318723692	-21.9488427611722	-17.0102536499752	-65.8757827920405	-53.7759502333692	-41.6761176746978	-66.5259528408367	-54.2774211518513	-42.0990680634742	-34.8866451517341	0.280432336150097	0.717218052638215	22.6462630627035	0.38985431003264	0.407445884535037	0.360830360997595	-0.455340199371387	-0.413407150831617	-0.524508602069652	-0.449095315086457	-0.407438815840794	-0.515366565096421	0.00213579609776173	0.00523385349998758	0.00551808038952154
161	12.1639532432449	0.25	-34.7726103384822	-44.1851370122016	-25.3600836647628	0.317136384017262	-12.7332782466475	-15.6505013380974	-9.81605515519762	0.25	0.15	0.39	-25.2626590571814	-20.5537484120228	-15.8448377668642	-60.4242914946642	-49.1613207677365	-37.8983500408088	-59.8482750673174	-48.6901860078993	-37.52779879062	-34.7726103384822	0.296960714271137	-0.149298082809666	21.1043844045975	0.38985431003264	0.407445884535037	0.360830360997595	-0.455340199371387	-0.413407150831617	-0.524508602069652	-0.449095315086457	-0.407438815840794	-0.515366565096421	0.00213579609776173	0.00523385349998758	0.00551808038952154
161	12.1639532432449	0.25	-34.7016817773407	-44.1814431786225	-25.2219203760588	0.318436033017682	-12.6933236112806	-15.5926894822082	-9.79395774035303	0.25	0.16	0.37	-25.0371473002348	-20.3816418808191	-15.7261364614033	-59.5665613761746	-48.490521203653	-37.4144810311314	-59.6497808808805	-48.5330265609498	-37.4702231210115	-34.7016817773407	0.310434616135767	0.314467189306478	21.3896780455172	0.38985431003264	0.407445884535037	0.360830360997595	-0.455340199371387	-0.413407150831617	-0.524508602069652	-0.449095315086457	-0.407438815840794	-0.515366565096421	0.00213579609776173	0.00523385349998758	0.00551808038952154
161	12.1639532432449	0.25	-34.6724931695421	-44.1323454685592	-25.2126408705251	0.330356610802678	-13.9215301516419	-17.0161173583455	-10.8269429449383	0.25	0.17	0.38	-27.5396152034864	-22.5312023504538	-17.5227894974212	-66.0474991157175	-54.0359607903765	-42.0244224650356	-66.3122205533531	-54.2589162595593	-42.1947412302577	-34.6724931695421	0.314812690572657	1.6672649519401	21.9330080301408	0.38985431003264	0.407445884535037	0.360830360997595	-0.455340199371387	-0.413407150831617	-0.524508602069652	-0.449095315086457	-0.407438815840794	-0.515366565096421	0.00213579609776173	0.00523385349998758	0.00551808038952154
161	12.1639532432449	0.25	-34.1887093653715	-43.3492899882727	-25.0281287424703	0.321634061175739	-13.8141953496194	-16.9464860008644	-10.6819046983743	0.25	0.16	0.37	-27.1705124346795	-22.1484717541312	-17.1264310735828	-64.5453015856066	-52.6151206189994	-40.6849396523922	-64.7417161676423	-52.7715336049669	-40.7870750199953	-34.1887093653715	0.310060057168985	-0.33687977136318	20.427865777648	0.38985431003264	0.407445884535037	0.360830360997595	-0.455340199371387	-0.413407150831617	-0.524508602069652	-0.449095315086457	-0.407438815840794	-0.515366565096421	0.00213579609776173	0.00523385349998758	0.00551808038952154
161	12.1639532432449	0.25	-33.9660308190735	-43.2298858754652	-24.7021757626819	0.357310800162324	-13.3244081902986	-16.1144506942554	-10.5343656863419	0.24	0.16	0.4	-26.5598139530072	-21.96126999814	-17.3627260432729	-64.903816375856	-53.6664239388805	-42.4290315019049	-64.5402029172655	-53.3711419102636	-42.2051585826699	-33.9660308190735	0.31102491521507	-0.00227296674068736	20.8130362672507	0.38985431003264	0.407445884535037	0.360830360997595	-0.455340199371387	-0.413407150831617	-0.524508602069652	-0.449095315086457	-0.407438815840794	-0.515366565096421	0.00213579609776173	0.00523385349998758	0.00551808038952154
161	12.1639532432449	0.25	-33.7049211498336	-42.7010818685524	-24.7087604311147	0.248067742896123	-11.5887912073577	-14.7389163739399	-8.43866604077544	0.28	0.17	0.44	-22.3978314853838	-17.6107785671838	-12.8237256489837	-50.4959472903129	-39.70352874787	-28.9111102054271	-50.0174548412106	-39.3384393590936	-28.6407945596882	-33.7049211498336	0.328789478053632	0.70519484260967	20.225639020026	0.38985431003264	0.407445884535037	0.360830360997595	-0.455340199371387	-0.413407150831617	-0.524508602069652	-0.449095315086457	-0.407438815840794	-0.515366565096421	0.00213579609776173	0.00523385349998758	0.00551808038952154
161	12.1639532432449	0.25	-33.6116272576217	-42.6608420792658	-24.5624124359776	0.299751015381891	-12.8616853728835	-15.9309141074266	-9.79245663834038	0.31	0.19	0.44	-23.0322665727372	-18.5949007122467	-14.1575348517561	-49.6041655837146	-40.047492982511	-30.4908203813074	-49.6982771372552	-40.1257342115342	-30.5427924344971	-33.6116272576217	0.346165319541445	0.203533545457872	18.9981419217295	0.38985431003264	0.407445884535037	0.360830360997595	-0.455340199371387	-0.413407150831617	-0.524508602069652	-0.449095315086457	-0.407438815840794	-0.515366565096421	0.00213579609776173	0.00523385349998758	0.00551808038952154
161	12.1639532432449	0.25	-33.4646814923387	-42.437848987569	-24.4915139971085	0.3207011383442	-14.4454191775258	-17.7278516693925	-11.1629866856592	0.23	0.17	0.38	-29.5826434144638	-24.1052154807344	-18.627787547005	-73.2342676159248	-59.6744441232902	-46.1146206306556	-73.436494442457	-59.8517178042555	-46.2240427651766	-33.4646814923387	0.301751454727107	-1.18755728995337	19.6797301879227	0.38985431003264	0.407445884535037	0.360830360997595	-0.455340199371387	-0.413407150831617	-0.524508602069652	-0.449095315086457	-0.407438815840794	-0.515366565096421	0.00213579609776173	0.00523385349998758	0.00551808038952154
161	12.1639532432449	0.25	-33.1752946423889	-42.2402895032647	-24.110299781513	0.363885113094329	-14.4339122575986	-17.4134929947893	-11.454331520408	0.26	0.18	0.39	-27.6005498270704	-22.8778863944542	-18.155222961838	-64.8180956153593	-53.7272277937971	-42.6363599722349	-65.2774978875204	-54.1289983058858	-42.9248986939532	-33.1752946423889	0.310153290669683	-0.432973268672309	20.0427738449463	0.38985431003264	0.407445884535037	0.360830360997595	-0.455340199371387	-0.413407150831617	-0.524508602069652	-0.449095315086457	-0.407438815840794	-0.515366565096421	0.00213579609776173	0.00523385349998758	0.00551808038952154
161	12.1639532432449	0.25	-32.8603413808411	-41.6305860330786	-24.0900967286037	0.373852568068107	-14.0392243134656	-16.8759457617063	-11.202502865225	0.26	0.18	0.36	-26.3794866249059	-21.9452903695322	-17.5110941141585	-61.1081412790803	-50.8363154818066	-40.564489684533	-61.8383861267989	-51.4192082796925	-41.0468588064569	-32.8603413808411	0.311918302440514	-0.64260840122335	20.1930883685863	0.38985431003264	0.407445884535037	0.360830360997595	-0.455340199371387	-0.413407150831617	-0.524508602069652	-0.449095315086457	-0.407438815840794	-0.515366565096421	0.00213579609776173	0.00523385349998758	0.00551808038952154
161	12.1639532432449	0.25	-32.7843584038131	-41.68494061632	-23.8837761913063	0.324090160942515	-12.2561011007816	-15.0195361231014	-9.49266607846182	0.24	0.16	0.41	-24.7117337678532	-20.1650373854467	-15.6183410030403	-60.2775045298037	-49.1870843123979	-38.0966640949921	-59.6350498873595	-48.6785965886506	-37.7332044495787	-32.7843584038131	0.307959516304891	0.894117293947698	21.9230440643016	0.38985431003264	0.407445884535037	0.360830360997595	-0.455340199371387	-0.413407150831617	-0.524508602069652	-0.449095315086457	-0.407438815840794	-0.515366565096421	0.00213579609776173	0.00523385349998758	0.00551808038952154
161	12.1639532432449	0.25	-32.6706636503759	-41.4584856910069	-23.8828416097448	0.279540868354656	-13.0112952647676	-16.2725747166673	-9.75001581286789	0.27	0.16	0.43	-25.3142942478855	-20.2409122473462	-15.1675302468068	-58.366412772154	-46.6688673026005	-34.971321833047	-57.7403772607711	-46.1644910386449	-34.6057631964221	-32.6706636503759	0.333710615228597	-0.854566812400879	18.9542379166276	0.38985431003264	0.407445884535037	0.360830360997595	-0.455340199371387	-0.413407150831617	-0.524508602069652	-0.449095315086457	-0.407438815840794	-0.515366565096421	0.00213579609776173	0.00523385349998758	0.00551808038952154
161	12.1639532432449	0.25	-32.3651187259791	-41.1583588322572	-23.5718786197011	0.358760254522954	-13.2877114741099	-16.0613106891106	-10.5141122591092	0.25	0.16	0.39	-25.8370980164992	-21.3753354515645	-16.9135728866298	-61.584075958648	-50.9492312662246	-40.3143865738012	-61.5268736629915	-50.8910024115641	-40.2739734541737	-32.3651187259791	0.30997165559569	0.933784960634968	21.5234184323172	0.38985431003264	0.407445884535037	0.360830360997595	-0.455340199371387	-0.413407150831617	-0.524508602069652	-0.449095315086457	-0.407438815840794	-0.515366565096421	0.00213579609776173	0.00523385349998758	0.00551808038952154
161	12.1639532432449	0.25	-32.0817994661377	-40.7130279551382	-23.4505709771373	0.271529999831208	-11.6267548729079	-14.6000697500312	-8.65343999578446	0.24	0.17	0.36	-24.0779641589267	-19.1744691571698	-14.2709741554129	-58.8749840456262	-46.8850505076109	-34.8951169695956	-59.5292527863055	-47.3438937956592	-35.2629820518856	-32.0817994661377	0.296072160111448	1.16694373099232	22.1792795089535	0.38985431003264	0.407445884535037	0.360830360997595	-0.455340199371387	-0.413407150831617	-0.524508602069652	-0.449095315086457	-0.407438815840794	-0.515366565096421	0.00213579609776173	0.00523385349998758	0.00551808038952154
161	12.1639532432449	0.25	-32.0800702115679	-40.6864722910655	-23.4736681320703	0.329053599497119	-12.3833770975261	-15.1441783956331	-9.62257579941916	0.27	0.15	0.39	-23.4472047515106	-19.1727521120979	-14.8982994726852	-53.8130881664229	-44.0028997373268	-34.1927113082308	-53.4309172559898	-43.6761440578104	-33.9421992169064	-32.0800702115679	0.317002352813706	-0.478419563625514	20.2016056228247	0.38985431003264	0.407445884535037	0.360830360997595	-0.455340199371387	-0.413407150831617	-0.524508602069652	-0.449095315086457	-0.407438815840794	-0.515366565096421	0.00213579609776173	0.00523385349998758	0.00551808038952154
161	12.1639532432449	0.25	-32.0456799582356	-40.7749900380325	-23.3163698784387	0.286444365957116	-11.3887303909709	-14.1951625667866	-8.58229821515525	0.25	0.17	0.39	-23.0290085087534	-18.4760947853617	-13.9231810619701	-55.364572474518	-44.4188071927373	-33.4730419109565	-55.4788157083585	-44.5354081340631	-33.5500959984609	-32.0456799582356	0.305402441860406	0.291540551280057	20.9314760206743	0.38985431003264	0.407445884535037	0.360830360997595	-0.455340199371387	-0.413407150831617	-0.524508602069652	-0.449095315086457	-0.407438815840794	-0.515366565096421	0.00213579609776173	0.00523385349998758	0.00551808038952154
161	12.1639532432449	0.25	-31.96699036132	-40.627131005324	-23.306849717316	0.344791736814345	-13.8190666768189	-16.793302719613	-10.8448306340249	0.26	0.18	0.4	-26.396041408688	-21.7210790706891	-17.0461167326903	-61.4793504192676	-50.5908371257512	-39.7023238322347	-61.8379846177718	-50.901039026624	-39.9388709557113	-31.96699036132	0.322334201619113	-1.0384591445938	18.5949064926558	0.38985431003264	0.407445884535037	0.360830360997595	-0.455340199371387	-0.413407150831617	-0.524508602069652	-0.449095315086457	-0.407438815840794	-0.515366565096421	0.00213579609776173	0.00523385349998758	0.00551808038952154
161	12.1639532432449	0.25	-31.6138069979833	-40.2487221285963	-22.9788918673703	0.335340735914898	-12.9983004105684	-15.8554199162554	-10.1411809048814	0.26	0.17	0.41	-25.0614552722913	-20.5454239670619	-16.0293926618326	-58.6936609856592	-48.1171638289751	-37.5406666722909	-58.6745609526332	-48.1014634722444	-37.5401478236641	-31.6138069979833	0.326583105765351	-1.26279571320764	18.7238181061375	0.38985431003264	0.407445884535037	0.360830360997595	-0.455340199371387	-0.413407150831617	-0.524508602069652	-0.449095315086457	-0.407438815840794	-0.515366565096421	0.00213579609776173	0.00523385349998758	0.00551808038952154
161	12.1639532432449	0.25	-31.3625852333699	-39.7461049839709	-22.9790654827689	0.351113328005373	-12.8993345458374	-15.6372090482887	-10.1614600433861	0.26	0.17	0.43	-24.8129598937061	-20.4685292466809	-16.1240985996558	-58.3366917281988	-48.1226861248474	-37.9086805214961	-57.8393650367344	-47.7118645278702	-37.6010872178942	-31.3625852333699	0.335006498350367	-1.07069367783727	18.9506404378904	0.38985431003264	0.407445884535037	0.360830360997595	-0.455340199371387	-0.413407150831617	-0.524508602069652	-0.449095315086457	-0.407438815840794	-0.515366565096421	0.00213579609776173	0.00523385349998758	0.00551808038952154
161	12.1639532432449	0.25	-31.3471852067459	-39.8850717468761	-22.8092986666157	0.331924466483065	-12.9318198216551	-15.796250109226	-10.0673895340843	0.26	0.15	0.34	-25.1271170664396	-20.5706638153981	-16.0142105643566	-59.2203992275752	-48.4816033730814	-37.7428075185877	-59.546338745585	-48.709378622753	-37.9593708066182	-31.3471852067459	0.288327863214224	-1.59044559320206	20.0545890028624	0.38985431003264	0.407445884535037	0.360830360997595	-0.455340199371387	-0.413407150831617	-0.524508602069652	-0.449095315086457	-0.407438815840794	-0.515366565096421	0.00213579609776173	0.00523385349998758	0.00551808038952154
161	12.1639532432449	0.25	-31.1197572275536	-39.4644562304225	-22.7750582246848	0.281214985504385	-12.017625411848	-15.0173708509552	-9.01787997274068	0.25	0.17	0.37	-24.2977492486493	-19.4442323972244	-14.5907155457995	-58.2555090032567	-46.6188717270136	-34.9822344507705	-58.6056381693432	-46.8986249844573	-35.1982887953569	-31.1197572275536	0.309111649589979	1.29742487807343	21.8650507174016	0.38985431003264	0.407445884535037	0.360830360997595	-0.455340199371387	-0.413407150831617	-0.524508602069652	-0.449095315086457	-0.407438815840794	-0.515366565096421	0.00213579609776173	0.00523385349998758	0.00551808038952154
161	12.1639532432449	0.25	-30.5994407126339	-38.9358720342426	-22.2630093910253	0.367493536949069	-14.8551307509149	-17.897903872236	-11.8123576295939	0.24	0.16	0.36	-29.3735259966759	-24.3798141062151	-19.3861022157542	-71.4619362173423	-59.312890146255	-47.1638440751677	-71.6308107743365	-59.4450204898691	-47.2843036284286	-30.5994407126339	0.318361120444984	0.171431175760215	21.0643749341725	0.38985431003264	0.407445884535037	0.360830360997595	-0.455340199371387	-0.413407150831617	-0.524508602069652	-0.449095315086457	-0.407438815840794	-0.515366565096421	0.00213579609776173	0.00523385349998758	0.00551808038952154
161	12.1639532432449	0.25	-30.4968343473861	-38.7946775782765	-22.1989911164957	0.310739506909324	-12.4519875107734	-15.3474476799732	-9.55652734157362	0.25	0.16	0.39	-24.7159641614311	-20.0530331474244	-15.3901021334176	-58.977530357859	-47.8507884011632	-36.7240464444674	-58.6694922274133	-47.5673253079572	-36.5103133973561	-30.4968343473861	0.306811951901944	-0.236906880391076	20.4681046519989	0.38985431003264	0.407445884535037	0.360830360997595	-0.455340199371387	-0.413407150831617	-0.524508602069652	-0.449095315086457	-0.407438815840794	-0.515366565096421	0.00213579609776173	0.00523385349998758	0.00551808038952154
161	12.1639532432449	0.25	-29.3913792072988	-37.4224769879631	-21.3602814266345	0.392806003869905	-16.8164526731809	-20.0807862085398	-13.5521191378219	0.23	0.16	0.37	-33.7943535449307	-28.3007418687315	-22.8071301925324	-84.4172381290187	-70.6943679921041	-56.9714978551896	-84.7871538558171	-71.0275896752098	-57.232577011625	-29.3913792072988	0.307750512607471	-0.0976517412340004	21.0020515536051	0.38985431003264	0.407445884535037	0.360830360997595	-0.455340199371387	-0.413407150831617	-0.524508602069652	-0.449095315086457	-0.407438815840794	-0.515366565096421	0.00213579609776173	0.00523385349998758	0.00551808038952154
161	12.1639532432449	0.25	-29.1729735136918	-37.0412449376444	-21.3047020897392	0.388412667443457	-14.6285951845526	-17.4945585295644	-11.7626318395407	0.24	0.16	0.37	-28.7200452969989	-24.0151196511656	-19.3101940053324	-69.893473301491	-58.4435054615409	-46.9935376215908	-70.0461044800485	-58.5624181366855	-47.0619226802025	-29.1729735136918	0.312963020212147	0.959004620298807	21.78989617971	0.38985431003264	0.407445884535037	0.360830360997595	-0.455340199371387	-0.413407150831617	-0.524508602069652	-0.449095315086457	-0.407438815840794	-0.515366565096421	0.00213579609776173	0.00523385349998758	0.00551808038952154
161	12.1639532432449	0.25	-29.1035104683395	-36.9709172547517	-21.2361036819273	0.291643850356153	-11.766310449989	-14.6293357586155	-8.90328514136249	0.25	0.17	0.39	-23.5281516566532	-18.9235889636047	-14.3190262705563	-56.0675861195218	-45.0949130807441	-34.1222400419664	-56.2942442358252	-45.2550725918162	-34.2368846523793	-29.1035104683395	0.316994446140635	-1.37496442184977	18.8511382772528	0.38985431003264	0.407445884535037	0.360830360997595	-0.455340199371387	-0.413407150831617	-0.524508602069652	-0.449095315086457	-0.407438815840794	-0.515366565096421	0.00213579609776173	0.00523385349998758	0.00551808038952154
161	12.1639532432449	0.25	-26.812594252493	-34.0055216087113	-19.6196668962747	0.365524320164188	-13.7270097996757	-16.5506591009011	-10.9033604984504	0.28	0.21	0.41	-24.9425321095488	-20.6871750912846	-16.4318180730203	-55.7944037416059	-46.2755182291435	-36.7566327166811	-56.5742018897889	-23.5363953590398	-37.2734096940235	-26.812594252493	0.344089526424227	-0.3086171185182	18.7315225985703	0.38985431003264	0.407445884535037	0.360830360997595	-0.455340199371387	-0.413407150831617	-0.524508602069652	-0.449095315086457	-0.407438815840794	-0.515366565096421	0.00213579609776173	0.00523385349998758	0.00551808038952154
161	12.1639532432449	0.25	-26.7156009434598	-33.8863202122095	-19.54488167471	0.368453192402207	-14.9116653045525	-17.9597232506132	-11.8636073584918	0.26	0.18	0.39	-28.1198549507386	-23.3474569505775	-18.5750589504165	-65.2447410474106	-54.1716443959107	-43.0985477444107	-65.7651625290476	-54.6003171675833	-43.4310242174957	-26.7156009434598	0.338396141116051	-0.767681131268834	18.8380382045619	0.38985431003264	0.407445884535037	0.360830360997595	-0.455340199371387	-0.413407150831617	-0.524508602069652	-0.449095315086457	-0.407438815840794	-0.515366565096421	0.00213579609776173	0.00523385349998758	0.00551808038952154
161	12.1639532432449	0.25	-26.6665248848851	-33.8400596782667	-19.4929900915035	0.360539662186488	-13.3279777386666	-16.0992551564322	-10.556700320901	0.24	0.16	0.35	-26.6372300032111	-22.0519772531648	-17.4667245031185	-65.3552377482587	-54.105183460369	-42.8551291724792	-65.7253522620674	-54.3748230939186	-43.0888131331985	-26.6665248848851	0.308888799519725	0.332432515778494	21.5055007687439	0.38985431003264	0.407445884535037	0.360830360997595	-0.455340199371387	-0.413407150831617	-0.524508602069652	-0.449095315086457	-0.407438815840794	-0.515366565096421	0.00213579609776173	0.00523385349998758	0.00551808038952154
161	12.1639532432449	0.25	-23.5244401818877	-29.9073818485159	-17.1414985152595	0.453126949525803	-16.0652629907567	-18.8208023315727	-13.3097236499406	0.29	0.18	0.46	-27.8968089724116	-23.8124584090057	-19.7281078455997	-61.4501453003102	-52.4532763097777	-43.4564073192452	-60.9084506208801	-52.0110955918956	-43.0713497214561	-23.5244401818877	0.375178129333395	0.612693416355717	19.1464623962413	0.38985431003264	0.407445884535037	0.360830360997595	-0.455340199371387	-0.413407150831617	-0.524508602069652	-0.449095315086457	-0.407438815840794	-0.515366565096421	0.00213579609776173	0.00523385349998758	0.00551808038952154
161	12.1639532432449	0.26	-45.3433316254321	-57.204961402601	-33.4817018482631	0.336925844905465	-14.1955885371344	-17.3048178359416	-11.0863592383272	0.22	0.15	0.31	-29.5018689337055	-24.2011442379662	-18.9004195422268	-74.7272191691727	-61.3006658554125	-47.8741125416523	-75.7053823292166	-62.0543720285631	-48.5152873405904	-45.3433316254321	0.259269740836633	0.57684443396899	23.5735164073818	0.38985431003264	0.407445884535037	0.360830360997595	-0.455340199371387	-0.413407150831617	-0.524508602069652	-0.449095315086457	-0.407438815840794	-0.515366565096421	0.00213579609776173	0.00523385349998758	0.00551808038952154
161	12.1639532432449	0.26	-44.8579394990052	-56.5374908663344	-33.178388131676	0.373842569854527	-14.9951391279797	-18.025074419277	-11.9652038366823	0.23	0.15	0.39	-30.4761849128872	-25.3532730145094	-20.2303611161315	-76.5083995475475	-63.647675953426	-50.7869523593045	-76.0172837950755	-63.3023085599227	-50.4982038425376	-44.8579394990052	0.28485846787987	0.256658474439721	22.0750637294345	0.38985431003264	0.407445884535037	0.360830360997595	-0.455340199371387	-0.413407150831617	-0.524508602069652	-0.449095315086457	-0.407438815840794	-0.515366565096421	0.00213579609776173	0.00523385349998758	0.00551808038952154
161	12.1639532432449	0.26	-44.3366054444379	-56.1367894841726	-32.5364214047031	0.30020383816633	-14.044189314113	-17.3919915452334	-10.6963870829927	0.24	0.15	0.39	-28.6874568350288	-23.1653789437363	-17.6433010524439	-70.159136734095	-56.6541327855246	-43.1491288369541	-69.6145647908402	-56.2144534009213	-42.8165932127453	-44.3366054444379	0.291412851150745	-0.571621898938601	20.7431359809435	0.38985431003264	0.407445884535037	0.360830360997595	-0.455340199371387	-0.413407150831617	-0.524508602069652	-0.449095315086457	-0.407438815840794	-0.515366565096421	0.00213579609776173	0.00523385349998758	0.00551808038952154
161	12.1639532432449	0.26	-43.3235838380411	-54.8763080046639	-31.7708596714183	0.352905206988015	-16.124723082084	-19.5337673912158	-12.7156787729522	0.25	0.16	0.37	-31.2448334118911	-25.7919671317039	-20.3391008515168	-74.0479577724005	-61.1250656343302	-48.20217349626	-74.4171486468168	-61.3944372298047	-48.4295306386856	-43.3235838380411	0.292681175600058	0.721471611639251	21.6601420419057	0.38985431003264	0.407445884535037	0.360830360997595	-0.455340199371387	-0.413407150831617	-0.524508602069652	-0.449095315086457	-0.407438815840794	-0.515366565096421	0.00213579609776173	0.00523385349998758	0.00551808038952154
161	12.1639532432449	0.26	-42.685816942787	-54.0406179250722	-31.3310159605017	0.314726373628447	-13.8584184604516	-17.0511659527411	-10.6656709681622	0.23	0.16	0.37	-28.6524431797723	-23.2874132244173	-17.9223832690624	-71.4577712274607	-58.0776527931319	-44.6975343588031	-71.6672063943597	-58.2344854252551	-44.8564864664529	-42.685816942787	0.287173320413825	2.50385586230011	24.3808368407394	0.38985431003264	0.407445884535037	0.360830360997595	-0.455340199371387	-0.413407150831617	-0.524508602069652	-0.449095315086457	-0.407438815840794	-0.515366565096421	0.00213579609776173	0.00523385349998758	0.00551808038952154
161	12.1639532432449	0.26	-42.5222572365071	-53.6290870209246	-31.4154274520895	0.310961077669377	-14.012319656335	-17.2689192081536	-10.7557201045165	0.25	0.18	0.37	-28.0275294863639	-22.7420545319859	-17.4565795776078	-67.4109312232217	-54.6984733233919	-41.9860154235621	-68.225129675258	-55.3756929682964	-42.4914354550912	-42.5222572365071	0.287366895835461	-0.348774915700768	20.9930207035912	0.38985431003264	0.407445884535037	0.360830360997595	-0.455340199371387	-0.413407150831617	-0.524508602069652	-0.449095315086457	-0.407438815840794	-0.515366565096421	0.00213579609776173	0.00523385349998758	0.00551808038952154
161	12.1639532432449	0.26	-42.4599956368444	-53.5061589081432	-31.4138323655455	0.30860457042847	-14.3246171073303	-17.6721939824058	-10.9770402322548	0.27	0.17	0.38	-27.5436339492897	-22.3261475321542	-17.1086611150186	-63.6234724661641	-51.5715186820568	-39.5195648979495	-63.9834816442502	-51.8799107722477	-39.7611873166723	-42.4599956368444	0.303512714656503	-1.2929572249154	19.0691368811796	0.38985431003264	0.407445884535037	0.360830360997595	-0.455340199371387	-0.413407150831617	-0.524508602069652	-0.449095315086457	-0.407438815840794	-0.515366565096421	0.00213579609776173	0.00523385349998758	0.00551808038952154
161	12.1639532432449	0.26	-42.3842528394707	-53.4553905102224	-31.3131151687189	0.315773694639434	-13.6658694286917	-16.8066286070403	-10.5251102503431	0.26	0.17	0.43	-26.4993669465123	-21.5472654927548	-16.5951640389974	-61.9097021632544	-50.3402512136086	-38.7708002639627	-61.6010395611768	-50.0286945605281	-38.5936690987382	-42.3842528394707	0.309173035272417	-1.24886541374399	18.9641699204372	0.38985431003264	0.407445884535037	0.360830360997595	-0.455340199371387	-0.413407150831617	-0.524508602069652	-0.449095315086457	-0.407438815840794	-0.515366565096421	0.00213579609776173	0.00523385349998758	0.00551808038952154
161	12.1639532432449	0.26	-41.7051776115696	-52.6031636278762	-30.807191595263	0.32841381894642	-14.4223262334156	-17.6423638172834	-11.2022886495479	0.26	0.17	0.42	-27.9510584517781	-22.8495051873886	-17.7479519229991	-65.6126695930153	-53.6372186695723	-41.6617677461293	-65.3363415412522	-53.4065361359173	-41.465824242935	-41.7051776115696	0.307941009189613	0.699818251664319	21.2790816256825	0.38985431003264	0.407445884535037	0.360830360997595	-0.455340199371387	-0.413407150831617	-0.524508602069652	-0.449095315086457	-0.407438815840794	-0.515366565096421	0.00213579609776173	0.00523385349998758	0.00551808038952154
161	12.1639532432449	0.26	-41.5190579018338	-52.5749574909683	-30.4631583126993	0.297890443859518	-13.8183879777837	-17.1305913880299	-10.5061845675374	0.26	0.18	0.4	-27.0579640202978	-21.8263010454297	-16.5946380705616	-63.3253113797476	-51.0813492446478	-38.837387109548	-63.4635075729524	-51.1892673371066	-38.9337794484872	-41.5190579018338	0.303275259426461	-1.80931434402788	18.5884707509768	0.38985431003264	0.407445884535037	0.360830360997595	-0.455340199371387	-0.413407150831617	-0.524508602069652	-0.449095315086457	-0.407438815840794	-0.515366565096421	0.00213579609776173	0.00523385349998758	0.00551808038952154
161	12.1639532432449	0.26	-41.2114865008638	-51.9275969161972	-30.4953760855303	0.316102648339278	-13.8122299983031	-16.984211579515	-10.6402484170913	0.27	0.17	0.39	-26.1991148560962	-21.3061523904247	-16.4131899247531	-59.9151572443019	-48.7253664009306	-37.5355755575593	-59.955303602584	-48.7403831712137	-37.5651176602281	-41.2114865008638	0.302840951446124	0.144669074263029	20.5837640635034	0.38985431003264	0.407445884535037	0.360830360997595	-0.455340199371387	-0.413407150831617	-0.524508602069652	-0.449095315086457	-0.407438815840794	-0.515366565096421	0.00213579609776173	0.00523385349998758	0.00551808038952154
161	12.1639532432449	0.26	-41.1704174076681	-52.1521389923059	-30.1886958230303	0.319154292969475	-14.070307021821	-17.27888827762	-10.8617257660219	0.27	0.17	0.39	-26.737410701696	-21.7724411140879	-16.8074715264798	-61.3313598611833	-49.9425107360842	-38.5536616109852	-61.5308112643176	-50.1376800992042	-38.7065973701224	-41.1704174076681	0.304365446574757	-0.696168228897179	19.7893963206486	0.38985431003264	0.407445884535037	0.360830360997595	-0.455340199371387	-0.413407150831617	-0.524508602069652	-0.449095315086457	-0.407438815840794	-0.515366565096421	0.00213579609776173	0.00523385349998758	0.00551808038952154
161	12.1639532432449	0.26	-40.9350115085893	-51.7284153181236	-30.1416076990551	0.28648354286894	-13.522190812489	-16.8540349675991	-10.1903466573789	0.26	0.18	0.4	-26.5179385548751	-21.2756545113517	-16.0333704678284	-61.8239348727723	-49.6020712983966	-37.3802077240208	-62.1104323434353	-49.7981468626302	-37.5297891396501	-40.9350115085893	0.313009556943665	0.617114679868367	20.4958845409785	0.38985431003264	0.407445884535037	0.360830360997595	-0.455340199371387	-0.413407150831617	-0.524508602069652	-0.449095315086457	-0.407438815840794	-0.515366565096421	0.00213579609776173	0.00523385349998758	0.00551808038952154
161	12.1639532432449	0.26	-40.871084044937	-51.735619001255	-30.006549088619	0.322464547726302	-14.5891897742398	-17.8909205678734	-11.2874589806062	0.23	0.16	0.34	-30.2904161222996	-24.7003851742801	-19.1103542262605	-76.1528695248642	-62.0990217432521	-48.0451739616401	-77.0329529619994	-62.8080197104469	-48.5821423389321	-40.871084044937	0.284086867582269	-0.642958329101915	21.0212201608484	0.38985431003264	0.407445884535037	0.360830360997595	-0.455340199371387	-0.413407150831617	-0.524508602069652	-0.449095315086457	-0.407438815840794	-0.515366565096421	0.00213579609776173	0.00523385349998758	0.00551808038952154
161	12.1639532432449	0.26	-40.7128248906167	-51.3969957254887	-30.0286540557447	0.327980255806793	-14.8913899674917	-18.2194248122696	-11.5633551227138	0.24	0.15	0.35	-29.7526701186953	-24.3179253942889	-18.8831806698825	-72.0131352265408	-58.8589206569219	-45.704706087303	-72.276197851528	-59.0587739346045	-45.8534561043445	-40.7128248906167	0.286614376016213	1.34732868659212	22.9090684799617	0.38985431003264	0.407445884535037	0.360830360997595	-0.455340199371387	-0.413407150831617	-0.524508602069652	-0.449095315086457	-0.407438815840794	-0.515366565096421	0.00213579609776173	0.00523385349998758	0.00551808038952154
161	12.1639532432449	0.26	-40.3977335251691	-51.0285348978672	-29.7669321524709	0.369949809634147	-13.9322266075965	-16.770944013199	-11.093509201994	0.25	0.16	0.38	-26.9141300094621	-22.3585361648711	-17.8029423202802	-63.9963145977193	-53.1640411132938	-42.3317676288684	-63.7620731886203	-52.9859156194155	-42.1897689533618	-40.3977335251691	0.298318600016396	-1.03658362916585	20.3707081683772	0.38985431003264	0.407445884535037	0.360830360997595	-0.455340199371387	-0.413407150831617	-0.524508602069652	-0.449095315086457	-0.407438815840794	-0.515366565096421	0.00213579609776173	0.00523385349998758	0.00551808038952154
161	12.1639532432449	0.26	-39.9582034064081	-50.4077742934446	-29.5086325193716	0.321501701236768	-14.3131811459237	-17.5595986631539	-11.0667636286934	0.26	0.17	0.41	-27.4672572238368	-22.3891124033152	-17.3109675827936	-63.6713107704698	-51.8997627644211	-40.1282147583723	-63.6169725061814	-51.8636735309419	-40.115801387055	-39.9582034064081	0.31623640761062	-0.246249817659149	19.8409870096576	0.38985431003264	0.407445884535037	0.360830360997595	-0.455340199371387	-0.413407150831617	-0.524508602069652	-0.449095315086457	-0.407438815840794	-0.515366565096421	0.00213579609776173	0.00523385349998758	0.00551808038952154
161	12.1639532432449	0.26	-39.8121117699028	-50.2759585560793	-29.3482649837262	0.349942780242222	-14.6924368631328	-17.8189234422446	-11.5659502840209	0.27	0.18	0.39	-27.4764018919703	-22.6554259202195	-17.8344499484687	-62.8135468776223	-51.7923585361475	-40.7711701946728	-63.4208420900797	-52.3257842619653	-41.1640345744328	-39.8121117699028	0.320733992943878	0.746104561486864	20.5048197354869	0.38985431003264	0.407445884535037	0.360830360997595	-0.455340199371387	-0.413407150831617	-0.524508602069652	-0.449095315086457	-0.407438815840794	-0.515366565096421	0.00213579609776173	0.00523385349998758	0.00551808038952154
161	12.1639532432449	0.26	-39.2110733075097	-49.4646779152461	-28.9574686997733	0.274025544194496	-12.6901554695224	-15.9150651042528	-9.46524583479197	0.27	0.19	0.42	-24.6178882675156	-19.6295037060592	-14.6411191446028	-56.4492831300798	-45.0108230391328	-33.5723629481857	-56.6947591153603	-45.2018257374509	-33.7209730243475	-39.2110733075097	0.321856068992226	1.05917307432118	20.474916738383	0.38985431003264	0.407445884535037	0.360830360997595	-0.455340199371387	-0.413407150831617	-0.524508602069652	-0.449095315086457	-0.407438815840794	-0.515366565096421	0.00213579609776173	0.00523385349998758	0.00551808038952154
161	12.1639532432449	0.26	-39.1289711347916	-49.4096881559985	-28.8482541135846	0.345661140362589	-14.5394623786524	-17.6627349467915	-11.4161898105133	0.25	0.17	0.36	-28.3856436244694	-23.3662566309855	-18.3468696375016	-67.592265407285	-55.6400355289047	-43.6878056505244	-68.2322152824222	-56.139025738358	-44.0947420646602	-39.1289711347916	0.297429372830727	0.162640210152228	21.0918377942308	0.38985431003264	0.407445884535037	0.360830360997595	-0.455340199371387	-0.413407150831617	-0.524508602069652	-0.449095315086457	-0.407438815840794	-0.515366565096421	0.00213579609776173	0.00523385349998758	0.00551808038952154
161	12.1639532432449	0.26	-39.0926344150758	-49.379585658945	-28.8056831712065	0.329232762480454	-13.7850325347695	-16.8570781145142	-10.7129869550248	0.25	0.16	0.34	-27.2130448921488	-22.2537207610978	-17.2943966300469	-65.0960076370048	-53.2328661624389	-41.369724687873	-65.81738275472	-53.9740880801156	-41.8387106710313	-39.0926344150758	0.289690227438428	1.77608387196944	23.3447533376381	0.38985431003264	0.407445884535037	0.360830360997595	-0.455340199371387	-0.413407150831617	-0.524508602069652	-0.449095315086457	-0.407438815840794	-0.515366565096421	0.00213579609776173	0.00523385349998758	0.00551808038952154
161	12.1639532432449	0.26	-39.0879411703654	-49.3900322936688	-28.785850047062	0.321807017187931	-12.7576808589741	-15.6492666788542	-9.86609503909388	0.23	0.16	0.35	-26.1518876550468	-21.3196850312259	-16.4874824074049	-64.8402271880729	-52.8594049973319	-40.8785828065909	-65.1305163986847	-53.0997348858326	-41.0647584026686	-39.0879411703654	0.280437734910003	0.234222254413516	22.0492536267967	0.38985431003264	0.407445884535037	0.360830360997595	-0.455340199371387	-0.413407150831617	-0.524508602069652	-0.449095315086457	-0.407438815840794	-0.515366565096421	0.00213579609776173	0.00523385349998758	0.00551808038952154
161	12.1639532432449	0.26	-39.033891001135	-49.3935400339785	-28.6742419682915	0.350731256555916	-14.9404770896204	-18.1142433563765	-11.7667108228642	0.26	0.17	0.39	-28.4604454428774	-23.4739384215028	-18.4874314001283	-66.2603849843901	-54.6510138089881	-43.0416426335862	-66.5451774853638	-54.8892370057627	-43.2534227789846	-39.033891001135	0.301936102768665	0.9855306436337	21.608597077796	0.38985431003264	0.407445884535037	0.360830360997595	-0.455340199371387	-0.413407150831617	-0.524508602069652	-0.449095315086457	-0.407438815840794	-0.515366565096421	0.00213579609776173	0.00523385349998758	0.00551808038952154
161	12.1639532432449	0.26	-38.8678477077174	-49.1240303575706	-28.6116650578642	0.305476145418841	-12.8740449570177	-15.9048319546016	-9.84325795943375	0.23	0.15	0.38	-26.5212270255449	-21.4674050009911	-16.4135829764373	-65.6050046309818	-53.103470783937	-40.6019369368922	-65.1595812874832	-52.7292643930736	-40.3160192236432	-38.8678477077174	0.286853743567655	-1.20763292706189	20.6788338062444	0.38985431003264	0.407445884535037	0.360830360997595	-0.455340199371387	-0.413407150831617	-0.524508602069652	-0.449095315086457	-0.407438815840794	-0.515366565096421	0.00213579609776173	0.00523385349998758	0.00551808038952154
161	12.1639532432449	0.26	-38.8079080034574	-48.9887318594249	-28.6270841474899	0.316175836220254	-14.1903425816813	-17.4486062472557	-10.9320789161069	0.26	0.18	0.42	-27.6479663175861	-22.4851262143095	-17.3222861110328	-64.91023612557	-52.7892299606757	-40.6682237957814	-64.9878750572707	-52.8364190133072	-40.7001227588678	-38.8079080034574	0.323282063549287	0.217117505770977	20.0066972203498	0.38985431003264	0.407445884535037	0.360830360997595	-0.455340199371387	-0.413407150831617	-0.524508602069652	-0.449095315086457	-0.407438815840794	-0.515366565096421	0.00213579609776173	0.00523385349998758	0.00551808038952154
161	12.1639532432449	0.26	-38.5087150798064	-48.7638171841389	-28.2536129754739	0.313724801451938	-13.0893139005733	-16.1118887887626	-10.0667390123841	0.23	0.15	0.35	-27.1895107738381	-22.0887846228189	-16.9880584717997	-68.1179950868361	-55.3391245222085	-42.560253957581	-68.3203357905505	-55.4778848296963	-42.6743028625576	-38.5087150798064	0.285635645245012	-1.44740627111046	20.1978679702776	0.38985431003264	0.407445884535037	0.360830360997595	-0.455340199371387	-0.413407150831617	-0.524508602069652	-0.449095315086457	-0.407438815840794	-0.515366565096421	0.00213579609776173	0.00523385349998758	0.00551808038952154
161	12.1639532432449	0.26	-38.326491665707	-48.5287791757506	-28.1242041556635	0.320649202552053	-13.7000228027775	-16.813449995491	-10.586595610064	0.23	0.16	0.38	-28.0615920718351	-22.8652924515481	-17.668992831261	-69.481387199534	-56.6151854174787	-43.7489836354233	-69.3911767995406	-56.514348314386	-43.6764676780093	-38.326491665707	0.289281972851431	-0.00122953798439659	21.2989711855403	0.38985431003264	0.407445884535037	0.360830360997595	-0.455340199371387	-0.413407150831617	-0.524508602069652	-0.449095315086457	-0.407438815840794	-0.515366565096421	0.00213579609776173	0.00523385349998758	0.00551808038952154
161	12.1639532432449	0.26	-38.2913278145534	-48.4125497673269	-28.17010586178	0.347567714594583	-13.4055072426657	-16.2730950223804	-10.5379194629509	0.24	0.15	0.37	-26.4966043005378	-21.827465541644	-17.1583267827501	-63.9395544750533	-52.6723502461772	-41.4051460173011	-63.3974078481171	-52.2365111719737	-41.0587222368289	-38.2913278145534	0.292197132227935	2.06449414367259	23.7025525035451	0.38985431003264	0.407445884535037	0.360830360997595	-0.455340199371387	-0.413407150831617	-0.524508602069652	-0.449095315086457	-0.407438815840794	-0.515366565096421	0.00213579609776173	0.00523385349998758	0.00551808038952154
161	12.1639532432449	0.26	-38.2874659506744	-48.4411298800411	-28.1338020213077	0.31997614717416	-13.6431386665476	-16.7484348221765	-10.5378425109186	0.26	0.17	0.4	-26.2086432303895	-21.3493474256367	-16.4900516208838	-60.776959719891	-49.5084166367429	-38.2398735535949	-60.7741164849932	-49.5237725909072	-38.2445462560003	-38.2874659506744	0.311991493815646	0.645846304151516	20.7595032262363	0.38985431003264	0.407445884535037	0.360830360997595	-0.455340199371387	-0.413407150831617	-0.524508602069652	-0.449095315086457	-0.407438815840794	-0.515366565096421	0.00213579609776173	0.00523385349998758	0.00551808038952154
161	12.1639532432449	0.26	-38.2064085190643	-48.1599913185655	-28.2528257195631	0.34830453855463	-12.9092383455027	-15.6661881710746	-10.1522885199308	0.26	0.17	0.39	-24.7699707718533	-20.410929130507	-16.0518874891606	-58.0286886817959	-47.8167480749016	-37.6048074680073	-58.0133184323562	-47.8327295014017	-37.5999218644578	-38.2064085190643	0.301217764396258	-0.868578358126114	20.1149612640897	0.38985431003264	0.407445884535037	0.360830360997595	-0.455340199371387	-0.413407150831617	-0.524508602069652	-0.449095315086457	-0.407438815840794	-0.515366565096421	0.00213579609776173	0.00523385349998758	0.00551808038952154
161	12.1639532432449	0.26	-37.7644797474725	-47.7984123408485	-27.7305471540965	0.340071235875406	-13.4898494715125	-16.4238226839856	-10.5558762590393	0.24	0.17	0.45	-26.7545520531042	-21.9750838047003	-17.1956155562963	-64.5930461953064	-53.0540597549658	-41.5150733146252	-63.9932968919424	-52.5488216373983	-41.1399944012587	-37.7644797474725	0.312193672830912	1.09463183318395	21.5485104085753	0.38985431003264	0.407445884535037	0.360830360997595	-0.455340199371387	-0.413407150831617	-0.524508602069652	-0.449095315086457	-0.407438815840794	-0.515366565096421	0.00213579609776173	0.00523385349998758	0.00551808038952154
161	12.1639532432449	0.26	-37.7410117028721	-47.7079038990037	-27.7741195067405	0.355369562357536	-14.9056871564144	-18.0400751398202	-11.7712991730086	0.22	0.15	0.37	-30.604493664053	-25.2870902477509	-19.9696868314488	-77.1093409613796	-63.7119138528749	-50.3144867443703	-76.8462621186228	-63.4762550750205	-50.1373087981711	-37.7410117028721	0.291853297910573	1.69532836529951	23.4267953544713	0.38985431003264	0.407445884535037	0.360830360997595	-0.455340199371387	-0.413407150831617	-0.524508602069652	-0.449095315086457	-0.407438815840794	-0.515366565096421	0.00213579609776173	0.00523385349998758	0.00551808038952154
161	12.1639532432449	0.26	-37.1864981755214	-47.0994887466245	-27.2735076044183	0.311130323451675	-13.5718790789575	-16.7248706287918	-10.4188875291231	0.24	0.19	0.38	-27.3025310741649	-22.1554269992469	-17.0083229243288	-66.0591713198884	-53.6056215386359	-41.1520717573834	-66.9535520481217	-54.3302519854676	-41.7005400827431	-37.1864981755214	0.301766956932489	-1.77706256856086	18.777292473416	0.38985431003264	0.407445884535037	0.360830360997595	-0.455340199371387	-0.413407150831617	-0.524508602069652	-0.449095315086457	-0.407438815840794	-0.515366565096421	0.00213579609776173	0.00523385349998758	0.00551808038952154
161	12.1639532432449	0.26	-37.1544124425098	-46.9198005054865	-27.3890243795331	0.361339581170396	-14.811125395064	-17.8854573037495	-11.7367934863785	0.26	0.17	0.36	-28.4460879995152	-23.5564888951159	-18.6668897907166	-67.0324673965003	-55.5102541293126	-43.9880408621249	-67.7189960067904	-56.0661665512263	-44.4186033707911	-37.1544124425098	0.298801851877695	0.416286779919817	21.2712970294694	0.38985431003264	0.407445884535037	0.360830360997595	-0.455340199371387	-0.413407150831617	-0.524508602069652	-0.449095315086457	-0.407438815840794	-0.515366565096421	0.00213579609776173	0.00523385349998758	0.00551808038952154
161	12.1639532432449	0.26	-37.0333963579495	-46.7464421964523	-27.3203505194468	0.320739471914459	-13.2163156307069	-16.2191947338253	-10.2134365275885	0.26	0.15	0.38	-25.7456420627438	-20.9790027927099	-16.2123635226759	-60.5509973585628	-49.3403714535785	-38.1297455485943	-60.2540416980807	-49.1220334234556	-37.9519666818076	-37.0333963579495	0.309586836330581	0.524825832098676	21.4601257635638	0.38985431003264	0.407445884535037	0.360830360997595	-0.455340199371387	-0.413407150831617	-0.524508602069652	-0.449095315086457	-0.407438815840794	-0.515366565096421	0.00213579609776173	0.00523385349998758	0.00551808038952154
161	12.1639532432449	0.26	-36.9435011030565	-46.7426459689001	-27.1443562372129	0.281996524831706	-11.5057428839241	-14.3721740766748	-8.63931169117343	0.23	0.15	0.34	-24.0580869439888	-19.2598671001255	-14.4616472562623	-59.7551481371575	-47.8373951490573	-35.9196421609571	-59.9334736502265	-47.9878064545044	-36.0309514369022	-36.9435011030565	0.275948622310512	0.266176255213286	22.3302707402941	0.38985431003264	0.407445884535037	0.360830360997595	-0.455340199371387	-0.413407150831617	-0.524508602069652	-0.449095315086457	-0.407438815840794	-0.515366565096421	0.00213579609776173	0.00523385349998758	0.00551808038952154
161	12.1639532432449	0.26	-36.8911307848481	-46.6915029122264	-27.0907586574698	0.399978676746241	-14.7547666121904	-17.5762839832398	-11.933249241141	0.25	0.17	0.39	-28.4258439112661	-23.8626488434773	-19.2994537756885	-68.1232184370674	-57.1874117343956	-46.2516050317238	-68.1239701919226	-57.2073263039072	-46.2650422316203	-36.8911307848481	0.305731791520516	-0.61437578916624	20.3380099982604	0.38985431003264	0.407445884535037	0.360830360997595	-0.455340199371387	-0.413407150831617	-0.524508602069652	-0.449095315086457	-0.407438815840794	-0.515366565096421	0.00213579609776173	0.00523385349998758	0.00551808038952154
161	12.1639532432449	0.26	-36.8018668461138	-46.4595490366091	-27.1441846556185	0.286861775628054	-12.6072653541621	-15.7108019578672	-9.50372875045695	0.24	0.16	0.35	-25.7559594182274	-20.6680865628265	-15.5802137074255	-62.5900554726756	-50.2259171741777	-37.8617788756797	-63.1709527264935	-50.6948148303801	-38.2029141281398	-36.8018668461138	0.295737299231356	0.247652690624989	21.2218946695512	0.38985431003264	0.407445884535037	0.360830360997595	-0.455340199371387	-0.413407150831617	-0.524508602069652	-0.449095315086457	-0.407438815840794	-0.515366565096421	0.00213579609776173	0.00523385349998758	0.00551808038952154
161	12.1639532432449	0.26	-36.6732340658733	-46.4538387253215	-26.8926294064251	0.352784097905437	-14.632737151298	-17.7271704250654	-11.5383038775307	0.23	0.16	0.34	-29.5149430593497	-24.3628505546676	-19.2107580499856	-72.8932438811706	-60.1690880294394	-47.4449321777082	-73.5354510225041	-60.7198472042366	-47.8588121242694	-36.6732340658733	0.286041521224277	-0.487655049215944	21.3501149005155	0.38985431003264	0.407445884535037	0.360830360997595	-0.455340199371387	-0.413407150831617	-0.524508602069652	-0.449095315086457	-0.407438815840794	-0.515366565096421	0.00213579609776173	0.00523385349998758	0.00551808038952154
161	12.1639532432449	0.26	-36.6560266374552	-46.1964970354267	-27.1155562394837	0.32278613772009	-13.3258976189395	-16.3395101693568	-10.3122850685222	0.25	0.15	0.36	-26.1215871762397	-21.3037963039791	-16.4860054317186	-61.8730912415653	-50.4613951523895	-39.0496990632138	-62.0231616296707	-50.5772083280645	-39.1475268519032	-36.6560266374552	0.295035429119215	-0.383769684666932	20.8051272049479	0.38985431003264	0.407445884535037	0.360830360997595	-0.455340199371387	-0.413407150831617	-0.524508602069652	-0.449095315086457	-0.407438815840794	-0.515366565096421	0.00213579609776173	0.00523385349998758	0.00551808038952154
161	12.1639532432449	0.26	-36.5966781164153	-46.1186728735147	-27.0746833593158	0.424498083109732	-15.9542775336388	-18.8546122741723	-13.0539427931052	0.24	0.15	0.38	-31.1025310582699	-26.3181446155747	-21.5337581728795	-76.0719928494912	-64.370121687429	-52.6682505253669	-75.7716301145703	-64.0812229789142	-52.4609015812903	-36.5966781164153	0.300192840719774	0.351416019877197	21.4784031342324	0.38985431003264	0.407445884535037	0.360830360997595	-0.455340199371387	-0.413407150831617	-0.524508602069652	-0.449095315086457	-0.407438815840794	-0.515366565096421	0.00213579609776173	0.00523385349998758	0.00551808038952154
161	12.1639532432449	0.26	-36.4735002734083	-46.1792766374232	-26.7677239093934	0.289107899587945	-13.0195521639709	-16.2070754960391	-9.83202883190262	0.26	0.15	0.4	-25.7729467372311	-20.7040575917987	-15.6351684463663	-60.7244804172619	-48.7815053749695	-36.8385303326771	-60.1068137914874	-48.2953472521694	-36.4541568818468	-36.4735002734083	0.302012278969115	-0.336643219301846	20.5340242755064	0.38985431003264	0.407445884535037	0.360830360997595	-0.455340199371387	-0.413407150831617	-0.524508602069652	-0.449095315086457	-0.407438815840794	-0.515366565096421	0.00213579609776173	0.00523385349998758	0.00551808038952154
161	12.1639532432449	0.26	-36.3022328256934	-45.8815644317211	-26.7229012196657	0.388422676701658	-14.5651330018215	-17.4186030273058	-11.7116629763371	0.25	0.15	0.4	-27.7628432064844	-23.2148067888832	-18.666770371282	-65.5622278431067	-54.8219950207035	-44.0817621983003	-64.8931229717099	-54.2500199577958	-43.6308794901982	-36.3022328256934	0.307236514606495	0.314969744573983	21.4097766287105	0.38985431003264	0.407445884535037	0.360830360997595	-0.455340199371387	-0.413407150831617	-0.524508602069652	-0.449095315086457	-0.407438815840794	-0.515366565096421	0.00213579609776173	0.00523385349998758	0.00551808038952154
161	12.1639532432449	0.26	-36.3000458852846	-45.8860217818914	-26.7140699886778	0.367720257266775	-14.0052536430271	-16.8725481083485	-11.1379591777058	0.24	0.15	0.4	-27.9498571817049	-23.200102118688	-18.4503470556711	-68.6610573296799	-56.9929045171779	-45.3247517046758	-67.6408395013259	-56.144762719461	-44.6703558071358	-36.3000458852846	0.30920872294379	-2.21473423300204	18.9981102374009	0.38985431003264	0.407445884535037	0.360830360997595	-0.455340199371387	-0.413407150831617	-0.524508602069652	-0.449095315086457	-0.407438815840794	-0.515366565096421	0.00213579609776173	0.00523385349998758	0.00551808038952154
161	12.1639532432449	0.26	-35.8954858916555	-45.251267165385	-26.5397046179261	0.325201495209334	-13.0733563715038	-16.0136002226747	-10.1331125203329	0.25	0.15	0.41	-25.5895190706088	-20.8910487044483	-16.1925783382878	-60.5865652254639	-49.4623162501774	-38.338067274891	-59.6961334016707	-48.7148559702807	-37.7575862268157	-35.8954858916555	0.306878551402435	-1.58434655266457	19.27411271115	0.38985431003264	0.407445884535037	0.360830360997595	-0.455340199371387	-0.413407150831617	-0.524508602069652	-0.449095315086457	-0.407438815840794	-0.515366565096421	0.00213579609776173	0.00523385349998758	0.00551808038952154
161	12.1639532432449	0.26	-35.6769117525841	-45.0007990468093	-26.3530244583589	0.311081091130878	-12.7047556858467	-15.6566379061165	-9.75287346557681	0.24	0.14	0.35	-25.5394422891157	-20.7242689383035	-15.9090955874913	-61.7454602673559	-50.1040512088772	-38.4626421503984	-61.5954609200767	-50.0271930759103	-38.3972639626068	-35.6769117525841	0.291845196529664	-1.69185374963524	20.1256365071311	0.38985431003264	0.407445884535037	0.360830360997595	-0.455340199371387	-0.413407150831617	-0.524508602069652	-0.449095315086457	-0.407438815840794	-0.515366565096421	0.00213579609776173	0.00523385349998758	0.00551808038952154
161	12.1639532432449	0.26	-35.6079174088613	-44.9495144913024	-26.2663203264202	0.305028096931202	-12.6607205023018	-15.6444371937685	-9.67700381083508	0.27	0.18	0.4	-24.4277639877098	-19.7688858035607	-15.1100076194115	-56.5266240263787	-45.7458314973288	-34.9650389682789	-56.9159074955859	-46.0633918943394	-35.1977488346169	-35.6079174088613	0.321545301617147	-0.00831216654467861	20.1924859701674	0.38985431003264	0.407445884535037	0.360830360997595	-0.455340199371387	-0.413407150831617	-0.524508602069652	-0.449095315086457	-0.407438815840794	-0.515366565096421	0.00213579609776173	0.00523385349998758	0.00551808038952154
161	12.1639532432449	0.26	-35.5477099425525	-44.9209553686659	-26.1744645164391	0.370586273563492	-15.5318106917598	-18.6921301889161	-12.3714911946036	0.25	0.16	0.36	-30.3581051812178	-25.2253936747565	-20.0926821682952	-73.067289343258	-60.7136422852688	-48.3599952272796	-73.5581211949493	-61.1303648089592	-48.6777847186046	-35.5477099425525	0.299318205120674	0.734536344352359	21.7547682314661	0.38985431003264	0.407445884535037	0.360830360997595	-0.455340199371387	-0.413407150831617	-0.524508602069652	-0.449095315086457	-0.407438815840794	-0.515366565096421	0.00213579609776173	0.00523385349998758	0.00551808038952154
161	12.1639532432449	0.26	-35.1718842385206	-44.5378039613675	-25.8059645156736	0.347216588017971	-13.9784251423104	-16.9708829034255	-10.9859673811952	0.26	0.16	0.37	-26.8490078328146	-22.1147507924028	-17.3804937519909	-62.9368219850892	-51.8392389965702	-40.7416560080512	-62.8735959699149	-51.8220000414499	-40.7219108784571	-35.1718842385206	0.301109864270368	-0.505833318626114	20.4578539234535	0.38985431003264	0.407445884535037	0.360830360997595	-0.455340199371387	-0.413407150831617	-0.524508602069652	-0.449095315086457	-0.407438815840794	-0.515366565096421	0.00213579609776173	0.00523385349998758	0.00551808038952154
161	12.1639532432449	0.26	-35.0240734514947	-44.3443977622384	-25.703749140751	0.306322135700606	-12.6103785514251	-15.5731852155508	-9.64757188729952	0.26	0.15	0.38	-24.8093158868677	-20.0893305129951	-15.3693451391224	-58.5586824849	-47.4178623952866	-36.2770423056732	-58.1441670358545	-47.0371760637864	-36.032326340561	-35.0240734514947	0.304585549788146	-0.389186973148095	20.8295154238947	0.38985431003264	0.407445884535037	0.360830360997595	-0.455340199371387	-0.413407150831617	-0.524508602069652	-0.449095315086457	-0.407438815840794	-0.515366565096421	0.00213579609776173	0.00523385349998758	0.00551808038952154
161	12.1639532432449	0.26	-35.0072239867578	-44.1894071589338	-25.8250408145818	0.38494997432759	-15.7666969236694	-18.8782646191851	-12.6551292281537	0.24	0.16	0.36	-30.7049752930328	-25.6440964919	-20.5832176907672	-74.0121174367411	-61.8132359008376	-49.614354364934	-74.5475308743201	-62.2155951390683	-49.9827594680108	-35.0072239867578	0.293069080197083	1.32802887297245	22.6714664710539	0.38985431003264	0.407445884535037	0.360830360997595	-0.455340199371387	-0.413407150831617	-0.524508602069652	-0.449095315086457	-0.407438815840794	-0.515366565096421	0.00213579609776173	0.00523385349998758	0.00551808038952154
161	12.1639532432449	0.26	-34.9732031394042	-44.2807623161066	-25.6656439627019	0.35052854152828	-15.5806429505955	-18.891871661827	-12.2694142393641	0.31	0.18	0.45	-27.4400356392567	-22.6305474385977	-17.8210592379386	-59.3424983288366	-48.9413804417354	-38.5402625546341	-59.1433899658499	-48.7693623636674	-38.4297378391547	-34.9732031394042	0.351672008935063	-1.0405488533627	17.4368323401424	0.38985431003264	0.407445884535037	0.360830360997595	-0.455340199371387	-0.413407150831617	-0.524508602069652	-0.449095315086457	-0.407438815840794	-0.515366565096421	0.00213579609776173	0.00523385349998758	0.00551808038952154
161	12.1639532432449	0.26	-34.7911613416428	-43.9042267629033	-25.6780959203823	0.304247578716285	-12.1957018253451	-15.0751287220878	-9.31627492860235	0.24	0.16	0.36	-24.6083139795823	-19.9079998089657	-15.207685638349	-59.5377198070288	-48.1657099924851	-36.7937001779415	-59.8857571526266	-48.4297924277071	-37.0243215206361	-34.7911613416428	0.295089407464112	-0.0838224953836446	21.1320590756044	0.38985431003264	0.407445884535037	0.360830360997595	-0.455340199371387	-0.413407150831617	-0.524508602069652	-0.449095315086457	-0.407438815840794	-0.515366565096421	0.00213579609776173	0.00523385349998758	0.00551808038952154
161	12.1639532432449	0.26	-34.5122630957527	-43.5956098299663	-25.4289163615391	0.347464952019962	-14.2051927152246	-17.2445307887696	-11.1658546416795	0.24	0.16	0.33	-28.5005191375426	-23.4773199567946	-18.4541207760465	-69.8458425116686	-57.5355552081257	-45.2252679045829	-70.5688220053013	-58.093677789796	-45.674891981831	-34.5122630957527	0.287678138972634	-1.26747286303054	20.4413521205014	0.38985431003264	0.407445884535037	0.360830360997595	-0.455340199371387	-0.413407150831617	-0.524508602069652	-0.449095315086457	-0.407438815840794	-0.515366565096421	0.00213579609776173	0.00523385349998758	0.00551808038952154
161	12.1639532432449	0.26	-34.0040217586832	-42.9967469793042	-25.0112965380622	0.352310522773209	-13.6865436025109	-16.583886256804	-10.7892009482179	0.26	0.17	0.42	-26.2286402257942	-21.6462789557317	-17.0639176856691	-61.4637685690925	-50.7255377580986	-39.9873069471047	-61.212051440267	-50.4420538955201	-39.7842241200585	-34.0040217586832	0.324083700515775	-1.33812764764633	18.836402079295	0.38985431003264	0.407445884535037	0.360830360997595	-0.455340199371387	-0.413407150831617	-0.524508602069652	-0.449095315086457	-0.407438815840794	-0.515366565096421	0.00213579609776173	0.00523385349998758	0.00551808038952154
161	12.1639532432449	0.26	-33.9197593246717	-42.7503619685214	-25.089156680822	0.303257291249994	-13.0467230813787	-16.1342979451288	-9.95914821762868	0.27	0.16	0.4	-24.8427801607666	-20.0886877403269	-15.3345953198873	-56.7139583206402	-45.8607688772504	-35.0075794338606	-56.4184114399613	-45.6429984569835	-34.8398803456608	-33.9197593246717	0.324646006103343	-0.432849457411568	19.6442171398284	0.38985431003264	0.407445884535037	0.360830360997595	-0.455340199371387	-0.413407150831617	-0.524508602069652	-0.449095315086457	-0.407438815840794	-0.515366565096421	0.00213579609776173	0.00523385349998758	0.00551808038952154
161	12.1639532432449	0.26	-33.7809516965443	-42.7785643457717	-24.7833390473169	0.352178761840131	-14.2189825036404	-17.2299078742046	-11.2080571330762	0.24	0.15	0.37	-28.277483031967	-23.3359945632958	-18.3945060946247	-68.7960445772228	-56.7739399017741	-44.7518352263254	-68.5507681445795	-56.5707509489892	-44.5925115467236	-33.7809516965443	0.307102105134435	-0.658927065277137	20.5405128774065	0.38985431003264	0.407445884535037	0.360830360997595	-0.455340199371387	-0.413407150831617	-0.524508602069652	-0.449095315086457	-0.407438815840794	-0.515366565096421	0.00213579609776173	0.00523385349998758	0.00551808038952154
161	12.1639532432449	0.26	-33.7098792881936	-42.6533716106945	-24.7663869656927	0.354354576260631	-13.4479875981677	-16.2821241888001	-10.6138510075353	0.25	0.16	0.4	-25.9710448079739	-21.4504130074953	-16.9297812070166	-61.3772079684215	-50.6936270721517	-40.0100461758819	-60.8420884144746	-50.2733312622346	-39.6712934020813	-33.7098792881936	0.313566239201961	0.274696686308842	20.7540003264396	0.38985431003264	0.407445884535037	0.360830360997595	-0.455340199371387	-0.413407150831617	-0.524508602069652	-0.449095315086457	-0.407438815840794	-0.515366565096421	0.00213579609776173	0.00523385349998758	0.00551808038952154
161	12.1639532432449	0.26	-33.5826745647726	-42.3749541693606	-24.7903949601847	0.310512808123981	-12.7985009074299	-15.7761115443335	-9.82089027052632	0.27	0.16	0.41	-24.3423134816888	-19.7479030437154	-15.1534926057421	-55.6836942578674	-45.1738572895895	-34.6640203213115	-55.1874861795161	-44.7539594786287	-34.3505223460607	-33.5826745647726	0.329748751040216	0.468214749677395	20.6708331020152	0.38985431003264	0.407445884535037	0.360830360997595	-0.455340199371387	-0.413407150831617	-0.524508602069652	-0.449095315086457	-0.407438815840794	-0.515366565096421	0.00213579609776173	0.00523385349998758	0.00551808038952154
161	12.1639532432449	0.26	-33.5604773745526	-42.4720526517774	-24.6489020973278	0.331257013014864	-14.0228292583393	-17.1336013015169	-10.9120572151618	0.22	0.15	0.35	-29.3930494457435	-24.0564552954256	-18.7198611451077	-74.9592799840225	-61.3496932749883	-47.740106565954	-75.3017260011264	-61.6519946355509	-47.9506628073512	-33.5604773745526	0.294539346444446	0.705714633603997	22.9623945952574	0.38985431003264	0.407445884535037	0.360830360997595	-0.455340199371387	-0.413407150831617	-0.524508602069652	-0.449095315086457	-0.407438815840794	-0.515366565096421	0.00213579609776173	0.00523385349998758	0.00551808038952154
161	12.1639532432449	0.26	-33.3945571231613	-42.2970615703518	-24.4920526759708	0.338883041034153	-14.2054506303196	-17.3032601335818	-11.1076411270573	0.25	0.17	0.38	-27.8375812231671	-22.8538080500644	-17.8700348769618	-66.3586381187663	-54.4784248987792	-42.5982116787921	-66.7972883007351	-54.8201087446338	-42.8839984863751	-33.3945571231613	0.311174371031332	0.112768591746028	20.6582988171899	0.38985431003264	0.407445884535037	0.360830360997595	-0.455340199371387	-0.413407150831617	-0.524508602069652	-0.449095315086457	-0.407438815840794	-0.515366565096421	0.00213579609776173	0.00523385349998758	0.00551808038952154
161	12.1639532432449	0.26	-33.3262226924858	-42.1980938246834	-24.4543515602882	0.343431574373304	-14.0896022678077	-17.1312161498993	-11.0479883857162	0.26	0.16	0.36	-26.8346909442493	-22.070244113185	-17.3057972821207	-62.2902405289292	-51.230730296042	-40.1712200631548	-62.5181661623883	-51.4206347162306	-40.3212663080911	-33.3262226924858	0.313468461983074	-1.30212174028431	19.284217084089	0.38985431003264	0.407445884535037	0.360830360997595	-0.455340199371387	-0.413407150831617	-0.524508602069652	-0.449095315086457	-0.407438815840794	-0.515366565096421	0.00213579609776173	0.00523385349998758	0.00551808038952154
161	12.1639532432449	0.26	-33.1235449743012	-41.8123944561971	-24.4346954924053	0.289306924491611	-10.6781857981712	-13.2912168008546	-8.06515479548779	0.26	0.16	0.41	-21.1165104765272	-16.9650398195963	-12.8135691626654	-49.7074071070266	-39.9350139710337	-30.1626208350407	-49.261802701044	-39.5838602487093	-29.8934030416033	-33.1235449743012	0.311934829083983	-0.154411795425321	20.557513009708	0.38985431003264	0.407445884535037	0.360830360997595	-0.455340199371387	-0.413407150831617	-0.524508602069652	-0.449095315086457	-0.407438815840794	-0.515366565096421	0.00213579609776173	0.00523385349998758	0.00551808038952154
161	12.1639532432449	0.26	-33.0375478924565	-41.7472965705313	-24.3277992143817	0.384346710293076	-14.4405968240173	-17.2940918672499	-11.5871017807847	0.23	0.16	0.33	-28.9966312157139	-24.2122375580641	-19.4278439004143	-72.1467092956626	-60.2426278937027	-48.3385464917428	-73.1381015886253	-61.0345335884342	-48.9990610764604	-33.0375478924565	0.296199690962223	0.706998589941977	22.048939862696	0.38985431003264	0.407445884535037	0.360830360997595	-0.455340199371387	-0.413407150831617	-0.524508602069652	-0.449095315086457	-0.407438815840794	-0.515366565096421	0.00213579609776173	0.00523385349998758	0.00551808038952154
161	12.1639532432449	0.26	-32.9728970001095	-41.6277729820269	-24.318021018192	0.369032739052574	-14.0412765809435	-16.9078496736449	-11.1747034882422	0.25	0.18	0.41	-27.402076197469	-22.7563018483952	-18.1105274993213	-65.8099027881007	-54.6524285848781	-43.4949543816554	-66.2122836129584	-54.9841550950289	-43.751568722451	-32.9728970001095	0.327639867630655	0.228999645582675	20.2083221281793	0.38985431003264	0.407445884535037	0.360830360997595	-0.455340199371387	-0.413407150831617	-0.524508602069652	-0.449095315086457	-0.407438815840794	-0.515366565096421	0.00213579609776173	0.00523385349998758	0.00551808038952154
161	12.1639532432449	0.26	-32.3668058970802	-40.8330024574527	-23.9006093367077	0.417470752185861	-14.342524136666	-16.9877142540084	-11.6973340193236	0.26	0.16	0.41	-26.7173420636412	-22.5571326245329	-18.3969231854246	-62.2637512759905	-52.5685411328688	-42.873330989747	-61.750068015462	-52.1624878357425	-42.5207130116851	-32.3668058970802	0.314246031167153	-1.77875484113579	18.6583343658612	0.38985431003264	0.407445884535037	0.360830360997595	-0.455340199371387	-0.413407150831617	-0.524508602069652	-0.449095315086457	-0.407438815840794	-0.515366565096421	0.00213579609776173	0.00523385349998758	0.00551808038952154
161	12.1639532432449	0.26	-32.3617592648484	-40.821240360243	-23.9022781694537	0.332830538151878	-13.7466409417267	-16.7853459856251	-10.7079358978282	0.26	0.17	0.39	-26.6658455544827	-21.8384419694975	-17.0110383845123	-62.7656581624044	-51.4029896654284	-40.0403211684524	-62.9969808240118	-51.5766915277562	-40.1737539731787	-32.3617592648484	0.321584147098146	-1.63562502089745	18.4397894155186	0.38985431003264	0.407445884535037	0.360830360997595	-0.455340199371387	-0.413407150831617	-0.524508602069652	-0.449095315086457	-0.407438815840794	-0.515366565096421	0.00213579609776173	0.00523385349998758	0.00551808038952154
161	12.1639532432449	0.26	-32.2676199772137	-40.7257644465921	-23.8094755078353	0.406799725879659	-14.9037366533876	-17.713637371513	-12.0938359352623	0.25	0.16	0.41	-28.2319949553517	-23.7535752363881	-19.2751555174246	-66.6675548421673	-56.0921317205487	-45.5167085989301	-65.8765174989222	-55.3966811113887	-44.9722874036633	-32.2676199772137	0.315621929761185	1.14618736396242	21.6701645973979	0.38985431003264	0.407445884535037	0.360830360997595	-0.455340199371387	-0.413407150831617	-0.524508602069652	-0.449095315086457	-0.407438815840794	-0.515366565096421	0.00213579609776173	0.00523385349998758	0.00551808038952154
161	12.1639532432449	0.26	-31.5328369009022	-39.9292834455518	-23.1363903562527	0.41667885994464	-14.2807943862775	-16.918892553142	-11.642696219413	0.26	0.16	0.37	-26.8978183215109	-22.7037444491371	-18.5096705767633	-63.3581950356348	-53.4789941568331	-43.5997932780314	-63.5044870568848	-53.6102004637643	-43.7028263030064	-31.5328369009022	0.307388227749566	-0.224872069883542	20.9694942662724	0.38985431003264	0.407445884535037	0.360830360997595	-0.455340199371387	-0.413407150831617	-0.524508602069652	-0.449095315086457	-0.407438815840794	-0.515366565096421	0.00213579609776173	0.00523385349998758	0.00551808038952154
161	12.1639532432449	0.26	-31.1390335091934	-39.3353990409106	-22.9426679774762	0.329521928858835	-12.3942833941194	-15.1545880130437	-9.6339787751951	0.26	0.16	0.43	-23.6954200331508	-19.3794612417563	-15.0635024503618	-54.9055770455172	-44.9049014881876	-34.9042259308581	-54.242256042715	-44.8287122372914	-34.4689235057495	-31.1390335091934	0.327832118203594	1.13649660629527	21.5565288182068	0.38985431003264	0.407445884535037	0.360830360997595	-0.455340199371387	-0.413407150831617	-0.524508602069652	-0.449095315086457	-0.407438815840794	-0.515366565096421	0.00213579609776173	0.00523385349998758	0.00551808038952154
161	12.1639532432449	0.26	-29.1783726642402	-36.7702671106525	-21.586478217828	0.337411182411554	-13.1143086857235	-15.9835903206258	-10.2450270508211	0.26	0.2	0.41	-25.3016365608439	-20.7596331898415	-16.2176298188391	-59.3435577678806	-48.6905457075413	-38.0375336472021	-59.9925756228732	-49.2201528946073	-38.4562916386342	-29.1783726642402	0.3355110248371	0.779965530550087	20.1313324897153	0.38985431003264	0.407445884535037	0.360830360997595	-0.455340199371387	-0.413407150831617	-0.524508602069652	-0.449095315086457	-0.407438815840794	-0.515366565096421	0.00213579609776173	0.00523385349998758	0.00551808038952154
161	12.1639532432449	0.26	-28.8502153193661	-36.4868895864495	-21.2135410522827	0.432461365826377	-15.1283714170331	-17.8342088303466	-12.4225340037196	0.23	0.14	0.36	-29.6935096579084	-25.1883583428561	-20.6832070278037	-73.335167983079	-62.2086277968615	-51.0820876106441	-72.7112715260964	-61.7141211458193	-50.6727450680739	-28.8502153193661	0.296781352168366	-0.9840804695643	20.8496313177803	0.38985431003264	0.407445884535037	0.360830360997595	-0.455340199371387	-0.413407150831617	-0.524508602069652	-0.449095315086457	-0.407438815840794	-0.515366565096421	0.00213579609776173	0.00523385349998758	0.00551808038952154
161	12.1639532432449	0.26	-28.5718119772699	-36.0790773812248	-21.064546573315	0.350468537835804	-13.2632987573534	-16.0824124543722	-10.4441850603346	0.26	0.16	0.37	-25.5681735491859	-21.0862845002162	-16.6043954512465	-60.226666023916	-49.6694303109592	-39.1121945980024	-60.4002144154168	-49.8172650279484	-39.2088462821401	-28.5718119772699	0.3010938973038	0.712501584745743	21.6944692869895	0.38985431003264	0.407445884535037	0.360830360997595	-0.455340199371387	-0.413407150831617	-0.524508602069652	-0.449095315086457	-0.407438815840794	-0.515366565096421	0.00213579609776173	0.00523385349998758	0.00551808038952154
161	12.1639532432449	0.26	-27.2540332803408	-34.4244703879411	-20.0835961727406	0.329382587168078	-12.6167504021717	-15.4274864769968	-9.80601432734666	0.27	0.16	0.41	-24.0129247948595	-19.6380064253888	-15.2630880559182	-55.3956769634839	-45.3031302701012	-35.2105835767185	-54.9036862848005	-44.9018015251744	-34.8910053251539	-27.2540332803408	0.331746560977908	1.5108332151898	21.7284007245978	0.38985431003264	0.407445884535037	0.360830360997595	-0.455340199371387	-0.413407150831617	-0.524508602069652	-0.449095315086457	-0.407438815840794	-0.515366565096421	0.00213579609776173	0.00523385349998758	0.00551808038952154
161	12.1639532432449	0.26	-27.1716221097434	-34.3558041475152	-19.9874400719716	0.322959808916046	-12.0613403375927	-14.7878938093022	-9.33478686588309	0.26	0.16	0.39	-23.2836770171053	-18.9906930922938	-14.6977091674824	-54.321692875457	-44.3060001602746	-34.2903074450923	-54.1351415245334	-44.1290140570406	-34.1745727614491	-27.1716221097434	0.335311845326314	0.401494414916263	20.7099312129643	0.38985431003264	0.407445884535037	0.360830360997595	-0.455340199371387	-0.413407150831617	-0.524508602069652	-0.449095315086457	-0.407438815840794	-0.515366565096421	0.00213579609776173	0.00523385349998758	0.00551808038952154
161	12.1639532432449	0.26	-26.7691210429895	-33.7691869939791	-19.769055092	0.349107029245515	-12.9949314603205	-15.7652834278769	-10.2245794927641	0.25	0.16	0.36	-25.4258482474758	-20.957895036141	-16.4899418248062	-60.7610444034479	-50.0838193675676	-39.4065943316874	-60.9171621424544	-50.2508082893241	-39.5592266053482	-26.7691210429895	0.319444794598106	0.260879262567414	20.974284049307	0.38985431003264	0.407445884535037	0.360830360997595	-0.455340199371387	-0.413407150831617	-0.524508602069652	-0.449095315086457	-0.407438815840794	-0.515366565096421	0.00213579609776173	0.00523385349998758	0.00551808038952154
161	12.1639532432449	0.26	-25.4429725005016	-32.2014009939612	-18.684544007042	0.342165990125003	-12.6567433906345	-15.3967220343667	-9.91676474690234	0.25	0.16	0.42	-25.0030597204866	-20.5535509543234	-16.1040421881602	-60.1712952975368	-49.4632976008223	-38.7552999041078	-59.518813449432	-48.9276871575908	-38.3413930920927	-25.4429725005016	0.338875270158706	1.39902438251374	21.6475459005462	0.38985431003264	0.407445884535037	0.360830360997595	-0.455340199371387	-0.413407150831617	-0.524508602069652	-0.449095315086457	-0.407438815840794	-0.515366565096421	0.00213579609776173	0.00523385349998758	0.00551808038952154
161	12.1639532432449	0.27	-47.6299955472649	-59.7294953417758	-35.5304957527541	0.346666476684019	-15.9162887012924	-19.3277371883623	-12.5048402142225	0.26	0.17	0.39	-30.541096018419	-25.1504300139047	-19.7597640093904	-71.5065508913867	-58.8852640601021	-46.2639772288175	-71.8527112316783	-59.1876717945017	-46.5047320984958	-47.6299955472649	0.298740736469523	0.568704973416576	20.8857699323083	0.38985431003264	0.407445884535037	0.360830360997595	-0.455340199371387	-0.413407150831617	-0.524508602069652	-0.449095315086457	-0.407438815840794	-0.515366565096421	0.00213579609776173	0.00523385349998758	0.00551808038952154
161	12.1639532432449	0.27	-47.603817382483	-59.7118782313979	-35.4957565335682	0.368244209837421	-16.6182860676656	-20.0167161882274	-13.2198559471038	0.26	0.17	0.4	-31.3315573587737	-26.0120980003605	-20.6926386419473	-72.6762869729547	-60.3373358494559	-47.9983847259572	-73.9082925007376	-60.2928878616695	-47.9566075296298	-47.603817382483	0.301901610203634	0.406461361174797	20.8645567985631	0.38985431003264	0.407445884535037	0.360830360997595	-0.455340199371387	-0.413407150831617	-0.524508602069652	-0.449095315086457	-0.407438815840794	-0.515366565096421	0.00213579609776173	0.00523385349998758	0.00551808038952154
161	12.1639532432449	0.27	-45.9508061573221	-57.6625306000736	-34.2390817145706	0.326628545702903	-14.2599511994013	-17.456665199579	-11.0632371992236	0.26	0.18	0.42	-27.6475972656337	-22.5846909063791	-17.5217845471246	-64.8787550817277	-52.9979735972514	-41.1171921127751	-64.7361585997808	-52.9029476766412	-41.0558696564526	-45.9508061573221	0.301273376492069	0.263008167007363	20.7989215070634	0.38985431003264	0.407445884535037	0.360830360997595	-0.455340199371387	-0.413407150831617	-0.524508602069652	-0.449095315086457	-0.407438815840794	-0.515366565096421	0.00213579609776173	0.00523385349998758	0.00551808038952154
161	12.1639532432449	0.27	-44.8840668257777	-56.5515569178056	-33.2165767337497	0.329254109141756	-14.6015955699772	-17.8554579844556	-11.3477331554987	0.24	0.16	0.37	-29.0634070774852	-23.7670809900532	-18.4707549026213	-70.1096294979638	-57.333307069548	-44.5569846411322	-70.366221306907	-57.5851263537756	-44.7481132461484	-44.8840668257777	0.289892847335003	1.0339459034737	22.2298990409985	0.38985431003264	0.407445884535037	0.360830360997595	-0.455340199371387	-0.413407150831617	-0.524508602069652	-0.449095315086457	-0.407438815840794	-0.515366565096421	0.00213579609776173	0.00523385349998758	0.00551808038952154
161	12.1639532432449	0.27	-44.8672418389721	-56.4220571420381	-33.3124265359061	0.31160254720277	-14.0153765045281	-17.2678169892136	-10.7629360198427	0.26	0.17	0.4	-27.1816647223178	-22.0619239444745	-16.9421831666311	-63.4005000286351	-51.4588427148449	-39.5171854010546	-63.3696482153414	-51.4292082598852	-39.4941655052937	-44.8672418389721	0.302103716995861	-0.13993240053403	20.4285351456263	0.38985431003264	0.407445884535037	0.360830360997595	-0.455340199371387	-0.413407150831617	-0.524508602069652	-0.449095315086457	-0.407438815840794	-0.515366565096421	0.00213579609776173	0.00523385349998758	0.00551808038952154
161	12.1639532432449	0.27	-44.1623784096347	-55.3952068242038	-32.9295499950656	0.309750703035656	-13.9034423566961	-17.1438872351385	-10.6629974782537	0.24	0.15	0.37	-27.9849397891377	-22.6953777680249	-17.405815746912	-67.7062552062718	-54.9087848944049	-42.1113145825381	-67.3095838365572	-54.6053068122051	-41.8723103633804	-44.1623784096347	0.278831998477773	-0.366366461987722	21.3556623396619	0.38985431003264	0.407445884535037	0.360830360997595	-0.455340199371387	-0.413407150831617	-0.524508602069652	-0.449095315086457	-0.407438815840794	-0.515366565096421	0.00213579609776173	0.00523385349998758	0.00551808038952154
161	12.1639532432449	0.27	-43.7269041633518	-54.9405127909299	-32.5132955357736	0.329447734159209	-14.5464133906559	-17.786558360547	-11.3062684207648	0.24	0.15	0.37	-28.9865809730279	-23.7061482647853	-18.4257155565428	-70.0118507452584	-57.2579192973288	-44.5039878493992	-69.9453949054355	-57.1804474793972	-44.4677447780845	-43.7269041633518	0.285660870664141	-0.277778420710865	21.2391592301768	0.38985431003264	0.407445884535037	0.360830360997595	-0.455340199371387	-0.413407150831617	-0.524508602069652	-0.449095315086457	-0.407438815840794	-0.515366565096421	0.00213579609776173	0.00523385349998758	0.00551808038952154
161	12.1639532432449	0.27	-43.4514870664248	-54.5179699150846	-32.385004217765	0.311162440763065	-13.3544112834768	-16.4566487151821	-10.2521738517716	0.24	0.13	0.36	-27.2061505031335	-22.0775280281599	-16.9489055531864	-66.6936856713341	-54.1212809412556	-41.548876211177	-65.8202514070228	-53.4188179796647	-41.0193589315624	-43.4514870664248	0.279746225267977	0.443825611899094	22.728465100789	0.38985431003264	0.407445884535037	0.360830360997595	-0.455340199371387	-0.413407150831617	-0.524508602069652	-0.449095315086457	-0.407438815840794	-0.515366565096421	0.00213579609776173	0.00523385349998758	0.00551808038952154
161	12.1639532432449	0.27	-43.1155105780881	-54.117275693931	-32.1137454622452	0.37988284961619	-15.06840563358	-18.0742382450777	-12.0625730220823	0.22	0.15	0.35	-31.1152014903463	-25.9405940692853	-20.7659866482242	-79.6549265952958	-66.4079298046123	-53.1609330139287	-79.8420786984655	-66.5518838102471	-53.3103824112526	-43.1155105780881	0.275944329117701	0.991146425966979	23.5152684651814	0.38985431003264	0.407445884535037	0.360830360997595	-0.455340199371387	-0.413407150831617	-0.524508602069652	-0.449095315086457	-0.407438815840794	-0.515366565096421	0.00213579609776173	0.00523385349998758	0.00551808038952154
161	12.1639532432449	0.27	-42.5679477410513	-53.4178805814006	-31.7180149007019	0.307261564676938	-13.9112108533371	-17.1724370189235	-10.6499846877507	0.26	0.18	0.39	-27.1875339719545	-22.0243356985002	-16.861137425046	-63.7760908788647	-51.6643413302262	-39.5525917815877	-64.2379583605693	-52.0605937450275	-39.8711513379124	-42.5679477410513	0.299884937821735	1.65443597985335	22.2292725849194	0.38985431003264	0.407445884535037	0.360830360997595	-0.455340199371387	-0.413407150831617	-0.524508602069652	-0.449095315086457	-0.407438815840794	-0.515366565096421	0.00213579609776173	0.00523385349998758	0.00551808038952154
161	12.1639532432449	0.27	-42.4281257205737	-53.3751426894355	-31.4811087517118	0.377270073344666	-15.7592518079755	-18.9203992075185	-12.5981044084325	0.26	0.17	0.41	-29.7203407483921	-24.7547807282326	-19.7892207080731	-69.1782688126012	-57.6202302023513	-46.0621915921014	-69.2326738698989	-57.6551804889493	-46.1118098795902	-42.4281257205737	0.315577183182063	0.928103099228442	21.2401612173271	0.38985431003264	0.407445884535037	0.360830360997595	-0.455340199371387	-0.413407150831617	-0.524508602069652	-0.449095315086457	-0.407438815840794	-0.515366565096421	0.00213579609776173	0.00523385349998758	0.00551808038952154
161	12.1639532432449	0.27	-42.292687254535	-53.0800139923253	-31.5053605167447	0.286668022314697	-12.5984487509271	-15.7012842870648	-9.49561321478932	0.23	0.17	0.37	-26.0919578422956	-20.9357519854804	-15.7795461286653	-64.3098533759647	-51.6011542192249	-38.8924550624852	-64.6541985652965	-51.8591557976725	-39.0969266483376	-42.292687254535	0.282980476840001	0.0792811827595225	21.5263599323288	0.38985431003264	0.407445884535037	0.360830360997595	-0.455340199371387	-0.413407150831617	-0.524508602069652	-0.449095315086457	-0.407438815840794	-0.515366565096421	0.00213579609776173	0.00523385349998758	0.00551808038952154
161	12.1639532432449	0.27	-42.2454783860089	-53.0937870911267	-31.3971696808912	0.267643336402776	-13.5391049079497	-17.0358060560253	-10.0424037598741	0.24	0.18	0.35	-27.7166108984669	-22.0276106345108	-16.3386103705546	-66.8294966092575	-53.1123424722359	-39.3951883352143	-67.7745262239718	-53.8678405324132	-39.9480080492169	-42.2454783860089	0.302704813929232	1.34450754343906	21.8741688281654	0.38985431003264	0.407445884535037	0.360830360997595	-0.455340199371387	-0.413407150831617	-0.524508602069652	-0.449095315086457	-0.407438815840794	-0.515366565096421	0.00213579609776173	0.00523385349998758	0.00551808038952154
161	12.1639532432449	0.27	-42.1569578948272	-53.0977559834617	-31.2161598061927	0.451658650468181	-16.6835719297315	-19.5536574103676	-13.8134864490954	0.26	0.15	0.39	-30.6210920609153	-26.1265287226696	-21.6319653844239	-71.060901560426	-60.6305837160849	-50.2002658717437	-70.6664297002106	-60.2809321710223	-49.9080530670131	-42.1569578948272	0.292384199333835	-0.802857107814447	20.6622013690781	0.38985431003264	0.407445884535037	0.360830360997595	-0.455340199371387	-0.413407150831617	-0.524508602069652	-0.449095315086457	-0.407438815840794	-0.515366565096421	0.00213579609776173	0.00523385349998758	0.00551808038952154
161	12.1639532432449	0.27	-42.121609640025	-52.9467276983525	-31.2964915816975	0.342591183968166	-15.0526526665805	-18.3082311730005	-11.7970741601606	0.27	0.17	0.4	-28.2600820425038	-23.2348606097027	-18.2096391769015	-64.6693638422556	-53.1698263413756	-41.6702888404956	-64.4611975137139	-52.9831738316056	-41.5329323651687	-42.121609640025	0.320677485342784	0.16358111377264	20.1693031349933	0.38985431003264	0.407445884535037	0.360830360997595	-0.455340199371387	-0.413407150831617	-0.524508602069652	-0.449095315086457	-0.407438815840794	-0.515366565096421	0.00213579609776173	0.00523385349998758	0.00551808038952154
161	12.1639532432449	0.27	-42.120638252942	-52.9344465754306	-31.3068299304533	0.378908843207317	-14.6323077012162	-17.5571913126987	-11.7074240897338	0.24	0.17	0.36	-28.7545085391084	-23.9642440096424	-19.1739794801763	-69.8056668024491	-58.1766170767442	-46.5475673510392	-70.4662921075976	-58.7567606665149	-46.9919964226936	-42.120638252942	0.286675053720506	0.355759404622971	21.6147466013142	0.38985431003264	0.407445884535037	0.360830360997595	-0.455340199371387	-0.413407150831617	-0.524508602069652	-0.449095315086457	-0.407438815840794	-0.515366565096421	0.00213579609776173	0.00523385349998758	0.00551808038952154
161	12.1639532432449	0.27	-42.0055667393246	-52.7947934302406	-31.2163400484085	0.362010315733635	-15.3382322442666	-18.5173537439251	-12.159110744608	0.25	0.17	0.38	-30.0743091792952	-24.9110507449932	-19.7477923106911	-72.3843848220628	-59.9571904610505	-47.5299961000381	-72.8183984072893	-60.3073791539646	-47.7913155129261	-42.0055667393246	0.303541162712535	2.55139597602799	23.4047837439063	0.38985431003264	0.407445884535037	0.360830360997595	-0.455340199371387	-0.413407150831617	-0.524508602069652	-0.449095315086457	-0.407438815840794	-0.515366565096421	0.00213579609776173	0.00523385349998758	0.00551808038952154
161	12.1639532432449	0.27	-41.615013701282	-52.178213742762	-31.0518136598021	0.32377950156743	-13.4726407832683	-16.5125294810983	-10.4327520854384	0.27	0.17	0.37	-25.3922958500589	-20.7176787203874	-16.0430615907159	-57.8965687454967	-47.2380487910565	-36.5795288366163	-58.3729134998206	-23.8832290649418	-36.8737399045027	-41.615013701282	0.304200336115183	0.312285732763983	20.8639126110023	0.38985431003264	0.407445884535037	0.360830360997595	-0.455340199371387	-0.413407150831617	-0.524508602069652	-0.449095315086457	-0.407438815840794	-0.515366565096421	0.00213579609776173	0.00523385349998758	0.00551808038952154
161	12.1639532432449	0.27	-41.5284172570297	-52.1938508744548	-30.8629836396045	0.379693181864399	-15.1041511854996	-18.1183275754136	-12.0899747955856	0.28	0.16	0.42	-27.771493691741	-23.1514105052618	-18.5313273187826	-63.125339527693	-52.6237682751745	-42.122197022656	-62.4049041569188	-52.0413314567093	-41.6639104770679	-41.5284172570297	0.31104347145921	0.497286420888348	20.9158156106828	0.38985431003264	0.407445884535037	0.360830360997595	-0.455340199371387	-0.413407150831617	-0.524508602069652	-0.449095315086457	-0.407438815840794	-0.515366565096421	0.00213579609776173	0.00523385349998758	0.00551808038952154
161	12.1639532432449	0.27	-41.5112232516791	-52.1110264729135	-30.9114200304446	0.33532629718337	-15.0035447210784	-18.3015381070241	-11.7055513351328	0.25	0.17	0.37	-29.3850792804845	-24.0897977284202	-18.7945161763559	-69.9068598655281	-57.3094289763584	-44.7119980871887	-70.5410418937211	-57.8497823095344	-45.1224694150521	-41.5112232516791	0.30366244879599	-1.17481684461246	19.5335685275664	0.38985431003264	0.407445884535037	0.360830360997595	-0.455340199371387	-0.413407150831617	-0.524508602069652	-0.449095315086457	-0.407438815840794	-0.515366565096421	0.00213579609776173	0.00523385349998758	0.00551808038952154
161	12.1639532432449	0.27	-41.393258813453	-52.0944352168571	-30.6920824100489	0.359752275116576	-15.76750569204	-19.0516384545685	-12.4833729295114	0.24	0.16	0.34	-31.5945814756193	-26.1482887386512	-20.7019960016831	-77.704804543201	-64.3100041424508	-50.9152037417005	-78.3430394369405	-64.8419985949024	-51.3275216079151	-41.393258813453	0.290074172018244	2.04535685997453	23.3736574393335	0.38985431003264	0.407445884535037	0.360830360997595	-0.455340199371387	-0.413407150831617	-0.524508602069652	-0.449095315086457	-0.407438815840794	-0.515366565096421	0.00213579609776173	0.00523385349998758	0.00551808038952154
161	12.1639532432449	0.27	-41.3315797881824	-51.8856413237168	-30.777518252648	0.316967862467587	-13.2020780661267	-16.2278815013275	-10.1762746309259	0.24	0.15	0.38	-26.5415113506486	-21.5926585867407	-16.6438058228329	-64.3434587014619	-52.3461651326336	-40.3488715638052	-63.8485880692604	-51.9483922395505	-40.0265994722633	-41.3315797881824	0.285577180957497	-0.492567717145149	21.088951305733	0.38985431003264	0.407445884535037	0.360830360997595	-0.455340199371387	-0.413407150831617	-0.524508602069652	-0.449095315086457	-0.407438815840794	-0.515366565096421	0.00213579609776173	0.00523385349998758	0.00551808038952154
161	12.1639532432449	0.27	-41.0446043028309	-51.4787585508084	-30.6104500548534	0.379409055319731	-14.7908817432739	-17.7443234097413	-11.8374400768066	0.25	0.14	0.4	-28.8057975984427	-24.0112364929818	-19.2166753875208	-69.2992348434538	-57.7647715159536	-46.2303081884535	-68.0133989982763	-56.7297786026022	-45.4008844766645	-41.0446043028309	0.292916873395025	1.35281981698667	23.2348889172899	0.38985431003264	0.407445884535037	0.360830360997595	-0.455340199371387	-0.413407150831617	-0.524508602069652	-0.449095315086457	-0.407438815840794	-0.515366565096421	0.00213579609776173	0.00523385349998758	0.00551808038952154
161	12.1639532432449	0.27	-40.9516657309511	-51.3929297365644	-30.5104017253379	0.382029407412399	-15.2149214168009	-18.2361993739603	-12.1936434596414	0.25	0.16	0.37	-29.6293492102511	-24.7205138867168	-19.8116785631825	-71.3421709301921	-59.5225738734135	-47.7029768166349	-71.4250792050311	-59.5883053289613	-47.7624276202466	-40.9516657309511	0.300581719623833	0.724218887983711	21.9075259185945	0.38985431003264	0.407445884535037	0.360830360997595	-0.455340199371387	-0.413407150831617	-0.524508602069652	-0.449095315086457	-0.407438815840794	-0.515366565096421	0.00213579609776173	0.00523385349998758	0.00551808038952154
161	12.1639532432449	0.27	-40.8808095524942	-51.3472865853844	-30.414332519604	0.287012976006792	-12.8329457809953	-15.9908711924332	-9.67502036955735	0.25	0.15	0.36	-25.7147089071698	-20.636490733284	-15.5582725593983	-61.2704910485052	-49.1706099147674	-37.0707287810296	-61.1851904259274	-49.0960291797031	-37.0119531757549	-40.8808095524942	0.291925336008366	0.632001520818523	21.8251983954457	0.38985431003264	0.407445884535037	0.360830360997595	-0.455340199371387	-0.413407150831617	-0.524508602069652	-0.449095315086457	-0.407438815840794	-0.515366565096421	0.00213579609776173	0.00523385349998758	0.00551808038952154
161	12.1639532432449	0.27	-40.7730054799789	-51.1642654580436	-30.3817455019143	0.339844078793723	-14.1086817026067	-17.1788013788052	-11.0385620264083	0.25	0.15	0.36	-27.6380691515811	-22.6987152325648	-17.7593613135486	-65.8847761419922	-54.1101393012041	-42.335502460416	-65.6637547602177	-53.9763435146582	-42.2087372044154	-40.7730054799789	0.295690175499528	-0.013026438104919	21.2847987985959	0.38985431003264	0.407445884535037	0.360830360997595	-0.455340199371387	-0.413407150831617	-0.524508602069652	-0.449095315086457	-0.407438815840794	-0.515366565096421	0.00213579609776173	0.00523385349998758	0.00551808038952154
161	12.1639532432449	0.27	-40.636435719398	-51.1111896879932	-30.1616817508027	0.31366937328761	-13.3108741793232	-16.3850073092422	-10.2367410494041	0.24	0.16	0.38	-27.0061866140604	-21.9393220459726	-16.8724574778848	-65.995733869083	-53.6137026565714	-41.2316714440598	-65.9990959577109	-53.5855003416312	-41.207813326857	-40.636435719398	0.289653200125509	1.5911438311032	22.8666045939458	0.38985431003264	0.407445884535037	0.360830360997595	-0.455340199371387	-0.413407150831617	-0.524508602069652	-0.449095315086457	-0.407438815840794	-0.515366565096421	0.00213579609776173	0.00523385349998758	0.00551808038952154
161	12.1639532432449	0.27	-40.1797175737861	-50.5020644047506	-29.8573707428216	0.370780622710696	-14.4924662042772	-17.4400780106364	-11.544854397918	0.22	0.14	0.38	-30.0016855508466	-24.9309901969372	-19.8602948430278	-76.7432281636533	-63.7725725705223	-50.8019169773913	-75.8741749810126	-63.0561214613969	-50.2274962910106	-40.1797175737861	0.278362697050506	-1.46111080217181	20.9455232483401	0.38985431003264	0.407445884535037	0.360830360997595	-0.455340199371387	-0.413407150831617	-0.524508602069652	-0.449095315086457	-0.407438815840794	-0.515366565096421	0.00213579609776173	0.00523385349998758	0.00551808038952154
161	12.1639532432449	0.27	-39.9315682755555	-50.0558050704655	-29.8073314806456	0.278255716183372	-13.4604232405235	-16.8450735569479	-10.0757729240991	0.24	0.16	0.36	-27.8570947481434	-22.2598188303378	-16.6625429125322	-68.3119691062049	-54.5861680837733	-40.8603670613417	-68.7314459361358	-54.9476204837485	-41.1171993541828	-39.9315682755555	0.295130256880641	-0.312610592270334	20.706120971585	0.38985431003264	0.407445884535037	0.360830360997595	-0.455340199371387	-0.413407150831617	-0.524508602069652	-0.449095315086457	-0.407438815840794	-0.515366565096421	0.00213579609776173	0.00523385349998758	0.00551808038952154
161	12.1639532432449	0.27	-39.8217017714507	-49.9661224172886	-29.6772811256129	0.317317345833085	-13.2322426493799	-16.2625134807215	-10.2019718180384	0.26	0.15	0.38	-25.6978789524502	-20.909471975308	-16.1210649981658	-60.167841799713	-48.9564840839096	-37.7451263681061	-59.8144662640716	-48.6798946200311	-37.5132209772692	-39.8217017714507	0.303992735747479	-0.448644780282187	20.4448050134079	0.38985431003264	0.407445884535037	0.360830360997595	-0.455340199371387	-0.413407150831617	-0.524508602069652	-0.449095315086457	-0.407438815840794	-0.515366565096421	0.00213579609776173	0.00523385349998758	0.00551808038952154
161	12.1639532432449	0.27	-39.5218794358316	-49.5650905888324	-29.4786682828307	0.346936989188676	-13.3840226073338	-16.2510006284314	-10.5170445862361	0.23	0.15	0.38	-27.1659477415128	-22.3733705410083	-17.5807933405038	-67.3767354772296	-55.4902292759697	-43.6037230747098	-66.9904239186628	-55.1616891871138	-43.3472772264266	-39.5218794358316	0.285343621094307	0.0314699664508028	21.8993321777809	0.38985431003264	0.407445884535037	0.360830360997595	-0.455340199371387	-0.413407150831617	-0.524508602069652	-0.449095315086457	-0.407438815840794	-0.515366565096421	0.00213579609776173	0.00523385349998758	0.00551808038952154
161	12.1639532432449	0.27	-39.4040544114818	-49.4573699132733	-29.3507389096903	0.2598926644939	-12.5000321009559	-15.7934506969025	-9.20661350500927	0.25	0.17	0.37	-25.3254170717493	-20.044291297851	-14.7631655239528	-60.1707279081089	-47.6232866916637	-35.0758454752185	-60.5057456574743	-47.8887014353297	-35.2699977044384	-39.4040544114818	0.286293512204066	-0.896952353822614	20.4934134189424	0.38985431003264	0.407445884535037	0.360830360997595	-0.455340199371387	-0.413407150831617	-0.524508602069652	-0.449095315086457	-0.407438815840794	-0.515366565096421	0.00213579609776173	0.00523385349998758	0.00551808038952154
161	12.1639532432449	0.27	-39.1707815465723	-49.1934620071453	-29.1481010859994	0.385768279227774	-15.2156530737573	-18.21328925926	-12.2180168882547	0.25	0.15	0.37	-29.3238376233383	-24.4975706318978	-19.6713036404573	-69.955120323395	-58.4415492677995	-46.9279782122041	-69.8470020339216	-58.3864890287814	-46.8639730327491	-39.1707815465723	0.30112313137758	0.424450362363712	21.3417362872534	0.38985431003264	0.407445884535037	0.360830360997595	-0.455340199371387	-0.413407150831617	-0.524508602069652	-0.449095315086457	-0.407438815840794	-0.515366565096421	0.00213579609776173	0.00523385349998758	0.00551808038952154
161	12.1639532432449	0.27	-39.1129359909694	-49.099610958223	-29.1262610237158	0.32025673517685	-14.9942340845903	-18.4048519977935	-11.5836161713871	0.25	0.17	0.38	-29.5074299048515	-24.03938435805	-18.5713388112486	-70.093691733576	-57.1045733936003	-44.1154550536247	-70.6352748268893	-57.5127724570542	-44.441570123505	-39.1129359909694	0.305755134759003	-0.662682959062395	19.7206253667358	0.38985431003264	0.407445884535037	0.360830360997595	-0.455340199371387	-0.413407150831617	-0.524508602069652	-0.449095315086457	-0.407438815840794	-0.515366565096421	0.00213579609776173	0.00523385349998758	0.00551808038952154
161	12.1639532432449	0.27	-38.8902220205102	-48.773947673608	-29.0064963674124	0.381760863064993	-14.5823299830414	-17.4796397359326	-11.6850202301501	0.25	0.17	0.38	-28.0415879010137	-23.393599307453	-18.7456107138924	-66.6535474436255	-55.605495195945	-44.5574429482644	-66.9687111293117	-55.8647596517345	-44.744091671314	-38.8902220205102	0.303855624722997	0.186232355546912	20.7129550964037	0.38985431003264	0.407445884535037	0.360830360997595	-0.455340199371387	-0.413407150831617	-0.524508602069652	-0.449095315086457	-0.407438815840794	-0.515366565096421	0.00213579609776173	0.00523385349998758	0.00551808038952154
161	12.1639532432449	0.27	-38.7863870177746	-48.7077238091041	-28.8650502264451	0.355808099315332	-15.5376672230622	-18.801823870846	-12.2735105752785	0.22	0.15	0.35	-32.0148788265622	-26.4568233811139	-20.8987679356657	-80.9853706230035	-66.9256210099776	-52.8658713969517	-81.2047217432711	-67.112433065908	-53.0313051305676	-38.7863870177746	0.282923494234391	-1.03784369051634	20.7648267421099	0.38985431003264	0.407445884535037	0.360830360997595	-0.455340199371387	-0.413407150831617	-0.524508602069652	-0.449095315086457	-0.407438815840794	-0.515366565096421	0.00213579609776173	0.00523385349998758	0.00551808038952154
161	12.1639532432449	0.27	-38.6887589062747	-48.6714130890807	-28.7061047234687	0.359082343511537	-13.6674013538381	-16.5182588042408	-10.8165439034354	0.25	0.17	0.38	-26.326958325568	-21.78323454824	-17.2395107709119	-62.1693385989709	-51.4396409818115	-40.709943364652	-62.4171133352858	-51.6738653406593	-40.8757828447048	-38.6887589062747	0.30035863750418	0.0881450245859497	20.9782069002288	0.38985431003264	0.407445884535037	0.360830360997595	-0.455340199371387	-0.413407150831617	-0.524508602069652	-0.449095315086457	-0.407438815840794	-0.515366565096421	0.00213579609776173	0.00523385349998758	0.00551808038952154
161	12.1639532432449	0.27	-38.6092721716944	-48.4206962334751	-28.7978481099137	0.300085626064426	-13.272739371849	-16.4375365859725	-10.1079421577255	0.23	0.15	0.35	-27.525559173845	-22.2259321564416	-16.9263051390381	-68.3944575455264	-55.2261468580058	-42.0578361704852	-68.2859731725372	-55.1353909041538	-42.0004883466333	-38.6092721716944	0.283588256949876	0.0743772053754257	22.0060884703583	0.38985431003264	0.407445884535037	0.360830360997595	-0.455340199371387	-0.413407150831617	-0.524508602069652	-0.449095315086457	-0.407438815840794	-0.515366565096421	0.00213579609776173	0.00523385349998758	0.00551808038952154
161	12.1639532432449	0.27	-38.1514230276276	-48.026012790302	-28.2768332649532	0.296276331893987	-13.5655236758933	-16.8297076221345	-10.3013397296521	0.23	0.16	0.34	-28.3665050373924	-22.8647166265083	-17.3629282156243	-70.9747615905233	-57.2089444667972	-43.4431273430711	-71.4635412781801	-57.6362990049763	-43.7411196733874	-38.1514230276276	0.294229295702028	1.22410920447204	22.729542580245	0.38985431003264	0.407445884535037	0.360830360997595	-0.455340199371387	-0.413407150831617	-0.524508602069652	-0.449095315086457	-0.407438815840794	-0.515366565096421	0.00213579609776173	0.00523385349998758	0.00551808038952154
161	12.1639532432449	0.27	-38.1331732487411	-47.9267927049343	-28.339553792548	0.33678153934186	-14.0647974207612	-17.1463750105666	-10.9832198309557	0.25	0.15	0.38	-27.6418073514347	-22.6739716413556	-17.7061359312766	-66.0289124907099	-54.1620766793385	-42.2952408679671	-65.7249164580132	-53.8951978518848	-42.0744424331832	-38.1331732487411	0.304699265164473	0.313634916062846	21.1986352134299	0.38985431003264	0.407445884535037	0.360830360997595	-0.455340199371387	-0.413407150831617	-0.524508602069652	-0.449095315086457	-0.407438815840794	-0.515366565096421	0.00213579609776173	0.00523385349998758	0.00551808038952154
161	12.1639532432449	0.27	-38.087408823608	-47.8234385219496	-28.3513791252665	0.33749178933042	-13.630357121619	-16.6120075359958	-10.6487067072422	0.24	0.15	0.37	-27.3058575288414	-22.4047929681996	-17.5037284075579	-66.5394399917518	-54.5964313942715	-42.6534227967912	-66.372701779476	-54.46144511689	-42.5448933533793	-38.087408823608	0.291055268777032	1.5627840566027	23.0527176280384	0.38985431003264	0.407445884535037	0.360830360997595	-0.455340199371387	-0.413407150831617	-0.524508602069652	-0.449095315086457	-0.407438815840794	-0.515366565096421	0.00213579609776173	0.00523385349998758	0.00551808038952154
161	12.1639532432449	0.27	-37.9640975259615	-47.7887772173386	-28.1394178345844	0.364853888680631	-14.9358511612392	-18.0126051386858	-11.8590971837926	0.23	0.16	0.37	-29.9829101946368	-24.8614945256369	-19.7400788566371	-74.0300809341177	-61.3849169386248	-48.7397529431319	-74.3382592547811	-61.6402657267738	-48.9458393213087	-37.9640975259615	0.291374503105208	2.05342670567213	23.5599886373192	0.38985431003264	0.407445884535037	0.360830360997595	-0.455340199371387	-0.413407150831617	-0.524508602069652	-0.449095315086457	-0.407438815840794	-0.515366565096421	0.00213579609776173	0.00523385349998758	0.00551808038952154
161	12.1639532432449	0.27	-37.9056625607186	-47.5723129249147	-28.2390121965225	0.317495695222008	-14.3911123657835	-17.6854158269231	-11.0968089046438	0.23	0.16	0.36	-29.6497937637807	-24.1268578501447	-18.6039219365088	-73.7640198087039	-60.0238246025805	-46.2836293964572	-74.2096746052558	-60.338062832106	-46.5219554155597	-37.9056625607186	0.299870659815988	-0.354737842249673	20.7569810522435	0.38985431003264	0.407445884535037	0.360830360997595	-0.455340199371387	-0.413407150831617	-0.524508602069652	-0.449095315086457	-0.407438815840794	-0.515366565096421	0.00213579609776173	0.00523385349998758	0.00551808038952154
161	12.1639532432449	0.27	-37.7835915644863	-47.408177340439	-28.1590057885335	0.326239661082765	-13.1524801701651	-16.1035362313367	-10.2014241089934	0.26	0.16	0.41	-25.6425786878465	-20.9434439031782	-16.24430911851	-60.4980588491451	-49.4114775733834	-38.3248962976217	-60.1352270605767	-49.1251848685905	-38.0935423967332	-37.7835915644863	0.29985122538563	-0.195320942137735	20.8918722434178	0.38985431003264	0.407445884535037	0.360830360997595	-0.455340199371387	-0.413407150831617	-0.524508602069652	-0.449095315086457	-0.407438815840794	-0.515366565096421	0.00213579609776173	0.00523385349998758	0.00551808038952154
161	12.1639532432449	0.27	-37.665349695104	-47.2611307168984	-28.0695686733095	0.378889691809664	-14.7704760153597	-17.7230985287129	-11.8178535020065	0.25	0.16	0.38	-28.3777531570076	-23.6500926571229	-18.9224321572383	-67.3226602673539	-56.1068786678678	-44.8910970683818	-67.5008242644596	-56.2509052375031	-45.0101515501778	-37.665349695104	0.301044818777267	-0.110320951562641	20.9594303459175	0.38985431003264	0.407445884535037	0.360830360997595	-0.455340199371387	-0.413407150831617	-0.524508602069652	-0.449095315086457	-0.407438815840794	-0.515366565096421	0.00213579609776173	0.00523385349998758	0.00551808038952154
161	12.1639532432449	0.27	-37.6175917957881	-47.2218781039092	-28.0133054876669	0.343489170959853	-14.1155191776188	-17.1623387732304	-11.0686995820073	0.27	0.17	0.43	-26.4031532554675	-21.7158174682162	-17.0284816809649	-60.2267952703227	-49.5347688259592	-38.8427423815956	-59.6399818092002	-49.0557576982461	-38.4621631642257	-37.6175917957881	0.324909926573613	-1.36019519850084	18.4150403666008	0.38985431003264	0.407445884535037	0.360830360997595	-0.455340199371387	-0.413407150831617	-0.524508602069652	-0.449095315086457	-0.407438815840794	-0.515366565096421	0.00213579609776173	0.00523385349998758	0.00551808038952154
161	12.1639532432449	0.27	-37.5627694327974	-47.321475357445	-27.8040635081499	0.325736919084152	-13.9032004964185	-17.0262685321607	-10.7801324606763	0.25	0.17	0.36	-27.5037209229839	-22.4588109642165	-17.4139010054492	-65.8339927165942	-53.7582969803195	-41.6826012440449	-66.3730329853084	-54.1960377508359	-42.0252976591454	-37.5627694327974	0.297011906471071	-0.367422586726911	20.8833294893634	0.38985431003264	0.407445884535037	0.360830360997595	-0.455340199371387	-0.413407150831617	-0.524508602069652	-0.449095315086457	-0.407438815840794	-0.515366565096421	0.00213579609776173	0.00523385349998758	0.00551808038952154
161	12.1639532432449	0.27	-37.494905879068	-47.1007778448652	-27.8890339132708	0.357092330256103	-14.8368642684046	-17.9450833868236	-11.7286451499855	0.26	0.18	0.38	-28.3596190284145	-23.4475264983836	-18.5354339683527	-66.4067764799128	-54.9046392204671	-43.4025019610214	-67.0194697326032	-55.405463555002	-43.7956816984269	-37.494905879068	0.314130439255433	-0.171015340181051	20.1163465842202	0.38985431003264	0.407445884535037	0.360830360997595	-0.455340199371387	-0.413407150831617	-0.524508602069652	-0.449095315086457	-0.407438815840794	-0.515366565096421	0.00213579609776173	0.00523385349998758	0.00551808038952154
161	12.1639532432449	0.27	-37.4362193761196	-47.0552790700867	-27.8171596821525	0.339976772797776	-13.9764570922742	-17.0169048334242	-10.9360093511242	0.24	0.16	0.38	-27.9544035488479	-22.9597289028248	-17.9650542568018	-68.076890283168	-55.9134428576748	-43.7499954321817	-67.9667153007501	-55.8418850898459	-43.6822334641623	-37.4362193761196	0.300531148251678	-0.38162784214965	20.8656686234028	0.38985431003264	0.407445884535037	0.360830360997595	-0.455340199371387	-0.413407150831617	-0.524508602069652	-0.449095315086457	-0.407438815840794	-0.515366565096421	0.00213579609776173	0.00523385349998758	0.00551808038952154
161	12.1639532432449	0.27	-37.4286469754108	-46.975449035395	-27.8818449154265	0.333284488760436	-13.2976014657115	-16.2340439787424	-10.3611589526806	0.23	0.14	0.35	-27.0071653295484	-22.1220616219333	-17.2369579143182	-66.6431529470638	-54.5886218781304	-42.5340908091971	-66.2574797241441	-54.2656378266032	-42.2851625218508	-37.4286469754108	0.280863200989641	1.41338978805883	23.6844222316034	0.38985431003264	0.407445884535037	0.360830360997595	-0.455340199371387	-0.413407150831617	-0.524508602069652	-0.449095315086457	-0.407438815840794	-0.515366565096421	0.00213579609776173	0.00523385349998758	0.00551808038952154
161	12.1639532432449	0.27	-37.3928653039503	-46.8870691164749	-27.8986614914256	0.350271869390396	-14.3936222309598	-17.4543081591315	-11.3329363027881	0.24	0.16	0.36	-28.405619388544	-23.4245752388202	-18.4435310890965	-68.5108932468211	-56.497221609122	-44.4835499714229	-68.8947114199115	-56.8394213486718	-44.7329764570982	-37.3928653039503	0.301251578595995	-0.284758494958999	20.6348889535513	0.38985431003264	0.407445884535037	0.360830360997595	-0.455340199371387	-0.413407150831617	-0.524508602069652	-0.449095315086457	-0.407438815840794	-0.515366565096421	0.00213579609776173	0.00523385349998758	0.00551808038952154
161	12.1639532432449	0.27	-37.2462644767554	-46.7091636933172	-27.7833652601936	0.364179941342892	-14.3885382305647	-17.3568617839341	-11.4202146771952	0.26	0.16	0.39	-27.2942177576685	-22.6264344654218	-17.9586511731752	-63.599652951189	-52.7230123354366	-41.8463717196843	-63.3782003704649	-52.5289827575042	-41.6691881266136	-37.2462644767554	0.312863695720009	0.616627316097908	21.1692004308799	0.38985431003264	0.407445884535037	0.360830360997595	-0.455340199371387	-0.413407150831617	-0.524508602069652	-0.449095315086457	-0.407438815840794	-0.515366565096421	0.00213579609776173	0.00523385349998758	0.00551808038952154
161	12.1639532432449	0.27	-36.6761272146064	-46.1016241292913	-27.2506302999216	0.329665892891508	-13.6239703007937	-16.6571476181738	-10.5907929834136	0.25	0.16	0.38	-27.0579892226522	-22.1308743861048	-17.2037595495574	-65.1365396845571	-53.2755248678145	-41.4145100510719	-65.2800426478811	-53.3678120088767	-41.493261875915	-36.6761272146064	0.306534341077516	-0.735184437319657	20.0008594558515	0.38985431003264	0.407445884535037	0.360830360997595	-0.455340199371387	-0.413407150831617	-0.524508602069652	-0.449095315086457	-0.407438815840794	-0.515366565096421	0.00213579609776173	0.00523385349998758	0.00551808038952154
161	12.1639532432449	0.27	-36.278594066788	-45.5173087626807	-27.0398793708953	0.34418938357923	-13.9967789577722	-17.0132839738407	-10.9802739417037	0.25	0.18	0.37	-27.3089831060537	-22.4670205167145	-17.6250579273752	-64.9494517106793	-53.4337239312918	-41.9179961519044	-65.679314774801	-54.0178772774585	-42.4083106720611	-36.278594066788	0.312060730677165	0.306533559967057	20.5169213560314	0.38985431003264	0.407445884535037	0.360830360997595	-0.455340199371387	-0.413407150831617	-0.524508602069652	-0.449095315086457	-0.407438815840794	-0.515366565096421	0.00213579609776173	0.00523385349998758	0.00551808038952154
161	12.1639532432449	0.27	-35.8651898339396	-45.0485537624615	-26.6818259054176	0.36939086918714	-14.497986755508	-17.4555239121684	-11.5404495988476	0.24	0.16	0.36	-28.4064598304258	-23.5934756507244	-18.7804914710231	-68.5101061629466	-56.9022515031152	-45.2943968432838	-68.6945285929291	-57.0768810702724	-45.4294199411038	-35.8651898339396	0.289759084118833	-1.17280930564371	20.3658673084091	0.38985431003264	0.407445884535037	0.360830360997595	-0.455340199371387	-0.413407150831617	-0.524508602069652	-0.449095315086457	-0.407438815840794	-0.515366565096421	0.00213579609776173	0.00523385349998758	0.00551808038952154
161	12.1639532432449	0.27	-35.7711709478018	-44.8569147125404	-26.6854271830633	0.348137912895231	-13.7240970366935	-16.6561475114939	-10.7920465618931	0.24	0.16	0.36	-27.2732853106814	-22.4722561957935	-17.6712270809056	-66.1959290640497	-54.5431861288562	-42.8904431936627	-66.3677572174685	-54.6987858984537	-43.000568797371	-35.7711709478018	0.304286850014927	-1.03782778152155	20.367080161376	0.38985431003264	0.407445884535037	0.360830360997595	-0.455340199371387	-0.413407150831617	-0.524508602069652	-0.449095315086457	-0.407438815840794	-0.515366565096421	0.00213579609776173	0.00523385349998758	0.00551808038952154
161	12.1639532432449	0.27	-35.7463391098345	-44.8532581423527	-26.6394200773163	0.350930685328178	-13.5002979772078	-16.3668754430596	-10.633720511356	0.27	0.17	0.42	-25.4414057593849	-20.985469090033	-16.529532420681	-58.6156566120428	-48.3494136156473	-38.0831706192518	-58.4010271853784	-48.1867960449838	-37.9617462399637	-35.7463391098345	0.321360359207579	-1.22696879532717	18.8743014510227	0.38985431003264	0.407445884535037	0.360830360997595	-0.455340199371387	-0.413407150831617	-0.524508602069652	-0.449095315086457	-0.407438815840794	-0.515366565096421	0.00213579609776173	0.00523385349998758	0.00551808038952154
161	12.1639532432449	0.27	-35.5855337099972	-44.6257491601013	-26.5453182598932	0.435730231239876	-16.8275121331886	-19.817296861479	-13.8377274048981	0.26	0.17	0.37	-31.4500478980095	-26.7052598693129	-21.9604718406163	-73.9506184736497	-62.7938784144178	-51.637138355186	-74.6003244098844	-63.3169182276846	-52.0758358818244	-35.5855337099972	0.316830967620091	-1.46192635028234	18.8223724785533	0.38985431003264	0.407445884535037	0.360830360997595	-0.455340199371387	-0.413407150831617	-0.524508602069652	-0.449095315086457	-0.407438815840794	-0.515366565096421	0.00213579609776173	0.00523385349998758	0.00551808038952154
161	12.1639532432449	0.27	-35.5648468412807	-44.6901463962879	-26.4395472862735	0.372800519592459	-13.2985917411395	-15.991711744276	-10.6054717380031	0.29	0.18	0.38	-23.9297397291623	-19.8997983592196	-15.8698569892769	-53.1759438489335	-44.2207300259678	-35.2655162030021	-53.6476473732168	-44.6386155890734	-35.610556227926	-35.5648468412807	0.314207394735745	0.760946284298546	20.9194821869089	0.38985431003264	0.407445884535037	0.360830360997595	-0.455340199371387	-0.413407150831617	-0.524508602069652	-0.449095315086457	-0.407438815840794	-0.515366565096421	0.00213579609776173	0.00523385349998758	0.00551808038952154
161	12.1639532432449	0.27	-35.5046116278795	-44.6553208435123	-26.3539024122467	0.354185928452142	-13.9977461037773	-16.9488307982069	-11.0466614093477	0.26	0.17	0.38	-26.5776707461428	-21.9500384164349	-17.322406086727	-61.758951294713	-51.0056493071133	-40.2523473195136	-61.9577238839563	-51.1374275504921	-40.3571498386179	-35.5046116278795	0.310699818192554	-1.03899701262901	19.3853292786403	0.38985431003264	0.407445884535037	0.360830360997595	-0.455340199371387	-0.413407150831617	-0.524508602069652	-0.449095315086457	-0.407438815840794	-0.515366565096421	0.00213579609776173	0.00523385349998758	0.00551808038952154
161	12.1639532432449	0.27	-35.4329006870314	-44.6319254309285	-26.2338759431342	0.377346670773482	-15.8533489610187	-19.0328529692253	-12.6738449528121	0.22	0.16	0.38	-32.4025979214467	-26.9896317132735	-21.5766655051002	-81.9506450340712	-68.2605059476055	-54.5703668611398	-81.87577003467	-68.2210460610839	-54.5139701679661	-35.4329006870314	0.302705274599813	-0.797205081292129	20.3198467221407	0.38985431003264	0.407445884535037	0.360830360997595	-0.455340199371387	-0.413407150831617	-0.524508602069652	-0.449095315086457	-0.407438815840794	-0.515366565096421	0.00213579609776173	0.00523385349998758	0.00551808038952154
161	12.1639532432449	0.27	-35.3042858530168	-44.4359470382506	-26.172624667783	0.428606146179554	-15.5719679641795	-18.3791304288121	-12.7648054995469	0.23	0.15	0.35	-30.6808700022936	-25.9947839556058	-21.308697908918	-75.9829281836385	-64.3775682469349	-52.7722083102313	-75.9750204559797	-64.3464031004332	-52.7466729719263	-35.3042858530168	0.29127972123261	1.33951326369579	23.3639844406922	0.38985431003264	0.407445884535037	0.360830360997595	-0.455340199371387	-0.413407150831617	-0.524508602069652	-0.449095315086457	-0.407438815840794	-0.515366565096421	0.00213579609776173	0.00523385349998758	0.00551808038952154
161	12.1639532432449	0.27	-35.1954268004216	-44.1997575909105	-26.1910960099328	0.378321666691803	-16.3720417669977	-19.6487710637282	-13.0953124702672	0.25	0.17	0.38	-31.8367342608631	-26.527478047004	-21.218221833145	-76.4420411616027	-63.6941764242254	-50.946311686848	-76.8621575963709	-64.081276315658	-51.2588503928484	-35.1954268004216	0.318458577880493	-0.9774259572284	19.2163687899858	0.38985431003264	0.407445884535037	0.360830360997595	-0.455340199371387	-0.413407150831617	-0.524508602069652	-0.449095315086457	-0.407438815840794	-0.515366565096421	0.00213579609776173	0.00523385349998758	0.00551808038952154
161	12.1639532432449	0.27	-34.8571676530887	-43.8804845489839	-25.8338507571935	0.433206153956926	-15.1510274385851	-17.8568094218854	-12.4452454552848	0.23	0.16	0.36	-29.6459323565369	-25.153784417155	-20.6616364777731	-72.9970004541761	-61.9360116740751	-50.8750228939742	-73.2657771159485	-62.1190304122645	-51.0410885564812	-34.8571676530887	0.292944175547494	-0.00886929077462024	21.9545814660482	0.38985431003264	0.407445884535037	0.360830360997595	-0.455340199371387	-0.413407150831617	-0.524508602069652	-0.449095315086457	-0.407438815840794	-0.515366565096421	0.00213579609776173	0.00523385349998758	0.00551808038952154
161	12.1639532432449	0.27	-34.8571291305466	-43.7348320491736	-25.9794262119196	0.388622705536822	-14.391308988563	-17.2095382947376	-11.5730796823884	0.25	0.16	0.39	-27.5282742604182	-23.0202515615846	-18.5122288627511	-65.2426363301166	-54.5585199657718	-43.874403601427	-65.0375664996477	-54.3734568939566	-43.7247004872862	-34.8571291305466	0.311694860651165	-0.464595029809743	20.3025843003243	0.38985431003264	0.407445884535037	0.360830360997595	-0.455340199371387	-0.413407150831617	-0.524508602069652	-0.449095315086457	-0.407438815840794	-0.515366565096421	0.00213579609776173	0.00523385349998758	0.00551808038952154
161	12.1639532432449	0.27	-34.8214109414105	-43.8600344487597	-25.7827874340614	0.341578543922568	-13.9875291849456	-17.0195568752052	-10.9555014946861	0.22	0.16	0.38	-29.0778147249542	-23.8976129097859	-18.7174110946176	-73.824624433484	-60.672795208633	-47.5209659837821	-73.8450983663639	-60.690054770458	-47.5189020177167	-34.8214109414105	0.308562688117325	-0.239510217987706	20.8042449596286	0.38985431003264	0.407445884535037	0.360830360997595	-0.455340199371387	-0.413407150831617	-0.524508602069652	-0.449095315086457	-0.407438815840794	-0.515366565096421	0.00213579609776173	0.00523385349998758	0.00551808038952154
161	12.1639532432449	0.27	-34.6243510807275	-43.4324933359631	-25.8162088254919	0.331880507773781	-12.1719509496067	-14.868335644556	-9.47556625465744	0.28	0.17	0.4	-22.5998203182017	-18.5013246243064	-14.4028289304111	-50.9626690757237	-41.720547819209	-32.4784265626943	-50.8791285611913	-41.6577368672203	-32.4315872184342	-34.6243510807275	0.323946828423592	0.687144320594432	20.7205797605242	0.38985431003264	0.407445884535037	0.360830360997595	-0.455340199371387	-0.413407150831617	-0.524508602069652	-0.449095315086457	-0.407438815840794	-0.515366565096421	0.00213579609776173	0.00523385349998758	0.00551808038952154
161	12.1639532432449	0.27	-34.4815074457819	-43.2439739350962	-25.7190409564676	0.327013838635941	-13.2650062253457	-16.23607647633	-10.2939359743614	0.25	0.19	0.37	-25.925238161445	-21.1811299427232	-16.4370217240014	-61.3344620881566	-50.1107532114516	-38.8870443347465	-62.2041973376288	-50.8315855915522	-39.4374804425627	-34.4815074457819	0.31274751116813	0.921626099850086	21.1282742345732	0.38985431003264	0.407445884535037	0.360830360997595	-0.455340199371387	-0.413407150831617	-0.524508602069652	-0.449095315086457	-0.407438815840794	-0.515366565096421	0.00213579609776173	0.00523385349998758	0.00551808038952154
161	12.1639532432449	0.27	-34.4637919208633	-43.2360517147216	-25.6915321270051	0.321913940100723	-13.4830985411142	-16.5383551090186	-10.4278419732098	0.26	0.18	0.4	-26.2159509499713	-21.3728782383398	-16.5298055267083	-61.5722962863293	-50.197576044219	-38.8228558021086	3.98399651608579	-50.384680862852	-38.9873377518607	-34.4637919208633	0.325156354123512	-0.172435581882188	19.4871799246796	0.38985431003264	0.407445884535037	0.360830360997595	-0.455340199371387	-0.413407150831617	-0.524508602069652	-0.449095315086457	-0.407438815840794	-0.515366565096421	0.00213579609776173	0.00523385349998758	0.00551808038952154
161	12.1639532432449	0.27	-34.4166804981135	-43.2464905282854	-25.5868704679416	0.329715950660754	-12.9260600579571	-15.8035319801426	-10.0485881357717	0.23	0.16	0.42	-26.507620053195	-21.6811716033884	-16.8547231535818	-65.980704455012	-53.9670846696455	-41.953464884279	-65.1904931491704	-53.3315284196406	-41.4750480378458	-34.4166804981135	0.309764998956862	-0.191114915911275	20.731476582808	0.38985431003264	0.407445884535037	0.360830360997595	-0.455340199371387	-0.413407150831617	-0.524508602069652	-0.449095315086457	-0.407438815840794	-0.515366565096421	0.00213579609776173	0.00523385349998758	0.00551808038952154
161	12.1639532432449	0.27	-34.3407378715659	-43.167878627732	-25.5135971153998	0.325798623112393	-14.0400544836109	-17.1934209863494	-10.8866879808725	0.25	0.18	0.38	-27.7984302545304	-22.7000476311454	-17.6016650077604	-66.5995797697796	-54.3848562363293	-42.1701327028791	-67.2229679080781	-54.9021693360337	-42.5651943723739	-34.3407378715659	0.314856524094069	0.114374313037519	20.4148047662753	0.38985431003264	0.407445884535037	0.360830360997595	-0.455340199371387	-0.413407150831617	-0.524508602069652	-0.449095315086457	-0.407438815840794	-0.515366565096421	0.00213579609776173	0.00523385349998758	0.00551808038952154
161	12.1639532432449	0.27	-34.2140236117038	-43.0335522130742	-25.3944950103335	0.320078886296026	-12.852188435942	-15.7767670248699	-9.927609847014	0.22	0.15	0.34	-27.0106372474869	-22.0036081620744	-16.9965790766619	-68.7316709346195	-55.9907099456055	-43.2497489565914	-68.9177196995877	-56.0779705257986	-43.3018020094789	-34.2140236117038	0.284634284432884	0.77366648443723	22.7400805541422	0.38985431003264	0.407445884535037	0.360830360997595	-0.455340199371387	-0.413407150831617	-0.524508602069652	-0.449095315086457	-0.407438815840794	-0.515366565096421	0.00213579609776173	0.00523385349998758	0.00551808038952154
161	12.1639532432449	0.27	-34.0635742418324	-42.7014588904635	-25.4256895932013	0.354546700139016	-13.2863129150145	-16.0852016040224	-10.4874242260066	0.25	0.17	0.38	-25.7588886187251	-21.2767401339753	-16.7945916492256	-61.1185436226495	-50.4836753353107	-39.8488070479719	-61.4121581217345	-50.7157179284176	-40.039798461604	-34.0635742418324	0.313692192689888	-1.63027951964233	18.85054662424	0.38985431003264	0.407445884535037	0.360830360997595	-0.455340199371387	-0.413407150831617	-0.524508602069652	-0.449095315086457	-0.407438815840794	-0.515366565096421	0.00213579609776173	0.00523385349998758	0.00551808038952154
161	12.1639532432449	0.27	-33.8542830968092	-42.6201148643324	-25.088451329286	0.376806140598891	-15.4990550674185	-18.6110815187934	-12.3870286160435	0.23	0.15	0.38	-31.3552228408014	-26.1122022903409	-20.8691817398803	-78.4158584487173	-65.3036583085342	-52.191458168351	-78.2022035350802	-65.1003666262868	-52.0230462772042	-33.8542830968092	0.306205041148928	-2.32130631919824	19.1266458192285	0.38985431003264	0.407445884535037	0.360830360997595	-0.455340199371387	-0.413407150831617	-0.524508602069652	-0.449095315086457	-0.407438815840794	-0.515366565096421	0.00213579609776173	0.00523385349998758	0.00551808038952154
161	12.1639532432449	0.27	-33.793290843963	-42.4972809615784	-25.0893007263477	0.346889082007193	-13.5080666491196	-16.4019219572384	-10.6142113410008	0.26	0.18	0.4	-26.1229385229742	-21.5139662022024	-16.9049938814306	-61.6436782425805	-50.7676427414156	-39.8916072402507	-61.9482418486939	-50.9807586506897	-40.0785928171352	-33.793290843963	0.323577519126943	-1.44508840383088	18.2744094394886	0.38985431003264	0.407445884535037	0.360830360997595	-0.455340199371387	-0.413407150831617	-0.524508602069652	-0.449095315086457	-0.407438815840794	-0.515366565096421	0.00213579609776173	0.00523385349998758	0.00551808038952154
161	12.1639532432449	0.27	-33.6997866595953	-42.4543414502445	-24.9452318689461	0.356398346423728	-15.1379406578386	-18.314032083803	-11.9618492318742	0.26	0.18	0.38	-29.1595074642146	-24.102551070415	-19.0455946766155	-68.7884847002951	-56.8589153153581	-44.929345930421	-69.5395289156261	-57.4814319839954	-45.4287418434773	-33.6997866595953	0.317759982072938	1.07353375448078	21.2262815960898	0.38985431003264	0.407445884535037	0.360830360997595	-0.455340199371387	-0.413407150831617	-0.524508602069652	-0.449095315086457	-0.407438815840794	-0.515366565096421	0.00213579609776173	0.00523385349998758	0.00551808038952154
161	12.1639532432449	0.27	-33.4860173193083	-42.085905752741	-24.8861288858755	0.401131055914275	-14.9691119156495	-17.8247571298374	-12.1134667014615	0.26	0.16	0.38	-28.121839053942	-23.616532500613	-19.111225947284	-65.7398782700969	-55.2079104348069	-44.675942599517	-65.7247132592488	-55.1899219450948	-44.6672901350847	-33.4860173193083	0.30949258290494	1.07274956612402	21.8333587851507	0.38985431003264	0.407445884535037	0.360830360997595	-0.455340199371387	-0.413407150831617	-0.524508602069652	-0.449095315086457	-0.407438815840794	-0.515366565096421	0.00213579609776173	0.00523385349998758	0.00551808038952154
161	12.1639532432449	0.27	-33.3773634532805	-41.9814756265147	-24.7732512800463	0.393059622505032	-13.1720081007949	-15.727539665593	-10.6164765359969	0.25	0.17	0.4	-25.0945737472859	-21.0170144672011	-16.9394551871162	-59.325087006867	-49.6854907537984	-40.0458945007297	-59.351628653536	-49.6821726578964	-40.0460983615305	-33.3773634532805	0.313887614869678	0.696185181902817	21.3315356482895	0.38985431003264	0.407445884535037	0.360830360997595	-0.455340199371387	-0.413407150831617	-0.524508602069652	-0.449095315086457	-0.407438815840794	-0.515366565096421	0.00213579609776173	0.00523385349998758	0.00551808038952154
161	12.1639532432449	0.27	-33.3018576705899	-41.7552878643512	-24.8484274768286	0.356857426716846	-12.2002270398594	-14.7573972356722	-9.64305684404664	0.24	0.15	0.38	-24.2563868930938	-20.0532263607482	-15.8500658284026	-59.1059803509447	-48.864062420974	-38.6221444910032	-58.882036132852	-48.6662267773795	-38.4644824601715	-33.3018576705899	0.298665881402062	0.166810910563507	21.7528332841955	0.38985431003264	0.407445884535037	0.360830360997595	-0.455340199371387	-0.413407150831617	-0.524508602069652	-0.449095315086457	-0.407438815840794	-0.515366565096421	0.00213579609776173	0.00523385349998758	0.00551808038952154
161	12.1639532432449	0.27	-33.2417908070385	-41.8689393944564	-24.6146422196206	0.357701929611537	-14.0757771895262	-17.0206430161082	-11.1309113629443	0.24	0.17	0.35	-27.8874807187034	-23.0624638917685	-18.2374470648337	-67.7302212528253	-56.0117207352176	-44.2932202176098	-68.5404606036881	-56.6964281378196	-44.8548256629696	-33.2417908070385	0.308798393282392	-0.87193491336599	19.8527307828694	0.38985431003264	0.407445884535037	0.360830360997595	-0.455340199371387	-0.413407150831617	-0.524508602069652	-0.449095315086457	-0.407438815840794	-0.515366565096421	0.00213579609776173	0.00523385349998758	0.00551808038952154
161	12.1639532432449	0.27	-32.7056054575904	-41.0403225222354	-24.3708883929454	0.39136800702367	-14.1552139474263	-16.9112609999198	-11.3991668949328	0.26	0.17	0.4	-26.8021216269349	-22.4341499948469	-18.066178362759	-62.9374728155498	-52.6804827279682	-42.4234926403865	-62.8199759956426	-52.5644636439123	-42.3568880221532	-32.7056054575904	0.321375110019619	1.530461558396	21.9239412506358	0.38985431003264	0.407445884535037	0.360830360997595	-0.455340199371387	-0.413407150831617	-0.524508602069652	-0.449095315086457	-0.407438815840794	-0.515366565096421	0.00213579609776173	0.00523385349998758	0.00551808038952154
161	12.1639532432449	0.27	-32.52501453284	-40.944747352744	-24.1052817129359	0.3755075246788	-13.7038599779674	-16.4630566457357	-10.9446633101991	0.25	0.16	0.36	-26.7344722298748	-22.2537935637826	-17.7731148976904	-64.3374711107238	-53.5545563870883	-42.7716416634528	-64.5654718116961	-53.7749850365103	-42.9336061933178	-32.52501453284	0.308191006802991	-0.144555954189222	20.6551072016544	0.38985431003264	0.407445884535037	0.360830360997595	-0.455340199371387	-0.413407150831617	-0.524508602069652	-0.449095315086457	-0.407438815840794	-0.515366565096421	0.00213579609776173	0.00523385349998758	0.00551808038952154
161	12.1639532432449	0.27	-32.5166605649841	-40.90912280487	-24.1241983250981	0.279641937351207	-11.4436514567769	-14.3112816406117	-8.57602127294206	0.24	0.16	0.36	-23.3703053822193	-18.687468805982	-14.0046322297447	-56.5645808994169	-45.2304248401276	-33.8962687808383	-56.8979831613424	-45.5188651586968	-34.0993936735461	-32.5166605649841	0.291724355579364	-1.03829552823797	20.1661071868736	0.38985431003264	0.407445884535037	0.360830360997595	-0.455340199371387	-0.413407150831617	-0.524508602069652	-0.449095315086457	-0.407438815840794	-0.515366565096421	0.00213579609776173	0.00523385349998758	0.00551808038952154
161	12.1639532432449	0.27	-32.4177702767595	-40.8418574398863	-23.9936831136327	0.339766818745807	-13.6551917215803	-16.6271414240156	-10.683242019145	0.23	0.16	0.36	-27.8149967499739	-22.843320067479	-17.8716433849841	-69.0397903113505	-56.6995582149508	-44.3593261185511	-69.4985134581075	-57.0775159223639	-44.6516512962183	-32.4177702767595	0.291230106323169	-0.454333292432892	21.0453330834685	0.38985431003264	0.407445884535037	0.360830360997595	-0.455340199371387	-0.413407150831617	-0.524508602069652	-0.449095315086457	-0.407438815840794	-0.515366565096421	0.00213579609776173	0.00523385349998758	0.00551808038952154
161	12.1639532432449	0.27	-32.4044590599272	-40.6283309206582	-24.1805871991963	0.382085690529401	-14.048744684165	-16.8381185082511	-11.2593708600789	0.25	0.17	0.4	-27.0167896468949	-22.5412346248204	-18.0656796027459	-64.2280923231846	-53.5881767406042	-42.9482611580237	-64.1129724136377	-53.497297725726	-42.8573649976463	-32.4044590599272	0.313842737455998	-0.69066854469898	20.2611042627882	0.38985431003264	0.407445884535037	0.360830360997595	-0.455340199371387	-0.413407150831617	-0.524508602069652	-0.449095315086457	-0.407438815840794	-0.515366565096421	0.00213579609776173	0.00523385349998758	0.00551808038952154
161	12.1639532432449	0.27	-32.3831644331788	-40.6185257338959	-24.1478031324616	0.360057680894087	-13.8563955612581	-16.7405606107986	-10.9722305117176	0.25	0.16	0.4	-26.8493822871388	-22.2236082886047	-17.5978342900706	-63.8040603934553	-52.811510903394	-41.8189614133328	-63.4915552811253	-52.5639488856964	-41.6316486804099	-32.3831644331788	0.322261952082523	1.06958338791407	21.5813652382061	0.38985431003264	0.407445884535037	0.360830360997595	-0.455340199371387	-0.413407150831617	-0.524508602069652	-0.449095315086457	-0.407438815840794	-0.515366565096421	0.00213579609776173	0.00523385349998758	0.00551808038952154
161	12.1639532432449	0.27	-32.321489440918	-40.5316762396193	-24.1113026422166	0.367138332707395	-13.6548270482545	-16.4538805204234	-10.8557735760856	0.24	0.17	0.39	-26.7508964343069	-22.2001651065125	-17.649433778718	-64.4542326647937	-53.4895946566084	-42.5249566484231	-64.5106204624478	-53.5407621096116	-42.5617373885334	-32.321489440918	0.31913652018033	1.01271482383381	21.517112429368	0.38985431003264	0.407445884535037	0.360830360997595	-0.455340199371387	-0.413407150831617	-0.524508602069652	-0.449095315086457	-0.407438815840794	-0.515366565096421	0.00213579609776173	0.00523385349998758	0.00551808038952154
161	12.1639532432449	0.27	-31.9844608949451	-40.1235794117092	-23.8453423781809	0.358767112086166	-14.3002829192734	-17.2851958898469	-11.3153699486999	0.24	0.15	0.37	-28.6240026168851	-23.6810353965335	-18.7380681761819	-70.292937712799	-58.1543248295113	-46.0157119462236	-69.8226892483374	-57.7895964646929	-45.7265583420543	-31.9844608949451	0.30768696970734	0.860548721702554	22.1563510750073	0.38985431003264	0.407445884535037	0.360830360997595	-0.455340199371387	-0.413407150831617	-0.524508602069652	-0.449095315086457	-0.407438815840794	-0.515366565096421	0.00213579609776173	0.00523385349998758	0.00551808038952154
161	12.1639532432449	0.27	-31.3615919376042	-39.4028515258738	-23.3203323493345	0.32050697461978	-12.8379665206235	-15.7564380407005	-9.91949500054641	0.26	0.18	0.4	-24.9973638401914	-20.3672504696343	-15.7371370990771	-58.7590412816547	-47.8754527393348	-36.991864197015	-59.0451276659862	-48.1108892089789	-37.1577956724358	-31.3615919376042	0.331783691632797	-0.925106430121912	18.7780581455122	0.38985431003264	0.407445884535037	0.360830360997595	-0.455340199371387	-0.413407150831617	-0.524508602069652	-0.449095315086457	-0.407438815840794	-0.515366565096421	0.00213579609776173	0.00523385349998758	0.00551808038952154
161	12.1639532432449	0.27	-31.0929055523946	-39.0149557550932	-23.170855349696	0.392664721356207	-13.8130822773316	-16.4952094907938	-11.1309550638695	0.28	0.18	0.43	-25.2130255239226	-21.1133781730253	-17.0137308221281	-57.1573511199236	-47.8635445166356	-38.5697379133476	-57.1974242111034	-47.8943522919529	-38.5882954441229	-31.0929055523946	0.33860644225097	0.929956535882883	20.3636066301457	0.38985431003264	0.407445884535037	0.360830360997595	-0.455340199371387	-0.413407150831617	-0.524508602069652	-0.449095315086457	-0.407438815840794	-0.515366565096421	0.00213579609776173	0.00523385349998758	0.00551808038952154
161	12.1639532432449	0.27	-30.9407788605328	-38.9374944255892	-22.9440632954763	0.332948893486839	-14.2449626086196	-17.3929830347828	-11.0969421824565	0.24	0.14	0.37	-28.7528679277702	-23.5487798557943	-18.3446917838185	-70.4821852964545	-57.7253535011187	-44.9685217057828	-69.8583528027263	-57.1988844001224	-44.5641404781261	-30.9407788605328	0.30848225158535	0.844297475343727	22.158383063231	0.38985431003264	0.407445884535037	0.360830360997595	-0.455340199371387	-0.413407150831617	-0.524508602069652	-0.449095315086457	-0.407438815840794	-0.515366565096421	0.00213579609776173	0.00523385349998758	0.00551808038952154
161	12.1639532432449	0.27	-30.5607794128795	-38.4609321450121	-22.6606266807469	0.296020089521429	-11.0561022815512	-13.7180961414641	-8.39410842163825	0.27	0.19	0.39	-21.4423696011894	-17.2814819946488	-13.1205943881083	-49.6691429714429	-40.0308555404724	-30.3925681095019	-50.2687253333435	-40.4763894854008	-30.770929571453	-30.5607794128795	0.323996795750851	-0.453160416802013	19.2647884041236	0.38985431003264	0.407445884535037	0.360830360997595	-0.455340199371387	-0.413407150831617	-0.524508602069652	-0.449095315086457	-0.407438815840794	-0.515366565096421	0.00213579609776173	0.00523385349998758	0.00551808038952154
161	12.1639532432449	0.27	-30.3950592684989	-38.2899979575491	-22.5001205794487	0.362631147249322	-13.0017388292779	-15.6929623247171	-10.3105153338387	0.24	0.16	0.41	-25.5663025177547	-21.1818763907056	-16.7974502636564	-61.7300471634902	-51.1438143118829	-40.5575814602757	-61.2104986153712	-50.7100187409343	-40.2166392488932	-30.3950592684989	0.318743306303611	0.137958333625022	20.8657703864521	0.38985431003264	0.407445884535037	0.360830360997595	-0.455340199371387	-0.413407150831617	-0.524508602069652	-0.449095315086457	-0.407438815840794	-0.515366565096421	0.00213579609776173	0.00523385349998758	0.00551808038952154
161	12.1639532432449	0.27	-29.8264075059462	-37.4040960381374	-22.248718973755	0.379707480220907	-14.1329359084323	-16.9532114859082	-11.3126603309564	0.27	0.17	0.43	-26.2399959397354	-21.8748041432775	-17.5096123468196	-60.2048595127852	-50.1893945921469	-40.1739296715086	-59.950723040355	-49.9669879626896	-39.9996789622892	-29.8264075059462	0.34342604367176	1.23917303160374	20.7686431185845	0.38985431003264	0.407445884535037	0.360830360997595	-0.455340199371387	-0.413407150831617	-0.524508602069652	-0.449095315086457	-0.407438815840794	-0.515366565096421	0.00213579609776173	0.00523385349998758	0.00551808038952154
161	12.1639532432449	0.27	-29.4852383409136	-37.1237949969831	-21.8466816848441	0.361948173304739	-14.262562676661	-17.219130261438	-11.305995091884	0.24	0.17	0.36	-28.122468511493	-23.2937705724806	-18.4650726334682	-68.0756282484218	-56.3868731988503	-44.6981181492788	-68.7213543557832	-56.9114348366083	-45.1156927910087	-29.4852383409136	0.309086995486524	1.04999914540012	22.1538904109323	0.38985431003264	0.407445884535037	0.360830360997595	-0.455340199371387	-0.413407150831617	-0.524508602069652	-0.449095315086457	-0.407438815840794	-0.515366565096421	0.00213579609776173	0.00523385349998758	0.00551808038952154
161	12.1639532432449	0.27	-29.3789011644211	-36.8783251192012	-21.8794772096411	0.343548931000192	-14.4987580592565	-17.6278847251087	-11.3696313934043	0.25	0.16	0.38	-28.372568370193	-23.3361523934407	-18.2997364166884	-67.664638694701	-55.6534854238121	-43.6423321529232	-67.6630536528904	-55.627986903665	-43.61668560711	-29.3789011644211	0.312852632011392	0.679291899709864	21.5718437164473	0.38985431003264	0.407445884535037	0.360830360997595	-0.455340199371387	-0.413407150831617	-0.524508602069652	-0.449095315086457	-0.407438815840794	-0.515366565096421	0.00213579609776173	0.00523385349998758	0.00551808038952154
161	12.1639532432449	0.27	-29.0024414388275	-36.4456160012	-21.559266876455	0.387490995261153	-14.183773622123	-16.9679880798435	-11.3995591644025	0.26	0.16	0.42	-26.5896219093029	-22.2266291138786	-17.8636363184543	-61.7455288206702	-51.613933181095	-41.4823375415198	-61.2244014769528	-51.1954779232235	-41.1370598669497	-29.0024414388275	0.342009560587344	-0.320061461547486	19.478624023529	0.38985431003264	0.407445884535037	0.360830360997595	-0.455340199371387	-0.413407150831617	-0.524508602069652	-0.449095315086457	-0.407438815840794	-0.515366565096421	0.00213579609776173	0.00523385349998758	0.00551808038952154
161	12.1639532432449	0.27	-28.7042370788466	-36.1198990456331	-21.2885751120602	0.359511997969407	-13.2605483934868	-16.0239611075126	-10.4971356794609	0.26	0.18	0.38	-25.4538117939501	-21.0641738848288	-16.6745359757075	-59.9070038650958	-49.5757396396487	-39.2444754142016	-60.3638195426636	-49.9645590682573	-39.5497412693913	-28.7042370788466	0.33166717365893	0.581683423573752	20.4792875311582	0.38985431003264	0.407445884535037	0.360830360997595	-0.455340199371387	-0.413407150831617	-0.524508602069652	-0.449095315086457	-0.407438815840794	-0.515366565096421	0.00213579609776173	0.00523385349998758	0.00551808038952154
161	12.1639532432449	0.27	-27.6736190495364	-34.7511041233052	-20.5961339757676	0.403724507840405	-14.5157093859707	-17.2699675738082	-11.7614511981332	0.24	0.15	0.39	-28.3043188789527	-23.7902743857975	-19.2762298926422	-68.763519346319	-57.7969390458814	-46.8303587454439	-68.2459380561946	-57.3486828943939	-46.4801909007301	-27.6736190495364	0.313792826132857	-0.664093501919429	20.5938630416561	0.38985431003264	0.407445884535037	0.360830360997595	-0.455340199371387	-0.413407150831617	-0.524508602069652	-0.449095315086457	-0.407438815840794	-0.515366565096421	0.00213579609776173	0.00523385349998758	0.00551808038952154
161	12.1639532432449	0.27	-27.5524798697453	-34.5737408663157	-20.5312188731749	0.333930165835255	-11.9681310670984	-14.6071581928533	-9.32910394134362	0.26	0.18	0.41	-23.0459996145356	-18.8823548234049	-14.7187100322743	-53.8753783064162	-44.1418912801377	-34.4084042538592	-54.0200590389932	-44.2816000364462	-34.5116303158205	-27.5524798697453	0.343165041253759	-1.038878774627	18.9315072454862	0.38985431003264	0.407445884535037	0.360830360997595	-0.455340199371387	-0.413407150831617	-0.524508602069652	-0.449095315086457	-0.407438815840794	-0.515366565096421	0.00213579609776173	0.00523385349998758	0.00551808038952154
161	12.1639532432449	0.27	-26.670596304892	-33.5486129321808	-19.7925796776032	0.356057610069337	-12.4443287012833	-15.0572137680848	-9.8314436344819	0.24	0.17	0.38	-24.7414965248491	-20.4480935224209	-16.1546905199928	-60.26862102405	-49.8101801533865	-39.351739282723	-60.3660359285486	-49.9010877978274	-39.4234923206346	-26.670596304892	0.339616948702143	0.596615431966834	20.5709387071625	0.38985431003264	0.407445884535037	0.360830360997595	-0.455340199371387	-0.413407150831617	-0.524508602069652	-0.449095315086457	-0.407438815840794	-0.515366565096421	0.00213579609776173	0.00523385349998758	0.00551808038952154
161	12.1639532432449	0.27	-26.2657326887769	-33.0627284392283	-19.4687369383255	0.421416208635043	-14.6397816941234	-17.3180098777647	-11.9615535104822	0.27	0.17	0.39	-26.8465268501844	-22.69471464136	-18.5429024325355	-61.6895739042923	-52.1492885808945	-42.6090032574968	-61.6258859228994	-52.1074692170271	-42.5782677471395	-26.2657326887769	0.327693868293823	1.98454637048832	22.331676268105	0.38985431003264	0.407445884535037	0.360830360997595	-0.455340199371387	-0.413407150831617	-0.524508602069652	-0.449095315086457	-0.407438815840794	-0.515366565096421	0.00213579609776173	0.00523385349998758	0.00551808038952154
161	12.1639532432449	0.27	-25.8504078786225	-32.5267761242452	-19.1740396329998	0.391951921710298	-13.9617390299461	-16.6767871963573	-11.2466908635349	0.29	0.18	0.4	-24.849141352957	-20.803600993602	-16.758060634247	-55.0023595735981	-46.0477537643206	-37.0931479550431	-55.3576408978645	-46.3189877382645	-37.3320760871154	-25.8504078786225	0.368012066185809	-1.85741905113663	16.8346852435914	0.38985431003264	0.407445884535037	0.360830360997595	-0.455340199371387	-0.413407150831617	-0.524508602069652	-0.449095315086457	-0.407438815840794	-0.515366565096421	0.00213579609776173	0.00523385349998758	0.00551808038952154
161	12.1639532432449	0.27	-25.8490019121385	-32.4912278345244	-19.2067759897525	0.402033315395313	-13.4263807345697	-15.9829166150531	-10.8698448540864	0.25	0.17	0.44	-25.539708011111	-21.4545224670672	-17.3693369230234	-60.4667805195631	-50.7948603250987	-41.1229401306343	-59.7415958960575	-50.1801030964095	-40.6303054360114	-25.8490019121385	0.34275989526199	-0.467114446854759	19.5444103108584	0.38985431003264	0.407445884535037	0.360830360997595	-0.455340199371387	-0.413407150831617	-0.524508602069652	-0.449095315086457	-0.407438815840794	-0.515366565096421	0.00213579609776173	0.00523385349998758	0.00551808038952154
161	12.1639532432449	0.27	-25.2968960135848	-31.8017213214136	-18.7920707057561	0.399395857416167	-14.2016427628865	-16.9206879755048	-11.4825975502683	0.25	0.16	0.37	-27.3456732524962	-22.9514002743134	-18.5571272961306	-65.4861216860708	-54.9629251162141	-44.4397285463573	-65.6223825000901	-55.0062036251418	-44.5212469240403	-25.2968960135848	0.321327856535179	-1.05542060164886	19.9167154130313	0.38985431003264	0.407445884535037	0.360830360997595	-0.455340199371387	-0.413407150831617	-0.524508602069652	-0.449095315086457	-0.407438815840794	-0.515366565096421	0.00213579609776173	0.00523385349998758	0.00551808038952154
161	12.1639532432449	0.27	-25.2772678515918	-31.8458087683743	-18.7087269348092	0.384993953926551	-13.7165982339166	-16.4233262471172	-11.009870220716	0.24	0.16	0.4	-26.9919739613293	-22.5434273664801	-18.0948807716309	-65.7651086678594	-54.9263626523425	-44.0876166368257	-65.499982892559	-54.7076047490427	-43.9145426848934	-25.2772678515918	0.322206154900211	0.577303255473419	21.2861124652767	0.38985431003264	0.407445884535037	0.360830360997595	-0.455340199371387	-0.413407150831617	-0.524508602069652	-0.449095315086457	-0.407438815840794	-0.515366565096421	0.00213579609776173	0.00523385349998758	0.00551808038952154
161	12.1639532432449	0.27	-24.4614870222891	-30.7922120640917	-18.1307619804865	0.447707784035525	-14.3431474950559	-16.8303838928543	-11.8559110972576	0.24	0.15	0.38	-27.780332549469	-23.6748852406101	-19.5694379317512	-67.9896820341788	-57.9419960808036	-47.8943101274284	-67.5320014968916	-57.5681571258787	-47.5547108713611	-24.4614870222891	0.330440164348177	0.200238584004173	21.0178068116894	0.38985431003264	0.407445884535037	0.360830360997595	-0.455340199371387	-0.413407150831617	-0.524508602069652	-0.449095315086457	-0.407438815840794	-0.515366565096421	0.00213579609776173	0.00523385349998758	0.00551808038952154
161	12.1639532432449	0.27	-24.3287788372861	-30.568127112474	-18.0894305620983	0.380694144784468	-13.3023823406424	-15.9513666278143	-10.6533980534706	0.27	0.17	0.41	-24.568690473619	-20.4886591797784	-16.4086278859379	-56.1048533889384	-46.7877284974428	-37.4706036059473	-55.8849118813535	-46.5941610697961	-37.3333971890396	-24.3287788372861	0.347524058312072	-0.133360537932836	19.893664529922	0.38985431003264	0.407445884535037	0.360830360997595	-0.455340199371387	-0.413407150831617	-0.524508602069652	-0.449095315086457	-0.407438815840794	-0.515366565096421	0.00213579609776173	0.00523385349998758	0.00551808038952154
161	12.1639532432449	0.28	-50.8538841857414	-63.5830763195807	-38.1246920519021	0.352416683165502	-16.2012621869453	-19.6301549901077	-12.7723693837829	0.24	0.17	0.35	-32.1158695005555	-26.5060373900473	-20.8962052795392	-77.8815773577085	-64.2776307645534	-50.6736841713982	-78.9207916081781	-65.1190985528305	-51.3681392581359	-50.8538841857414	0.283658646329727	-0.792674710583885	20.4667215472074	0.38985431003264	0.407445884535037	0.360830360997595	-0.455340199371387	-0.413407150831617	-0.524508602069652	-0.449095315086457	-0.407438815840794	-0.515366565096421	0.00213579609776173	0.00523385349998758	0.00551808038952154
161	12.1639532432449	0.28	-50.8019979942161	-63.4673366632298	-38.1366593252024	0.313483233708083	-16.0370709448687	-19.7424183016007	-12.3317235881368	0.27	0.18	0.38	-30.7899836784035	-25.0111787268671	-19.2323737753307	-71.1666937533989	-57.8098031963221	-44.4529126392452	-71.7341285818318	-58.2682332573013	-44.8056751062831	-50.8019979942161	0.296001804168294	-0.125408177246431	20.0726321449607	0.38985431003264	0.407445884535037	0.360830360997595	-0.455340199371387	-0.413407150831617	-0.524508602069652	-0.449095315086457	-0.407438815840794	-0.515366565096421	0.00213579609776173	0.00523385349998758	0.00551808038952154
161	12.1639532432449	0.28	-48.5210653391516	-60.5433817612166	-36.4987489170867	0.368037645663975	-16.2203923734105	-19.5389265863894	-12.9018581604316	0.26	0.18	0.39	-30.7075846685624	-25.4921410324951	-20.2766973964278	-71.5120684891848	-59.3663016850062	-47.2205348808276	-71.9708965404724	-59.7651584567625	-47.5224539226252	-48.5210653391516	0.293175418804898	0.335943484755494	21.2150100765419	0.38985431003264	0.407445884535037	0.360830360997595	-0.455340199371387	-0.413407150831617	-0.524508602069652	-0.449095315086457	-0.407438815840794	-0.515366565096421	0.00213579609776173	0.00523385349998758	0.00551808038952154
161	12.1639532432449	0.28	-48.4504850117267	-60.6287281552208	-36.2722418682325	0.332773784727584	-15.1570977537112	-18.5080135187332	-11.8061819886893	0.25	0.15	0.37	-29.7594851084678	-24.3714661453323	-18.9834471821969	-70.9007465455843	-58.0640134671827	-45.2272803887812	-70.7971064760688	-57.9512006790197	-45.1656639858838	-48.4504850117267	0.286917538838512	-1.25192914112154	19.9880118960126	0.38985431003264	0.407445884535037	0.360830360997595	-0.455340199371387	-0.413407150831617	-0.524508602069652	-0.449095315086457	-0.407438815840794	-0.515366565096421	0.00213579609776173	0.00523385349998758	0.00551808038952154
161	12.1639532432449	0.28	-47.1749888240306	-59.0940139026948	-35.2559637453665	0.370887830729733	-14.4907747580286	-17.4373654903114	-11.5441840257458	0.27	0.18	0.37	-27.1026067891454	-22.5227698848852	-17.9429329806251	-62.4366763158641	-51.8860382685577	-41.3354002212514	-63.2321563419507	-52.5493505935347	-41.8685615705223	-47.1749888240306	0.292625281439289	0.842536918345915	21.9579209456365	0.38985431003264	0.407445884535037	0.360830360997595	-0.455340199371387	-0.413407150831617	-0.524508602069652	-0.449095315086457	-0.407438815840794	-0.515366565096421	0.00213579609776173	0.00523385349998758	0.00551808038952154
161	12.1639532432449	0.28	-45.3587055077027	-56.7593690123269	-33.9580420030785	0.30722559607819	-13.9215823967838	-17.185515752811	-10.6576490407566	0.26	0.17	0.39	-27.3417667280774	-22.1489226074761	-16.9560784868747	-64.4511138042021	-52.2103324855366	-39.9695511668712	-64.6830763474554	-52.3928190468948	-40.1152908217611	-45.3587055077027	0.298047322784005	1.41738272656636	22.2224416610825	0.38985431003264	0.407445884535037	0.360830360997595	-0.455340199371387	-0.413407150831617	-0.524508602069652	-0.449095315086457	-0.407438815840794	-0.515366565096421	0.00213579609776173	0.00523385349998758	0.00551808038952154
161	12.1639532432449	0.28	-44.5125596462251	-55.5681025157148	-33.4570167767354	0.393895018109661	-16.3258159553543	-19.4876861789144	-13.1639457317941	0.25	0.17	0.38	-31.1745787748037	-26.1165143409288	-21.058449907054	-73.889681735296	-61.9011068802702	-49.9125320252444	-74.0383457530145	-62.0388661326319	-50.0414467614661	-44.5125596462251	0.295575960930194	1.35977997020876	22.4351827210009	0.38985431003264	0.407445884535037	0.360830360997595	-0.455340199371387	-0.413407150831617	-0.524508602069652	-0.449095315086457	-0.407438815840794	-0.515366565096421	0.00213579609776173	0.00523385349998758	0.00551808038952154
161	12.1639532432449	0.28	-44.3106830951666	-55.5017537473476	-33.1196124429856	0.361516397780339	-15.6638207594339	-18.9139006754241	-12.4137408434437	0.23	0.16	0.36	-31.7267275152124	-26.2749488648535	-20.8231702144946	-78.9770343066486	-65.4059747230468	-51.834915139445	-79.5182905522517	-65.8461022271415	-52.2052235842234	-44.3106830951666	0.280272000710814	-1.27391227482245	20.558844076044	0.38985431003264	0.407445884535037	0.360830360997595	-0.455340199371387	-0.413407150831617	-0.524508602069652	-0.449095315086457	-0.407438815840794	-0.515366565096421	0.00213579609776173	0.00523385349998758	0.00551808038952154
161	12.1639532432449	0.28	-43.5684424045118	-54.4718378799029	-32.6650469291208	0.341448552872257	-14.4241803389917	-17.5517631749296	-11.2965975030538	0.25	0.16	0.36	-28.3528285555051	-23.3005828604886	-18.248337165472	-67.8670326969779	-55.7736740712024	-43.6803154454268	-68.3102920151983	-56.1267400417666	-43.9515062012449	-43.5684424045118	0.292328221632962	1.41847524684344	22.5875894593347	0.38985431003264	0.407445884535037	0.360830360997595	-0.455340199371387	-0.413407150831617	-0.524508602069652	-0.449095315086457	-0.407438815840794	-0.515366565096421	0.00213579609776173	0.00523385349998758	0.00551808038952154
161	12.1639532432449	0.28	-43.1381656424718	-53.94245155451	-32.3338797304336	0.355563337159437	-12.9313185091114	-15.649383918024	-10.2132531001989	0.27	0.15	0.41	-24.1546406665728	-19.9593385636634	-15.7640364607539	-55.2717146200382	-45.6718392264144	-36.0719638327906	-54.4990549601824	-45.0659891263297	-35.5735147404842	-43.1381656424718	0.295532404427015	1.0335565405867	22.0860351478031	0.38985431003264	0.407445884535037	0.360830360997595	-0.455340199371387	-0.413407150831617	-0.524508602069652	-0.449095315086457	-0.407438815840794	-0.515366565096421	0.00213579609776173	0.00523385349998758	0.00551808038952154
161	12.1639532432449	0.28	-42.972260882501	-53.7526485406199	-32.1918732243822	0.361928078894179	-14.9686543793991	-18.0717267206832	-11.8655820381151	0.25	0.16	0.4	-28.8847647624154	-23.9249999317441	-18.9652351010728	-68.4036712374972	-56.6581671392955	-44.9126630410938	-67.9434266767011	-56.2464992330034	-44.5896426609218	-42.972260882501	0.29490690612111	1.45276924221968	22.7006176167887	0.38985431003264	0.407445884535037	0.360830360997595	-0.455340199371387	-0.413407150831617	-0.524508602069652	-0.449095315086457	-0.407438815840794	-0.515366565096421	0.00213579609776173	0.00523385349998758	0.00551808038952154
161	12.1639532432449	0.28	-42.5957735253382	-53.2311415825936	-31.9604054680827	0.341838568797805	-13.2876314125957	-16.1662804401528	-10.4089823850385	0.23	0.15	0.33	-27.3894757258751	-22.512368220814	-17.635260715753	-68.9109820807153	-56.6403467735385	-44.3697114663617	-69.4705049605452	-57.0955857898491	-44.6970069331952	-42.5957735253382	0.268430160320434	0.865616060752946	23.2972175579395	0.38985431003264	0.407445884535037	0.360830360997595	-0.455340199371387	-0.413407150831617	-0.524508602069652	-0.449095315086457	-0.407438815840794	-0.515366565096421	0.00213579609776173	0.00523385349998758	0.00551808038952154
161	12.1639532432449	0.28	-42.5635755762737	-53.2397089354808	-31.8874422170666	0.285097085614945	-14.1501228678616	-17.6485498775763	-10.6516958581469	0.25	0.17	0.39	-28.3109651631303	-22.6989547778674	-17.0869443926046	-67.2900222075594	-53.9512928043956	-40.6125634012318	-67.2885343959426	-53.9780295334686	-40.626838560146	-42.5635755762737	0.305510151321626	2.01074251364851	22.6401821148954	0.38985431003264	0.407445884535037	0.360830360997595	-0.455340199371387	-0.413407150831617	-0.524508602069652	-0.449095315086457	-0.407438815840794	-0.515366565096421	0.00213579609776173	0.00523385349998758	0.00551808038952154
161	12.1639532432449	0.28	-42.4231013728916	-53.0870989344161	-31.7591038113671	0.39880289690971	-15.8448678413127	-18.8822775036882	-12.8074581789372	0.23	0.15	0.34	-31.7503234091056	-26.642955450578	-21.5355874920504	-79.2393519661857	-66.4928825185541	-53.7464130709224	-79.3946550369692	-66.6086134066915	-53.8372949705923	-42.4231013728916	0.282743358356887	0.257541178940146	22.1836314137579	0.38985431003264	0.407445884535037	0.360830360997595	-0.455340199371387	-0.413407150831617	-0.524508602069652	-0.449095315086457	-0.407438815840794	-0.515366565096421	0.00213579609776173	0.00523385349998758	0.00551808038952154
161	12.1639532432449	0.28	-42.1783855570731	-52.75144593344	-31.6053251807062	0.323174640365736	-14.6797639548787	-17.9966015560574	-11.3629263537	0.25	0.16	0.37	-29.1479502970809	-23.775879506854	-18.4038087166272	-69.9572498422355	-57.0638801674659	-44.1705104926963	-70.0811032073699	-57.1797170853166	-44.2534955393341	-42.1783855570731	0.294737223087374	-0.663586406624682	20.4649770817396	0.38985431003264	0.407445884535037	0.360830360997595	-0.455340199371387	-0.413407150831617	-0.524508602069652	-0.449095315086457	-0.407438815840794	-0.515366565096421	0.00213579609776173	0.00523385349998758	0.00551808038952154
161	12.1639532432449	0.28	-41.9597381399384	-52.4950634724843	-31.4244128073925	0.334107256266886	-13.9783182025932	-17.0593740562155	-10.8972623489709	0.26	0.16	0.4	-27.1473783746994	-22.2443503517343	-17.3413223287693	-64.0077211096753	-52.4474280325599	-40.8871349554445	-63.635578481522	-52.1280183917427	-40.6785379391541	-41.9597381399384	0.306223105124293	-1.08433618433218	19.3501961655511	0.38985431003264	0.407445884535037	0.360830360997595	-0.455340199371387	-0.413407150831617	-0.524508602069652	-0.449095315086457	-0.407438815840794	-0.515366565096421	0.00213579609776173	0.00523385349998758	0.00551808038952154
161	12.1639532432449	0.28	-41.6414371707508	-52.1797821262198	-31.1030922152817	0.342114336243337	-14.0445002569032	-17.0852545349993	-11.0037459788072	0.27	0.17	0.42	-26.2748855473149	-21.5986034076011	-16.9223212678873	-59.9130490938396	-49.2500027826084	-38.5869564713772	-59.6316683346901	-49.00500032121	-38.4077709105625	-41.6414371707508	0.314737461530595	2.48522835186995	22.6995456323201	0.38985431003264	0.407445884535037	0.360830360997595	-0.455340199371387	-0.413407150831617	-0.524508602069652	-0.449095315086457	-0.407438815840794	-0.515366565096421	0.00213579609776173	0.00523385349998758	0.00551808038952154
161	12.1639532432449	0.28	-41.4639451725233	-51.8354380060417	-31.0924523390048	0.376732555369133	-15.7439333019204	-18.9056237594993	-12.5822428443416	0.24	0.15	0.4	-31.3526928717904	-26.1094112359579	-20.8661296001255	-77.11055846336	-64.2149396795745	-51.3193208957889	-76.4604122359008	-63.6651642420276	-50.8811162217355	-41.4639451725233	0.300876934501715	-0.168368808857716	20.7991860300058	0.38985431003264	0.407445884535037	0.360830360997595	-0.455340199371387	-0.413407150831617	-0.524508602069652	-0.449095315086457	-0.407438815840794	-0.515366565096421	0.00213579609776173	0.00523385349998758	0.00551808038952154
161	12.1639532432449	0.28	-41.2733405512608	-51.7348668472426	-30.811814255279	0.332540857071161	-14.9714134051679	-18.2830151409964	-11.6598116693393	0.24	0.16	0.39	-30.1894980658024	-24.7212755966142	-19.253053127426	-73.9151020677531	-60.5268628509815	-47.1386236342099	-73.7815290399687	-60.4337851152614	-47.0612454118482	-41.2733405512608	0.305844502412657	0.126551194180571	20.8342537293499	0.38985431003264	0.407445884535037	0.360830360997595	-0.455340199371387	-0.413407150831617	-0.524508602069652	-0.449095315086457	-0.407438815840794	-0.515366565096421	0.00213579609776173	0.00523385349998758	0.00551808038952154
161	12.1639532432449	0.28	-41.1135970226323	-51.5294654107014	-30.6977286345633	0.312648032580113	-14.0445366271618	-17.2958184543178	-10.7932548000059	0.26	0.19	0.36	-27.5295725874222	-22.3545414491581	-17.179510310894	-64.9228143169874	-52.7185716028216	-40.5143288886557	-66.1051819747478	-53.6734643341196	-41.2873381977725	-41.1135970226323	0.305790353022986	0.25258475350601	20.5851909616411	0.38985431003264	0.407445884535037	0.360830360997595	-0.455340199371387	-0.413407150831617	-0.524508602069652	-0.449095315086457	-0.407438815840794	-0.515366565096421	0.00213579609776173	0.00523385349998758	0.00551808038952154
161	12.1639532432449	0.28	-40.9647852093697	-51.1732405824192	-30.7563298363203	0.320352748716063	-13.2927648050373	-16.3156965216027	-10.269833088472	0.26	0.15	0.38	-25.9514603838929	-21.1432382781564	-16.3350161724198	-61.1586744493789	-49.8273471909113	-38.4960199324437	-60.8699464263186	-49.6045374439044	-38.2948751433484	-40.9647852093697	0.302832839905802	0.145865216055473	20.9199456635747	0.38985431003264	0.407445884535037	0.360830360997595	-0.455340199371387	-0.413407150831617	-0.524508602069652	-0.449095315086457	-0.407438815840794	-0.515366565096421	0.00213579609776173	0.00523385349998758	0.00551808038952154
161	12.1639532432449	0.28	-40.6663359019344	-50.8535723074087	-30.4790994964601	0.299001420393984	-12.7086768330932	-15.7468165421754	-9.67053712401109	0.22	0.15	0.35	-27.1831691994946	-21.938536702349	-16.6939042052034	-69.7994602765139	-56.3325788042743	-42.8656973320346	-69.9538504250335	-56.5094928709683	-43.0063306611604	-40.6663359019344	0.275674687182928	0.424101964148527	22.6746452545024	0.38985431003264	0.407445884535037	0.360830360997595	-0.455340199371387	-0.413407150831617	-0.524508602069652	-0.449095315086457	-0.407438815840794	-0.515366565096421	0.00213579609776173	0.00523385349998758	0.00551808038952154
161	12.1639532432449	0.28	-40.3972107301365	-50.4444459597799	-30.3499755004931	0.3405018683722	-14.1357865941848	-17.2073004354076	-11.0642727529621	0.24	0.16	0.41	-28.2281492007163	-23.1894069931535	-18.1506647855908	-68.6452272681228	-56.3920114612979	-44.138795654473	-68.2260146234901	-56.0887384540279	-43.894992160508	-40.3972107301365	0.308810177507528	-0.766963140808359	19.9487657209572	0.38985431003264	0.407445884535037	0.360830360997595	-0.455340199371387	-0.413407150831617	-0.524508602069652	-0.449095315086457	-0.407438815840794	-0.515366565096421	0.00213579609776173	0.00523385349998758	0.00551808038952154
161	12.1639532432449	0.28	-40.212386233446	-50.3851174894201	-30.039654977472	0.386146907995576	-16.0079215203199	-19.1591243012659	-12.8567187393738	0.25	0.17	0.37	-31.0992047652593	-25.9841536282394	-20.8691024912196	-74.8083281435089	-62.5042056806585	-50.2000832178081	-75.3799401078697	-62.9548878959382	-50.5731147367065	-40.212386233446	0.30730329519689	-1.02918467685813	19.6674998184504	0.38985431003264	0.407445884535037	0.360830360997595	-0.455340199371387	-0.413407150831617	-0.524508602069652	-0.449095315086457	-0.407438815840794	-0.515366565096421	0.00213579609776173	0.00523385349998758	0.00551808038952154
161	12.1639532432449	0.28	-40.0919916785045	-50.1447100558399	-30.039273301169	0.365046833319531	-14.3275454300197	-17.277761401286	-11.3773294587533	0.25	0.16	0.38	-27.6329767281964	-22.9145848379664	-18.1961929477364	-65.4802479424563	-54.2993507882718	-43.1184536340874	-65.5641701526712	-54.3731855118029	-43.1618041944581	-40.0919916785045	0.293011865674353	-0.718196235028374	20.4469680075697	0.38985431003264	0.407445884535037	0.360830360997595	-0.455340199371387	-0.413407150831617	-0.524508602069652	-0.449095315086457	-0.407438815840794	-0.515366565096421	0.00213579609776173	0.00523385349998758	0.00551808038952154
161	12.1639532432449	0.28	-39.9423572477449	-50.0352368930536	-29.8494776024362	0.301320398420617	-13.6805648604319	-16.9330420276809	-10.428087693183	0.26	0.16	0.37	-26.5316031996118	-21.4354466155685	-16.3392900315253	-61.6033881128451	-49.7706877076453	-37.9379873024455	-61.5412748798546	-49.7253892516638	-37.9093569284341	-39.9423572477449	0.308532865994803	0.435163480698725	20.830687038462	0.38985431003264	0.407445884535037	0.360830360997595	-0.455340199371387	-0.413407150831617	-0.524508602069652	-0.449095315086457	-0.407438815840794	-0.515366565096421	0.00213579609776173	0.00523385349998758	0.00551808038952154
161	12.1639532432449	0.28	-39.7179541680729	-49.732473745491	-29.7034345906547	0.33801794334623	-13.4660954626857	-16.4083509526437	-10.5238399727277	0.23	0.15	0.38	-27.4388896273479	-22.5186984468071	-17.5985072662663	-68.0797094070935	-55.8720293461369	-43.6643492851803	-67.5432877748558	-55.4424902834293	-43.306144094691	-39.7179541680729	0.294661063811059	0.602156280216844	22.2737129492772	0.38985431003264	0.407445884535037	0.360830360997595	-0.455340199371387	-0.413407150831617	-0.524508602069652	-0.449095315086457	-0.407438815840794	-0.515366565096421	0.00213579609776173	0.00523385349998758	0.00551808038952154
161	12.1639532432449	0.28	-39.7175248709809	-49.7845694403191	-29.6504803016428	0.308210147999505	-14.0404971226274	-17.3247120662571	-10.7562821789978	0.27	0.19	0.39	-26.5843254041547	-21.5447819805912	-16.5052385570277	-60.4905238759476	-49.0234425356288	-37.5563611953101	-61.3357559078664	-49.718965101571	-38.1106369171966	-39.7175248709809	0.315704678127799	0.405412496519956	20.1210912650958	0.38985431003264	0.407445884535037	0.360830360997595	-0.455340199371387	-0.413407150831617	-0.524508602069652	-0.449095315086457	-0.407438815840794	-0.515366565096421	0.00213579609776173	0.00523385349998758	0.00551808038952154
161	12.1639532432449	0.28	-39.4962994464735	-49.433992885595	-29.5586060073521	0.362575454987366	-13.5308870836286	-16.3319761761213	-10.7297979911358	0.28	0.16	0.4	-25.010835938774	-20.7212399347916	-16.4316439308092	-56.8013804407335	-47.0594039967747	-37.3174275528159	-56.4929206886581	-46.8360048413687	-37.1237457014562	-39.4962994464735	0.310428822937452	0.65530606634922	21.0077385249559	0.38985431003264	0.407445884535037	0.360830360997595	-0.455340199371387	-0.413407150831617	-0.524508602069652	-0.449095315086457	-0.407438815840794	-0.515366565096421	0.00213579609776173	0.00523385349998758	0.00551808038952154
161	12.1639532432449	0.28	-39.4565562040326	-49.2462596201237	-29.6668527879414	0.34041931188457	-13.6023860862073	-16.5585426409296	-10.646229531485	0.26	0.17	0.42	-26.1684638298296	-21.4966712962072	-16.8248787625847	-61.2761443168287	-50.3366625279813	-39.3971807391339	-60.9036603765138	-50.0035522831939	-39.1490134415572	-39.4565562040326	0.314047339995191	-0.413220631207075	19.8106388365254	0.38985431003264	0.407445884535037	0.360830360997595	-0.455340199371387	-0.413407150831617	-0.524508602069652	-0.449095315086457	-0.407438815840794	-0.515366565096421	0.00213579609776173	0.00523385349998758	0.00551808038952154
161	12.1639532432449	0.28	-39.2070545775243	-49.0786180213971	-29.3354911336516	0.37201448473163	-15.3270915039722	-18.4362302296635	-12.217952778281	0.22	0.15	0.35	-31.3238185543719	-26.0412799827269	-20.758741411082	-79.0503028807872	-65.7190331525091	-52.387763424231	-79.4369028175127	-66.0301399768501	-52.6451892105943	-39.2070545775243	0.293819250824442	-0.527590929577977	21.4151929565274	0.38985431003264	0.407445884535037	0.360830360997595	-0.455340199371387	-0.413407150831617	-0.524508602069652	-0.449095315086457	-0.407438815840794	-0.515366565096421	0.00213579609776173	0.00523385349998758	0.00551808038952154
161	12.1639532432449	0.28	-39.0324628427651	-48.8397972127813	-29.225128472749	0.365677397615993	-14.2654948391156	-17.1989424538761	-11.332047224355	0.25	0.16	0.38	-27.5198369162595	-22.8260599484548	-18.1322829806502	-65.2429123258172	-54.1150964118179	-42.9872804978187	-65.28800234513	-54.1601622419505	-43.0035081570473	-39.0324628427651	0.293573963208863	-0.26475038190555	21.056738970584	0.38985431003264	0.407445884535037	0.360830360997595	-0.455340199371387	-0.413407150831617	-0.524508602069652	-0.449095315086457	-0.407438815840794	-0.515366565096421	0.00213579609776173	0.00523385349998758	0.00551808038952154
161	12.1639532432449	0.28	-38.9579233154538	-48.7656248343363	-29.1502217965713	0.35070450518166	-14.2923361012358	-17.3285978229179	-11.2560743795536	0.25	0.17	0.38	-27.7868729904049	-22.9181456018316	-18.0494182132584	-66.0183988048871	-54.4508652244768	-42.8833316440665	-66.3284544609309	-54.7080302772144	-43.0889671273819	-38.9579233154538	0.309702974334564	-0.177738228547599	20.396685784532	0.38985431003264	0.407445884535037	0.360830360997595	-0.455340199371387	-0.413407150831617	-0.524508602069652	-0.449095315086457	-0.407438815840794	-0.515366565096421	0.00213579609776173	0.00523385349998758	0.00551808038952154
161	12.1639532432449	0.28	-38.9055151017409	-48.5475370784458	-29.2634931250359	0.402388456034451	-15.7235074756709	-18.7152321658371	-12.7317827855047	0.25	0.16	0.4	-30.3595529660316	-25.5064245951914	-20.6532962243512	-72.9821451575762	-61.3155794599421	-49.6490137623079	-72.6694124890773	-61.0709171227643	-49.4584538072865	-38.9055151017409	0.310189036580989	-0.116604317137153	20.5398700000776	0.38985431003264	0.407445884535037	0.360830360997595	-0.455340199371387	-0.413407150831617	-0.524508602069652	-0.449095315086457	-0.407438815840794	-0.515366565096421	0.00213579609776173	0.00523385349998758	0.00551808038952154
161	12.1639532432449	0.28	-38.7095554966675	-48.4548836785571	-28.9642273147779	0.390554169427502	-15.2738708385297	-18.2528090215224	-12.294932655537	0.27	0.16	0.4	-28.5014663680807	-23.8499025274113	-19.1983386867419	-65.9553354232924	-55.1911365083273	-44.4269375933623	-65.64905610568	-54.8754774685985	-44.194557136499	-38.7095554966675	0.312943728857621	-1.06412976308953	19.346665236674	0.38985431003264	0.407445884535037	0.360830360997595	-0.455340199371387	-0.413407150831617	-0.524508602069652	-0.449095315086457	-0.407438815840794	-0.515366565096421	0.00213579609776173	0.00523385349998758	0.00551808038952154
161	12.1639532432449	0.28	-38.6098934113936	-48.1947587336872	-29.0250280891	0.377433447424663	-16.1451321368888	-19.3825575059958	-12.9077067677819	0.28	0.18	0.42	-29.5453959019262	-24.6104942923932	-19.6755926828602	-66.8048048800608	-55.6465472543555	-44.4882896286502	-66.9144127853365	-55.7208786885311	-44.5505466335397	-38.6098934113936	0.339936932710622	-0.413593815767871	18.8299608405335	0.38985431003264	0.407445884535037	0.360830360997595	-0.455340199371387	-0.413407150831617	-0.524508602069652	-0.449095315086457	-0.407438815840794	-0.515366565096421	0.00213579609776173	0.00523385349998758	0.00551808038952154
161	12.1639532432449	0.28	-38.515251967526	-48.2074711863258	-28.8230327487262	0.336127614288462	-12.53732434456	-15.2882606089283	-9.78638808019168	0.23	0.15	0.37	-25.5657014745352	-20.9654649198783	-16.3652283652214	-63.4317653567211	-52.0179918676167	-40.6042183785123	-63.0011932248705	-51.6830951862199	-40.3296867205963	-38.515251967526	0.285434710319354	0.591144594000914	22.4540983972509	0.38985431003264	0.407445884535037	0.360830360997595	-0.455340199371387	-0.413407150831617	-0.524508602069652	-0.449095315086457	-0.407438815840794	-0.515366565096421	0.00213579609776173	0.00523385349998758	0.00551808038952154
161	12.1639532432449	0.28	-38.4891264942231	-48.1798073783933	-28.798445610053	0.3346266681333	-12.9209385602018	-15.765608893117	-10.0762682272866	0.24	0.17	0.35	-26.0937237048658	-21.3854982121654	-16.677272719465	-64.0436304304322	-52.4879070370165	-40.9321836436008	-64.8327818038824	-53.1579015073673	-41.4168976522757	-38.4891264942231	0.290570454410554	0.932210858667791	22.4918017349642	0.38985431003264	0.407445884535037	0.360830360997595	-0.455340199371387	-0.413407150831617	-0.524508602069652	-0.449095315086457	-0.407438815840794	-0.515366565096421	0.00213579609776173	0.00523385349998758	0.00551808038952154
161	12.1639532432449	0.28	-38.4720800034584	-47.9963610961441	-28.9477989107727	0.328663433770303	-13.9268779771431	-17.0345393471441	-10.8192166071421	0.27	0.16	0.4	-26.165291602264	-21.3918801063552	-16.6184686104465	-59.5942008200695	-48.7222545941997	-37.85030836833	-59.3810096267572	-48.5586046316132	-37.6949598573201	-38.4720800034584	0.319902158866733	-0.723721324339101	19.2482195982011	0.38985431003264	0.407445884535037	0.360830360997595	-0.455340199371387	-0.413407150831617	-0.524508602069652	-0.449095315086457	-0.407438815840794	-0.515366565096421	0.00213579609776173	0.00523385349998758	0.00551808038952154
161	12.1639532432449	0.28	-38.4708498551837	-48.0392131847852	-28.9024865255822	0.293624654688978	-12.4455378323052	-15.459380920919	-9.43169474369128	0.24	0.16	0.34	-25.3811105513066	-20.4330026673169	-15.4848947833271	-61.7731605523322	-49.730335943453	-37.6875113345738	-62.2216129821917	-50.0997333860152	-13.8016224086335	-38.4708498551837	0.290446208673373	1.56468597775076	22.9949839684275	0.38985431003264	0.407445884535037	0.360830360997595	-0.455340199371387	-0.413407150831617	-0.524508602069652	-0.449095315086457	-0.407438815840794	-0.515366565096421	0.00213579609776173	0.00523385349998758	0.00551808038952154
161	12.1639532432449	0.28	-38.3874376478021	-47.9900963536938	-28.7847789419104	0.354268033642286	-14.5130115125339	-17.5721783383804	-11.4538446866873	0.28	0.16	0.41	-26.8678921982562	-22.1904206343691	-17.512949070482	-60.9277057974284	-50.3207103093772	-39.713714821326	-60.4301801772336	-49.9176316766514	-39.3881923978078	-38.3874376478021	0.320888053576387	0.735218484055327	20.9793954973924	0.38985431003264	0.407445884535037	0.360830360997595	-0.455340199371387	-0.413407150831617	-0.524508602069652	-0.449095315086457	-0.407438815840794	-0.515366565096421	0.00213579609776173	0.00523385349998758	0.00551808038952154
161	12.1639532432449	0.28	-38.312227909889	-47.9300398729396	-28.6944159468385	0.379759881485635	-14.7306719996389	-17.6699008803006	-11.7914431189771	0.23	0.15	0.35	-29.6182002205611	-24.6914793480888	-19.7647584756164	-73.6706722504354	-61.4162193815091	-49.1617665125827	-73.8284819317373	-61.5884689595532	-49.2575190935155	-38.312227909889	0.285646172603322	0.51414198286285	22.2132709185978	0.38985431003264	0.407445884535037	0.360830360997595	-0.455340199371387	-0.413407150831617	-0.524508602069652	-0.449095315086457	-0.407438815840794	-0.515366565096421	0.00213579609776173	0.00523385349998758	0.00551808038952154
161	12.1639532432449	0.28	-38.1022365185008	-47.6780774214878	-28.5263956155137	0.309741697344034	-13.0636851083433	-16.1084737275871	-10.0188964890995	0.25	0.17	0.37	-25.7209174058649	-20.8592056187471	-15.9974938316293	-60.849726956126	-49.3480440994313	-37.8463612427366	-61.2131771848191	-49.6714000153137	-38.0901576272443	-38.1022365185008	0.295462076026861	-0.757311098715094	20.3007754724666	0.38985431003264	0.407445884535037	0.360830360997595	-0.455340199371387	-0.413407150831617	-0.524508602069652	-0.449095315086457	-0.407438815840794	-0.515366565096421	0.00213579609776173	0.00523385349998758	0.00551808038952154
161	12.1639532432449	0.28	-38.0735670500156	-47.5670018161062	-28.5801322839251	0.340615761967729	-14.2535436847538	-17.3498592992637	-11.157228070244	0.26	0.17	0.4	-27.3623079856151	-22.4791363123738	-17.5959646391324	-63.9405767714988	-52.5295213362101	-41.1184659009213	-63.8856857539022	-52.4716718998287	-41.0741947344557	-38.0735670500156	0.314173576327968	1.2296547015989	21.3762023151351	0.38985431003264	0.407445884535037	0.360830360997595	-0.455340199371387	-0.413407150831617	-0.524508602069652	-0.449095315086457	-0.407438815840794	-0.515366565096421	0.00213579609776173	0.00523385349998758	0.00551808038952154
161	12.1639532432449	0.28	-37.9370859162553	-47.3327865047036	-28.541385327807	0.357851000518101	-13.1211530499654	-15.8654066970069	-10.3768994029239	0.22	0.14	0.36	-27.1660544390618	-22.4671176015846	-17.7681807641074	-69.1372976489826	-57.1785571739837	-45.2198166989848	-68.6248831079319	-56.7519820219513	-44.8663808799851	-37.9370859162553	0.284856901762341	0.184994331923245	22.3276353137781	0.38985431003264	0.407445884535037	0.360830360997595	-0.455340199371387	-0.413407150831617	-0.524508602069652	-0.449095315086457	-0.407438815840794	-0.515366565096421	0.00213579609776173	0.00523385349998758	0.00551808038952154
161	12.1639532432449	0.28	-37.9115390279777	-47.4024542889671	-28.4206237669884	0.307610237147422	-13.9696039495868	-17.2418389226623	-10.6973689765113	0.26	0.19	0.4	-27.0949619478135	-21.952756265608	-16.8105505834025	-63.09324863143	-51.1191236171107	-39.1449986027914	-63.6724074503686	-51.6006640315895	-39.5101800955365	-37.9115390279777	0.321217137705604	0.00858165800741844	19.5558566155063	0.38985431003264	0.407445884535037	0.360830360997595	-0.455340199371387	-0.413407150831617	-0.524508602069652	-0.449095315086457	-0.407438815840794	-0.515366565096421	0.00213579609776173	0.00523385349998758	0.00551808038952154
161	12.1639532432449	0.28	-37.7463394626773	-47.1226395548369	-28.3700393705178	0.40023476010794	-15.3606502525287	-18.2964626920699	-12.4248378129875	0.26	0.17	0.37	-28.9183130135545	-24.2781405111103	-19.637968008666	-67.7228724048912	-56.8562008195735	-45.9895292342558	-68.0607375819356	-57.1672322655689	-46.2298972977411	-37.7463394626773	0.309186542271364	-0.241777887429004	20.4157063468142	0.38985431003264	0.407445884535037	0.360830360997595	-0.455340199371387	-0.413407150831617	-0.524508602069652	-0.449095315086457	-0.407438815840794	-0.515366565096421	0.00213579609776173	0.00523385349998758	0.00551808038952154
161	12.1639532432449	0.28	-37.5728578885172	-46.9367745053832	-28.2089412716511	0.344831739869665	-13.2814117739923	-16.1396769058875	-10.4231466420971	0.26	0.16	0.42	-25.4075803488369	-20.9080106597798	-16.4084409707227	-59.2665114792848	-48.7706753954464	-38.274839311608	-58.4498793857096	-48.0943363833626	-37.7377280119126	-37.5728578885172	0.319498696528515	0.528192994403993	20.84085662564	0.38985431003264	0.407445884535037	0.360830360997595	-0.455340199371387	-0.413407150831617	-0.524508602069652	-0.449095315086457	-0.407438815840794	-0.515366565096421	0.00213579609776173	0.00523385349998758	0.00551808038952154
161	12.1639532432449	0.28	-37.4642357975828	-46.9055113303593	-28.0229602648062	0.395835250760885	-15.8657578162779	-18.9260771056756	-12.8054385268801	0.26	0.16	0.42	-30.1566867913034	-25.2803941620148	-20.4041015327262	-71.1943925819391	-59.6823622917249	-48.1703320015107	-70.407164995315	-58.993368062451	-47.6229187099375	-37.4642357975828	0.318509777188919	-1.54149474145558	18.7617036218304	0.38985431003264	0.407445884535037	0.360830360997595	-0.455340199371387	-0.413407150831617	-0.524508602069652	-0.449095315086457	-0.407438815840794	-0.515366565096421	0.00213579609776173	0.00523385349998758	0.00551808038952154
161	12.1639532432449	0.28	-37.4439299740785	-46.7422778261036	-28.1455821220534	0.385053960930099	-14.4413391615511	-17.2907208954739	-11.5919574276283	0.26	0.15	0.37	-27.3996415130249	-22.8843851211596	-18.3691287292943	-64.3315494202048	-53.7301902900098	-43.1288311598148	-64.0470866909754	-53.4998563712432	-42.9344290432081	-37.4439299740785	0.304126453144427	-2.13186629315705	19.104838366889	0.38985431003264	0.407445884535037	0.360830360997595	-0.455340199371387	-0.413407150831617	-0.524508602069652	-0.449095315086457	-0.407438815840794	-0.515366565096421	0.00213579609776173	0.00523385349998758	0.00551808038952154
161	12.1639532432449	0.28	-37.4398508022503	-46.8078677548367	-28.0718338496639	0.366449267892539	-15.7299212717386	-18.9591274883994	-12.5007150550777	0.25	0.17	0.37	-30.6335117701003	-25.4158704674249	-20.1982291647495	-73.343855863935	-60.8515913620683	-48.3593268602017	-74.0772400884487	-61.4453860412369	-48.7953017776838	-37.4398508022503	0.308327261482871	0.0266746069266359	20.3389110928785	0.38985431003264	0.407445884535037	0.360830360997595	-0.455340199371387	-0.413407150831617	-0.524508602069652	-0.449095315086457	-0.407438815840794	-0.515366565096421	0.00213579609776173	0.00523385349998758	0.00551808038952154
161	12.1639532432449	0.28	-37.3761042002624	-46.8305040699333	-27.9217043305915	0.307491007001188	-13.6671182739394	-16.8693954039438	-10.4648411439351	0.25	0.17	0.39	-26.947704570358	-21.8322860277588	-16.7168674851596	-63.7800190395721	-51.6728100121569	-39.5656009847417	-64.0680144875222	-51.9086047982066	-39.742430377862	-37.3761042002624	0.313396411668197	0.758429029461913	20.9575528861803	0.38985431003264	0.407445884535037	0.360830360997595	-0.455340199371387	-0.413407150831617	-0.524508602069652	-0.449095315086457	-0.407438815840794	-0.515366565096421	0.00213579609776173	0.00523385349998758	0.00551808038952154
161	12.1639532432449	0.28	-37.1968904252382	-46.3995593274396	-27.9942215230368	0.360584918695673	-14.1906786074476	-17.141047253699	-11.2403099611962	0.26	0.17	0.41	-27.0678965290397	-22.4088887066313	-17.7498808842229	-63.3333189089441	-52.4321974309862	-41.5310759530282	-63.2329128489079	-52.3493910077234	-41.4479654411984	-37.1968904252382	0.327569194024952	-1.84895188203241	17.9792380817185	0.38985431003264	0.407445884535037	0.360830360997595	-0.455340199371387	-0.413407150831617	-0.524508602069652	-0.449095315086457	-0.407438815840794	-0.515366565096421	0.00213579609776173	0.00523385349998758	0.00551808038952154
161	12.1639532432449	0.28	-37.0899985102882	-46.3408774966652	-27.8391195239112	0.421452503319899	-15.3359670790165	-18.1413478743173	-12.5305862837157	0.23	0.15	0.36	-30.2193399664672	-25.5462166364962	-20.8730933065251	-74.6714603011625	-63.124254319709	-51.5770483382555	-74.3297957373714	-62.883323486468	-51.3650806207268	-37.0899985102882	0.290717749377678	1.15861380974538	22.9420256190804	0.38985431003264	0.407445884535037	0.360830360997595	-0.455340199371387	-0.413407150831617	-0.524508602069652	-0.449095315086457	-0.407438815840794	-0.515366565096421	0.00213579609776173	0.00523385349998758	0.00551808038952154
161	12.1639532432449	0.28	-37.0573255668636	-46.3742496420718	-27.7404014916554	0.40129067455166	-15.485934082552	-18.43919178616	-12.532676378944	0.24	0.17	0.33	-30.115447185222	-25.292097147499	-20.468747109776	-72.900901118804	-61.22494751271	-49.5489939066161	-74.1651044733571	-62.2817273094233	-50.3861530450613	-37.0573255668636	0.30211890900074	0.533135456036593	21.7465090708455	0.38985431003264	0.407445884535037	0.360830360997595	-0.455340199371387	-0.413407150831617	-0.524508602069652	-0.449095315086457	-0.407438815840794	-0.515366565096421	0.00213579609776173	0.00523385349998758	0.00551808038952154
161	12.1639532432449	0.28	-36.9723072547588	-46.2222331946012	-27.7223813149164	0.348422101595991	-15.1092027385814	-18.3351505301392	-11.8832549470236	0.25	0.17	0.37	-29.5382265436765	-24.3411720374442	-19.1441175312119	-70.5105345941342	-58.1046749868403	-45.6988153795463	-71.1728111565913	-58.6430974899586	-46.126011788726	-36.9723072547588	0.307773080348791	0.752117139961754	21.1298665348877	0.38985431003264	0.407445884535037	0.360830360997595	-0.455340199371387	-0.413407150831617	-0.524508602069652	-0.449095315086457	-0.407438815840794	-0.515366565096421	0.00213579609776173	0.00523385349998758	0.00551808038952154
161	12.1639532432449	0.28	-36.8920192879416	-46.2187619319598	-27.5652766439234	0.398435124207491	-15.8267550583702	-18.8630207309454	-12.790489385795	0.24	0.16	0.37	-30.9553765742606	-25.9726779590874	-20.9899793439141	-75.3051528147951	-63.1837405701227	-51.0623283254502	-75.4284582189395	-63.2963079973581	-51.1313019096487	-36.8920192879416	0.292211191907409	0.468404544830222	21.8288805714479	0.38985431003264	0.407445884535037	0.360830360997595	-0.455340199371387	-0.413407150831617	-0.524508602069652	-0.449095315086457	-0.407438815840794	-0.515366565096421	0.00213579609776173	0.00523385349998758	0.00551808038952154
161	12.1639532432449	0.28	-36.6574756198212	-45.9433544143616	-27.3715968252808	0.381859929902067	-15.5927691073143	-18.6901892186254	-12.4953489960033	0.26	0.17	0.39	-29.4754691472079	-24.5906651541103	-19.7058611610127	-68.8771117065226	-57.4624947375194	-46.0478777685162	-69.0984958335071	-57.6379254288821	-46.202995954714	-36.6574756198212	0.305988986247803	0.355524754623867	20.7189700401957	0.38985431003264	0.407445884535037	0.360830360997595	-0.455340199371387	-0.413407150831617	-0.524508602069652	-0.449095315086457	-0.407438815840794	-0.515366565096421	0.00213579609776173	0.00523385349998758	0.00551808038952154
161	12.1639532432449	0.28	-36.497832345701	-45.7175501056922	-27.2781145857099	0.387742415769444	-14.4175386323767	-17.2461417533982	-11.5889355113552	0.24	0.17	0.39	-28.045885419024	-23.4459766300085	-18.8460678409931	-67.5914954296987	-56.5055657382485	-45.4196360467983	-67.9132991982829	-56.7840992353638	-45.660700103953	-36.497832345701	0.314337424398631	2.21148401442065	22.7918885123298	0.38985431003264	0.407445884535037	0.360830360997595	-0.455340199371387	-0.413407150831617	-0.524508602069652	-0.449095315086457	-0.407438815840794	-0.515366565096421	0.00213579609776173	0.00523385349998758	0.00551808038952154
161	12.1639532432449	0.28	-36.4294986821032	-45.5145846187456	-27.3444127454608	0.360060173129162	-12.5823013678391	-15.2012535643747	-9.96334917130361	0.24	0.16	0.42	-24.9075360532184	-20.6163342795871	-16.3251325059558	-60.4954384516279	-50.0729650192674	-39.6504915869068	-59.8705368324258	-49.5546445126756	-39.224169048852	-36.4294986821032	0.310992236147594	-2.16859930289883	18.803127044394	0.38985431003264	0.407445884535037	0.360830360997595	-0.455340199371387	-0.413407150831617	-0.524508602069652	-0.449095315086457	-0.407438815840794	-0.515366565096421	0.00213579609776173	0.00523385349998758	0.00551808038952154
161	12.1639532432449	0.28	-36.4207485522274	-45.6310266126865	-27.2104704917683	0.337437978766155	-12.8729732067148	-15.6892842322088	-10.0566621812207	0.28	0.15	0.43	-23.9291112589335	-19.6337069006864	-15.3383025424392	-54.1348181020044	-44.4173266710824	-34.6998352401604	-53.1355685831846	-43.5820811534956	-34.0571409239462	-36.4207485522274	0.31778446498404	-0.0843451920779058	20.3098838647543	0.38985431003264	0.407445884535037	0.360830360997595	-0.455340199371387	-0.413407150831617	-0.524508602069652	-0.449095315086457	-0.407438815840794	-0.515366565096421	0.00213579609776173	0.00523385349998758	0.00551808038952154
161	12.1639532432449	0.28	-36.3931361959342	-45.5648022556683	-27.2214701362002	0.372765043186492	-14.9396029650753	-17.9652764203334	-11.9139295098172	0.24	0.15	0.41	-29.6799688719232	-24.6813319532602	-19.6826950345972	-72.706261778114	-60.4612285737208	-48.2161953693275	-71.7890313831492	-59.6931323363831	-47.5916781033476	-36.3931361959342	0.322807300633068	0.565512432874461	21.1522053679717	0.38985431003264	0.407445884535037	0.360830360997595	-0.455340199371387	-0.413407150831617	-0.524508602069652	-0.449095315086457	-0.407438815840794	-0.515366565096421	0.00213579609776173	0.00523385349998758	0.00551808038952154
161	12.1639532432449	0.28	-36.2891104576198	-45.4183435315205	-27.159877383719	0.402954870831354	-15.00586625562	-17.8576849250616	-12.1540475861784	0.23	0.16	0.38	-29.7096950799741	-24.9651459713949	-20.2205968628158	-73.3156298609954	-61.6073438834536	-49.8990579059118	-73.0179465153648	-61.3227039452516	-49.6835989023587	-36.2891104576198	0.304203014937927	1.29324102210864	22.4610047147886	0.38985431003264	0.407445884535037	0.360830360997595	-0.455340199371387	-0.413407150831617	-0.524508602069652	-0.449095315086457	-0.407438815840794	-0.515366565096421	0.00213579609776173	0.00523385349998758	0.00551808038952154
161	12.1639532432449	0.28	-35.8652059978491	-44.8189006921987	-26.9115113034995	0.361715365661972	-13.8675162017523	-16.7436418786225	-10.9913905248821	0.23	0.16	0.37	-27.8380609511765	-23.0562003215496	-18.2743396919227	-68.6496892383636	-56.8574438380539	-45.0651984377443	-68.6517226206125	-56.8620917004025	-45.0870239305728	-35.8652059978491	0.304882154793941	-0.969142837498955	20.0827046634581	0.38985431003264	0.407445884535037	0.360830360997595	-0.455340199371387	-0.413407150831617	-0.524508602069652	-0.449095315086457	-0.407438815840794	-0.515366565096421	0.00213579609776173	0.00523385349998758	0.00551808038952154
161	12.1639532432449	0.28	-35.7061769666449	-44.6751719534992	-26.7371819797905	0.344084272437752	-13.7622909708887	-16.7289511928387	-10.7956307489386	0.28	0.16	0.41	-25.5863554297034	-21.0489506633801	-16.5115458970568	-58.0383548285264	-47.7460133283063	-37.4536718280862	-57.7087166084111	-47.477109262007	-37.2464396053135	-35.7061769666449	0.330145977548282	-1.83128428780946	17.9587042034662	0.38985431003264	0.407445884535037	0.360830360997595	-0.455340199371387	-0.413407150831617	-0.524508602069652	-0.449095315086457	-0.407438815840794	-0.515366565096421	0.00213579609776173	0.00523385349998758	0.00551808038952154
161	12.1639532432449	0.28	-35.5691558343778	-44.5758259695974	-26.5624856991582	0.368372807626751	-14.5087783795517	-17.4749954897711	-11.5425612693323	0.28	0.17	0.46	-26.3654564622586	-21.8901667191011	-17.4148769759436	-59.0401054077259	-49.0185994821843	-38.9970935566427	-58.2655340776704	-48.3787012676109	-38.4767063255926	-35.5691558343778	0.337138063899653	0.4235695983084	19.7228285590908	0.38985431003264	0.407445884535037	0.360830360997595	-0.455340199371387	-0.413407150831617	-0.524508602069652	-0.449095315086457	-0.407438815840794	-0.515366565096421	0.00213579609776173	0.00523385349998758	0.00551808038952154
161	12.1639532432449	0.28	-35.564683135868	-44.5777123291534	-26.5516539425827	0.362061497969604	-14.603043611649	-17.6294488426712	-11.5766383806268	0.24	0.15	0.38	-29.2262421949112	-24.2090432426835	-19.1918442904559	-71.8546967196447	-59.5195731450782	-47.1844495705118	-71.3927125007884	-59.1322920213681	-46.8817963394489	-35.564683135868	0.298940001184399	0.412010092169417	21.8641039922367	0.38985431003264	0.407445884535037	0.360830360997595	-0.455340199371387	-0.413407150831617	-0.524508602069652	-0.449095315086457	-0.407438815840794	-0.515366565096421	0.00213579609776173	0.00523385349998758	0.00551808038952154
161	12.1639532432449	0.28	-35.4634612988194	-44.3400967359336	-26.5868258617052	0.347150222906367	-13.7121220093716	-16.6480002239084	-10.7762437948349	0.26	0.17	0.41	-26.3050440470393	-21.6661441965202	-17.027244346001	-61.5848469760243	-50.7243467267012	-39.8638464773782	-61.4182564368355	-50.5726996780807	-39.745075096452	-35.4634612988194	0.31967717001505	0.363260967410475	20.2615413234133	0.38985431003264	0.407445884535037	0.360830360997595	-0.455340199371387	-0.413407150831617	-0.524508602069652	-0.449095315086457	-0.407438815840794	-0.515366565096421	0.00213579609776173	0.00523385349998758	0.00551808038952154
161	12.1639532432449	0.28	-35.4194657648444	-44.315382137779	-26.5235493919097	0.346826892134586	-14.2890022868821	-17.3505789095018	-11.2274256642624	0.25	0.16	0.38	-27.9500293647341	-23.018138794919	-18.0862482251039	-66.7144348341195	-54.942415286831	-43.1703957395425	-66.7795711749513	-54.9822260581689	-43.2368309910205	-35.4194657648444	0.314118274404003	0.757597004752913	21.4151547845036	0.38985431003264	0.407445884535037	0.360830360997595	-0.455340199371387	-0.413407150831617	-0.524508602069652	-0.449095315086457	-0.407438815840794	-0.515366565096421	0.00213579609776173	0.00523385349998758	0.00551808038952154
161	12.1639532432449	0.28	-35.4068470950716	-44.3023424476864	-26.5113517424567	0.381314597967657	-13.9792087191851	-16.7593141706132	-11.1991032677571	0.27	0.16	0.42	-26.0296225879359	-21.711719425632	-17.3938162633281	-59.9221596225396	-49.9820200122879	-40.0418804020362	-59.3425938357137	-49.5203418975133	-39.6605569111055	-35.4068470950716	0.323943683558878	-0.693095363354432	19.145873395137	0.38985431003264	0.407445884535037	0.360830360997595	-0.455340199371387	-0.413407150831617	-0.524508602069652	-0.449095315086457	-0.407438815840794	-0.515366565096421	0.00213579609776173	0.00523385349998758	0.00551808038952154
161	12.1639532432449	0.28	-35.2820594900323	-44.0679180865059	-26.4962008935586	0.312133574066208	-11.7046433692388	-14.4174913675907	-8.99179537088681	0.22	0.13	0.35	-24.6793045220799	-20.0355561634754	-15.391807804871	-62.7877377288215	-50.9733669568316	-39.1589961848417	-61.7425149934248	-50.102985486895	-38.4788357090392	-35.2820594900323	0.2833655897468	0.408090345080393	23.1689066849205	0.38985431003264	0.407445884535037	0.360830360997595	-0.455340199371387	-0.413407150831617	-0.524508602069652	-0.449095315086457	-0.407438815840794	-0.515366565096421	0.00213579609776173	0.00523385349998758	0.00551808038952154
161	12.1639532432449	0.28	-35.1748961024325	-43.8958485463992	-26.4539436584658	0.35674281468884	-13.4725773033724	-16.2971376084873	-10.6480169982575	0.26	0.17	0.38	-25.5149614277485	-21.0928016002568	-16.6706417727651	-59.1967848495927	-48.9370145332698	-38.6772442169469	-59.4016601150345	-49.1095270043542	-38.8313077129913	-35.1748961024325	0.302187090013141	-0.334011509492903	20.2434936437192	0.38985431003264	0.407445884535037	0.360830360997595	-0.455340199371387	-0.413407150831617	-0.524508602069652	-0.449095315086457	-0.407438815840794	-0.515366565096421	0.00213579609776173	0.00523385349998758	0.00551808038952154
161	12.1639532432449	0.28	-35.0496219529152	-43.7590357142444	-26.340208191586	0.344841390286846	-13.5569373124808	-16.4744354135836	-10.6394392113779	0.25	0.16	0.39	-26.5593559767631	-21.855894602613	-17.1524332284629	-63.4451324388589	-52.2094786050426	-40.9738247712263	-63.132687788773	-51.9268354988775	-40.7878364332102	-35.0496219529152	0.308107511287828	-0.43905205384836	20.6238073982898	0.38985431003264	0.407445884535037	0.360830360997595	-0.455340199371387	-0.413407150831617	-0.524508602069652	-0.449095315086457	-0.407438815840794	-0.515366565096421	0.00213579609776173	0.00523385349998758	0.00551808038952154
161	12.1639532432449	0.28	-35.0267824426284	-43.6957097169532	-26.3578551683035	0.325915279592446	-12.7818144355775	-15.6518207384613	-9.91180813269373	0.26	0.18	0.41	-24.5424431585741	-20.0422020856497	-15.5419610127252	-57.0265378724404	-46.5698296171915	-36.1131213619426	-57.3684987747552	-46.846348907987	-36.3123435576836	-35.0267824426284	0.328228332160895	0.162332594978231	20.0918670180953	0.38985431003264	0.407445884535037	0.360830360997595	-0.455340199371387	-0.413407150831617	-0.524508602069652	-0.449095315086457	-0.407438815840794	-0.515366565096421	0.00213579609776173	0.00523385349998758	0.00551808038952154
161	12.1639532432449	0.28	-34.5942757691544	-43.2041256610343	-25.9844258772746	0.37164580093418	-15.1163801351838	-18.1851965742332	-12.0475636961345	0.25	0.17	0.38	-29.4044020386838	-24.442304874192	-19.4802077097002	-70.4531761525305	-58.5639527241475	-46.6747292957645	-70.9182818876447	-58.9755777226572	-46.9902296133391	-34.5942757691544	0.309349526793115	-1.25383167728726	19.509497062368	0.38985431003264	0.407445884535037	0.360830360997595	-0.455340199371387	-0.413407150831617	-0.524508602069652	-0.449095315086457	-0.407438815840794	-0.515366565096421	0.00213579609776173	0.00523385349998758	0.00551808038952154
161	12.1639532432449	0.28	-34.5890008754134	-43.3048593762316	-25.8731423745953	0.436341357456007	-15.3259622244554	-18.0455814856062	-12.6063429633046	0.25	0.15	0.42	-29.2736958593185	-24.8619063490954	-20.4501168388722	-70.3729034439964	-59.7671214235024	-49.1613394030085	-69.1599612219984	-58.7485089106778	-48.303483140447	-34.5890008754134	0.320859595759936	0.660461726398983	21.2899677752385	0.38985431003264	0.407445884535037	0.360830360997595	-0.455340199371387	-0.413407150831617	-0.524508602069652	-0.449095315086457	-0.407438815840794	-0.515366565096421	0.00213579609776173	0.00523385349998758	0.00551808038952154
161	12.1639532432449	0.28	-34.5877597601541	-43.2243833786671	-25.9511361416411	0.351093214453693	-12.7831177696434	-15.4964451127623	-10.0697904265244	0.26	0.17	0.42	-24.3927028513801	-20.1216982991995	-15.8506937470188	-56.893931082135	-46.9321716115357	-36.9704121409364	-56.5264217435757	-46.621871759393	-36.7255212398633	-34.5877597601541	0.316118623810681	0.353119524090545	20.7960092807049	0.38985431003264	0.407445884535037	0.360830360997595	-0.455340199371387	-0.413407150831617	-0.524508602069652	-0.449095315086457	-0.407438815840794	-0.515366565096421	0.00213579609776173	0.00523385349998758	0.00551808038952154
161	12.1639532432449	0.28	-34.3574289726221	-42.8878754072509	-25.8269825379933	0.340399976104252	-14.1154680304842	-17.183262888436	-11.0476731725324	0.28	0.18	0.38	-26.0415219208525	-21.3922275720013	-16.7429332231501	-58.5603428132981	-48.1053366989802	-37.6503305846623	-59.2125846986621	-48.6425037902394	-38.0839088340928	-34.3574289726221	0.329617463960176	-0.552709190991	19.1341189504778	0.38985431003264	0.407445884535037	0.360830360997595	-0.455340199371387	-0.413407150831617	-0.524508602069652	-0.449095315086457	-0.407438815840794	-0.515366565096421	0.00213579609776173	0.00523385349998758	0.00551808038952154
161	12.1639532432449	0.28	-34.2882751629973	-42.8911916963011	-25.6853586296935	0.329136820896328	-14.0050741102456	-17.1268348593913	-10.8833133610999	0.25	0.17	0.39	-27.4784686245439	-22.4698838216318	-17.4612990187196	-65.3219052648375	-53.4154811304699	-41.5090569961024	-65.5982887822203	-53.6505022496752	-41.6890576158741	-34.2882751629973	0.317175990934164	0.806013745950625	21.2426503463563	0.38985431003264	0.407445884535037	0.360830360997595	-0.455340199371387	-0.413407150831617	-0.524508602069652	-0.449095315086457	-0.407438815840794	-0.515366565096421	0.00213579609776173	0.00523385349998758	0.00551808038952154
161	12.1639532432449	0.28	-34.0505735051045	-42.6393786356301	-25.4617683745789	0.300629541148469	-13.2031643346065	-16.3473002048713	-10.0590284643416	0.27	0.18	0.42	-25.4711886586541	-20.5722220454336	-15.6732554322131	-58.8194679078066	-47.5065051187757	-36.1935423297448	-58.9886506005629	-47.6152759590447	-36.2710620176776	-34.0505735051045	0.332966558498746	0.271782598934883	19.8547818967915	0.38985431003264	0.407445884535037	0.360830360997595	-0.455340199371387	-0.413407150831617	-0.524508602069652	-0.449095315086457	-0.407438815840794	-0.515366565096421	0.00213579609776173	0.00523385349998758	0.00551808038952154
161	12.1639532432449	0.28	-33.9568830126938	-42.3701251926177	-25.5436408327698	0.381581782575852	-15.2357505194916	-18.2640347512945	-12.2074662876886	0.27	0.18	0.41	-28.2455175793438	-23.5622448704711	-18.8789721615984	-64.7546153571314	-54.0179198080514	-43.2812242589714	-64.9394045197017	-54.1791385718026	-43.4254564111119	-33.9568830126938	0.327420192041751	0.591360291540119	20.4522931024783	0.38985431003264	0.407445884535037	0.360830360997595	-0.455340199371387	-0.413407150831617	-0.524508602069652	-0.449095315086457	-0.407438815840794	-0.515366565096421	0.00213579609776173	0.00523385349998758	0.00551808038952154
161	12.1639532432449	0.28	-33.9115311312116	-42.4139703476157	-25.4090919148075	0.349822423431291	-12.9736015523775	-15.7350579411073	-10.2121451636478	0.26	0.17	0.4	-24.7791125264514	-20.4304511583569	-16.0817897902624	-57.8200705169708	-47.6728182015684	-37.5255658861659	-57.842949326342	-47.6730632799725	-37.5277544961663	-33.9115311312116	0.314647854618861	1.72844437337242	22.033713891803	0.38985431003264	0.407445884535037	0.360830360997595	-0.455340199371387	-0.413407150831617	-0.524508602069652	-0.449095315086457	-0.407438815840794	-0.515366565096421	0.00213579609776173	0.00523385349998758	0.00551808038952154
161	12.1639532432449	0.28	-33.7136599018312	-42.1834700549897	-25.2438497486727	0.399165988143365	-16.0570894209144	-19.1328517778634	-12.9813270639653	0.26	0.17	0.42	-30.1212413070031	-25.2790054901841	-20.4367696733651	-70.265680118288	-58.9698975343606	-47.6741149504332	-69.9020116282568	-58.6497636085058	-47.4311072102702	-33.7136599018312	0.325461800972326	0.791027022522505	20.7569106825018	0.38985431003264	0.407445884535037	0.360830360997595	-0.455340199371387	-0.413407150831617	-0.524508602069652	-0.449095315086457	-0.407438815840794	-0.515366565096421	0.00213579609776173	0.00523385349998758	0.00551808038952154
161	12.1639532432449	0.28	-33.6530312498425	-42.0085606274206	-25.2975018722643	0.360628843358619	-13.7409282243275	-16.5975176443959	-10.8843388042591	0.26	0.17	0.41	-26.2181048041868	-21.7057215428759	-17.1933382815649	-61.3646895571972	-50.8032473758683	-40.2418051945395	-61.2227787688543	-50.7242289832285	-40.168462612641	-33.6530312498425	0.319310136423629	0.824828454344797	20.9420399352001	0.38985431003264	0.407445884535037	0.360830360997595	-0.455340199371387	-0.413407150831617	-0.524508602069652	-0.449095315086457	-0.407438815840794	-0.515366565096421	0.00213579609776173	0.00523385349998758	0.00551808038952154
161	12.1639532432449	0.28	-33.498605083093	-41.8382617079122	-25.1589484582737	0.385422681812986	-13.1195832711104	-15.7061586032182	-10.5330079390026	0.26	0.17	0.38	-24.9640348978861	-20.8528223163756	-16.7416097348651	-58.7895991681551	-49.1078093152437	-39.4260194623323	-59.1576227463878	-49.4015778893797	-39.6486882717168	-33.498605083093	0.315541659457993	-0.052851760152921	20.5861133396585	0.38985431003264	0.407445884535037	0.360830360997595	-0.455340199371387	-0.413407150831617	-0.524508602069652	-0.449095315086457	-0.407438815840794	-0.515366565096421	0.00213579609776173	0.00523385349998758	0.00551808038952154
161	12.1639532432449	0.28	-33.3154071363252	-41.7576311689228	-24.8731831037275	0.335360023601566	-12.8367452324911	-15.6582316728064	-10.0152587921759	0.24	0.17	0.37	-25.5170165845831	-20.9190570068272	-16.3210974290713	-61.6291376230623	-50.5240665163562	-39.4189954096501	-62.0352576003755	-50.8447668959878	-39.697256315983	-33.3154071363252	0.306646729243317	-1.54007548344026	19.3381756484933	0.38985431003264	0.407445884535037	0.360830360997595	-0.455340199371387	-0.413407150831617	-0.524508602069652	-0.449095315086457	-0.407438815840794	-0.515366565096421	0.00213579609776173	0.00523385349998758	0.00551808038952154
161	12.1639532432449	0.28	-33.1758697677956	-41.3841301702578	-24.9676093653335	0.365805183183765	-14.2290337731905	-17.1541780285865	-11.3038895177944	0.27	0.17	0.38	-26.6842143399682	-22.1340006161605	-17.5837868923529	-61.521549282543	-51.0308451423037	-40.5401410020644	-61.9358394927813	-51.374083241836	-40.8170865822409	-33.1758697677956	0.318065133405243	1.36974892096199	21.5605751035036	0.38985431003264	0.407445884535037	0.360830360997595	-0.455340199371387	-0.413407150831617	-0.524508602069652	-0.449095315086457	-0.407438815840794	-0.515366565096421	0.00213579609776173	0.00523385349998758	0.00551808038952154
161	12.1639532432449	0.28	-32.8564607075199	-41.0596293078478	-24.653292107192	0.347324259880738	-14.1182944630418	-17.1399772658005	-11.0966116602832	0.26	0.17	0.39	-27.2022677909149	-22.4066590508817	-17.6110503108485	-63.9651609220987	-52.68845829078	-41.4117556594614	-64.0469579826379	-52.7823953099216	-41.4851949385206	-32.8564607075199	0.335185248741256	0.388715582754877	20.0972158261926	0.38985431003264	0.407445884535037	0.360830360997595	-0.455340199371387	-0.413407150831617	-0.524508602069652	-0.449095315086457	-0.407438815840794	-0.515366565096421	0.00213579609776173	0.00523385349998758	0.00551808038952154
161	12.1639532432449	0.28	-32.315806090183	-40.4296042771738	-24.2020079031922	0.417435997327979	-15.3339795433455	-18.1622257618391	-12.5057333248519	0.24	0.16	0.37	-29.9323980576394	-25.2712847818186	-20.6101715059977	-73.1388495495409	-61.7495695474122	-50.3602895452834	-73.2360215830751	-61.8684938168748	-50.4783260608126	-32.315806090183	0.296800114581448	-0.318988409908566	21.0096395488643	0.38985431003264	0.407445884535037	0.360830360997595	-0.455340199371387	-0.413407150831617	-0.524508602069652	-0.449095315086457	-0.407438815840794	-0.515366565096421	0.00213579609776173	0.00523385349998758	0.00551808038952154
161	12.1639532432449	0.28	-32.2788937568095	-40.3100022133203	-24.2477853002987	0.431688428121777	-15.118108312468	-17.8263720831278	-12.4098445418083	0.24	0.16	0.37	-29.3274203481456	-24.8718648573585	-20.4163093665715	-71.5300830331063	-60.6629064989533	-49.7957299648002	-71.6712009468475	-60.7813228601097	-49.9197787899552	-32.2788937568095	0.300805777632114	-0.738424128905148	21.1153096122749	0.38985431003264	0.407445884535037	0.360830360997595	-0.455340199371387	-0.413407150831617	-0.524508602069652	-0.449095315086457	-0.407438815840794	-0.515366565096421	0.00213579609776173	0.00523385349998758	0.00551808038952154
161	12.1639532432449	0.28	-32.1502701716224	-40.2861404072358	-24.0143999360091	0.321889409405716	-13.4622285366223	-16.5129273983941	-10.4115296748504	0.28	0.18	0.37	-25.0709501208722	-20.439189976107	-15.8074298313418	-56.4741113119787	-46.0407397514773	-35.6073681909759	-57.1690638730601	-46.6439699995206	-36.0237864848782	-32.1502701716224	0.333787683602653	0.0776178672020928	19.2977406149252	0.38985431003264	0.407445884535037	0.360830360997595	-0.455340199371387	-0.413407150831617	-0.524508602069652	-0.449095315086457	-0.407438815840794	-0.515366565096421	0.00213579609776173	0.00523385349998758	0.00551808038952154
161	12.1639532432449	0.28	-32.1363002577098	-40.1053881398911	-24.1672123755284	0.396428401509886	-13.4024495102272	-15.9844222842963	-10.8204767361582	0.21	0.15	0.35	-27.8426121020021	-23.3451792184276	-18.847746334853	-72.20731734821	-60.543628528827	-48.879939709444	-72.2323287167654	-60.6108799837231	-48.9032022671791	-32.1363002577098	0.280827134071278	-1.60089099107734	20.7747965083	0.38985431003264	0.407445884535037	0.360830360997595	-0.455340199371387	-0.413407150831617	-0.524508602069652	-0.449095315086457	-0.407438815840794	-0.515366565096421	0.00213579609776173	0.00523385349998758	0.00551808038952154
161	12.1639532432449	0.28	-32.1215833035451	-40.2250672391727	-24.0180993679175	0.341215550706142	-12.2672552551323	-14.9285325291239	-9.60597798114068	0.26	0.17	0.42	-23.4196384766265	-19.2446700715703	-15.0697016665141	-54.4434450654095	-44.7379296178782	-35.0324141703469	-54.2351339209845	-44.5870489015771	-34.9080192016079	-32.1215833035451	0.327784594928228	0.889075216066402	20.9780072379604	0.38985431003264	0.407445884535037	0.360830360997595	-0.455340199371387	-0.413407150831617	-0.524508602069652	-0.449095315086457	-0.407438815840794	-0.515366565096421	0.00213579609776173	0.00523385349998758	0.00551808038952154
161	12.1639532432449	0.28	-31.8963638127251	-39.7881152188297	-24.0046124066206	0.340172133064141	-13.7378181583134	-16.7250517555754	-10.7505845610514	0.27	0.17	0.39	-25.7306513269205	-21.1349426112456	-16.5392338955707	-58.6933040342223	-48.2101908990479	-37.7270777638735	-58.8031401400361	-48.2786935864527	-37.8082639508154	-31.8963638127251	0.329695541459239	1.10783967337601	20.9538771283655	0.38985431003264	0.407445884535037	0.360830360997595	-0.455340199371387	-0.413407150831617	-0.524508602069652	-0.449095315086457	-0.407438815840794	-0.515366565096421	0.00213579609776173	0.00523385349998758	0.00551808038952154
161	12.1639532432449	0.28	-31.1781618364299	-39.0175639512624	-23.3387597215974	0.410226561941628	-14.1399686880856	-16.7870338066683	-11.4929035695029	0.25	0.16	0.4	-26.9031432372853	-22.6609183830431	-18.4186935288009	-63.8821315712172	-53.8088712126355	-43.7356108540539	-63.4388232640141	-53.4530335225521	-43.4360442040607	-31.1781618364299	0.31642160290606	-0.228174985784028	20.6268750744594	0.38985431003264	0.407445884535037	0.360830360997595	-0.455340199371387	-0.413407150831617	-0.524508602069652	-0.449095315086457	-0.407438815840794	-0.515366565096421	0.00213579609776173	0.00523385349998758	0.00551808038952154
161	12.1639532432449	0.28	-31.0252694489001	-38.7418259632619	-23.3087129345384	0.382329335483229	-13.8684930040462	-16.6206576402354	-11.116328367857	0.25	0.15	0.42	-26.5895250847772	-22.1866457152968	-17.7837663458164	-63.0254482154144	-52.5892540820045	-42.1530599485947	-61.7366441743935	-51.5046407710424	-41.2834028205793	-31.0252694489001	0.322631148165354	0.0718278874159017	20.6601861550679	0.38985431003264	0.407445884535037	0.360830360997595	-0.455340199371387	-0.413407150831617	-0.524508602069652	-0.449095315086457	-0.407438815840794	-0.515366565096421	0.00213579609776173	0.00523385349998758	0.00551808038952154
161	12.1639532432449	0.28	-30.2902837478257	-37.8269031310721	-22.7536643645793	0.354030336951957	-14.6772964455886	-17.7727005177373	-11.5818923734399	0.26	0.17	0.38	-27.8147527695095	-22.97036241349	-18.1259720574705	-64.5089553322463	-53.2736744121514	-42.0383934920566	-64.8442394408134	-53.5675678958765	-42.273228320408	-30.2902837478257	0.31992847793104	-0.168608750882722	20.1027928711584	0.38985431003264	0.407445884535037	0.360830360997595	-0.455340199371387	-0.413407150831617	-0.524508602069652	-0.449095315086457	-0.407438815840794	-0.515366565096421	0.00213579609776173	0.00523385349998758	0.00551808038952154
161	12.1639532432449	0.28	-30.258257964867	-37.8206811397211	-22.6958347900129	0.377254151260061	-14.9974418823835	-18.0058798159242	-11.9890039488427	0.24	0.14	0.38	-29.5936265595071	-24.6490979031555	-19.7045692468039	-72.1057313585079	-60.0582435566185	-48.010755754729	-71.0001650065056	-59.131006788263	-47.2546570648235	-30.258257964867	0.313984211714915	0.801587626353547	22.0579024305574	0.38985431003264	0.407445884535037	0.360830360997595	-0.455340199371387	-0.413407150831617	-0.524508602069652	-0.449095315086457	-0.407438815840794	-0.515366565096421	0.00213579609776173	0.00523385349998758	0.00551808038952154
161	12.1639532432449	0.28	-29.6182828809354	-36.9814099072471	-22.2551558546236	0.411612686144121	-13.7839825753747	-16.357027988698	-11.2109371620514	0.23	0.14	0.37	-27.560758066607	-23.2253077525282	-18.8898574384494	-68.9345541821541	-58.0907909642618	-47.2470277463695	-68.242996150132	-57.5140833334751	-46.7689469839841	-29.6182828809354	0.30884244882543	-0.948716013035013	20.432834815333	0.38985431003264	0.407445884535037	0.360830360997595	-0.455340199371387	-0.413407150831617	-0.524508602069652	-0.449095315086457	-0.407438815840794	-0.515366565096421	0.00213579609776173	0.00523385349998758	0.00551808038952154
161	12.1639532432449	0.28	-29.1394574620369	-36.3738399976242	-21.9050749264496	0.314513456572785	-14.0001441454466	-17.2271356329398	-10.7731526579534	0.25	0.18	0.39	-27.9957129062246	-22.7515487480259	-17.5073845898272	-67.4230720587881	-54.7933648207299	-42.1636575826718	-67.8081047415498	-55.1248960156003	-42.3871075006664	-29.1394574620369	0.319430623264778	-0.525721644177123	19.8820442175218	0.38985431003264	0.407445884535037	0.360830360997595	-0.455340199371387	-0.413407150831617	-0.524508602069652	-0.449095315086457	-0.407438815840794	-0.515366565096421	0.00213579609776173	0.00523385349998758	0.00551808038952154
161	12.1639532432449	0.28	-28.2347459697762	-35.3189781680492	-21.1505137715031	0.327732831800384	-12.5566610406603	-15.3644897361546	-9.7488323451659	0.26	0.17	0.36	-24.140493667899	-19.7288684198033	-15.3172431717076	-56.2036875238265	-45.9325799678984	-35.6614724119702	-56.7684879174923	-46.3929543127576	-36.0145990427631	-28.2347459697762	0.322744035338454	0.959971460633087	21.1517949252348	0.38985431003264	0.407445884535037	0.360830360997595	-0.455340199371387	-0.413407150831617	-0.524508602069652	-0.449095315086457	-0.407438815840794	-0.515366565096421	0.00213579609776173	0.00523385349998758	0.00551808038952154
161	12.1639532432449	0.28	-22.414349148821	-27.9794885033096	-16.8492097943324	0.366741826001746	-13.2968003508051	-16.0247904522171	-10.568810249393	0.26	0.18	0.44	-25.1818507263642	-20.8950028127146	-16.6081548990651	-58.6370985850242	-48.6549758862941	-38.672853187564	-58.3829176206659	-48.4498588356085	-38.507364034465	-22.414349148821	0.35698217123678	0.207827824699579	19.8794184128234	0.38985431003264	0.407445884535037	0.360830360997595	-0.455340199371387	-0.413407150831617	-0.524508602069652	-0.449095315086457	-0.407438815840794	-0.515366565096421	0.00213579609776173	0.00523385349998758	0.00551808038952154
161	12.1639532432449	0.29	-48.2105068451445	-59.8786203507897	-36.5423933394992	0.367068854712686	-16.8023311836672	-20.2470951316466	-13.3575672356878	0.24	0.16	0.36	-33.4253666524329	-27.7385015864252	-22.0516365204176	-81.8191160201753	-67.8987220431987	-53.9783280662222	-82.1267472902326	-68.211612646008	-54.2068430013312	-48.2105068451445	0.284654476817653	-0.849928175591483	20.7861480355201	0.38985431003264	0.407445884535037	0.360830360997595	-0.455340199371387	-0.413407150831617	-0.524508602069652	-0.449095315086457	-0.407438815840794	-0.515366565096421	0.00213579609776173	0.00523385349998758	0.00551808038952154
161	12.1639532432449	0.29	-47.3714861585031	-58.932387341414	-35.8105849755922	0.380107446413999	-15.6439792397459	-18.7631396746897	-12.524818804802	0.24	0.15	0.4	-30.5308474855088	-25.4554382963652	-20.3800291072217	-73.6248176378415	-61.3855217530653	-49.1462258682891	-72.7900236207565	-60.6637551061589	-48.5670209687635	-47.3714861585031	0.293692178213906	-0.644083058174388	20.6913536264929	0.38985431003264	0.407445884535037	0.360830360997595	-0.455340199371387	-0.413407150831617	-0.524508602069652	-0.449095315086457	-0.407438815840794	-0.515366565096421	0.00213579609776173	0.00523385349998758	0.00551808038952154
161	12.1639532432449	0.29	-46.8687129062016	-58.2478594339237	-35.4895663784794	0.371023461916428	-14.4148119747039	-17.3451045158209	-11.4845194335868	0.23	0.16	0.34	-29.3237213267769	-24.3697539521051	-19.4157865774334	-73.6076941535932	-61.1723653868879	-48.7370366201826	-74.349592969299	-61.7871890367066	-49.2053816209931	-46.8687129062016	0.270647003424006	-0.993995566233521	21.457046870226	0.38985431003264	0.407445884535037	0.360830360997595	-0.455340199371387	-0.413407150831617	-0.524508602069652	-0.449095315086457	-0.407438815840794	-0.515366565096421	0.00213579609776173	0.00523385349998758	0.00551808038952154
161	12.1639532432449	0.29	-46.6646499523051	-58.1691538779989	-35.1601460266113	0.339981526285176	-15.321141658923	-18.6540776699291	-11.9882056479169	0.25	0.17	0.33	-30.2541981078136	-24.8486611446973	-19.443124181581	-72.7137827485417	-59.7219645891393	-46.730146429737	-73.8272045672059	-60.6477677214278	-47.4300574795523	-46.6646499523051	0.28081230604327	-0.632054809546693	20.8968444961596	0.38985431003264	0.407445884535037	0.360830360997595	-0.455340199371387	-0.413407150831617	-0.524508602069652	-0.449095315086457	-0.407438815840794	-0.515366565096421	0.00213579609776173	0.00523385349998758	0.00551808038952154
161	12.1639532432449	0.29	-46.1601167631167	-57.4250476919233	-34.8951858343101	0.394650352310039	-15.3182184141818	-18.2802563659491	-12.3561804624144	0.25	0.17	0.36	-29.4067181184258	-24.6418059990339	-19.876893879642	-70.0927015738169	-58.7352436669202	-47.3777857600234	-70.5564748880301	-59.1471066208582	-47.7021935378407	-46.1601167631167	0.290752071631423	-0.522294356032668	20.8370930450452	0.38985431003264	0.407445884535037	0.360830360997595	-0.455340199371387	-0.413407150831617	-0.524508602069652	-0.449095315086457	-0.407438815840794	-0.515366565096421	0.00213579609776173	0.00523385349998758	0.00551808038952154
161	12.1639532432449	0.29	-46.089093466652	-57.3715435434437	-34.8066433898603	0.365193007749825	-15.6548901797118	-18.8774063921473	-12.4323739672762	0.25	0.14	0.39	-30.3760660455543	-25.190641561472	-20.0052170773898	-72.4242686557428	-60.0608975936035	-47.6975265314642	-71.3272197232513	-59.1666150100954	-46.9694771839293	-46.089093466652	0.296715458964626	1.05112239691056	22.4852253139619	0.38985431003264	0.407445884535037	0.360830360997595	-0.455340199371387	-0.413407150831617	-0.524508602069652	-0.449095315086457	-0.407438815840794	-0.515366565096421	0.00213579609776173	0.00523385349998758	0.00551808038952154
161	12.1639532432449	0.29	-46.0184034198671	-57.3231094955663	-34.7136973441678	0.309621777142901	-14.4583204726485	-17.8291058449387	-11.0875351003582	0.23	0.15	0.34	-29.6946581054613	-24.0805616921258	-18.4664652787904	-73.3631116896024	-59.4930216301389	-45.6229315706754	-73.641623946448	-59.7266241325108	-45.7732530450979	-46.0184034198671	0.269872834663261	0.260672858316746	22.73858156901	0.38985431003264	0.407445884535037	0.360830360997595	-0.455340199371387	-0.413407150831617	-0.524508602069652	-0.449095315086457	-0.407438815840794	-0.515366565096421	0.00213579609776173	0.00523385349998758	0.00551808038952154
161	12.1639532432449	0.29	-45.7013164162601	-56.7952838870392	-34.607348945481	0.371410101384105	-16.8806655561557	-20.3093843691159	-13.4519467431955	0.27	0.18	0.39	-31.6941490258151	-26.3434046088238	-20.9926601918326	-73.3014972349323	-60.92641889579	-48.5513405566477	-73.874165900882	-61.3960057116084	-48.9392481655777	-45.7013164162601	0.303371425343331	-1.1424214065071	19.1539861287341	0.38985431003264	0.407445884535037	0.360830360997595	-0.455340199371387	-0.413407150831617	-0.524508602069652	-0.449095315086457	-0.407438815840794	-0.515366565096421	0.00213579609776173	0.00523385349998758	0.00551808038952154
161	12.1639532432449	0.29	-45.3277487111983	-56.3719023472145	-34.2835950751821	0.346388811246031	-15.4191312916727	-18.7260474124383	-12.1122151709071	0.26	0.18	0.39	-29.6483053068824	-24.4125790154075	-19.1768527239326	-69.5510516630645	-57.2687216606308	-44.986391658197	-70.1098150324444	-57.6894419373954	-45.3331223073881	-45.3277487111983	0.301249913485585	-0.1789797172436	20.2144493591793	0.38985431003264	0.407445884535037	0.360830360997595	-0.455340199371387	-0.413407150831617	-0.524508602069652	-0.449095315086457	-0.407438815840794	-0.515366565096421	0.00213579609776173	0.00523385349998758	0.00551808038952154
161	12.1639532432449	0.29	-44.8205945335032	-55.7374927503014	-33.9036963167049	0.321502512091883	-13.3038946327255	-16.3213871014376	-10.2864021640135	0.23	0.16	0.36	-27.5736590171085	-22.4758503626204	-17.3780417081323	-69.1626510318834	-56.3758837486979	-43.5891164655124	-69.4080813512074	-56.6053141749858	-43.7466517105018	-44.8205945335032	0.27638992862217	-0.909407115739012	21.3438946354782	0.38985431003264	0.407445884535037	0.360830360997595	-0.455340199371387	-0.413407150831617	-0.524508602069652	-0.449095315086457	-0.407438815840794	-0.515366565096421	0.00213579609776173	0.00523385349998758	0.00551808038952154
161	12.1639532432449	0.29	-44.8031161836646	-55.7796475086585	-33.8265848586707	0.331988194552374	-14.4390056017793	-17.636821777212	-11.2411894263465	0.23	0.16	0.38	-29.4189971044168	-24.0848985920042	-18.7508000795915	-72.7984579486639	-59.5990227377469	-46.3995875268299	-72.8947839096474	-59.6570990295591	-46.4184429679018	-44.8031161836646	0.285484141625582	0.151441227125733	21.6568700778798	0.38985431003264	0.407445884535037	0.360830360997595	-0.455340199371387	-0.413407150831617	-0.524508602069652	-0.449095315086457	-0.407438815840794	-0.515366565096421	0.00213579609776173	0.00523385349998758	0.00551808038952154
161	12.1639532432449	0.29	-44.7826953934374	-55.6793881616845	-33.8860026251904	0.357542762858689	-15.0440384442843	-18.1925697300594	-11.8955071585092	0.24	0.16	0.36	-29.6680201840761	-24.533468489478	-19.3989167948799	-71.7068257388827	-59.2967491201048	-46.886672501327	-72.1626276435913	-59.6449913717936	-47.1540995314673	-44.7826953934374	0.292636350198507	0.125963531802679	21.4811547692576	0.38985431003264	0.407445884535037	0.360830360997595	-0.455340199371387	-0.413407150831617	-0.524508602069652	-0.449095315086457	-0.407438815840794	-0.515366565096421	0.00213579609776173	0.00523385349998758	0.00551808038952154
161	12.1639532432449	0.29	-44.7540244829898	-55.8113780866579	-33.6966708793217	0.333613014270322	-14.8981724559979	-18.1856305093473	-11.6107144026485	0.25	0.16	0.37	-29.1021909232755	-23.8413212563339	-18.5804515893922	-69.0027880804532	-56.5289961345512	-44.0552041886491	-69.167675882545	-56.6655289913279	-44.1700542338507	-44.7540244829898	0.291885670173135	-1.87269110957004	19.3347663130571	0.38985431003264	0.407445884535037	0.360830360997595	-0.455340199371387	-0.413407150831617	-0.524508602069652	-0.449095315086457	-0.407438815840794	-0.515366565096421	0.00213579609776173	0.00523385349998758	0.00551808038952154
161	12.1639532432449	0.29	-44.5485206099942	-55.4923131931309	-33.6047280268575	0.390078994645694	-15.6933543465342	-18.7571638252103	-12.629544867858	0.27	0.16	0.41	-29.2844404382002	-24.5010975496716	-19.7177546611431	-67.7569028068145	-56.6894385035896	-45.6219742003647	-67.3104032810608	-56.3686798999538	-45.315596612609	-44.5485206099942	0.31337642093939	-1.08614445804679	19.4154329657769	0.38985431003264	0.407445884535037	0.360830360997595	-0.455340199371387	-0.413407150831617	-0.524508602069652	-0.449095315086457	-0.407438815840794	-0.515366565096421	0.00213579609776173	0.00523385349998758	0.00551808038952154
161	12.1639532432449	0.29	-44.489731824036	-55.4621821916263	-33.5172814564457	0.322688330225962	-14.823676234554	-18.1767571343895	-11.4705953347184	0.27	0.17	0.38	-28.1053731123217	-22.9207524966135	-17.7361318809053	-64.4218932676652	-52.5379351859253	-40.6539771041854	-64.8248646962732	-52.9005331805447	-40.9065930356364	-44.489731824036	0.306319520764538	-2.01428936847425	18.1180126162462	0.38985431003264	0.407445884535037	0.360830360997595	-0.455340199371387	-0.413407150831617	-0.524508602069652	-0.449095315086457	-0.407438815840794	-0.515366565096421	0.00213579609776173	0.00523385349998758	0.00551808038952154
161	12.1639532432449	0.29	-44.489590067071	-55.2833786093378	-33.6958015248043	0.353149969083387	-14.6779256973174	-17.7794298126386	-11.5764215819962	0.23	0.15	0.36	-29.6833763616616	-24.5053073846195	-19.3272384075773	-73.5220168957631	-60.696586588272	-47.8711562807809	-73.1751687346382	-60.4202505862144	-47.6433388199761	-44.489590067071	0.280992196665743	-0.736719685999759	21.5075180878529	0.38985431003264	0.407445884535037	0.360830360997595	-0.455340199371387	-0.413407150831617	-0.524508602069652	-0.449095315086457	-0.407438815840794	-0.515366565096421	0.00213579609776173	0.00523385349998758	0.00551808038952154
161	12.1639532432449	0.29	-44.1861647524441	-55.0552134267197	-33.3171160781685	0.340245986727543	-13.2390296421205	-16.1173301265906	-10.3607291576504	0.25	0.16	0.38	-25.8098000080044	-21.2005775571623	-16.5913551063202	-61.2380548913421	-50.3019059338323	-39.3657569763225	-61.241184668846	-50.3136934712041	-39.3744694352351	-44.1861647524441	0.294442163836259	-0.893606675347601	20.3712171451444	0.38985431003264	0.407445884535037	0.360830360997595	-0.455340199371387	-0.413407150831617	-0.524508602069652	-0.449095315086457	-0.407438815840794	-0.515366565096421	0.00213579609776173	0.00523385349998758	0.00551808038952154
161	12.1639532432449	0.29	-43.7151974303742	-54.4006003447341	-33.0297945160142	0.328078555350686	-14.793196321904	-18.0985490480244	-11.4878435957836	0.26	0.17	0.37	-28.6731082178262	-23.4365151537826	-18.199922089739	-67.3060070284804	-55.0138562474678	-42.7217054664552	-67.6247995869798	-55.2858858095638	-42.9257507960634	-43.7151974303742	0.298663944009176	-0.310516782209107	20.3133612650233	0.38985431003264	0.407445884535037	0.360830360997595	-0.455340199371387	-0.413407150831617	-0.524508602069652	-0.449095315086457	-0.407438815840794	-0.515366565096421	0.00213579609776173	0.00523385349998758	0.00551808038952154
161	12.1639532432449	0.29	-43.6561516079026	-54.2731305307141	-33.0391726850911	0.400107169006797	-16.096489373725	-19.173757214429	-13.0192215330209	0.24	0.16	0.42	-31.213477205777	-26.2039097783974	-21.1943423510179	-75.3068035770264	-63.220533669561	-51.1342637620956	-74.7818764134955	-62.7614915783714	-50.7646348928777	-43.6561516079026	0.313299693519508	-0.126281987358232	20.3080169357565	0.38985431003264	0.407445884535037	0.360830360997595	-0.455340199371387	-0.413407150831617	-0.524508602069652	-0.449095315086457	-0.407438815840794	-0.515366565096421	0.00213579609776173	0.00523385349998758	0.00551808038952154
161	12.1639532432449	0.29	-43.6502450294969	-54.394913551708	-32.9055765072858	0.355135845785094	-13.7574689500319	-16.6518843889885	-10.8630535110753	0.25	0.16	0.37	-26.7790976871282	-22.124379219457	-17.4696607517858	-63.8100379219714	-52.718635014809	-41.6272321076466	-63.8451259349409	-52.7393833721173	-41.6446812394228	-43.6502450294969	0.287351665355559	-0.958983399254919	20.657038886304	0.38985431003264	0.407445884535037	0.360830360997595	-0.455340199371387	-0.413407150831617	-0.524508602069652	-0.449095315086457	-0.407438815840794	-0.515366565096421	0.00213579609776173	0.00523385349998758	0.00551808038952154
161	12.1639532432449	0.29	-43.4448425861068	-54.0291291874546	-32.860555984759	0.3170249456342	-15.1102843981648	-18.5729759099214	-11.6475928864082	0.25	0.18	0.38	-29.9179931929681	-24.3401697154315	-18.7623462378948	-71.408916531751	-58.0956462008428	-44.7823758699345	-72.1351602079104	-58.6999401444875	-45.2372525085436	-43.4448425861068	0.29879756541819	0.382466193193778	20.8298787161279	0.38985431003264	0.407445884535037	0.360830360997595	-0.455340199371387	-0.413407150831617	-0.524508602069652	-0.449095315086457	-0.407438815840794	-0.515366565096421	0.00213579609776173	0.00523385349998758	0.00551808038952154
161	12.1639532432449	0.29	-43.141611625974	-53.6917780112393	-32.5914452407086	0.301328770646593	-12.1752684893546	-15.0698123756362	-9.280724603073	0.26	0.16	0.37	-23.9917748708823	-19.3835393107747	-14.7753037506671	-56.5921641262394	-45.7221878717318	-34.8522116172241	-56.7235846200439	-45.8115911725751	-34.9149270426513	-43.141611625974	0.294633349372702	-0.705893257663281	20.518475485845	0.38985431003264	0.407445884535037	0.360830360997595	-0.455340199371387	-0.413407150831617	-0.524508602069652	-0.449095315086457	-0.407438815840794	-0.515366565096421	0.00213579609776173	0.00523385349998758	0.00551808038952154
161	12.1639532432449	0.29	-43.1346115602478	-53.7663830215001	-32.5028400989956	0.334537379064273	-14.121567005081	-17.2311908697552	-11.0119431404068	0.26	0.16	0.39	-27.2118318061682	-22.301053310035	-17.3902748139018	-63.6737715023014	-52.1828953978004	-40.6920192932993	-63.5776767478681	-52.0897391400466	-40.613674185978	-43.1346115602478	0.30778825736313	0.14379673769285	20.8071578894642	0.38985431003264	0.407445884535037	0.360830360997595	-0.455340199371387	-0.413407150831617	-0.524508602069652	-0.449095315086457	-0.407438815840794	-0.515366565096421	0.00213579609776173	0.00523385349998758	0.00551808038952154
161	12.1639532432449	0.29	-43.0128387824338	-53.3966386169768	-32.6290389478909	0.342380461848162	-14.1930147091464	-17.2641078043647	-11.121921613928	0.23	0.16	0.38	-29.0686327855172	-23.8976457616486	-18.7266587377799	-72.6512776426506	-59.7274219962716	-46.8035663498926	-72.6030896263269	-59.668598025556	-46.7850077807593	-43.0128387824338	0.294447866829308	-1.16268054316598	20.1404841903326	0.38985431003264	0.407445884535037	0.360830360997595	-0.455340199371387	-0.413407150831617	-0.524508602069652	-0.449095315086457	-0.407438815840794	-0.515366565096421	0.00213579609776173	0.00523385349998758	0.00551808038952154
161	12.1639532432449	0.29	-42.9128653950284	-53.3233412500757	-32.5023895399812	0.330309060035522	-15.4145329658884	-18.8413648666047	-11.987701065172	0.25	0.15	0.35	-30.3812001189601	-24.8555247505991	-19.3298493822381	-72.5892740137515	-59.3868737841874	-46.1844735546232	-72.7682885083057	-59.5539736030139	-46.3434046015105	-42.9128653950284	0.28786963889093	0.98719061542127	22.3928201057803	0.38985431003264	0.407445884535037	0.360830360997595	-0.455340199371387	-0.413407150831617	-0.524508602069652	-0.449095315086457	-0.407438815840794	-0.515366565096421	0.00213579609776173	0.00523385349998758	0.00551808038952154
161	12.1639532432449	0.29	-42.4534854716112	-52.7485795826142	-32.1583913606083	0.345963834152377	-14.8500536540115	-18.0379120032192	-11.6621953048039	0.24	0.17	0.37	-29.632943864542	-24.3958838604061	-19.1588238562702	-72.1678630087631	-59.4135639193839	-46.6592648300048	-72.6304825582017	-59.7636913833756	-46.9010199880166	-42.4534854716112	0.300252285226515	-1.88799578760224	18.973366132292	0.38985431003264	0.407445884535037	0.360830360997595	-0.455340199371387	-0.413407150831617	-0.524508602069652	-0.449095315086457	-0.407438815840794	-0.515366565096421	0.00213579609776173	0.00523385349998758	0.00551808038952154
161	12.1639532432449	0.29	-42.3551538557832	-52.7164084382265	-31.9938992733399	0.342412815310683	-14.2199389203288	-17.2966368389632	-11.1432410016943	0.26	0.18	0.39	-27.2354826791682	-22.3908788609715	-17.5462750427749	-63.5454666001836	-52.2421012900544	-40.9387359799251	-63.9221834877899	-52.5901344364927	-41.1949789084945	-42.3551538557832	0.30671453641399	2.33325886063402	22.8831477531603	0.38985431003264	0.407445884535037	0.360830360997595	-0.455340199371387	-0.413407150831617	-0.524508602069652	-0.449095315086457	-0.407438815840794	-0.515366565096421	0.00213579609776173	0.00523385349998758	0.00551808038952154
161	12.1639532432449	0.29	-42.3242389903165	-52.7803781319325	-31.8680998487005	0.355473495843976	-13.7476444108312	-16.6378619343415	-10.857426887321	0.23	0.15	0.37	-27.6698866698677	-22.8632599745393	-18.0566332792108	-68.2549339395543	-56.3981456745336	-44.5413574095129	-68.0859148497694	-56.2535293066142	-44.4577766359285	-42.3242389903165	0.28819881652132	-0.222884324602279	21.3711860869881	0.38985431003264	0.407445884535037	0.360830360997595	-0.455340199371387	-0.413407150831617	-0.524508602069652	-0.449095315086457	-0.407438815840794	-0.515366565096421	0.00213579609776173	0.00523385349998758	0.00551808038952154
161	12.1639532432449	0.29	-42.3211014223572	-52.69984817068	-31.9423546740344	0.411010744329045	-16.305201559527	-19.3526665986673	-13.2577365203867	0.23	0.16	0.36	-32.712558835487	-27.5613111310063	-22.4100634265256	-82.1003871181539	-69.172036486635	-56.243685855116	-82.4723402735496	-69.4765172500203	-56.4876097853149	-42.3211014223572	0.286999480317704	-0.892275543378418	20.7656000876425	0.38985431003264	0.407445884535037	0.360830360997595	-0.455340199371387	-0.413407150831617	-0.524508602069652	-0.449095315086457	-0.407438815840794	-0.515366565096421	0.00213579609776173	0.00523385349998758	0.00551808038952154
161	12.1639532432449	0.29	-41.9447027183307	-52.1390340033017	-31.7503714333597	0.392286825860838	-14.5545727642246	-17.3829177881559	-11.7262277402934	0.27	0.18	0.4	-27.075898211475	-22.6704248088986	-18.2649514063221	-62.5051166754683	-52.335015322302	-42.1649139691357	-62.8275689078017	-52.6224401881025	-42.399535390767	-41.9447027183307	0.311567738243187	0.246862439797775	20.5446301246698	0.38985431003264	0.407445884535037	0.360830360997595	-0.455340199371387	-0.413407150831617	-0.524508602069652	-0.449095315086457	-0.407438815840794	-0.515366565096421	0.00213579609776173	0.00523385349998758	0.00551808038952154
161	12.1639532432449	0.29	-41.6844012007824	-51.7580024449852	-31.6107999565797	0.338180131486953	-14.601530619484	-17.7907155346189	-11.412345704349	0.27	0.17	0.37	-27.7097789067028	-22.7424908446224	-17.775202782542	-63.9654937686843	-52.4989629583137	-41.0324321479431	-64.4112377116259	-52.8671754211981	-41.3357091052429	-41.6844012007824	0.302517328687247	0.657159687917724	21.3355288803594	0.38985431003264	0.407445884535037	0.360830360997595	-0.455340199371387	-0.413407150831617	-0.524508602069652	-0.449095315086457	-0.407438815840794	-0.515366565096421	0.00213579609776173	0.00523385349998758	0.00551808038952154
161	12.1639532432449	0.29	-41.5408054156405	-51.6178592840712	-31.4637515472097	0.357680403344838	-13.2805686391167	-16.0591949587844	-10.5019423194489	0.22	0.14	0.34	-27.7896287506508	-22.9813557295853	-18.1730827085198	-71.5472851602215	-59.1678869302859	-46.7884887003503	-71.7292879906172	-59.2093195305138	-46.853092346862	-41.5408054156405	0.268916265488533	0.0852730894788819	22.6991388119016	0.38985431003264	0.407445884535037	0.360830360997595	-0.455340199371387	-0.413407150831617	-0.524508602069652	-0.449095315086457	-0.407438815840794	-0.515366565096421	0.00213579609776173	0.00523385349998758	0.00551808038952154
161	12.1639532432449	0.29	-41.3031469631359	-51.3648328070751	-31.2414611191967	0.308676624900364	-13.0898222397799	-16.1483185413661	-10.0313259381937	0.27	0.16	0.37	-25.1721737697436	-20.4045566224581	-15.6369394751725	-58.153769666524	-47.1394285143639	-36.1250873622037	-58.357866533	-47.2943303633075	-36.2532351170912	-41.3031469631359	0.302539120427927	0.332537132738442	20.9890740053012	0.38985431003264	0.407445884535037	0.360830360997595	-0.455340199371387	-0.413407150831617	-0.524508602069652	-0.449095315086457	-0.407438815840794	-0.515366565096421	0.00213579609776173	0.00523385349998758	0.00551808038952154
161	12.1639532432449	0.29	-41.2629123268792	-51.3579521162906	-31.1678725374678	0.375045671264154	-14.0431283923644	-16.8734213430132	-11.2128354417156	0.27	0.18	0.39	-26.1596006387905	-21.7716741018636	-17.3837475649367	-60.1161814767817	-50.0324882414373	-39.9487950060929	-60.4065551044069	-50.301453720777	-40.1930295832938	-41.2629123268792	0.309474411605567	-0.698758224895411	19.7602037441415	0.38985431003264	0.407445884535037	0.360830360997595	-0.455340199371387	-0.413407150831617	-0.524508602069652	-0.449095315086457	-0.407438815840794	-0.515366565096421	0.00213579609776173	0.00523385349998758	0.00551808038952154
161	12.1639532432449	0.29	-41.1423613441177	-51.1325157101929	-31.1522069780424	0.355457033572387	-15.414259518018	-18.6549720516777	-12.1735469843583	0.26	0.18	0.37	-29.2981164458001	-24.208493533715	-19.11887062163	-68.1833842070053	-56.3386734685025	-44.4939627299998	-68.9766445566377	-56.9879950049539	-45.0332946428153	-41.1423613441177	0.311123762325295	0.0750852299526676	20.3006814170231	0.38985431003264	0.407445884535037	0.360830360997595	-0.455340199371387	-0.413407150831617	-0.524508602069652	-0.449095315086457	-0.407438815840794	-0.515366565096421	0.00213579609776173	0.00523385349998758	0.00551808038952154
161	12.1639532432449	0.29	-41.0385227772866	-50.973468766558	-31.1035767880151	0.392322534936004	-15.263199223077	-18.2290273038269	-12.2973711423272	0.25	0.16	0.39	-29.4636414167895	-24.6699629819169	-19.8762845470444	-70.5667757408623	-59.0856955070153	-47.6046152731682	-70.1961277070576	-58.7854813165519	-47.3783458795385	-41.0385227772866	0.309032570837895	-0.556705897357161	20.1573274365883	0.38985431003264	0.407445884535037	0.360830360997595	-0.455340199371387	-0.413407150831617	-0.524508602069652	-0.449095315086457	-0.407438815840794	-0.515366565096421	0.00213579609776173	0.00523385349998758	0.00551808038952154
161	12.1639532432449	0.29	-40.988750107058	-51.091693821201	-30.8858063929151	0.3836718087703	-16.316334154209	-19.5450819618776	-13.0875863465405	0.25	0.16	0.37	-31.3876446872375	-26.2025659462291	-21.0174872052208	-74.685166330697	-62.3475579478856	-50.0099495650742	-74.8745752715961	-62.5373834426703	-50.1261666046696	-40.988750107058	0.302788443514597	0.252743195954618	21.2386245367127	0.38985431003264	0.407445884535037	0.360830360997595	-0.455340199371387	-0.413407150831617	-0.524508602069652	-0.449095315086457	-0.407438815840794	-0.515366565096421	0.00213579609776173	0.00523385349998758	0.00551808038952154
161	12.1639532432449	0.29	-40.8920342354322	-50.8292266560248	-30.9548418148397	0.366554888912277	-15.8208498614323	-19.0679842035479	-12.5737155193167	0.26	0.17	0.39	-30.3359667645456	-25.1699797136382	-20.0039926627309	-71.5073638303832	-59.3301974173446	-47.153031004306	-71.6423832821333	-59.4641489007377	-47.2627161435232	-40.8920342354322	0.309701198095997	0.0847933219023902	20.6566421438359	0.38985431003264	0.407445884535037	0.360830360997595	-0.455340199371387	-0.413407150831617	-0.524508602069652	-0.449095315086457	-0.407438815840794	-0.515366565096421	0.00213579609776173	0.00523385349998758	0.00551808038952154
161	12.1639532432449	0.29	-40.7315698880461	-50.729348762322	-30.7337910137701	0.280807536862608	-12.6090627745842	-15.7596133242918	-9.45851222487663	0.24	0.16	0.35	-25.8931795826797	-20.7167980630808	-15.5404165434819	-63.0677900858404	-50.4597230834912	-37.851656081142	-63.3680593763211	-50.7422122517405	-38.0541998399949	-40.7315698880461	0.286729795449068	0.825231088319927	22.5764172569977	0.38985431003264	0.407445884535037	0.360830360997595	-0.455340199371387	-0.413407150831617	-0.524508602069652	-0.449095315086457	-0.407438815840794	-0.515366565096421	0.00213579609776173	0.00523385349998758	0.00551808038952154
161	12.1639532432449	0.29	-40.5639937051931	-50.4205591984582	-30.707428211928	0.412250036427673	-15.7695415688078	-18.7093598343546	-12.829723303261	0.26	0.18	0.39	-29.349391925176	-24.7376960024812	-20.1260000797864	-68.2247660517254	-57.5045481940716	-46.7843303364179	-68.5775447820302	-57.8201642330245	-47.0236082274865	-40.5639937051931	0.299038648405173	-0.323476763527452	20.2388491913151	0.38985431003264	0.407445884535037	0.360830360997595	-0.455340199371387	-0.413407150831617	-0.524508602069652	-0.449095315086457	-0.407438815840794	-0.515366565096421	0.00213579609776173	0.00523385349998758	0.00551808038952154
161	12.1639532432449	0.29	-40.5018393667138	-50.4001515636724	-30.6035271697552	0.353961463697112	-14.1600329504338	-17.1467972154125	-11.1732686854551	0.25	0.16	0.39	-27.4666124961243	-22.682261479848	-17.8979104635717	-65.1888285744581	-53.8337246902759	-42.4786208060937	-65.199383654895	-53.8055591709083	-42.4540813613979	-40.5018393667138	0.295537765573873	-0.44245709808897	20.7208735555985	0.38985431003264	0.407445884535037	0.360830360997595	-0.455340199371387	-0.413407150831617	-0.524508602069652	-0.449095315086457	-0.407438815840794	-0.515366565096421	0.00213579609776173	0.00523385349998758	0.00551808038952154
161	12.1639532432449	0.29	-40.4567628410663	-50.248460030394	-30.6650656517387	0.371104790914849	-15.0413909219331	-18.0985238495745	-11.9842579942917	0.28	0.18	0.42	-27.2931881155614	-22.6829279207579	-18.0726677259545	-61.0902696313984	-50.7711366235962	-40.452003615794	-61.154972791192	-50.8631365214507	-40.573178593307	-40.4567628410663	0.330458659519041	-0.297071793815328	19.5026772804927	0.38985431003264	0.407445884535037	0.360830360997595	-0.455340199371387	-0.413407150831617	-0.524508602069652	-0.449095315086457	-0.407438815840794	-0.515366565096421	0.00213579609776173	0.00523385349998758	0.00551808038952154
161	12.1639532432449	0.29	-40.3061195431245	-50.0452731533157	-30.5669659329333	0.351163052721571	-14.1715849810603	-17.1791655146853	-11.1640044474353	0.24	0.16	0.39	-28.4639721923598	-23.48074477062	-18.4975173488803	-69.9399619406615	-57.695474984913	-45.4509880291646	-69.8488358014803	-57.5965243685694	-45.3997941489104	-40.3061195431245	0.2946805251929	-1.41435087967463	19.8281225420967	0.38985431003264	0.407445884535037	0.360830360997595	-0.455340199371387	-0.413407150831617	-0.524508602069652	-0.449095315086457	-0.407438815840794	-0.515366565096421	0.00213579609776173	0.00523385349998758	0.00551808038952154
161	12.1639532432449	0.29	-40.2417653809675	-50.1090459528417	-30.3744848090933	0.374351340514365	-16.0867473767825	-19.3337247797657	-12.8397699737992	0.24	0.16	0.35	-32.0574545339931	-26.673606793594	-21.289759053195	-78.8305026565319	-65.5914158428283	-52.3523290291247	-79.5122275265385	-66.152094980206	-52.7801556847375	-40.2417653809675	0.295128209689147	-0.449643313353582	20.574048724794	0.38985431003264	0.407445884535037	0.360830360997595	-0.455340199371387	-0.413407150831617	-0.524508602069652	-0.449095315086457	-0.407438815840794	-0.515366565096421	0.00213579609776173	0.00523385349998758	0.00551808038952154
161	12.1639532432449	0.29	-40.1056558199526	-49.9564700373012	-30.2548416026041	0.381887624155021	-14.984609175174	-17.9610469603501	-12.0081713899978	0.24	0.16	0.38	-29.5990466374615	-24.6940029052439	-19.7889591730263	-72.3197464164678	-60.3351874804816	-48.3506285444954	-72.4568497712001	-60.4457907025063	-48.445380022079	-40.1056558199526	0.29839404896194	0.779404352184659	22.192395920497	0.38985431003264	0.407445884535037	0.360830360997595	-0.455340199371387	-0.413407150831617	-0.524508602069652	-0.449095315086457	-0.407438815840794	-0.515366565096421	0.00213579609776173	0.00523385349998758	0.00551808038952154
161	12.1639532432449	0.29	-40.0080255903126	-49.7627764650335	-30.2532747155916	0.363758550559345	-14.0138324434793	-16.9074874810002	-11.1201774059583	0.24	0.16	0.38	-27.6716432313657	-22.9357420560488	-18.1998408807319	-67.1297503903913	-55.6407375726696	-44.1517247549478	-66.8779050106856	-55.4349805101697	-44.0174920685252	-40.0080255903126	0.29674663210569	-0.044489875342454	21.3213895514096	0.38985431003264	0.407445884535037	0.360830360997595	-0.455340199371387	-0.413407150831617	-0.524508602069652	-0.449095315086457	-0.407438815840794	-0.515366565096421	0.00213579609776173	0.00523385349998758	0.00551808038952154
161	12.1639532432449	0.29	-39.6325408816343	-49.2834660475701	-29.9816157156984	0.345865138828952	-13.2757180312145	-16.1262356762339	-10.4252003861951	0.26	0.18	0.42	-25.5708250508853	-21.0508558858138	-16.5308867207424	-60.0761461039456	-49.4569217572224	-38.8376974104992	-60.0100262400974	-49.4212195899411	-38.8099040255259	-39.6325408816343	0.311952100896487	-0.0274940449280274	20.3504971472009	0.38985431003264	0.407445884535037	0.360830360997595	-0.455340199371387	-0.413407150831617	-0.524508602069652	-0.449095315086457	-0.407438815840794	-0.515366565096421	0.00213579609776173	0.00523385349998758	0.00551808038952154
161	12.1639532432449	0.29	-39.6085822574056	-49.2057457305449	-30.0114187842662	0.413959247214368	-14.4190315981895	-17.0976242284758	-11.7404389679031	0.25	0.15	0.41	-27.5534698754456	-23.2368162655092	-18.9201626555728	-65.7943095769035	-55.4866697321843	-45.1790298874651	-64.762433652465	-54.6393163435939	-44.4894670822966	-39.6085822574056	0.30472780658756	-0.597912507857667	20.5892910362942	0.38985431003264	0.407445884535037	0.360830360997595	-0.455340199371387	-0.413407150831617	-0.524508602069652	-0.449095315086457	-0.407438815840794	-0.515366565096421	0.00213579609776173	0.00523385349998758	0.00551808038952154
161	12.1639532432449	0.29	-39.5695990314504	-49.319154542452	-29.8200435204488	0.407801489639116	-14.781599345134	-17.5626963636137	-12.0005023266542	0.25	0.17	0.37	-28.0383424468064	-23.5984005969046	-19.1584587470027	-66.3213622879989	-55.8192082279422	-45.3170541678855	-66.6275895210181	-56.0843941855982	-45.5040474781777	-39.5695990314504	0.29886362836024	-1.27136350347303	20.1580392337572	0.38985431003264	0.407445884535037	0.360830360997595	-0.455340199371387	-0.413407150831617	-0.524508602069652	-0.449095315086457	-0.407438815840794	-0.515366565096421	0.00213579609776173	0.00523385349998758	0.00551808038952154
161	12.1639532432449	0.29	-39.5288681923101	-49.1963681944079	-29.8613681902123	0.369621238311651	-15.2227423501954	-18.3265920717318	-12.1188926286591	0.25	0.17	0.35	-29.4430962497451	-24.4565201455658	-19.4699440413865	-70.087623861406	-58.2173617333521	-46.3470996052983	-70.9311281204389	-58.8834570660664	-46.9218538200083	-39.5288681923101	0.30239579617976	-2.15814607737163	18.6016814903012	0.38985431003264	0.407445884535037	0.360830360997595	-0.455340199371387	-0.413407150831617	-0.524508602069652	-0.449095315086457	-0.407438815840794	-0.515366565096421	0.00213579609776173	0.00523385349998758	0.00551808038952154
161	12.1639532432449	0.29	-39.4960578317038	-49.0899597783667	-29.9021558850409	0.360006680855499	-14.2366154995114	-17.200250106147	-11.2729808928758	0.23	0.18	0.37	-28.6430745108265	-23.7078202943549	-18.7725660778834	-70.754116796256	-58.5630528404834	-46.3719888847108	-71.5543712091886	-59.2178341476281	-46.8921349227297	-39.4960578317038	0.296272322531012	1.5611157199699	22.6326695922362	0.38985431003264	0.407445884535037	0.360830360997595	-0.455340199371387	-0.413407150831617	-0.524508602069652	-0.449095315086457	-0.407438815840794	-0.515366565096421	0.00213579609776173	0.00523385349998758	0.00551808038952154
161	12.1639532432449	0.29	-39.4356092993666	-49.0831645498549	-29.7880540488784	0.361465208389221	-16.1577003462356	-19.5106269200942	-12.804773772377	0.24	0.16	0.36	-31.7725101389236	-26.312363009911	-20.8522158808984	-76.681874230005	-63.5039945600151	-50.3261148900253	-77.2855085837229	-64.0470209920785	-50.7544937673876	-39.4356092993666	0.305998521207165	0.985140641260757	21.547456938496	0.38985431003264	0.407445884535037	0.360830360997595	-0.455340199371387	-0.413407150831617	-0.524508602069652	-0.449095315086457	-0.407438815840794	-0.515366565096421	0.00213579609776173	0.00523385349998758	0.00551808038952154
161	12.1639532432449	0.29	-39.2643605537418	-48.9281311947785	-29.6005899127051	0.331586648494902	-14.0325004582719	-17.1431033199022	-10.9218975966416	0.28	0.16	0.4	-26.1586674147122	-21.4121974087727	-16.6657274028331	-59.204980650177	-48.4622826219033	-37.7195845936296	-58.8887365256678	-48.2336397514737	-37.5157268487622	-39.2643605537418	0.325398390189692	-0.603432027738007	19.2895343639557	0.38985431003264	0.407445884535037	0.360830360997595	-0.455340199371387	-0.413407150831617	-0.524508602069652	-0.449095315086457	-0.407438815840794	-0.515366565096421	0.00213579609776173	0.00523385349998758	0.00551808038952154
161	12.1639532432449	0.29	-38.6919406740262	-48.0546981115698	-29.3291832364826	0.368118221135468	-14.6086472225722	-17.5969164451523	-11.620377999992	0.26	0.16	0.36	-27.6264595669638	-22.9349956329201	-18.2435316988763	-64.2703057430731	-53.3560653318929	-42.4418249207127	-64.4690207265121	-53.5219476510477	-42.579511842877	-38.6919406740262	0.297722758946729	0.56681495321579	21.7043663679829	0.38985431003264	0.407445884535037	0.360830360997595	-0.455340199371387	-0.413407150831617	-0.524508602069652	-0.449095315086457	-0.407438815840794	-0.515366565096421	0.00213579609776173	0.00523385349998758	0.00551808038952154
161	12.1639532432449	0.29	-38.6487146405437	-47.9771488917115	-29.3202803893758	0.380984518669261	-14.922342022606	-17.8920896396981	-11.9525944055138	0.27	0.18	0.38	-27.8859163831968	-23.2573830258809	-18.628849668565	-64.413117468157	-53.7217613458342	-43.0304052235115	-65.0650013723752	-54.2662752154611	-43.4726816637322	-38.6487146405437	0.308494941060091	-0.200930828789536	20.2378664429235	0.38985431003264	0.407445884535037	0.360830360997595	-0.455340199371387	-0.413407150831617	-0.524508602069652	-0.449095315086457	-0.407438815840794	-0.515366565096421	0.00213579609776173	0.00523385349998758	0.00551808038952154
161	12.1639532432449	0.29	-38.6138134532931	-48.1572520991311	-29.070374807455	0.365660431304268	-15.7064362176031	-18.936306155254	-12.4765662799521	0.27	0.19	0.39	-29.3122487940389	-24.3126068148378	-19.3129648356368	-67.2601111735827	-55.7878942955122	-44.3156774174417	-68.0983782499535	-56.478124249327	-44.8356235951276	-38.6138134532931	0.320856553760665	-1.63486030039787	18.1343416642508	0.38985431003264	0.407445884535037	0.360830360997595	-0.455340199371387	-0.413407150831617	-0.524508602069652	-0.449095315086457	-0.407438815840794	-0.515366565096421	0.00213579609776173	0.00523385349998758	0.00551808038952154
161	12.1639532432449	0.29	-38.5742546117124	-48.0288723023536	-29.1196369210711	0.359018913388336	-13.4878815411463	-16.3016810404944	-10.6740820417983	0.23	0.15	0.37	-27.4215688214141	-22.6883884561888	-17.9552080909635	-68.4639868684026	-56.6465594819175	-44.8291320954324	-68.2770605696668	-56.4824116415729	-6.05992787778382	-38.5742546117124	0.290345268638076	0.576446692448819	22.2345788754737	0.38985431003264	0.407445884535037	0.360830360997595	-0.455340199371387	-0.413407150831617	-0.524508602069652	-0.449095315086457	-0.407438815840794	-0.515366565096421	0.00213579609776173	0.00523385349998758	0.00551808038952154
161	12.1639532432449	0.29	-38.4034650641618	-47.6940637745905	-29.1128663537331	0.361917550969959	-15.1892186976152	-18.3380868327547	-12.0403505624757	0.26	0.17	0.38	-28.6888687882428	-23.7626479897275	-18.8364271912122	-66.5118967889322	-55.0910111580349	-43.6701255271376	-66.7499291376676	-55.2902527139094	-43.835628363546	-38.4034650641618	0.312789393004354	-0.203247511769937	20.4293379074532	0.38985431003264	0.407445884535037	0.360830360997595	-0.455340199371387	-0.413407150831617	-0.524508602069652	-0.449095315086457	-0.407438815840794	-0.515366565096421	0.00213579609776173	0.00523385349998758	0.00551808038952154
161	12.1639532432449	0.29	-38.3501263448437	-47.6197719256579	-29.0804807640295	0.369807361597471	-13.8855562491262	-16.7156291989576	-11.0554832992947	0.24	0.15	0.43	-27.2760800612809	-22.6580489097115	-18.0400177581421	-65.9668958063615	-54.7982389054548	-43.6295820045482	-64.7271348718423	-53.7853096443809	-42.8255009899404	-38.3501263448437	0.3037705215012	-0.228290632326857	20.8539639310879	0.38985431003264	0.407445884535037	0.360830360997595	-0.455340199371387	-0.413407150831617	-0.524508602069652	-0.449095315086457	-0.407438815840794	-0.515366565096421	0.00213579609776173	0.00523385349998758	0.00551808038952154
161	12.1639532432449	0.29	-38.1051271722353	-47.5256842247241	-28.6845701197464	0.363787589032635	-14.3274117039662	-17.2856307670462	-11.3691926408862	0.24	0.17	0.36	-28.2723486581763	-23.4338905257657	-18.5954323933551	-68.5415431650268	-56.8115170909855	-45.0814910169442	4.17212659175251	-57.4475522823045	-45.5679544199656	-38.1051271722353	0.301303435457845	-0.38647815099245	20.7953782178959	0.38985431003264	0.407445884535037	0.360830360997595	-0.455340199371387	-0.413407150831617	-0.524508602069652	-0.449095315086457	-0.407438815840794	-0.515366565096421	0.00213579609776173	0.00523385349998758	0.00551808038952154
161	12.1639532432449	0.29	-37.9908305204324	-47.3174737277892	-28.6641873130757	0.381113069061285	-13.8657441515227	-16.6244625986043	-11.1070257044411	0.24	0.15	0.41	-27.5231046319904	-22.9558293881216	-18.3885541442527	-67.5721214773949	-56.3589795834862	-45.1458376895775	-66.8555540614804	-55.7392568649701	-44.6769167575128	-37.9908305204324	0.30214870152097	0.318654228033711	21.4869276186391	0.38985431003264	0.407445884535037	0.360830360997595	-0.455340199371387	-0.413407150831617	-0.524508602069652	-0.449095315086457	-0.407438815840794	-0.515366565096421	0.00213579609776173	0.00523385349998758	0.00551808038952154
161	12.1639532432449	0.29	-37.7363115025739	-47.0167002687105	-28.4559227364373	0.407429592931938	-14.9892360563799	-17.8115716648419	-12.1669004479178	0.24	0.15	0.37	-29.0341750479908	-24.4335599174343	-19.8329447868777	-70.1437536593363	-59.0291132789647	-47.9144728985931	-69.8216576836024	-58.7365789481085	-47.6625275094768	-37.7363115025739	0.303246211786234	0.402066580925182	21.4896527267718	0.38985431003264	0.407445884535037	0.360830360997595	-0.455340199371387	-0.413407150831617	-0.524508602069652	-0.449095315086457	-0.407438815840794	-0.515366565096421	0.00213579609776173	0.00523385349998758	0.00551808038952154
161	12.1639532432449	0.29	-37.7157935705641	-46.9555403554779	-28.4760467856502	0.307981401005316	-12.8119517989854	-15.8104058359275	-9.81349776204334	0.26	0.17	0.41	-24.8700397408696	-20.1534200769731	-15.4368004130765	-57.9685596319687	-46.9747835424761	-35.9810074529836	-57.991270173023	-46.9984101630291	-35.9933672776432	-37.7157935705641	0.317554670149636	-0.413606718481669	19.6283775262835	0.38985431003264	0.407445884535037	0.360830360997595	-0.455340199371387	-0.413407150831617	-0.524508602069652	-0.449095315086457	-0.407438815840794	-0.515366565096421	0.00213579609776173	0.00523385349998758	0.00551808038952154
161	12.1639532432449	0.29	-37.5290482773998	-46.6946373547359	-28.3634592000637	0.401469447372791	-14.7595690568811	-17.5732577862129	-11.9458803275493	0.25	0.16	0.35	-28.2293873048101	-23.7095248034018	-19.1896623019934	-67.1902431438354	-56.432281691566	-45.6743202392966	-67.8030058357877	-56.9544548288416	-46.1097011025365	-37.5290482773998	0.297984258645997	0.515208156971941	21.67590689243	0.38985431003264	0.407445884535037	0.360830360997595	-0.455340199371387	-0.413407150831617	-0.524508602069652	-0.449095315086457	-0.407438815840794	-0.515366565096421	0.00213579609776173	0.00523385349998758	0.00551808038952154
161	12.1639532432449	0.29	-37.4854029249682	-46.701390373204	-28.2694154767324	0.440971498385723	-15.1325129982574	-17.7926758984715	-12.4723500980433	0.25	0.17	0.41	-28.4838220114023	-24.2252379173964	-19.9666538233904	-67.56156752143	-57.4605137830062	-47.3594600445825	-67.3427887108487	-57.2638782889843	-47.2279148073275	-37.4854029249682	0.312474291324153	1.08780953590844	22.050779185982	0.38985431003264	0.407445884535037	0.360830360997595	-0.455340199371387	-0.413407150831617	-0.524508602069652	-0.449095315086457	-0.407438815840794	-0.515366565096421	0.00213579609776173	0.00523385349998758	0.00551808038952154
161	12.1639532432449	0.29	-37.3591327168784	-46.4766519054504	-28.2416135283064	0.347732064482358	-13.9746414862062	-16.9628904804919	-10.9863924919205	0.24	0.15	0.36	-27.6416991934843	-22.7722295762472	-17.90275995901	-66.7571871163399	-54.9969804763711	-43.2367738364023	-66.878612546313	-55.1025998348462	-43.3073451275361	-37.3591327168784	0.290263236766299	-0.476527586906034	20.8114240729968	0.38985431003264	0.407445884535037	0.360830360997595	-0.455340199371387	-0.413407150831617	-0.524508602069652	-0.449095315086457	-0.407438815840794	-0.515366565096421	0.00213579609776173	0.00523385349998758	0.00551808038952154
161	12.1639532432449	0.29	-37.2727804162228	-46.3672927721509	-28.1782680602948	0.376068102828136	-13.5003160611535	-16.2152842308025	-10.7853478915045	0.24	0.14	0.36	-26.8853292162358	-22.383847033521	-17.8823648508062	-66.1084254743348	-55.0397159559727	-43.9710064376105	-65.5166493229715	-54.5523162096332	-43.5831645022393	-37.2727804162228	0.281807102204162	0.0601000255336908	22.3274697944555	0.38985431003264	0.407445884535037	0.360830360997595	-0.455340199371387	-0.413407150831617	-0.524508602069652	-0.449095315086457	-0.407438815840794	-0.515366565096421	0.00213579609776173	0.00523385349998758	0.00551808038952154
161	12.1639532432449	0.29	-37.2461658032331	-46.2817263550282	-28.2106052514379	0.429617965266286	-16.5844209470445	-19.5679307982832	-13.6009110958058	0.27	0.17	0.43	-30.3739285502406	-25.7428351564305	-21.1117417626204	-69.8831952186702	-59.2281492907058	-48.5731033627413	-69.5517673906186	-58.962956142638	-48.3409614960392	-37.2461658032331	0.324500773939521	-0.783599119256286	19.0630642584822	0.38985431003264	0.407445884535037	0.360830360997595	-0.455340199371387	-0.413407150831617	-0.524508602069652	-0.449095315086457	-0.407438815840794	-0.515366565096421	0.00213579609776173	0.00523385349998758	0.00551808038952154
161	12.1639532432449	0.29	-37.1674739111429	-46.1892439394489	-28.145703882837	0.384439624351298	-12.9749044320095	-15.538271999138	-10.4115368648809	0.26	0.16	0.37	-24.6119510449553	-20.551687646561	-16.4914242481668	-57.7614416577505	-48.2324666092844	-38.7034915608183	-57.8387852557269	-48.283446362681	-38.7698828529654	-37.1674739111429	0.301284483973612	0.90876462954654	22.0483823174587	0.38985431003264	0.407445884535037	0.360830360997595	-0.455340199371387	-0.413407150831617	-0.524508602069652	-0.449095315086457	-0.407438815840794	-0.515366565096421	0.00213579609776173	0.00523385349998758	0.00551808038952154
161	12.1639532432449	0.29	-37.1140278740927	-46.0963080384421	-28.1317477097433	0.401274103144807	-15.3152870473917	-18.2361020976619	-12.3944719971216	0.24	0.16	0.42	-29.9653512513571	-25.1659018705151	-20.3664524896731	-72.9946270990999	-61.3033235366328	-49.6120199741657	-71.9944229828369	-60.4597432593562	-48.9457329910658	-37.1140278740927	0.319008385674081	0.364600518187212	21.1571519441311	0.38985431003264	0.407445884535037	0.360830360997595	-0.455340199371387	-0.413407150831617	-0.524508602069652	-0.449095315086457	-0.407438815840794	-0.515366565096421	0.00213579609776173	0.00523385349998758	0.00551808038952154
161	12.1639532432449	0.29	-36.8874176100853	-45.8397876793879	-27.9350475407827	0.341874808675512	-11.8175444160032	-14.377505786318	-9.25758304568838	0.24	0.13	0.37	-23.4032093697264	-19.2361923072188	-15.0691752447112	-56.4577176595469	-46.40523857085	-36.3527594821531	-55.5524927838223	-45.6698945327027	-35.780788892413	-36.8874176100853	0.292153870497527	1.85137057332368	24.0268113814606	0.38985431003264	0.407445884535037	0.360830360997595	-0.455340199371387	-0.413407150831617	-0.524508602069652	-0.449095315086457	-0.407438815840794	-0.515366565096421	0.00213579609776173	0.00523385349998758	0.00551808038952154
161	12.1639532432449	0.29	-36.8555308933483	-45.8528014672583	-27.8582603194382	0.367608204604482	-14.7816143780933	-17.8085824861438	-11.7546462700427	0.26	0.16	0.39	-28.3553517732235	-23.5357236205121	-18.7160954678008	-66.8929058379711	-55.5229558274125	-44.1530058168539	-66.6986410080271	-55.364156376927	-44.0360658209666	-36.8555308933483	0.319726664086102	0.0748967454233634	20.5474235312961	0.38985431003264	0.407445884535037	0.360830360997595	-0.455340199371387	-0.413407150831617	-0.524508602069652	-0.449095315086457	-0.407438815840794	-0.515366565096421	0.00213579609776173	0.00523385349998758	0.00551808038952154
161	12.1639532432449	0.29	-36.6519377054071	-45.5004669442444	-27.8034084665698	0.3832624161827	-13.9435213395232	-16.7051165328718	-11.1819261461747	0.24	0.17	0.38	-27.187675686456	-22.6931632209911	-18.1986507555262	-65.5766042016065	-54.7358516331991	-43.8950990647916	-66.0221084989556	-55.1255785942592	-44.1729567684543	-36.6519377054071	0.303871711254284	1.52915176686463	22.2702411723223	0.38985431003264	0.407445884535037	0.360830360997595	-0.455340199371387	-0.413407150831617	-0.524508602069652	-0.449095315086457	-0.407438815840794	-0.515366565096421	0.00213579609776173	0.00523385349998758	0.00551808038952154
161	12.1639532432449	0.29	-36.6407200638785	-45.580455549024	-27.7009845787329	0.332342132468572	-13.392710273673	-16.3564374311323	-10.4289831162137	0.24	0.16	0.4	-26.7717251821284	-21.9207856478696	-17.0698461136108	-64.9515068078391	-53.1825292749994	-41.4135517421597	-64.6941002072314	-52.9529664176609	-41.2313454173635	-36.6407200638785	0.305881333930983	0.899562345525186	21.8856956799602	0.38985431003264	0.407445884535037	0.360830360997595	-0.455340199371387	-0.413407150831617	-0.524508602069652	-0.449095315086457	-0.407438815840794	-0.515366565096421	0.00213579609776173	0.00523385349998758	0.00551808038952154
161	12.1639532432449	0.29	-36.5194179628453	-45.3833875797173	-27.6554483459734	0.356268078094466	-14.3592291392188	-17.3727947746365	-11.3456635038012	0.26	0.17	0.4	-27.5309362288159	-22.7552922172282	-17.9796482056405	-64.6427006614479	-53.4294776987076	-42.2162547359672	-64.52268336367	-53.3362463418916	-42.1342878841022	-36.5194179628453	0.321449882338808	0.36579140115975	20.6488325409879	0.38985431003264	0.407445884535037	0.360830360997595	-0.455340199371387	-0.413407150831617	-0.524508602069652	-0.449095315086457	-0.407438815840794	-0.515366565096421	0.00213579609776173	0.00523385349998758	0.00551808038952154
161	12.1639532432449	0.29	-36.4058092635246	-45.302185454596	-27.5094330724532	0.392145324145072	-13.701241804135	-16.3645520077072	-11.0379316005628	0.25	0.16	0.41	-26.2883745013107	-22.0099747008338	-17.731574900357	-62.5718553946748	-52.3883648322326	-42.2048742697904	-61.8924435130293	-51.849887353855	-41.7557387003937	-36.4058092635246	0.315028478838627	0.666212536919058	21.5109086556608	0.38985431003264	0.407445884535037	0.360830360997595	-0.455340199371387	-0.413407150831617	-0.524508602069652	-0.449095315086457	-0.407438815840794	-0.515366565096421	0.00213579609776173	0.00523385349998758	0.00551808038952154
161	12.1639532432449	0.29	-36.3894092707248	-45.3106730598798	-27.4681454815697	0.385262802205496	-13.8814529998927	-16.6191576617756	-11.1437483380098	0.21	0.16	0.34	-28.8565019598343	-24.1029168775546	-19.3493317952749	-74.5736343617887	-62.2889812764285	-50.0043281910683	-75.1967622485763	-62.7909004112415	-50.4310788011949	-36.3894092707248	0.281609944236537	1.30567791266084	23.4459237191535	0.38985431003264	0.407445884535037	0.360830360997595	-0.455340199371387	-0.413407150831617	-0.524508602069652	-0.449095315086457	-0.407438815840794	-0.515366565096421	0.00213579609776173	0.00523385349998758	0.00551808038952154
161	12.1639532432449	0.29	-35.8962073053613	-44.6536883042353	-27.1387263064873	0.305833852531563	-12.7876782734794	-15.7955970195883	-9.77975952737047	0.26	0.15	0.43	-24.7472959586827	-20.0347260357278	-15.322156112773	-57.4556564347982	-46.5145096173715	-35.5733627999448	-56.371642802659	-45.595439900305	-34.9096799039471	-35.8962073053613	0.318088430585543	-0.731686694805266	19.4130154571101	0.38985431003264	0.407445884535037	0.360830360997595	-0.455340199371387	-0.413407150831617	-0.524508602069652	-0.449095315086457	-0.407438815840794	-0.515366565096421	0.00213579609776173	0.00523385349998758	0.00551808038952154
161	12.1639532432449	0.29	-35.7596982465413	-44.5046706713935	-27.014725821689	0.369235526690742	-15.1170582908209	-18.2019123370335	-12.0322042446083	0.26	0.15	0.38	-28.6032233645097	-23.7555585863861	-18.9078938082625	-66.6043254598206	-55.3162465434119	-44.0281676270031	-66.4679366093539	-55.1959037323826	-43.9218269909392	-35.7596982465413	0.314836166000864	-0.592599602478392	19.9048766581036	0.38985431003264	0.407445884535037	0.360830360997595	-0.455340199371387	-0.413407150831617	-0.524508602069652	-0.449095315086457	-0.407438815840794	-0.515366565096421	0.00213579609776173	0.00523385349998758	0.00551808038952154
161	12.1639532432449	0.29	-35.7191402568666	-44.4017216554589	-27.0365588582743	0.347591428865682	-12.4478515467982	-15.1104468490966	-9.78525624449981	0.25	0.16	0.39	-24.2906642256621	-20.0104328663345	-15.7302015070069	-57.857568044728	-47.662549299302	-37.467530553876	-57.6028988784141	-47.4463202742166	-37.3091491106048	-35.7191402568666	0.302616994957632	-0.756920800519358	19.9882035091974	0.38985431003264	0.407445884535037	0.360830360997595	-0.455340199371387	-0.413407150831617	-0.524508602069652	-0.449095315086457	-0.407438815840794	-0.515366565096421	0.00213579609776173	0.00523385349998758	0.00551808038952154
161	12.1639532432449	0.29	-35.7181702406804	-44.5313942788247	-26.9049462025362	0.408234287294944	-15.6473990776927	-18.5887563598765	-12.706041795509	0.29	0.17	0.41	-27.5348948646934	-23.1779619985849	-18.8210291324763	-60.6166428489148	-51.0250811320678	-41.4335194152208	-60.6413035768857	-50.9841478085272	-41.4061186428905	-35.7181702406804	0.331576577952914	0.263201345585905	19.7158809160801	0.38985431003264	0.407445884535037	0.360830360997595	-0.455340199371387	-0.413407150831617	-0.524508602069652	-0.449095315086457	-0.407438815840794	-0.515366565096421	0.00213579609776173	0.00523385349998758	0.00551808038952154
161	12.1639532432449	0.29	-35.4344901683116	-44.1101544604662	-26.7588258761571	0.352732892330164	-13.9414782006986	-16.8900592824746	-10.9928971189226	0.25	0.16	0.38	-27.2460037825234	-22.4895343134964	-17.7330648444694	-65.125635851802	-53.7563318961606	-42.3870279405191	-64.9363234927646	-53.5937207710979	-42.2760673959889	-35.4344901683116	0.303724570067678	-0.659138473123856	20.6127061295148	0.38985431003264	0.407445884535037	0.360830360997595	-0.455340199371387	-0.413407150831617	-0.524508602069652	-0.449095315086457	-0.407438815840794	-0.515366565096421	0.00213579609776173	0.00523385349998758	0.00551808038952154
161	12.1639532432449	0.29	-35.4275554793674	-43.9789027663134	-26.8762081924213	0.403012906987128	-13.6713940852411	-16.2692870692436	-11.0735011012386	0.25	0.17	0.39	-26.3087059027127	-22.1077103586578	-17.9067148146029	-63.0412711366886	-52.9747897173392	-42.9083082979898	-63.3544117948532	-53.2394902210942	-43.1496543882806	-35.4275554793674	0.304810619354876	0.196179815785807	21.0459695446103	0.38985431003264	0.407445884535037	0.360830360997595	-0.455340199371387	-0.413407150831617	-0.524508602069652	-0.449095315086457	-0.407438815840794	-0.515366565096421	0.00213579609776173	0.00523385349998758	0.00551808038952154
161	12.1639532432449	0.29	-35.3793372890561	-44.0635824924493	-26.6950920856629	0.383112463171895	-14.1361483003696	-16.9367826561085	-11.3355139446306	0.26	0.18	0.4	-26.5764577132524	-22.1818249168793	-17.7871921205061	-61.7964787989322	-51.5779299102763	-41.3593810216204	-62.1121719803406	-51.8879408877507	-41.5934369885103	-35.3793372890561	0.325185741183817	0.460637368636866	20.3722918814537	0.38985431003264	0.407445884535037	0.360830360997595	-0.455340199371387	-0.413407150831617	-0.524508602069652	-0.449095315086457	-0.407438815840794	-0.515366565096421	0.00213579609776173	0.00523385349998758	0.00551808038952154
161	12.1639532432449	0.29	-35.373389308896	-44.0580047595709	-26.688773858221	0.332982083433773	-13.4559247633515	-16.4293520894304	-10.4824974372726	0.23	0.15	0.34	-27.7243684021305	-22.7067393345663	-17.6891102670021	-69.4556282755271	-56.8853661044892	-44.3151039334512	-69.8256764946209	-57.2055496588577	-44.5476251950025	-35.373389308896	0.304202803496085	0.220832825244771	21.6087649434559	0.38985431003264	0.407445884535037	0.360830360997595	-0.455340199371387	-0.413407150831617	-0.524508602069652	-0.449095315086457	-0.407438815840794	-0.515366565096421	0.00213579609776173	0.00523385349998758	0.00551808038952154
161	12.1639532432449	0.29	-35.3301278102507	-43.8787512727942	-26.7815043477071	0.347171055365926	-13.8628691158296	-16.8308871156947	-10.8948511159646	0.23	0.17	0.37	-27.9569451959672	-23.0269188704091	-18.0968925448509	-68.8750922172532	-56.7294155195258	-44.5837388217983	-69.2920093557055	-57.0881025844799	-6.01044163852935	-35.3301278102507	0.307384920600633	-0.580496934721799	20.3126254805857	0.38985431003264	0.407445884535037	0.360830360997595	-0.455340199371387	-0.413407150831617	-0.524508602069652	-0.449095315086457	-0.407438815840794	-0.515366565096421	0.00213579609776173	0.00523385349998758	0.00551808038952154
161	12.1639532432449	0.29	-35.1629618451342	-43.7319995200473	-26.5939241702211	0.373075657008129	-14.62246973218	-17.5819490080199	-11.6629904563401	0.26	0.18	0.39	-27.8940937013476	-23.1988240136799	-18.5035543260122	-65.5694847362681	-54.532509761766	-43.4955347872639	-66.0876493542238	-54.9566324521756	-5.91146916002044	-35.1629618451342	0.325732955320578	0.819078720793455	20.7727903453631	0.38985431003264	0.407445884535037	0.360830360997595	-0.455340199371387	-0.413407150831617	-0.524508602069652	-0.449095315086457	-0.407438815840794	-0.515366565096421	0.00213579609776173	0.00523385349998758	0.00551808038952154
161	12.1639532432449	0.29	-35.0796707613687	-43.7460223271875	-26.4133191955498	0.379092520343859	-14.5104561652911	-17.4098510277257	-11.6110613028565	0.23	0.16	0.37	-29.0529562303273	-24.2145465335069	-19.3761368366864	-71.9255035046924	-59.947202541208	-47.9689015777236	-72.2210775546603	-60.1722126879053	-48.1777720479658	-35.0796707613687	0.306512169826563	-0.0588519126747091	20.8400295878618	0.38985431003264	0.407445884535037	0.360830360997595	-0.455340199371387	-0.413407150831617	-0.524508602069652	-0.449095315086457	-0.407438815840794	-0.515366565096421	0.00213579609776173	0.00523385349998758	0.00551808038952154
161	12.1639532432449	0.29	-34.9566804045595	-43.412591175824	-26.500769633295	0.327666818440551	-13.1818725007585	-16.1299480499008	-10.2337969516162	0.26	0.16	0.4	-25.6436312493264	-20.9567369057439	-16.2698425621613	-60.4041379528046	-49.3640551444302	-38.3239723360559	-60.0227756130985	-49.0583939132367	-38.0910656952193	-34.9566804045595	0.32022989363926	0.465750328204423	20.7596633322655	0.38985431003264	0.407445884535037	0.360830360997595	-0.455340199371387	-0.413407150831617	-0.524508602069652	-0.449095315086457	-0.407438815840794	-0.515366565096421	0.00213579609776173	0.00523385349998758	0.00551808038952154
161	12.1639532432449	0.29	-34.9465064511236	-43.4772036006336	-26.4158093016136	0.328683436102315	-14.0578746678556	-17.1946246258967	-10.9211247098145	0.24	0.17	0.36	-28.0658329272143	-22.9458897954382	-17.8259466636621	-67.8971665514124	-55.5109447544858	-43.1247229575592	-68.5785300893457	-56.1079054417233	-43.580617204599	-34.9465064511236	0.304542434987996	-1.14180680162266	19.7391336098042	0.38985431003264	0.407445884535037	0.360830360997595	-0.455340199371387	-0.413407150831617	-0.524508602069652	-0.449095315086457	-0.407438815840794	-0.515366565096421	0.00213579609776173	0.00523385349998758	0.00551808038952154
[truncated: 1,367 more rows]
