# Supplementary material for: Re-expressing coefficients from regression models for inclusion in a meta-analysis
Source: BMC Med Res Methodol. 2024 Jan 8;24:6. doi: 10.1186/s12874-023-02132-y (PMC10773134; doi:10.1186/s12874-023-02132-y)
Supplement: Supplementary file 2 — Additional file 2. [file 12874_2023_2132_MOESM2_ESM.zip › Supp_Files_R1/simdata/simdata_scenario_162.csv]

ex_no	errsd	rsquare	beta	b_low_ci	b_hi_ci	lrsquare	lbeta	lb_low_ci	lb_hi_ci	x_median	x_25	x_75	rbl	rb	rbu	altl	alt	altu	dzl	dz	dzu	observed_beta	xlog	error	ylog	RelBias_rb	RelBias_rbl	RelBias_rbu	RelBias_alt	RelBias_altl	RelBias_altu	RelBias_dz	RelBias_dzl	RelBias_dzu	MC_SE_RelBias_rb	MC_SE_RelBias_alt	MC_SE_RelBias_dz
162	12.1639532432449	0.28	-33.3901779440122	-34.5192140823884	-32.261141805636	0.39672336580013	-15.0902216667654	-15.4865244749081	-14.6939188586228	0.25	0.16	0.39	-24.8451604221071	-24.2093685205743	-23.5735766190416	-59.0582166400645	-57.5469067824992	-56.035596924934	-58.9743511443479	-57.4701875387119	-55.9847605038886	-33.3901779440122	0.312979998591203	0.0492867010125125	20.7198395850065	0.381870918508003	0.38480097902861	0.378750300981424	-0.474175731279426	-0.46718783701028	-0.481618084886621	-0.471832864747255	-0.464866682042292	-0.477728723028605	0.000329050136823207	0.000804886557960875	0.000804685953444682
162	12.1639532432449	0.29	-38.9130199143386	-40.1945481016047	-37.6314917270725	0.376708520908097	-14.9038804510774	-15.3121616666738	-14.495599235481	0.25	0.16	0.39	-24.5568264085187	-23.9020468185748	-23.2472672286308	-58.3522324473538	-56.7963371456328	-55.2404418439118	-58.3160775949071	-56.7482995622202	-55.1946683628791	-38.9130199143386	0.307474484420014	0.128153949751481	20.9239395526571	0.381870918508003	0.38480097902861	0.378750300981424	-0.474175731279426	-0.46718783701028	-0.481618084886621	-0.471832864747255	-0.464866682042292	-0.477728723028605	0.000329050136823207	0.000804886557960875	0.000804685953444682
162	12.1639532432449	0.29	-38.3867666951665	-39.6613449184381	-37.1121884718948	0.370810680616886	-14.6664956295041	-15.0733678869308	-14.2596233720774	0.25	0.16	0.38	-24.3259270061463	-23.6693023613269	-23.0126777165074	-58.1713045875571	-56.6010987654383	-55.0308929433196	-58.1468292341554	-56.6098858900858	-55.0182865540989	-38.3867666951665	0.30454089920837	0.0979562935913593	21.0322553077662	0.381870918508003	0.38480097902861	0.378750300981424	-0.474175731279426	-0.46718783701028	-0.481618084886621	-0.471832864747255	-0.464866682042292	-0.477728723028605	0.000329050136823207	0.000804886557960875	0.000804685953444682
162	12.1639532432449	0.29	-38.1727200810983	-39.4303197853469	-36.9151203768497	0.375701225231277	-14.716229565482	-15.1202363492036	-14.3122227817604	0.25	0.16	0.39	-24.2497578186737	-23.6018138027148	-22.9538697867559	-57.6243224408241	-56.0846231506948	-54.5449238605655	-57.6023270645338	-56.0551878328162	-54.5088777948361	-38.1727200810983	0.308219067040504	-0.08790647919093	20.6754506231384	0.381870918508003	0.38480097902861	0.378750300981424	-0.474175731279426	-0.46718783701028	-0.481618084886621	-0.471832864747255	-0.464866682042292	-0.477728723028605	0.000329050136823207	0.000804886557960875	0.000804685953444682
162	12.1639532432449	0.29	-38.1687562051071	-39.427887333251	-36.9096250769632	0.374121435746279	-14.8246214556946	-15.2329780029027	-14.4162649084864	0.25	0.16	0.39	-24.4547477994228	-23.7991795728872	-23.1436113463517	-58.1694120329272	-56.610041288325	-55.0506705437229	-58.1092011703976	-56.530304749849	-55.0076034025845	-38.1687562051071	0.308062723230988	0.113833901816482	20.8971352818608	0.381870918508003	0.38480097902861	0.378750300981424	-0.474175731279426	-0.46718783701028	-0.481618084886621	-0.471832864747255	-0.464866682042292	-0.477728723028605	0.000329050136823207	0.000804886557960875	0.000804685953444682
162	12.1639532432449	0.29	-37.8676717433367	-39.1191767999477	-36.6161666867257	0.366173841010685	-14.2644965037759	-14.6641789148483	-13.8648140927034	0.25	0.16	0.39	-23.5245928454537	-22.8834136807309	-22.242234516008	-55.9161131936762	-54.3920805786336	-52.868047963591	-55.8724578246689	-54.3373752408503	-52.8119036950717	-37.8676717433367	0.310470544319142	0.0645550223650433	20.7180108263615	0.381870918508003	0.38480097902861	0.378750300981424	-0.474175731279426	-0.46718783701028	-0.481618084886621	-0.471832864747255	-0.464866682042292	-0.477728723028605	0.000329050136823207	0.000804886557960875	0.000804685953444682
162	12.1639532432449	0.29	-37.6540054635775	-38.8998101199517	-36.4082008072034	0.37180472020125	-14.6471326289571	-15.052603506389	-14.2416617515251	0.25	0.16	0.39	-24.2340819619034	-23.5812902722346	-22.9284985825658	-57.8106150825039	-56.2533747810215	-54.6961344795392	-57.786618579269	-56.2007451633445	-54.6553362872188	-37.6540054635775	0.307964041605984	-0.0623378780589158	20.7460236265069	0.381870918508003	0.38480097902861	0.378750300981424	-0.474175731279426	-0.46718783701028	-0.481618084886621	-0.471832864747255	-0.464866682042292	-0.477728723028605	0.000329050136823207	0.000804886557960875	0.000804685953444682
162	12.1639532432449	0.29	-37.6075356665486	-38.8470799446148	-36.3679913884825	0.380861446732293	-14.971920726009	-15.3784624311896	-14.5653790208285	0.25	0.16	0.38	-24.8421970176256	-24.1854740727171	-23.5287511278085	-59.4639752393479	-57.8919984569624	-56.3200216745769	-59.3598276556179	-57.7729586735938	-56.2021600431872	-37.6075356665486	0.306242788918887	-0.196581732858882	20.7121906461156	0.381870918508003	0.38480097902861	0.378750300981424	-0.474175731279426	-0.46718783701028	-0.481618084886621	-0.471832864747255	-0.464866682042292	-0.477728723028605	0.000329050136823207	0.000804886557960875	0.000804685953444682
162	12.1639532432449	0.29	-37.5177199780051	-38.7549176190029	-36.2805223370073	0.370744417805033	-14.6532123174524	-15.0597738065026	-14.2466508284022	0.25	0.16	0.39	-24.1135544932031	-23.4625724301912	-22.8115903671792	-57.2069704564718	-55.6625813181175	-54.1181921797632	-57.2632038924468	-55.7148813745195	-54.1164558678649	-37.5177199780051	0.309710400648308	-0.198261282723454	20.5042248572859	0.381870918508003	0.38480097902861	0.378750300981424	-0.474175731279426	-0.46718783701028	-0.481618084886621	-0.471832864747255	-0.464866682042292	-0.477728723028605	0.000329050136823207	0.000804886557960875	0.000804685953444682
162	12.1639532432449	0.29	-37.1342328516717	-38.3619708525153	-35.9064948508281	0.382373977481831	-14.8132193722096	-15.2141647867207	-14.4122739576985	0.25	0.16	0.39	-24.2780453543646	-23.6382356050564	-22.9984258557483	-57.400928623546	-55.8882173151752	-54.3755060068045	-57.388423388822	-55.8767108269361	-54.3566176568155	-37.1342328516717	0.310550066069614	0.0106685019153771	20.6795739970097	0.381870918508003	0.38480097902861	0.378750300981424	-0.474175731279426	-0.46718783701028	-0.481618084886621	-0.471832864747255	-0.464866682042292	-0.477728723028605	0.000329050136823207	0.000804886557960875	0.000804685953444682
162	12.1639532432449	0.29	-37.110826259705	-38.3385493687644	-35.8831031506457	0.378247451921528	-14.6987918534113	-15.1001384543411	-14.2974452524815	0.25	0.16	0.38	-24.5165920168204	-23.8649654835878	-23.2133389503553	-58.9886768007474	-57.4208166782118	-55.8529565556762	-58.9004520019201	-57.322556809644	-55.7858374955092	-37.110826259705	0.305628614877301	0.0872078508760575	21.0507307750776	0.381870918508003	0.38480097902861	0.378750300981424	-0.474175731279426	-0.46718783701028	-0.481618084886621	-0.471832864747255	-0.464866682042292	-0.477728723028605	0.000329050136823207	0.000804886557960875	0.000804685953444682
162	12.1639532432449	0.29	-37.0925766865945	-38.3178983170033	-35.8672550561857	0.372930325624019	-14.4703370336689	-14.8699502686868	-14.070723798651	0.25	0.16	0.38	-24.0303272475859	-23.3845391557342	-22.7387510638824	-57.5439353168412	-55.9975065977051	-54.4510778785691	-57.4851220213145	-55.9459456858772	-54.3971105075826	-37.0925766865945	0.305440456791417	-0.256795339129554	20.6677177325849	0.381870918508003	0.38480097902861	0.378750300981424	-0.474175731279426	-0.46718783701028	-0.481618084886621	-0.471832864747255	-0.464866682042292	-0.477728723028605	0.000329050136823207	0.000804886557960875	0.000804685953444682
162	12.1639532432449	0.29	-37.0636426018156	-38.2919562408405	-35.8353289627907	0.379075472012637	-14.7639843993623	-15.1664023186534	-14.3615664800711	0.25	0.16	0.39	-24.3055789515562	-23.6606665785789	-23.0157542056015	-57.7133981930246	-56.182059044287	-54.6507198955494	-57.5976561701508	-56.0659649404607	-54.5500144857669	-37.0636426018156	0.309771346162916	0.0459750097536541	20.8058833832954	0.381870918508003	0.38480097902861	0.378750300981424	-0.474175731279426	-0.46718783701028	-0.481618084886621	-0.471832864747255	-0.464866682042292	-0.477728723028605	0.000329050136823207	0.000804886557960875	0.000804685953444682
162	12.1639532432449	0.29	-36.9928360958433	-38.2154052859974	-35.7702669056892	0.382937805915737	-14.7181569658682	-15.1160542229703	-14.3202597087661	0.25	0.16	0.38	-24.456620929469	-23.8128535651635	-23.169086200858	-58.63447242467	-57.0910474405263	-55.5476224563826	-58.5886643046791	-57.0070383411015	-55.5238615329551	-36.9928360958433	0.305084788256264	0.092785909558963	21.0867374824866	0.381870918508003	0.38480097902861	0.378750300981424	-0.474175731279426	-0.46718783701028	-0.481618084886621	-0.471832864747255	-0.464866682042292	-0.477728723028605	0.000329050136823207	0.000804886557960875	0.000804685953444682
162	12.1639532432449	0.29	-36.961603956847	-38.1826521209022	-35.7405557927919	0.38142905222787	-14.7684934026686	-15.169029107377	-14.3679576979601	0.25	0.16	0.39	-24.3753113588862	-23.7316852939938	-23.0880592291014	-58.0362761176845	-56.5038378456698	-54.971399573655	-57.8729181942445	-56.3492653750575	-54.8282068538239	-36.961603956847	0.311262396737336	-0.0290099301608436	20.705770430871	0.381870918508003	0.38480097902861	0.378750300981424	-0.474175731279426	-0.46718783701028	-0.481618084886621	-0.471832864747255	-0.464866682042292	-0.477728723028605	0.000329050136823207	0.000804886557960875	0.000804685953444682
162	12.1639532432449	0.29	-36.9203481271492	-38.1429295128595	-35.697766741439	0.372780558522962	-14.6080728296877	-15.0116189920663	-14.2045266673091	0.25	0.16	0.39	-24.2194492179415	-23.5683758199297	-22.9173024219179	-57.900120951607	-56.3436351639232	-54.7871493762393	-57.7774650439854	-56.2236485758964	-54.6575872431755	-36.9203481271492	0.31007011981368	-0.007706499386503	20.7945635344937	0.381870918508003	0.38480097902861	0.378750300981424	-0.474175731279426	-0.46718783701028	-0.481618084886621	-0.471832864747255	-0.464866682042292	-0.477728723028605	0.000329050136823207	0.000804886557960875	0.000804685953444682
162	12.1639532432449	0.29	-36.8962398566629	-38.1126255706537	-35.6798541426722	0.381688448974267	-14.5650384691607	-14.9598392248444	-14.170237713477	0.25	0.16	0.38	-24.2379571852352	-23.598300323344	-22.9586434614529	-58.1936056712156	-56.657835189351	-55.1220647074865	-58.1392695802496	-56.5663388055706	-55.0734285131711	-36.8962398566629	0.30652870228993	-0.0804495192446664	20.8667549925581	0.381870918508003	0.38480097902861	0.378750300981424	-0.474175731279426	-0.46718783701028	-0.481618084886621	-0.471832864747255	-0.464866682042292	-0.477728723028605	0.000329050136823207	0.000804886557960875	0.000804685953444682
162	12.1639532432449	0.29	-36.8408993000257	-38.0677810454734	-35.614017554578	0.373293357077603	-14.5399295862577	-14.9411532039698	-14.1387059685457	0.25	0.16	0.39	-24.0389091340943	-23.3933780993097	-22.7478470645252	-57.3070571912489	-55.7681569140871	-54.2292566369253	-57.2305821390067	-55.6900007009767	-54.1071450936636	-36.8408993000257	0.309928858194507	0.0348532406580291	20.7445590349731	0.381870918508003	0.38480097902861	0.378750300981424	-0.474175731279426	-0.46718783701028	-0.481618084886621	-0.471832864747255	-0.464866682042292	-0.477728723028605	0.000329050136823207	0.000804886557960875	0.000804685953444682
162	12.1639532432449	0.29	-36.751033160831	-37.9662318925875	-35.5358344290746	0.371040814621645	-14.5500573879221	-14.9535004614484	-14.1466143143958	0.25	0.16	0.39	-24.1084447012646	-23.4580026824682	-22.8075606636718	-57.592980662141	-56.039131167718	-54.4852816732951	-57.5136943558207	-55.9714309542436	-54.396414517355	-36.751033160831	0.309940573298832	-0.150655386671861	20.5945008021139	0.381870918508003	0.38480097902861	0.378750300981424	-0.474175731279426	-0.46718783701028	-0.481618084886621	-0.471832864747255	-0.464866682042292	-0.477728723028605	0.000329050136823207	0.000804886557960875	0.000804685953444682
162	12.1639532432449	0.29	-36.669625997012	-37.8817917914481	-35.4574602025759	0.383645173570918	-14.7895853335986	-15.1888158187296	-14.3903548484677	0.25	0.16	0.39	-24.412311208352	-23.7706457248019	-23.1289802412518	-58.1368890187453	-56.6087897459673	-55.0806904731894	-58.0784791684486	-56.4782659704672	-54.9757391170405	-36.669625997012	0.309802435972782	-0.128943193060607	20.5974220779733	0.381870918508003	0.38480097902861	0.378750300981424	-0.474175731279426	-0.46718783701028	-0.481618084886621	-0.471832864747255	-0.464866682042292	-0.477728723028605	0.000329050136823207	0.000804886557960875	0.000804685953444682
162	12.1639532432449	0.29	-36.3337665655165	-37.5322933635937	-35.1352397674393	0.382553042160714	-14.7507155866965	-15.149817908953	-14.3516132644399	0.25	0.16	0.38	-24.5296634701399	-23.8834612706191	-23.2372590710983	-58.8545971177515	-57.3041490182209	-55.7537009186903	-58.7455801670346	-57.2137415534058	-55.6722255053467	-36.3337665655165	0.308508134373385	-0.182968926436275	20.6984857771891	0.381870918508003	0.38480097902861	0.378750300981424	-0.474175731279426	-0.46718783701028	-0.481618084886621	-0.471832864747255	-0.464866682042292	-0.477728723028605	0.000329050136823207	0.000804886557960875	0.000804685953444682
162	12.1639532432449	0.29	-36.1190258818862	-37.3204957017398	-34.9175560620326	0.385050203489898	-14.8883492783439	-15.2890543774775	-14.4876441792103	0.25	0.16	0.39	-24.6634920141499	-24.0170957905177	-23.3706995668854	-58.9530212800843	-57.407943628254	-55.8628659764236	-58.8544081753119	-57.2994579646161	-55.7923104837578	-36.1190258818862	0.309088406681138	0.0668598569734707	20.8687946383418	0.381870918508003	0.38480097902861	0.378750300981424	-0.474175731279426	-0.46718783701028	-0.481618084886621	-0.471832864747255	-0.464866682042292	-0.477728723028605	0.000329050136823207	0.000804886557960875	0.000804685953444682
162	12.1639532432449	0.29	-35.9836178578207	-37.1898773799911	-34.7773583356502	0.385321192002524	-14.8296019424026	-15.2284976236462	-14.430706261159	0.25	0.16	0.39	-24.5396332775034	-23.8968414555119	-23.2540496335203	-58.5936008738687	-57.0587984977759	-55.5239961216831	-58.5776090716981	-57.0458244553769	-55.5195043178385	-35.9836178578207	0.30955591371482	0.127084544659066	20.9064379923217	0.381870918508003	0.38480097902861	0.378750300981424	-0.474175731279426	-0.46718783701028	-0.481618084886621	-0.471832864747255	-0.464866682042292	-0.477728723028605	0.000329050136823207	0.000804886557960875	0.000804685953444682
162	12.1639532432449	0.29	-35.6295688000721	-36.8169935709701	-34.442144029174	0.378037293287365	-14.7731197359509	-15.1766761326394	-14.3695633392625	0.25	0.16	0.39	-24.4119894106745	-23.7628608138415	-23.1137322170086	-58.1823450811168	-56.6352436389689	-55.0881421968209	-58.1572889251036	-56.6238041481551	-55.0711238537499	-35.6295688000721	0.311143892366214	-0.0205484326280821	20.7072116174003	0.381870918508003	0.38480097902861	0.378750300981424	-0.474175731279426	-0.46718783701028	-0.481618084886621	-0.471832864747255	-0.464866682042292	-0.477728723028605	0.000329050136823207	0.000804886557960875	0.000804685953444682
162	12.1639532432449	0.29	-34.3594347547556	-35.5065262293204	-33.2123432801907	0.381275331368162	-14.5547049833164	-14.9495711621785	-14.1598388044542	0.25	0.16	0.39	-23.9643826172722	-23.3314063204797	-22.6984300236871	-56.9182861080467	-55.4148914020014	-53.9114966959561	-56.7791731118206	-55.2697801064301	-53.7764834280816	-34.3594347547556	0.312633222658249	-0.176432686321657	20.5011401111695	0.381870918508003	0.38480097902861	0.378750300981424	-0.474175731279426	-0.46718783701028	-0.481618084886621	-0.471832864747255	-0.464866682042292	-0.477728723028605	0.000329050136823207	0.000804886557960875	0.000804685953444682
162	12.1639532432449	0.3	-39.9116510418159	-41.19577045944	-38.6275316241919	0.380154010279794	-14.9828318105482	-15.3902807408819	-14.5753828802145	0.25	0.16	0.38	-24.6735347019904	-24.0203169023194	-23.3670991026485	-58.6090379417595	-57.0573969925582	-55.5057560433569	-58.6366511733681	-57.0942273516562	-55.5383380274792	-39.9116510418159	0.305305911185279	-0.118931257887851	20.7022790782618	0.381870918508003	0.38480097902861	0.378750300981424	-0.474175731279426	-0.46718783701028	-0.481618084886621	-0.471832864747255	-0.464866682042292	-0.477728723028605	0.000329050136823207	0.000804886557960875	0.000804685953444682
162	12.1639532432449	0.3	-39.8887065290699	-41.1758225948933	-38.6015904632466	0.374605321406631	-14.7212741716891	-15.126365259498	-14.3161830838802	0.25	0.16	0.39	-24.3613939835465	-23.7089845368594	-23.0565750901723	-58.134996053066	-56.5781138552019	-55.0212316573378	-58.0527358481535	-56.4597322819408	-54.9073685296571	-39.8887065290699	0.305968724580723	-0.0988945778568043	20.7411284829246	0.381870918508003	0.38480097902861	0.378750300981424	-0.474175731279426	-0.46718783701028	-0.481618084886621	-0.471832864747255	-0.464866682042292	-0.477728723028605	0.000329050136823207	0.000804886557960875	0.000804685953444682
162	12.1639532432449	0.3	-39.8823833235158	-41.1703482894055	-38.5944183576261	0.373919000030336	-15.0052243755944	-15.4187345092752	-14.5917142419135	0.25	0.16	0.39	-24.7873950984597	-24.1226298380813	-23.4578645777029	-59.0434815213443	-57.460013181437	-55.8765448415298	-58.8397231144656	-57.2949219776933	-55.6306079420412	-39.8823833235158	0.30759588512816	0.0718972205570946	20.9024102681291	0.381870918508003	0.38480097902861	0.378750300981424	-0.474175731279426	-0.46718783701028	-0.481618084886621	-0.471832864747255	-0.464866682042292	-0.477728723028605	0.000329050136823207	0.000804886557960875	0.000804685953444682
162	12.1639532432449	0.3	-39.5664632610946	-40.8466509459172	-38.286275576272	0.373306737999967	-14.7766569108436	-15.1844012647244	-14.3689125569629	0.25	0.16	0.38	-24.3943733023548	-23.7393150088413	-23.0842567153277	-58.0681054754592	-56.5088117150145	-54.9495179545699	-58.0100133404902	-56.4387497696157	-54.9059727405943	-39.5664632610946	0.305380598627529	0.105845422827919	20.9789654146501	0.381870918508003	0.38480097902861	0.378750300981424	-0.474175731279426	-0.46718783701028	-0.481618084886621	-0.471832864747255	-0.464866682042292	-0.477728723028605	0.000329050136823207	0.000804886557960875	0.000804685953444682
162	12.1639532432449	0.3	-39.5129386196175	-40.7950933661147	-38.2307838731204	0.376950423578319	-14.927743603423	-15.3364679608044	-14.5190192460416	0.25	0.16	0.38	-24.7446017369414	-24.0851460220116	-23.4256903070818	-59.1581161154676	-57.5815234440008	-56.004930772534	-59.1427804694046	-57.5366726875849	-55.9989432814172	-39.5129386196175	0.304481788534577	-0.191021762523218	20.71238878672	0.381870918508003	0.38480097902861	0.378750300981424	-0.474175731279426	-0.46718783701028	-0.481618084886621	-0.471832864747255	-0.464866682042292	-0.477728723028605	0.000329050136823207	0.000804886557960875	0.000804685953444682
162	12.1639532432449	0.3	-39.4977640344835	-40.7694197962789	-38.2261082726882	0.379923268592958	-14.773272505291	-15.1752193719593	-14.3713256386228	0.25	0.16	0.38	-24.4436459682991	-23.7962057787318	-23.1487655891645	-58.3399103388416	-56.7946579383567	-55.2494055378718	-58.3532715994588	-56.7550196372209	-55.2354592791806	-39.4977640344835	0.305553788064303	-0.0743689413464634	20.7981992054595	0.381870918508003	0.38480097902861	0.378750300981424	-0.474175731279426	-0.46718783701028	-0.481618084886621	-0.471832864747255	-0.464866682042292	-0.477728723028605	0.000329050136823207	0.000804886557960875	0.000804685953444682
162	12.1639532432449	0.3	-39.46290575322	-40.7319933626999	-38.1938181437402	0.380389057386812	-14.7987079593562	-15.2009491111739	-14.3964668075385	0.25	0.16	0.38	-24.5606397868518	-23.9107264186147	-23.2608130503777	-58.8026640454493	-57.2466525659948	-55.6906410865403	-58.7370245600762	-57.196946344192	-55.6097040323834	-39.46290575322	0.306009328310647	-0.0842444476329029	20.8145842794196	0.381870918508003	0.38480097902861	0.378750300981424	-0.474175731279426	-0.46718783701028	-0.481618084886621	-0.471832864747255	-0.464866682042292	-0.477728723028605	0.000329050136823207	0.000804886557960875	0.000804685953444682
162	12.1639532432449	0.3	-39.452722083269	-40.7304504836075	-38.1749936829306	0.377512896508936	-14.8136854193767	-15.218801580435	-14.4085692583184	0.25	0.16	0.39	-24.4975367153337	-23.845425707969	-23.1933147006043	-58.4291495504653	-56.8737975975089	-55.3184456445524	-58.3200248305511	-56.758567077543	-55.2231653996787	-39.452722083269	0.306828495989932	-0.0132316177854214	20.8013095633473	0.381870918508003	0.38480097902861	0.378750300981424	-0.474175731279426	-0.46718783701028	-0.481618084886621	-0.471832864747255	-0.464866682042292	-0.477728723028605	0.000329050136823207	0.000804886557960875	0.000804685953444682
162	12.1639532432449	0.3	-39.4222367351119	-40.7026117278701	-38.1418617423536	0.381094591164745	-14.8653982628196	-15.2688480247083	-14.4619485009309	0.25	0.16	0.39	-24.4083573881604	-23.7634137774563	-23.1184701667522	-57.8112624895082	-56.2837117503736	-54.756161011239	-57.7501192374543	-56.2212237326745	-54.6644134667038	-39.4222367351119	0.308589048525491	-0.00783744223466857	20.7226560933452	0.381870918508003	0.38480097902861	0.378750300981424	-0.474175731279426	-0.46718783701028	-0.481618084886621	-0.471832864747255	-0.464866682042292	-0.477728723028605	0.000329050136823207	0.000804886557960875	0.000804685953444682
162	12.1639532432449	0.3	-39.3981522308166	-40.6733051363182	-38.122999325315	0.377177554140081	-14.6744142535206	-15.0760081934243	-14.2728203136169	0.25	0.16	0.39	-24.3436973160828	-23.6952311444305	-23.0467649727782	-58.2466208644979	-56.6950503387367	-55.1434798129756	-58.0865806217833	-56.5635253195335	-54.994924719013	-39.3981522308166	0.304695633539494	-0.0903454960766247	20.8727133132479	0.381870918508003	0.38480097902861	0.378750300981424	-0.474175731279426	-0.46718783701028	-0.481618084886621	-0.471832864747255	-0.464866682042292	-0.477728723028605	0.000329050136823207	0.000804886557960875	0.000804685953444682
162	12.1639532432449	0.3	-39.3725626370503	-40.6391142459647	-38.1060110281358	0.37930042419439	-14.9535709032992	-15.3609616329816	-14.5461801736167	0.25	0.16	0.38	-24.8096128017407	-24.1516327544018	-23.4936527070629	-59.375489246009	-57.8007815898654	-56.2260739337218	-59.4163097318863	-57.821420430006	-56.2773389899079	-39.3725626370503	0.304537900960203	-0.348982879015555	20.5738931680546	0.381870918508003	0.38480097902861	0.378750300981424	-0.474175731279426	-0.46718783701028	-0.481618084886621	-0.471832864747255	-0.464866682042292	-0.477728723028605	0.000329050136823207	0.000804886557960875	0.000804685953444682
162	12.1639532432449	0.3	-39.3385561044362	-40.6120449570019	-38.0650672518705	0.380302215794426	-15.0733011585402	-15.4830814696956	-14.6635208473849	0.25	0.16	0.39	-24.9130187094175	-24.253662587153	-23.5943064648885	-59.3961728968918	-57.8241743087063	-56.2521757205207	-59.4131720055799	-57.8109559708344	-56.2633562381802	-39.3385561044362	0.308078615777794	-0.217230338521032	20.5454150634655	0.381870918508003	0.38480097902861	0.378750300981424	-0.474175731279426	-0.46718783701028	-0.481618084886621	-0.471832864747255	-0.464866682042292	-0.477728723028605	0.000329050136823207	0.000804886557960875	0.000804685953444682
162	12.1639532432449	0.3	-39.2778012233726	-40.548154699838	-38.0074477469073	0.379512886932333	-15.0462289167634	-15.4559590944825	-14.6364987390442	0.25	0.16	0.39	-24.6636704666887	-24.0098482081185	-23.3560259495483	-58.3121493994922	-56.7663218522927	-55.2204943050932	-58.1629098368286	-56.6025925237871	-55.0711298363535	-39.2778012233726	0.311958307704871	-0.0622280544406487	20.5437369506382	0.381870918508003	0.38480097902861	0.378750300981424	-0.474175731279426	-0.46718783701028	-0.481618084886621	-0.471832864747255	-0.464866682042292	-0.477728723028605	0.000329050136823207	0.000804886557960875	0.000804685953444682
162	12.1639532432449	0.3	-39.2565963569254	-40.5235313897494	-37.9896613241015	0.375206044764342	-14.6951287738499	-15.0989824685069	-14.2912750791928	0.25	0.16	0.39	-24.2805719437293	-23.6311375392379	-22.9817031347465	-57.8536047602475	-56.3061897552704	-54.7587747502933	-57.8561226867698	-56.3032397682063	-54.7546168725896	-39.2565963569254	0.306803135100257	-0.105579986245533	20.6651082951998	0.381870918508003	0.38480097902861	0.378750300981424	-0.474175731279426	-0.46718783701028	-0.481618084886621	-0.471832864747255	-0.464866682042292	-0.477728723028605	0.000329050136823207	0.000804886557960875	0.000804685953444682
162	12.1639532432449	0.3	-39.1806341118489	-40.4407651887027	-37.9205030349951	0.384275500962935	-15.0369798214043	-15.4423479995834	-14.6316116432251	0.25	0.16	0.38	-25.0431338858637	-24.3857410101505	-23.7283481344373	-60.184197429789	-58.604336746171	-57.0244760625531	-60.2123346156617	-58.6269873731887	-57.0537576900819	-39.1806341118489	0.304966492160658	-0.0159416615052527	20.9596832849138	0.381870918508003	0.38480097902861	0.378750300981424	-0.474175731279426	-0.46718783701028	-0.481618084886621	-0.471832864747255	-0.464866682042292	-0.477728723028605	0.000329050136823207	0.000804886557960875	0.000804685953444682
162	12.1639532432449	0.3	-39.152264961694	-40.4118470409006	-37.8926828824873	0.376930408172369	-14.6921919658779	-15.0944840183385	-14.2898999134174	0.25	0.16	0.39	-24.1945942724741	-23.5497697805273	-22.9049452885804	-57.4600784388527	-55.9286757846362	-54.3972731304197	-57.3938041570595	-55.8770836894704	-54.3206080352366	-39.152264961694	0.308569881317817	-0.106514278902596	20.6763215281832	0.381870918508003	0.38480097902861	0.378750300981424	-0.474175731279426	-0.46718783701028	-0.481618084886621	-0.471832864747255	-0.464866682042292	-0.477728723028605	0.000329050136823207	0.000804886557960875	0.000804685953444682
162	12.1639532432449	0.3	-39.1467794613991	-40.4154233488827	-37.8781355739156	0.378597900034113	-14.8385828052495	-15.2434446506806	-14.4337209598184	0.25	0.16	0.39	-24.6164818490665	-23.9626746225621	-23.3088673960577	-58.9051880180638	-57.3406818534157	-55.7761756887676	-58.7671335799394	-57.2283822112113	-55.6367524547696	-39.1467794613991	0.307171081014159	0.105358060213335	20.956607056183	0.381870918508003	0.38480097902861	0.378750300981424	-0.474175731279426	-0.46718783701028	-0.481618084886621	-0.471832864747255	-0.464866682042292	-0.477728723028605	0.000329050136823207	0.000804886557960875	0.000804685953444682
162	12.1639532432449	0.3	-39.0578559928299	-40.3138537367686	-37.8018582488912	0.383046060404554	-15.0209032592885	-15.4268920919838	-14.6149144265931	0.25	0.16	0.38	-24.9795247923841	-24.3221397499999	-23.6647547076157	-59.9369911982037	-58.3596320680082	-56.7822729378127	-59.9012755873626	-58.3008088213745	-56.7315528672566	-39.0578559928299	0.305387611493096	0.0148402640210465	20.9282396617877	0.381870918508003	0.38480097902861	0.378750300981424	-0.474175731279426	-0.46718783701028	-0.481618084886621	-0.471832864747255	-0.464866682042292	-0.477728723028605	0.000329050136823207	0.000804886557960875	0.000804685953444682
162	12.1639532432449	0.3	-39.0403340315062	-40.2968156589705	-37.7838524040419	0.379767733427473	-14.901269179089	-15.3068324102931	-14.495705947885	0.25	0.16	0.38	-24.5297998052466	-23.8798688069093	-23.2299378085719	-58.2438212661101	-56.7006180927043	-55.1574149192985	-58.2852023670965	-56.7410928035442	-55.211066567554	-39.0403340315062	0.308858892303186	-0.134904126346954	20.5736013091409	0.381870918508003	0.38480097902861	0.378750300981424	-0.474175731279426	-0.46718783701028	-0.481618084886621	-0.471832864747255	-0.464866682042292	-0.477728723028605	0.000329050136823207	0.000804886557960875	0.000804685953444682
162	12.1639532432449	0.3	-39.001280310181	-40.2655501416641	-37.7370104786979	0.374782160424128	-14.664021911198	-15.0673853160398	-14.2606585063562	0.25	0.16	0.38	-24.2786025544378	-23.6286490564852	-22.9786955585327	-57.9669238823635	-56.4151127820987	-54.8633016818339	-57.9783359114734	-56.4703891512865	-54.9087913606724	-39.001280310181	0.305943140872059	0.127405894395768	20.9615751585904	0.381870918508003	0.38480097902861	0.378750300981424	-0.474175731279426	-0.46718783701028	-0.481618084886621	-0.471832864747255	-0.464866682042292	-0.477728723028605	0.000329050136823207	0.000804886557960875	0.000804685953444682
162	12.1639532432449	0.3	-38.9698000926356	-40.2240866653477	-37.7155135199236	0.378191926998744	-14.797002056481	-15.2010779604164	-14.3929261525457	0.25	0.16	0.38	-24.6599551548317	-24.0044428486556	-23.3489305424796	-59.2832024543663	-57.7073330533732	-56.13146365238	-59.2556194070919	-57.6713402430448	-56.0934620125835	-38.9698000926356	0.305537320681039	0.0638999018363115	20.9548014898688	0.381870918508003	0.38480097902861	0.378750300981424	-0.474175731279426	-0.46718783701028	-0.481618084886621	-0.471832864747255	-0.464866682042292	-0.477728723028605	0.000329050136823207	0.000804886557960875	0.000804685953444682
162	12.1639532432449	0.3	-38.9667957833982	-40.2250378616773	-37.7085537051191	0.376221431872958	-14.9082897470192	-15.3171156938581	-14.4994638001803	0.25	0.16	0.38	-24.5990394520619	-23.9424716101575	-23.2859037682531	-58.5347653334387	-56.9724260955083	-55.4100868575778	-58.5144079198925	-56.9176580280327	-55.3653253134509	-38.9667957833982	0.307855751760136	-0.0367324511345711	20.7454594772819	0.381870918508003	0.38480097902861	0.378750300981424	-0.474175731279426	-0.46718783701028	-0.481618084886621	-0.471832864747255	-0.464866682042292	-0.477728723028605	0.000329050136823207	0.000804886557960875	0.000804685953444682
162	12.1639532432449	0.3	-38.9557538602228	-40.2086826802587	-37.7028250401869	0.386627090959145	-15.2137838580654	-15.6218875880788	-14.805680128052	0.25	0.16	0.39	-25.1784470286509	-24.5206892455147	-23.8629314623786	-60.1307491423997	-58.5599029258235	-56.9890567092473	-60.0471315604905	-58.5429738425427	-56.9563550442836	-38.9557538602228	0.307527088995189	0.00798374458271246	20.801332363928	0.381870918508003	0.38480097902861	0.378750300981424	-0.474175731279426	-0.46718783701028	-0.481618084886621	-0.471832864747255	-0.464866682042292	-0.477728723028605	0.000329050136823207	0.000804886557960875	0.000804685953444682
162	12.1639532432449	0.3	-38.9508052524557	-40.211550179525	-37.6900603253864	0.375419730378835	-14.6924506871326	-15.0960468172056	-14.2888545570596	0.25	0.16	0.39	-24.3095334119991	-23.6596126925044	-23.0096919730097	-58.0039130895678	-56.4531657226903	-54.9024183558128	-57.9128965804462	-56.3849503626358	-54.8111940399583	-38.9508052524557	0.307406365678461	0.279737130145426	21.1241012279877	0.381870918508003	0.38480097902861	0.378750300981424	-0.474175731279426	-0.46718783701028	-0.481618084886621	-0.471832864747255	-0.464866682042292	-0.477728723028605	0.000329050136823207	0.000804886557960875	0.000804685953444682
162	12.1639532432449	0.3	-38.9448058061631	-40.2033401251878	-37.6862714871383	0.375523444554244	-14.8295421114978	-15.2368140153079	-14.4222702076878	0.25	0.16	0.38	-24.5152175045533	-23.8599388291447	-23.2046601537361	-58.444032633727	-56.881854844252	-55.3196770547769	-58.4986540627641	-56.9376228500042	-55.3690847294436	-38.9448058061631	0.306829902397846	-0.102710674679195	20.6725938990903	0.381870918508003	0.38480097902861	0.378750300981424	-0.474175731279426	-0.46718783701028	-0.481618084886621	-0.471832864747255	-0.464866682042292	-0.477728723028605	0.000329050136823207	0.000804886557960875	0.000804685953444682
162	12.1639532432449	0.3	-38.9116285100495	-40.1660089198364	-37.6572481002626	0.38002973945578	-14.8086013965003	-15.2114184495498	-14.4057843434507	0.25	0.16	0.38	-24.7234335337314	-24.0687266324418	-23.4140197311522	-59.5508319147259	-57.9738527067645	-56.3968734988031	-59.4947065125414	-57.9199053158739	-56.3398507556149	-38.9116285100495	0.304477163524713	-0.301971293798636	20.7112745075261	0.381870918508003	0.38480097902861	0.378750300981424	-0.474175731279426	-0.46718783701028	-0.481618084886621	-0.471832864747255	-0.464866682042292	-0.477728723028605	0.000329050136823207	0.000804886557960875	0.000804685953444682
162	12.1639532432449	0.3	-38.9048035213892	-40.1676540871677	-37.6419529556107	0.373357297368277	-14.6317901883998	-15.0354934926595	-14.2280868841401	0.25	0.16	0.39	-24.2054176776446	-23.5555017236241	-22.9055857696036	-57.7395372284755	-56.1892294865353	-54.6389217445951	-57.6593202192337	-56.0949663081796	-54.5879630778414	-38.9048035213892	0.306820287748072	-0.101048017557767	20.7370384991691	0.381870918508003	0.38480097902861	0.378750300981424	-0.474175731279426	-0.46718783701028	-0.481618084886621	-0.471832864747255	-0.464866682042292	-0.477728723028605	0.000329050136823207	0.000804886557960875	0.000804685953444682
162	12.1639532432449	0.3	-38.8959375299216	-40.1475461754562	-37.6443288843869	0.381081472413632	-14.7481979323406	-15.1484779865876	-14.3479178780937	0.25	0.16	0.39	-24.3427775187703	-23.6995493136422	-23.0563211085141	-57.9599931573073	-56.4284710317379	-54.8969489061685	-57.7703360829964	-56.2661861627265	-54.7242303253619	-38.8959375299216	0.308488341415798	-0.167738403247476	20.5590147463101	0.381870918508003	0.38480097902861	0.378750300981424	-0.474175731279426	-0.46718783701028	-0.481618084886621	-0.471832864747255	-0.464866682042292	-0.477728723028605	0.000329050136823207	0.000804886557960875	0.000804685953444682
162	12.1639532432449	0.3	-38.8871488085937	-40.1397396060111	-37.6345580111762	0.376978759606657	-14.6621953754896	-15.0636247568261	-14.2607659941532	0.25	0.16	0.39	-24.116065894119	-23.4733987028934	-22.8307315116678	-57.2042113011892	-55.6797806596153	-54.1553500180413	-57.1093948286275	-55.6031501418383	-54.086602088892	-38.8871488085937	0.308421700970993	-0.0322372855314037	20.7373578980513	0.381870918508003	0.38480097902861	0.378750300981424	-0.474175731279426	-0.46718783701028	-0.481618084886621	-0.471832864747255	-0.464866682042292	-0.477728723028605	0.000329050136823207	0.000804886557960875	0.000804685953444682
162	12.1639532432449	0.3	-38.8692625080129	-40.1204170179583	-37.6181079980676	0.381710868338725	-14.8709175427101	-15.2739903283826	-14.4678447570376	0.25	0.16	0.38	-24.6219290912793	-23.9721689870706	-23.3224088828619	-58.8118572123733	-57.2598424076294	-55.7078276028855	-58.807416207816	-57.2512517757012	-55.7121619999403	-38.8692625080129	0.304363024818795	-0.0481688236724298	20.8949276260018	0.381870918508003	0.38480097902861	0.378750300981424	-0.474175731279426	-0.46718783701028	-0.481618084886621	-0.471832864747255	-0.464866682042292	-0.477728723028605	0.000329050136823207	0.000804886557960875	0.000804685953444682
162	12.1639532432449	0.3	-38.8498298382192	-40.1000680380794	-37.599591638359	0.387751018167896	-15.0003260391068	-15.4017519753716	-14.5989001028419	0.25	0.16	0.39	-24.8370882186388	-24.1897429420622	-23.5423976654857	-59.348088104047	-57.8012600632635	-56.2544320224801	-59.2206121600612	-57.68802920272	-56.143926679096	-38.8498298382192	0.307114717846592	-0.0601375025668161	20.7867580878815	0.381870918508003	0.38480097902861	0.378750300981424	-0.474175731279426	-0.46718783701028	-0.481618084886621	-0.471832864747255	-0.464866682042292	-0.477728723028605	0.000329050136823207	0.000804886557960875	0.000804685953444682
162	12.1639532432449	0.3	-38.8474070598261	-40.1114889907015	-37.5833251289508	0.37580022692174	-14.7134651934954	-15.1173108519004	-14.3096195350904	0.25	0.16	0.39	-24.2031326386279	-23.5565672453733	-22.9100018521187	-57.4134038436542	-55.8796552752969	-54.3459067069396	-57.3643663506954	-55.8342813007175	-54.2923257626681	-38.8474070598261	0.308673684085222	0.0844636310981162	20.8097910032598	0.381870918508003	0.38480097902861	0.378750300981424	-0.474175731279426	-0.46718783701028	-0.481618084886621	-0.471832864747255	-0.464866682042292	-0.477728723028605	0.000329050136823207	0.000804886557960875	0.000804685953444682
162	12.1639532432449	0.3	-38.8450969628772	-40.1045286885022	-37.5856652372523	0.37668669648313	-14.6867510927321	-15.0891029027709	-14.2843992826933	0.25	0.16	0.39	-24.4120564640841	-23.7611075529139	-23.1101586417437	-58.5252881642045	-56.9647079376898	-55.4041277111751	-58.4522925665079	-56.8814740618814	-55.2771861394288	-38.8450969628772	0.304985806219535	0.2781620655102	21.2342656265736	0.381870918508003	0.38480097902861	0.378750300981424	-0.474175731279426	-0.46718783701028	-0.481618084886621	-0.471832864747255	-0.464866682042292	-0.477728723028605	0.000329050136823207	0.000804886557960875	0.000804685953444682
162	12.1639532432449	0.3	-38.8396808440481	-40.0939813403739	-37.5853803477224	0.38372442873681	-14.7865129095657	-15.1855935743731	-14.3874322447583	0.25	0.16	0.39	-24.3478689116682	-23.7080016806428	-23.0681344496173	-57.8414071950309	-56.321322575109	-54.8012379551872	-57.6838754486844	-56.1795273327865	-54.6653410160279	-38.8396808440481	0.308793885128271	0.0062426772129418	20.8195963439724	0.381870918508003	0.38480097902861	0.378750300981424	-0.474175731279426	-0.46718783701028	-0.481618084886621	-0.471832864747255	-0.464866682042292	-0.477728723028605	0.000329050136823207	0.000804886557960875	0.000804685953444682
162	12.1639532432449	0.3	-38.8208590622134	-40.075735848945	-37.5659822754818	0.371362832218052	-14.6722245281025	-15.0787745061934	-14.2656745500116	0.25	0.16	0.38	-24.3333698415405	-23.6772998822814	-23.0212299230223	-58.185989848074	-56.6171943940261	-55.0483989399781	-58.1841561653499	-56.5766805903381	-55.0090574442385	-38.8208590622134	0.307166429841802	-0.0710639766745878	20.7642023072769	0.381870918508003	0.38480097902861	0.378750300981424	-0.474175731279426	-0.46718783701028	-0.481618084886621	-0.471832864747255	-0.464866682042292	-0.477728723028605	0.000329050136823207	0.000804886557960875	0.000804685953444682
162	12.1639532432449	0.3	-38.8002686378573	-40.0479014420352	-37.5526358336794	0.377625181679701	-14.8567137233123	-15.2629095484653	-14.4505178981593	0.25	0.16	0.39	-24.4877176566028	-23.8360195876303	-23.1843215186577	-58.2116828085186	-56.662479987335	-55.1132771661514	-58.0565533077274	-56.5164831674159	-54.9732834598252	-38.8002686378573	0.309094766908694	-0.399889586988909	20.3506628956251	0.381870918508003	0.38480097902861	0.378750300981424	-0.474175731279426	-0.46718783701028	-0.481618084886621	-0.471832864747255	-0.464866682042292	-0.477728723028605	0.000329050136823207	0.000804886557960875	0.000804685953444682
162	12.1639532432449	0.3	-38.7894161356251	-40.0460508934268	-37.5327813778233	0.378993644922009	-14.739039608419	-15.1408474538752	-14.3372317629627	0.25	0.16	0.39	-24.2890202106837	-23.6444381350219	-22.99985605936	-57.7324871593664	-56.2003822789094	-54.6682773984524	-57.7350610351911	-56.1944399415963	-54.6366895232901	-38.7894161356251	0.309180157223413	-0.055700902470165	20.7079984354073	0.381870918508003	0.38480097902861	0.378750300981424	-0.474175731279426	-0.46718783701028	-0.481618084886621	-0.471832864747255	-0.464866682042292	-0.477728723028605	0.000329050136823207	0.000804886557960875	0.000804685953444682
162	12.1639532432449	0.3	-38.7817420716279	-40.045304113093	-37.5181800301627	0.379139572993655	-14.699669668285	-15.1002800267747	-14.2990593097952	0.25	0.16	0.39	-24.3631402713984	-23.7167862739391	-23.0704322764797	-58.2452051892327	-56.699960167962	-55.1547151466912	-58.0328937621538	-56.5275147374218	-54.9767195000405	-38.7817420716279	0.307048417521068	0.0590796468659508	20.9369604218697	0.381870918508003	0.38480097902861	0.378750300981424	-0.474175731279426	-0.46718783701028	-0.481618084886621	-0.471832864747255	-0.464866682042292	-0.477728723028605	0.000329050136823207	0.000804886557960875	0.000804685953444682
162	12.1639532432449	0.3	-38.751182113065	-40.0127147319927	-37.4896494941374	0.377030741383988	-14.6936512811159	-15.0958973640604	-14.2914051981715	0.25	0.16	0.39	-24.3596559910742	-23.7105673037325	-23.0614786163907	-58.2455790583772	-56.6935642652161	-55.141549472055	-58.2024089012757	-56.6493341992368	-55.1431093393343	-38.751182113065	0.307626266835274	0.0727881335765835	20.8946619419104	0.381870918508003	0.38480097902861	0.378750300981424	-0.474175731279426	-0.46718783701028	-0.481618084886621	-0.471832864747255	-0.464866682042292	-0.477728723028605	0.000329050136823207	0.000804886557960875	0.000804685953444682
162	12.1639532432449	0.3	-38.7156220778575	-39.9639943070014	-37.4672498487137	0.387124374213766	-14.997005814008	-15.3988730912151	-14.5951385368008	0.25	0.16	0.38	-24.8559535444996	-24.2072830662025	-23.5586125879054	-59.4502210142816	-57.8987374539683	-56.347253893655	-59.415367004209	-57.8578401860278	-56.3123723227659	-38.7156220778575	0.306103665974395	-0.0330928702238242	20.8555550964377	0.381870918508003	0.38480097902861	0.378750300981424	-0.474175731279426	-0.46718783701028	-0.481618084886621	-0.471832864747255	-0.464866682042292	-0.477728723028605	0.000329050136823207	0.000804886557960875	0.000804685953444682
162	12.1639532432449	0.3	-38.7146240203112	-39.9626140439948	-37.4666339966277	0.377524809429006	-14.6290271361978	-15.0290832283045	-14.228971044091	0.25	0.16	0.39	-24.1552076727649	-23.51222514091	-22.869242609055	-57.5237119120652	-55.9924999917215	-54.4612880713779	-57.3361268497016	-55.846595771479	-54.267454141143	-38.7146240203112	0.310253881134226	0.0194562347602744	20.7608484961292	0.381870918508003	0.38480097902861	0.378750300981424	-0.474175731279426	-0.46718783701028	-0.481618084886621	-0.471832864747255	-0.464866682042292	-0.477728723028605	0.000329050136823207	0.000804886557960875	0.000804685953444682
162	12.1639532432449	0.3	-38.7031800639658	-39.9479926024628	-37.4583675254687	0.382539617937042	-14.702395416907	-15.1002016699514	-14.3045891638626	0.25	0.16	0.39	-24.3056880657927	-23.6653684920243	-23.025048918256	-57.9693027863968	-56.4421343659284	-54.91496594546	-57.8347978710005	-56.2853153681446	-54.7625112192775	-38.7031800639658	0.308607725655483	-0.0100876026209477	20.8236941094553	0.381870918508003	0.38480097902861	0.378750300981424	-0.474175731279426	-0.46718783701028	-0.481618084886621	-0.471832864747255	-0.464866682042292	-0.477728723028605	0.000329050136823207	0.000804886557960875	0.000804685953444682
162	12.1639532432449	0.3	-38.6981964960983	-39.9514963657656	-37.444896626431	0.382886805644822	-14.749884254273	-15.1486822765204	-14.3510862320256	0.25	0.16	0.38	-24.370710273759	-23.7291369091237	-23.0875635444883	-58.0930004065424	-56.5636678054848	-55.0343352044271	-58.0194269092378	-56.5283737942967	-54.9574618683233	-38.6981964960983	0.306524892226661	0.0658523695628984	20.9640837632051	0.381870918508003	0.38480097902861	0.378750300981424	-0.474175731279426	-0.46718783701028	-0.481618084886621	-0.471832864747255	-0.464866682042292	-0.477728723028605	0.000329050136823207	0.000804886557960875	0.000804685953444682
162	12.1639532432449	0.3	-38.6920439947374	-39.9377733426659	-37.4463146468089	0.385139467093121	-14.8312429780778	-15.2303358892955	-14.4321500668601	0.25	0.16	0.38	-24.6992318655005	-24.0520177514	-23.4048036372995	-59.3575329234108	-57.8021390838204	-56.2467452442299	-59.2749278924111	-57.7168064207024	-56.1408647915033	-38.6920439947374	0.304375388861797	-0.024137221062824	21.016755700176	0.381870918508003	0.38480097902861	0.378750300981424	-0.474175731279426	-0.46718783701028	-0.481618084886621	-0.471832864747255	-0.464866682042292	-0.477728723028605	0.000329050136823207	0.000804886557960875	0.000804685953444682
162	12.1639532432449	0.3	-38.6771502100798	-39.9358465531713	-37.4184538669883	0.374355025716063	-14.6704421859404	-15.0743502447096	-14.2665341271712	0.25	0.16	0.38	-24.3383723591497	-23.6862404547157	-23.0341085502817	-58.2274459072491	-56.6672768610415	-55.1071078148339	-58.1502175583166	-56.5931554147786	-55.0318076421829	-38.6771502100798	0.305321698403293	0.104860138011466	20.9917027024839	0.381870918508003	0.38480097902861	0.378750300981424	-0.474175731279426	-0.46718783701028	-0.481618084886621	-0.471832864747255	-0.464866682042292	-0.477728723028605	0.000329050136823207	0.000804886557960875	0.000804685953444682
162	12.1639532432449	0.3	-38.6493791150814	-39.8958924478151	-37.4028657823477	0.384184751817401	-14.8731014120896	-15.2741286437218	-14.4720741804574	0.25	0.16	0.38	-24.5868041421308	-23.9412695764747	-23.2957350108185	-58.6425637720071	-57.1028841245552	-55.5632044771033	-58.7275495326859	-57.1951971519129	-55.6382378783712	-38.6493791150814	0.30423213694213	-0.0573056337327695	20.8830726130168	0.381870918508003	0.38480097902861	0.378750300981424	-0.474175731279426	-0.46718783701028	-0.481618084886621	-0.471832864747255	-0.464866682042292	-0.477728723028605	0.000329050136823207	0.000804886557960875	0.000804685953444682
162	12.1639532432449	0.3	-38.6318527464756	-39.8878379100235	-37.3758675829277	0.381623683897322	-14.8380432156315	-15.2402992460655	-14.4357871851974	0.25	0.16	0.38	-24.5313211553192	-23.8838357149142	-23.2363502745093	-58.5077495256855	-56.963482271228	-55.4192150167705	-58.5560706019641	-57.0474813939196	-55.4550448705665	-38.6318527464756	0.306692069723483	0.0901398830322557	20.9322566025041	0.381870918508003	0.38480097902861	0.378750300981424	-0.474175731279426	-0.46718783701028	-0.481618084886621	-0.471832864747255	-0.464866682042292	-0.477728723028605	0.000329050136823207	0.000804886557960875	0.000804685953444682
162	12.1639532432449	0.3	-38.6297598990472	-39.8851861406868	-37.3743336574075	0.376445160641665	-14.8856292377975	-15.2936392621268	-14.4776192134682	0.25	0.16	0.38	-24.6319708861181	-23.9748289941021	-23.3176871020861	-58.783535809205	-57.2152843639737	-55.6470329187424	-58.7960657751256	-57.2304032556943	-55.6755252543996	-38.6297598990472	0.307263875112608	0.145723592792053	20.9469827164647	0.381870918508003	0.38480097902861	0.378750300981424	-0.474175731279426	-0.46718783701028	-0.481618084886621	-0.471832864747255	-0.464866682042292	-0.477728723028605	0.000329050136823207	0.000804886557960875	0.000804685953444682
162	12.1639532432449	0.3	-38.6288710685131	-39.8785690883469	-37.3791730486794	0.383810597671489	-14.8829320493397	-15.28454184585	-14.4813222528293	0.25	0.16	0.39	-24.4877322900273	-23.8443035709212	-23.2008748518152	-58.1287737893827	-56.6014080856284	-55.0740423818741	-57.9568789197032	-56.4480472056536	-54.9363729228626	-38.6288710685131	0.309172797764287	0.0328284269604009	20.8076995572519	0.381870918508003	0.38480097902861	0.378750300981424	-0.474175731279426	-0.46718783701028	-0.481618084886621	-0.471832864747255	-0.464866682042292	-0.477728723028605	0.000329050136823207	0.000804886557960875	0.000804685953444682
162	12.1639532432449	0.3	-38.5952344207901	-39.85213996606	-37.3383288755203	0.381860761636787	-14.8156438315509	-15.2170909417501	-14.4141967213517	0.25	0.16	0.38	-24.7092877094698	-24.0574238161659	-23.4055599228621	-59.4592340333352	-57.8906203102054	-56.3220065870757	-59.4351253854769	-57.9149071503461	-56.3207389811381	-38.5952344207901	0.303950915400699	0.180780016171556	21.2105160041762	0.381870918508003	0.38480097902861	0.378750300981424	-0.474175731279426	-0.46718783701028	-0.481618084886621	-0.471832864747255	-0.464866682042292	-0.477728723028605	0.000329050136823207	0.000804886557960875	0.000804685953444682
162	12.1639532432449	0.3	-38.5744239711153	-39.8154833981202	-37.3333645441104	0.377444648517422	-14.6402598139466	-15.0406913758246	-14.2398282520686	0.25	0.16	0.39	-23.9965087329452	-23.3576445190968	-22.7187803052484	-56.7241234078906	-55.2139448685656	-53.7037663292405	-56.6773203304692	-55.1699978053784	-53.6749792130323	-38.5744239711153	0.310064090089413	0.0881779685797257	20.7503085799158	0.381870918508003	0.38480097902861	0.378750300981424	-0.474175731279426	-0.46718783701028	-0.481618084886621	-0.471832864747255	-0.464866682042292	-0.477728723028605	0.000329050136823207	0.000804886557960875	0.000804685953444682
162	12.1639532432449	0.3	-38.5474849585991	-39.7875469943315	-37.3074229228668	0.38084531252234	-14.9278206806945	-15.333178777906	-14.522462583483	0.25	0.16	0.39	-24.5999264196608	-23.9495864275787	-23.2992464354967	-58.4771513134574	-56.9312105056109	-55.3852696977644	-58.3131135423465	-56.7835495369915	-55.2515394391916	-38.5474849585991	0.311839399978994	0.0482548831811373	20.6862811207716	0.381870918508003	0.38480097902861	0.378750300981424	-0.474175731279426	-0.46718783701028	-0.481618084886621	-0.471832864747255	-0.464866682042292	-0.477728723028605	0.000329050136823207	0.000804886557960875	0.000804685953444682
162	12.1639532432449	0.3	-38.5307846280248	-39.7882441434702	-37.2733251125794	0.377498862260962	-14.699776198046	-15.1017892393565	-14.2977631567354	0.25	0.16	0.39	-24.4939281870642	-23.8418942851168	-23.1898603831695	-58.8719044753433	-57.3047210780145	-55.7375376806858	-58.6579134817253	-57.1154845532555	-55.5314677226434	-38.5307846280248	0.304946316824606	-0.0902224614469812	20.9422976944149	0.381870918508003	0.38480097902861	0.378750300981424	-0.474175731279426	-0.46718783701028	-0.481618084886621	-0.471832864747255	-0.464866682042292	-0.477728723028605	0.000329050136823207	0.000804886557960875	0.000804685953444682
162	12.1639532432449	0.3	-38.5302970803452	-39.778153299619	-37.2824408610713	0.385362959294806	-15.0015113501716	-15.404995578326	-14.5980271220172	0.25	0.16	0.38	-24.7813967192628	-24.132327871627	-23.4832590239912	-59.0679564281339	-57.5208616115931	-55.9737667950523	-59.0578723308801	-57.555841663345	-56.0117660754787	-38.5302970803452	0.307507464164249	-0.258332086959085	20.5586224835271	0.381870918508003	0.38480097902861	0.378750300981424	-0.474175731279426	-0.46718783701028	-0.481618084886621	-0.471832864747255	-0.464866682042292	-0.477728723028605	0.000329050136823207	0.000804886557960875	0.000804685953444682
162	12.1639532432449	0.3	-38.5220546545984	-39.7649094280136	-37.2791998811833	0.379293848499614	-14.6856124487262	-15.0857085837278	-14.2855163137246	0.25	0.16	0.38	-24.2894060235684	-23.6452137128408	-23.0010214021132	-57.9474842619647	-56.4106280806589	-54.8737718993532	-57.945802517192	-56.407617591751	-54.8675276119319	-38.5220546545984	0.308022451026468	-0.167952757692654	20.6614272911247	0.381870918508003	0.38480097902861	0.378750300981424	-0.474175731279426	-0.46718783701028	-0.481618084886621	-0.471832864747255	-0.464866682042292	-0.477728723028605	0.000329050136823207	0.000804886557960875	0.000804685953444682
162	12.1639532432449	0.3	-38.518813684939	-39.7616337964519	-37.2759935734261	0.390440291680653	-14.9201317398621	-15.3171592843119	-14.5231041954122	0.25	0.16	0.39	-24.6688124432977	-24.0293859121075	-23.3899593809172	-58.8689443664892	-57.3430352868519	-55.8171262072147	-58.7274595083901	-57.2106255736725	-55.695922338868	-38.518813684939	0.305641561893858	-0.166229816288648	20.7664894490225	0.381870918508003	0.38480097902861	0.378750300981424	-0.474175731279426	-0.46718783701028	-0.481618084886621	-0.471832864747255	-0.464866682042292	-0.477728723028605	0.000329050136823207	0.000804886557960875	0.000804685953444682
162	12.1639532432449	0.3	-38.5162889631365	-39.7563361683186	-37.2762417579543	0.38147087933311	-14.7188415553023	-15.1179952729073	-14.3196878376973	0.25	0.16	0.39	-24.3711999140119	-23.7277379421983	-23.0842759703848	-58.2147521303921	-56.6777338741461	-55.1407156179001	-58.1746988602271	-56.637106304061	-55.1200821482294	-38.5162889631365	0.307590987828839	0.00608733905775886	20.8234539045678	0.381870918508003	0.38480097902861	0.378750300981424	-0.474175731279426	-0.46718783701028	-0.481618084886621	-0.471832864747255	-0.464866682042292	-0.477728723028605	0.000329050136823207	0.000804886557960875	0.000804685953444682
162	12.1639532432449	0.3	-38.4879188910022	-39.7298152844718	-37.2460224975326	0.385255635879008	-14.8441727853965	-15.2435156660016	-14.4448299047914	0.25	0.16	0.38	-24.6871606449936	-24.0404173305284	-23.3936740160631	-59.2466396527668	-57.6945223942869	-56.142405135807	-59.1586246427379	-57.5994283763285	-56.0460048785098	-38.4879188910022	0.304435699842366	-0.103822595024332	20.9101682447602	0.381870918508003	0.38480097902861	0.378750300981424	-0.474175731279426	-0.46718783701028	-0.481618084886621	-0.471832864747255	-0.464866682042292	-0.477728723028605	0.000329050136823207	0.000804886557960875	0.000804685953444682
162	12.1639532432449	0.3	-38.4781168133035	-39.7155111695566	-37.2407224570504	0.388732638638301	-15.0236352626803	-15.4248550097506	-14.6224155156101	0.25	0.16	0.38	-24.9570028357431	-24.3078400164454	-23.6586771971476	-59.8360018484421	-58.2795926950237	-56.7231835416054	-59.7805675981579	-58.2238248640848	-56.6920060930139	-38.4781168133035	0.30708092154225	0.144710170993919	21.0615217564443	0.381870918508003	0.38480097902861	0.378750300981424	-0.474175731279426	-0.46718783701028	-0.481618084886621	-0.471832864747255	-0.464866682042292	-0.477728723028605	0.000329050136823207	0.000804886557960875	0.000804685953444682
162	12.1639532432449	0.3	-38.474832749336	-39.7275880181431	-37.2220774805289	0.378658152263215	-14.7522283327053	-15.1546825106153	-14.3497741547952	0.25	0.16	0.38	-24.4138604455243	-23.7655156103005	-23.1171707750766	-58.276786053638	-56.7291630001013	-55.1815399465646	-58.2337914851156	-56.686452010929	-55.1315298182177	-38.474832749336	0.305695934301352	-0.163802439507093	20.7436399996426	0.381870918508003	0.38480097902861	0.378750300981424	-0.474175731279426	-0.46718783701028	-0.481618084886621	-0.471832864747255	-0.464866682042292	-0.477728723028605	0.000329050136823207	0.000804886557960875	0.000804685953444682
162	12.1639532432449	0.3	-38.4709147839917	-39.7310602758711	-37.2107692921123	0.380722386727082	-14.8711038361596	-15.275027090813	-14.4671805815062	0.25	0.16	0.38	-24.5832770200998	-23.9332122310182	-23.2831474419366	-58.6221506837051	-57.0719832268379	-55.5218157699706	-58.6214145191233	-57.0780442229197	-55.5291982870097	-38.4709147839917	0.306086954840373	0.0836259874933921	20.9725195556847	0.381870918508003	0.38480097902861	0.378750300981424	-0.474175731279426	-0.46718783701028	-0.481618084886621	-0.471832864747255	-0.464866682042292	-0.477728723028605	0.000329050136823207	0.000804886557960875	0.000804685953444682
162	12.1639532432449	0.3	-38.4591245056466	-39.7174562150881	-37.2007927962051	0.374233915581444	-14.8569242581927	-15.2660723367893	-14.4477761795961	0.25	0.16	0.39	-24.4842000110254	-23.8279956403475	-23.1717912696696	-58.1827435190914	-56.6233799059015	-55.0640162927116	-58.1735700535738	-56.6258880378345	-55.0345946625882	-38.4591245056466	0.309312793832536	0.0769907385242352	20.7921963501914	0.381870918508003	0.38480097902861	0.378750300981424	-0.474175731279426	-0.46718783701028	-0.481618084886621	-0.471832864747255	-0.464866682042292	-0.477728723028605	0.000329050136823207	0.000804886557960875	0.000804685953444682
162	12.1639532432449	0.3	-38.4586113315427	-39.7054158961837	-37.2118067669018	0.381464792798271	-15.0301491541948	-15.4377503412894	-14.6225479671001	0.25	0.16	0.38	-24.8779720374488	-24.2211217379689	-23.5642714384889	-59.4042223176757	-57.8357793127154	-56.267336307755	-59.4036118215573	-57.8669813127042	-56.2767765247634	-38.4586113315427	0.306290826251834	-0.161595096358322	20.7061233338779	0.381870918508003	0.38480097902861	0.378750300981424	-0.474175731279426	-0.46718783701028	-0.481618084886621	-0.471832864747255	-0.464866682042292	-0.477728723028605	0.000329050136823207	0.000804886557960875	0.000804685953444682
162	12.1639532432449	0.3	-38.4520386350744	-39.6935421406682	-37.2105351294806	0.388217299803263	-14.8943714097128	-15.2925707176365	-14.496172101789	0.25	0.16	0.38	-24.7096596549753	-24.0662511950559	-23.4228427351365	-59.1618398381133	-57.6213399369512	-56.0808400357892	-59.08661479971	-57.5370151328345	-55.9922859713864	-38.4520386350744	0.30727931690787	0.172427188370002	21.0519624603153	0.381870918508003	0.38480097902861	0.378750300981424	-0.474175731279426	-0.46718783701028	-0.481618084886621	-0.471832864747255	-0.464866682042292	-0.477728723028605	0.000329050136823207	0.000804886557960875	0.000804685953444682
162	12.1639532432449	0.3	-38.4382747524975	-39.6764575115053	-37.2000919934896	0.373370009222642	-14.7669678452833	-15.1743897456111	-14.3595459449556	0.25	0.16	0.39	-24.3035163989712	-23.6509837434962	-22.9984510880212	-57.6730069063761	-56.1245264425599	-54.5760459787436	-57.4985907018901	-55.9953066152292	-54.4438462629182	-38.4382747524975	0.310310523601329	0.114685639661766	20.8427140409978	0.381870918508003	0.38480097902861	0.378750300981424	-0.474175731279426	-0.46718783701028	-0.481618084886621	-0.471832864747255	-0.464866682042292	-0.477728723028605	0.000329050136823207	0.000804886557960875	0.000804685953444682
162	12.1639532432449	0.3	-38.4316971865776	-39.6753051618451	-37.1880892113101	0.381875240904749	-14.8957609368746	-15.2993665342616	-14.4921553394876	0.25	0.16	0.39	-24.5548531555296	-23.9070827949468	-23.259312434364	-58.3920012315696	-56.851588529716	-55.3111758278625	-58.3756082812181	-56.8572105185855	-55.3303107951182	-38.4316971865776	0.31017862330374	-0.0367098479158426	20.6552232181048	0.381870918508003	0.38480097902861	0.378750300981424	-0.474175731279426	-0.46718783701028	-0.481618084886621	-0.471832864747255	-0.464866682042292	-0.477728723028605	0.000329050136823207	0.000804886557960875	0.000804685953444682
162	12.1639532432449	0.3	-38.428229300591	-39.6720738768305	-37.1843847243514	0.379214095890394	-14.7585460885377	-15.1606973460999	-14.3563948309756	0.25	0.16	0.39	-24.5055237766782	-23.8554925163058	-23.2054612559334	-58.6948641085374	-57.1379295642462	-55.5809950199549	-58.5877687207336	-57.0179956602455	-55.4528901177095	-38.428229300591	0.307786283698318	0.0603059290083338	20.9264298643828	0.381870918508003	0.38480097902861	0.378750300981424	-0.474175731279426	-0.46718783701028	-0.481618084886621	-0.471832864747255	-0.464866682042292	-0.477728723028605	0.000329050136823207	0.000804886557960875	0.000804685953444682
162	12.1639532432449	0.3	-38.4232772563621	-39.6618052766671	-37.1847492360571	0.381727587759051	-14.968520941889	-15.3742248744413	-14.5628170093367	0.25	0.16	0.39	-24.6826171607518	-24.031277992138	-23.3799388235242	-58.7141083572313	-57.1647265281395	-55.6153446990476	-58.6857444252335	-57.0492158040404	-55.5729006226654	-38.4232772563621	0.309129001787454	-0.0984257351771111	20.6132827119688	0.381870918508003	0.38480097902861	0.378750300981424	-0.474175731279426	-0.46718783701028	-0.481618084886621	-0.471832864747255	-0.464866682042292	-0.477728723028605	0.000329050136823207	0.000804886557960875	0.000804685953444682
162	12.1639532432449	0.3	-38.4114565407122	-39.6530165584233	-37.1698965230012	0.384140679247861	-14.8147754081634	-15.2142671895833	-14.4152836267436	0.25	0.16	0.38	-24.4839734094746	-23.84108039125	-23.1981873730254	-58.3816856747849	-56.8487164346705	-55.3157471945562	-58.3873913055196	-56.8571747091694	-55.3194852642959	-38.4114565407122	0.307638355879186	0.0814738411088748	20.9127672722294	0.381870918508003	0.38480097902861	0.378750300981424	-0.474175731279426	-0.46718783701028	-0.481618084886621	-0.471832864747255	-0.464866682042292	-0.477728723028605	0.000329050136823207	0.000804886557960875	0.000804685953444682
162	12.1639532432449	0.3	-38.4022286885768	-39.6385352269917	-37.1659221501619	0.382370204291427	-14.7810921791128	-15.1811712115725	-14.381013146653	0.25	0.16	0.39	-24.452063536384	-23.8076627991192	-23.1632620618544	-58.3571740998205	-56.8192504820997	-55.2813268643788	-58.2825341113976	-56.7193775110682	-55.1993390348649	-38.4022286885768	0.307198940679223	0.0418933798955289	20.9415934551641	0.381870918508003	0.38480097902861	0.378750300981424	-0.474175731279426	-0.46718783701028	-0.481618084886621	-0.471832864747255	-0.464866682042292	-0.477728723028605	0.000329050136823207	0.000804886557960875	0.000804685953444682
162	12.1639532432449	0.3	-38.4020198000999	-39.6388005401622	-37.1652390600375	0.369774138979532	-14.4381811561568	-14.8396108529389	-14.0367514593748	0.25	0.16	0.39	-23.7306377211087	-23.0886948292611	-22.4467519374134	-56.226173464833	-54.705186426232	-53.184199387631	-56.244396907986	-54.6893728724632	-53.172368144078	-38.4020198000999	0.309754622889352	-0.176922541907173	20.5077579677325	0.381870918508003	0.38480097902861	0.378750300981424	-0.474175731279426	-0.46718783701028	-0.481618084886621	-0.471832864747255	-0.464866682042292	-0.477728723028605	0.000329050136823207	0.000804886557960875	0.000804685953444682
162	12.1639532432449	0.3	-38.386482031638	-39.6350360943589	-37.1379279689172	0.366745711339076	-14.533307475607	-14.9400205911225	-14.1265943600915	0.25	0.16	0.39	-23.9438502938485	-23.2920253588659	-22.6402004238833	-56.8570325315954	-55.3092099768106	-53.7613874220258	-56.8192878278197	-55.2611847760548	-53.6913031049188	-38.386482031638	0.309153261183212	-0.0686593920000016	20.6747208629393	0.381870918508003	0.38480097902861	0.378750300981424	-0.474175731279426	-0.46718783701028	-0.481618084886621	-0.471832864747255	-0.464866682042292	-0.477728723028605	0.000329050136823207	0.000804886557960875	0.000804685953444682
162	12.1639532432449	0.3	-38.3864493471054	-39.6477322308038	-37.125166463407	0.381516865622257	-14.9680588566979	-15.3739314346149	-14.5621862787809	0.25	0.16	0.39	-24.7406172855377	-24.0874637210349	-23.4343101565322	-58.9929252827551	-57.4355090314072	-55.8780927800592	-58.9896718667683	-57.4385044855842	-55.8543618394437	-38.3864493471054	0.308926045142799	-0.0417467107408626	20.7110267473876	0.381870918508003	0.38480097902861	0.378750300981424	-0.474175731279426	-0.46718783701028	-0.481618084886621	-0.471832864747255	-0.464866682042292	-0.477728723028605	0.000329050136823207	0.000804886557960875	0.000804685953444682
162	12.1639532432449	0.3	-38.3811599482871	-39.6377623633765	-37.1245575331978	0.373830999770387	-14.7077580432151	-15.1131468657338	-14.3023692206965	0.25	0.16	0.39	-24.3830885912024	-23.7290466725225	-23.0750047538425	-58.2909276168495	-56.7273557995403	-55.163783982231	-58.2351811596152	-56.6441714837065	-55.1327844904879	-38.3811599482871	0.307386927860448	0.0335359492129068	20.8298516953978	0.381870918508003	0.38480097902861	0.378750300981424	-0.474175731279426	-0.46718783701028	-0.481618084886621	-0.471832864747255	-0.464866682042292	-0.477728723028605	0.000329050136823207	0.000804886557960875	0.000804685953444682
162	12.1639532432449	0.3	-38.3676822392589	-39.616496824367	-37.1188676541508	0.379641904836917	-14.8638928314202	-15.2685468784978	-14.4592387843426	0.25	0.16	0.38	-24.7651148659491	-24.1087784092716	-23.4524419525941	-59.5254740731201	-57.9479026002367	-56.3703311273534	-59.4980789221955	-57.9235594791404	-56.3744167216919	-38.3676822392589	0.305292366581034	-0.118730252759214	20.8058406437082	0.381870918508003	0.38480097902861	0.378750300981424	-0.474175731279426	-0.46718783701028	-0.481618084886621	-0.471832864747255	-0.464866682042292	-0.477728723028605	0.000329050136823207	0.000804886557960875	0.000804685953444682
162	12.1639532432449	0.3	-38.3405775054793	-39.5780674040166	-37.1030876069421	0.383925905224265	-14.9865746023082	-15.390882582167	-14.5822666224495	0.25	0.16	0.38	-24.6806742411783	-24.0323297755032	-23.3839853098282	-58.6407747776941	-57.1003216515562	-55.5598685254182	-58.6529132109989	-57.1327428613408	-55.5911397288131	-38.3405775054793	0.308769186933197	-0.0503510014564994	20.6565914550862	0.381870918508003	0.38480097902861	0.378750300981424	-0.474175731279426	-0.46718783701028	-0.481618084886621	-0.471832864747255	-0.464866682042292	-0.477728723028605	0.000329050136823207	0.000804886557960875	0.000804685953444682
162	12.1639532432449	0.3	-38.335331422749	-39.5758838556686	-37.0947789898293	0.37837823474178	-14.8856903184286	-15.2920271411096	-14.4793534957476	0.25	0.16	0.39	-24.6772409639553	-24.0215220332145	-23.3658031024738	-59.0076111247824	-57.4396721591247	-55.8717331934671	-58.9876158311417	-57.4024835776377	-55.8140774283203	-38.335331422749	0.308388558998926	-0.0729705440542657	20.7276217033744	0.381870918508003	0.38480097902861	0.378750300981424	-0.474175731279426	-0.46718783701028	-0.481618084886621	-0.471832864747255	-0.464866682042292	-0.477728723028605	0.000329050136823207	0.000804886557960875	0.000804685953444682
162	12.1639532432449	0.3	-38.3267197274725	-39.5611485206315	-37.0922909343135	0.379676698029692	-14.7233002468517	-15.1240972007646	-14.3225032929388	0.25	0.16	0.39	-24.2421597089512	-23.599729047561	-22.9572983861707	-57.5732793808886	-56.0475555842002	-54.5218317875117	-57.4732024806291	-55.9450025490206	-54.4197711542194	-38.3267197274725	0.310433363893924	-0.06580087212111	20.6148697136091	0.381870918508003	0.38480097902861	0.378750300981424	-0.474175731279426	-0.46718783701028	-0.481618084886621	-0.471832864747255	-0.464866682042292	-0.477728723028605	0.000329050136823207	0.000804886557960875	0.000804685953444682
162	12.1639532432449	0.3	-38.3178379316016	-39.5543847551862	-37.0812911080169	0.375705866674785	-14.6478249832141	-15.0499498672412	-14.2457000991871	0.25	0.16	0.39	-24.0583900079293	-23.4155654552128	-22.7727409024962	-56.9822619078365	-55.4597328852539	-53.9372038626713	-56.8770085999406	-55.3760593993476	-53.8859705572568	-38.3178379316016	0.310857997267295	-0.129067302987414	20.5392752278155	0.381870918508003	0.38480097902861	0.378750300981424	-0.474175731279426	-0.46718783701028	-0.481618084886621	-0.471832864747255	-0.464866682042292	-0.477728723028605	0.000329050136823207	0.000804886557960875	0.000804685953444682
162	12.1639532432449	0.3	-38.3169927768101	-39.5640234429366	-37.0699621106837	0.382634148887276	-14.9303468520009	-15.3342400164781	-14.5264536875237	0.25	0.16	0.38	-24.7242051016664	-24.0729868197715	-23.4217685378765	-59.0686336670349	-57.5128071410717	-55.9569806151085	-59.0880552641779	-57.5085257875138	-55.9911324587478	-38.3169927768101	0.305655675930925	0.206860535059207	21.1024077062186	0.381870918508003	0.38480097902861	0.378750300981424	-0.474175731279426	-0.46718783701028	-0.481618084886621	-0.471832864747255	-0.464866682042292	-0.477728723028605	0.000329050136823207	0.000804886557960875	0.000804685953444682
162	12.1639532432449	0.3	-38.312975360118	-39.5490656044532	-37.0768851157828	0.384807396652412	-15.0463668956313	-15.4515325863841	-14.6412012048785	0.25	0.16	0.38	-24.8818997534177	-24.2294536582181	-23.5770075630185	-59.3694154628779	-57.8126475441535	-56.2558796254291	-59.4119135449131	-57.8347723418262	-56.2940462146667	-38.312975360118	0.307026240894109	-0.0482026970666412	20.78316883386	0.381870918508003	0.38480097902861	0.378750300981424	-0.474175731279426	-0.46718783701028	-0.481618084886621	-0.471832864747255	-0.464866682042292	-0.477728723028605	0.000329050136823207	0.000804886557960875	0.000804685953444682
162	12.1639532432449	0.3	-38.2853452092481	-39.5235556547636	-37.0471347637326	0.382685707225832	-14.8594518529776	-15.2613833142932	-14.457520391662	0.25	0.16	0.39	-24.5355181316054	-23.8893383945736	-23.2431586575418	-58.446118918188	-56.9068525554192	-55.3675861926504	-58.3809041075276	-56.8473766295461	-55.3227172586277	-38.2853452092481	0.310362038868053	-0.0193438653906631	20.6926766034152	0.381870918508003	0.38480097902861	0.378750300981424	-0.474175731279426	-0.46718783701028	-0.481618084886621	-0.471832864747255	-0.464866682042292	-0.477728723028605	0.000329050136823207	0.000804886557960875	0.000804685953444682
162	12.1639532432449	0.3	-38.2813962821442	-39.5324999394373	-37.0302926248511	0.379499468856796	-14.6377483726273	-15.0363664018893	-14.2391303433653	0.25	0.16	0.38	-24.365485216293	-23.7195497928445	-23.0736143693959	-58.5084578497193	-56.9573832390152	-55.4063086283111	-58.5175753693601	-56.937767900373	-55.3921374161417	-38.2813962821442	0.305642910221385	-0.154858455792563	20.766139964188	0.381870918508003	0.38480097902861	0.378750300981424	-0.474175731279426	-0.46718783701028	-0.481618084886621	-0.471832864747255	-0.464866682042292	-0.477728723028605	0.000329050136823207	0.000804886557960875	0.000804685953444682
162	12.1639532432449	0.3	-38.280502228	-39.5127756668365	-37.0482287891635	0.383872486949521	-14.7207660481276	-15.1179478911006	-14.3235842051546	0.25	0.16	0.39	-24.4176509156727	-23.7761453580655	-23.1346398004582	-58.4387209140978	-56.9034067933692	-55.3680926726407	-58.1813623759907	-56.648175617104	-55.1497971012503	-38.280502228	0.3085411038225	-0.0418287230789797	20.812326547516	0.381870918508003	0.38480097902861	0.378750300981424	-0.474175731279426	-0.46718783701028	-0.481618084886621	-0.471832864747255	-0.464866682042292	-0.477728723028605	0.000329050136823207	0.000804886557960875	0.000804685953444682
162	12.1639532432449	0.3	-38.278935718725	-39.510956153698	-37.0469152837521	0.387480547119067	-14.8577265934976	-15.2555629978142	-14.459890189181	0.25	0.16	0.39	-24.5124166194226	-23.8731788744519	-23.2339411294812	-58.3580347183869	-56.8361668791814	-55.314299039976	-58.2127330402372	-56.6670297765063	-55.1852697648238	-38.278935718725	0.3090481121771	-0.139274420790917	20.6981983337508	0.381870918508003	0.38480097902861	0.378750300981424	-0.474175731279426	-0.46718783701028	-0.481618084886621	-0.471832864747255	-0.464866682042292	-0.477728723028605	0.000329050136823207	0.000804886557960875	0.000804685953444682
162	12.1639532432449	0.3	-38.2700393088988	-39.5239966256154	-37.0160819921822	0.373671467431254	-14.7446633647432	-15.1512079293246	-14.3381188001618	0.25	0.16	0.39	-24.434321516289	-23.7786879425159	-23.1230543687429	-58.3887432358587	-56.8220281392138	-55.255313042569	-58.3307561447828	-56.7622200986818	-55.2267406326782	-38.2700393088988	0.307374182222463	0.0442943722451135	20.824418612797	0.381870918508003	0.38480097902861	0.378750300981424	-0.474175731279426	-0.46718783701028	-0.481618084886621	-0.471832864747255	-0.464866682042292	-0.477728723028605	0.000329050136823207	0.000804886557960875	0.000804685953444682
162	12.1639532432449	0.3	-38.2593358956676	-39.5039168725661	-37.0147549187691	0.376164577525412	-14.6891991826965	-15.0920658676385	-14.2863324977544	0.25	0.16	0.39	-24.3488179776707	-23.6988521170024	-23.0488862563342	-58.2083705677264	-56.6545598772507	-55.100749186775	-58.0517001033076	-56.5038396202408	-54.9748935103318	-38.2593358956676	0.307687585433412	0.0520339047749608	20.8650321662338	0.381870918508003	0.38480097902861	0.378750300981424	-0.474175731279426	-0.46718783701028	-0.481618084886621	-0.471832864747255	-0.464866682042292	-0.477728723028605	0.000329050136823207	0.000804886557960875	0.000804685953444682
162	12.1639532432449	0.3	-38.2567603617839	-39.4905778982691	-37.0229428252986	0.381659373852079	-14.8493784154662	-15.2519113011073	-14.446845529825	0.25	0.16	0.38	-24.4993321101919	-23.8527386009652	-23.2061450917386	-58.3095412855467	-56.770618887514	-55.2316964894813	-58.2935716411178	-56.763539525081	-55.2288347723007	-38.2567603617839	0.305284647023073	-0.204396068807236	20.6653254962895	0.381870918508003	0.38480097902861	0.378750300981424	-0.474175731279426	-0.46718783701028	-0.481618084886621	-0.471832864747255	-0.464866682042292	-0.477728723028605	0.000329050136823207	0.000804886557960875	0.000804685953444682
162	12.1639532432449	0.3	-38.2563779681675	-39.4873036140098	-37.0254523223252	0.393044432147804	-14.9289357873948	-15.3240327068752	-14.5338388679144	0.25	0.16	0.39	-24.5893644779508	-23.955381091002	-23.3213977040532	-58.4618990033583	-56.9545858407573	-55.4472726781563	-58.3325677826246	-56.8421718624728	-55.3404819248181	-38.2563779681675	0.311003334708582	-0.0014374687133318	20.6996961955457	0.381870918508003	0.38480097902861	0.378750300981424	-0.474175731279426	-0.46718783701028	-0.481618084886621	-0.471832864747255	-0.464866682042292	-0.477728723028605	0.000329050136823207	0.000804886557960875	0.000804685953444682
162	12.1639532432449	0.3	-38.248375197418	-39.4816992424965	-37.0150511523395	0.382132146814944	-15.0428632329936	-15.4502328997787	-14.6354935662084	0.25	0.16	0.39	-24.8727338482693	-24.2169251387481	-23.561116429227	-59.3304662248141	-57.7661252590183	-56.2017842932225	-59.2769967239764	-57.7405501130841	-56.1872751499227	-38.248375197418	0.30865490326437	0.0977350717413532	20.9070057148052	0.381870918508003	0.38480097902861	0.378750300981424	-0.474175731279426	-0.46718783701028	-0.481618084886621	-0.471832864747255	-0.464866682042292	-0.477728723028605	0.000329050136823207	0.000804886557960875	0.000804685953444682
162	12.1639532432449	0.3	-38.2455197599542	-39.4788935493253	-37.012145970583	0.384983980088689	-15.0275333479684	-15.4320410110854	-14.6230256848513	0.25	0.16	0.38	-24.9883669703289	-24.3333670308511	-23.6783670913733	-59.9594423049047	-58.3877737309852	-56.8161051570656	-59.925659869831	-58.3598259625353	-56.7738780580162	-38.2455197599542	0.306606037703547	0.165768553473274	21.034042288869	0.381870918508003	0.38480097902861	0.378750300981424	-0.474175731279426	-0.46718783701028	-0.481618084886621	-0.471832864747255	-0.464866682042292	-0.477728723028605	0.000329050136823207	0.000804886557960875	0.000804685953444682
162	12.1639532432449	0.3	-38.2405552946204	-39.4817664702981	-36.9993441189428	0.381561785527945	-14.739688954341	-15.1393310331403	-14.3400468755418	0.25	0.16	0.38	-24.4088937659525	-23.7645574326983	-23.1202210994441	-58.31278119208	-56.7734634345678	-55.2341456770556	-58.3069101401072	-56.7479022248651	-55.1977320073175	-38.2405552946204	0.307180859566717	0.00259071884558965	20.8509432258539	0.381870918508003	0.38480097902861	0.378750300981424	-0.474175731279426	-0.46718783701028	-0.481618084886621	-0.471832864747255	-0.464866682042292	-0.477728723028605	0.000329050136823207	0.000804886557960875	0.000804685953444682
162	12.1639532432449	0.3	-38.226589638157	-39.463472359359	-36.989706916955	0.383356035864676	-14.9750571359223	-15.3795415070975	-14.5705727647471	0.25	0.16	0.39	-24.7009576714742	-24.0513185826522	-23.4016794938301	-58.7812803420123	-57.2353233832148	-55.6893664244173	-58.7146380296605	-57.1574048513025	-55.590799026646	-38.226589638157	0.309550351510418	-0.104735914696868	20.5747851616616	0.381870918508003	0.38480097902861	0.378750300981424	-0.474175731279426	-0.46718783701028	-0.481618084886621	-0.471832864747255	-0.464866682042292	-0.477728723028605	0.000329050136823207	0.000804886557960875	0.000804685953444682
162	12.1639532432449	0.3	-38.2138879969132	-39.4523741969822	-36.9754017968442	0.381867324088492	-14.8040053494564	-15.2051315253807	-14.4028791735321	0.25	0.16	0.38	-24.4730679374528	-23.8274445741494	-23.181821210846	-58.3648420413059	-56.825120674386	-55.2853993074661	-58.3971849121096	-56.8401772264553	-55.3108492183124	-38.2138879969132	0.306718255966068	-0.192202588403773	20.6584350857106	0.381870918508003	0.38480097902861	0.378750300981424	-0.474175731279426	-0.46718783701028	-0.481618084886621	-0.471832864747255	-0.464866682042292	-0.477728723028605	0.000329050136823207	0.000804886557960875	0.000804685953444682
162	12.1639532432449	0.3	-38.1947470430188	-39.4353073710262	-36.9541867150113	0.377228568352295	-14.6755367808301	-15.0771178358795	-14.2739557257808	0.25	0.16	0.39	-24.1742926569642	-23.5304071308357	-22.8865216047073	-57.4298894091981	-55.9002366047721	-54.3705838003461	-57.3499441526829	-55.8127776059065	-54.289564125777	-38.1947470430188	0.309066767940731	0.0165059294345334	20.7601747471985	0.381870918508003	0.38480097902861	0.378750300981424	-0.474175731279426	-0.46718783701028	-0.481618084886621	-0.471832864747255	-0.464866682042292	-0.477728723028605	0.000329050136823207	0.000804886557960875	0.000804685953444682
162	12.1639532432449	0.3	-38.1917057451115	-39.4445640646856	-36.9388474255374	0.371800667164745	-14.7753874245012	-15.1844122784369	-14.3663625705655	0.25	0.16	0.39	-24.5113836287954	-23.8511167100179	-23.1908497912405	-58.6299682264486	-57.0506437356263	-55.471319244804	-58.625188480909	-57.0170193103521	-55.4620124208163	-38.1917057451115	0.307581586185028	-0.062672479288662	20.7350506963089	0.381870918508003	0.38480097902861	0.378750300981424	-0.474175731279426	-0.46718783701028	-0.481618084886621	-0.471832864747255	-0.464866682042292	-0.477728723028605	0.000329050136823207	0.000804886557960875	0.000804685953444682
162	12.1639532432449	0.3	-38.1371836627777	-39.3779581581829	-36.8964091673725	0.373789999500782	-14.5660611466501	-14.9675795513227	-14.1645427419774	0.25	0.16	0.38	-24.195149420256	-23.5460933880013	-22.8970373557466	-57.9557974861575	-56.4010825592462	-54.8463676323349	-57.8694915632146	-56.3016220377766	-54.7456877585111	-38.1371836627777	0.306798147379736	-0.138843986821148	20.7398974627467	0.381870918508003	0.38480097902861	0.378750300981424	-0.474175731279426	-0.46718783701028	-0.481618084886621	-0.471832864747255	-0.464866682042292	-0.477728723028605	0.000329050136823207	0.000804886557960875	0.000804685953444682
162	12.1639532432449	0.3	-38.1370859912692	-39.3807337900068	-36.8934381925316	0.376195159243674	-14.5879484159193	-14.9880121236975	-14.187884708141	0.25	0.16	0.38	-24.1254421575909	-23.4814799188565	-22.837517680122	-57.5402288260391	-56.0043508790125	-54.4684729319859	-57.5458762771878	-55.977169616998	-54.4530671427931	-38.1370859912692	0.306967964301476	-0.209682881018749	20.6789274706127	0.381870918508003	0.38480097902861	0.378750300981424	-0.474175731279426	-0.46718783701028	-0.481618084886621	-0.471832864747255	-0.464866682042292	-0.477728723028605	0.000329050136823207	0.000804886557960875	0.000804685953444682
162	12.1639532432449	0.3	-38.1343396824474	-39.3780335738792	-36.8906457910156	0.375928047950593	-14.6238992248655	-15.0251771976984	-14.2226212520325	0.25	0.16	0.38	-24.2288307474307	-23.5817504529015	-22.9346701583722	-57.8922671753788	-56.3461362173761	-54.8000052593733	-57.8516393216356	-56.2894803835203	-54.3415373216848	-38.1343396824474	0.307476776305621	0.178433056307601	21.0149021479077	0.381870918508003	0.38480097902861	0.378750300981424	-0.474175731279426	-0.46718783701028	-0.481618084886621	-0.471832864747255	-0.464866682042292	-0.477728723028605	0.000329050136823207	0.000804886557960875	0.000804685953444682
162	12.1639532432449	0.3	-38.1295242735958	-39.3580163231629	-36.9010322240286	0.387976581311185	-15.0034643804847	-15.4047836228776	-14.6021451380917	0.25	0.16	0.39	-24.6511181829035	-24.0089171422728	-23.3667161016422	-58.4468615022318	-56.9242273158296	-55.4015931294275	-58.3732893918371	-56.835403955062	-55.3092487932425	-38.1295242735958	0.311867152017932	0.143961145826457	20.7828103444152	0.381870918508003	0.38480097902861	0.378750300981424	-0.474175731279426	-0.46718783701028	-0.481618084886621	-0.471832864747255	-0.464866682042292	-0.477728723028605	0.000329050136823207	0.000804886557960875	0.000804685953444682
162	12.1639532432449	0.3	-38.1201966184805	-39.3493484552981	-36.8910447816628	0.380190417605027	-14.7382109859311	-15.1389766418555	-14.3374453300067	0.24	0.16	0.39	-24.6232901037506	-23.9714515255627	-23.3196129473748	-59.3530593521177	-57.7818390295624	-56.2106187070071	-59.2038243663549	-57.6354288453998	-56.0911625568299	-38.1201966184805	0.30611998756866	0.198732987639798	21.138292763278	0.381870918508003	0.38480097902861	0.378750300981424	-0.474175731279426	-0.46718783701028	-0.481618084886621	-0.471832864747255	-0.464866682042292	-0.477728723028605	0.000329050136823207	0.000804886557960875	0.000804685953444682
162	12.1639532432449	0.3	-38.1113351608545	-39.351458071783	-36.871212249926	0.37215380547025	-14.5463616151181	-14.9487421360927	-14.1439810941435	0.25	0.16	0.38	-24.1914319132581	-23.5402626785654	-22.8890934438726	-58.0121374240587	-56.4506044290395	-54.8890714340203	-57.9789774294073	-56.4084693239573	-54.8705861953514	-38.1113351608545	0.30583608134101	-0.114137013169791	20.829248617606	0.381870918508003	0.38480097902861	0.378750300981424	-0.474175731279426	-0.46718783701028	-0.481618084886621	-0.471832864747255	-0.464866682042292	-0.477728723028605	0.000329050136823207	0.000804886557960875	0.000804685953444682
162	12.1639532432449	0.3	-38.1053322859156	-39.3344672173293	-36.8761973545019	0.395564474974425	-15.3335712517752	-15.7372415853964	-14.929900918154	0.25	0.16	0.39	-25.4076530844833	-24.7559304975553	-24.1042079106273	-60.7831922513165	-59.2240644104235	-57.6649365695305	-60.6613076865503	-59.1449718650354	-57.5577023185975	-38.1053322859156	0.307597098166604	0.0361925910287822	20.872200036339	0.381870918508003	0.38480097902861	0.378750300981424	-0.474175731279426	-0.46718783701028	-0.481618084886621	-0.471832864747255	-0.464866682042292	-0.477728723028605	0.000329050136823207	0.000804886557960875	0.000804685953444682
162	12.1639532432449	0.3	-38.0901064415715	-39.3202957303319	-36.859917152811	0.390593424561066	-14.8864551423245	-15.2824591352609	-14.490451149388	0.25	0.16	0.39	-24.5832967459804	-23.9462864595607	-23.309276173141	-58.593409965432	-57.0751186943277	-55.5568274232234	-58.5468667844891	-57.0453057785989	-55.5195570750734	-38.0901064415715	0.308990053297164	-0.0387140163352494	20.7640717208291	0.381870918508003	0.38480097902861	0.378750300981424	-0.474175731279426	-0.46718783701028	-0.481618084886621	-0.471832864747255	-0.464866682042292	-0.477728723028605	0.000329050136823207	0.000804886557960875	0.000804685953444682
162	12.1639532432449	0.3	-38.0691827974934	-39.3082336296669	-36.8301319653199	0.387537430855184	-15.1556030314074	-15.561366867022	-14.7498391957928	0.25	0.16	0.38	-25.1602409904309	-24.5041857751979	-23.8481305599649	-60.2802784601585	-58.7084655719382	-57.136652683718	-60.2361640058274	-58.6915577589262	-57.0894525480428	-38.0691827974934	0.305922241051283	-0.0490132368735469	20.84737748137	0.381870918508003	0.38480097902861	0.378750300981424	-0.474175731279426	-0.46718783701028	-0.481618084886621	-0.471832864747255	-0.464866682042292	-0.477728723028605	0.000329050136823207	0.000804886557960875	0.000804685953444682
162	12.1639532432449	0.3	-38.0521230450465	-39.2778200729653	-36.8264260171278	0.385474594991418	-14.8930514376122	-15.2935241209896	-14.4925787542348	0.25	0.16	0.39	-24.5023666620119	-23.8607533589822	-23.2191400559525	-58.164094794551	-56.6410232687002	-55.1179517428495	-58.0604876465477	-56.5558992313777	-55.0320553957743	-38.0521230450465	0.311035541565932	-0.064401524458964	20.6236341375514	0.381870918508003	0.38480097902861	0.378750300981424	-0.474175731279426	-0.46718783701028	-0.481618084886621	-0.471832864747255	-0.464866682042292	-0.477728723028605	0.000329050136823207	0.000804886557960875	0.000804685953444682
162	12.1639532432449	0.3	-38.0517978355775	-39.2840074504426	-36.8195882207125	0.376638051369381	-14.5601755702338	-14.9591010966725	-14.1612500437951	0.25	0.16	0.39	-24.1821326894998	-23.5372496880931	-22.8923666866864	-57.9262958740875	-56.3815320592783	-54.836768244469	-57.8217793607007	-56.2645432677664	-54.7091455103299	-38.0517978355775	0.307042556177684	-0.112663612702217	20.8027143381482	0.381870918508003	0.38480097902861	0.378750300981424	-0.474175731279426	-0.46718783701028	-0.481618084886621	-0.471832864747255	-0.464866682042292	-0.477728723028605	0.000329050136823207	0.000804886557960875	0.000804685953444682
162	12.1639532432449	0.3	-38.0455680649847	-39.2741704190622	-36.8169657109072	0.381795017898536	-14.9060553262647	-15.3100084944381	-14.5021021580913	0.25	0.16	0.39	-24.6389769298145	-23.9888797861738	-23.3387826425331	-58.753531082428	-57.2033245602866	-55.6531180381451	-58.63061995749	-57.0675073871481	-55.5304404353107	-38.0455680649847	0.310795108308294	-0.0381280107718257	20.6652704596765	0.381870918508003	0.38480097902861	0.378750300981424	-0.474175731279426	-0.46718783701028	-0.481618084886621	-0.471832864747255	-0.464866682042292	-0.477728723028605	0.000329050136823207	0.000804886557960875	0.000804685953444682
162	12.1639532432449	0.3	-38.0455172953562	-39.2853426873788	-36.8056919033335	0.378544387590871	-14.7239013356418	-15.1256798586659	-14.3221228126177	0.25	0.16	0.39	-24.3733271107581	-23.725906336337	-23.0784855619158	-58.1950029566614	-56.6491879880922	-55.103373019523	-58.1764287375818	-56.6251381531404	-55.1152662223673	-38.0455172953562	0.308681393350775	-0.159786098861111	20.6033662209543	0.381870918508003	0.38480097902861	0.378750300981424	-0.474175731279426	-0.46718783701028	-0.481618084886621	-0.471832864747255	-0.464866682042292	-0.477728723028605	0.000329050136823207	0.000804886557960875	0.000804685953444682
162	12.1639532432449	0.3	-38.0342678477553	-39.273917786187	-36.7946179093236	0.364587338043991	-14.2628733069498	-14.6638797346319	-13.8618668792677	0.25	0.16	0.39	-23.8304082703271	-23.1787289696492	-22.5270496689713	-57.3921798487625	-55.8227020956351	-54.2532243425077	-57.2295924704019	-55.6998114491703	-54.1246915221355	-38.0342678477553	0.30687802625711	0.0323495040532682	20.9359549860768	0.381870918508003	0.38480097902861	0.378750300981424	-0.474175731279426	-0.46718783701028	-0.481618084886621	-0.471832864747255	-0.464866682042292	-0.477728723028605	0.000329050136823207	0.000804886557960875	0.000804685953444682
162	12.1639532432449	0.3	-38.0130617499863	-39.2382122933469	-36.7879112066258	0.388406192951595	-14.9400687440525	-15.339330976064	-14.5408065120409	0.25	0.16	0.39	-24.6587456251677	-24.0169115170001	-23.3750774088325	-58.7346343560704	-57.2058505228002	-55.67706668953	-58.7070358358889	-57.2075197123638	-55.6607527559307	-38.0130617499863	0.310318160519298	-0.113724650606509	20.604194484596	0.381870918508003	0.38480097902861	0.378750300981424	-0.474175731279426	-0.46718783701028	-0.481618084886621	-0.471832864747255	-0.464866682042292	-0.477728723028605	0.000329050136823207	0.000804886557960875	0.000804685953444682
162	12.1639532432449	0.3	-38.0109487110483	-39.2456101153517	-36.776287306745	0.376209259726976	-14.7214485713359	-15.1251612934483	-14.3177358492236	0.25	0.16	0.39	-24.4419816703135	-23.7895893577622	-23.137197045211	-58.527811950635	-56.9656188722639	-55.4034257938927	-58.3622483037073	-56.8317445888186	-55.2952608403009	-38.0109487110483	0.309074442136018	-0.00231325475453524	20.7685524237837	0.381870918508003	0.38480097902861	0.378750300981424	-0.474175731279426	-0.46718783701028	-0.481618084886621	-0.471832864747255	-0.464866682042292	-0.477728723028605	0.000329050136823207	0.000804886557960875	0.000804685953444682
162	12.1639532432449	0.3	-38.0099731053683	-39.2574470640591	-36.7624991466775	0.378090338739903	-14.8090565571351	-15.2135490086166	-14.4045641056536	0.25	0.16	0.38	-24.6849672003771	-24.0286520373624	-23.3723368743477	-59.3550748371555	-57.776963134544	-56.1988514319326	-59.2661269045706	-57.6994945998959	-56.1601870484723	-38.0099731053683	0.306263264674649	0.0964293905205688	21.0205725201597	0.381870918508003	0.38480097902861	0.378750300981424	-0.474175731279426	-0.46718783701028	-0.481618084886621	-0.471832864747255	-0.464866682042292	-0.477728723028605	0.000329050136823207	0.000804886557960875	0.000804685953444682
162	12.1639532432449	0.3	-38.00280107384	-39.2263443336939	-36.7792578139861	0.385664737996506	-14.868072033119	-15.2677126127219	-14.4684314535162	0.25	0.16	0.39	-24.5189512695774	-23.8771545482753	-23.2353578269731	-58.3423957545903	-56.815252203607	-55.2881086526237	-58.2572137405873	-56.7588056177807	-55.2187924549754	-38.00280107384	0.308956217469345	0.0293578055105536	20.7738158774932	0.381870918508003	0.38480097902861	0.378750300981424	-0.474175731279426	-0.46718783701028	-0.481618084886621	-0.471832864747255	-0.464866682042292	-0.477728723028605	0.000329050136823207	0.000804886557960875	0.000804685953444682
162	12.1639532432449	0.3	-38.0017018901688	-39.2302387553331	-36.7731650250046	0.389918726956123	-14.90671859991	-15.3038242087237	-14.5096129910962	0.25	0.16	0.39	-24.4472644452395	-23.8129036672436	-23.1785428892477	-57.8630340915144	-56.3615966032541	-54.8601591149938	-57.7693185392734	-56.292883572542	-54.7893930193184	-38.0017018901688	0.308076598674987	0.0832467993810536	20.9181928833381	0.381870918508003	0.38480097902861	0.378750300981424	-0.474175731279426	-0.46718783701028	-0.481618084886621	-0.471832864747255	-0.464866682042292	-0.477728723028605	0.000329050136823207	0.000804886557960875	0.000804685953444682
162	12.1639532432449	0.3	-37.9992421350974	-39.2418487251178	-36.756635545077	0.379326571794115	-14.8522944454782	-15.2569035600936	-14.4476853308627	0.25	0.16	0.38	-24.7289411441678	-24.0731360561754	-23.4173309681829	-59.3961397884875	-57.8209696081992	-56.2457994279108	-59.3268105256767	-57.7350706581995	-56.1904424587658	-37.9992421350974	0.304474671728819	-0.0246023488254951	20.9408205656319	0.381870918508003	0.38480097902861	0.378750300981424	-0.474175731279426	-0.46718783701028	-0.481618084886621	-0.471832864747255	-0.464866682042292	-0.477728723028605	0.000329050136823207	0.000804886557960875	0.000804685953444682
162	12.1639532432449	0.3	-37.9922601549533	-39.2285299474957	-36.7559903624109	0.390616757682083	-15.1124954665963	-15.5144927975829	-14.7104981356096	0.25	0.16	0.39	-24.9981905599056	-24.350460336579	-23.7027301132524	-59.682931809026	-58.1364823307405	-56.590032852455	-59.629800073648	-58.0997314322373	-56.5316754154971	-37.9922601549533	0.309889085638321	-0.0468577512572375	20.6725730684031	0.381870918508003	0.38480097902861	0.378750300981424	-0.474175731279426	-0.46718783701028	-0.481618084886621	-0.471832864747255	-0.464866682042292	-0.477728723028605	0.000329050136823207	0.000804886557960875	0.000804685953444682
162	12.1639532432449	0.3	-37.987092758737	-39.2092344570392	-36.7649510604348	0.377906815873257	-14.6499071798502	-15.0502088481158	-14.2496055115846	0.25	0.16	0.39	-24.2322138257173	-23.5876914992768	-22.9431691728362	-57.8109574320155	-56.2733161316448	-54.735674831274	-57.7202297230529	-56.1813959535059	-54.6248189639257	-37.987092758737	0.309699762525226	-0.101248682032316	20.6499660814194	0.381870918508003	0.38480097902861	0.378750300981424	-0.474175731279426	-0.46718783701028	-0.481618084886621	-0.471832864747255	-0.464866682042292	-0.477728723028605	0.000329050136823207	0.000804886557960875	0.000804685953444682
162	12.1639532432449	0.3	-37.9840055533987	-39.2094939695096	-36.7585171372879	0.378300177470614	-14.5366496348112	-14.9335244954769	-14.1397747741454	0.25	0.16	0.39	-24.2228205066187	-23.5790723735904	-22.9353242405621	-58.2247186248966	-56.6773326010175	-55.1299465771384	-58.1490640597346	-56.5784797125564	-55.0368609273088	-37.9840055533987	0.30676175427622	0.00532172138232214	20.9037649326644	0.381870918508003	0.38480097902861	0.378750300981424	-0.474175731279426	-0.46718783701028	-0.481618084886621	-0.471832864747255	-0.464866682042292	-0.477728723028605	0.000329050136823207	0.000804886557960875	0.000804685953444682
162	12.1639532432449	0.3	-37.9775060259654	-39.2057721263631	-36.7492399255678	0.378865197804459	-14.7124928295504	-15.1136864395332	-14.3112992195677	0.25	0.16	0.39	-24.3190683616542	-23.6735173991895	-23.0279664367249	-57.9811333155315	-56.4420210493869	-54.9029087832423	-57.9190955327732	-56.3348423205106	-54.8264291282108	-37.9775060259654	0.309413679631251	0.0852236522289393	20.8065957652215	0.381870918508003	0.38480097902861	0.378750300981424	-0.474175731279426	-0.46718783701028	-0.481618084886621	-0.471832864747255	-0.464866682042292	-0.477728723028605	0.000329050136823207	0.000804886557960875	0.000804685953444682
162	12.1639532432449	0.3	-37.9693244443588	-39.211170157455	-36.7274787312627	0.372369333960422	-14.4528655830164	-14.8524754977825	-14.0532556682503	0.25	0.16	0.39	-23.7549629831515	-23.1158292081531	-22.4766954331547	-56.2927391999667	-54.7781676582054	-53.2635961164441	-56.1936666215723	-54.7005440194788	-53.2103282489037	-37.9693244443588	0.308331872752582	-0.210926056515582	20.5405058876519	0.381870918508003	0.38480097902861	0.378750300981424	-0.474175731279426	-0.46718783701028	-0.481618084886621	-0.471832864747255	-0.464866682042292	-0.477728723028605	0.000329050136823207	0.000804886557960875	0.000804685953444682
162	12.1639532432449	0.3	-37.957385206012	-39.1959185433613	-36.7188518686626	0.376588253069193	-14.693079999144	-15.0956895909196	-14.2904704073684	0.25	0.16	0.38	-24.394177536871	-23.7435726207678	-23.0929677046645	-58.4129077173481	-56.8550062522403	-55.2971047871325	-58.3888147827237	-56.811956306728	-55.2531044612778	-37.957385206012	0.30667448267896	0.0776006087008005	20.9917118224927	0.381870918508003	0.38480097902861	0.378750300981424	-0.474175731279426	-0.46718783701028	-0.481618084886621	-0.471832864747255	-0.464866682042292	-0.477728723028605	0.000329050136823207	0.000804886557960875	0.000804685953444682
162	12.1639532432449	0.3	-37.957188126209	-39.1931750177608	-36.7212012346571	0.375026568835645	-14.7363915765726	-15.1415343346006	-14.3312488185447	0.25	0.16	0.38	-24.3870077253581	-23.7344833938362	-23.0819590623143	-58.1989798395286	-56.6417469537754	-55.0845140680222	-58.209907560319	-56.6320832688425	-55.0988869089322	-37.957188126209	0.308533983348389	-0.0891056935911625	20.6833983056627	0.381870918508003	0.38480097902861	0.378750300981424	-0.474175731279426	-0.46718783701028	-0.481618084886621	-0.471832864747255	-0.464866682042292	-0.477728723028605	0.000329050136823207	0.000804886557960875	0.000804685953444682
162	12.1639532432449	0.3	-37.9568196366232	-39.1792273617545	-36.7344119114919	0.389307564536454	-14.7749496290451	-15.1690510727768	-14.3808481853133	0.25	0.16	0.39	-24.3709244965136	-23.7377526202325	-23.1045807439514	-58.0152010481074	-56.507929803403	-55.0006585586987	-57.8770134390734	-56.3161408786473	-54.8948879228788	-37.9568196366232	0.309042012134567	0.111934404947916	20.950098344817	0.381870918508003	0.38480097902861	0.378750300981424	-0.474175731279426	-0.46718783701028	-0.481618084886621	-0.471832864747255	-0.464866682042292	-0.477728723028605	0.000329050136823207	0.000804886557960875	0.000804685953444682
162	12.1639532432449	0.3	-37.9481934113695	-39.1768784766873	-36.7195083460516	0.383306437049446	-14.9447597758299	-15.3484681496201	-14.5410514020397	0.25	0.16	0.39	-24.7131459189396	-24.0631198803201	-23.4130938417007	-58.9600286615255	-57.4092121854098	-55.8583957092942	-58.9410621944775	-57.3974708054516	-55.8718697142216	-37.9481934113695	0.310232519045821	-0.1296992678965	20.5527223273722	0.381870918508003	0.38480097902861	0.378750300981424	-0.474175731279426	-0.46718783701028	-0.481618084886621	-0.471832864747255	-0.464866682042292	-0.477728723028605	0.000329050136823207	0.000804886557960875	0.000804685953444682
162	12.1639532432449	0.3	-37.930925662585	-39.1531386209133	-36.7087127042567	0.379535838875379	-14.7565636267569	-15.1583862247456	-14.3547410287682	0.25	0.16	0.39	-24.2900983795838	-23.6462098883174	-23.0023213970509	-57.6703444801502	-56.1416034055833	-54.6128623310163	-57.6681848174166	-56.1345478445119	-54.5779030246082	-37.930925662585	0.310713293329571	-0.0650065759949708	20.6637698361848	0.381870918508003	0.38480097902861	0.378750300981424	-0.474175731279426	-0.46718783701028	-0.481618084886621	-0.471832864747255	-0.464866682042292	-0.477728723028605	0.000329050136823207	0.000804886557960875	0.000804685953444682
162	12.1639532432449	0.3	-37.925651999665	-39.1475497304345	-36.7037542688954	0.395437565554538	-15.0401967251309	-15.4362488081901	-14.6441446420717	0.25	0.16	0.38	-25.0539387671778	-24.4111229664688	-23.7683071657599	-60.2610120945418	-58.7148787260101	-57.1687453574783	-60.1324801888555	-58.6070090317869	-57.0741070136422	-37.925651999665	0.304430544584037	0.166704969299893	21.178951836463	0.381870918508003	0.38480097902861	0.378750300981424	-0.474175731279426	-0.46718783701028	-0.481618084886621	-0.471832864747255	-0.464866682042292	-0.477728723028605	0.000329050136823207	0.000804886557960875	0.000804685953444682
162	12.1639532432449	0.3	-37.8910455903495	-39.1342858950139	-36.6478052856852	0.369363733537764	-14.4326501366567	-14.8342796299654	-14.031020643348	0.25	0.16	0.39	-23.8360695855107	-23.1907218646304	-22.54537414375	-56.7491770534178	-55.2127260902305	-53.6762751270432	-56.6046405518416	-55.0759776545134	-53.5391543874757	-37.8910455903495	0.308037486646242	-0.0947649072728745	20.7186118758103	0.381870918508003	0.38480097902861	0.378750300981424	-0.474175731279426	-0.46718783701028	-0.481618084886621	-0.471832864747255	-0.464866682042292	-0.477728723028605	0.000329050136823207	0.000804886557960875	0.000804685953444682
162	12.1639532432449	0.3	-37.8907486341387	-39.1235815945709	-36.6579156737065	0.38358467453991	-14.8342866304569	-15.2347750146755	-14.4337982462384	0.25	0.16	0.39	-24.3810766970375	-23.74015236422	-23.0992280314025	-57.8113943859335	-56.2916612815889	-54.7719281772443	-57.7776052437728	-56.245141108191	-54.7507945110718	-37.8907486341387	0.310265393706522	-0.0139308638989523	20.6515307832184	0.381870918508003	0.38480097902861	0.378750300981424	-0.474175731279426	-0.46718783701028	-0.481618084886621	-0.471832864747255	-0.464866682042292	-0.477728723028605	0.000329050136823207	0.000804886557960875	0.000804685953444682
162	12.1639532432449	0.3	-37.8796000791099	-39.102075736113	-36.6571244221069	0.38324059775432	-14.9879232204832	-15.392853974799	-14.5829924661674	0.25	0.16	0.38	-24.7514172043361	-24.1002962325302	-23.4491752607244	-58.971333145519	-57.4200089756985	-55.868684805878	-58.9128620631344	-57.4085311574372	-55.8643855983729	-37.8796000791099	0.309235646612726	-0.0147419746258044	20.7177778879557	0.381870918508003	0.38480097902861	0.378750300981424	-0.474175731279426	-0.46718783701028	-0.481618084886621	-0.471832864747255	-0.464866682042292	-0.477728723028605	0.000329050136823207	0.000804886557960875	0.000804685953444682
162	12.1639532432449	0.3	-37.8787158432762	-39.0983318535201	-36.6590998330324	0.386128490252734	-14.9854573714444	-15.3878592374395	-14.5830555054493	0.25	0.16	0.39	-24.7551847308957	-24.1078216133199	-23.4604584957442	-59.0087437300215	-57.4656292382269	-55.9225147464324	-58.9766940345506	-57.407246188266	-55.8971087987382	-37.8787158432762	0.309399845983134	0.237971738704623	20.9564883021193	0.381870918508003	0.38480097902861	0.378750300981424	-0.474175731279426	-0.46718783701028	-0.481618084886621	-0.471832864747255	-0.464866682042292	-0.477728723028605	0.000329050136823207	0.000804886557960875	0.000804685953444682
162	12.1639532432449	0.3	-37.8733749727878	-39.0912808593089	-36.6554690862667	0.389529650900218	-15.0657622981544	-15.4674331390644	-14.6640914572444	0.25	0.16	0.39	-24.7447490570112	-24.1021573565994	-23.4595656561876	-58.6530846621833	-57.129933818316	-55.6067829744487	-58.5342846973312	-57.0059786145276	-55.5203921001498	-37.8733749727878	0.310363312456343	0.170266941405353	20.8363168429932	0.381870918508003	0.38480097902861	0.378750300981424	-0.474175731279426	-0.46718783701028	-0.481618084886621	-0.471832864747255	-0.464866682042292	-0.477728723028605	0.000329050136823207	0.000804886557960875	0.000804685953444682
162	12.1639532432449	0.3	-37.8718320460394	-39.0905572150921	-36.6531068769868	0.388311848816199	-14.9796306330733	-15.3800296340593	-14.5792316320874	0.25	0.16	0.38	-24.7060155996451	-24.0628267242132	-23.4196378487812	-58.8035849841565	-57.2727103862359	-55.7418357883153	-58.7330427977776	-57.205979615491	-55.6670281918859	-37.8718320460394	0.308654862113091	0.165158869725622	20.9634609294942	0.381870918508003	0.38480097902861	0.378750300981424	-0.474175731279426	-0.46718783701028	-0.481618084886621	-0.471832864747255	-0.464866682042292	-0.477728723028605	0.000329050136823207	0.000804886557960875	0.000804685953444682
162	12.1639532432449	0.3	-37.86981418317	-39.0877497613892	-36.6518786049509	0.397654438747871	-15.0581818091037	-15.4528750090873	-14.6634886091201	0.25	0.16	0.39	-25.0420620705153	-24.4024444196259	-23.7628267687365	-60.1371552692143	-58.6011481354505	-57.0651410016867	-59.9362263977124	-58.4123871975078	-56.911440051451	-37.86981418317	0.306916228591289	0.0468080371695383	20.9554704137276	0.381870918508003	0.38480097902861	0.378750300981424	-0.474175731279426	-0.46718783701028	-0.481618084886621	-0.471832864747255	-0.464866682042292	-0.477728723028605	0.000329050136823207	0.000804886557960875	0.000804685953444682
162	12.1639532432449	0.3	-37.8583744134041	-39.0791662069584	-36.6375826198498	0.385498240377715	-14.8017868268152	-15.1997855497392	-14.4037881038913	0.25	0.16	0.38	-24.4778128324192	-23.8368736418369	-23.1959344512546	-58.4084002077378	-56.8790056899903	-55.3496111722427	-58.3488347890035	-56.7674624523019	-55.2837637407813	-37.8583744134041	0.30715602227434	-0.144843380445332	20.7330189612372	0.381870918508003	0.38480097902861	0.378750300981424	-0.474175731279426	-0.46718783701028	-0.481618084886621	-0.471832864747255	-0.464866682042292	-0.477728723028605	0.000329050136823207	0.000804886557960875	0.000804685953444682
162	12.1639532432449	0.3	-37.8331854275896	-39.0627188752878	-36.6036519798913	0.382193607488815	-14.8489814095157	-15.2510483089289	-14.4469145101025	0.26	0.16	0.39	-24.30285994864	-23.6621580540232	-23.0214561594063	-57.379163232157	-55.866463135458	-54.3537630387589	-57.3317560973782	-55.8128142793355	-54.3206172877785	-37.8331854275896	0.31082486674605	-0.220891162539064	20.4472231970234	0.381870918508003	0.38480097902861	0.378750300981424	-0.474175731279426	-0.46718783701028	-0.481618084886621	-0.471832864747255	-0.464866682042292	-0.477728723028605	0.000329050136823207	0.000804886557960875	0.000804685953444682
162	12.1639532432449	0.3	-37.8309468580159	-39.0657012165375	-36.5961924994944	0.380907803415171	-14.7006533098662	-15.0997898914785	-14.3015167282539	0.25	0.16	0.39	-24.2996509881744	-23.6573321413894	-23.0150132946043	-57.9419381815627	-56.4103442121109	-54.8787502426591	-57.8485861333616	-56.3144781545413	-54.7992098019444	-37.8309468580159	0.308997464889721	0.0559905771468887	20.8474772195983	0.381870918508003	0.38480097902861	0.378750300981424	-0.474175731279426	-0.46718783701028	-0.481618084886621	-0.471832864747255	-0.464866682042292	-0.477728723028605	0.000329050136823207	0.000804886557960875	0.000804685953444682
162	12.1639532432449	0.3	-37.8208526100276	-39.041994695642	-36.5997105244132	0.385877393542372	-14.8120384474613	-15.2099942785253	-14.4140826163974	0.25	0.16	0.39	-24.398037100589	-23.759684386387	-23.121331672185	-57.9870368310085	-56.4698581253202	-54.9526794196319	-57.8842982412251	-56.406746436404	-54.8979667808241	-37.8208526100276	0.30914492658383	-0.0974438431421169	20.661271774173	0.381870918508003	0.38480097902861	0.378750300981424	-0.474175731279426	-0.46718783701028	-0.481618084886621	-0.471832864747255	-0.464866682042292	-0.477728723028605	0.000329050136823207	0.000804886557960875	0.000804685953444682
162	12.1639532432449	0.3	-37.8023620019251	-39.0334666923871	-36.5712573114631	0.383762030760796	-14.677747604869	-15.0738612548032	-14.2816339549348	0.25	0.16	0.38	-24.3637111266427	-23.7234771230796	-23.0832431195166	-58.3516621182061	-56.8182865967879	-55.2849110753697	-58.2863264348538	-56.7532097620935	-55.234407142957	-37.8023620019251	0.306977359349642	0.106726409543004	21.0148646649372	0.381870918508003	0.38480097902861	0.378750300981424	-0.474175731279426	-0.46718783701028	-0.481618084886621	-0.471832864747255	-0.464866682042292	-0.477728723028605	0.000329050136823207	0.000804886557960875	0.000804685953444682
162	12.1639532432449	0.3	-37.732284540174	-38.9493777071804	-36.5151913731675	0.381886954855117	-14.8907013352516	-15.2941598300499	-14.4872428404533	0.25	0.16	0.38	-24.6304356095496	-23.9806870396589	-23.3309384697681	-58.774136258058	-57.2236800832013	-55.6732239083445	-58.8210739449482	-57.2414020438465	-55.6925329590645	-37.732284540174	0.308984680423776	-0.430571628919374	20.3163609092029	0.381870918508003	0.38480097902861	0.378750300981424	-0.474175731279426	-0.46718783701028	-0.481618084886621	-0.471832864747255	-0.464866682042292	-0.477728723028605	0.000329050136823207	0.000804886557960875	0.000804685953444682
162	12.1639532432449	0.3	-37.7191392767618	-38.9327341153663	-36.5055444381573	0.382552739822801	-14.8650852293818	-15.2672822480665	-14.462888210697	0.25	0.16	0.39	-24.3628251590645	-23.7210176987384	-23.0792102384123	-57.6014160929235	-56.0839804781121	-54.5665448633007	-57.5323401871357	-56.0435976564763	-54.5183123621826	-37.7191392767618	0.314326146160747	0.144221424702156	20.6789164088427	0.381870918508003	0.38480097902861	0.378750300981424	-0.474175731279426	-0.46718783701028	-0.481618084886621	-0.471832864747255	-0.464866682042292	-0.477728723028605	0.000329050136823207	0.000804886557960875	0.000804685953444682
162	12.1639532432449	0.3	-37.7099934515258	-38.9446144084459	-36.4753724946056	0.370235456822342	-14.4113546333814	-14.8116421735712	-14.0110670931916	0.25	0.16	0.39	-23.8079104827134	-23.1644970237257	-22.5210835647381	-56.7018980738485	-55.1695181366277	-53.6371381994069	-56.6212169955953	-55.0936545779036	-53.5621153880219	-37.7099934515258	0.308080867535216	-0.0645409997644064	20.7451415421108	0.381870918508003	0.38480097902861	0.378750300981424	-0.474175731279426	-0.46718783701028	-0.481618084886621	-0.471832864747255	-0.464866682042292	-0.477728723028605	0.000329050136823207	0.000804886557960875	0.000804685953444682
162	12.1639532432449	0.3	-37.7056002363493	-38.9361402395032	-36.4750602331955	0.378121458140561	-14.73966198347	-15.1422323619083	-14.3370916050317	0.25	0.16	0.39	-24.281273383253	-23.6357330704885	-22.990192757724	-57.6902083667323	-56.1564603394069	-54.6227123120816	-57.4933265273428	-56.0069360647273	-54.4557892240829	-37.7056002363493	0.309074378985143	0.107090045853988	20.9197634189259	0.381870918508003	0.38480097902861	0.378750300981424	-0.474175731279426	-0.46718783701028	-0.481618084886621	-0.471832864747255	-0.464866682042292	-0.477728723028605	0.000329050136823207	0.000804886557960875	0.000804685953444682
162	12.1639532432449	0.3	-37.6891815551569	-38.9264006527163	-36.4519624575975	0.386607575340661	-15.0087411408782	-15.4113612474832	-14.6061210342733	0.25	0.16	0.38	-24.9395219830002	-24.287979731915	-23.6364374808298	-59.8047164915795	-58.2423248934167	-56.6799332952539	-59.7616168734792	-58.2129643846946	-56.6503263777419	-37.6891815551569	0.302984766303524	-0.0698947560110316	20.9771803485115	0.381870918508003	0.38480097902861	0.378750300981424	-0.474175731279426	-0.46718783701028	-0.481618084886621	-0.471832864747255	-0.464866682042292	-0.477728723028605	0.000329050136823207	0.000804886557960875	0.000804685953444682
162	12.1639532432449	0.3	-37.6703851290616	-38.9079823868785	-36.4327878712446	0.374298080006496	-14.723072890539	-15.1284792660147	-14.3176665150634	0.25	0.16	0.39	-24.2999695442578	-23.6487895807014	-22.9976096171451	-57.8324253402324	-56.2826572816001	-54.7328892229678	-57.800592115546	-56.25298306593	-54.6940059814805	-37.6703851290616	0.310757847189565	0.277393576838588	20.9735660127726	0.381870918508003	0.38480097902861	0.378750300981424	-0.474175731279426	-0.46718783701028	-0.481618084886621	-0.471832864747255	-0.464866682042292	-0.477728723028605	0.000329050136823207	0.000804886557960875	0.000804685953444682
162	12.1639532432449	0.3	-37.6661305268777	-38.8781799890533	-36.454081064702	0.394165879779253	-15.0242923576749	-15.4209798839376	-14.6276048314121	0.25	0.16	0.39	-24.7005874809269	-24.0651923880864	-23.429797295246	-58.6203516420819	-57.1124084078279	-55.604465173574	-58.4689236503973	-56.9450938696976	-55.4711234822404	-37.6661305268777	0.309201427010712	0.123604901516981	20.9268850714989	0.381870918508003	0.38480097902861	0.378750300981424	-0.474175731279426	-0.46718783701028	-0.481618084886621	-0.471832864747255	-0.464866682042292	-0.477728723028605	0.000329050136823207	0.000804886557960875	0.000804685953444682
162	12.1639532432449	0.3	-37.6636231432612	-38.8811563485654	-36.4460899379571	0.375089289774223	-14.7780612085513	-15.1842952197553	-14.3718271973474	0.25	0.16	0.38	-24.3877547533187	-23.7352954001306	-23.0828360469424	-58.0368602354417	-56.4841673912948	-54.9314745471479	-58.1161811329031	-56.5210738784689	-55.0061672276485	-37.6636231432612	0.31048664044567	-0.11055107272861	20.5271690105168	0.381870918508003	0.38480097902861	0.378750300981424	-0.474175731279426	-0.46718783701028	-0.481618084886621	-0.471832864747255	-0.464866682042292	-0.477728723028605	0.000329050136823207	0.000804886557960875	0.000804685953444682
162	12.1639532432449	0.3	-37.6539044384044	-38.8790184846579	-36.4287903921509	0.374613936305809	-14.6913331741701	-15.095592930945	-14.2870734173952	0.25	0.16	0.4	-24.3100592317212	-23.6590362028706	-23.0080131740201	-58.0082039519035	-56.4547451028329	-54.9012862537622	-57.8742997918003	-56.3189345381933	-54.7704351926688	-37.6539044384044	0.31185826666683	0.0233157721557576	20.6052430787901	0.381870918508003	0.38480097902861	0.378750300981424	-0.474175731279426	-0.46718783701028	-0.481618084886621	-0.471832864747255	-0.464866682042292	-0.477728723028605	0.000329050136823207	0.000804886557960875	0.000804685953444682
162	12.1639532432449	0.3	-37.6488159071537	-38.8637085140555	-36.4339233002519	0.385263518263744	-14.7939054777334	-15.1918894275328	-14.3959215279339	0.25	0.16	0.39	-24.6774654389407	-24.0309865915743	-23.3845077442078	-59.4050618176689	-57.8488195047522	-56.2925771918355	-59.2784818831801	-57.6823629330538	-56.1457026758824	-37.6488159071537	0.308676449884441	0.0230387237120337	20.880827394317	0.381870918508003	0.38480097902861	0.378750300981424	-0.474175731279426	-0.46718783701028	-0.481618084886621	-0.471832864747255	-0.464866682042292	-0.477728723028605	0.000329050136823207	0.000804886557960875	0.000804685953444682
162	12.1639532432449	0.3	-37.6347867187871	-38.8534712510258	-36.4161021865484	0.38110980279184	-14.8217791509851	-15.2240321102673	-14.419526191703	0.25	0.16	0.39	-24.3640938511707	-23.7203400295236	-23.0765862078766	-57.7716249476889	-56.2451694771914	-54.7187140066939	-57.7535902284565	-56.2245375523855	-54.7064558195368	-37.6347867187871	0.311386090617595	0.0573508682756806	20.7341989362079	0.381870918508003	0.38480097902861	0.378750300981424	-0.474175731279426	-0.46718783701028	-0.481618084886621	-0.471832864747255	-0.464866682042292	-0.477728723028605	0.000329050136823207	0.000804886557960875	0.000804685953444682
162	12.1639532432449	0.3	-37.6300811398466	-38.8633957237158	-36.3967665559775	0.385134326522662	-14.9111478363821	-15.3123952571068	-14.5099004156574	0.25	0.16	0.38	-24.554771638458	-23.9113361327135	-23.2679006269691	-58.3415344794056	-56.8127475170838	-55.2839605547621	-58.3429815365998	-56.8271575703427	-55.3260381489941	-37.6300811398466	0.308253351273695	-0.163924595241226	20.6230498700683	0.381870918508003	0.38480097902861	0.378750300981424	-0.474175731279426	-0.46718783701028	-0.481618084886621	-0.471832864747255	-0.464866682042292	-0.477728723028605	0.000329050136823207	0.000804886557960875	0.000804685953444682
162	12.1639532432449	0.3	-37.6171430796964	-38.8470511657945	-36.3872349935983	0.377551026099992	-14.8029830385542	-15.207773676572	-14.3981924005363	0.25	0.16	0.39	-24.414768202346	-23.7649117665607	-23.1150553307754	-58.075473294956	-56.529658083064	-54.983842871172	-58.0889507043016	-56.5185044594952	-55.0046635644346	-37.6171430796964	0.310000204191229	-0.0920346894788928	20.5816777042941	0.381870918508003	0.38480097902861	0.378750300981424	-0.474175731279426	-0.46718783701028	-0.481618084886621	-0.471832864747255	-0.464866682042292	-0.477728723028605	0.000329050136823207	0.000804886557960875	0.000804685953444682
162	12.1639532432449	0.3	-37.6139797688456	-38.8286911415778	-36.3992683961134	0.380926624762661	-14.9066029549832	-15.3113151125279	-14.5018907974385	0.25	0.16	0.39	-24.6148078795612	-23.9641836888061	-23.313559498051	-58.6326245765696	-57.0828337310088	-55.5330428854481	-58.5104748259712	-56.965701486137	-55.4349117818736	-37.6139797688456	0.311778633673808	-0.0558211017496994	20.5883333035476	0.381870918508003	0.38480097902861	0.378750300981424	-0.474175731279426	-0.46718783701028	-0.481618084886621	-0.471832864747255	-0.464866682042292	-0.477728723028605	0.000329050136823207	0.000804886557960875	0.000804685953444682
162	12.1639532432449	0.3	-37.5971568045007	-38.8332210845725	-36.361092524429	0.37502324668824	-14.8994435648769	-15.3090719605449	-14.489815169209	0.25	0.16	0.38	-24.8623743395363	-24.197126012306	-23.5318776850758	-59.836792459131	-58.2357254996105	-56.6346585400901	-59.8546106372667	-58.2725333733315	-56.6965721486773	-37.5971568045007	0.305131836947808	-0.0178050607625138	20.9088023204465	0.381870918508003	0.38480097902861	0.378750300981424	-0.474175731279426	-0.46718783701028	-0.481618084886621	-0.471832864747255	-0.464866682042292	-0.477728723028605	0.000329050136823207	0.000804886557960875	0.000804685953444682
162	12.1639532432449	0.3	-37.5746453279606	-38.7832487644899	-36.3660418914312	0.382880807885559	-14.8541755041342	-15.2557983844043	-14.4525526238641	0.25	0.16	0.39	-24.4210737888726	-23.7781666300836	-23.1352594712946	-57.9213777732916	-56.396544396213	-54.8717110191344	-57.7691455004991	-56.2529181863555	-54.7481782881025	-37.5746453279606	0.311995418909832	-0.225853292934929	20.4411546535986	0.381870918508003	0.38480097902861	0.378750300981424	-0.474175731279426	-0.46718783701028	-0.481618084886621	-0.471832864747255	-0.464866682042292	-0.477728723028605	0.000329050136823207	0.000804886557960875	0.000804685953444682
162	12.1639532432449	0.3	-37.5583391377842	-38.76922360071	-36.3474546748584	0.389964595316633	-15.0102386462186	-15.4100634158748	-14.6104138765624	0.25	0.16	0.38	-24.8846598454247	-24.2390101084858	-23.593360371547	-59.5447450949925	-57.9998154377064	-56.4548857804204	-59.5676063111271	-58.0462364794266	-56.4893889878042	-37.5583391377842	0.305357795312474	0.024909139013092	20.9793366504045	0.381870918508003	0.38480097902861	0.378750300981424	-0.474175731279426	-0.46718783701028	-0.481618084886621	-0.471832864747255	-0.464866682042292	-0.477728723028605	0.000329050136823207	0.000804886557960875	0.000804685953444682
162	12.1639532432449	0.3	-37.5539294863024	-38.7737816850455	-36.3340772875593	0.386459214606787	-14.9750735304426	-15.3769161690982	-14.573230891787	0.25	0.16	0.38	-24.9222262666814	-24.2709374741795	-23.6196486816775	-59.8573609742672	-58.2931175582045	-56.7288741421417	-59.8534040284684	-58.2636933739304	-56.7200463134457	-37.5539294863024	0.306528395904905	-0.0146029538352593	20.8552086422147	0.381870918508003	0.38480097902861	0.378750300981424	-0.474175731279426	-0.46718783701028	-0.481618084886621	-0.471832864747255	-0.464866682042292	-0.477728723028605	0.000329050136823207	0.000804886557960875	0.000804685953444682
162	12.1639532432449	0.3	-37.5419657305764	-38.7593226262324	-36.3246088349204	0.385090864329642	-14.9618864113538	-15.3645361170327	-14.5592367056749	0.25	0.16	0.39	-24.5090467983702	-23.8667520746854	-23.2244573510007	-57.92589728007	-56.4078660610766	-54.8898348420832	-57.8677780276337	-56.3548008148954	-54.8226152190008	-37.5419657305764	0.312855341373851	0.0825466867545933	20.7073869979802	0.381870918508003	0.38480097902861	0.378750300981424	-0.474175731279426	-0.46718783701028	-0.481618084886621	-0.471832864747255	-0.464866682042292	-0.477728723028605	0.000329050136823207	0.000804886557960875	0.000804685953444682
162	12.1639532432449	0.3	-37.5370415008279	-38.7647231077512	-36.3093598939047	0.37620202919067	-14.534227480771	-14.9328120973611	-14.1356428641808	0.25	0.16	0.39	-24.0070562858825	-23.3662631611329	-22.7254700363833	-57.1867333703865	-55.6603127574527	-54.133892144519	-57.0407121822856	-55.5062359425093	-54.0106228886105	-37.5370415008279	0.309021547076681	-0.233266597805917	20.5877312895932	0.381870918508003	0.38480097902861	0.378750300981424	-0.474175731279426	-0.46718783701028	-0.481618084886621	-0.471832864747255	-0.464866682042292	-0.477728723028605	0.000329050136823207	0.000804886557960875	0.000804685953444682
162	12.1639532432449	0.3	-37.531186311665	-38.7573051055119	-36.3050675178181	0.381229112159391	-14.7237255409873	-15.1232163469174	-14.3242347350572	0.25	0.16	0.39	-24.4112612884887	-23.7664199913597	-23.1215786942307	-58.3872337085471	-56.844892283602	-55.302550858657	-58.240180769179	-56.7171635910646	-55.1949354182271	-37.531186311665	0.307605780344814	0.255351141696323	21.1285282768702	0.381870918508003	0.38480097902861	0.378750300981424	-0.474175731279426	-0.46718783701028	-0.481618084886621	-0.471832864747255	-0.464866682042292	-0.477728723028605	0.000329050136823207	0.000804886557960875	0.000804685953444682
162	12.1639532432449	0.3	-37.5264958277345	-38.756291067262	-36.296700588207	0.378092266752254	-14.7692709367223	-15.1726750356056	-14.365866837839	0.25	0.16	0.38	-24.5660708132333	-23.9129194318019	-23.2597680503705	-58.9404794179295	-57.3733970852794	-55.8063147526294	-58.8985623578019	-57.3173670152423	-55.7288846015759	-37.5264958277345	0.305835664515216	-0.168425119344829	20.7572519329956	0.381870918508003	0.38480097902861	0.378750300981424	-0.474175731279426	-0.46718783701028	-0.481618084886621	-0.471832864747255	-0.464866682042292	-0.477728723028605	0.000329050136823207	0.000804886557960875	0.000804685953444682
162	12.1639532432449	0.3	-37.5165195625561	-38.7411207912979	-36.2919183338143	0.383843796142679	-14.9210513163604	-15.3236614870585	-14.5184411456622	0.25	0.16	0.39	-24.4601784272065	-23.8175176231811	-23.1748568191558	-57.8490886617633	-56.3291757166415	-54.8092627715197	-57.817408385853	-56.297829344062	-54.761251491624	-37.5165195625561	0.310781254965232	-0.045267458818408	20.6466282840672	0.381870918508003	0.38480097902861	0.378750300981424	-0.474175731279426	-0.46718783701028	-0.481618084886621	-0.471832864747255	-0.464866682042292	-0.477728723028605	0.000329050136823207	0.000804886557960875	0.000804685953444682
162	12.1639532432449	0.3	-37.5151681903496	-38.7262229702847	-36.3041134104146	0.396819854659038	-15.3815656014858	-15.7854383331861	-14.9776928697854	0.26	0.16	0.39	-25.1158937179059	-24.4732999304644	-23.8307061430229	-59.2080043221617	-57.6931589349515	-56.1783135477414	-59.0868297542062	-57.5781847987043	-56.0725313333751	-37.5151681903496	0.313403078952904	-0.241601858822316	20.3678149080838	0.381870918508003	0.38480097902861	0.378750300981424	-0.474175731279426	-0.46718783701028	-0.481618084886621	-0.471832864747255	-0.464866682042292	-0.477728723028605	0.000329050136823207	0.000804886557960875	0.000804685953444682
162	12.1639532432449	0.3	-37.4988918421464	-38.7044574457006	-36.2933262385923	0.386893794313644	-14.6455044214281	-15.038143458737	-14.2528653841192	0.25	0.16	0.39	-24.2484391386021	-23.6153234999763	-22.9822078613505	-57.9359687572541	-56.423287151255	-54.9106055452559	-57.7547525383948	-56.2623616859136	-54.7494720260068	-37.4988918421464	0.309559254754683	-0.0715565379786189	20.7658015060298	0.381870918508003	0.38480097902861	0.378750300981424	-0.474175731279426	-0.46718783701028	-0.481618084886621	-0.471832864747255	-0.464866682042292	-0.477728723028605	0.000329050136823207	0.000804886557960875	0.000804685953444682
162	12.1639532432449	0.3	-37.4695101569872	-38.6835707335991	-36.2554495803754	0.385492971944202	-14.776911549339	-15.1742458302453	-14.3795772684327	0.25	0.16	0.38	-24.5600861078367	-23.9169856689864	-23.2738852301361	-58.9052820817772	-57.3628602600026	-55.8204384382279	-58.9548961600804	-57.3888011456072	-55.8223557374879	-37.4695101569872	0.306691308457016	-0.00374116802457049	20.8874550410089	0.381870918508003	0.38480097902861	0.378750300981424	-0.474175731279426	-0.46718783701028	-0.481618084886621	-0.471832864747255	-0.464866682042292	-0.477728723028605	0.000329050136823207	0.000804886557960875	0.000804685953444682
162	12.1639532432449	0.3	-37.4690651551247	-38.6804463721467	-36.2576839381027	0.388610573008123	-14.8102965446625	-15.2059204977598	-14.4146725915652	0.25	0.16	0.39	-24.5194543493382	-23.8815131303964	-23.2435719114546	-58.5846617406961	-57.0604202143685	-55.536178688041	-58.5139440456357	-56.9814892454253	-55.4707132127156	-37.4690651551247	0.309925878602195	0.0747013964651667	20.8848125429077	0.381870918508003	0.38480097902861	0.378750300981424	-0.474175731279426	-0.46718783701028	-0.481618084886621	-0.471832864747255	-0.464866682042292	-0.477728723028605	0.000329050136823207	0.000804886557960875	0.000804685953444682
162	12.1639532432449	0.3	-37.465217386713	-38.6950451264712	-36.2353896469547	0.384452867269991	-14.9426240413993	-15.3452976268809	-14.5399504559177	0.25	0.16	0.39	-24.5632750236243	-23.9187139166696	-23.2741528097148	-58.2561041847657	-56.7274147504744	-55.1987253161831	-58.1829034287066	-56.6554872897511	-55.0950359857859	-37.465217386713	0.309593077639999	0.0689100356533437	20.8132474708641	0.381870918508003	0.38480097902861	0.378750300981424	-0.474175731279426	-0.46718783701028	-0.481618084886621	-0.471832864747255	-0.464866682042292	-0.477728723028605	0.000329050136823207	0.000804886557960875	0.000804685953444682
162	12.1639532432449	0.3	-37.4503263862018	-38.6578771558881	-36.2427756165155	0.391134325842444	-14.8255178169795	-15.2194530440517	-14.4315825899073	0.25	0.16	0.38	-24.4971959088538	-23.8631186916861	-23.2290414745184	-58.4249832721985	-56.9127305660464	-55.4004778598942	-58.3585275716532	-56.8486524770337	-55.3962419186627	-37.4503263862018	0.308574182442473	0.111107317510418	20.9750006312289	0.381870918508003	0.38480097902861	0.378750300981424	-0.474175731279426	-0.46718783701028	-0.481618084886621	-0.471832864747255	-0.464866682042292	-0.477728723028605	0.000329050136823207	0.000804886557960875	0.000804685953444682
162	12.1639532432449	0.3	-37.4478027596139	-38.6686873188707	-36.2269182003571	0.378456965416487	-14.5244414259881	-14.9208508384114	-14.1280320135648	0.25	0.16	0.39	-23.8475201743808	-23.2139516492037	-22.5803831240266	-56.472132040571	-54.9718097785948	-53.4714875166187	-56.3814388195658	-54.894178170041	-53.3802924677141	-37.4478027596139	0.31335240402457	0.196080896055701	20.7969424270747	0.381870918508003	0.38480097902861	0.378750300981424	-0.474175731279426	-0.46718783701028	-0.481618084886621	-0.471832864747255	-0.464866682042292	-0.477728723028605	0.000329050136823207	0.000804886557960875	0.000804685953444682
162	12.1639532432449	0.3	-37.4396241883351	-38.6521035053918	-36.2271448712784	0.379816874499063	-14.5448184854597	-14.9406390177553	-14.1489979531641	0.25	0.16	0.39	-24.0257696087168	-23.3892578166822	-22.7527460246476	-57.2460716786053	-55.729458464356	-54.2128452501066	-57.148020874155	-55.6291938930871	-54.1281570218485	-37.4396241883351	0.309829513789975	0.0690937135960766	20.8039533994945	0.381870918508003	0.38480097902861	0.378750300981424	-0.474175731279426	-0.46718783701028	-0.481618084886621	-0.471832864747255	-0.464866682042292	-0.477728723028605	0.000329050136823207	0.000804886557960875	0.000804685953444682
162	12.1639532432449	0.3	-37.4389993868504	-38.6691932881789	-36.2088054855219	0.379811748295096	-14.736654668337	-15.1377001658439	-14.3356091708301	0.25	0.16	0.39	-24.4602988780004	-23.8122682904459	-23.1642377028914	-58.5669381534456	-57.0153149483432	-55.4636917432408	-58.5657771571423	-56.9867168221185	-55.4231811984785	-37.4389993868504	0.307607644697444	0.0284073272323453	20.9001521871273	0.381870918508003	0.38480097902861	0.378750300981424	-0.474175731279426	-0.46718783701028	-0.481618084886621	-0.471832864747255	-0.464866682042292	-0.477728723028605	0.000329050136823207	0.000804886557960875	0.000804685953444682
162	12.1639532432449	0.3	-37.423478778735	-38.6324692777062	-36.2144882797637	0.387523396385727	-14.8552619094366	-15.2529964139926	-14.4575274048806	0.25	0.16	0.38	-24.6534583532891	-24.0105990240401	-23.367739694791	-59.0461325706316	-57.5064557985067	-55.9667790263819	-58.9882070845114	-57.4509711147559	-55.9219867950863	-37.423478778735	0.308010334404037	-0.110090259856222	20.7908083306422	0.381870918508003	0.38480097902861	0.378750300981424	-0.474175731279426	-0.46718783701028	-0.481618084886621	-0.471832864747255	-0.464866682042292	-0.477728723028605	0.000329050136823207	0.000804886557960875	0.000804685953444682
162	12.1639532432449	0.3	-37.4135193775022	-38.638554471954	-36.1884842830503	0.391307183784458	-15.065280415336	-15.465441236212	-14.66511959446	0.25	0.16	0.38	-24.8509102264795	-24.2079049294526	-23.5648996324256	-59.1669445388858	-57.636028431561	-56.1051123242361	-59.16878800621	-57.6375199319316	-56.0798665749928	-37.4135193775022	0.30859992400565	-0.0957081437571444	20.692993690233	0.381870918508003	0.38480097902861	0.378750300981424	-0.474175731279426	-0.46718783701028	-0.481618084886621	-0.471832864747255	-0.464866682042292	-0.477728723028605	0.000329050136823207	0.000804886557960875	0.000804685953444682
162	12.1639532432449	0.3	-37.3984530100371	-38.6136960066239	-36.1832100134502	0.386438022448559	-14.8052700779522	-15.2025739483708	-14.4079662075336	0.25	0.16	0.39	-24.5319322103774	-23.8908150121234	-23.2496978138693	-58.6578341535703	-57.1248710764802	-55.5919079993901	-58.5232937117276	-56.990280783536	-55.4762485059345	-37.3984530100371	0.308141880586115	0.000466962734203188	20.8751409907441	0.381870918508003	0.38480097902861	0.378750300981424	-0.474175731279426	-0.46718783701028	-0.481618084886621	-0.471832864747255	-0.464866682042292	-0.477728723028605	0.000329050136823207	0.000804886557960875	0.000804685953444682
162	12.1639532432449	0.3	-37.3947671433938	-38.605850446585	-36.1836838402027	0.384139988470719	-14.9365794219068	-15.339356330009	-14.5338025138045	0.25	0.16	0.39	-24.6890275437937	-24.0407493524405	-23.3924711610872	-58.8796852632406	-57.3336374976008	-55.787589731961	-58.8017777823528	-57.2405956145243	-55.6845965887747	-37.3947671433938	0.311205328213518	-0.113768672202541	20.5629638205701	0.381870918508003	0.38480097902861	0.378750300981424	-0.474175731279426	-0.46718783701028	-0.481618084886621	-0.471832864747255	-0.464866682042292	-0.477728723028605	0.000329050136823207	0.000804886557960875	0.000804685953444682
162	12.1639532432449	0.3	-37.3519511232529	-38.5725115116158	-36.1313907348901	0.384267532571408	-14.7701855136605	-15.1683681331426	-14.3720028941783	0.25	0.16	0.39	-24.3608693907808	-23.7213757615558	-23.0818821323309	-57.9697464023246	-56.4479910446894	-54.9262356870543	-57.7797382302568	-56.2891989172142	-54.7601417422365	-37.3519511232529	0.308898711796935	-0.171000019440054	20.6603356155055	0.381870918508003	0.38480097902861	0.378750300981424	-0.474175731279426	-0.46718783701028	-0.481618084886621	-0.471832864747255	-0.464866682042292	-0.477728723028605	0.000329050136823207	0.000804886557960875	0.000804685953444682
162	12.1639532432449	0.3	-37.3397263470655	-38.5533207863277	-36.1261319078034	0.384878622966952	-14.9296044351063	-15.3315654961983	-14.5276433740142	0.25	0.16	0.38	-24.7876980345842	-24.1378172767136	-23.4879365188431	-59.3853046767828	-57.8283482076555	-56.2713917385281	-59.3453906974055	-57.7892475254066	-56.243271628826	-37.3397263470655	0.309420682963622	0.0440047540242126	20.8486178014833	0.381870918508003	0.38480097902861	0.378750300981424	-0.474175731279426	-0.46718783701028	-0.481618084886621	-0.471832864747255	-0.464866682042292	-0.477728723028605	0.000329050136823207	0.000804886557960875	0.000804685953444682
162	12.1639532432449	0.3	-37.315617833679	-38.5173984327926	-36.1138372345654	0.381496447865473	-14.7819867413547	-15.1828311463525	-14.3811423363569	0.25	0.16	0.38	-24.4689377801564	-23.822929357164	-23.1769209341716	-58.4318004813098	-56.8891329727861	-55.3464654642623	-58.5012752065283	-56.9186083722651	-55.362922946134	-37.315617833679	0.309444286980407	-0.0115451531052502	20.7568478978678	0.381870918508003	0.38480097902861	0.378750300981424	-0.474175731279426	-0.46718783701028	-0.481618084886621	-0.471832864747255	-0.464866682042292	-0.477728723028605	0.000329050136823207	0.000804886557960875	0.000804685953444682
162	12.1639532432449	0.3	-37.3045875374898	-38.5051953615435	-36.103979713436	0.396251855464245	-15.2996980109073	-15.7018982057797	-14.8974978160348	0.25	0.16	0.39	-25.1953209716138	-24.5499491272768	-23.9045772829397	-59.901674068868	-58.3673076713826	-56.8329412738972	-59.8071718065534	-58.2784818536325	-56.7411604892922	-37.3045875374898	0.310165896643628	-0.0489527329686846	20.674036760876	0.381870918508003	0.38480097902861	0.378750300981424	-0.474175731279426	-0.46718783701028	-0.481618084886621	-0.471832864747255	-0.464866682042292	-0.477728723028605	0.000329050136823207	0.000804886557960875	0.000804685953444682
162	12.1639532432449	0.3	-37.293967974406	-38.5001479000135	-36.0877880487985	0.392827969737015	-14.8691271918854	-15.2628198554245	-14.4754345283463	0.25	0.16	0.39	-24.615645489971	-23.9807039045052	-23.3457623190395	-58.8252566487755	-57.3079045347625	-55.7905524207496	-58.7133687928309	-57.2029618320323	-55.7062446450068	-37.293967974406	0.308717393168082	-0.04169498310178	20.7835056650159	0.381870918508003	0.38480097902861	0.378750300981424	-0.474175731279426	-0.46718783701028	-0.481618084886621	-0.471832864747255	-0.464866682042292	-0.477728723028605	0.000329050136823207	0.000804886557960875	0.000804685953444682
162	12.1639532432449	0.3	-37.286645813411	-38.5038489215457	-36.0694427052763	0.368714293861833	-14.5469068983538	-14.9522808309199	-14.1415329657878	0.25	0.16	0.39	-23.9395983287961	-23.2905676405464	-22.6415369522966	-56.7898888897776	-55.2502481587373	-53.710607427697	-56.7309036403604	-55.1854214661922	-53.6192636177292	-37.286645813411	0.312444973094221	0.219023359929936	20.8344996299364	0.381870918508003	0.38480097902861	0.378750300981424	-0.474175731279426	-0.46718783701028	-0.481618084886621	-0.471832864747255	-0.464866682042292	-0.477728723028605	0.000329050136823207	0.000804886557960875	0.000804685953444682
162	12.1639532432449	0.3	-37.2853622331774	-38.4975202555927	-36.073204210762	0.382628366414697	-14.5250468986023	-14.9179807679654	-14.1321130292393	0.25	0.16	0.39	-24.0271439986285	-23.39427827719	-22.7614125557515	-57.3406391540253	-55.8303087973242	-54.3199784406231	-57.1352594214957	-55.6325408124578	-54.1423291807019	-37.2853622331774	0.308365555582887	0.0527171501537085	20.9202623685349	0.381870918508003	0.38480097902861	0.378750300981424	-0.474175731279426	-0.46718783701028	-0.481618084886621	-0.471832864747255	-0.464866682042292	-0.477728723028605	0.000329050136823207	0.000804886557960875	0.000804685953444682
162	12.1639532432449	0.3	-37.2818471488991	-38.4970944409775	-36.0665998568208	0.389543229725742	-15.056595582873	-15.4580105673906	-14.6551805983554	0.25	0.16	0.39	-25.0269207285627	-24.3770194393261	-23.7271181500896	-60.0434009124515	-58.4841885712139	-56.9249762299764	-59.8885088252563	-58.3449255985771	-56.7864830560064	-37.2818471488991	0.30771731449728	-0.0858236026480271	20.8158548299695	0.381870918508003	0.38480097902861	0.378750300981424	-0.474175731279426	-0.46718783701028	-0.481618084886621	-0.471832864747255	-0.464866682042292	-0.477728723028605	0.000329050136823207	0.000804886557960875	0.000804685953444682
162	12.1639532432449	0.3	-37.2275269006232	-38.4465278075364	-36.00852599371	0.37780182249067	-14.6397643476382	-15.03987820884	-14.2396504864365	0.25	0.16	0.39	-24.1565733049259	-23.5139231661264	-22.871273027327	-57.4885528082004	-55.9591543303942	-54.429755852588	-57.4686980207857	-55.9625253791592	-54.4481302996413	-37.2275269006232	0.311531441144732	-0.0741583970884958	20.5440394003312	0.381870918508003	0.38480097902861	0.378750300981424	-0.474175731279426	-0.46718783701028	-0.481618084886621	-0.471832864747255	-0.464866682042292	-0.477728723028605	0.000329050136823207	0.000804886557960875	0.000804685953444682
162	12.1639532432449	0.3	-37.2038352300926	-38.4219194773744	-35.9857509828107	0.375491963834144	-14.5292193595587	-14.9282701182183	-14.1301686008992	0.25	0.16	0.39	-23.9836186478579	-23.3425074446817	-22.7013962415056	-57.092105689862	-55.565964488732	-54.039823287602	-57.0097753947642	-55.4499398220685	-53.9827384806157	-37.2038352300926	0.310588508586225	0.0502459474807959	20.8066257117976	0.381870918508003	0.38480097902861	0.378750300981424	-0.474175731279426	-0.46718783701028	-0.481618084886621	-0.471832864747255	-0.464866682042292	-0.477728723028605	0.000329050136823207	0.000804886557960875	0.000804685953444682
162	12.1639532432449	0.3	-37.1720310988998	-38.3925112982663	-35.9515508995334	0.378778302656212	-14.7915347537645	-15.1949582299671	-14.388111277562	0.25	0.16	0.39	-24.5683488438835	-23.916063490732	-23.2637781375805	-58.8634877022081	-57.3006724268494	-55.7378571514907	-58.8140078475662	-57.2443961239874	-55.6613318759946	-37.1720310988998	0.306753577780008	0.092560368530983	20.9664115007063	0.381870918508003	0.38480097902861	0.378750300981424	-0.474175731279426	-0.46718783701028	-0.481618084886621	-0.471832864747255	-0.464866682042292	-0.477728723028605	0.000329050136823207	0.000804886557960875	0.000804685953444682
162	12.1639532432449	0.3	-37.1592310567148	-38.3667625409459	-35.9516995724838	0.379713895644777	-14.6539464596474	-15.0528239688383	-14.2550689504565	0.25	0.16	0.38	-24.1996140414354	-23.5583601616179	-22.9171062818003	-57.6445021403545	-56.1170083305622	-54.58951452077	-57.5873412351713	-56.0628204038282	-54.525434535796	-37.1592310567148	0.307865542696178	-0.00032550568207835	20.8483983968392	0.381870918508003	0.38480097902861	0.378750300981424	-0.474175731279426	-0.46718783701028	-0.481618084886621	-0.471832864747255	-0.464866682042292	-0.477728723028605	0.000329050136823207	0.000804886557960875	0.000804685953444682
162	12.1639532432449	0.3	-37.1585850361323	-38.3684340571245	-35.9487360151401	0.387681972772564	-14.9221063700514	-15.3214971352432	-14.5227156048595	0.25	0.16	0.39	-24.6746479486004	-24.0314453661085	-23.3882427836166	-58.8800894853834	-57.3452418274454	-55.8103941695074	-58.8338459777342	-57.2827143511825	-55.7822467719409	-37.1585850361323	0.308877947152775	0.222564074196206	21.0090875636958	0.381870918508003	0.38480097902861	0.378750300981424	-0.474175731279426	-0.46718783701028	-0.481618084886621	-0.471832864747255	-0.464866682042292	-0.477728723028605	0.000329050136823207	0.000804886557960875	0.000804685953444682
162	12.1639532432449	0.3	-37.1362927023751	-38.3394390322765	-35.9331463724737	0.383467209473821	-14.702123793789	-15.099142725471	-14.3051048621071	0.25	0.16	0.38	-24.3732196307411	-23.7323468477372	-23.0914740647333	-58.2982291794037	-56.7653275379939	-55.2324258965841	-58.2893421340504	-56.7751773139704	-55.2181704891427	-37.1362927023751	0.308942302720574	-0.0834530187825489	20.7231242011871	0.381870918508003	0.38480097902861	0.378750300981424	-0.474175731279426	-0.46718783701028	-0.481618084886621	-0.471832864747255	-0.464866682042292	-0.477728723028605	0.000329050136823207	0.000804886557960875	0.000804685953444682
162	12.1639532432449	0.3	-37.1123961053951	-38.3249852660784	-35.8998069447119	0.376076944555348	-14.5409611623659	-14.9398367385442	-14.1420855861876	0.25	0.16	0.39	-24.0319764802225	-23.3903517668465	-22.7487270534706	-57.2789254809309	-55.7496474303124	-54.2203693796939	-57.1881435266179	-55.6540880704874	-54.0923235303748	-37.1123961053951	0.311458312718758	-0.166511677577018	20.6009937166617	0.381870918508003	0.38480097902861	0.378750300981424	-0.474175731279426	-0.46718783701028	-0.481618084886621	-0.471832864747255	-0.464866682042292	-0.477728723028605	0.000329050136823207	0.000804886557960875	0.000804685953444682
162	12.1639532432449	0.3	-37.0935698688541	-38.2961890601613	-35.8909506775469	0.389105425268642	-14.8713315060029	-15.2681724862802	-14.4744905257255	0.25	0.16	0.39	-24.5596382069357	-23.9212991450699	-23.2829600832041	-58.5353888914644	-57.0139729440431	-55.4925569966219	-58.4961426182533	-56.9751736436217	-55.4693087763868	-37.0935698688541	0.310713571897442	-0.0109694325632807	20.7343743823644	0.381870918508003	0.38480097902861	0.378750300981424	-0.474175731279426	-0.46718783701028	-0.481618084886621	-0.471832864747255	-0.464866682042292	-0.477728723028605	0.000329050136823207	0.000804886557960875	0.000804685953444682
162	12.1639532432449	0.3	-37.0457169976141	-38.2605532684647	-35.8308807267634	0.375213898357879	-14.6378607049464	-15.0401338117279	-14.2355875981649	0.25	0.16	0.39	-24.2541040066839	-23.6053881180418	-22.9566722293998	-57.9554539100952	-56.4053400087703	-54.8552261074455	-57.8042626587943	-56.2429362899808	-54.6873681744915	-37.0457169976141	0.310813766727907	-0.0246859018901542	20.7216617577248	0.381870918508003	0.38480097902861	0.378750300981424	-0.474175731279426	-0.46718783701028	-0.481618084886621	-0.471832864747255	-0.464866682042292	-0.477728723028605	0.000329050136823207	0.000804886557960875	0.000804685953444682
162	12.1639532432449	0.3	-37.0378748021515	-38.2487569143187	-35.8269926899844	0.380017744221547	-14.9108646238914	-15.3164737213327	-14.50525552645	0.25	0.16	0.39	-24.4940177420453	-23.8453699782179	-23.1967222143905	-58.0368118415064	-56.4998876579313	-54.9629634743562	-58.0414006358004	-56.5249375997159	-54.9598889860884	-37.0378748021515	0.31211239185102	-0.273418339207708	20.3081999569725	0.381870918508003	0.38480097902861	0.378750300981424	-0.474175731279426	-0.46718783701028	-0.481618084886621	-0.471832864747255	-0.464866682042292	-0.477728723028605	0.000329050136823207	0.000804886557960875	0.000804685953444682
162	12.1639532432449	0.3	-37.0025738109536	-38.2087448487428	-35.7964027731643	0.379215177002568	-14.5075567802769	-14.9028679966837	-14.1122455638701	0.25	0.16	0.38	-24.0072402055554	-23.3704277926467	-22.733615379738	-57.3038653619419	-55.7838317196872	-54.2637980774325	-57.2644396708847	-55.733712078101	-54.2347880967357	-37.0025738109536	0.308550478345773	0.158290490453533	20.9945435378186	0.381870918508003	0.38480097902861	0.378750300981424	-0.474175731279426	-0.46718783701028	-0.481618084886621	-0.471832864747255	-0.464866682042292	-0.477728723028605	0.000329050136823207	0.000804886557960875	0.000804685953444682
162	12.1639532432449	0.3	-37.0002900842354	-38.2038337255447	-35.7967464429261	0.387047952376224	-14.7392420875968	-15.1342658152527	-14.344218359941	0.25	0.16	0.39	-24.33079897897	-23.6957339532301	-23.0606689274902	-57.9576046310433	-56.4448368954399	-54.9320691598366	-57.8476881468256	-56.335234081601	-54.8259018675884	-37.0002900842354	0.310146757626292	-0.0389362271905932	20.7381927140584	0.381870918508003	0.38480097902861	0.378750300981424	-0.474175731279426	-0.46718783701028	-0.481618084886621	-0.471832864747255	-0.464866682042292	-0.477728723028605	0.000329050136823207	0.000804886557960875	0.000804685953444682
162	12.1639532432449	0.3	-36.9880651105594	-38.1794838088244	-35.7966464122943	0.389423662923705	-14.9159128786545	-15.3136771968829	-14.5181485604261	0.25	0.16	0.39	-24.5648934200892	-23.9268338633954	-23.2887743067016	-58.3849009043314	-56.8683853082098	-55.3518697120882	-58.2720567909468	-56.7617775817559	-55.288909712237	-36.9880651105594	0.309502628458206	-0.103838278695171	20.6924155394817	0.381870918508003	0.38480097902861	0.378750300981424	-0.474175731279426	-0.46718783701028	-0.481618084886621	-0.471832864747255	-0.464866682042292	-0.477728723028605	0.000329050136823207	0.000804886557960875	0.000804685953444682
162	12.1639532432449	0.3	-36.9563443407866	-38.1708113242802	-35.7418773572929	0.372089738672373	-14.5994625680137	-15.0033673363312	-14.1955577996962	0.25	0.16	0.38	-24.1280414480433	-23.4784918654353	-22.8289422828274	-57.4931252679085	-55.9453562290906	-54.3975871902728	-57.5653918699114	-56.0192608384878	-54.4820640101558	-36.9563443407866	0.307539966727442	-0.1074385775359	20.7038351580666	0.381870918508003	0.38480097902861	0.378750300981424	-0.474175731279426	-0.46718783701028	-0.481618084886621	-0.471832864747255	-0.464866682042292	-0.477728723028605	0.000329050136823207	0.000804886557960875	0.000804685953444682
162	12.1639532432449	0.3	-36.9244462635749	-38.1166654102502	-35.7322271168996	0.384746289227841	-14.6202756484049	-15.014018452287	-14.2265328445227	0.25	0.16	0.39	-24.106370426885	-23.4741805895362	-22.8419907521874	-57.3482696400133	-55.8443106194748	-54.3403515989363	-57.1503500743348	-55.6895023751167	-54.1546940281478	-36.9244462635749	0.311945468248689	-0.0576248086003548	20.6766757490305	0.381870918508003	0.38480097902861	0.378750300981424	-0.474175731279426	-0.46718783701028	-0.481618084886621	-0.471832864747255	-0.464866682042292	-0.477728723028605	0.000329050136823207	0.000804886557960875	0.000804685953444682
162	12.1639532432449	0.3	-36.9158258970694	-38.1124217810717	-35.7192300130672	0.386988825209256	-14.7138645756747	-15.1082573103421	-14.3194718410074	0.25	0.16	0.39	-24.3087888180833	-23.6742212765408	-23.0396537349983	-57.9529025711407	-56.440073973014	-54.9272453748872	-57.8836210865891	-56.3590091405807	-54.8787656451031	-36.9158258970694	0.309840175022822	0.0762669323912413	20.811476501824	0.381870918508003	0.38480097902861	0.378750300981424	-0.474175731279426	-0.46718783701028	-0.481618084886621	-0.471832864747255	-0.464866682042292	-0.477728723028605	0.000329050136823207	0.000804886557960875	0.000804685953444682
162	12.1639532432449	0.3	-36.8772371832277	-38.0675106160125	-35.686963750443	0.379647328531426	-14.6448932883025	-15.0435807094991	-14.2462058671059	0.25	0.16	0.39	-24.107227365682	-23.4683337075681	-22.8294400494542	-57.2387846499354	-55.7218330753611	-54.2048815007869	-57.1970662388011	-55.6747612501313	-54.1620910510645	-36.8772371832277	0.312954602793775	0.00546855643596242	20.6357215210787	0.381870918508003	0.38480097902861	0.378750300981424	-0.474175731279426	-0.46718783701028	-0.481618084886621	-0.471832864747255	-0.464866682042292	-0.477728723028605	0.000329050136823207	0.000804886557960875	0.000804685953444682
162	12.1639532432449	0.3	-36.8581312988347	-38.045069808348	-35.6711927893214	0.384484717974518	-14.7755127267025	-15.1736562055766	-14.3773692478284	0.25	0.16	0.39	-24.3979695437646	-23.7577881438427	-23.1176067439208	-58.1268645548044	-56.6016664248118	-55.0764682948192	-57.9765408910684	-56.4574142985866	-54.9165989701787	-36.8581312988347	0.310913006265597	-0.0132439941456216	20.7695058090811	0.381870918508003	0.38480097902861	0.378750300981424	-0.474175731279426	-0.46718783701028	-0.481618084886621	-0.471832864747255	-0.464866682042292	-0.477728723028605	0.000329050136823207	0.000804886557960875	0.000804685953444682
162	12.1639532432449	0.3	-36.8560906954692	-38.0514105547132	-35.6607708362252	0.387271298064217	-14.8610772231232	-15.2591788160987	-14.4629756301478	0.25	0.16	0.39	-24.5794903107806	-23.9382281324436	-23.2969659541066	-58.6655958319475	-57.1350503527301	-55.6045048735127	-58.5058592955117	-56.960183419538	-55.4275377044117	-36.8560906954692	0.309714184909208	0.101110455952318	20.9342504643467	0.381870918508003	0.38480097902861	0.378750300981424	-0.474175731279426	-0.46718783701028	-0.481618084886621	-0.471832864747255	-0.464866682042292	-0.477728723028605	0.000329050136823207	0.000804886557960875	0.000804685953444682
162	12.1639532432449	0.3	-36.8202416052816	-38.0158379052091	-35.624645305354	0.392337628084165	-15.0491422026549	-15.4480110379115	-14.6502733673983	0.25	0.16	0.39	-24.9227559066917	-24.2792484289012	-23.6357409511106	-59.5796353912833	-58.0412846149138	-56.5029338385443	-59.4609600671445	-57.9504610615905	-56.4171964350109	-36.8202416052816	0.30980884459544	-0.0902372798328088	20.7012645383731	0.381870918508003	0.38480097902861	0.378750300981424	-0.474175731279426	-0.46718783701028	-0.481618084886621	-0.471832864747255	-0.464866682042292	-0.477728723028605	0.000329050136823207	0.000804886557960875	0.000804685953444682
162	12.1639532432449	0.3	-36.8165397406836	-38.0236420177881	-35.6094374635792	0.381457317554602	-14.6447902314067	-15.0419471977308	-14.2476332650826	0.25	0.16	0.39	-24.1167499711401	-23.4799883118796	-22.8432266526192	-57.2904337122605	-55.7777775013687	-54.265121290477	-57.2286994645295	-55.6734631239405	-54.1858099169119	-36.8165397406836	0.31011590898973	0.127629426240559	20.8909470656632	0.381870918508003	0.38480097902861	0.378750300981424	-0.474175731279426	-0.46718783701028	-0.481618084886621	-0.471832864747255	-0.464866682042292	-0.477728723028605	0.000329050136823207	0.000804886557960875	0.000804685953444682
162	12.1639532432449	0.3	-36.7742991390016	-37.9607625773295	-35.5878357006737	0.39785901306314	-14.9926927972078	-15.3855016841386	-14.599883910277	0.25	0.16	0.38	-24.8550563731163	-24.2204792739118	-23.5859021747074	-59.4983768030648	-57.9793173894679	-56.4602579758711	-59.4950905882319	-57.9378785042589	-56.3980552415419	-36.7742991390016	0.307186441659112	-0.102300714578222	20.8681893615783	0.381870918508003	0.38480097902861	0.378750300981424	-0.474175731279426	-0.46718783701028	-0.481618084886621	-0.471832864747255	-0.464866682042292	-0.477728723028605	0.000329050136823207	0.000804886557960875	0.000804685953444682
162	12.1639532432449	0.3	-36.7133390950364	-37.899137329738	-35.5275408603349	0.378391608456672	-14.6087130734759	-15.0074778718138	-14.2099482751379	0.25	0.16	0.39	-24.0179049020762	-23.3797233843966	-22.741541866717	-56.9516500799264	-55.438383596836	-53.9251171137456	-56.8955490505087	-55.3382135304191	-53.8455658432869	-36.7133390950364	0.312614166566713	-0.0382328400260655	20.5835585909489	0.381870918508003	0.38480097902861	0.378750300981424	-0.474175731279426	-0.46718783701028	-0.481618084886621	-0.471832864747255	-0.464866682042292	-0.477728723028605	0.000329050136823207	0.000804886557960875	0.000804685953444682
162	12.1639532432449	0.3	-36.6955552708796	-37.8915269690098	-35.4995835727494	0.37861553707737	-14.5426347086428	-14.9394069147766	-14.145862502509	0.25	0.16	0.38	-24.064558705826	-23.4254337324039	-22.7863087589819	-57.4369521274033	-55.9114975802987	-54.386043033194	-57.3864738145737	-55.8860581703303	-54.3857669638395	-36.6955552708796	0.308352974900652	-0.0922498543319781	20.7224801473561	0.381870918508003	0.38480097902861	0.378750300981424	-0.474175731279426	-0.46718783701028	-0.481618084886621	-0.471832864747255	-0.464866682042292	-0.477728723028605	0.000329050136823207	0.000804886557960875	0.000804685953444682
162	12.1639532432449	0.3	-36.6900788111357	-37.8879862602289	-35.4921713620424	0.395471213305493	-15.1902287970482	-15.5902035124639	-14.7902540816324	0.25	0.16	0.39	-24.9720269946088	-24.331356756883	-23.6906865191572	-59.265461723015	-57.7449757224508	-56.2244897218866	-59.152190601352	-57.5705286288789	-56.1032193135976	-36.6900788111357	0.310780646075717	-0.0596746186813054	20.6958610253801	0.381870918508003	0.38480097902861	0.378750300981424	-0.474175731279426	-0.46718783701028	-0.481618084886621	-0.471832864747255	-0.464866682042292	-0.477728723028605	0.000329050136823207	0.000804886557960875	0.000804685953444682
162	12.1639532432449	0.3	-36.6442476301915	-37.8445050422635	-35.4439902181194	0.387554882526849	-14.775185623348	-15.1707499291412	-14.3796213175548	0.25	0.16	0.39	-24.4562163878938	-23.8185415001665	-23.1808666124392	-58.4177618514508	-56.8945687647088	-55.3713756779669	-58.2001403669402	-56.6734290495176	-55.140490267216	-36.6442476301915	0.309022002075413	0.0372810599316377	20.8865453625114	0.381870918508003	0.38480097902861	0.378750300981424	-0.474175731279426	-0.46718783701028	-0.481618084886621	-0.471832864747255	-0.464866682042292	-0.477728723028605	0.000329050136823207	0.000804886557960875	0.000804685953444682
162	12.1639532432449	0.3	-36.620505620007	-37.8198152173176	-35.4211960226965	0.375176880524326	-14.6401423746122	-15.0425099531776	-14.2377747960469	0.25	0.16	0.39	-24.1830921704308	-23.5362259048191	-22.8893596392074	-57.6052893590783	-56.064422784011	-54.5235562089437	-57.5206945991152	-55.9586933505487	-54.4118334083844	-36.620505620007	0.311579825616224	0.22016211121854	20.9182179019934	0.381870918508003	0.38480097902861	0.378750300981424	-0.474175731279426	-0.46718783701028	-0.481618084886621	-0.471832864747255	-0.464866682042292	-0.477728723028605	0.000329050136823207	0.000804886557960875	0.000804685953444682
162	12.1639532432449	0.3	-36.5960241574922	-37.7938926190998	-35.3981556958847	0.372032552419783	-14.408386311221	-14.8070536037972	-14.0097190186449	0.25	0.16	0.39	-23.7152140372899	-23.0767021208688	-22.4381902044477	-56.2770146885281	-54.7618040544293	-53.2465934203305	-56.2036046531807	-54.6888512621996	-53.1674924928499	-36.5960241574922	0.311752243538275	-0.0520854131288528	20.6021481976182	0.381870918508003	0.38480097902861	0.378750300981424	-0.474175731279426	-0.46718783701028	-0.481618084886621	-0.471832864747255	-0.464866682042292	-0.477728723028605	0.000329050136823207	0.000804886557960875	0.000804685953444682
162	12.1639532432449	0.3	-36.5908670569978	-37.7945154617053	-35.3872186522904	0.384324558698779	-14.7980213689993	-15.1969063318331	-14.3991364061655	0.25	0.16	0.38	-24.5781956531333	-23.9330727284045	-23.2879498036757	-58.9034106993852	-57.3573272877639	-55.8112438761427	-58.814729993783	-57.3440521951818	-55.7475707790189	-36.5908670569978	0.308724809741739	-0.0474483283266736	20.8373632741703	0.381870918508003	0.38480097902861	0.378750300981424	-0.474175731279426	-0.46718783701028	-0.481618084886621	-0.471832864747255	-0.464866682042292	-0.477728723028605	0.000329050136823207	0.000804886557960875	0.000804685953444682
162	12.1639532432449	0.3	-36.5368152536508	-37.7218827561504	-35.3517477511511	0.382479075063905	-14.755835653997	-15.1551390247989	-14.3565322831951	0.25	0.16	0.39	-24.2452671688605	-23.6064596402277	-22.9676521115948	-57.4694486830863	-55.9552596981002	-54.4410707131142	-57.4848533451476	-55.940462273147	-54.4099587858164	-36.5368152536508	0.311391606043418	0.0579649174107034	20.7646088831049	0.381870918508003	0.38480097902861	0.378750300981424	-0.474175731279426	-0.46718783701028	-0.481618084886621	-0.471832864747255	-0.464866682042292	-0.477728723028605	0.000329050136823207	0.000804886557960875	0.000804685953444682
162	12.1639532432449	0.3	-36.5255516156077	-37.7255181048831	-35.3255851263322	0.382483043424108	-14.9722937221151	-15.3774511979891	-14.5671362462411	0.25	0.16	0.39	-24.7726520091854	-24.1199544307949	-23.4672568524043	-59.1330319062179	-57.5750240387611	-56.0170161713044	-59.1325818499312	-57.5804376184032	-55.9957713065619	-36.5255516156077	0.310913636793184	0.0403351728303087	20.7676971415688	0.381870918508003	0.38480097902861	0.378750300981424	-0.474175731279426	-0.46718783701028	-0.481618084886621	-0.471832864747255	-0.464866682042292	-0.477728723028605	0.000329050136823207	0.000804886557960875	0.000804685953444682
162	12.1639532432449	0.3	-36.4735313544769	-37.6600086183692	-35.2870540905846	0.389584274107058	-14.6618001132943	-15.0526559575787	-14.27094426901	0.25	0.16	0.39	-24.1218177591002	-23.4954729152084	-22.8691280713165	-57.2735404519769	-55.7863811047095	-54.2992217574422	-57.0751461559497	-55.582057336124	-54.1280647408604	-36.4735313544769	0.31094147428978	-0.06906494523163	20.697681732754	0.381870918508003	0.38480097902861	0.378750300981424	-0.474175731279426	-0.46718783701028	-0.481618084886621	-0.471832864747255	-0.464866682042292	-0.477728723028605	0.000329050136823207	0.000804886557960875	0.000804685953444682
162	12.1639532432449	0.3	-36.4529206964184	-37.6320389656996	-35.2738024271371	0.400657045886263	-15.1010360086191	-15.4943824457845	-14.7076895714537	0.25	0.16	0.39	-24.8539415925342	-24.2229897356824	-23.5920378788306	-59.0699264772564	-57.5703542803811	-56.0707820835059	-58.9247880969291	-57.4418014435239	-55.9084399294502	-36.4529206964184	0.312332365117988	0.0289816002348577	20.7726460312743	0.381870918508003	0.38480097902861	0.378750300981424	-0.474175731279426	-0.46718783701028	-0.481618084886621	-0.471832864747255	-0.464866682042292	-0.477728723028605	0.000329050136823207	0.000804886557960875	0.000804685953444682
162	12.1639532432449	0.3	-36.4317794967419	-37.6212385003681	-35.2423204931156	0.387306562839487	-14.9885258900481	-15.3900117704511	-14.5870400096452	0.25	0.16	0.39	-24.5901261806229	-23.9486329442238	-23.3071397078247	-58.2134671026355	-56.6948272575455	-55.1761874124556	-58.1110769123114	-56.6094120881321	-55.1110114624901	-36.4317794967419	0.31307958824224	0.021859055704843	20.6216807673725	0.381870918508003	0.38480097902861	0.378750300981424	-0.474175731279426	-0.46718783701028	-0.481618084886621	-0.471832864747255	-0.464866682042292	-0.477728723028605	0.000329050136823207	0.000804886557960875	0.000804685953444682
162	12.1639532432449	0.3	-36.3585412340847	-37.528243049704	-35.1888394184654	0.38415634697009	-14.6465144786221	-15.0414558970476	-14.2515730601966	0.25	0.16	0.39	-24.1451223488638	-23.5111472247943	-22.8771721007247	-57.4277392820606	-55.9198671077003	-54.4119949333399	-57.3937339750674	-55.9048719183742	-54.3831005390771	-36.3585412340847	0.312650190588602	0.178320877051137	20.8564409408209	0.381870918508003	0.38480097902861	0.378750300981424	-0.474175731279426	-0.46718783701028	-0.481618084886621	-0.471832864747255	-0.464866682042292	-0.477728723028605	0.000329050136823207	0.000804886557960875	0.000804685953444682
162	12.1639532432449	0.3	-36.2826340942794	-37.4611490098981	-35.1041191786607	0.389519735744135	-14.7568410561839	-15.1502838979775	-14.3633982143903	0.25	0.16	0.39	-24.5433250538157	-23.9059511523585	-23.2685772509013	-58.9189605542401	-57.388874159022	-55.8587877638039	-58.8621639016699	-57.3265312737574	-55.8179351032407	-36.2826340942794	0.308641009001267	-0.0810806123002127	20.7607709913974	0.381870918508003	0.38480097902861	0.378750300981424	-0.474175731279426	-0.46718783701028	-0.481618084886621	-0.471832864747255	-0.464866682042292	-0.477728723028605	0.000329050136823207	0.000804886557960875	0.000804685953444682
162	12.1639532432449	0.3	-36.2434342777235	-37.4291473501334	-35.0577212053136	0.382865933477724	-14.9075411959881	-15.3106196494434	-14.5044627425329	0.25	0.16	0.38	-24.6639136506405	-24.0145936101668	-23.365273569693	-58.8708722774646	-57.320995088005	-55.7711178985455	-58.8243309910518	-57.3030388350797	-55.7274025870748	-36.2434342777235	0.309081028604119	-0.0876959003132158	20.7973069620506	0.381870918508003	0.38480097902861	0.378750300981424	-0.474175731279426	-0.46718783701028	-0.481618084886621	-0.471832864747255	-0.464866682042292	-0.477728723028605	0.000329050136823207	0.000804886557960875	0.000804685953444682
162	12.1639532432449	0.3	-36.2356030919373	-37.4266469392651	-35.0445592446094	0.38350120882757	-14.8058857060395	-15.2056778966038	-14.4060935154752	0.25	0.16	0.39	-24.4939473227584	-23.8499451991885	-23.2059430756185	-58.4629626292567	-56.9258370860639	-55.3887115428712	-58.4036326013458	-56.8729269556168	-55.3581766677013	-36.2356030919373	0.311306610123762	-0.28000450901778	20.4675374580728	0.381870918508003	0.38480097902861	0.378750300981424	-0.474175731279426	-0.46718783701028	-0.481618084886621	-0.471832864747255	-0.464866682042292	-0.477728723028605	0.000329050136823207	0.000804886557960875	0.000804685953444682
162	12.1639532432449	0.3	-36.1053960903424	-37.2893121929554	-34.9214799877295	0.381083357530235	-14.4574036527436	-14.8497897068528	-14.0650175986345	0.25	0.16	0.39	-23.8220308088105	-23.1925651493997	-22.5630994899889	-56.6223264044675	-55.1261563124374	-53.6299862204073	-56.4855581641001	-54.9956839014281	-53.4791135341579	-36.1053960903424	0.31178223279577	-0.157753335449499	20.5435677437904	0.381870918508003	0.38480097902861	0.378750300981424	-0.474175731279426	-0.46718783701028	-0.481618084886621	-0.471832864747255	-0.464866682042292	-0.477728723028605	0.000329050136823207	0.000804886557960875	0.000804685953444682
162	12.1639532432449	0.3	-36.014913020297	-37.1919457081557	-34.8378803324383	0.384193081099898	-14.8506636378269	-15.2510788254741	-14.4502484501798	0.25	0.16	0.39	-24.5583917483259	-23.9136142114219	-23.2688366745179	-58.5957862445911	-57.0573611264105	-55.51893600823	-58.5189401795262	-56.9816605241274	-55.4195697599131	-36.014913020297	0.31060995027692	-0.129522353709907	20.6466345409614	0.381870918508003	0.38480097902861	0.378750300981424	-0.474175731279426	-0.46718783701028	-0.481618084886621	-0.471832864747255	-0.464866682042292	-0.477728723028605	0.000329050136823207	0.000804886557960875	0.000804685953444682
162	12.1639532432449	0.3	-35.9716729263685	-37.1425009504413	-34.8008449022956	0.387797661939211	-14.7022363868489	-15.0956464528467	-14.308826320851	0.25	0.16	0.39	-24.2579688007638	-23.6257779809342	-22.9935871611046	-57.7582773884519	-56.2530296476353	-54.7477819068187	-57.6289888024347	-56.0889296041453	-54.6145933729306	-35.9716729263685	0.312306488242405	0.0499826273692535	20.7493733592893	0.381870918508003	0.38480097902861	0.378750300981424	-0.474175731279426	-0.46718783701028	-0.481618084886621	-0.471832864747255	-0.464866682042292	-0.477728723028605	0.000329050136823207	0.000804886557960875	0.000804685953444682
162	12.1639532432449	0.3	-35.6404412638544	-36.8032726577319	-34.4776098699769	0.392451962275682	-14.8288820894834	-15.2218188303015	-14.4359453486653	0.25	0.16	0.39	-24.4433322383664	-23.8123509205913	-23.1813696028162	-58.1578598257063	-56.6565701212606	-55.1552804168149	-58.0522450174326	-56.5012982040711	-55.0392179858533	-35.6404412638544	0.311863556953079	0.19205360340753	20.9064109802398	0.381870918508003	0.38480097902861	0.378750300981424	-0.474175731279426	-0.46718783701028	-0.481618084886621	-0.471832864747255	-0.464866682042292	-0.477728723028605	0.000329050136823207	0.000804886557960875	0.000804685953444682
162	12.1639532432449	0.31	-41.3494294645264	-42.6526171185821	-40.0462418104707	0.382915964910629	-14.8990030645236	-15.3018080116818	-14.4961981173653	0.25	0.16	0.38	-24.5979409077228	-23.9504244652231	-23.3029080227234	-58.5886372980464	-57.0463494237706	-55.5040615494947	-58.5894942037562	-57.0291941563552	-55.5133491746637	-41.3494294645264	0.303364878460063	-0.186400440909682	20.7094371983067	0.381870918508003	0.38480097902861	0.378750300981424	-0.474175731279426	-0.46718783701028	-0.481618084886621	-0.471832864747255	-0.464866682042292	-0.477728723028605	0.000329050136823207	0.000804886557960875	0.000804685953444682
162	12.1639532432449	0.31	-41.1740412749788	-42.470950650126	-39.8771318998317	0.393468187795193	-15.3408980385812	-15.7465372510919	-14.9352588260704	0.25	0.16	0.38	-25.5153164925241	-24.8580283075759	-24.2007401226277	-61.2671885200104	-59.6889130104358	-58.1106375008612	-61.1954640568944	-59.6124927313869	-58.059206917666	-41.1740412749788	0.302360076978922	-0.0473360627088681	20.9874336202993	0.381870918508003	0.38480097902861	0.378750300981424	-0.474175731279426	-0.46718783701028	-0.481618084886621	-0.471832864747255	-0.464866682042292	-0.477728723028605	0.000329050136823207	0.000804886557960875	0.000804685953444682
162	12.1639532432449	0.31	-40.9826184087842	-42.2779505252109	-39.6872862923576	0.38518761387526	-14.8872897727465	-15.287850121977	-14.4867294235161	0.25	0.16	0.38	-24.5100718549586	-23.8678780302185	-23.2256842054784	-58.2225525601016	-56.697050556845	-55.1715485535885	-58.188934661881	-56.6605071178543	-55.168914543224	-40.9826184087842	0.303841970348571	0.0808323166910086	20.9870779922554	0.381870918508003	0.38480097902861	0.378750300981424	-0.474175731279426	-0.46718783701028	-0.481618084886621	-0.471832864747255	-0.464866682042292	-0.477728723028605	0.000329050136823207	0.000804886557960875	0.000804685953444682
162	12.1639532432449	0.31	-40.9173844212719	-42.2102895572387	-39.6244792853052	0.387109080016113	-15.103142916771	-15.5078673414889	-14.6984184920532	0.25	0.16	0.39	-25.096906244271	-24.441927018679	-23.7869477930871	-60.1850841548106	-58.6143734294238	-57.0436627040369	-60.0939887565607	-58.4555449034886	-56.9224734901942	-40.9173844212719	0.30462646701338	-0.186734641286895	20.7519274944373	0.381870918508003	0.38480097902861	0.378750300981424	-0.474175731279426	-0.46718783701028	-0.481618084886621	-0.471832864747255	-0.464866682042292	-0.477728723028605	0.000329050136823207	0.000804886557960875	0.000804685953444682
162	12.1639532432449	0.31	-40.864401824687	-42.1521442879469	-39.5766593614271	0.388615358763201	-15.2823392487449	-15.690568655655	-14.8741098418349	0.25	0.16	0.38	-25.3590747437489	-24.6992949569471	-24.0395151701452	-60.7321389361485	-59.1520403685069	-57.5719418008653	-60.7212524573568	-59.1195293819365	-57.5459678630854	-40.864401824687	0.305253990331858	-0.028614625984898	20.892349986152	0.381870918508003	0.38480097902861	0.378750300981424	-0.474175731279426	-0.46718783701028	-0.481618084886621	-0.471832864747255	-0.464866682042292	-0.477728723028605	0.000329050136823207	0.000804886557960875	0.000804685953444682
162	12.1639532432449	0.31	-40.715390766469	-41.9959078285847	-39.4348737043532	0.388389477046009	-14.8716338384157	-15.2690811822703	-14.4741864945611	0.25	0.16	0.39	-24.4765846594375	-23.839470124293	-23.2023555891486	-58.1348819351454	-56.6216569981234	-55.1084320611015	-57.9817576958311	-56.4429175521725	-54.9316875917742	-40.715390766469	0.306731378253533	-0.0287597319535878	20.7996283499314	0.381870918508003	0.38480097902861	0.378750300981424	-0.474175731279426	-0.46718783701028	-0.481618084886621	-0.471832864747255	-0.464866682042292	-0.477728723028605	0.000329050136823207	0.000804886557960875	0.000804685953444682
162	12.1639532432449	0.31	-40.6922630951138	-41.9798014891161	-39.4047247011115	0.39089701325736	-15.120147016772	-15.52211121205	-14.7181828214939	0.25	0.16	0.38	-24.9534868377277	-24.3072855498307	-23.6610842619336	-59.4388749680079	-57.8996320635892	-56.3603891591704	-59.3966066842278	-57.8655548241427	-56.300852376661	-40.6922630951138	0.30310828497771	0.143122659900972	21.1449757867654	0.381870918508003	0.38480097902861	0.378750300981424	-0.474175731279426	-0.46718783701028	-0.481618084886621	-0.471832864747255	-0.464866682042292	-0.477728723028605	0.000329050136823207	0.000804886557960875	0.000804685953444682
162	12.1639532432449	0.31	-40.6073596246613	-41.8971639093164	-39.3175553400061	0.374681587849849	-14.781015618809	-15.1876844391772	-14.3743467984408	0.25	0.16	0.38	-24.389683669582	-23.7366200688217	-23.0835564680613	-58.0330107942354	-56.4791059750632	-54.925201155891	-57.9865226663163	-56.4476370719251	-54.8821991326896	-40.6073596246613	0.305457088046805	0.0272144301924924	20.8658806965899	0.381870918508003	0.38480097902861	0.378750300981424	-0.474175731279426	-0.46718783701028	-0.481618084886621	-0.471832864747255	-0.464866682042292	-0.477728723028605	0.000329050136823207	0.000804886557960875	0.000804685953444682
162	12.1639532432449	0.31	-40.5936811184197	-41.8772352791886	-39.3101269576508	0.387901874163167	-15.0294798800837	-15.4315582449986	-14.6274015151688	0.25	0.16	0.39	-24.8447014141957	-24.1973580440175	-23.5500146738393	-59.2685031448472	-57.7242272877309	-56.1799514306147	-59.210131853057	-57.6330906740324	-56.1322145030629	-40.5936811184197	0.307174984049938	0.138149587832498	20.9253680985497	0.381870918508003	0.38480097902861	0.378750300981424	-0.474175731279426	-0.46718783701028	-0.481618084886621	-0.471832864747255	-0.464866682042292	-0.477728723028605	0.000329050136823207	0.000804886557960875	0.000804685953444682
162	12.1639532432449	0.31	-40.5752595145927	-41.8586577187999	-39.2918613103855	0.383325959344807	-15.0031781157024	-15.4084478305813	-14.5979084008235	0.25	0.16	0.38	-24.8527304001508	-24.1990591755099	-23.545387950869	-59.3972082603784	-57.8349555324618	-56.2727028045453	-59.3613987924811	-57.7945035990282	-56.2233279689519	-40.5752595145927	0.304969864728845	0.160276091574018	21.038399732184	0.381870918508003	0.38480097902861	0.378750300981424	-0.474175731279426	-0.46718783701028	-0.481618084886621	-0.471832864747255	-0.464866682042292	-0.477728723028605	0.000329050136823207	0.000804886557960875	0.000804685953444682
162	12.1639532432449	0.31	-40.5451410918142	-41.8252820314184	-39.2650001522099	0.37899747716901	-14.9228825585737	-15.3296989205587	-14.5160661965887	0.25	0.16	0.39	-24.5015942756739	-23.851376062145	-23.201157848616	-58.0224983434863	-56.4827093488229	-54.9429203541596	-57.9399957052231	-56.3842731022341	-54.8703589041921	-40.5451410918142	0.307970718206587	0.0669734532428461	20.8142963244747	0.381870918508003	0.38480097902861	0.378750300981424	-0.474175731279426	-0.46718783701028	-0.481618084886621	-0.471832864747255	-0.464866682042292	-0.477728723028605	0.000329050136823207	0.000804886557960875	0.000804685953444682
162	12.1639532432449	0.31	-40.5045232097496	-41.7862048963151	-39.2228415231841	0.390988131827757	-15.1123107501423	-15.5139897562175	-14.7106317440671	0.25	0.16	0.38	-24.9962302291066	-24.3490426860034	-23.7018551429003	-59.6754704672043	-58.1303886384164	-56.5853068096284	-59.6350794552818	-58.072323791039	-56.5521027664799	-40.5045232097496	0.30451512505221	0.154371974977315	21.095657220487	0.381870918508003	0.38480097902861	0.378750300981424	-0.474175731279426	-0.46718783701028	-0.481618084886621	-0.471832864747255	-0.464866682042292	-0.477728723028605	0.000329050136823207	0.000804886557960875	0.000804685953444682
162	12.1639532432449	0.31	-40.5007111910428	-41.7765549141443	-39.2248674679413	0.386709209749053	-15.144878660016	-15.5510637054412	-14.7386936145909	0.25	0.16	0.39	-24.9686537641389	-24.3164865583777	-23.6643193526166	-59.3996337616091	-57.8481487060078	-56.2966636504065	-59.3238148118172	-57.7873454629515	-56.2284626672255	-40.5007111910428	0.306841595074602	-0.0104747963767089	20.7967581047171	0.381870918508003	0.38480097902861	0.378750300981424	-0.474175731279426	-0.46718783701028	-0.481618084886621	-0.471832864747255	-0.464866682042292	-0.477728723028605	0.000329050136823207	0.000804886557960875	0.000804685953444682
162	12.1639532432449	0.31	-40.490363313985	-41.7755978979138	-39.2051287300562	0.383905615355643	-14.9155771912021	-15.3179870617684	-14.5131673206357	0.25	0.16	0.38	-24.8498814137304	-24.1970647268534	-23.5442480399764	-59.7404543498186	-58.1710478471532	-56.6016413444877	-59.7034845959214	-58.1436582462903	-56.5494742299396	-40.490363313985	0.304047499751762	0.187211595129849	21.1524577104542	0.381870918508003	0.38480097902861	0.378750300981424	-0.474175731279426	-0.46718783701028	-0.481618084886621	-0.471832864747255	-0.464866682042292	-0.477728723028605	0.000329050136823207	0.000804886557960875	0.000804685953444682
162	12.1639532432449	0.31	-40.4790005826383	-41.7593340938578	-39.1986670714188	0.387752297302335	-14.9296026931217	-15.3291349151402	-14.5300704711031	0.25	0.16	0.38	-24.8859253051278	-24.2373088574817	-23.5886924098357	-59.8712551844261	-58.3107955921991	-56.7503359999721	-59.7227809379872	-58.1661465897863	-56.6093791919097	-40.4790005826383	0.302727813586568	-0.0417921933244739	21.0185766106783	0.381870918508003	0.38480097902861	0.378750300981424	-0.474175731279426	-0.46718783701028	-0.481618084886621	-0.471832864747255	-0.464866682042292	-0.477728723028605	0.000329050136823207	0.000804886557960875	0.000804685953444682
162	12.1639532432449	0.31	-40.4217209983268	-41.6955140454925	-39.1479279511611	0.394765926006127	-15.3065252985916	-15.7101573422172	-14.9028932549659	0.25	0.16	0.38	-25.3258482019924	-24.6751657394524	-24.0244832769125	-60.4951987984094	-58.9409304235837	-57.3866620487579	-60.5138733441243	-58.9252981937712	-57.3938698841751	-40.4217209983268	0.304716171148111	0.0528882283875191	20.9260011299417	0.381870918508003	0.38480097902861	0.378750300981424	-0.474175731279426	-0.46718783701028	-0.481618084886621	-0.471832864747255	-0.464866682042292	-0.477728723028605	0.000329050136823207	0.000804886557960875	0.000804685953444682
162	12.1639532432449	0.31	-40.3802418859251	-41.6739672735224	-39.0865164983278	0.380218358689239	-14.9014271519934	-15.3066070067148	-14.496247297272	0.25	0.16	0.38	-24.7697659268375	-24.1140876203835	-23.4584093139295	-59.3970646562192	-57.8247701550455	-56.2524756538718	-59.3815426084487	-57.8095540003456	-56.2287982383357	-40.3802418859251	0.303574334389941	0.154147387221114	21.0995218160436	0.381870918508003	0.38480097902861	0.378750300981424	-0.474175731279426	-0.46718783701028	-0.481618084886621	-0.471832864747255	-0.464866682042292	-0.477728723028605	0.000329050136823207	0.000804886557960875	0.000804685953444682
162	12.1639532432449	0.31	-40.37820826768	-41.6489124741654	-39.1075040611947	0.386208632748935	-15.047943110644	-15.4519545926643	-14.6439316286238	0.25	0.16	0.38	-24.9554343966531	-24.3029420550151	-23.6504497133771	-59.7216997079802	-58.1601980699127	-56.5986964318452	-59.6505687499444	-58.1262849343	-56.5500857002514	-40.37820826768	0.305097247776391	0.227138132644438	21.1177492634768	0.381870918508003	0.38480097902861	0.378750300981424	-0.474175731279426	-0.46718783701028	-0.481618084886621	-0.471832864747255	-0.464866682042292	-0.477728723028605	0.000329050136823207	0.000804886557960875	0.000804685953444682
162	12.1639532432449	0.31	-40.3776356301974	-41.6545782364776	-39.1006930239173	0.388227292788872	-15.1176581000907	-15.5218184494664	-14.713497750715	0.25	0.16	0.38	-25.1919929045993	-24.5360385338572	-23.8800841631151	-60.5910257837496	-59.0133440044196	-57.4356622250896	-60.5091257667511	-58.9452291622548	-57.3722807002883	-40.3776356301974	0.302017258405679	0.0175643802858519	21.0803674169408	0.381870918508003	0.38480097902861	0.378750300981424	-0.474175731279426	-0.46718783701028	-0.481618084886621	-0.471832864747255	-0.464866682042292	-0.477728723028605	0.000329050136823207	0.000804886557960875	0.000804685953444682
162	12.1639532432449	0.31	-40.3584272774172	-41.6267696505056	-39.0900849043287	0.386786481386594	-15.0398633304815	-15.443166165237	-14.6365604957259	0.25	0.16	0.39	-24.9466069521533	-24.2951189610454	-23.6436309699375	-59.7136261185057	-58.154187177718	-56.5947482369303	-59.6079660192027	-58.0301762119884	-56.4915838797315	-40.3584272774172	0.304610963712572	-0.215609801396227	20.743705532637	0.381870918508003	0.38480097902861	0.378750300981424	-0.474175731279426	-0.46718783701028	-0.481618084886621	-0.471832864747255	-0.464866682042292	-0.477728723028605	0.000329050136823207	0.000804886557960875	0.000804685953444682
162	12.1639532432449	0.31	-40.3485615759776	-41.6235001145008	-39.0736230374544	0.384714874532646	-15.0422312993508	-15.4473647931261	-14.6370978055754	0.25	0.16	0.38	-25.0093175939189	-24.3534055759499	-23.697493557981	-60.000270285191	-58.4266608408849	-56.8530513965788	-59.9859720253659	-58.4059421626469	-56.8444325537858	-40.3485615759776	0.305561144414949	-0.280058116812031	20.5945203166581	0.381870918508003	0.38480097902861	0.378750300981424	-0.474175731279426	-0.46718783701028	-0.481618084886621	-0.471832864747255	-0.464866682042292	-0.477728723028605	0.000329050136823207	0.000804886557960875	0.000804685953444682
162	12.1639532432449	0.31	-40.3305845471404	-41.6022545245041	-39.0589145697767	0.381640948459017	-14.9840466686141	-15.3902459612817	-14.5778473759465	0.25	0.16	0.38	-24.7408682121076	-24.087875193476	-23.4348821748444	-58.9309019254128	-57.3755212811665	-55.8201406369203	-58.9004516687687	-57.3465372634692	-55.7889991760445	-40.3305845471404	0.306731861950876	0.294964900640652	21.0746598650335	0.381870918508003	0.38480097902861	0.378750300981424	-0.474175731279426	-0.46718783701028	-0.481618084886621	-0.471832864747255	-0.464866682042292	-0.477728723028605	0.000329050136823207	0.000804886557960875	0.000804685953444682
162	12.1639532432449	0.31	-40.2935996925737	-41.5699980243235	-39.0172013608238	0.387078647195753	-15.0546801095251	-15.4581317336845	-14.6512284853657	0.25	0.16	0.39	-24.8016769113935	-24.154362151488	-23.5070473915825	-58.9598077626689	-57.4209781931072	-55.8821486235456	-58.8776565403062	-57.333673788563	-55.8260238364486	-40.2935996925737	0.307773932607571	0.0383387067907682	20.7771318549112	0.381870918508003	0.38480097902861	0.378750300981424	-0.474175731279426	-0.46718783701028	-0.481618084886621	-0.471832864747255	-0.464866682042292	-0.477728723028605	0.000329050136823207	0.000804886557960875	0.000804685953444682
162	12.1639532432449	0.31	-40.2854511597156	-41.5525952994598	-39.0183070199714	0.378225939739089	-14.8057126051639	-15.20999713903	-14.4014280712978	0.25	0.16	0.39	-24.490962216826	-23.8399879166169	-23.1890136164079	-58.4318167975698	-56.8786883123358	-55.3255598271018	-58.3893605358915	-56.8345638812892	-55.2814789528831	-40.2854511597156	0.305640729329562	-0.0208550371145315	20.8339777779263	0.381870918508003	0.38480097902861	0.378750300981424	-0.474175731279426	-0.46718783701028	-0.481618084886621	-0.471832864747255	-0.464866682042292	-0.477728723028605	0.000329050136823207	0.000804886557960875	0.000804685953444682
162	12.1639532432449	0.31	-40.2710043797943	-41.548871670429	-38.9931370891596	0.388456059226058	-15.1454749757311	-15.5501840567238	-14.7407658947384	0.25	0.16	0.38	-25.0892438254274	-24.4362711805796	-23.7832985357317	-59.9816371855589	-58.4205551319155	-56.8594730782721	-59.9568585743544	-58.3907634277322	-56.8403574948207	-40.2710043797943	0.302975186029294	-0.106509786765408	20.9164600143828	0.381870918508003	0.38480097902861	0.378750300981424	-0.474175731279426	-0.46718783701028	-0.481618084886621	-0.471832864747255	-0.464866682042292	-0.477728723028605	0.000329050136823207	0.000804886557960875	0.000804685953444682
162	12.1639532432449	0.31	-40.2687697128543	-41.5407907696361	-38.9967486560724	0.383125273779017	-14.7765823674089	-15.1759007049487	-14.377264029869	0.25	0.16	0.38	-24.491787752386	-23.8473436328041	-23.2028995132223	-58.5688782661847	-57.0277752005062	-55.4866721348278	-58.493544800825	-56.9540389673978	-55.4249428205577	-40.2687697128543	0.303201866722734	-0.279909554131486	20.6964806318802	0.381870918508003	0.38480097902861	0.378750300981424	-0.474175731279426	-0.46718783701028	-0.481618084886621	-0.471832864747255	-0.464866682042292	-0.477728723028605	0.000329050136823207	0.000804886557960875	0.000804685953444682
162	12.1639532432449	0.31	-40.268297782499	-41.5466978932519	-38.989897671746	0.381651344338038	-14.9510301568504	-15.3563254849298	-14.545734828771	0.25	0.16	0.39	-24.7858491698761	-24.1316829840337	-23.4775167981913	-59.2790821726634	-57.7145454557911	-56.1500087389187	-59.1315274218423	-57.5755047921383	-56.044211773514	-40.268297782499	0.306506846689132	0.13373357603759	21.0092386441577	0.381870918508003	0.38480097902861	0.378750300981424	-0.474175731279426	-0.46718783701028	-0.481618084886621	-0.471832864747255	-0.464866682042292	-0.477728723028605	0.000329050136823207	0.000804886557960875	0.000804685953444682
162	12.1639532432449	0.31	-40.2472591500134	-41.5199392391558	-38.9745790608709	0.384491761227295	-14.9698911695522	-15.3732664004488	-14.5665159386556	0.25	0.16	0.38	-24.7827055516532	-24.1324384377073	-23.4821713237614	-59.1976835034037	-57.6444105274645	-56.0911375515254	-59.1510955678798	-57.6123386989955	-56.0220486340242	-40.2472591500134	0.305749568981446	-0.270371370063961	20.6108737290076	0.381870918508003	0.38480097902861	0.378750300981424	-0.474175731279426	-0.46718783701028	-0.481618084886621	-0.471832864747255	-0.464866682042292	-0.477728723028605	0.000329050136823207	0.000804886557960875	0.000804685953444682
162	12.1639532432449	0.31	-40.2469295303484	-41.5146699586055	-38.9791891020913	0.382598180871415	-14.9002272304099	-15.3033362924645	-14.4971181683553	0.25	0.16	0.39	-24.6417430524767	-23.992648649829	-23.3435542471813	-58.792734393796	-57.2440600678728	-55.6953857419496	-58.6097305223874	-57.1145092710809	-55.5166193887128	-40.2469295303484	0.30715442599399	-0.092709532485405	20.7189564246354	0.381870918508003	0.38480097902861	0.378750300981424	-0.474175731279426	-0.46718783701028	-0.481618084886621	-0.471832864747255	-0.464866682042292	-0.477728723028605	0.000329050136823207	0.000804886557960875	0.000804685953444682
162	12.1639532432449	0.31	-40.2440026822203	-41.5214374374161	-38.9665679270245	0.375096163063273	-14.6926584176811	-15.0965388706582	-14.288777964704	0.25	0.16	0.39	-24.2424560504078	-23.593893209958	-22.9453303695081	-57.6806354880036	-56.1374949450954	-54.5943544021872	-57.6360952865594	-56.0907836759045	-54.5651212603764	-40.2440026822203	0.306231450040663	0.130471814495067	20.9733909257472	0.381870918508003	0.38480097902861	0.378750300981424	-0.474175731279426	-0.46718783701028	-0.481618084886621	-0.471832864747255	-0.464866682042292	-0.477728723028605	0.000329050136823207	0.000804886557960875	0.000804685953444682
162	12.1639532432449	0.31	-40.2332862262243	-41.5065758990234	-38.9599965534252	0.390260855799811	-15.2246261933933	-15.6299091571083	-14.8193432296784	0.25	0.16	0.39	-25.0534441557282	-24.4038092796302	-23.7541744035322	-59.5012783319742	-57.9584123955945	-56.4155464592149	-59.5128218804155	-57.969582635328	-56.4290101195387	-40.2332862262243	0.306461557149974	0.0428800329303006	20.861691905888	0.381870918508003	0.38480097902861	0.378750300981424	-0.474175731279426	-0.46718783701028	-0.481618084886621	-0.471832864747255	-0.464866682042292	-0.477728723028605	0.000329050136823207	0.000804886557960875	0.000804685953444682
162	12.1639532432449	0.31	-40.2299938617145	-41.4998379484879	-38.9601497749411	0.386454925659417	-15.0572965302363	-15.461349203543	-14.6532438569296	0.25	0.16	0.39	-24.9688198964908	-24.316307732405	-23.6637955683193	-59.7493883458642	-58.1879528093037	-56.6265172727431	-59.7264516738866	-58.1546471810685	-56.5641923766851	-40.2299938617145	0.305948478075835	0.148535020705309	21.0169169509625	0.381870918508003	0.38480097902861	0.378750300981424	-0.474175731279426	-0.46718783701028	-0.481618084886621	-0.471832864747255	-0.464866682042292	-0.477728723028605	0.000329050136823207	0.000804886557960875	0.000804685953444682
162	12.1639532432449	0.31	-40.2131953579675	-41.4780005385152	-38.9483901774197	0.387050455913937	-14.910133527456	-15.3097351768546	-14.5105318780574	0.25	0.16	0.39	-24.6436646423118	-24.000436727228	-23.3572088121442	-58.7770838372982	-57.2429345279272	-55.7087852185562	-58.6942171478638	-57.1964656699266	-55.6414434161269	-40.2131953579675	0.307716820644064	-0.265506625244164	20.5087647508295	0.381870918508003	0.38480097902861	0.378750300981424	-0.474175731279426	-0.46718783701028	-0.481618084886621	-0.471832864747255	-0.464866682042292	-0.477728723028605	0.000329050136823207	0.000804886557960875	0.000804685953444682
162	12.1639532432449	0.31	-40.1970352270672	-41.4613897335569	-38.9326807205776	0.386135085356412	-15.0438949770633	-15.4478604379672	-14.6399295161595	0.25	0.16	0.39	-24.8563641783558	-24.2063639629845	-23.5563637476133	-59.2611433640137	-57.7114494637571	-56.1617555635004	-59.2026713521891	-57.6520537566974	-56.0963367485593	-40.1970352270672	0.308055226222321	0.0383563008861623	20.8397035464756	0.381870918508003	0.38480097902861	0.378750300981424	-0.474175731279426	-0.46718783701028	-0.481618084886621	-0.471832864747255	-0.464866682042292	-0.477728723028605	0.000329050136823207	0.000804886557960875	0.000804685953444682
162	12.1639532432449	0.31	-40.1960446245818	-41.4720553176308	-38.9200339315328	0.383663056405009	-14.9087898142223	-15.3112228909578	-14.5063567374868	0.25	0.16	0.39	-24.6184695873084	-23.9714091577727	-23.324348728237	-58.6505191743701	-57.1089761472997	-55.5674331202293	-58.6267931557612	-57.0921651606377	-55.5291669275868	-40.1960446245818	0.305314765655758	0.125447790682489	20.9425020031134	0.381870918508003	0.38480097902861	0.378750300981424	-0.474175731279426	-0.46718783701028	-0.481618084886621	-0.471832864747255	-0.464866682042292	-0.477728723028605	0.000329050136823207	0.000804886557960875	0.000804685953444682
162	12.1639532432449	0.31	-40.1681899162421	-41.4361594542468	-38.9002203782375	0.399693243478638	-15.5123640641134	-15.917236647599	-15.1074914806279	0.25	0.16	0.38	-25.78249256701	-25.1266862480233	-24.4708799290366	-61.8856692414831	-60.3115385464852	-58.7374078514873	-61.8834842217975	-60.3353381207782	-58.7554647988445	-40.1681899162421	0.30278305609562	-0.0368369799239793	20.9794222917453	0.381870918508003	0.38480097902861	0.378750300981424	-0.474175731279426	-0.46718783701028	-0.481618084886621	-0.471832864747255	-0.464866682042292	-0.477728723028605	0.000329050136823207	0.000804886557960875	0.000804685953444682
162	12.1639532432449	0.31	-40.1523246014643	-41.4203174996489	-38.8843317032797	0.383329511008915	-14.946967540248	-15.3507158474525	-14.5432192330435	0.25	0.16	0.39	-24.6894931045001	-24.040120062504	-23.3907470205078	-58.8378482930866	-57.2903190518473	-55.742789810608	-58.7739791961473	-57.2399119727682	-55.6593901711875	-40.1523246014643	0.30668684375036	0.167459584971402	20.9781241663737	0.381870918508003	0.38480097902861	0.378750300981424	-0.474175731279426	-0.46718783701028	-0.481618084886621	-0.471832864747255	-0.464866682042292	-0.477728723028605	0.000329050136823207	0.000804886557960875	0.000804685953444682
162	12.1639532432449	0.31	-40.1106488375206	-41.3781342518781	-38.8431634231632	0.392852823109439	-15.1641863557709	-15.5656704382168	-14.762702273325	0.25	0.16	0.39	-25.1461177099824	-24.4975259235931	-23.8489341372039	-60.1951266323874	-58.6425185851052	-57.0899105378229	-60.0957956802833	-58.5482762812498	-57.013874812842	-40.1106488375206	0.306243127936777	0.0344217628840389	20.9167082390608	0.381870918508003	0.38480097902861	0.378750300981424	-0.474175731279426	-0.46718783701028	-0.481618084886621	-0.471832864747255	-0.464866682042292	-0.477728723028605	0.000329050136823207	0.000804886557960875	0.000804685953444682
162	12.1639532432449	0.31	-40.1065519157817	-41.3687030034684	-38.844400828095	0.385447994965709	-14.9926496720253	-15.395823178209	-14.5894761658416	0.25	0.16	0.39	-24.7289420843713	-24.0813603234636	-23.4337785625558	-58.8522821469845	-57.3111056431068	-55.7699291392291	-58.820500561935	-57.3099513849552	-55.7384217312851	-40.1065519157817	0.306113279659753	0.139781071211161	20.9590757685211	0.381870918508003	0.38480097902861	0.378750300981424	-0.474175731279426	-0.46718783701028	-0.481618084886621	-0.471832864747255	-0.464866682042292	-0.477728723028605	0.000329050136823207	0.000804886557960875	0.000804685953444682
162	12.1639532432449	0.31	-40.0751284611451	-41.3401262668691	-38.8101306554211	0.386603612234024	-15.0631595292209	-15.46724282412	-14.6590762343218	0.25	0.16	0.39	-24.8967156011783	-24.2462863691111	-23.5958571370438	-59.3794601895281	-57.8281657412831	-56.276871293038	-59.2651188924357	-57.6736012627836	-56.1675379141308	-40.0751284611451	0.303634007868741	0.0957208893059893	21.0445595307126	0.381870918508003	0.38480097902861	0.378750300981424	-0.474175731279426	-0.46718783701028	-0.481618084886621	-0.471832864747255	-0.464866682042292	-0.477728723028605	0.000329050136823207	0.000804886557960875	0.000804685953444682
162	12.1639532432449	0.31	-40.0706987120307	-41.3411592529655	-38.800238171096	0.390059879905022	-15.1413432812786	-15.5445794992662	-14.738107063291	0.25	0.16	0.38	-24.9765151660051	-24.3286085748667	-23.6807019837283	-59.4622445168921	-57.9197563078559	-56.3772680988197	-59.5511019501038	-57.9854632893118	-56.4513762822611	-40.0706987120307	0.304346934092715	-0.170857353731496	20.7064144819956	0.381870918508003	0.38480097902861	0.378750300981424	-0.474175731279426	-0.46718783701028	-0.481618084886621	-0.471832864747255	-0.464866682042292	-0.477728723028605	0.000329050136823207	0.000804886557960875	0.000804685953444682
162	12.1639532432449	0.31	-40.061572183254	-41.3212321641446	-38.8019122023634	0.389772810655181	-15.0825824052228	-15.4844961710913	-14.6806686393543	0.25	0.16	0.38	-24.9790383544988	-24.3306853656833	-23.6823323768677	-59.7079249079319	-58.1581530143691	-56.6083811208063	-59.6630495256795	-58.133153926369	-56.6004089935708	-40.061572183254	0.303654683776305	-0.111648661708295	20.8528117011195	0.381870918508003	0.38480097902861	0.378750300981424	-0.474175731279426	-0.46718783701028	-0.481618084886621	-0.471832864747255	-0.464866682042292	-0.477728723028605	0.000329050136823207	0.000804886557960875	0.000804685953444682
162	12.1639532432449	0.31	-40.0493853893122	-41.3257448839969	-38.7730258946275	0.378523169932914	-15.016416558162	-15.426195570905	-14.606637545419	0.25	0.16	0.39	-24.8314377669862	-24.1718193921008	-23.5122010172154	-59.2256857753959	-57.6524240509146	-56.0791623264332	-59.1090863266458	-57.5712807657997	-55.9915284350626	-40.0493853893122	0.308288464184982	-0.0957226551264245	20.6312918790835	0.381870918508003	0.38480097902861	0.378750300981424	-0.474175731279426	-0.46718783701028	-0.481618084886621	-0.471832864747255	-0.464866682042292	-0.477728723028605	0.000329050136823207	0.000804886557960875	0.000804685953444682
162	12.1639532432449	0.31	-40.0483731294499	-41.3316595440311	-38.7650867148688	0.384848631790132	-14.8918182614119	-15.2927873736959	-14.490849149128	0.25	0.16	0.39	-24.7191510858606	-24.0710275080517	-23.4229039302428	-59.2068273548227	-57.6544544338177	-56.1020815128127	-59.1534706073689	-57.5729069571428	-56.0363082721481	-40.0483731294499	0.304992441603044	-0.066805795479563	20.877905281456	0.381870918508003	0.38480097902861	0.378750300981424	-0.474175731279426	-0.46718783701028	-0.481618084886621	-0.471832864747255	-0.464866682042292	-0.477728723028605	0.000329050136823207	0.000804886557960875	0.000804685953444682
162	12.1639532432449	0.31	-40.0461508015018	-41.3170218900877	-38.775279712916	0.391450494197608	-15.2799186062081	-15.6856585296192	-14.874178682797	0.25	0.16	0.38	-25.3498122784811	-24.69409030972	-24.0383683409589	-60.7067257393469	-59.1364287572017	-57.5661317750565	-60.591153291002	-59.0285974319762	-57.4793562751653	-40.0461508015018	0.30491549322114	0.0662565446752079	21.0327764577305	0.381870918508003	0.38480097902861	0.378750300981424	-0.474175731279426	-0.46718783701028	-0.481618084886621	-0.471832864747255	-0.464866682042292	-0.477728723028605	0.000329050136823207	0.000804886557960875	0.000804685953444682
162	12.1639532432449	0.31	-40.0371136040872	-41.3166090275535	-38.7576181806209	0.383554829694375	-14.9615616705107	-15.3655116535486	-14.5576116874727	0.25	0.16	0.39	-24.7019840977897	-24.0525839162474	-23.403183734705	-58.8403959949458	-57.2935176676878	-55.7466393404298	-58.7267706619115	-57.1655868349756	-55.5999062730814	-40.0371136040872	0.306226207311989	0.0117383491273209	20.8881185564218	0.381870918508003	0.38480097902861	0.378750300981424	-0.474175731279426	-0.46718783701028	-0.481618084886621	-0.471832864747255	-0.464866682042292	-0.477728723028605	0.000329050136823207	0.000804886557960875	0.000804685953444682
162	12.1639532432449	0.31	-40.0293361442841	-41.3108105056768	-38.7478617828914	0.380195611756962	-14.8529940996729	-15.2568765196699	-14.4491116796759	0.25	0.16	0.38	-24.5629258101969	-23.9126921987733	-23.2624585873496	-58.5950087367854	-57.0438725066502	-55.4927362765149	-58.5803551232388	-57.0474024632484	-55.4963526622307	-40.0293361442841	0.306423572840952	-0.0770954290892188	20.7471678572586	0.381870918508003	0.38480097902861	0.378750300981424	-0.474175731279426	-0.46718783701028	-0.481618084886621	-0.471832864747255	-0.464866682042292	-0.477728723028605	0.000329050136823207	0.000804886557960875	0.000804685953444682
162	12.1639532432449	0.31	-40.0168362932664	-41.3030894384076	-38.7305831481252	0.381322089637398	-15.045982581449	-15.4541365705406	-14.6378285923575	0.25	0.16	0.39	-24.8334116895417	-24.1775448284217	-23.5216779673017	-59.1268854259694	-57.5653051953938	-56.0037249648183	-59.1079403772886	-57.525459940001	-55.9898449172873	-40.0168362932664	0.308345206155245	0.186503260380291	20.8878739070156	0.381870918508003	0.38480097902861	0.378750300981424	-0.474175731279426	-0.46718783701028	-0.481618084886621	-0.471832864747255	-0.464866682042292	-0.477728723028605	0.000329050136823207	0.000804886557960875	0.000804685953444682
162	12.1639532432449	0.31	-40.0162435991629	-41.280459112824	-38.7520280855018	0.386334345894388	-15.0491584048867	-15.453095399818	-14.6452214099555	0.25	0.16	0.38	-25.0848806375418	-24.4291730889391	-23.7734655403365	-60.3442835702329	-58.7669110156749	-57.1895384611169	-60.1860657918978	-58.6409088318896	-57.0097319408117	-40.0162435991629	0.304542689877737	0.0716365224767611	21.0135768168351	0.381870918508003	0.38480097902861	0.378750300981424	-0.474175731279426	-0.46718783701028	-0.481618084886621	-0.471832864747255	-0.464866682042292	-0.477728723028605	0.000329050136823207	0.000804886557960875	0.000804685953444682
162	12.1639532432449	0.31	-40.0154523639182	-41.2760173084486	-38.7548874193877	0.386796933674139	-14.9863991833626	-15.3882594906314	-14.5845388760937	0.25	0.16	0.38	-24.9953342668738	-24.3425877548405	-23.6898412428072	-60.1675173481861	-58.5962586217612	-57.0249998953364	-60.1163197001521	-58.5758518268256	-57.0197718693607	-40.0154523639182	0.304579662572429	0.00971213728276119	20.9550039967846	0.381870918508003	0.38480097902861	0.378750300981424	-0.474175731279426	-0.46718783701028	-0.481618084886621	-0.471832864747255	-0.464866682042292	-0.477728723028605	0.000329050136823207	0.000804886557960875	0.000804685953444682
162	12.1639532432449	0.31	-40.0135212075649	-41.2748175854442	-38.7522248296856	0.384435839714117	-14.9864366036492	-15.3903053789442	-14.5825678283542	0.25	0.16	0.39	-24.7033294117146	-24.0550704493637	-23.4068114870128	-58.7511329843466	-57.2093995657203	-55.6676661470941	-58.7122212986895	-57.1579484311511	-55.6479619421996	-40.0135212075649	0.306633474345262	-0.370344128470461	20.4477800393993	0.381870918508003	0.38480097902861	0.378750300981424	-0.474175731279426	-0.46718783701028	-0.481618084886621	-0.471832864747255	-0.464866682042292	-0.477728723028605	0.000329050136823207	0.000804886557960875	0.000804685953444682
162	12.1639532432449	0.31	-40.0084764553299	-41.2786892826301	-38.7382636280296	0.38791327041631	-15.001159092656	-15.4024701705113	-14.5998480148006	0.25	0.16	0.38	-24.8521887620107	-24.2046654395347	-23.5571421170587	-59.4179884853833	-57.8698538849529	-56.3217192845225	-59.3269152083131	-57.7890273824598	-56.2422342531522	-40.0084764553299	0.304916498973238	-0.179562870089249	20.8018518820607	0.381870918508003	0.38480097902861	0.378750300981424	-0.474175731279426	-0.46718783701028	-0.481618084886621	-0.471832864747255	-0.464866682042292	-0.477728723028605	0.000329050136823207	0.000804886557960875	0.000804685953444682
162	12.1639532432449	0.31	-40.0059614854067	-41.2645259133265	-38.7473970574868	0.386592817362594	-14.9510091232952	-15.3520930078014	-14.5499252387889	0.25	0.16	0.38	-24.5364067244197	-23.8953763896076	-23.2543460547956	-58.102608864379	-56.5846386402908	-55.0666684162027	-58.0501407281357	-56.5364517666713	-55.018187499383	-40.0059614854067	0.30855528607472	-0.0757315470380565	20.7153077294524	0.381870918508003	0.38480097902861	0.378750300981424	-0.474175731279426	-0.46718783701028	-0.481618084886621	-0.471832864747255	-0.464866682042292	-0.477728723028605	0.000329050136823207	0.000804886557960875	0.000804685953444682
162	12.1639532432449	0.31	-39.9970089688075	-41.2624072294423	-38.7316107081728	0.386527633490711	-15.0683749036658	-15.4726628688217	-14.6640869385099	0.25	0.16	0.39	-24.9877452908911	-24.334836041647	-23.6819267924029	-59.7962678088891	-58.2338404722805	-56.671413135672	-59.7131143890268	-58.1606046796357	-56.6159330816073	-39.9970089688075	0.305987117453484	-0.141311800483671	20.7230287057937	0.381870918508003	0.38480097902861	0.378750300981424	-0.474175731279426	-0.46718783701028	-0.481618084886621	-0.471832864747255	-0.464866682042292	-0.477728723028605	0.000329050136823207	0.000804886557960875	0.000804685953444682
162	12.1639532432449	0.31	-39.9937990587306	-41.2629601541256	-38.7246379633357	0.390000990334033	-15.0715160011362	-15.4729422959555	-14.670089706317	0.25	0.16	0.39	-24.8191493570597	-24.1752473133241	-23.5313452695885	-58.9862761373175	-57.4559503710813	-55.9256246048451	-58.8609246811594	-57.3242716029285	-55.8272379688491	-39.9937990587306	0.307565194321988	0.259483521952369	21.1012659058757	0.381870918508003	0.38480097902861	0.378750300981424	-0.474175731279426	-0.46718783701028	-0.481618084886621	-0.471832864747255	-0.464866682042292	-0.477728723028605	0.000329050136823207	0.000804886557960875	0.000804685953444682
162	12.1639532432449	0.31	-39.9705178539668	-41.2464744599454	-38.6945612479882	0.382508845298503	-14.9208092594484	-15.3245514878268	-14.5170670310699	0.25	0.16	0.38	-24.6989796373942	-24.0482577493575	-23.3975358613208	-58.9851160206891	-57.4310880152189	-55.8770600097487	-58.8877229903028	-57.3372358124969	-55.7755941334511	-39.9705178539668	0.304872040976522	0.115595316070775	21.0397518806256	0.381870918508003	0.38480097902861	0.378750300981424	-0.474175731279426	-0.46718783701028	-0.481618084886621	-0.471832864747255	-0.464866682042292	-0.477728723028605	0.000329050136823207	0.000804886557960875	0.000804685953444682
162	12.1639532432449	0.31	-39.9582089702361	-41.2143067860263	-38.7021111544459	0.392016517320721	-15.0628159937558	-15.4623162351265	-14.6633157523851	0.25	0.16	0.38	-24.8278624882393	-24.1863844000963	-23.5449063119534	-59.0687787309951	-57.5426172554655	-56.0164557799358	-58.9496046819699	-57.4333575461719	-55.886235574391	-39.9582089702361	0.30701334223495	0.039223703870194	20.9350725762563	0.381870918508003	0.38480097902861	0.378750300981424	-0.474175731279426	-0.46718783701028	-0.481618084886621	-0.471832864747255	-0.464866682042292	-0.477728723028605	0.000329050136823207	0.000804886557960875	0.000804685953444682
162	12.1639532432449	0.31	-39.9558748011637	-41.213283464256	-38.6984661380714	0.392607930665878	-15.0349895418945	-15.4332574589511	-14.6367216248379	0.25	0.16	0.38	-25.0050443531896	-24.3597685935556	-23.7144928339215	-60.0354597733184	-58.4861952983979	-56.9369308234775	-59.9438136428173	-58.4112989770511	-56.8535449733303	-39.9558748011637	0.303823545450572	-0.0195795949479971	20.9669771069481	0.381870918508003	0.38480097902861	0.378750300981424	-0.474175731279426	-0.46718783701028	-0.481618084886621	-0.471832864747255	-0.464866682042292	-0.477728723028605	0.000329050136823207	0.000804886557960875	0.000804685953444682
162	12.1639532432449	0.31	-39.9376201634467	-41.2000091754045	-38.6752311514889	0.382111387272449	-14.8827662306164	-15.2858180943408	-14.4797143668919	0.25	0.16	0.39	-24.6417014192672	-23.9919564320458	-23.3422114448244	-58.8607943446531	-57.3087705854736	-55.7567468262942	-58.8340257386954	-57.3048098021694	-55.7347382908979	-39.9376201634467	0.306547501608144	-0.0832033617602031	20.7399953561035	0.381870918508003	0.38480097902861	0.378750300981424	-0.474175731279426	-0.46718783701028	-0.481618084886621	-0.471832864747255	-0.464866682042292	-0.477728723028605	0.000329050136823207	0.000804886557960875	0.000804685953444682
162	12.1639532432449	0.31	-39.9373513805553	-41.2017971076632	-38.6729056534474	0.379323055500199	-14.827378161211	-15.2313115179207	-14.4234448045013	0.25	0.16	0.39	-24.4903175279096	-23.8408359547505	-23.1913543815915	-58.3460192927959	-56.7986867866057	-55.2513542804155	-58.2822294865744	-56.706338561272	-55.1665228682779	-39.9373513805553	0.307698877797095	0.000843800563031898	20.7152788271838	0.381870918508003	0.38480097902861	0.378750300981424	-0.474175731279426	-0.46718783701028	-0.481618084886621	-0.471832864747255	-0.464866682042292	-0.477728723028605	0.000329050136823207	0.000804886557960875	0.000804685953444682
162	12.1639532432449	0.31	-39.9326918095114	-41.202679613999	-38.6627040050238	0.384886187602013	-15.2402574832351	-15.6505759365491	-14.8299390299211	0.25	0.16	0.39	-25.1429057364372	-24.4837224427731	-23.8245391491091	-59.8489509478917	-58.2798630699144	-56.710775191937	-59.8132474034231	-58.2486852729557	-56.6876214885225	-39.9326918095114	0.308360546529515	-0.124084428129627	20.5983721661474	0.381870918508003	0.38480097902861	0.378750300981424	-0.474175731279426	-0.46718783701028	-0.481618084886621	-0.471832864747255	-0.464866682042292	-0.477728723028605	0.000329050136823207	0.000804886557960875	0.000804685953444682
162	12.1639532432449	0.31	-39.9135672180564	-41.1872485447279	-38.6398858913848	0.374634169531461	-14.7792151427012	-15.1858755770752	-14.3725547083272	0.25	0.16	0.39	-24.4047739354961	-23.7512419136487	-23.0977098918013	-58.1121768960094	-56.555999053052	-54.9998212100946	-58.0627487983687	-56.4976026320633	-54.9184584295883	-39.9135672180564	0.307616805903071	0.0209507688814061	20.7908357813161	0.381870918508003	0.38480097902861	0.378750300981424	-0.474175731279426	-0.46718783701028	-0.481618084886621	-0.471832864747255	-0.464866682042292	-0.477728723028605	0.000329050136823207	0.000804886557960875	0.000804685953444682
162	12.1639532432449	0.31	-39.9128034164434	-41.1850341428973	-38.6405726899896	0.384280051875139	-14.8094114405199	-15.2086409715762	-14.4101819094637	0.25	0.16	0.39	-24.47471138043	-23.8322458527468	-23.1897803250637	-58.3590990189318	-56.8271622878499	-55.2952255567679	-58.2577637180103	-56.7244319155814	-55.1748723576444	-39.9128034164434	0.306830455735399	-0.195145719774651	20.6310867802252	0.381870918508003	0.38480097902861	0.378750300981424	-0.474175731279426	-0.46718783701028	-0.481618084886621	-0.471832864747255	-0.464866682042292	-0.477728723028605	0.000329050136823207	0.000804886557960875	0.000804685953444682
162	12.1639532432449	0.31	-39.9104929598206	-41.1689796448428	-38.6520062747984	0.391425892271315	-15.1005419164207	-15.5015394131038	-14.6995444197376	0.25	0.16	0.39	-24.9029580294217	-24.2587624070591	-23.6145667846965	-59.2765460121117	-57.7431662664341	-56.2097865207564	-59.1672457028552	-57.6384590555875	-56.1311916139206	-39.9104929598206	0.307051770405291	-0.0508284355627475	20.7468189775061	0.381870918508003	0.38480097902861	0.378750300981424	-0.474175731279426	-0.46718783701028	-0.481618084886621	-0.471832864747255	-0.464866682042292	-0.477728723028605	0.000329050136823207	0.000804886557960875	0.000804685953444682
162	12.1639532432449	0.31	-39.9089949149481	-41.1833196506868	-38.6346701792093	0.380449967616016	-14.8470828782689	-15.2505867599532	-14.4435789965847	0.25	0.16	0.39	-24.6194052036868	-23.9680187540499	-23.316632304413	-58.8912641750787	-57.3331042127133	-55.774944250348	-58.8102816575124	-57.265096244425	-55.7214477754863	-39.9089949149481	0.306423869030501	0.122979813731895	20.9625784813169	0.381870918508003	0.38480097902861	0.378750300981424	-0.474175731279426	-0.46718783701028	-0.481618084886621	-0.471832864747255	-0.464866682042292	-0.477728723028605	0.000329050136823207	0.000804886557960875	0.000804685953444682
162	12.1639532432449	0.31	-39.9005990725171	-41.1605502525135	-38.6406478925207	0.381112250521717	-14.9272146325061	-15.3323269366553	-14.5221023283568	0.25	0.16	0.39	-24.5124336950046	-23.8647636749538	-23.2170936549029	-58.0639509861589	-56.5297793585126	-54.9956077308663	-57.9587847324132	-56.4495956575891	-54.9073734307886	-39.9005990725171	0.309293995258029	0.0958686637744433	20.7558683516139	0.381870918508003	0.38480097902861	0.378750300981424	-0.474175731279426	-0.46718783701028	-0.481618084886621	-0.471832864747255	-0.464866682042292	-0.477728723028605	0.000329050136823207	0.000804886557960875	0.000804685953444682
162	12.1639532432449	0.31	-39.8921308775416	-41.1705516737637	-38.6137100813194	0.380841032772229	-15.0132385356007	-15.4209198149801	-14.6055572562214	0.25	0.16	0.38	-24.9075394310783	-24.249061359518	-23.5905832879578	-59.6124967197079	-58.036527243096	-56.4605577664842	-59.5744493526341	-58.0168744226937	-56.4316855401808	-39.8921308775416	0.304672283145291	0.0649090015075623	20.9895916697824	0.381870918508003	0.38480097902861	0.378750300981424	-0.474175731279426	-0.46718783701028	-0.481618084886621	-0.471832864747255	-0.464866682042292	-0.477728723028605	0.000329050136823207	0.000804886557960875	0.000804685953444682
162	12.1639532432449	0.31	-39.8907203544643	-41.162612992247	-38.6188277166817	0.385486934171548	-15.0519982328982	-15.4567344385744	-14.647262027222	0.25	0.16	0.38	-24.9518818700711	-24.2985142371661	-23.645146604261	-59.6858110414509	-58.1229318453552	-56.5600526492595	-59.6708463691301	-58.1021283444312	-56.5321438081328	-39.8907203544643	0.30489416153326	0.087447843708232	21.0236427867354	0.381870918508003	0.38480097902861	0.378750300981424	-0.474175731279426	-0.46718783701028	-0.481618084886621	-0.471832864747255	-0.464866682042292	-0.477728723028605	0.000329050136823207	0.000804886557960875	0.000804685953444682
162	12.1639532432449	0.31	-39.8843570121896	-41.1474452613709	-38.6212687630083	0.38784486648331	-15.171806953591	-15.5777416750723	-14.7658722321097	0.25	0.16	0.38	-25.0169509713591	-24.3650433176893	-23.7131356640195	-59.5276488486496	-57.9764394333283	-56.4252300180071	-59.5350280064755	-58.0085807619478	-56.4613900786293	-39.8843570121896	0.306633496294279	0.163545853909333	20.9670608116157	0.381870918508003	0.38480097902861	0.378750300981424	-0.474175731279426	-0.46718783701028	-0.481618084886621	-0.471832864747255	-0.464866682042292	-0.477728723028605	0.000329050136823207	0.000804886557960875	0.000804685953444682
162	12.1639532432449	0.31	-39.8801577139964	-41.1340969317436	-38.6262184962492	0.399562840468823	-15.2834614493565	-15.6824680945953	-14.8844548041177	0.25	0.16	0.38	-25.4593781642654	-24.8116190864267	-24.163860008588	-61.2504851243098	-59.6920983677556	-58.1337116112015	-61.1789155767587	-59.6504887933602	-58.0636595453607	-39.8801577139964	0.303196463430684	-0.0248967311191699	21.0386494664836	0.381870918508003	0.38480097902861	0.378750300981424	-0.474175731279426	-0.46718783701028	-0.481618084886621	-0.471832864747255	-0.464866682042292	-0.477728723028605	0.000329050136823207	0.000804886557960875	0.000804685953444682
162	12.1639532432449	0.31	-39.8795917028955	-41.1359121617058	-38.6232712440852	0.392508204841868	-15.2838480582874	-15.6887927572004	-14.8789033593743	0.25	0.16	0.39	-25.2440487294972	-24.5924725457643	-23.9408963620314	-60.1854695328509	-58.6320175103722	-57.0785654878935	-60.0789012635629	-58.5504544461992	-56.993381142155	-39.8795917028955	0.308847111985964	0.0538405533130905	20.8162180775057	0.381870918508003	0.38480097902861	0.378750300981424	-0.474175731279426	-0.46718783701028	-0.481618084886621	-0.471832864747255	-0.464866682042292	-0.477728723028605	0.000329050136823207	0.000804886557960875	0.000804685953444682
162	12.1639532432449	0.31	-39.8650077439256	-41.1237293074525	-38.6062861803987	0.391205734458883	-15.3053924741544	-15.7120176919312	-14.8987672563777	0.25	0.16	0.38	-25.1064413003898	-24.456689475924	-23.8069376514582	-59.4400764595754	-57.9017740907169	-56.3634717218585	-59.5391017025976	-57.960586629155	-56.4700603836133	-39.8650077439256	0.30936306008231	0.11629451993332	20.8101701110076	0.381870918508003	0.38480097902861	0.378750300981424	-0.474175731279426	-0.46718783701028	-0.481618084886621	-0.471832864747255	-0.464866682042292	-0.477728723028605	0.000329050136823207	0.000804886557960875	0.000804685953444682
162	12.1639532432449	0.31	-39.8590156304886	-41.1194784328362	-38.598552828141	0.38559174554149	-15.0641840472523	-15.4691583232292	-14.6592097712754	0.25	0.16	0.39	-24.9208588301877	-24.2684440994959	-23.6160293688042	-59.4879402691111	-57.9305778686201	-56.3732154681292	-59.4736771172997	-57.887010231789	-56.3642958635268	-39.8590156304886	0.307090652257933	-0.101680128278159	20.7334270905796	0.381870918508003	0.38480097902861	0.378750300981424	-0.474175731279426	-0.46718783701028	-0.481618084886621	-0.471832864747255	-0.464866682042292	-0.477728723028605	0.000329050136823207	0.000804886557960875	0.000804685953444682
162	12.1639532432449	0.31	-39.8443850132549	-41.1007165096543	-38.5880535168555	0.389722272413834	-14.90571497069	-15.3029578556911	-14.5084720856889	0.25	0.16	0.38	-24.776574077526	-24.1334096736366	-23.4902452697472	-59.4444624113775	-57.9013692415264	-56.3582760716754	-59.3666606223223	-57.8295353433482	-56.2952131195428	-39.8443850132549	0.304648056681663	0.067279722978509	21.0068132832835	0.381870918508003	0.38480097902861	0.378750300981424	-0.474175731279426	-0.46718783701028	-0.481618084886621	-0.471832864747255	-0.464866682042292	-0.477728723028605	0.000329050136823207	0.000804886557960875	0.000804685953444682
162	12.1639532432449	0.31	-39.8426153625797	-41.0963558723134	-38.5888748528459	0.392053539490114	-14.9085514634474	-15.3039295491169	-14.5131733777779	0.25	0.16	0.38	-24.8574967724804	-24.2153016122834	-23.5731064520864	-59.833605921695	-58.2878005458863	-56.7419951700776	-59.7129006760909	-58.153341811727	-56.624277411662	-39.8426153625797	0.303600980654666	0.300608468112422	21.4091176608081	0.381870918508003	0.38480097902861	0.378750300981424	-0.474175731279426	-0.46718783701028	-0.481618084886621	-0.471832864747255	-0.464866682042292	-0.477728723028605	0.000329050136823207	0.000804886557960875	0.000804685953444682
162	12.1639532432449	0.31	-39.8414430084594	-41.1206361435144	-38.5622498734045	0.374900456778563	-14.7345442611432	-15.1397452360041	-14.3293432862823	0.25	0.16	0.39	-24.3369753593585	-23.6856192112163	-23.0342630630741	-57.9659813869553	-56.4145766703881	-54.8631719538209	-57.8691689623966	-56.3177856503493	-54.765791525646	-39.8414430084594	0.308512549849485	-0.102478171624548	20.6770358614167	0.381870918508003	0.38480097902861	0.378750300981424	-0.474175731279426	-0.46718783701028	-0.481618084886621	-0.471832864747255	-0.464866682042292	-0.477728723028605	0.000329050136823207	0.000804886557960875	0.000804685953444682
162	12.1639532432449	0.31	-39.8398828218856	-41.1022192004554	-38.5775464433158	0.387389254530806	-14.8896452736163	-15.2884130341769	-14.4908775130557	0.25	0.16	0.38	-24.6872423903596	-24.0433249124361	-23.3994074345126	-59.0699949643057	-57.5292719634565	-55.9885489626072	-59.1139904273078	-57.5508389624897	-56.0487840477786	-39.8398828218856	0.306010072027911	-0.0619040318395743	20.8294838083641	0.381870918508003	0.38480097902861	0.378750300981424	-0.474175731279426	-0.46718783701028	-0.481618084886621	-0.471832864747255	-0.464866682042292	-0.477728723028605	0.000329050136823207	0.000804886557960875	0.000804685953444682
162	12.1639532432449	0.31	-39.8372610084611	-41.0920456859181	-38.582476331004	0.385518472485746	-14.8540498253919	-15.2534367695508	-14.4546628812329	0.25	0.16	0.39	-24.4951552539587	-23.8537886326929	-23.2124220114272	-58.2836846732918	-56.7576192319312	-55.2315537905706	-58.1418064513285	-56.5993823204717	-55.1162720585548	-39.8372610084611	0.307968412353464	0.188905335989601	21.0113759395505	0.381870918508003	0.38480097902861	0.378750300981424	-0.474175731279426	-0.46718783701028	-0.481618084886621	-0.471832864747255	-0.464866682042292	-0.477728723028605	0.000329050136823207	0.000804886557960875	0.000804685953444682
162	12.1639532432449	0.31	-39.8271632732145	-41.0798602249611	-38.5744663214679	0.388176437949113	-14.9091210443396	-15.3077489725165	-14.5104931161627	0.25	0.16	0.39	-24.6888472215891	-24.0459268265207	-23.4030064314523	-59.0019860962201	-57.4655198582327	-55.9290536202453	-58.8437034407698	-57.2853689633727	-55.7771622201455	-39.8271632732145	0.306826163441335	-0.409459080503586	20.4846875251567	0.381870918508003	0.38480097902861	0.378750300981424	-0.474175731279426	-0.46718783701028	-0.481618084886621	-0.471832864747255	-0.464866682042292	-0.477728723028605	0.000329050136823207	0.000804886557960875	0.000804685953444682
162	12.1639532432449	0.31	-39.8176363168545	-41.074235698478	-38.561036935231	0.379179568023403	-14.8868658879515	-15.2925434437239	-14.4811883321791	0.25	0.16	0.39	-24.5866283219024	-23.934399128046	-23.2821699341897	-58.5703107212016	-57.016569148935	-55.4628275766685	-58.5323558020926	-56.9735989544151	-55.4138118991567	-39.8176363168545	0.309080825926282	-0.00343513268023115	20.7349727085512	0.381870918508003	0.38480097902861	0.378750300981424	-0.474175731279426	-0.46718783701028	-0.481618084886621	-0.471832864747255	-0.464866682042292	-0.477728723028605	0.000329050136823207	0.000804886557960875	0.000804685953444682
162	12.1639532432449	0.31	-39.8116848869679	-41.0710187131512	-38.5523510607846	0.385012184466322	-14.9168021393991	-15.3183052514218	-14.5152990273764	0.25	0.16	0.38	-24.7163020943879	-24.0684711466615	-23.4206401989352	-59.0928970882025	-57.5440324005016	-55.9951677128006	-59.1605669378163	-57.60590539815	-56.05603004087	-39.8116848869679	0.304996069292781	0.0734861083293514	21.009440473887	0.381870918508003	0.38480097902861	0.378750300981424	-0.474175731279426	-0.46718783701028	-0.481618084886621	-0.471832864747255	-0.464866682042292	-0.477728723028605	0.000329050136823207	0.000804886557960875	0.000804685953444682
162	12.1639532432449	0.31	-39.8073106581939	-41.0761721582593	-38.5384491581284	0.387848764809089	-14.8631917079292	-15.2608658987343	-14.465517517124	0.25	0.16	0.38	-24.553893264839	-23.9140573800338	-23.2742214952286	-58.5361811702593	-57.0108202481352	-55.4854593260111	-58.3803093178586	-56.8777677163296	-55.2797327935813	-39.8073106581939	0.30537979446584	-0.00354101319141793	20.8957828481391	0.381870918508003	0.38480097902861	0.378750300981424	-0.474175731279426	-0.46718783701028	-0.481618084886621	-0.471832864747255	-0.464866682042292	-0.477728723028605	0.000329050136823207	0.000804886557960875	0.000804685953444682
162	12.1639532432449	0.31	-39.7969084427657	-41.0491229015642	-38.5446939839673	0.395004378910602	-15.062641400243	-15.4596441047419	-14.6656386957441	0.25	0.16	0.38	-24.9530742838486	-24.312280879477	-23.6714874751054	-59.6801525497936	-58.1475699232694	-56.6149872967451	-59.6219375523983	-58.0285232363876	-56.5204844217754	-39.7969084427657	0.304905041088244	0.148382247378622	21.1290445741517	0.381870918508003	0.38480097902861	0.378750300981424	-0.474175731279426	-0.46718783701028	-0.481618084886621	-0.471832864747255	-0.464866682042292	-0.477728723028605	0.000329050136823207	0.000804886557960875	0.000804685953444682
162	12.1639532432449	0.31	-39.7924911763818	-41.0522225511422	-38.5327598016214	0.385654339734433	-14.9889158964987	-15.3918134930142	-14.5860182999832	0.25	0.16	0.39	-24.6166162010846	-23.9722492779626	-23.3278823548406	-58.332334148615	-56.8054213362761	-55.2785085239372	-58.2089660301002	-56.6611487372549	-55.1585850052538	-39.7924911763818	0.310573418529211	-0.0564639659301764	20.612838505848	0.381870918508003	0.38480097902861	0.378750300981424	-0.474175731279426	-0.46718783701028	-0.481618084886621	-0.471832864747255	-0.464866682042292	-0.477728723028605	0.000329050136823207	0.000804886557960875	0.000804685953444682
162	12.1639532432449	0.31	-39.7901650969028	-41.0465794551962	-38.5337507386094	0.377767867729727	-14.8695794640546	-15.2760036680586	-14.4631552600506	0.25	0.16	0.39	-24.6246025010507	-23.9694550758553	-23.3143076506598	-58.8168576239021	-57.2520115384174	-55.6871654529326	-58.6598913167977	-57.1405271251309	-55.5808812412621	-39.7901650969028	0.307622759050381	-0.156611490972707	20.6658175486337	0.381870918508003	0.38480097902861	0.378750300981424	-0.474175731279426	-0.46718783701028	-0.481618084886621	-0.471832864747255	-0.464866682042292	-0.477728723028605	0.000329050136823207	0.000804886557960875	0.000804685953444682
162	12.1639532432449	0.31	-39.7701204492388	-41.0246585459331	-38.5155823525444	0.379323289563976	-14.7607289703298	-15.1628464432813	-14.3586114973784	0.25	0.16	0.38	-24.3349525965536	-23.6895916032121	-23.0442306098707	-57.8671748215386	-56.3325419811203	-54.797909140702	-57.8188478545703	-56.2526368808654	-54.7428261058283	-39.7701204492388	0.306636586576873	-0.0565616979760366	20.7935096245866	0.381870918508003	0.38480097902861	0.378750300981424	-0.474175731279426	-0.46718783701028	-0.481618084886621	-0.471832864747255	-0.464866682042292	-0.477728723028605	0.000329050136823207	0.000804886557960875	0.000804685953444682
162	12.1639532432449	0.31	-39.7677324133649	-41.022435005326	-38.5130298214037	0.391217288876555	-15.0042786425111	-15.4028943648375	-14.6056629201848	0.25	0.16	0.39	-24.7217635644415	-24.0819822735357	-23.44220098263	-58.7907226805292	-57.2692614647148	-55.7478002489005	-58.6669374225365	-57.1551566387738	-55.6618552886149	-39.7677324133649	0.308747813515353	0.0249166377432154	20.7462900293318	0.381870918508003	0.38480097902861	0.378750300981424	-0.474175731279426	-0.46718783701028	-0.481618084886621	-0.471832864747255	-0.464866682042292	-0.477728723028605	0.000329050136823207	0.000804886557960875	0.000804685953444682
162	12.1639532432449	0.31	-39.764844220711	-41.0206680516076	-38.5090203898145	0.391259025951117	-15.0785165634976	-15.4790694520904	-14.6779636749048	0.25	0.16	0.39	-24.9509882002255	-24.3053298531408	-23.6596715060562	-59.5941377871738	-58.0520164014062	-56.5098950156387	-59.5065581456186	-57.9819017653686	-56.4202020850183	-39.764844220711	0.307895075080449	-0.0861908649347938	20.7420041748744	0.381870918508003	0.38480097902861	0.378750300981424	-0.474175731279426	-0.46718783701028	-0.481618084886621	-0.471832864747255	-0.464866682042292	-0.477728723028605	0.000329050136823207	0.000804886557960875	0.000804685953444682
162	12.1639532432449	0.31	-39.7568131241848	-41.0114923402344	-38.5021339081352	0.389975524802939	-15.2256818992759	-15.631236072168	-14.8201277263839	0.25	0.16	0.39	-25.1213756223469	-24.4695987145327	-23.8178218067185	-59.820641806113	-58.2685885457348	-56.7165352853565	-59.6668996109345	-58.1047873995178	-56.571705418527	-39.7568131241848	0.309791124514558	-0.0296914033558704	20.7131389764149	0.381870918508003	0.38480097902861	0.378750300981424	-0.474175731279426	-0.46718783701028	-0.481618084886621	-0.471832864747255	-0.464866682042292	-0.477728723028605	0.000329050136823207	0.000804886557960875	0.000804685953444682
162	12.1639532432449	0.31	-39.756664944774	-41.0104747357038	-38.5028551538442	0.387942807392508	-15.1346683897634	-15.5395259264983	-14.7298108530284	0.25	0.16	0.39	-25.1138195012613	-24.4595190322908	-23.8052185633203	-60.1420036867361	-58.5750998067795	-57.0081959268229	-60.0781040215901	-58.483003695395	-56.9240938281166	-39.756664944774	0.307838394017696	0.156957350921924	20.9533403722675	0.381870918508003	0.38480097902861	0.378750300981424	-0.474175731279426	-0.46718783701028	-0.481618084886621	-0.471832864747255	-0.464866682042292	-0.477728723028605	0.000329050136823207	0.000804886557960875	0.000804685953444682
162	12.1639532432449	0.31	-39.7566239182226	-41.0145422113165	-38.4987056251286	0.384005465505846	-14.6930747957756	-15.0893980760863	-14.2967515154649	0.25	0.16	0.39	-24.313081676996	-23.6744982002993	-23.0359147236025	-58.0468485660947	-56.5222471658658	-54.9976457656369	-57.931515442861	-56.3971937034455	-54.8779146300954	-39.7566239182226	0.305065654301006	-0.0724146753105577	20.8411324916507	0.381870918508003	0.38480097902861	0.378750300981424	-0.474175731279426	-0.46718783701028	-0.481618084886621	-0.471832864747255	-0.464866682042292	-0.477728723028605	0.000329050136823207	0.000804886557960875	0.000804685953444682
162	12.1639532432449	0.31	-39.7511037981536	-41.0000210065651	-38.502186589742	0.3857180918087	-15.0567911140845	-15.4614587300348	-14.6521234981342	0.25	0.16	0.39	-24.9867929255183	-24.3328219063562	-23.6788508871941	-59.8357088320077	-58.2696487296248	-56.703588627242	-59.7653116861472	-58.1803751103316	-56.6344721654498	-39.7511037981536	0.307069288453266	-0.106826493395583	20.7201339593038	0.381870918508003	0.38480097902861	0.378750300981424	-0.474175731279426	-0.46718783701028	-0.481618084886621	-0.471832864747255	-0.464866682042292	-0.477728723028605	0.000329050136823207	0.000804886557960875	0.000804685953444682
162	12.1639532432449	0.31	-39.7502392489638	-40.999068014055	-38.5014104838727	0.397646417149321	-15.169612548543	-15.5672331413282	-14.7719919557577	0.25	0.16	0.39	-25.0187541948067	-24.3797214403427	-23.7406886858786	-59.5768488285399	-58.0551280620801	-56.5334072956203	-59.5048532604776	-57.9821431185873	-56.4387497696157	-39.7502392489638	0.307753636587399	0.110999470929447	20.877236692884	0.381870918508003	0.38480097902861	0.378750300981424	-0.474175731279426	-0.46718783701028	-0.481618084886621	-0.471832864747255	-0.464866682042292	-0.477728723028605	0.000329050136823207	0.000804886557960875	0.000804685953444682
162	12.1639532432449	0.31	-39.7431888931466	-41.0102223431198	-38.4761554431734	0.380739984393664	-14.9645879900255	-15.3710352572382	-14.5581407228127	0.25	0.16	0.39	-24.7542543305754	-24.0996921064849	-23.4451298823944	-59.0696334986797	-57.5076898358747	-55.9457461730696	-59.0469726804004	-57.4767392815415	-55.9199293820985	-39.7431888931466	0.30808884065021	-0.0425933475107405	20.711886688103	0.381870918508003	0.38480097902861	0.378750300981424	-0.474175731279426	-0.46718783701028	-0.481618084886621	-0.471832864747255	-0.464866682042292	-0.477728723028605	0.000329050136823207	0.000804886557960875	0.000804685953444682
162	12.1639532432449	0.31	-39.7416071690322	-40.9926154253495	-38.4905989127148	0.384178996153421	-14.8716190940773	-15.2726112352255	-14.470626952929	0.25	0.16	0.39	-24.5827805737096	-23.9373440032498	-23.29190743279	-58.6291513640091	-57.0898056308489	-55.5504598976886	-58.5701503765562	-57.0162275878925	-55.4531035488694	-39.7416071690322	0.307120012477335	-0.0934596819650141	20.7131607327444	0.381870918508003	0.38480097902861	0.378750300981424	-0.474175731279426	-0.46718783701028	-0.481618084886621	-0.471832864747255	-0.464866682042292	-0.477728723028605	0.000329050136823207	0.000804886557960875	0.000804685953444682
162	12.1639532432449	0.31	-39.7402746548057	-41.0011187308855	-38.4794305787259	0.392616274614867	-15.057109983292	-15.4559568798113	-14.6582630867727	0.25	0.16	0.39	-24.9257186348342	-24.2825009034233	-23.6392831720125	-59.5628238288277	-58.0257823103513	-56.4887407918748	-59.4143679883048	-57.8501198233692	-56.3299268341869	-39.7402746548057	0.30611694310435	-0.118397100053716	20.7972166826236	0.381870918508003	0.38480097902861	0.378750300981424	-0.474175731279426	-0.46718783701028	-0.481618084886621	-0.471832864747255	-0.464866682042292	-0.477728723028605	0.000329050136823207	0.000804886557960875	0.000804685953444682
162	12.1639532432449	0.31	-39.7344252693728	-40.9873307907456	-38.4815197479999	0.391115927235732	-15.0729348683657	-15.4734597920998	-14.6724099446315	0.25	0.16	0.39	-24.7039959310085	-24.0645419097917	-23.4250878885749	-58.4368750175484	-56.9242575923483	-55.4116401671482	-58.3649314990256	-56.830423448624	-55.3333540367264	-39.7344252693728	0.309919088142205	0.0426339087167757	20.7414299568322	0.381870918508003	0.38480097902861	0.378750300981424	-0.474175731279426	-0.46718783701028	-0.481618084886621	-0.471832864747255	-0.464866682042292	-0.477728723028605	0.000329050136823207	0.000804886557960875	0.000804685953444682
162	12.1639532432449	0.31	-39.7340329276582	-40.9829464701635	-38.4851193851528	0.39436948230576	-15.1023320238247	-15.5009101005723	-14.7037539470771	0.25	0.16	0.39	-24.9387894315594	-24.2975332302428	-23.6562770289261	-59.4505821635251	-57.9219171660172	-56.3932521685092	-59.3435328958607	-57.7867400678003	-56.2826388144832	-39.7340329276582	0.30687093565554	-0.17417157025995	20.6965389741117	0.381870918508003	0.38480097902861	0.378750300981424	-0.474175731279426	-0.46718783701028	-0.481618084886621	-0.471832864747255	-0.464866682042292	-0.477728723028605	0.000329050136823207	0.000804886557960875	0.000804685953444682
162	12.1639532432449	0.31	-39.7329744630115	-40.9902901863832	-38.4756587396399	0.386108501068012	-14.936468849485	-15.3375721477364	-14.5353655512337	0.25	0.16	0.38	-24.7654222199192	-24.1177647915261	-23.4701073631331	-59.2541403039959	-57.704544912884	-56.154949521772	-59.3666606223223	-57.797047008803	-56.2527404837331	-39.7329744630115	0.305503665204226	-0.259141851790452	20.6395254242606	0.381870918508003	0.38480097902861	0.378750300981424	-0.474175731279426	-0.46718783701028	-0.481618084886621	-0.471832864747255	-0.464866682042292	-0.477728723028605	0.000329050136823207	0.000804886557960875	0.000804685953444682
162	12.1639532432449	0.31	-39.7309112941632	-40.9793515270653	-38.4824710612612	0.389551854835768	-14.8889913990075	-15.2859307889251	-14.49205200909	0.25	0.16	0.39	-24.4880238610934	-23.8521279260711	-23.2162319910489	-58.1248472401993	-56.6154827323284	-55.1061182244574	-57.9236757682473	-56.4071688953384	-54.9107129705491	-39.7309112941632	0.309164468097622	-0.0511237589203398	20.7143901209264	0.381870918508003	0.38480097902861	0.378750300981424	-0.474175731279426	-0.46718783701028	-0.481618084886621	-0.471832864747255	-0.464866682042292	-0.477728723028605	0.000329050136823207	0.000804886557960875	0.000804685953444682
162	12.1639532432449	0.31	-39.7259096085258	-40.9742098888281	-38.4776093282234	0.385853003798525	-14.9196961010446	-15.3205650046288	-14.5188271974604	0.25	0.16	0.39	-24.7812063772335	-24.1327958893086	-23.4843854013838	-59.3972968544538	-57.8431420789141	-56.2889873033743	-59.2481323709149	-57.7175476465588	-56.1799549445596	-39.7259096085258	0.306979873949969	-0.0574200787927434	20.814217812779	0.381870918508003	0.38480097902861	0.378750300981424	-0.474175731279426	-0.46718783701028	-0.481618084886621	-0.471832864747255	-0.464866682042292	-0.477728723028605	0.000329050136823207	0.000804886557960875	0.000804685953444682
162	12.1639532432449	0.31	-39.7205907908311	-40.9799652856634	-38.4612162959988	0.382821322679018	-14.8908115268998	-15.2934756457554	-14.4881474080442	0.25	0.16	0.39	-24.7049674122054	-24.054506773642	-23.4040461350787	-59.1356320100601	-57.5786414535735	-56.0216508970869	-58.9549587840591	-57.4228807052493	-55.8678040821125	-39.7205907908311	0.307435788606204	0.0227936614154797	20.8055282805309	0.381870918508003	0.38480097902861	0.378750300981424	-0.474175731279426	-0.46718783701028	-0.481618084886621	-0.471832864747255	-0.464866682042292	-0.477728723028605	0.000329050136823207	0.000804886557960875	0.000804685953444682
162	12.1639532432449	0.31	-39.7111093130593	-40.9599159313454	-38.4623026947731	0.382612039747008	-14.6799256701305	-15.0770630685469	-14.2827882717141	0.25	0.16	0.39	-24.3486006810652	-23.7072463346918	-23.0658919883184	-58.2661319216258	-56.7313728016343	-55.1966136816426	-58.1908681118346	-56.6587566458279	-55.1041881169563	-39.7111093130593	0.306189050460892	0.0781354697599513	20.9922316855801	0.381870918508003	0.38480097902861	0.378750300981424	-0.474175731279426	-0.46718783701028	-0.481618084886621	-0.471832864747255	-0.464866682042292	-0.477728723028605	0.000329050136823207	0.000804886557960875	0.000804685953444682
162	12.1639532432449	0.31	-39.6931828383207	-40.9471370415546	-38.4392286350868	0.383479391499579	-14.9763772349011	-15.3807917391685	-14.5719627306337	0.25	0.16	0.39	-24.8426718290443	-24.1894715918397	-23.5362713546351	-59.4571154165469	-57.8937810795299	-56.3304467425129	-59.3604703938264	-57.8321823902571	-56.2493958668341	-39.6931828383207	0.306242867884299	-0.160420562920961	20.6934842266105	0.381870918508003	0.38480097902861	0.378750300981424	-0.474175731279426	-0.46718783701028	-0.481618084886621	-0.471832864747255	-0.464866682042292	-0.477728723028605	0.000329050136823207	0.000804886557960875	0.000804685953444682
162	12.1639532432449	0.31	-39.6857956974809	-40.9335826534138	-38.4380087415481	0.389322799295786	-15.0795450339174	-15.4817582538418	-14.677331813993	0.25	0.16	0.38	-25.0211820523032	-24.3711363640446	-23.721090675786	-59.9219166172036	-58.3651562911814	-56.8083959651591	-59.8450947005794	-58.310317502235	-56.736227354242	-39.6857956974809	0.306886969197147	-0.130685136598119	20.721903223512	0.381870918508003	0.38480097902861	0.378750300981424	-0.474175731279426	-0.46718783701028	-0.481618084886621	-0.471832864747255	-0.464866682042292	-0.477728723028605	0.000329050136823207	0.000804886557960875	0.000804685953444682
162	12.1639532432449	0.31	-39.6848560454731	-40.9434550455165	-38.4262570454298	0.379901663845471	-14.8609439492927	-15.2652946958091	-14.4565932027764	0.25	0.16	0.39	-24.6063101526006	-23.9545323731681	-23.3027545937356	-58.7706725965731	-57.2139410816409	-55.6572095667087	-58.6255474257977	-57.0946277933494	-55.5306269301523	-39.6848560454731	0.306472174178322	0.191440230676672	21.0484354929709	0.381870918508003	0.38480097902861	0.378750300981424	-0.474175731279426	-0.46718783701028	-0.481618084886621	-0.471832864747255	-0.464866682042292	-0.477728723028605	0.000329050136823207	0.000804886557960875	0.000804685953444682
162	12.1639532432449	0.31	-39.6843087381119	-40.936866052929	-38.4317514232948	0.384788031940947	-14.8903251631365	-15.2913053919852	-14.4893449342879	0.25	0.16	0.39	-24.6176144626225	-23.972072670873	-23.3265308791236	-58.7236812428316	-57.1837842530084	-55.6438872631852	-58.6272835940484	-57.0772448427633	-55.5514302922821	-39.6843087381119	0.307462330625384	-0.232648903770717	20.5944135588721	0.381870918508003	0.38480097902861	0.378750300981424	-0.474175731279426	-0.46718783701028	-0.481618084886621	-0.471832864747255	-0.464866682042292	-0.477728723028605	0.000329050136823207	0.000804886557960875	0.000804685953444682
162	12.1639532432449	0.31	-39.6790830249806	-40.9275280356377	-38.4306380143235	0.388036375829049	-15.0887545876726	-15.4923043974755	-14.6852047778698	0.25	0.16	0.39	-25.0199981244534	-24.3682670955926	-23.7165360667318	-59.8747443085885	-58.3151027563824	-56.7554612041764	-59.8466801234843	-58.2589371308197	-56.6934047991663	-39.6790830249806	0.308256824515086	0.0126930570706235	20.799628576187	0.381870918508003	0.38480097902861	0.378750300981424	-0.474175731279426	-0.46718783701028	-0.481618084886621	-0.471832864747255	-0.464866682042292	-0.477728723028605	0.000329050136823207	0.000804886557960875	0.000804685953444682
162	12.1639532432449	0.31	-39.6727731036357	-40.9336734232864	-38.411872783985	0.382182938146462	-14.7373793995312	-15.1364334593121	-14.3383253397503	0.25	0.16	0.39	-24.2242965410662	-23.5856517833012	-22.9470070255363	-57.4410770968031	-55.9267114389167	-54.4123457810302	-57.2638782889843	-55.7630945716365	-54.2815255422918	-39.6727731036357	0.308530171139009	-0.0689101014882949	20.6806932006229	0.381870918508003	0.38480097902861	0.378750300981424	-0.474175731279426	-0.46718783701028	-0.481618084886621	-0.471832864747255	-0.464866682042292	-0.477728723028605	0.000329050136823207	0.000804886557960875	0.000804685953444682
162	12.1639532432449	0.31	-39.6722074960136	-40.9377074943969	-38.4067074976304	0.385126827339368	-15.1030566269976	-15.5094745996089	-14.6966386543863	0.25	0.16	0.39	-24.9001674261267	-24.2476710763624	-23.595174726598	-59.2326001008691	-57.6804396397986	-56.1282791787281	-59.1384470758734	-57.6157868040064	-56.0680016267043	-39.6722074960136	0.307858558785927	-0.0108998045672801	20.8026167274358	0.381870918508003	0.38480097902861	0.378750300981424	-0.474175731279426	-0.46718783701028	-0.481618084886621	-0.471832864747255	-0.464866682042292	-0.477728723028605	0.000329050136823207	0.000804886557960875	0.000804685953444682
162	12.1639532432449	0.31	-39.6562606261757	-40.9190382226437	-38.3934830297077	0.383190928754785	-14.8395719559334	-15.2405368111847	-14.438607100682	0.25	0.16	0.38	-24.6543433062447	-24.0057096447419	-23.3570759832392	-59.0995266285777	-57.5446710855196	-55.9898155424615	-59.0163651279351	-57.4913100816705	-55.9497608474565	-39.6562606261757	0.304118572354914	-0.183126804760595	20.7991218495714	0.381870918508003	0.38480097902861	0.378750300981424	-0.474175731279426	-0.46718783701028	-0.481618084886621	-0.471832864747255	-0.464866682042292	-0.477728723028605	0.000329050136823207	0.000804886557960875	0.000804685953444682
162	12.1639532432449	0.31	-39.6543554188874	-40.9073328400168	-38.401377997758	0.386320318706868	-14.9946745091893	-15.3971609994525	-14.5921880189261	0.25	0.16	0.39	-24.7935721947512	-24.1454606465179	-23.4973490982846	-59.156796884536	-57.6104201496227	-56.0640434147093	-59.0419322173118	-57.48423646139	-55.9426032145162	-39.6543554188874	0.309297393228893	0.106261701433713	20.8639817239776	0.381870918508003	0.38480097902861	0.378750300981424	-0.474175731279426	-0.46718783701028	-0.481618084886621	-0.471832864747255	-0.464866682042292	-0.477728723028605	0.000329050136823207	0.000804886557960875	0.000804685953444682
162	12.1639532432449	0.31	-39.6495659981803	-40.9049806363909	-38.3941513599697	0.390224737320975	-15.4123284193865	-15.822639197411	-15.0020176413621	0.25	0.16	0.38	-25.5279725854257	-24.8659842684181	-24.2039959514105	-61.0284322461975	-59.4458502758871	-57.8632683055768	-61.0297609022883	-59.4435444593709	-57.873121235373	-39.6495659981803	0.30679195110979	0.030344563644501	20.8653387227728	0.381870918508003	0.38480097902861	0.378750300981424	-0.474175731279426	-0.46718783701028	-0.481618084886621	-0.471832864747255	-0.464866682042292	-0.477728723028605	0.000329050136823207	0.000804886557960875	0.000804685953444682
162	12.1639532432449	0.31	-39.648451301146	-40.9079381258259	-38.3889644764661	0.380747056399346	-14.821689735597	-15.2242497624201	-14.4191297087739	0.25	0.16	0.38	-24.7014704142	-24.0483134608074	-23.3951565074147	-59.3926457589019	-57.8221838022926	-56.2517218456833	-59.3229533760862	-57.7203339078116	-56.1713281927483	-39.648451301146	0.305303995573125	-0.0716130005768031	20.8731489129096	0.381870918508003	0.38480097902861	0.378750300981424	-0.474175731279426	-0.46718783701028	-0.481618084886621	-0.471832864747255	-0.464866682042292	-0.477728723028605	0.000329050136823207	0.000804886557960875	0.000804685953444682
162	12.1639532432449	0.31	-39.6477860110204	-40.9149652948323	-38.3806067272086	0.386026303239789	-15.085532272485	-15.4907087646449	-14.6803557803251	0.25	0.16	0.39	-24.9397052780189	-24.2873799097238	-23.6350545414286	-59.4945897855305	-57.9384434814432	-56.3822971773559	-59.4317865351046	-57.8828817201063	-56.3306961464411	-39.6477860110204	0.305556238078407	0.022029876368231	20.852013196261	0.381870918508003	0.38480097902861	0.378750300981424	-0.474175731279426	-0.46718783701028	-0.481618084886621	-0.471832864747255	-0.464866682042292	-0.477728723028605	0.000329050136823207	0.000804886557960875	0.000804685953444682
162	12.1639532432449	0.31	-39.6466614251117	-40.9052908129739	-38.3880320372495	0.376253682346649	-14.5145793352061	-14.9125813212889	-14.1165773491233	0.25	0.16	0.39	-23.9521700408285	-23.3129104088536	-22.6736507768788	-57.0022444418038	-55.4809111454263	-53.9595778490488	-56.9513415463187	-55.435391489469	-53.8838654919148	-39.6466614251117	0.307073830962294	0.207736792412941	21.0288268307166	0.381870918508003	0.38480097902861	0.378750300981424	-0.474175731279426	-0.46718783701028	-0.481618084886621	-0.471832864747255	-0.464866682042292	-0.477728723028605	0.000329050136823207	0.000804886557960875	0.000804685953444682
162	12.1639532432449	0.31	-39.636785398141	-40.8955395313239	-38.3780312649582	0.384463421539156	-14.826460434727	-15.2259947358172	-14.4269261336368	0.25	0.16	0.39	-24.4441855792102	-23.8027634080772	-23.1613412369442	-58.1458445205607	-56.620081524126	-55.0943185276913	-58.0626383008247	-56.5580271768389	-54.9153170165275	-39.636785398141	0.307215499899017	0.0854133247945292	20.8881057005417	0.381870918508003	0.38480097902861	0.378750300981424	-0.474175731279426	-0.46718783701028	-0.481618084886621	-0.471832864747255	-0.464866682042292	-0.477728723028605	0.000329050136823207	0.000804886557960875	0.000804685953444682
162	12.1639532432449	0.31	-39.6326090631972	-40.8794157068759	-38.3858024195186	0.383441973199982	-14.8935480798478	-15.2957577354531	-14.4913384242425	0.25	0.16	0.39	-24.5722049979745	-23.9260664881581	-23.2799279783417	-58.4888497009151	-56.9508559315428	-55.4128621621704	-58.4650216383241	-56.9089636892848	-55.3712668282311	-39.6326090631972	0.309443798150199	-0.178987131020641	20.4960293492568	0.381870918508003	0.38480097902861	0.378750300981424	-0.474175731279426	-0.46718783701028	-0.481618084886621	-0.471832864747255	-0.464866682042292	-0.477728723028605	0.000329050136823207	0.000804886557960875	0.000804685953444682
162	12.1639532432449	0.31	-39.63117398902	-40.8893341438784	-38.3730138341616	0.390623925823665	-15.1610818334967	-15.5643655055396	-14.7577981614538	0.25	0.16	0.39	-25.1034354347438	-24.4529877425837	-23.8025400504236	-59.9944963292999	-58.4399966760097	-56.8854970227195	-59.9722065900245	-58.418735133399	-56.8556704679305	-39.63117398902	0.308408018009526	-0.019697287546224	20.7753241673281	0.381870918508003	0.38480097902861	0.378750300981424	-0.474175731279426	-0.46718783701028	-0.481618084886621	-0.471832864747255	-0.464866682042292	-0.477728723028605	0.000329050136823207	0.000804886557960875	0.000804685953444682
162	12.1639532432449	0.31	-39.6293003937538	-40.8840909191631	-38.3745098683445	0.398509674833782	-15.1227614811521	-15.5184406244289	-14.7270823378754	0.25	0.16	0.39	-24.9565829547989	-24.3202561741863	-23.6839293935737	-59.4679166252987	-57.9516422216895	-56.4353678180802	-59.35249263395	-57.8507338110378	-56.3111035777188	-39.6293003937538	0.306818461707252	-0.142387268025802	20.7459954764253	0.381870918508003	0.38480097902861	0.378750300981424	-0.474175731279426	-0.46718783701028	-0.481618084886621	-0.471832864747255	-0.464866682042292	-0.477728723028605	0.000329050136823207	0.000804886557960875	0.000804685953444682
162	12.1639532432449	0.31	-39.6271065958244	-40.8838046639528	-38.3704085276959	0.390746167950509	-15.097231958674	-15.4987141321091	-14.6957497852389	0.25	0.16	0.38	-25.0949353027118	-24.444870459805	-23.7948056168983	-60.2117480404166	-58.6520093896138	-57.0922707388111	-60.1781832570829	-58.5962092277991	-57.0690299382074	-39.6271065958244	0.304574526975303	-0.00989145245888794	20.9499931406277	0.381870918508003	0.38480097902861	0.378750300981424	-0.474175731279426	-0.46718783701028	-0.481618084886621	-0.471832864747255	-0.464866682042292	-0.477728723028605	0.000329050136823207	0.000804886557960875	0.000804685953444682
162	12.1639532432449	0.31	-39.624813145039	-40.8707735028635	-38.3788527872146	0.383479615023569	-14.9907935303421	-15.3955971335897	-14.5859899270946	0.25	0.16	0.39	-24.8386560929938	-24.1855617440689	-23.5324673951441	-59.3797074516702	-57.8184091579017	-56.2571108641331	-59.3264071651068	-57.7724842423921	-56.189608216673	-39.624813145039	0.308883904280623	-0.0747854601645597	20.7085374067226	0.381870918508003	0.38480097902861	0.378750300981424	-0.474175731279426	-0.46718783701028	-0.481618084886621	-0.471832864747255	-0.464866682042292	-0.477728723028605	0.000329050136823207	0.000804886557960875	0.000804685953444682
162	12.1639532432449	0.31	-39.6198940564385	-40.8645185626844	-38.3752695501927	0.393809517357513	-15.1072565278195	-15.5064323464098	-14.7080807092292	0.25	0.16	0.38	-25.1524110027035	-24.5049226554662	-23.8574343082289	-60.4599469469637	-58.9035509768702	-57.3471550067766	-60.4613449994826	-58.8758808599563	-57.3256137205826	-39.6198940564385	0.304565392122086	-0.00735485717277536	20.9694010888885	0.381870918508003	0.38480097902861	0.378750300981424	-0.474175731279426	-0.46718783701028	-0.481618084886621	-0.471832864747255	-0.464866682042292	-0.477728723028605	0.000329050136823207	0.000804886557960875	0.000804685953444682
162	12.1639532432449	0.31	-39.619792357604	-40.874957890553	-38.3646268246549	0.385060363198161	-14.8838825058052	-15.2844587924673	-14.4833062191431	0.25	0.16	0.39	-24.7338502084533	-24.0856235354721	-23.4373968624909	-59.3107578247691	-57.7563368635067	-56.2019159022444	-59.1710935986577	-57.6353710644781	-56.0766172272077	-39.619792357604	0.305100831217139	-0.0629556193519334	20.8570630207083	0.381870918508003	0.38480097902861	0.378750300981424	-0.474175731279426	-0.46718783701028	-0.481618084886621	-0.471832864747255	-0.464866682042292	-0.477728723028605	0.000329050136823207	0.000804886557960875	0.000804685953444682
162	12.1639532432449	0.31	-39.6111655616101	-40.8585600694256	-38.3637710537946	0.38214622002507	-14.8749764616066	-15.2777876500429	-14.4721652731704	0.25	0.16	0.39	-24.5765334115711	-23.9285532944282	-23.2805731772854	-58.5791003333761	-57.034615126269	-55.490129919162	-58.5290346162778	-56.99499586726	-55.3991463699542	-39.6111655616101	0.308449839541866	0.285725297892209	21.0121818934246	0.381870918508003	0.38480097902861	0.378750300981424	-0.474175731279426	-0.46718783701028	-0.481618084886621	-0.471832864747255	-0.464866682042292	-0.477728723028605	0.000329050136823207	0.000804886557960875	0.000804685953444682
162	12.1639532432449	0.31	-39.6016562996822	-40.8745583313816	-38.3287542679829	0.377512551487382	-14.8875187396594	-15.2946543508343	-14.4803831284845	0.25	0.16	0.38	-24.6321536981387	-23.9764587919052	-23.3207638856716	-58.7804631401005	-57.2157582937709	-55.6510534474412	-58.8248232550141	-57.2305319800128	-55.653437887679	-39.6016562996822	0.307170026922755	-0.0600879250463949	20.7423443983908	0.381870918508003	0.38480097902861	0.378750300981424	-0.474175731279426	-0.46718783701028	-0.481618084886621	-0.471832864747255	-0.464866682042292	-0.477728723028605	0.000329050136823207	0.000804886557960875	0.000804685953444682
162	12.1639532432449	0.31	-39.5956406420066	-40.8397763210508	-38.3515049629623	0.384669526019181	-14.9526380642432	-15.3553971160668	-14.5498790124196	0.25	0.16	0.39	-24.7909697838324	-24.1407236580922	-23.4904775323521	-59.3074075114637	-57.7518244786785	-56.1962414458933	-59.2159924540581	-57.6752126136103	-56.1358022414035	-39.5956406420066	0.306636459859242	-0.13930351143304	20.7398779250979	0.381870918508003	0.38480097902861	0.378750300981424	-0.474175731279426	-0.46718783701028	-0.481618084886621	-0.471832864747255	-0.464866682042292	-0.477728723028605	0.000329050136823207	0.000804886557960875	0.000804685953444682
162	12.1639532432449	0.31	-39.5898108900623	-40.8488505300426	-38.330771250082	0.382775756230664	-14.8220016810072	-15.2228437568906	-14.4211596051239	0.25	0.16	0.39	-24.4792627696864	-23.8346842230364	-23.1901056763864	-58.3258484170826	-56.7900345750348	-55.254220732987	-58.2339632045249	-56.7123213575399	-55.1701336579033	-39.5898108900623	0.307807497962676	0.111197538037281	20.8688533840948	0.381870918508003	0.38480097902861	0.378750300981424	-0.474175731279426	-0.46718783701028	-0.481618084886621	-0.471832864747255	-0.464866682042292	-0.477728723028605	0.000329050136823207	0.000804886557960875	0.000804685953444682
162	12.1639532432449	0.31	-39.5889896273243	-40.8325426216444	-38.3454366330041	0.402154591869386	-15.4280260803684	-15.8286394743056	-15.0274126864312	0.25	0.16	0.39	-25.5208829247181	-24.8749646484606	-24.2290463722031	-60.9708427997076	-59.4277072507016	-57.8845717016955	-60.7918942759946	-59.2672276909862	-57.7476521962614	-39.5889896273243	0.308353404695098	-0.0996727735438088	20.7238552644414	0.381870918508003	0.38480097902861	0.378750300981424	-0.474175731279426	-0.46718783701028	-0.481618084886621	-0.471832864747255	-0.464866682042292	-0.477728723028605	0.000329050136823207	0.000804886557960875	0.000804685953444682
162	12.1639532432449	0.31	-39.588799912994	-40.8451987720393	-38.3324010539487	0.386784183052692	-14.8367508217634	-15.2346090020582	-14.4388926414686	0.25	0.16	0.39	-24.4945329544899	-23.8548479906599	-23.21516302683	-58.3534461396358	-56.829521509085	-55.3055968785342	-58.2067055304875	-56.6956929951556	-55.1826333437767	-39.588799912994	0.30886923832053	-0.015002521352551	20.7616524935991	0.381870918508003	0.38480097902861	0.378750300981424	-0.474175731279426	-0.46718783701028	-0.481618084886621	-0.471832864747255	-0.464866682042292	-0.477728723028605	0.000329050136823207	0.000804886557960875	0.000804685953444682
162	12.1639532432449	0.31	-39.5856413125497	-40.8340997760715	-38.3371828490279	0.390104419089132	-15.1000789504291	-15.5021785995906	-14.6979793012676	0.25	0.16	0.39	-24.9733039859084	-24.3255397567308	-23.6777755275532	-59.6113158538553	-58.0651016210038	-56.5188873881524	-59.5221681838607	-57.9727545370042	-56.4394259391108	-39.5856413125497	0.309096182372278	-0.135007251952913	20.6099831184552	0.381870918508003	0.38480097902861	0.378750300981424	-0.474175731279426	-0.46718783701028	-0.481618084886621	-0.471832864747255	-0.464866682042292	-0.477728723028605	0.000329050136823207	0.000804886557960875	0.000804685953444682
162	12.1639532432449	0.31	-39.5813073368125	-40.8253888172526	-38.3372258563724	0.382246027594483	-15.0377019654935	-15.4448336705961	-14.6305702603909	0.25	0.16	0.38	-25.1042156838229	-24.44245898546	-23.7807022870972	-60.4714850848433	-58.8774336785438	-57.2833822722442	-60.4250448113396	-58.8159658900103	-57.1903050729044	-39.5813073368125	0.304071098377877	-0.074014286331481	20.9307408622431	0.381870918508003	0.38480097902861	0.378750300981424	-0.474175731279426	-0.46718783701028	-0.481618084886621	-0.471832864747255	-0.464866682042292	-0.477728723028605	0.000329050136823207	0.000804886557960875	0.000804685953444682
162	12.1639532432449	0.31	-39.576207198195	-40.8258993983992	-38.3265149979908	0.382575357770052	-14.7911778527819	-15.1913560375281	-14.3909996680356	0.25	0.16	0.38	-24.4899944445717	-23.8448669459426	-23.1997394473134	-58.4998017594941	-56.9587711616793	-55.4177405638644	-58.5195549414113	-56.9427232886373	-55.3998199591583	-39.576207198195	0.306850678986335	-0.0182323797522592	20.8591513903808	0.381870918508003	0.38480097902861	0.378750300981424	-0.474175731279426	-0.46718783701028	-0.481618084886621	-0.471832864747255	-0.464866682042292	-0.477728723028605	0.000329050136823207	0.000804886557960875	0.000804685953444682
162	12.1639532432449	0.31	-39.5758567308495	-40.8389769641049	-38.3127364975941	0.382037707835149	-14.8685415200339	-15.2712709896656	-14.4658120504021	0.25	0.16	0.38	-24.6291691630727	-23.9796559535155	-23.3301427439583	-58.8573174653138	-57.3051495899093	-55.7529817145049	-58.8549047130252	-57.292995661954	-55.7793338673815	-39.5758567308495	0.304751479135613	-0.0940667618524617	20.8075513097048	0.381870918508003	0.38480097902861	0.378750300981424	-0.474175731279426	-0.46718783701028	-0.481618084886621	-0.471832864747255	-0.464866682042292	-0.477728723028605	0.000329050136823207	0.000804886557960875	0.000804685953444682
162	12.1639532432449	0.31	-39.5613547619975	-40.8082380390588	-38.3144714849362	0.386475815688022	-14.807216300488	-15.2045407318377	-14.4098918691384	0.25	0.16	0.39	-24.4614409913722	-23.8222156242068	-23.1829902570415	-58.311368437015	-56.7875781618545	-55.263787886694	-58.1035048944006	-56.5653788409658	-55.0072940479554	-39.5613547619975	0.30924824506358	0.0439878957316617	20.7981349807128	0.381870918508003	0.38480097902861	0.378750300981424	-0.474175731279426	-0.46718783701028	-0.481618084886621	-0.471832864747255	-0.464866682042292	-0.477728723028605	0.000329050136823207	0.000804886557960875	0.000804685953444682
162	12.1639532432449	0.31	-39.5603196105613	-40.8111758154679	-38.3094634056547	0.390182171093529	-15.0186699649678	-15.4185364360109	-14.6188034939246	0.25	0.16	0.39	-24.7095142725993	-24.0686942885249	-23.4278743044505	-58.6722209197759	-57.1506073720295	-55.6289938242832	-58.6475953376619	-57.1152229700562	-55.5631745367276	-39.5603196105613	0.307290078292244	0.190768347856232	21.0058616182937	0.381870918508003	0.38480097902861	0.378750300981424	-0.474175731279426	-0.46718783701028	-0.481618084886621	-0.471832864747255	-0.464866682042292	-0.477728723028605	0.000329050136823207	0.000804886557960875	0.000804685953444682
162	12.1639532432449	0.31	-39.5583150071248	-40.8072359596394	-38.3093940546102	0.389571988795064	-15.0096848277753	-15.4098249558488	-14.6095446997018	0.25	0.16	0.39	-24.8477358780677	-24.2025256796992	-23.5573154813308	-59.367785860018	-57.8262087489521	-56.2846316378862	-59.2451336957274	-57.7042044396044	-56.1867448191264	-39.5583150071248	0.307872953099935	0.105687944632842	20.9368509230007	0.381870918508003	0.38480097902861	0.378750300981424	-0.474175731279426	-0.46718783701028	-0.481618084886621	-0.471832864747255	-0.464866682042292	-0.477728723028605	0.000329050136823207	0.000804886557960875	0.000804685953444682
162	12.1639532432449	0.31	-39.5534445485509	-40.7957365868112	-38.3111525102907	0.390101881967198	-15.1107414509731	-15.5131271770548	-14.7083557248914	0.25	0.16	0.39	-24.896053024172	-24.250289197294	-23.604525370416	-59.1988811905515	-57.6633568234002	-56.1278324562488	-59.0986964048486	-57.5488535737006	-56.0281841582364	-39.5534445485509	0.308019672609352	0.177897580519663	20.9529980264091	0.381870918508003	0.38480097902861	0.378750300981424	-0.474175731279426	-0.46718783701028	-0.481618084886621	-0.471832864747255	-0.464866682042292	-0.477728723028605	0.000329050136823207	0.000804886557960875	0.000804685953444682
162	12.1639532432449	0.31	-39.5501742150875	-40.7925279922504	-38.3078204379245	0.389998250562036	-14.9999325619036	-15.3994545491421	-14.6004105746651	0.25	0.16	0.38	-24.8642238316592	-24.2191487684699	-23.5740737052807	-59.4878146981894	-57.9444684797338	-56.4011222612782	-59.444803622677	-57.9105853204664	-56.4019477528612	-39.5501742150875	0.30615138628469	0.0263121903424278	20.9328907393902	0.381870918508003	0.38480097902861	0.378750300981424	-0.474175731279426	-0.46718783701028	-0.481618084886621	-0.471832864747255	-0.464866682042292	-0.477728723028605	0.000329050136823207	0.000804886557960875	0.000804685953444682
162	12.1639532432449	0.31	-39.5458262657842	-40.8062253245803	-38.2854272069882	0.390632095562833	-15.1352346920444	-15.5378239232783	-14.7326454608106	0.25	0.16	0.39	-25.0394400812005	-24.3906613987677	-23.741882716335	-59.7902616756702	-58.2410797823669	-56.6918978890635	-59.6744462791796	-58.0986750855836	-56.5709776882448	-39.5458262657842	0.307106801708563	-0.0269460472412674	20.7919760621362	0.381870918508003	0.38480097902861	0.378750300981424	-0.474175731279426	-0.46718783701028	-0.481618084886621	-0.471832864747255	-0.464866682042292	-0.477728723028605	0.000329050136823207	0.000804886557960875	0.000804685953444682
162	12.1639532432449	0.31	-39.5441182532539	-40.7936995918173	-38.2945369146906	0.389243787231455	-14.9479604483144	-15.3467302018574	-14.5491906947713	0.25	0.16	0.39	-24.7624523969689	-24.1190243240452	-23.4755962511215	-59.2039299363163	-57.6655738018852	-56.1272176674541	-59.0646303045481	-57.5541087673121	-56.0011869632687	-39.5441182532539	0.305371758020006	0.05296451264862	20.9959134778163	0.381870918508003	0.38480097902861	0.378750300981424	-0.474175731279426	-0.46718783701028	-0.481618084886621	-0.471832864747255	-0.464866682042292	-0.477728723028605	0.000329050136823207	0.000804886557960875	0.000804685953444682
162	12.1639532432449	0.31	-39.5412816430777	-40.7971263963386	-38.2854368898167	0.381144750250833	-14.8351452948325	-15.2377311765488	-14.4325594131162	0.25	0.16	0.38	-24.6932493139284	-24.040845525444	-23.3884417369595	-59.2991016826721	-57.732399864711	-56.1656980467499	-59.2022004435795	-57.6301530524062	-56.0200721194583	-39.5412816430777	0.305048934230427	-0.0640235506811128	20.8840938281711	0.381870918508003	0.38480097902861	0.378750300981424	-0.474175731279426	-0.46718783701028	-0.481618084886621	-0.471832864747255	-0.464866682042292	-0.477728723028605	0.000329050136823207	0.000804886557960875	0.000804685953444682
162	12.1639532432449	0.31	-39.5365331131225	-40.7846436584839	-38.2884225677612	0.38742053354462	-14.9197030455868	-15.319249468915	-14.5201566222585	0.25	0.16	0.39	-24.5674631701162	-23.9267110197066	-23.2859588692969	-58.3757593437055	-56.8532418142289	-55.3307242847523	-58.3533302005962	-56.8146150294337	-55.3193932375222	-39.5365331131225	0.308945534691271	-0.23327954085427	20.4938257665133	0.381870918508003	0.38480097902861	0.378750300981424	-0.474175731279426	-0.46718783701028	-0.481618084886621	-0.471832864747255	-0.464866682042292	-0.477728723028605	0.000329050136823207	0.000804886557960875	0.000804685953444682
162	12.1639532432449	0.31	-39.5357587294129	-40.7933593888306	-38.2781580699951	0.384501826593956	-14.996506155996	-15.4005899550175	-14.5924223569746	0.25	0.16	0.38	-24.8393060372343	-24.1875672935954	-23.5358285499564	-59.3633058559728	-57.8057194113744	-56.248132966776	-59.2465170177521	-57.688088836834	-56.1351613778559	-39.5357587294129	0.305593140101188	-0.0282576641574613	20.8821834150182	0.381870918508003	0.38480097902861	0.378750300981424	-0.474175731279426	-0.46718783701028	-0.481618084886621	-0.471832864747255	-0.464866682042292	-0.477728723028605	0.000329050136823207	0.000804886557960875	0.000804685953444682
162	12.1639532432449	0.31	-39.5311152148516	-40.7760531586865	-38.2861772710168	0.386669883810603	-14.8704577272805	-15.2693158820778	-14.4715995724832	0.25	0.16	0.39	-24.5608077023739	-23.9192414058774	-23.2776751093809	-58.5365623629367	-57.0074967890389	-55.478431215141	-58.4240394899761	-56.9075773400318	-55.3835062381476	-39.5311152148516	0.307891273018693	-0.02261097323648	20.7826771121789	0.381870918508003	0.38480097902861	0.378750300981424	-0.474175731279426	-0.46718783701028	-0.481618084886621	-0.471832864747255	-0.464866682042292	-0.477728723028605	0.000329050136823207	0.000804886557960875	0.000804685953444682
162	12.1639532432449	0.31	-39.5254450551757	-40.7749943787171	-38.2758957316344	0.38989321482528	-15.1497484085141	-15.5533498207753	-14.7461469962528	0.25	0.16	0.38	-25.2248456435661	-24.5702738990139	-23.9157021544618	-60.6250580246191	-59.0518690126629	-57.4786800007067	-60.5242433488763	-58.9604674524474	-57.4269752662197	-39.5254450551757	0.306105594260414	0.113502061281245	21.0494664360556	0.381870918508003	0.38480097902861	0.378750300981424	-0.474175731279426	-0.46718783701028	-0.481618084886621	-0.471832864747255	-0.464866682042292	-0.477728723028605	0.000329050136823207	0.000804886557960875	0.000804685953444682
162	12.1639532432449	0.31	-39.5244132981197	-40.7662485226298	-38.2825780736096	0.381183765172104	-14.8702988889441	-15.2738053725554	-14.4667924053328	0.25	0.16	0.39	-24.5187621038596	-23.871020481015	-23.2232788581705	-58.3180109780682	-56.7773539533788	-55.2366969286895	-58.2101101669302	-56.6344783910558	-55.1261165404079	-39.5244132981197	0.308381393037898	-0.0368626302242722	20.7345020548088	0.381870918508003	0.38480097902861	0.378750300981424	-0.474175731279426	-0.46718783701028	-0.481618084886621	-0.471832864747255	-0.464866682042292	-0.477728723028605	0.000329050136823207	0.000804886557960875	0.000804685953444682
162	12.1639532432449	0.31	-39.5156469685229	-40.770330069896	-38.2609638671499	0.38642621668871	-15.0161076470067	-15.4190794391589	-14.6131358548545	0.25	0.16	0.38	-24.8647797886369	-24.214948200932	-23.565116613227	-59.4136488319898	-57.860895657418	-56.3081424828462	-59.4345333740986	-57.870898817188	-56.3263646016404	-39.5156469685229	0.306559434331788	-0.0624157956808351	20.806469907863	0.381870918508003	0.38480097902861	0.378750300981424	-0.474175731279426	-0.46718783701028	-0.481618084886621	-0.471832864747255	-0.464866682042292	-0.477728723028605	0.000329050136823207	0.000804886557960875	0.000804685953444682
162	12.1639532432449	0.31	-39.5080338431787	-40.7551710184063	-38.2608966679511	0.384289431447231	-14.8921321059507	-15.2935836491328	-14.4906805627686	0.25	0.16	0.39	-24.6603682375485	-24.0130416781541	-23.3657151187598	-58.9202772765561	-57.3736393674789	-55.8270014584017	-58.8993738337799	-57.335129164267	-55.8293179192102	-39.5080338431787	0.306943043892572	-0.0891370649837386	20.6682395422116	0.381870918508003	0.38480097902861	0.378750300981424	-0.474175731279426	-0.46718783701028	-0.481618084886621	-0.471832864747255	-0.464866682042292	-0.477728723028605	0.000329050136823207	0.000804886557960875	0.000804685953444682
162	12.1639532432449	0.31	-39.5030786649055	-40.7598198004177	-38.2463375293934	0.378353540371904	-14.8763130984642	-15.2824152677584	-14.47021092917	0.25	0.16	0.38	-24.6747140827166	-24.0190287908213	-23.363343498926	-59.033108700703	-57.4644120592688	-55.8957154178346	-59.0332357222905	-57.4752962687724	-55.9219867950863	-39.5030786649055	0.304592440713737	0.0108985154865668	20.9403966706543	0.381870918508003	0.38480097902861	0.378750300981424	-0.474175731279426	-0.46718783701028	-0.481618084886621	-0.471832864747255	-0.464866682042292	-0.477728723028605	0.000329050136823207	0.000804886557960875	0.000804685953444682
162	12.1639532432449	0.31	-39.5010593506733	-40.7669421369039	-38.2351765644427	0.379096035273755	-14.8254225665542	-15.2294974385151	-14.4213476945934	0.25	0.16	0.38	-24.7540660770903	-24.0972816939554	-23.4404973108205	-59.6276943175635	-58.045629443528	-56.4635645694925	-59.6000562019474	-58.0217047200633	-56.4478542203375	-39.5010593506733	0.303733995966797	-0.0044465099681419	20.9513550356655	0.381870918508003	0.38480097902861	0.378750300981424	-0.474175731279426	-0.46718783701028	-0.481618084886621	-0.471832864747255	-0.464866682042292	-0.477728723028605	0.000329050136823207	0.000804886557960875	0.000804685953444682
162	12.1639532432449	0.31	-39.4913882057051	-40.7353782755692	-38.2473981358409	0.382740313907908	-14.9734524772235	-15.378420721219	-14.568484233228	0.25	0.16	0.39	-24.7605998992709	-24.1085656726583	-23.4565314460456	-59.0713745049152	-57.5158161522522	-55.9602577995893	-58.9785870606725	-57.4299079533909	-55.8840010532315	-39.4913882057051	0.307464981349995	-0.23748437202299	20.5659858615189	0.381870918508003	0.38480097902861	0.378750300981424	-0.474175731279426	-0.46718783701028	-0.481618084886621	-0.471832864747255	-0.464866682042292	-0.477728723028605	0.000329050136823207	0.000804886557960875	0.000804685953444682
162	12.1639532432449	0.31	-39.4881706424717	-40.7503895439286	-38.2259517410149	0.374310456952249	-14.5253554318185	-14.9253070005414	-14.1254038630955	0.25	0.16	0.39	-24.1615725457864	-23.5141179344909	-22.8666633231955	-57.9602415840502	-56.4070883025625	-54.8539350210748	-57.8132731135509	-56.2619549687669	-54.7064659027375	-39.4881706424717	0.306581823890762	0.0615184121294869	20.9152353887508	0.381870918508003	0.38480097902861	0.378750300981424	-0.474175731279426	-0.46718783701028	-0.481618084886621	-0.471832864747255	-0.464866682042292	-0.477728723028605	0.000329050136823207	0.000804886557960875	0.000804685953444682
162	12.1639532432449	0.31	-39.4735236153681	-40.7393907447872	-38.2076564859491	0.392660079262142	-15.1986885985192	-15.6012487882265	-14.7961284088119	0.25	0.16	0.39	-25.1908005716372	-24.5408004598096	-23.890800347982	-60.2709895200254	-58.7158126681994	-57.1606358163734	-60.1308296676712	-58.56126776279	-57.0490506652091	-39.4735236153681	0.305997839295999	0.21594229367486	21.1141791859434	0.381870918508003	0.38480097902861	0.378750300981424	-0.474175731279426	-0.46718783701028	-0.481618084886621	-0.471832864747255	-0.464866682042292	-0.477728723028605	0.000329050136823207	0.000804886557960875	0.000804685953444682
162	12.1639532432449	0.31	-39.4597459176541	-40.7089227811761	-38.2105690541321	0.381298706045459	-14.6982385520876	-15.09697901248	-14.2994980916953	0.25	0.16	0.38	-24.3690394025695	-23.7254058661734	-23.0817723297773	-58.2865607950551	-56.7470998163458	-55.2076388376364	-58.2075275134258	-56.6858849443372	-55.1351004024941	-39.4597459176541	0.305852295135749	-0.0646791505601003	20.8636357595906	0.381870918508003	0.38480097902861	0.378750300981424	-0.474175731279426	-0.46718783701028	-0.481618084886621	-0.471832864747255	-0.464866682042292	-0.477728723028605	0.000329050136823207	0.000804886557960875	0.000804685953444682
162	12.1639532432449	0.31	-39.4574084531218	-40.7089352566629	-38.2058816495807	0.38750087464148	-15.0258100816186	-15.4281299273059	-14.6234902359314	0.25	0.16	0.39	-24.8837854862273	-24.234890203124	-23.5859949200207	-59.4697543506652	-57.9189596330843	-56.3681649155035	-59.3395627845897	-57.7866182848911	-56.2055750521326	-39.4574084531218	0.30724148377264	-0.0529469021826592	20.8295351987063	0.381870918508003	0.38480097902861	0.378750300981424	-0.474175731279426	-0.46718783701028	-0.481618084886621	-0.471832864747255	-0.464866682042292	-0.477728723028605	0.000329050136823207	0.000804886557960875	0.000804685953444682
162	12.1639532432449	0.31	-39.4543137104825	-40.7085070618743	-38.2001203590906	0.386150077664543	-15.0985366312539	-15.5039565331356	-14.6931167293721	0.25	0.16	0.39	-24.8245009298906	-24.1753539389435	-23.5262069479964	-58.8929644495631	-57.3529459505666	-55.81292745157	-58.8389551037295	-57.3045993081434	-55.7938559949527	-39.4543137104825	0.307527415377584	-0.0176150825161985	20.7589566361785	0.381870918508003	0.38480097902861	0.378750300981424	-0.474175731279426	-0.46718783701028	-0.481618084886621	-0.471832864747255	-0.464866682042292	-0.477728723028605	0.000329050136823207	0.000804886557960875	0.000804685953444682
162	12.1639532432449	0.31	-39.4474914628445	-40.6940210122765	-38.2009619134125	0.384964763641751	-14.9403794049319	-15.3425573986685	-14.5382014111954	0.25	0.16	0.38	-24.7086089005427	-24.0609164397992	-23.4132239790558	-58.9612360260463	-57.4156715548168	-55.8701070835873	-58.9234653594475	-57.4238287306287	-55.8581660483334	-39.4474914628445	0.306628746097514	0.0550820530447737	20.9152686763242	0.381870918508003	0.38480097902861	0.378750300981424	-0.474175731279426	-0.46718783701028	-0.481618084886621	-0.471832864747255	-0.464866682042292	-0.477728723028605	0.000329050136823207	0.000804886557960875	0.000804685953444682
162	12.1639532432449	0.31	-39.4458084905837	-40.6922508119872	-38.1993661691802	0.38047511274859	-14.7407946924535	-15.1413885785644	-14.3402008063425	0.25	0.16	0.39	-24.2709269611378	-23.6287939823539	-22.9866610035701	-57.6441133259047	-56.1190299923104	-54.5939466587161	-57.560791138858	-56.0426436002929	-54.5083450623783	-39.4458084905837	0.307205371464883	-0.0861353654496866	20.7335477621152	0.381870918508003	0.38480097902861	0.378750300981424	-0.474175731279426	-0.46718783701028	-0.481618084886621	-0.471832864747255	-0.464866682042292	-0.477728723028605	0.000329050136823207	0.000804886557960875	0.000804685953444682
162	12.1639532432449	0.31	-39.4424880660298	-40.6847136954273	-38.2002624366324	0.391491801202211	-15.1325386613047	-15.5343302506012	-14.7307470720082	0.25	0.16	0.39	-24.8590509469831	-24.2160777754809	-23.5731046039787	-58.9413609545746	-57.4168573093453	-55.892353664116	-58.9186147043562	-57.3774994766586	-55.8557279714785	-39.4424880660298	0.309979721959719	0.000614964416980123	20.6672432294651	0.381870918508003	0.38480097902861	0.378750300981424	-0.474175731279426	-0.46718783701028	-0.481618084886621	-0.471832864747255	-0.464866682042292	-0.477728723028605	0.000329050136823207	0.000804886557960875	0.000804685953444682
162	12.1639532432449	0.31	-39.4410859326131	-40.6964552697572	-38.1857165954689	0.387045456769905	-14.8123437385455	-15.209328738149	-14.415358738942	0.25	0.16	0.39	-24.6269067942508	-23.9841096825395	-23.3413125708281	-59.0900842005678	-57.5477493969223	-56.0054145932768	-58.9083741346818	-57.3704049203247	-55.8529034645912	-39.4410859326131	0.305767467982699	0.135833335981526	21.1101749219809	0.381870918508003	0.38480097902861	0.378750300981424	-0.474175731279426	-0.46718783701028	-0.481618084886621	-0.471832864747255	-0.464866682042292	-0.477728723028605	0.000329050136823207	0.000804886557960875	0.000804685953444682
162	12.1639532432449	0.31	-39.4409669047211	-40.6985079362998	-38.1834258731424	0.384087695502457	-14.942659313187	-15.3456447071775	-14.5396739191965	0.25	0.16	0.38	-24.6412146039926	-23.9941222357619	-23.3470298675312	-58.6263793124498	-57.0868171098652	-55.5472549072805	-58.5783824314973	-57.0428293015047	-55.4950884690227	-39.4409669047211	0.308090156858058	0.0500041684988805	20.8125993040518	0.381870918508003	0.38480097902861	0.378750300981424	-0.474175731279426	-0.46718783701028	-0.481618084886621	-0.471832864747255	-0.464866682042292	-0.477728723028605	0.000329050136823207	0.000804886557960875	0.000804685953444682
162	12.1639532432449	0.31	-39.4352798379798	-40.6870702183372	-38.1834894576225	0.386919729639015	-14.7554737987313	-15.1510394378053	-14.3599081596572	0.25	0.16	0.39	-24.3029785724123	-23.6684727162391	-23.0339668600659	-57.7599360431217	-56.2519308592159	-54.7439256753101	-57.6285360848066	-56.117248707385	-54.6077578990565	-39.4352798379798	0.309000257823019	0.10226652690412	20.8359122254151	0.381870918508003	0.38480097902861	0.378750300981424	-0.474175731279426	-0.46718783701028	-0.481618084886621	-0.471832864747255	-0.464866682042292	-0.477728723028605	0.000329050136823207	0.000804886557960875	0.000804685953444682
162	12.1639532432449	0.31	-39.4249997138693	-40.6828067085761	-38.1671927191626	0.386898045307618	-15.200215987474	-15.6077229276713	-14.7927090472767	0.25	0.16	0.39	-24.9720060677202	-24.3200041177622	-23.6680021678042	-59.1984782418518	-57.6528465795992	-56.1072149173467	-59.1393322610573	-57.5949839198951	-56.0993811303349	-39.4249997138693	0.309120955841744	0.0537852399002171	20.7514382136299	0.381870918508003	0.38480097902861	0.378750300981424	-0.474175731279426	-0.46718783701028	-0.481618084886621	-0.471832864747255	-0.464866682042292	-0.477728723028605	0.000329050136823207	0.000804886557960875	0.000804685953444682
162	12.1639532432449	0.31	-39.4157081387801	-40.6667466469271	-38.1646696306331	0.376858730424948	-14.5954915954195	-14.9951968541317	-14.1957863367074	0.25	0.16	0.39	-24.1619363394862	-23.5178865741175	-22.8738368087488	-57.687536790639	-56.1498436185072	-54.6121504463754	-57.6115234264631	-56.0828077804421	-54.5401234673453	-39.4157081387801	0.307326595048895	0.000289631066225566	20.8150869646251	0.381870918508003	0.38480097902861	0.378750300981424	-0.474175731279426	-0.46718783701028	-0.481618084886621	-0.471832864747255	-0.464866682042292	-0.477728723028605	0.000329050136823207	0.000804886557960875	0.000804685953444682
162	12.1639532432449	0.31	-39.4140263350552	-40.6529203162876	-38.1751323538229	0.388838234224571	-14.9803142612109	-15.3802882042726	-14.5803403181491	0.25	0.16	0.39	-24.8116037059155	-24.1663625481338	-23.5211213903521	-59.3093271024031	-57.7669512310005	-56.2245753595978	-59.1389509845372	-57.5819290239367	-56.0396074017877	-39.4140263350552	0.307973077258763	-0.092305626178128	20.7891294081755	0.381870918508003	0.38480097902861	0.378750300981424	-0.474175731279426	-0.46718783701028	-0.481618084886621	-0.471832864747255	-0.464866682042292	-0.477728723028605	0.000329050136823207	0.000804886557960875	0.000804685953444682
162	12.1639532432449	0.31	-39.4090837996237	-40.6535892915407	-38.1645783077067	0.388004411302969	-14.9576904916947	-15.3577619088368	-14.5576190745526	0.25	0.16	0.39	-24.6520650392944	-24.0098759850368	-23.3676869307791	-58.6315439647741	-57.1041856802495	-55.576827395725	-58.5946426954129	-57.0621503610327	-55.5357056016205	-39.4090837996237	0.307873189240637	0.133321499356347	20.8933800495019	0.381870918508003	0.38480097902861	0.378750300981424	-0.474175731279426	-0.46718783701028	-0.481618084886621	-0.471832864747255	-0.464866682042292	-0.477728723028605	0.000329050136823207	0.000804886557960875	0.000804685953444682
162	12.1639532432449	0.31	-39.4082893214618	-40.652714992809	-38.1638636501146	0.385676417714735	-14.9109432975934	-15.3117263400463	-14.5101602551405	0.25	0.16	0.38	-24.7326831054976	-24.0853073777118	-23.437931649926	-59.1976780818837	-57.6481842494507	-56.0986904170176	-59.1232173182348	-57.5884438752759	-55.9967484054152	-39.4082893214618	0.306652815916942	-0.0217737368877327	20.836227131743	0.381870918508003	0.38480097902861	0.378750300981424	-0.474175731279426	-0.46718783701028	-0.481618084886621	-0.471832864747255	-0.464866682042292	-0.477728723028605	0.000329050136823207	0.000804886557960875	0.000804685953444682
162	12.1639532432449	0.31	-39.4070043184189	-40.6505761193982	-38.1634325174396	0.399331644065429	-15.2404219590324	-15.6384967473596	-14.8423471707052	0.25	0.16	0.38	-25.2145979070578	-24.5727653903677	-23.9309328736776	-60.2398045145388	-58.7064124105282	-57.1730203065176	-60.1436402458869	-58.5838230138441	-57.0724370343457	-39.4070043184189	0.305393552974607	-0.34796537215711	20.5798276513174	0.381870918508003	0.38480097902861	0.378750300981424	-0.474175731279426	-0.46718783701028	-0.481618084886621	-0.471832864747255	-0.464866682042292	-0.477728723028605	0.000329050136823207	0.000804886557960875	0.000804685953444682
162	12.1639532432449	0.31	-39.4060849177633	-40.657515572751	-38.1546542627756	0.382855412907952	-15.0846759364988	-15.4925529388372	-14.6767989341603	0.25	0.16	0.38	-24.9882044066481	-24.3303325925294	-23.6724607784106	-59.7205465335832	-58.1482661228403	-56.5759857120974	-59.6767878639594	-58.1051450274107	-56.5130267898769	-39.4060849177633	0.306967207922692	0.123426631083873	20.9684855396221	0.381870918508003	0.38480097902861	0.378750300981424	-0.474175731279426	-0.46718783701028	-0.481618084886621	-0.471832864747255	-0.464866682042292	-0.477728723028605	0.000329050136823207	0.000804886557960875	0.000804685953444682
162	12.1639532432449	0.31	-39.405376809686	-40.6710107551692	-38.1397428642028	0.381871359927176	-14.8660730218752	-15.2688775266938	-14.4632685170567	0.25	0.16	0.38	-24.6530350624058	-24.0026694043392	-23.3523037462726	-58.9816770542605	-57.4256959300636	-55.8697148058667	-58.9273874929801	-57.3787404500558	-55.8118301213351	-39.405376809686	0.305088680226828	0.164305710438311	21.0692992294916	0.381870918508003	0.38480097902861	0.378750300981424	-0.474175731279426	-0.46718783701028	-0.481618084886621	-0.471832864747255	-0.464866682042292	-0.477728723028605	0.000329050136823207	0.000804886557960875	0.000804685953444682
162	12.1639532432449	0.31	-39.404906590518	-40.6486048878767	-38.1612082931592	0.38431809021182	-14.8994170533786	-15.3010406559225	-14.4977934508346	0.25	0.16	0.39	-24.6288208731073	-23.9823605448265	-23.3359002165456	-58.7396325769849	-57.1978274554786	-55.6560223339724	-58.6888139021599	-57.1400872176848	-55.5799210574712	-39.404906590518	0.307937298544404	0.127376503458036	20.9141679477212	0.381870918508003	0.38480097902861	0.378750300981424	-0.474175731279426	-0.46718783701028	-0.481618084886621	-0.471832864747255	-0.464866682042292	-0.477728723028605	0.000329050136823207	0.000804886557960875	0.000804685953444682
162	12.1639532432449	0.31	-39.398890699604	-40.6385327252796	-38.1592486739285	0.3912470516557	-15.0076828479777	-15.4063640978491	-14.6090015981063	0.25	0.16	0.39	-24.7340484764317	-24.0939882196226	-23.4539279628136	-58.836051157156	-57.3135095461794	-55.7909679352027	-58.6565339914797	-57.1744890717811	-55.624820708147	-39.398890699604	0.30913113382247	0.0621059288581016	20.82220919236	0.381870918508003	0.38480097902861	0.378750300981424	-0.474175731279426	-0.46718783701028	-0.481618084886621	-0.471832864747255	-0.464866682042292	-0.477728723028605	0.000329050136823207	0.000804886557960875	0.000804685953444682
162	12.1639532432449	0.31	-39.3959276693633	-40.6406798297226	-38.1511755090039	0.385749207532542	-14.8059389768739	-15.2038385419289	-14.4080394118188	0.25	0.16	0.38	-24.6623074288388	-24.0168703326655	-23.3714332364923	-59.2836376775721	-57.7321259602032	-56.1806142428343	-59.208134171805	-57.6522701710377	-56.1480368306074	-39.3959276693633	0.30213313575665	-0.0355852043274435	21.0946118856253	0.381870918508003	0.38480097902861	0.378750300981424	-0.474175731279426	-0.46718783701028	-0.481618084886621	-0.471832864747255	-0.464866682042292	-0.477728723028605	0.000329050136823207	0.000804886557960875	0.000804685953444682
162	12.1639532432449	0.31	-39.3957673439702	-40.6491367157926	-38.1423979721477	0.38225322119264	-14.8386417329806	-15.2403779493317	-14.4369055166295	0.25	0.16	0.39	-24.4617838792201	-23.8169714911345	-23.1721591030488	-58.1745296949231	-56.6410496509674	-55.1075696070116	-58.0682632254443	-56.5232787293019	-55.0134723875552	-39.3957673439702	0.308952418190434	-0.060261895664701	20.6733136827478	0.381870918508003	0.38480097902861	0.378750300981424	-0.474175731279426	-0.46718783701028	-0.481618084886621	-0.471832864747255	-0.464866682042292	-0.477728723028605	0.000329050136823207	0.000804886557960875	0.000804685953444682
162	12.1639532432449	0.31	-39.3944707915358	-40.6410919112973	-38.1478496717744	0.379251519969183	-14.7126249341896	-15.1134930354361	-14.311756832943	0.25	0.16	0.39	-24.2335875534185	-23.5908193855201	-22.9480512176218	-57.5730794160691	-56.0460193926632	-54.5189593692573	-57.4802080548817	-55.9409538120153	-54.4033023482152	-39.3944707915358	0.309688126709295	0.198454688711531	20.9042465743267	0.381870918508003	0.38480097902861	0.378750300981424	-0.474175731279426	-0.46718783701028	-0.481618084886621	-0.471832864747255	-0.464866682042292	-0.477728723028605	0.000329050136823207	0.000804886557960875	0.000804685953444682
162	12.1639532432449	0.31	-39.3941455757798	-40.655401376748	-38.1328897748115	0.383539285556007	-14.9880797239511	-15.3927589749912	-14.5834004729109	0.25	0.16	0.39	-24.8134273026506	-24.1610764672421	-23.5087256318337	-59.2693688547283	-57.7111632181219	-56.1529575815155	-59.2756185114784	-57.7004305125885	-56.1316962522135	-39.3941455757798	0.307826471735087	0.0353214431299464	20.8389637886669	0.381870918508003	0.38480097902861	0.378750300981424	-0.474175731279426	-0.46718783701028	-0.481618084886621	-0.471832864747255	-0.464866682042292	-0.477728723028605	0.000329050136823207	0.000804886557960875	0.000804685953444682
162	12.1639532432449	0.31	-39.3875429633677	-40.6445641950266	-38.1305217317088	0.387775014182738	-14.9315358013793	-15.3311006379957	-14.5319709647628	0.25	0.16	0.38	-24.9100241713831	-24.2608098733904	-23.6115955753978	-59.9807226607993	-58.417482798509	-56.8542429362186	-59.8205759755206	-58.2856292587071	-56.7507758405475	-39.3875429633677	0.303552096833785	-0.0384609674685544	21.0292451251258	0.381870918508003	0.38480097902861	0.378750300981424	-0.474175731279426	-0.46718783701028	-0.481618084886621	-0.471832864747255	-0.464866682042292	-0.477728723028605	0.000329050136823207	0.000804886557960875	0.000804685953444682
162	12.1639532432449	0.31	-39.3875300203288	-40.6247155966248	-38.1503444440328	0.383699731213915	-14.7702137342758	-15.168875309849	-14.3715521587025	0.25	0.16	0.39	-24.4172456703	-23.7755225740754	-23.1337994778508	-58.2378274880532	-56.707247033662	-55.1766665792708	-58.1867209002372	-56.6742236335393	-55.1445267538518	-39.3875300203288	0.31002896873695	-0.125000476048088	20.5840587937554	0.381870918508003	0.38480097902861	0.378750300981424	-0.474175731279426	-0.46718783701028	-0.481618084886621	-0.471832864747255	-0.464866682042292	-0.477728723028605	0.000329050136823207	0.000804886557960875	0.000804685953444682
162	12.1639532432449	0.31	-39.3741241504278	-40.626885639734	-38.1213626611215	0.388258691292774	-14.965509230626	-15.3655755380868	-14.5654429231653	0.25	0.16	0.39	-24.7127258555343	-24.0692921646969	-23.4258584738594	-58.8916076290261	-57.3582743707845	-55.8249411125429	-58.8313976101038	-57.270226120286	-55.7396743308784	-39.3741241504278	0.307994937656103	0.0798857733292859	20.8770004769305	0.381870918508003	0.38480097902861	0.378750300981424	-0.474175731279426	-0.46718783701028	-0.481618084886621	-0.471832864747255	-0.464866682042292	-0.477728723028605	0.000329050136823207	0.000804886557960875	0.000804685953444682
162	12.1639532432449	0.31	-39.3719907609513	-40.6162114460072	-38.1277700758953	0.378697417862039	-14.8043561985986	-15.2081987723239	-14.4005136248733	0.25	0.16	0.39	-24.3600254862069	-23.7131628606167	-23.0663002350265	-57.8127395039585	-56.2775645720083	-54.7423896400581	-57.7501981622406	-56.2047890946267	-54.6670818395695	-39.3719907609513	0.308080745405711	0.0844429243558359	20.815439927125	0.381870918508003	0.38480097902861	0.378750300981424	-0.474175731279426	-0.46718783701028	-0.481618084886621	-0.471832864747255	-0.464866682042292	-0.477728723028605	0.000329050136823207	0.000804886557960875	0.000804685953444682
162	12.1639532432449	0.31	-39.3704032345269	-40.6161049988729	-38.1247014701809	0.388316540348494	-14.9755673860889	-15.3758538250778	-14.5752809471	0.25	0.16	0.39	-24.8552037583416	-24.2081371878632	-23.5610706173847	-59.5370457909989	-57.9870914067597	-56.4371370225205	-59.445220763133	-57.9175700242726	-56.3500222556412	-39.3704032345269	0.307626301194451	0.0417752287775097	20.8648214957611	0.381870918508003	0.38480097902861	0.378750300981424	-0.474175731279426	-0.46718783701028	-0.481618084886621	-0.471832864747255	-0.464866682042292	-0.477728723028605	0.000329050136823207	0.000804886557960875	0.000804685953444682
162	12.1639532432449	0.31	-39.3681796183163	-40.6222388414912	-38.1141203951415	0.386328300297085	-14.8621661651621	-15.2610891561946	-14.4632431741295	0.25	0.16	0.38	-24.6711365913422	-24.0262361192684	-23.3813356471945	-59.0996747260323	-57.554816507234	-56.0099582884357	-58.9266356812297	-57.4303833271656	-55.8730359922781	-39.3681796183163	0.304858495828668	-0.0651025382507164	20.9323649817922	0.381870918508003	0.38480097902861	0.378750300981424	-0.474175731279426	-0.46718783701028	-0.481618084886621	-0.471832864747255	-0.464866682042292	-0.477728723028605	0.000329050136823207	0.000804886557960875	0.000804685953444682
162	12.1639532432449	0.31	-39.3669841477786	-40.6221312235838	-38.1118370719733	0.38409825313938	-14.8701674596171	-15.2711888876081	-14.4691460316261	0.25	0.16	0.39	-24.6558098572145	-24.0083482777668	-23.3608866983191	-58.9859901091217	-57.4370179787189	-55.8880458483161	-58.8753074376735	-57.3433952526093	-55.8107216969348	-39.3669841477786	0.306936104873087	0.0531057010548652	20.8868737015014	0.381870918508003	0.38480097902861	0.378750300981424	-0.474175731279426	-0.46718783701028	-0.481618084886621	-0.471832864747255	-0.464866682042292	-0.477728723028605	0.000329050136823207	0.000804886557960875	0.000804685953444682
162	12.1639532432449	0.31	-39.3646266954785	-40.6227159349529	-38.1065374560041	0.381408554733802	-14.9081944925578	-15.3125365883204	-14.5038523967951	0.25	0.16	0.39	-24.560173107996	-23.9116383724542	-23.2631036369124	-58.3667590302908	-56.8255292325326	-55.2842994347744	-58.3343183455858	-56.7827012340655	-55.2559574076967	-39.3646266954785	0.307276555102905	-0.0674874936899296	20.719704150594	0.381870918508003	0.38480097902861	0.378750300981424	-0.474175731279426	-0.46718783701028	-0.481618084886621	-0.471832864747255	-0.464866682042292	-0.477728723028605	0.000329050136823207	0.000804886557960875	0.000804685953444682
162	12.1639532432449	0.31	-39.3608974360057	-40.6083629384585	-38.1134319335529	0.39250929669608	-15.1601763703155	-15.5618434751496	-14.7585092654814	0.25	0.16	0.39	-24.9772099161645	-24.3325225685582	-23.6878352209519	-59.3989943760979	-57.8658455470917	-56.3326967180855	-59.2968414408881	-57.7935757015506	-56.2409422042561	-39.3608974360057	0.307841146538261	-0.18554297841649	20.6087837684254	0.381870918508003	0.38480097902861	0.378750300981424	-0.474175731279426	-0.46718783701028	-0.481618084886621	-0.471832864747255	-0.464866682042292	-0.477728723028605	0.000329050136823207	0.000804886557960875	0.000804685953444682
162	12.1639532432449	0.31	-39.3541652463487	-40.5979348424476	-38.1103956502498	0.384555794712883	-14.822136699391	-15.2214765449739	-14.4227968538082	0.25	0.16	0.39	-24.4571220163516	-23.8154823370108	-23.1738426576699	-58.2251297792155	-56.6975766363667	-55.1700234935179	-58.1022427771099	-56.6238238660218	-55.0492022580139	-39.3541652463487	0.308971651967535	0.103938134207859	20.8680853227665	0.381870918508003	0.38480097902861	0.378750300981424	-0.474175731279426	-0.46718783701028	-0.481618084886621	-0.471832864747255	-0.464866682042292	-0.477728723028605	0.000329050136823207	0.000804886557960875	0.000804685953444682
162	12.1639532432449	0.31	-39.3541331310843	-40.6007527402615	-38.1075135219071	0.388976337591547	-15.0374504152856	-15.4388332531698	-14.6360675774014	0.25	0.16	0.38	-24.9471163148129	-24.2985346390305	-23.649952963248	-59.7331192354234	-58.1801619282728	-56.6272046211222	-59.76191257315	-58.2092177859519	-56.6311285993785	-39.3541331310843	0.305113557206251	0.0311516996819962	20.9270815236297	0.381870918508003	0.38480097902861	0.378750300981424	-0.474175731279426	-0.46718783701028	-0.481618084886621	-0.471832864747255	-0.464866682042292	-0.477728723028605	0.000329050136823207	0.000804886557960875	0.000804685953444682
162	12.1639532432449	0.31	-39.3410716072804	-40.5787293477691	-38.1034138667917	0.388465469779446	-14.919493132283	-15.3181557540193	-14.5208305105466	0.25	0.16	0.39	-24.7026406016106	-24.0597420944933	-23.416843587376	-59.0277007619545	-57.4914754931486	-55.9552502243427	-58.9044065662823	-57.3674899663842	-55.8207650024426	-39.3410716072804	0.308345577120875	-0.090396543488603	20.7117420482923	0.381870918508003	0.38480097902861	0.378750300981424	-0.474175731279426	-0.46718783701028	-0.481618084886621	-0.471832864747255	-0.464866682042292	-0.477728723028605	0.000329050136823207	0.000804886557960875	0.000804685953444682
162	12.1639532432449	0.31	-39.3342873220716	-40.5881572391202	-38.080417405023	0.386169131674436	-15.2462018890026	-15.6555703862085	-14.8368333917967	0.25	0.16	0.39	-24.9574079452092	-24.304811052688	-23.6522141601669	-58.9480206831155	-57.4066228263136	-55.8652249695118	-58.9277535677297	-57.4050232224014	-55.8690477131031	-39.3342873220716	0.309337591427273	0.0776503699397754	20.7362026584053	0.381870918508003	0.38480097902861	0.378750300981424	-0.474175731279426	-0.46718783701028	-0.481618084886621	-0.471832864747255	-0.464866682042292	-0.477728723028605	0.000329050136823207	0.000804886557960875	0.000804685953444682
162	12.1639532432449	0.31	-39.3272014872513	-40.5732147257348	-38.0811882487678	0.398005311554625	-15.2948294416846	-15.6954319847847	-14.8942268985844	0.25	0.16	0.39	-25.1111332049579	-24.4702089008811	-23.8292845968043	-59.5254213579566	-58.0061235649285	-56.4868257719004	-59.5437325727453	-58.0160921711532	-56.5112811060628	-39.3272014872513	0.309813728263689	0.0550052506819431	20.7847686276074	0.381870918508003	0.38480097902861	0.378750300981424	-0.474175731279426	-0.46718783701028	-0.481618084886621	-0.471832864747255	-0.464866682042292	-0.477728723028605	0.000329050136823207	0.000804886557960875	0.000804685953444682
162	12.1639532432449	0.31	-39.3191918643838	-40.5554569673341	-38.0829267614335	0.386788807310734	-14.8709333330833	-15.2697042547281	-14.4721624114385	0.25	0.16	0.39	-24.564019101127	-23.9225255677323	-23.2810320343376	-58.5504506499244	-57.0213956807582	-55.492340711592	-58.4398198257601	-56.8900409192641	-55.3618199553032	-39.3191918643838	0.306446604405742	0.0331385230100043	20.9265008745568	0.381870918508003	0.38480097902861	0.378750300981424	-0.474175731279426	-0.46718783701028	-0.481618084886621	-0.471832864747255	-0.464866682042292	-0.477728723028605	0.000329050136823207	0.000804886557960875	0.000804685953444682
162	12.1639532432449	0.31	-39.3072332356312	-40.559476506932	-38.0549899643304	0.391372371333373	-15.1956320503693	-15.5992000169669	-14.7920640837717	0.25	0.16	0.38	-24.9940744586646	-24.3474510552016	-23.7008276517385	-59.3360303232266	-57.8009438394665	-56.2658573557063	-59.2797880991888	-57.7600784066178	-56.2365899759716	-39.3072332356312	0.308105226855177	0.247484917923974	21.0599326724146	0.381870918508003	0.38480097902861	0.378750300981424	-0.474175731279426	-0.46718783701028	-0.481618084886621	-0.471832864747255	-0.464866682042292	-0.477728723028605	0.000329050136823207	0.000804886557960875	0.000804685953444682
162	12.1639532432449	0.31	-39.30615567544	-40.549314272494	-38.062997078386	0.385447026373828	-14.9339026890297	-15.3354972269995	-14.5323081510599	0.25	0.16	0.39	-24.5537738264713	-23.9107779516524	-23.2677820768335	-58.2483257854333	-56.722962170869	-55.1975985563047	-58.1387876977288	-56.5850862641015	-55.0440236833026	-39.30615567544	0.311617725059599	0.0549111935870726	20.7800593597455	0.381870918508003	0.38480097902861	0.378750300981424	-0.474175731279426	-0.46718783701028	-0.481618084886621	-0.471832864747255	-0.464866682042292	-0.477728723028605	0.000329050136823207	0.000804886557960875	0.000804685953444682
162	12.1639532432449	0.31	-39.306004802605	-40.5472161379133	-38.0647934672966	0.391550610461602	-15.0346945195718	-15.4338389314271	-14.6355501077165	0.25	0.16	0.39	-24.8267970142674	-24.184735286363	-23.5426735584585	-59.1737634139872	-57.6434327490061	-56.1131020840251	-59.1476691681915	-57.6330406774444	-56.0958333598524	-39.306004802605	0.307742853224214	0.130071624322316	20.917837974303	0.381870918508003	0.38480097902861	0.378750300981424	-0.474175731279426	-0.46718783701028	-0.481618084886621	-0.471832864747255	-0.464866682042292	-0.477728723028605	0.000329050136823207	0.000804886557960875	0.000804685953444682
162	12.1639532432449	0.31	-39.3008407587352	-40.5505324334262	-38.0511490840442	0.38090389951486	-14.641998837583	-15.0395461856834	-14.2444514894826	0.25	0.16	0.39	-24.259173016095	-23.6179189662329	-22.9766649163708	-57.9821528175187	-56.4494834932475	-54.9168141689763	-57.8296278967986	-56.3270950976668	-54.8097118528493	-39.3008407587352	0.308503831899955	0.132193465541273	20.959279231037	0.381870918508003	0.38480097902861	0.378750300981424	-0.474175731279426	-0.46718783701028	-0.481618084886621	-0.471832864747255	-0.464866682042292	-0.477728723028605	0.000329050136823207	0.000804886557960875	0.000804685953444682
162	12.1639532432449	0.31	-39.3007204858478	-40.5499361830064	-38.0515047886892	0.38285686695522	-14.8454479357594	-15.2468551782071	-14.4440406933118	0.25	0.16	0.39	-24.5434803159337	-23.8973188197736	-23.2511573236136	-58.5406271114653	-56.999415404178	-55.4582036968907	-58.5091281190983	-56.9834283129064	-55.4424493910177	-39.3007204858478	0.309622853823341	0.239090826465098	20.9882010115166	0.381870918508003	0.38480097902861	0.378750300981424	-0.474175731279426	-0.46718783701028	-0.481618084886621	-0.471832864747255	-0.464866682042292	-0.477728723028605	0.000329050136823207	0.000804886557960875	0.000804685953444682
162	12.1639532432449	0.31	-39.2982763388548	-40.5602908988708	-38.0362617788388	0.38170005542944	-14.7504828634156	-15.1503004538695	-14.3506652729616	0.25	0.16	0.38	-24.3970785934165	-23.7532378189687	-23.1093970445209	-58.2132337834142	-56.6769820810347	-55.1407303786551	-58.176641506668	-56.6112506459929	-55.0754003682968	-39.2982763388548	0.3058814095913	0.173059637632399	21.0692842714624	0.381870918508003	0.38480097902861	0.378750300981424	-0.474175731279426	-0.46718783701028	-0.481618084886621	-0.471832864747255	-0.464866682042292	-0.477728723028605	0.000329050136823207	0.000804886557960875	0.000804685953444682
162	12.1639532432449	0.31	-39.2953003568677	-40.5370189520983	-38.0535817616372	0.391688008918834	-14.8899298440011	-15.2851170444102	-14.494742643592	0.25	0.16	0.39	-24.6019202682829	-23.9658529115683	-23.3297855548538	-58.6724106829796	-57.1554719737965	-55.6385332646135	-58.54384233649	-57.0365104917952	-55.5316708475538	-39.2953003568677	0.307626931947626	0.027660432110168	20.9090033349735	0.381870918508003	0.38480097902861	0.378750300981424	-0.474175731279426	-0.46718783701028	-0.481618084886621	-0.471832864747255	-0.464866682042292	-0.477728723028605	0.000329050136823207	0.000804886557960875	0.000804685953444682
162	12.1639532432449	0.31	-39.2929473272926	-40.5305511427344	-38.0553435118508	0.372167519166155	-14.4925723408754	-14.8934531820696	-14.0916914996813	0.25	0.16	0.39	-24.1047518942874	-23.4559343837995	-22.8071168733116	-57.8110988291661	-56.255021696101	-54.6989445630359	-57.6561181320164	-56.0792967253341	-54.5405360343413	-39.2929473272926	0.307962572603863	0.0987086776415697	20.9196372762535	0.381870918508003	0.38480097902861	0.378750300981424	-0.474175731279426	-0.46718783701028	-0.481618084886621	-0.471832864747255	-0.464866682042292	-0.477728723028605	0.000329050136823207	0.000804886557960875	0.000804685953444682
162	12.1639532432449	0.31	-39.2922105780976	-40.5326605523388	-38.0517606038565	0.388281647081315	-14.9187889906609	-15.3175870744741	-14.5199909068477	0.25	0.16	0.39	-24.4487517852124	-23.8122210237966	-23.1756902623808	-57.8179642330209	-56.3126557771915	-54.807347321362	-57.7274263264951	-56.2406565513033	-54.7460787181314	-39.2922105780976	0.311617110218438	0.107478102956584	20.7168857261809	0.381870918508003	0.38480097902861	0.378750300981424	-0.474175731279426	-0.46718783701028	-0.481618084886621	-0.471832864747255	-0.464866682042292	-0.477728723028605	0.000329050136823207	0.000804886557960875	0.000804685953444682
162	12.1639532432449	0.31	-39.291896224744	-40.5462454806639	-38.0375469688242	0.380210764351724	-14.7368642846862	-15.1375760208691	-14.3361525485033	0.25	0.16	0.38	-24.4471737813415	-23.8000246316242	-23.152875481907	-58.5040790235	-56.9553983729806	-55.4067177224612	-58.4808795316097	-56.9157059190964	-55.3869529691232	-39.291896224744	0.305689657475158	0.0505619266258784	20.9869166654083	0.381870918508003	0.38480097902861	0.378750300981424	-0.474175731279426	-0.46718783701028	-0.481618084886621	-0.471832864747255	-0.464866682042292	-0.477728723028605	0.000329050136823207	0.000804886557960875	0.000804685953444682
162	12.1639532432449	0.31	-39.2882184887805	-40.5374357817235	-38.0390011958375	0.384310936814196	-14.7208727548968	-15.1176895764833	-14.3240559333102	0.25	0.16	0.38	-24.442499975541	-23.8009207776845	-23.159341579828	-58.5597350317141	-57.0226292583304	-55.4855234849466	-58.6283825138278	-57.1129056178736	-55.5716221375824	-39.2882184887805	0.301991513936274	0.0955968764290418	21.1243398871169	0.381870918508003	0.38480097902861	0.378750300981424	-0.474175731279426	-0.46718783701028	-0.481618084886621	-0.471832864747255	-0.464866682042292	-0.477728723028605	0.000329050136823207	0.000804886557960875	0.000804685953444682
162	12.1639532432449	0.31	-39.2877336528905	-40.5287917165946	-38.0466755891865	0.394364303005875	-15.1138561675511	-15.5127427123821	-14.7149696227201	0.25	0.16	0.38	-25.1136836503257	-24.4679235365284	-23.822163422731	-60.2470367042689	-58.6978759431554	-57.1487151820419	-60.1271215107926	-58.5983414491209	-57.0521356681598	-39.2877336528905	0.304516205951603	-0.219327162201275	20.8272781438022	0.381870918508003	0.38480097902861	0.378750300981424	-0.474175731279426	-0.46718783701028	-0.481618084886621	-0.471832864747255	-0.464866682042292	-0.477728723028605	0.000329050136823207	0.000804886557960875	0.000804685953444682
162	12.1639532432449	0.31	-39.284658988627	-40.5394384118227	-38.0298795654313	0.382855372567694	-14.7894525614879	-15.1893470051839	-14.389558117792	0.25	0.16	0.39	-24.5004164764791	-23.855386745192	-23.2103570139048	-58.5578084042917	-57.0161396144552	-55.4744708246187	-58.5192056048881	-56.9900801045526	-55.4194080575572	-39.284658988627	0.308091932886013	-0.00136242758680116	20.7659652702283	0.381870918508003	0.38480097902861	0.378750300981424	-0.474175731279426	-0.46718783701028	-0.481618084886621	-0.471832864747255	-0.464866682042292	-0.477728723028605	0.000329050136823207	0.000804886557960875	0.000804685953444682
162	12.1639532432449	0.31	-39.2801922880718	-40.5153603520764	-38.0450242240672	0.397768195067924	-15.4789624531451	-15.8845884964154	-15.0733364098749	0.25	0.16	0.39	-25.5012476605109	-24.85005230916	-24.1988569578091	-60.6596728909941	-59.1106782093633	-57.5616835277326	-60.4436124888617	-58.9635902861235	-57.3537244873101	-39.2801922880718	0.311637129662667	-0.062070351283646	20.6097230936021	0.381870918508003	0.38480097902861	0.378750300981424	-0.474175731279426	-0.46718783701028	-0.481618084886621	-0.471832864747255	-0.464866682042292	-0.477728723028605	0.000329050136823207	0.000804886557960875	0.000804685953444682
162	12.1639532432449	0.31	-39.2794308057274	-40.5154495235197	-38.043412087935	0.390236242035216	-14.9526672837895	-15.3507312274545	-14.5546033401244	0.25	0.16	0.39	-24.8184165403226	-24.1748435002388	-23.531270460155	-59.4582451765751	-57.9164174155587	-56.3745896545423	-59.3375804755018	-57.7642595323874	-56.2573871019054	-39.2794308057274	0.30890537853575	0.0651274394813321	20.8738225160303	0.381870918508003	0.38480097902861	0.378750300981424	-0.474175731279426	-0.46718783701028	-0.481618084886621	-0.471832864747255	-0.464866682042292	-0.477728723028605	0.000329050136823207	0.000804886557960875	0.000804685953444682
162	12.1639532432449	0.31	-39.2723834808733	-40.51245392794	-38.0323130338067	0.379605848293911	-14.6205285517608	-15.0185877293287	-14.2224693741929	0.25	0.16	0.39	-24.2833478364295	-23.6397314297092	-22.9961150229889	-58.1810613284655	-56.6390051884458	-55.0969490484261	-57.9817253778743	-56.486838283807	-54.9183121917169	-39.2723834808733	0.307126019324028	0.23074070028077	21.1296818157533	0.381870918508003	0.38480097902861	0.378750300981424	-0.474175731279426	-0.46718783701028	-0.481618084886621	-0.471832864747255	-0.464866682042292	-0.477728723028605	0.000329050136823207	0.000804886557960875	0.000804685953444682
162	12.1639532432449	0.31	-39.2601770435479	-40.504998294492	-38.0153557926038	0.380007191034021	-14.8718596646751	-15.2764167997958	-14.4673025295544	0.25	0.16	0.39	-24.6180738182561	-23.9661266014038	-23.3141793845514	-58.7838516860658	-57.2271105378542	-55.6703693896426	-58.7493195500257	-57.1849965647415	-55.624773999505	-39.2601770435479	0.308044689179496	-0.310895972019749	20.4904527424486	0.381870918508003	0.38480097902861	0.378750300981424	-0.474175731279426	-0.46718783701028	-0.481618084886621	-0.471832864747255	-0.464866682042292	-0.477728723028605	0.000329050136823207	0.000804886557960875	0.000804685953444682
162	12.1639532432449	0.31	-39.2589018780507	-40.5060348147849	-38.0117689413165	0.380596418271634	-14.9802473418215	-15.3872438280013	-14.5732508556417	0.25	0.16	0.38	-24.8789812535882	-24.2209259148201	-23.5628705760519	-59.6070775862912	-58.0304553269546	-56.453833067618	-59.552504121022	-58.0062585618254	-56.3970373277647	-39.2589018780507	0.306219164775461	-0.131250150500682	20.7683926787184	0.381870918508003	0.38480097902861	0.378750300981424	-0.474175731279426	-0.46718783701028	-0.481618084886621	-0.471832864747255	-0.464866682042292	-0.477728723028605	0.000329050136823207	0.000804886557960875	0.000804685953444682
162	12.1639532432449	0.31	-39.2578583140472	-40.4924392442271	-38.0232773838673	0.396668955234101	-15.1344803269148	-15.5319906497963	-14.7369700040333	0.25	0.16	0.39	-25.0527183592824	-24.411543999305	-23.7703696393277	-59.8769238345798	-58.3444933906466	-56.8120629467133	-59.7584768095567	-58.2427618198223	-56.6932273935497	-39.2578583140472	0.308570047280727	0.0671289276849689	20.8739944741478	0.381870918508003	0.38480097902861	0.378750300981424	-0.474175731279426	-0.46718783701028	-0.481618084886621	-0.471832864747255	-0.464866682042292	-0.477728723028605	0.000329050136823207	0.000804886557960875	0.000804685953444682
162	12.1639532432449	0.31	-39.2562084814945	-40.4932108951358	-38.0192060678532	0.396763701899888	-15.1825026423102	-15.5811953566343	-14.7838099279862	0.25	0.16	0.39	-24.9980246230553	-24.3583734241848	-23.7187222253144	-59.4239378645632	-57.9033939948042	-56.3828501250452	-59.2423064137654	-57.701785559567	3.34177216250818	-39.2562084814945	0.310617810937101	-0.000933594824953162	20.7729813909514	0.381870918508003	0.38480097902861	0.378750300981424	-0.474175731279426	-0.46718783701028	-0.481618084886621	-0.471832864747255	-0.464866682042292	-0.477728723028605	0.000329050136823207	0.000804886557960875	0.000804685953444682
162	12.1639532432449	0.31	-39.2551181203061	-40.502237759677	-38.0079984809351	0.381655631865632	-14.7627142254851	-15.1629010146949	-14.3625274362752	0.25	0.16	0.38	-24.3389098258802	-23.6965452700048	-23.0541807141294	-57.8858664812677	-56.358114039613	-54.8303615979583	-57.9195145055989	-56.3733365008909	-54.8343217169268	-39.2551181203061	0.307230011029913	0.117119514113497	20.8918956513736	0.381870918508003	0.38480097902861	0.378750300981424	-0.474175731279426	-0.46718783701028	-0.481618084886621	-0.471832864747255	-0.464866682042292	-0.477728723028605	0.000329050136823207	0.000804886557960875	0.000804685953444682
162	12.1639532432449	0.31	-39.2498184313026	-40.5115886748643	-37.9880481877408	0.388185669781511	-14.8897986580433	-15.2879022224972	-14.4916950935893	0.25	0.16	0.38	-24.4615914496714	-23.8246010629851	-23.1876106762987	-57.9915685700829	-56.4814431244836	-54.9713176788843	-58.0626782260536	-56.540558849907	-55.0181250701545	-39.2498184313026	0.305591963021272	0.0978177897552469	20.9451635801558	0.381870918508003	0.38480097902861	0.378750300981424	-0.474175731279426	-0.46718783701028	-0.481618084886621	-0.471832864747255	-0.464866682042292	-0.477728723028605	0.000329050136823207	0.000804886557960875	0.000804685953444682
162	12.1639532432449	0.31	-39.2496049992163	-40.487325233117	-38.0118847653155	0.397911932344852	-15.2628103541586	-15.6626521640903	-14.8629685442269	0.25	0.16	0.39	-25.1166333597202	-24.4754469222811	-23.834260484842	-59.6769684687018	-58.1535133837151	-56.6300582987285	-59.4746287649835	-57.9847503884556	-56.4604822614173	-39.2496049992163	0.30956481384121	-0.0171800886900362	20.799067546259	0.381870918508003	0.38480097902861	0.378750300981424	-0.474175731279426	-0.46718783701028	-0.481618084886621	-0.471832864747255	-0.464866682042292	-0.477728723028605	0.000329050136823207	0.000804886557960875	0.000804685953444682
162	12.1639532432449	0.31	-39.2478385043921	-40.4850808840497	-38.0105961247345	0.386046326245357	-14.9190050672633	-15.3196919439077	-14.5183181906188	0.25	0.16	0.39	-24.7139082561238	-24.0675154471116	-23.4211226380995	-59.0759401034231	-57.5308076026166	-55.9856751018101	-59.0466316034301	-57.5240667081817	-55.9718759211882	-39.2478385043921	0.308514060580926	0.169965254951796	20.9695782955383	0.381870918508003	0.38480097902861	0.378750300981424	-0.474175731279426	-0.46718783701028	-0.481618084886621	-0.471832864747255	-0.464866682042292	-0.477728723028605	0.000329050136823207	0.000804886557960875	0.000804685953444682
162	12.1639532432449	0.31	-39.24692637993	-40.4832249600961	-38.0106277997639	0.39662683926988	-15.0848374315733	-15.4810787376584	-14.6885961254883	0.25	0.16	0.38	-25.0080364146555	-24.3679507216953	-23.7278650287351	-59.8611201123783	-58.328962772506	-56.7968054326338	-59.8692492694817	-58.3286145094373	-56.8276057599379	-39.24692637993	0.30601810908129	-0.0572859031541837	20.8475989263062	0.381870918508003	0.38480097902861	0.378750300981424	-0.474175731279426	-0.46718783701028	-0.481618084886621	-0.471832864747255	-0.464866682042292	-0.477728723028605	0.000329050136823207	0.000804886557960875	0.000804685953444682
162	12.1639532432449	0.31	-39.2400877070579	-40.4792664608816	-38.0009089532342	0.394283504453705	-15.151414633218	-15.5513600714847	-14.7514691949514	0.25	0.16	0.38	-25.123220395905	-24.4771085866662	-23.8309967774275	-60.1408521006	-58.5941668370256	-57.0474815734511	-60.0579260442944	-58.5236728233928	-56.937325692711	-39.2400877070579	0.308270146194117	0.406261413906131	21.2423998429093	0.381870918508003	0.38480097902861	0.378750300981424	-0.474175731279426	-0.46718783701028	-0.481618084886621	-0.471832864747255	-0.464866682042292	-0.477728723028605	0.000329050136823207	0.000804886557960875	0.000804685953444682
162	12.1639532432449	0.31	-39.2396337972117	-40.4967466837413	-37.982520910682	0.378022644496205	-15.0003485286541	-15.4101248850621	-14.5905721722461	0.25	0.16	0.39	-24.7681639413726	-24.1095444914647	-23.4509250415569	-58.9847040798744	-57.4162198980827	-55.8477357162909	-58.9159462952174	-57.3593328309694	-55.7984172687294	-39.2396337972117	0.308016924433555	0.0165138332282537	20.7782229293939	0.381870918508003	0.38480097902861	0.378750300981424	-0.474175731279426	-0.46718783701028	-0.481618084886621	-0.471832864747255	-0.464866682042292	-0.477728723028605	0.000329050136823207	0.000804886557960875	0.000804685953444682
162	12.1639532432449	0.31	-39.2385007760417	-40.4848533076466	-37.9921482444368	0.392948502110741	-15.1663272206099	-15.5677874592788	-14.764866981941	0.25	0.16	0.39	-25.1525133991198	-24.5038833957397	-23.8552533923595	-60.217677534348	-58.6647912775011	-57.1119050206543	-60.1134883996182	-58.6091290873484	-57.0418430044944	-39.2385007760417	0.307749154868681	-0.0112181994506127	20.8633256256044	0.381870918508003	0.38480097902861	0.378750300981424	-0.474175731279426	-0.46718783701028	-0.481618084886621	-0.471832864747255	-0.464866682042292	-0.477728723028605	0.000329050136823207	0.000804886557960875	0.000804685953444682
162	12.1639532432449	0.31	-39.2356440949654	-40.4716487705408	-37.99963941939	0.387520170679843	-15.0919511046447	-15.49602546708	-14.6878767422093	0.25	0.16	0.39	-25.1008122884194	-24.4462835033706	-23.7917547183218	-60.2508797824744	-58.6797778321069	-57.1086758817394	-60.1387673895614	-58.5899301040445	-57.0373969053483	-39.2356440949654	0.307148836541112	0.079887441286141	20.9342756399876	0.381870918508003	0.38480097902861	0.378750300981424	-0.474175731279426	-0.46718783701028	-0.481618084886621	-0.471832864747255	-0.464866682042292	-0.477728723028605	0.000329050136823207	0.000804886557960875	0.000804685953444682
162	12.1639532432449	0.31	-39.2326852520608	-40.4809787060584	-37.9843917980632	0.390075983045601	-15.0400930077689	-15.4406192272843	-14.6395667882535	0.25	0.16	0.38	-24.9257271546813	-24.2791593506973	-23.6325915467134	-59.6229083194624	-58.0763033734956	-56.5296984275287	-59.6036831224364	-58.0649986688069	-56.4970929466053	-39.2326852520608	0.306210457802439	0.0650512945377777	20.9115315309879	0.381870918508003	0.38480097902861	0.378750300981424	-0.474175731279426	-0.46718783701028	-0.481618084886621	-0.471832864747255	-0.464866682042292	-0.477728723028605	0.000329050136823207	0.000804886557960875	0.000804685953444682
162	12.1639532432449	0.31	-39.2286268973563	-40.4608106759143	-37.9964431187983	0.394727379018299	-15.0015557968301	-15.3971777281866	-14.6059338654735	0.25	0.16	0.39	-24.7543878477001	-24.1183375985737	-23.4822873494473	-58.9688247224503	-57.4536535178071	-55.9384823131638	-58.8353527574704	-57.3186061793907	-55.8102276781604	-39.2286268973563	0.309500445852888	-0.0736914635133964	20.7097667055127	0.381870918508003	0.38480097902861	0.378750300981424	-0.474175731279426	-0.46718783701028	-0.481618084886621	-0.471832864747255	-0.464866682042292	-0.477728723028605	0.000329050136823207	0.000804886557960875	0.000804685953444682
162	12.1639532432449	0.31	-39.2219011575353	-40.4617219026214	-37.9820804124491	0.383257813374502	-14.8344677009178	-15.2352379316176	-14.433697470218	0.25	0.16	0.39	-24.4760471230938	-23.8321929807319	-23.18833883837	-58.2625272073623	-56.7299035243683	-55.1972798413742	-58.167011397101	-56.6171966275354	-55.0757848139761	-39.2219011575353	0.307333895753947	0.137678279498798	20.9785338713228	0.381870918508003	0.38480097902861	0.378750300981424	-0.474175731279426	-0.46718783701028	-0.481618084886621	-0.471832864747255	-0.464866682042292	-0.477728723028605	0.000329050136823207	0.000804886557960875	0.000804685953444682
162	12.1639532432449	0.31	-39.2153253464138	-40.4561264182843	-37.9745242745432	0.385022388901282	-14.8297651558185	-15.2289169648132	-14.4306133468238	0.25	0.16	0.39	-24.3598378963338	-23.7213635133159	-23.082889130298	-57.7327835870654	-56.2196001439931	-54.7064167009209	-57.658257185413	-56.1330627692284	-54.6812782488521	-39.2153253464138	0.309420684222708	0.0762193721670857	20.7807116875679	0.381870918508003	0.38480097902861	0.378750300981424	-0.474175731279426	-0.46718783701028	-0.481618084886621	-0.471832864747255	-0.464866682042292	-0.477728723028605	0.000329050136823207	0.000804886557960875	0.000804685953444682
162	12.1639532432449	0.31	-39.2133282859947	-40.4487771888052	-37.9778793831843	0.391287605356692	-15.024480148747	-15.4235736436674	-14.6253866538265	0.25	0.16	0.39	-24.7161185739549	-24.0765753415991	-23.4370321092433	-58.6843934023766	-57.1659022795453	-55.647411156714	-58.5746218218533	-57.0537764089803	-55.5019779223627	-39.2133282859947	0.310239522060996	-0.116263129934487	20.6073761927205	0.381870918508003	0.38480097902861	0.378750300981424	-0.474175731279426	-0.46718783701028	-0.481618084886621	-0.471832864747255	-0.464866682042292	-0.477728723028605	0.000329050136823207	0.000804886557960875	0.000804685953444682
162	12.1639532432449	0.31	-39.2102295637457	-40.4538219864169	-37.9666371410745	0.385392501873545	-14.8994099473145	-15.300123041531	-14.498696853098	0.25	0.16	0.39	-24.6596095633232	-24.0137697603708	-23.3679299574185	-58.8910985590071	-57.3487296341736	-55.8063607093401	-58.7502504212016	-57.2071229470641	-55.6553370860384	-39.2102295637457	0.30809342721759	-0.127936520861198	20.6946892859614	0.381870918508003	0.38480097902861	0.378750300981424	-0.474175731279426	-0.46718783701028	-0.481618084886621	-0.471832864747255	-0.464866682042292	-0.477728723028605	0.000329050136823207	0.000804886557960875	0.000804685953444682
162	12.1639532432449	0.31	-39.2056366424107	-40.4421116161096	-37.9691616687117	0.391779026957464	-15.0602681337128	-15.4598998757909	-14.6606363916347	0.25	0.16	0.38	-25.1300331452329	-24.4804326300294	-23.8308321148258	-60.5369514622832	-58.9720973838391	-57.407243305395	-60.5140917720177	-58.9685176866318	-57.4140778286619	-39.2056366424107	0.306990947770683	0.0551743569210109	20.9398456115865	0.381870918508003	0.38480097902861	0.378750300981424	-0.474175731279426	-0.46718783701028	-0.481618084886621	-0.471832864747255	-0.464866682042292	-0.477728723028605	0.000329050136823207	0.000804886557960875	0.000804685953444682
162	12.1639532432449	0.31	-39.2039771615205	-40.46109636849	-37.9468579545509	0.385862801923504	-14.9127733524811	-15.3134479691529	-14.5120987358092	0.25	0.16	0.39	-24.5658792647795	-23.923115840275	-23.2803524157706	-58.3904865445204	-56.862706134737	-55.3349257249536	-58.3374885137874	-56.775552459546	-55.3105418735967	-39.2039771615205	0.308614220141066	0.0555613876741038	20.7727736497844	0.381870918508003	0.38480097902861	0.378750300981424	-0.474175731279426	-0.46718783701028	-0.481618084886621	-0.471832864747255	-0.464866682042292	-0.477728723028605	0.000329050136823207	0.000804886557960875	0.000804685953444682
162	12.1639532432449	0.31	-39.2025034216137	-40.4378715743841	-37.9671352688432	0.389465994632152	-15.0114645617709	-15.4117413350614	-14.6111877884804	0.25	0.16	0.39	-24.9889651616042	-24.3399468498317	-23.6909285380593	-60.0428980130749	-58.483452071622	-56.9240061301691	-59.8891208065862	-58.3297490133833	-56.7716585311025	-39.2025034216137	0.306636033602532	0.0487078306331074	20.9596752645394	0.381870918508003	0.38480097902861	0.378750300981424	-0.474175731279426	-0.46718783701028	-0.481618084886621	-0.471832864747255	-0.464866682042292	-0.477728723028605	0.000329050136823207	0.000804886557960875	0.000804685953444682
162	12.1639532432449	0.31	-39.1952963049452	-40.4273213761064	-37.9632712337839	0.386378740221111	-14.7001706893953	-15.0947035063156	-14.3056378724751	0.25	0.16	0.39	-24.2011760079516	-23.5686257800385	-22.9360755521255	-57.4906132208944	-55.987971345814	-54.4853294707336	-57.3742509250221	-55.8364911049435	-54.3374697720643	-39.1952963049452	0.31081363482019	-0.0343317665789357	20.6492237045861	0.381870918508003	0.38480097902861	0.378750300981424	-0.474175731279426	-0.46718783701028	-0.481618084886621	-0.471832864747255	-0.464866682042292	-0.477728723028605	0.000329050136823207	0.000804886557960875	0.000804685953444682
162	12.1639532432449	0.31	-39.1944226673773	-40.4394672171286	-37.949378117626	0.391010525765517	-15.000278210306	-15.3989606900066	-14.6015957306054	0.25	0.16	0.38	-24.8485935242472	-24.2052579717545	-23.5619224192618	-59.4144096520061	-57.8761575162383	-56.3379053804705	-59.3347600269515	-57.7653735974199	-56.2435465692591	-39.1944226673773	0.305179312640095	0.0581439633936009	21.018464072929	0.381870918508003	0.38480097902861	0.378750300981424	-0.474175731279426	-0.46718783701028	-0.481618084886621	-0.471832864747255	-0.464866682042292	-0.477728723028605	0.000329050136823207	0.000804886557960875	0.000804685953444682
162	12.1639532432449	0.31	-39.1890813229208	-40.4387419470828	-37.9394206987588	0.395790019052284	-15.135733732928	-15.5340079342908	-14.7374595315652	0.25	0.16	0.38	-24.9456444287282	-24.3060666292087	-23.6664888296892	-59.3553997368193	-57.8335951563949	-56.3117905759706	-59.3232081178509	-57.8603536686563	-56.3512833483477	-39.1890813229208	0.307638241202382	0.192077955378942	20.9663096878875	0.381870918508003	0.38480097902861	0.378750300981424	-0.474175731279426	-0.46718783701028	-0.481618084886621	-0.471832864747255	-0.464866682042292	-0.477728723028605	0.000329050136823207	0.000804886557960875	0.000804685953444682
162	12.1639532432449	0.31	-39.1878910984386	-40.4362516141206	-37.9395305827567	0.384837990248175	-14.819497963806	-15.2185287867645	-14.4204671408475	0.25	0.16	0.39	-24.5326747854726	-23.8894264435215	-23.2461781015705	-58.599029416057	-57.0625590213106	-55.5260886265643	-58.5064254322081	-56.9748058428889	-55.4290880334915	-39.1878910984386	0.307949059169633	-0.304173418727795	20.4883410561536	0.381870918508003	0.38480097902861	0.378750300981424	-0.474175731279426	-0.46718783701028	-0.481618084886621	-0.471832864747255	-0.464866682042292	-0.477728723028605	0.000329050136823207	0.000804886557960875	0.000804685953444682
162	12.1639532432449	0.31	-39.1854199667938	-40.4228439967791	-37.9479959368085	0.385425702740048	-14.8549555422054	-15.2544450563809	-14.4554660280299	0.25	0.16	0.39	-24.6169858764471	-23.9723063950304	-23.3276269136137	-58.8644829080518	-57.3229162635613	-55.7813496190708	-58.7724859004687	-57.2068055891178	-55.6854279584886	-39.1854199667938	0.308597952965749	0.167001670903514	20.9420119725464	0.381870918508003	0.38480097902861	0.378750300981424	-0.474175731279426	-0.46718783701028	-0.481618084886621	-0.471832864747255	-0.464866682042292	-0.477728723028605	0.000329050136823207	0.000804886557960875	0.000804685953444682
162	12.1639532432449	0.31	-39.181446408053	-40.4158156452491	-37.9470771708568	0.390308560568928	-14.8591550117628	-15.2546694039404	-14.4636406195852	0.25	0.16	0.38	-24.5196529331239	-23.883921317482	-23.24818970184	-58.3961232702723	-56.882061799048	-55.3680003278236	-58.2985860569924	-56.7657579225452	-55.2464068590895	-39.181446408053	0.308008040519452	-0.0855396970796891	20.7651521417143	0.381870918508003	0.38480097902861	0.378750300981424	-0.474175731279426	-0.46718783701028	-0.481618084886621	-0.471832864747255	-0.464866682042292	-0.477728723028605	0.000329050136823207	0.000804886557960875	0.000804685953444682
162	12.1639532432449	0.31	-39.1740623349758	-40.4098510192626	-37.9382736506891	0.394848754846963	-15.1073614696243	-15.5056725313845	-14.709050407864	0.25	0.16	0.39	-24.981424553776	-24.3396995516416	-23.6979745495071	-59.6367259548767	-58.1047725625351	-56.5728191701935	-59.5106432667651	-57.9854632893118	-56.4687805176417	-39.1740623349758	0.308738521919905	-0.0239196917194187	20.8260814354619	0.381870918508003	0.38480097902861	0.378750300981424	-0.474175731279426	-0.46718783701028	-0.481618084886621	-0.471832864747255	-0.464866682042292	-0.477728723028605	0.000329050136823207	0.000804886557960875	0.000804685953444682
162	12.1639532432449	0.31	-39.1695394203874	-40.4253259464701	-37.9137528943047	0.387894663144948	-14.9175236470964	-15.3166129467368	-14.518434347456	0.25	0.16	0.39	-24.4552502999148	-23.818044884549	-23.1808394691831	-57.8524228754891	-56.3450215323745	-54.8376201892598	-57.7606165792855	-56.2691920638129	-54.7464450772421	-39.1695394203874	0.309089608017906	-0.0933298158523174	20.6848862796792	0.381870918508003	0.38480097902861	0.378750300981424	-0.474175731279426	-0.46718783701028	-0.481618084886621	-0.471832864747255	-0.464866682042292	-0.477728723028605	0.000329050136823207	0.000804886557960875	0.000804685953444682
162	12.1639532432449	0.31	-39.169143324601	-40.4201787579506	-37.9181078912514	0.381896037010729	-15.0352318828205	-15.4425985468202	-14.6278652188208	0.25	0.16	0.38	-24.9460793044125	-24.2880164094082	-23.6299535144038	-59.7133100517153	-58.1381080649255	-56.5629060781357	-59.6431272064729	-58.0838237935014	-56.4859083124403	-39.169143324601	0.306370071315602	-0.205411500164253	20.7137890590489	0.381870918508003	0.38480097902861	0.378750300981424	-0.474175731279426	-0.46718783701028	-0.481618084886621	-0.471832864747255	-0.464866682042292	-0.477728723028605	0.000329050136823207	0.000804886557960875	0.000804685953444682
162	12.1639532432449	0.31	-39.1631885980268	-40.4048487870395	-37.9215284090141	0.381807184156915	-14.6637225077448	-15.0610982300569	-14.2663467854328	0.25	0.16	0.39	-24.2439035212409	-23.6042464041928	-22.9645892871447	-57.8247396174871	-56.299077456467	-54.7734152954469	-57.7385250303425	-56.2019177570829	-54.6559078771734	-39.1631885980268	0.308923333098709	0.0637782375229837	20.8026163100476	0.381870918508003	0.38480097902861	0.378750300981424	-0.474175731279426	-0.46718783701028	-0.481618084886621	-0.471832864747255	-0.464866682042292	-0.477728723028605	0.000329050136823207	0.000804886557960875	0.000804685953444682
162	12.1639532432449	0.31	-39.1616484257793	-40.4179984828724	-37.9052983686862	0.375213975189109	-14.53354762764	-14.9329539696267	-14.1341412856534	0.25	0.16	0.39	-23.995578022751	-23.3537769389589	-22.7119758551669	-57.1312355549218	-55.6031669723371	-54.0750983897523	-56.9796210623207	-55.4321403530045	-53.9117325970341	-39.1616484257793	0.308557606171739	0.0664002148079823	20.7913061347502	0.381870918508003	0.38480097902861	0.378750300981424	-0.474175731279426	-0.46718783701028	-0.481618084886621	-0.471832864747255	-0.464866682042292	-0.477728723028605	0.000329050136823207	0.000804886557960875	0.000804685953444682
162	12.1639532432449	0.31	-39.1528952145171	-40.3836496308861	-37.922140798148	0.393377104831805	-15.0449925345979	-15.4428834315075	-14.6471016376884	0.25	0.16	0.38	-24.9058891641172	-24.2641808573886	-23.6224725506599	-59.5184785082127	-57.9849656185144	-56.4514527288162	-59.5077771405178	-57.9730939873001	-56.4434197607609	-39.1528952145171	0.307111584920036	-0.0954402493409269	20.7769910504483	0.381870918508003	0.38480097902861	0.378750300981424	-0.474175731279426	-0.46718783701028	-0.481618084886621	-0.471832864747255	-0.464866682042292	-0.477728723028605	0.000329050136823207	0.000804886557960875	0.000804685953444682
162	12.1639532432449	0.31	-39.1467925168738	-40.3983068232628	-37.8952782104849	0.372405419446305	-14.6977792202127	-15.1041294254244	-14.291429015001	0.25	0.16	0.38	-24.4024045889274	-23.7459005407246	-23.0893964925219	-58.4194383061893	-56.8477654162502	-55.276092526311	-58.3336496882602	-56.7660800445694	-55.2004134498325	-39.1467925168738	0.307971368244435	0.0374349969825022	20.85610808967	0.381870918508003	0.38480097902861	0.378750300981424	-0.474175731279426	-0.46718783701028	-0.481618084886621	-0.471832864747255	-0.464866682042292	-0.477728723028605	0.000329050136823207	0.000804886557960875	0.000804685953444682
162	12.1639532432449	0.31	-39.1440018029352	-40.3911181283406	-37.8968854775298	0.378966069255616	-14.6611615858383	-15.0608697776923	-14.2614533939842	0.25	0.16	0.38	-24.3989515562561	-23.7514151952332	-23.1038788342103	-58.5735426872731	-57.0190292240005	-55.464515760728	-58.494683244559	-56.9444290138602	-55.4177304247562	-39.1440018029352	0.305001114559229	0.141214722642432	21.0673798081827	0.381870918508003	0.38480097902861	0.378750300981424	-0.474175731279426	-0.46718783701028	-0.481618084886621	-0.471832864747255	-0.464866682042292	-0.477728723028605	0.000329050136823207	0.000804886557960875	0.000804685953444682
162	12.1639532432449	0.31	-39.1383433008486	-40.3894668253349	-37.8872197763623	0.388915856360455	-14.931511179428	-15.3301169797493	-14.5329053791066	0.25	0.16	0.39	-24.6106690474909	-23.9707551156482	-23.3308411838055	-58.5402375391077	-57.0181044551852	-55.4959713712626	-58.5133246754947	-56.9740962099827	-55.4699327112473	-39.1383433008486	0.307079950670175	-0.118692713687313	20.7035691921258	0.381870918508003	0.38480097902861	0.378750300981424	-0.474175731279426	-0.46718783701028	-0.481618084886621	-0.471832864747255	-0.464866682042292	-0.477728723028605	0.000329050136823207	0.000804886557960875	0.000804685953444682
162	12.1639532432449	0.31	-39.1381928707001	-40.3899648953255	-37.8864208460747	0.382374547442027	-14.878394656683	-15.2811036670944	-14.4756856462715	0.25	0.16	0.39	-24.5616295699986	-23.9143471646363	-23.267064759274	-58.4948618067057	-56.9533234188038	-55.4117850309019	-58.4151348354871	-56.9281384068761	-55.3149892531486	-39.1381928707001	0.308931337457123	0.0526628738821421	20.8676213767886	0.381870918508003	0.38480097902861	0.378750300981424	-0.474175731279426	-0.46718783701028	-0.481618084886621	-0.471832864747255	-0.464866682042292	-0.477728723028605	0.000329050136823207	0.000804886557960875	0.000804685953444682
162	12.1639532432449	0.31	-39.1373508707154	-40.3725343240258	-37.902167417405	0.386090548732205	-14.7260263068732	-15.1214933660489	-14.3305592476975	0.25	0.16	0.39	-24.3743671089512	-23.7369129206309	-23.0994587323106	-58.2163325338968	-56.6938214124181	-55.1713102909395	-58.1628506110838	-56.6467755244104	-55.1333257542347	-39.1373508707154	0.309690050382324	-0.124936664763828	20.6129257702447	0.381870918508003	0.38480097902861	0.378750300981424	-0.474175731279426	-0.46718783701028	-0.481618084886621	-0.471832864747255	-0.464866682042292	-0.477728723028605	0.000329050136823207	0.000804886557960875	0.000804685953444682
162	12.1639532432449	0.31	-39.1353436278518	-40.3668087262998	-37.9038785294037	0.39290827488889	-14.9779512360199	-15.3744585010659	-14.581443970974	0.25	0.16	0.39	-24.7313026210262	-24.0934823581137	-23.4556620952013	-58.9462154827162	-57.4259926609343	-55.9057698391524	-58.7897453974685	-57.2703394575303	-55.7696218263107	-39.1353436278518	0.30845899011927	-0.182254127433787	20.6156879664412	0.381870918508003	0.38480097902861	0.378750300981424	-0.474175731279426	-0.46718783701028	-0.481618084886621	-0.471832864747255	-0.464866682042292	-0.477728723028605	0.000329050136823207	0.000804886557960875	0.000804685953444682
162	12.1639532432449	0.31	-39.1306357504116	-40.3714489273299	-37.8898225734932	0.378014421362356	-14.7802691822091	-15.1840405181744	-14.3764978462437	0.25	0.16	0.39	-24.4887114659291	-23.8375119559678	-23.1863124460065	-58.5222070928267	-56.9659948505565	-55.4097826082863	-58.5065169511438	-56.9786733634197	-55.4212266753746	-39.1306357504116	0.309210870723982	-0.0838822054633585	20.6520517888562	0.381870918508003	0.38480097902861	0.378750300981424	-0.474175731279426	-0.46718783701028	-0.481618084886621	-0.471832864747255	-0.464866682042292	-0.477728723028605	0.000329050136823207	0.000804886557960875	0.000804685953444682
162	12.1639532432449	0.31	-39.1304442869461	-40.3663918141225	-37.8944967597698	0.388878882226085	-15.0573530511083	-15.4593495467051	-14.6553565555115	0.25	0.16	0.39	-24.9670053018358	-24.3177769105272	-23.6685485192185	-59.7484855028828	-58.1948184668401	-56.6411514307975	-59.6271076197045	-58.0654596573629	-56.5183386223898	-39.1304442869461	0.307223356044124	-0.0612123689382339	20.7935606010314	0.381870918508003	0.38480097902861	0.378750300981424	-0.474175731279426	-0.46718783701028	-0.481618084886621	-0.471832864747255	-0.464866682042292	-0.477728723028605	0.000329050136823207	0.000804886557960875	0.000804685953444682
162	12.1639532432449	0.31	-39.130284381936	-40.3623700813812	-37.8981986824908	0.394928116817046	-15.0684059031111	-15.4656239185916	-14.6711878876306	0.25	0.16	0.39	-25.0635614385595	-24.4198306593873	-23.7760998802151	-60.190840753905	-58.6449033613871	-57.0989659688692	-59.9782848403227	-58.4189109633381	-56.8821066656997	-39.130284381936	0.308444496709521	-0.0174639294368774	20.8550521587683	0.381870918508003	0.38480097902861	0.378750300981424	-0.474175731279426	-0.46718783701028	-0.481618084886621	-0.471832864747255	-0.464866682042292	-0.477728723028605	0.000329050136823207	0.000804886557960875	0.000804685953444682
162	12.1639532432449	0.31	-39.1278790667128	-40.3651078889617	-37.8906502444638	0.376899801663227	-14.7741791008497	-15.1787424329734	-14.369615768726	0.25	0.16	0.39	-24.5161337067575	-23.8626982336283	-23.2092627604991	-58.67512700934	-57.11124218815	-55.54735736696	-58.6011316765544	-57.0452072838807	-55.4814960664044	-39.1278790667128	0.309377474361913	0.168578693407533	20.9130104270526	0.381870918508003	0.38480097902861	0.378750300981424	-0.474175731279426	-0.46718783701028	-0.481618084886621	-0.471832864747255	-0.464866682042292	-0.477728723028605	0.000329050136823207	0.000804886557960875	0.000804685953444682
162	12.1639532432449	0.31	-39.1272409847447	-40.3678410339276	-37.8866409355619	0.386780462136968	-14.9757969212872	-15.3773868731502	-14.5742069694241	0.25	0.16	0.39	-24.7723663486057	-24.1254207074811	-23.4784750663565	-59.1319098840765	-57.5876435506736	-56.0433772172706	-58.9954253279222	-57.4735461984389	-55.9187571220173	-39.1272409847447	0.307679465341533	0.254989066008072	21.1268841272369	0.381870918508003	0.38480097902861	0.378750300981424	-0.474175731279426	-0.46718783701028	-0.481618084886621	-0.471832864747255	-0.464866682042292	-0.477728723028605	0.000329050136823207	0.000804886557960875	0.000804685953444682
162	12.1639532432449	0.31	-39.1219183422764	-40.3561760542345	-37.8876606303183	0.386186649893165	-14.7556321913433	-15.1518139957985	-14.3594503868882	0.25	0.16	0.39	-24.2330148508015	-23.5993824980257	-22.9657501452499	-57.4239050323697	-55.9224144305913	-54.4209238288129	-57.3680923260953	-55.8468585501711	-54.371903445293	-39.1219183422764	0.310412002648862	0.0976694619035872	20.8008058925792	0.381870918508003	0.38480097902861	0.378750300981424	-0.474175731279426	-0.46718783701028	-0.481618084886621	-0.471832864747255	-0.464866682042292	-0.477728723028605	0.000329050136823207	0.000804886557960875	0.000804685953444682
162	12.1639532432449	0.31	-39.1199974448369	-40.3627264506762	-37.8772684389976	0.386119242538095	-14.9447683215308	-15.3460854001185	-14.543451242943	0.25	0.16	0.38	-24.7319335502615	-24.0851661785551	-23.4383988068487	-59.0595730776917	-57.5151000272553	-55.9706269768189	-59.0632273348107	-57.5431528200044	-55.9935292487127	-39.1199974448369	0.306800879594042	0.0260267069595627	20.8516322664154	0.381870918508003	0.38480097902861	0.378750300981424	-0.474175731279426	-0.46718783701028	-0.481618084886621	-0.471832864747255	-0.464866682042292	-0.477728723028605	0.000329050136823207	0.000804886557960875	0.000804685953444682
162	12.1639532432449	0.31	-39.1076013343753	-40.3525031412976	-37.8626995274529	0.386920243588569	-14.9633852035129	-15.3645241096147	-14.5622462974111	0.25	0.16	0.39	-24.6739478349541	-24.0297573365622	-23.3855668381703	-58.7100633157047	-57.1772536817966	-55.6444440478885	-58.5261104294642	-57.0680511401071	-55.5615482713212	-39.1076013343753	0.309051733852877	-0.0702445683936862	20.7116438201652	0.381870918508003	0.38480097902861	0.378750300981424	-0.474175731279426	-0.46718783701028	-0.481618084886621	-0.471832864747255	-0.464866682042292	-0.477728723028605	0.000329050136823207	0.000804886557960875	0.000804685953444682
162	12.1639532432449	0.31	-39.1002417293447	-40.3328197725496	-37.8676636861398	0.378856369232957	-14.6928895727828	-15.0935561390897	-14.292223006476	0.25	0.16	0.39	-24.2214024380781	-23.5784322820346	-22.9354621259912	-57.5915348255243	-56.0627365559685	-54.5339382864126	-57.5459002130641	-56.0258250114357	-54.4997811206059	-39.1002417293447	0.310509058606876	0.169126831362425	20.8525825482553	0.381870918508003	0.38480097902861	0.378750300981424	-0.474175731279426	-0.46718783701028	-0.481618084886621	-0.471832864747255	-0.464866682042292	-0.477728723028605	0.000329050136823207	0.000804886557960875	0.000804685953444682
162	12.1639532432449	0.31	-39.0967131523992	-40.3264313783079	-37.8669949264905	0.392176399132572	-15.2108491994082	-15.6141403392744	-14.8075580595419	0.25	0.16	0.39	-25.1245551199147	-24.4756234302554	-23.826691740596	-59.9020887981914	-58.3549026485301	-56.8077164988687	-59.903732225988	-58.3716789937041	-56.8062690691649	-39.0967131523992	0.308444570616408	-0.0843141810065992	20.6648542601965	0.381870918508003	0.38480097902861	0.378750300981424	-0.474175731279426	-0.46718783701028	-0.481618084886621	-0.471832864747255	-0.464866682042292	-0.477728723028605	0.000329050136823207	0.000804886557960875	0.000804685953444682
162	12.1639532432449	0.31	-39.0948926616569	-40.3231750999702	-37.8666102233435	0.395999827523238	-15.2020921839888	-15.6019370854077	-14.8022472825699	0.25	0.16	0.39	-25.1977557277922	-24.5519901347249	-23.9062245416577	-60.3018368609739	-58.7564273465614	-57.211017832149	-60.2420244870125	-58.6802759454575	-57.1596849797143	-39.0948926616569	0.309409549628061	-0.0306664732812087	20.7393311231078	0.381870918508003	0.38480097902861	0.378750300981424	-0.474175731279426	-0.46718783701028	-0.481618084886621	-0.471832864747255	-0.464866682042292	-0.477728723028605	0.000329050136823207	0.000804886557960875	0.000804685953444682
162	12.1639532432449	0.31	-39.0899111636691	-40.3283557491727	-37.8514665781655	0.388741566779453	-15.0236996935723	-15.4249136238315	-14.6224857633131	0.25	0.16	0.39	-24.822142169313	-24.1764990584293	-23.5308559475456	-59.1860668709724	-57.6465915076096	-56.1071161442469	-59.1142463696491	-57.5631401495379	-56.0172205916372	-39.0899111636691	0.309891051561257	0.20622072366719	20.9469559547049	0.381870918508003	0.38480097902861	0.378750300981424	-0.474175731279426	-0.46718783701028	-0.481618084886621	-0.471832864747255	-0.464866682042292	-0.477728723028605	0.000329050136823207	0.000804886557960875	0.000804685953444682
162	12.1639532432449	0.31	-39.0882954730755	-40.3297176872173	-37.8468732589337	0.398101737018737	-15.2486768633384	-15.6479902206898	-14.8493635059869	0.25	0.16	0.39	-25.1473815693565	-24.5056579216908	-23.8639342740252	-59.8803559299996	-58.3522986121856	-56.8242412943715	-59.7764836947168	-58.2620877729105	-56.7288827563995	-39.0882954730755	0.310690443468563	0.298710785877537	21.0062657195721	0.381870918508003	0.38480097902861	0.378750300981424	-0.474175731279426	-0.46718783701028	-0.481618084886621	-0.471832864747255	-0.464866682042292	-0.477728723028605	0.000329050136823207	0.000804886557960875	0.000804685953444682
162	12.1639532432449	0.31	-39.0870817297908	-40.3204388673966	-37.853724592185	0.388173110746675	-14.8717231296118	-15.2693539281292	-14.4740923310944	0.25	0.16	0.4	-24.5120523026658	-23.8737314558057	-23.2354106089456	-58.3030978045335	-56.7848209052504	-55.2665440059674	-58.0782591949923	-56.5563830084557	-55.0556917619971	-39.0870817297908	0.310941010583172	-0.0773785990589101	20.5906415192793	0.381870918508003	0.38480097902861	0.378750300981424	-0.474175731279426	-0.46718783701028	-0.481618084886621	-0.471832864747255	-0.464866682042292	-0.477728723028605	0.000329050136823207	0.000804886557960875	0.000804685953444682
162	12.1639532432449	0.31	-39.0831719886105	-40.3270540644425	-37.8392899127785	0.390849609607921	-14.9473525133185	-15.3447625827887	-14.5499424438484	0.25	0.16	0.39	-24.7891761333373	-24.1471676202628	-23.5051591071883	-59.3405092407182	-57.803664615556	-56.2668199903939	-59.241923353192	-57.6947792312178	-56.1529939441434	-39.0831719886105	0.305919893806317	-0.0245389390360132	20.916043128304	0.381870918508003	0.38480097902861	0.378750300981424	-0.474175731279426	-0.46718783701028	-0.481618084886621	-0.471832864747255	-0.464866682042292	-0.477728723028605	0.000329050136823207	0.000804886557960875	0.000804685953444682
162	12.1639532432449	0.31	-39.0792667594957	-40.3309209862362	-37.8276125327552	0.375510250230345	-14.8105246135421	-15.2172856723138	-14.4037635547704	0.25	0.16	0.38	-24.6650767384602	-24.0057743539965	-23.3464719695328	-59.2436016848695	-57.660008482658	-56.0764152804464	-59.2216264308893	-57.6754483247477	-56.1031450976114	-39.0792667594957	0.305628114136089	-0.177309113272821	20.7431575107808	0.381870918508003	0.38480097902861	0.378750300981424	-0.474175731279426	-0.46718783701028	-0.481618084886621	-0.471832864747255	-0.464866682042292	-0.477728723028605	0.000329050136823207	0.000804886557960875	0.000804685953444682
162	12.1639532432449	0.31	-39.0775924404546	-40.3052130012686	-37.8499718796406	0.380377699351224	-14.8507926139545	-15.2544591961345	-14.4471260317745	0.25	0.16	0.39	-24.419353841854	-23.7731639653304	-23.1269740888068	-57.9183089599595	-56.3856629629493	-54.8530169659391	-57.8021362959059	-56.2788882480318	-54.7554940438254	-39.0775924404546	0.309921094236419	-0.0653556451894288	20.632784760044	0.381870918508003	0.38480097902861	0.378750300981424	-0.474175731279426	-0.46718783701028	-0.481618084886621	-0.471832864747255	-0.464866682042292	-0.477728723028605	0.000329050136823207	0.000804886557960875	0.000804685953444682
162	12.1639532432449	0.31	-39.0759282992605	-40.3069782111186	-37.8448783874025	0.392550969962351	-14.9922335711697	-15.3894163423606	-14.5950507999788	0.25	0.16	0.39	-24.6488383568747	-24.0126807725047	-23.3765231881347	-58.4946925106849	-56.985013159987	-55.4753338092892	-58.4344647928256	-56.9165609434228	-55.4023458388438	-39.0759282992605	0.311628785047899	-0.158017486055238	20.4603580196719	0.381870918508003	0.38480097902861	0.378750300981424	-0.474175731279426	-0.46718783701028	-0.481618084886621	-0.471832864747255	-0.464866682042292	-0.477728723028605	0.000329050136823207	0.000804886557960875	0.000804685953444682
162	12.1639532432449	0.31	-39.074807707028	-40.323917950664	-37.8256974633921	0.383269707050361	-14.9187584248608	-15.3217957265126	-14.5157211232089	0.25	0.16	0.39	-24.5814881894145	-23.9348762095078	-23.288264229601	-58.4329002324182	-56.8958324593103	-55.3587646862025	-58.3913455453487	-56.854048562451	-55.3355584517466	-39.074807707028	0.309541046545071	0.0484426216863766	20.7323037094099	0.381870918508003	0.38480097902861	0.378750300981424	-0.474175731279426	-0.46718783701028	-0.481618084886621	-0.471832864747255	-0.464866682042292	-0.477728723028605	0.000329050136823207	0.000804886557960875	0.000804685953444682
162	12.1639532432449	0.31	-39.0708306715155	-40.3011257882816	-37.8405355547495	0.387251194728587	-15.0806153627415	-15.4846151017275	-14.6766156237555	0.25	0.16	0.38	-24.9717149801226	-24.3201930489848	-23.6686711178471	-59.6722027086544	-58.1153313133605	-56.5584599180666	-59.6228243408079	-58.0825445255358	-56.5317674670116	-39.0708306715155	0.307842244262133	0.00851179103072123	20.8315641556918	0.381870918508003	0.38480097902861	0.378750300981424	-0.474175731279426	-0.46718783701028	-0.481618084886621	-0.471832864747255	-0.464866682042292	-0.477728723028605	0.000329050136823207	0.000804886557960875	0.000804685953444682
162	12.1639532432449	0.31	-39.0702243676342	-40.3048224881426	-37.8356262471259	0.391396491281969	-14.8767467604986	-15.2718257188412	-14.481667802156	0.25	0.16	0.39	-24.4710317583141	-23.8379712510353	-23.2049107437565	-58.0979047822267	-56.5949240564232	-55.0919433306196	-58.0125203253789	-56.5068616899037	-55.0067027327188	-39.0702243676342	0.308666560277509	0.00238387326512813	20.7878556094892	0.381870918508003	0.38480097902861	0.378750300981424	-0.474175731279426	-0.46718783701028	-0.481618084886621	-0.471832864747255	-0.464866682042292	-0.477728723028605	0.000329050136823207	0.000804886557960875	0.000804685953444682
162	12.1639532432449	0.31	-39.0686781123509	-40.3129357996349	-37.8244204250669	0.389894081382881	-15.1810460931355	-15.5854805640873	-14.7766116221837	0.25	0.16	0.39	-25.0984563352435	-24.4471654836132	-23.795874631983	-59.8882017626381	-58.3341365481244	-56.7800713336107	-59.8835217823711	-58.3428526354366	-56.7820117799184	-39.0686781123509	0.308391228197935	-0.105550754284747	20.6052631468254	0.381870918508003	0.38480097902861	0.378750300981424	-0.474175731279426	-0.46718783701028	-0.481618084886621	-0.471832864747255	-0.464866682042292	-0.477728723028605	0.000329050136823207	0.000804886557960875	0.000804685953444682
162	12.1639532432449	0.31	-39.0618988515888	-40.2994894946995	-37.8243082084781	0.392495222859823	-15.1961845531821	-15.5988175728707	-14.7935515334935	0.25	0.16	0.38	-25.1052101736977	-24.4572003784083	-23.8091905831188	-59.868778848894	-58.3234599745376	-56.7781411001812	-59.8431787691352	-58.2621936880196	-56.7432039436952	-39.0618988515888	0.308571238580537	-0.215751741999359	20.5686739261893	0.381870918508003	0.38480097902861	0.378750300981424	-0.474175731279426	-0.46718783701028	-0.481618084886621	-0.471832864747255	-0.464866682042292	-0.477728723028605	0.000329050136823207	0.000804886557960875	0.000804685953444682
162	12.1639532432449	0.31	-39.0573579332579	-40.2970048609466	-37.8177110055693	0.383996695113894	-14.8546873829931	-15.2553773444823	-14.4539974215039	0.25	0.16	0.38	-24.5897248462542	-23.9438636735551	-23.2980025008559	-58.7296084695377	-57.1870465240316	-55.6444845785255	-58.6562052388154	-57.0957516993993	-55.5706907654746	-39.0573579332579	0.30781056438478	0.0950590189997821	20.9670712894797	0.381870918508003	0.38480097902861	0.378750300981424	-0.474175731279426	-0.46718783701028	-0.481618084886621	-0.471832864747255	-0.464866682042292	-0.477728723028605	0.000329050136823207	0.000804886557960875	0.000804685953444682
162	12.1639532432449	0.31	-39.0467748583426	-40.2780080092317	-37.8155417074535	0.399265461388082	-15.3361576644949	-15.7367883056251	-14.9355270233647	0.25	0.16	0.39	-25.2197022752391	-24.57765351056	-23.935604745881	-59.8840396556887	-58.3594985145875	-56.8349573734863	-59.8045229566948	-58.2769304159948	-56.8209482409163	-39.0467748583426	0.311171351478471	-0.0189218180173373	20.6584428001	0.381870918508003	0.38480097902861	0.378750300981424	-0.474175731279426	-0.46718783701028	-0.481618084886621	-0.471832864747255	-0.464866682042292	-0.477728723028605	0.000329050136823207	0.000804886557960875	0.000804685953444682
162	12.1639532432449	0.31	-39.046357712708	-40.2939121337375	-37.7988032916784	0.382768056733571	-14.9488035198512	-15.353081376804	-14.5445256628984	0.25	0.16	0.38	-24.665686928728	-24.0161892280983	-23.3666915274686	-58.7147114133461	-57.1686336508943	-55.6225558884425	-58.6920665331708	-57.139780906499	-55.6163683726953	-39.046357712708	0.308221213673367	0.107717615113262	20.8856027833832	0.381870918508003	0.38480097902861	0.378750300981424	-0.474175731279426	-0.46718783701028	-0.481618084886621	-0.471832864747255	-0.464866682042292	-0.477728723028605	0.000329050136823207	0.000804886557960875	0.000804685953444682
162	12.1639532432449	0.31	-39.0419127364432	-40.2727379311674	-37.8110875417191	0.393292876634793	-14.9805088593663	-15.376764302038	-14.5842534166946	0.25	0.16	0.39	-24.6537709062878	-24.0184492799621	-23.3831276536364	-58.5666508116722	-57.0574025922596	-55.5481543728469	-58.4101725767647	-56.925609933971	-55.4142806501126	-39.0419127364432	0.310027346123924	0.156793358089291	20.9047367817545	0.381870918508003	0.38480097902861	0.378750300981424	-0.474175731279426	-0.46718783701028	-0.481618084886621	-0.471832864747255	-0.464866682042292	-0.477728723028605	0.000329050136823207	0.000804886557960875	0.000804685953444682
162	12.1639532432449	0.31	-39.0407941437675	-40.2879986243831	-37.7935896631519	0.388652456725658	-15.0445436133647	-15.4463895327228	-14.6426976940067	0.25	0.16	0.39	-24.8546409322391	-24.2080344217292	-23.5614279112193	-59.2585868422875	-57.7169436473484	-56.1753004524094	-59.3156302182165	-57.7614646042653	-56.1971705025329	-39.0407941437675	0.308498521833631	0.15005362342788	20.8697175043087	0.381870918508003	0.38480097902861	0.378750300981424	-0.474175731279426	-0.46718783701028	-0.481618084886621	-0.471832864747255	-0.464866682042292	-0.477728723028605	0.000329050136823207	0.000804886557960875	0.000804685953444682
162	12.1639532432449	0.31	-39.0356084261598	-40.2756232757127	-37.7955935766069	0.383419599214985	-14.6782831986044	-15.0746982482845	-14.2818681489244	0.25	0.16	0.38	-24.3188472543921	-23.6793414491195	-23.0398356438469	-58.1319912065913	-56.6033107777951	-55.074630348999	-58.1213566122738	-56.5970357521712	-55.0834709020077	-39.0356084261598	0.307047551437869	-0.0845582287831808	20.7609615049519	0.381870918508003	0.38480097902861	0.378750300981424	-0.474175731279426	-0.46718783701028	-0.481618084886621	-0.471832864747255	-0.464866682042292	-0.477728723028605	0.000329050136823207	0.000804886557960875	0.000804685953444682
162	12.1639532432449	0.31	-39.0303501864443	-40.2692547996297	-37.7914455732588	0.387319406141473	-15.005555439622	-15.4074866003455	-14.6036242788984	0.25	0.16	0.39	-24.8141925272379	-24.1668710358361	-23.5195495444342	-59.2156452447046	-57.6709018583522	-56.1261584719998	-59.11220643095	-57.5610611097368	-56.0312260325999	-39.0303501864443	0.307790242139833	0.155369687062727	20.9697134738615	0.381870918508003	0.38480097902861	0.378750300981424	-0.474175731279426	-0.46718783701028	-0.481618084886621	-0.471832864747255	-0.464866682042292	-0.477728723028605	0.000329050136823207	0.000804886557960875	0.000804685953444682
162	12.1639532432449	0.31	-39.022957460769	-40.249940640008	-37.79597428153	0.394391874551268	-15.2402709086535	-15.6424705900323	-14.8380712272748	0.25	0.16	0.39	-25.1253617497703	-24.4793376813779	-23.8333136129854	-59.7963242950302	-58.2588393791625	-56.7213544632948	-59.6407344962549	-58.1625713304177	-56.6394935211059	-39.022957460769	0.308639810185269	0.0717174589141732	20.8750342209897	0.381870918508003	0.38480097902861	0.378750300981424	-0.474175731279426	-0.46718783701028	-0.481618084886621	-0.471832864747255	-0.464866682042292	-0.477728723028605	0.000329050136823207	0.000804886557960875	0.000804685953444682
162	12.1639532432449	0.31	-39.0199102253566	-40.2578866687655	-37.7819337819477	0.389381056293179	-14.7691697091965	-15.1630561003606	-14.3752833180324	0.25	0.16	0.39	-24.4692738073869	-23.8336424484705	-23.1980110895541	-58.5107076917033	-56.9907916968931	-55.4708757020828	-58.3515262238391	-56.8270238415897	-55.3094938766677	-39.0199102253566	0.307023566921683	-0.143311116525711	20.7928897914423	0.381870918508003	0.38480097902861	0.378750300981424	-0.474175731279426	-0.46718783701028	-0.481618084886621	-0.471832864747255	-0.464866682042292	-0.477728723028605	0.000329050136823207	0.000804886557960875	0.000804685953444682
162	12.1639532432449	0.31	-39.0119503375877	-40.2531743570727	-37.7707263181028	0.382949825917011	-14.8783734710184	-15.2805918628297	-14.4761550792071	0.25	0.16	0.38	-24.554944852218	-23.9086053309395	-23.262265809661	-58.4648436735721	-56.9259219085661	-55.3870001435601	-58.4675925677061	-56.9527167621211	-55.3936886164008	-39.0119503375877	0.30720122543648	-0.130428119050717	20.6999683167755	0.381870918508003	0.38480097902861	0.378750300981424	-0.474175731279426	-0.46718783701028	-0.481618084886621	-0.471832864747255	-0.464866682042292	-0.477728723028605	0.000329050136823207	0.000804886557960875	0.000804685953444682
162	12.1639532432449	0.31	-39.0082263817246	-40.2377989568251	-37.778653806624	0.399562046694032	-15.0973617003511	-15.4915104754444	-14.7032129252577	0.25	0.16	0.38	-25.0573276732207	-24.4197968769069	-23.7822660805931	-60.058183738428	-58.5301300607471	-57.0020763830661	-59.9891306296519	-58.4425815770711	-56.9091834450853	-39.0082263817246	0.306280695549792	0.0441063807080825	21.036879619602	0.381870918508003	0.38480097902861	0.378750300981424	-0.474175731279426	-0.46718783701028	-0.481618084886621	-0.471832864747255	-0.464866682042292	-0.477728723028605	0.000329050136823207	0.000804886557960875	0.000804685953444682
162	12.1639532432449	0.31	-39.0042460081685	-40.237105451587	-37.77138656475	0.394723948106423	-15.1479873133528	-15.5474738138188	-14.7485008128868	0.25	0.16	0.39	-24.9289454154226	-24.288405525562	-23.6478656357014	-59.2238723571202	-57.7021371996723	-56.1804020422243	-59.1665993153328	-57.6578317362057	-56.0908109728028	-39.0042460081685	0.308825207017862	-0.110925771808726	20.6636752779412	0.381870918508003	0.38480097902861	0.378750300981424	-0.474175731279426	-0.46718783701028	-0.481618084886621	-0.471832864747255	-0.464866682042292	-0.477728723028605	0.000329050136823207	0.000804886557960875	0.000804685953444682
162	12.1639532432449	0.31	-38.9983322393448	-40.2410838675256	-37.7555806111641	0.390807121239098	-15.1624006277083	-15.5655642235376	-14.7592370318791	0.25	0.16	0.39	-25.0537909559548	-24.4048728501991	-23.7559547444435	-59.751225638834	-58.2036094626514	-56.6559932864688	-59.6932446536979	-58.1226047612019	-56.6065648421025	-38.9983322393448	0.307683696602465	0.148446982173223	20.9866725902955	0.381870918508003	0.38480097902861	0.378750300981424	-0.474175731279426	-0.46718783701028	-0.481618084886621	-0.471832864747255	-0.464866682042292	-0.477728723028605	0.000329050136823207	0.000804886557960875	0.000804685953444682
162	12.1639532432449	0.31	-38.9974358841193	-40.2396407021013	-37.7552310661373	0.388272895276085	-15.0840367212868	-15.487259514465	-14.6808139281086	0.25	0.16	0.39	-24.8730205013989	-24.2254321535711	-23.5778438057433	-59.1884782584531	-57.6474603976076	-56.106442536762	-59.1232800711006	-57.5963004031803	-56.0224500349702	-38.9974358841193	0.308453840964377	0.0147792915412915	20.7848915023733	0.381870918508003	0.38480097902861	0.378750300981424	-0.474175731279426	-0.46718783701028	-0.481618084886621	-0.471832864747255	-0.464866682042292	-0.477728723028605	0.000329050136823207	0.000804886557960875	0.000804685953444682
162	12.1639532432449	0.31	-38.9967526537036	-40.232042861361	-37.7614624460462	0.385993665367324	-14.7869723224099	-15.184157255046	-14.3897873897738	0.25	0.16	0.39	-24.4975954312426	-23.8567909646088	-23.2159864979749	-58.5645275455786	-57.0326053231369	-55.5006831006952	-58.4852129192989	-56.9085970962986	-55.3963914887676	-38.9967526537036	0.308717393808927	-0.0398846228635468	20.7699886934999	0.381870918508003	0.38480097902861	0.378750300981424	-0.474175731279426	-0.46718783701028	-0.481618084886621	-0.471832864747255	-0.464866682042292	-0.477728723028605	0.000329050136823207	0.000804886557960875	0.000804685953444682
162	12.1639532432449	0.31	-38.9921615561425	-40.2335739409321	-37.7507491713528	0.379049995473214	-14.5720357378502	-14.9692432605087	-14.1748282151916	0.25	0.16	0.38	-24.0764672616366	-23.4376003697748	-22.798733477913	-57.3781909291133	-55.8556657969506	-54.3331406647879	-57.372550105764	-55.8261030123473	-54.2962111433142	-38.9921615561425	0.306447095856548	-0.150112835720508	20.6986719820162	0.381870918508003	0.38480097902861	0.378750300981424	-0.474175731279426	-0.46718783701028	-0.481618084886621	-0.471832864747255	-0.464866682042292	-0.477728723028605	0.000329050136823207	0.000804886557960875	0.000804685953444682
162	12.1639532432449	0.31	-38.9842373572574	-40.2272948424769	-37.7411798720379	0.390063706497339	-15.1911952956146	-15.595755892508	-14.7866346987213	0.25	0.16	0.39	-25.0495212749024	-24.3997259492564	-23.7499306236104	-59.6138938302039	-58.0674838557652	-56.5210738813266	-59.5758701725985	-57.9982762761447	-56.4661337103578	-38.9842373572574	0.308767334718405	-0.237657033402485	20.4948263029854	0.381870918508003	0.38480097902861	0.378750300981424	-0.474175731279426	-0.46718783701028	-0.481618084886621	-0.471832864747255	-0.464866682042292	-0.477728723028605	0.000329050136823207	0.000804886557960875	0.000804685953444682
162	12.1639532432449	0.31	-38.9820173672613	-40.2097970787428	-37.7542376557798	0.392012886033506	-15.1148406321656	-15.5157237395004	-14.7139575248308	0.25	0.16	0.39	-25.0309880370088	-24.3842569896913	-23.7375259423737	-59.8359201133867	-58.2899265143756	-56.7439329153645	-59.6973114382694	-58.1605280264109	-56.6041175115328	-38.9820173672613	0.30823836358886	0.0476548011490553	20.8908762152414	0.381870918508003	0.38480097902861	0.378750300981424	-0.474175731279426	-0.46718783701028	-0.481618084886621	-0.471832864747255	-0.464866682042292	-0.477728723028605	0.000329050136823207	0.000804886557960875	0.000804685953444682
162	12.1639532432449	0.31	-38.9792018685683	-40.2299893901155	-37.7284143470211	0.378463069209216	-14.7193035329771	-15.1210260220803	-14.3175810438738	0.25	0.16	0.38	-24.4444450176382	-23.7950259052781	-23.1456067929181	-58.5559897721094	-57.0003243080857	-55.4446588440619	-58.4813822919977	-56.9511645486136	-55.3835387010542	-38.9792018685683	0.305490368849518	-0.0174257093983263	20.9273925267898	0.381870918508003	0.38480097902861	0.378750300981424	-0.474175731279426	-0.46718783701028	-0.481618084886621	-0.471832864747255	-0.464866682042292	-0.477728723028605	0.000329050136823207	0.000804886557960875	0.000804685953444682
162	12.1639532432449	0.31	-38.9785069888796	-40.2085636285532	-37.7484503492061	0.389253943724158	-14.9469734336575	-15.3457083389337	-14.5482385283814	0.25	0.16	0.39	-24.6730430618076	-24.0319515415704	-23.3908600213331	-58.7784280327125	-57.2511599251569	-55.7238918176013	-58.7388018257949	-57.2401452919996	-55.6911961863262	-38.9785069888796	0.309082511413753	-0.232143295200272	20.537297731517	0.381870918508003	0.38480097902861	0.378750300981424	-0.474175731279426	-0.46718783701028	-0.481618084886621	-0.471832864747255	-0.464866682042292	-0.477728723028605	0.000329050136823207	0.000804886557960875	0.000804685953444682
162	12.1639532432449	0.31	-38.9778880495921	-40.2062793581352	-37.749496741049	0.390683810494643	-15.0617453407709	-15.4623362777721	-14.6611544037697	0.25	0.16	0.39	-24.918844506401	-24.2732588012087	-23.6276730960164	-59.5048486841928	-57.9632250470985	-56.4216014100041	-59.3881791198864	-57.8448983135041	-56.2957477441646	-38.9778880495921	0.309366032137398	-0.049455137186233	20.7478799803599	0.381870918508003	0.38480097902861	0.378750300981424	-0.474175731279426	-0.46718783701028	-0.481618084886621	-0.471832864747255	-0.464866682042292	-0.477728723028605	0.000329050136823207	0.000804886557960875	0.000804685953444682
162	12.1639532432449	0.31	-38.9761522920606	-40.2121604097363	-37.7401441743849	0.381255097610514	-14.9402677923816	-15.3456115948204	-14.5349239899429	0.25	0.16	0.38	-24.8007740206998	-24.1456785894842	-23.4905831582687	-59.3931680214854	-57.8243382348094	-56.2555084481335	-59.3262600136376	-57.7733861277378	-56.1941569368128	-38.9761522920606	0.309281380751584	-0.0272149653944769	20.7806061012772	0.381870918508003	0.38480097902861	0.378750300981424	-0.474175731279426	-0.46718783701028	-0.481618084886621	-0.471832864747255	-0.464866682042292	-0.477728723028605	0.000329050136823207	0.000804886557960875	0.000804685953444682
162	12.1639532432449	0.31	-38.9694211910548	-40.2204247719244	-37.7184176101851	0.379106205284579	-14.948522623187	-15.3559438518066	-14.5411013945675	0.25	0.16	0.39	-24.5502941388341	-23.8989300092474	-23.2475658796606	-58.1538782356423	-56.6109496635916	-55.068021091541	-58.1451156683617	-56.6173906457803	-55.1020628828678	-38.9694211910548	0.310044004623233	0.00749795140955528	20.6220997364418	0.381870918508003	0.38480097902861	0.378750300981424	-0.474175731279426	-0.46718783701028	-0.481618084886621	-0.471832864747255	-0.464866682042292	-0.477728723028605	0.000329050136823207	0.000804886557960875	0.000804685953444682
162	12.1639532432449	0.31	-38.9631239293114	-40.1947643977004	-37.7314834609223	0.392545731305081	-15.001692201501	-15.3991299217808	-14.6042544812213	0.25	0.16	0.39	-24.8429759085069	-24.2018010005613	-23.5606260926156	-59.3866875001368	-57.8539704041121	-56.3212533080874	-59.3892153848419	-57.8428179169291	-56.3060464396896	-38.9631239293114	0.309425058803869	-0.081924711943431	20.720574751247	0.381870918508003	0.38480097902861	0.378750300981424	-0.474175731279426	-0.46718783701028	-0.481618084886621	-0.471832864747255	-0.464866682042292	-0.477728723028605	0.000329050136823207	0.000804886557960875	0.000804685953444682
162	12.1639532432449	0.31	-38.9580325539421	-40.1908855577449	-37.7251795501393	0.39250058987249	-15.2121280788001	-15.6151789967359	-14.8090771608642	0.25	0.16	0.39	-25.1149569576191	-24.4667026879881	-23.818448418357	-59.8520456239777	-58.3071756014103	-56.7623055788429	-59.739272339285	-58.2082013956793	-56.6262160432847	-38.9580325539421	0.310112944894008	-0.286658367436151	20.4219586552798	0.381870918508003	0.38480097902861	0.378750300981424	-0.474175731279426	-0.46718783701028	-0.481618084886621	-0.471832864747255	-0.464866682042292	-0.477728723028605	0.000329050136823207	0.000804886557960875	0.000804685953444682
162	12.1639532432449	0.31	-38.9578122546168	-40.1998071320442	-37.7158173771894	0.382775193525419	-14.8608035290973	-15.2626954299289	-14.4589116282658	0.25	0.16	0.39	-24.4321300254726	-23.7887918141862	-23.1454536028997	-57.9476379877194	-56.4217812682099	-54.8959245487005	-57.9823005510226	-56.4322183404322	-54.9121083079386	-38.9578122546168	0.3093484902977	0.211772312454895	20.9088363411818	0.381870918508003	0.38480097902861	0.378750300981424	-0.474175731279426	-0.46718783701028	-0.481618084886621	-0.471832864747255	-0.464866682042292	-0.477728723028605	0.000329050136823207	0.000804886557960875	0.000804685953444682
162	12.1639532432449	0.31	-38.9532536701439	-40.2053712176721	-37.7011361226157	0.378776961620316	-14.7493687330979	-15.151643321962	-14.3470941442337	0.25	0.16	0.39	-24.272705998751	-23.6282681236781	-22.9838302486052	-57.6133151128014	-56.0836874573966	-54.5540598019918	-57.5521178110691	-55.9909517407023	-54.4712169405741	-38.9532536701439	0.308123206092232	0.0932043423801435	20.8550011796098	0.381870918508003	0.38480097902861	0.378750300981424	-0.474175731279426	-0.46718783701028	-0.481618084886621	-0.471832864747255	-0.464866682042292	-0.477728723028605	0.000329050136823207	0.000804886557960875	0.000804685953444682
162	12.1639532432449	0.31	-38.9492322178665	-40.1805623954106	-37.7179020403225	0.387570930777817	-14.7422655027021	-15.1369351218264	-14.3475958835778	0.25	0.16	0.39	-24.4746931328905	-23.836557490556	-23.1984218482214	-58.6394882852018	-57.1105642116755	-55.5816401381492	-58.5342820549447	-57.0343975121857	-55.4818986851132	-38.9492322178665	0.307231371029052	0.0530907425773446	20.9349440077142	0.381870918508003	0.38480097902861	0.378750300981424	-0.474175731279426	-0.46718783701028	-0.481618084886621	-0.471832864747255	-0.464866682042292	-0.477728723028605	0.000329050136823207	0.000804886557960875	0.000804685953444682
162	12.1639532432449	0.31	-38.9491719225796	-40.1874460576276	-37.7108977875316	0.388747310008615	-14.9688815390297	-15.3686266976041	-14.5691363804553	0.25	0.16	0.39	-24.5884369488496	-23.9488802193763	-23.3093234899031	-58.2867611974177	-56.7706953148829	-55.2546294323481	-58.2475041775436	-56.7355399721932	-55.1963250191389	-38.9491719225796	0.309973205497702	-0.0532518184082089	20.6537227231298	0.381870918508003	0.38480097902861	0.378750300981424	-0.474175731279426	-0.46718783701028	-0.481618084886621	-0.471832864747255	-0.464866682042292	-0.477728723028605	0.000329050136823207	0.000804886557960875	0.000804685953444682
162	12.1639532432449	0.31	-38.9463689383703	-40.1716332076744	-37.7211046690662	0.386831977804026	-14.9962323098486	-15.3983265870668	-14.5941380326305	0.25	0.16	0.39	-24.6936458369125	-24.0488242312314	-23.4040026255503	-58.6740713083306	-57.1419237622469	-55.6097762161632	-58.6268755119875	-57.0824789176452	-55.5906342276883	-38.9463689383703	0.311568871066223	-0.0430377796692139	20.6019080080712	0.381870918508003	0.38480097902861	0.378750300981424	-0.474175731279426	-0.46718783701028	-0.481618084886621	-0.471832864747255	-0.464866682042292	-0.477728723028605	0.000329050136823207	0.000804886557960875	0.000804685953444682
162	12.1639532432449	0.31	-38.9430577650798	-40.1825738338477	-37.703541696312	0.387521589067504	-14.8637644993018	-15.2617281672056	-14.4658008313979	0.25	0.16	0.39	-24.4262374700177	-23.7893007515701	-23.1523640331225	-57.9233067106447	-56.4129029514412	-54.9024991922377	-57.8636282604183	-56.3844977622886	-54.8817132023377	-38.9430577650798	0.309253534836328	-0.123649026537038	20.5959385855427	0.381870918508003	0.38480097902861	0.378750300981424	-0.474175731279426	-0.46718783701028	-0.481618084886621	-0.471832864747255	-0.464866682042292	-0.477728723028605	0.000329050136823207	0.000804886557960875	0.000804685953444682
162	12.1639532432449	0.31	-38.9416329693829	-40.1837614337643	-37.6995045050014	0.388545228214402	-15.1563752466228	-15.5612995991775	-14.751450894068	0.25	0.16	0.39	-24.9353780390945	-24.286528516994	-23.6376789948936	-59.2015360564729	-57.6610385225021	-56.1205409885312	-59.0690718595827	-57.5740292109839	-56.0243960524118	-38.9416329693829	0.310018900312677	-0.0382193886158892	20.6404092702086	0.381870918508003	0.38480097902861	0.378750300981424	-0.474175731279426	-0.46718783701028	-0.481618084886621	-0.471832864747255	-0.464866682042292	-0.477728723028605	0.000329050136823207	0.000804886557960875	0.000804685953444682
162	12.1639532432449	0.31	-38.9411599643793	-40.1771784488034	-37.7051414799551	0.382925219240843	-14.8965489539063	-15.2992796659726	-14.49381824184	0.25	0.16	0.39	-24.4439968985352	-23.800545148412	-23.1570933982888	-57.8647786872334	-56.341574717304	-54.8183707473746	-57.7856915944002	-56.2936379117797	-54.7461500885076	-38.9411599643793	0.311105313108292	-0.156765364621481	20.5192267857417	0.381870918508003	0.38480097902861	0.378750300981424	-0.474175731279426	-0.46718783701028	-0.481618084886621	-0.471832864747255	-0.464866682042292	-0.477728723028605	0.000329050136823207	0.000804886557960875	0.000804685953444682
162	12.1639532432449	0.31	-38.9407753106426	-40.1642109123219	-37.7173397089634	0.389662805613205	-14.9158829188047	-15.3134464830695	-14.5183193545399	0.25	0.16	0.38	-24.711939977724	-24.0703752621452	-23.4288105465664	-59.0909076011105	-57.5568054074918	-56.0227032138732	-58.9086886499955	-57.4045483984441	-55.8633842349796	-38.9407753106426	0.305930591995558	0.0244503004681454	20.9952911620432	0.381870918508003	0.38480097902861	0.378750300981424	-0.474175731279426	-0.46718783701028	-0.481618084886621	-0.471832864747255	-0.464866682042292	-0.477728723028605	0.000329050136823207	0.000804886557960875	0.000804685953444682
162	12.1639532432449	0.31	-38.9403888341688	-40.1652934899895	-37.7154841783481	0.387182671958279	-15.1437271657573	-15.5494762110995	-14.737978120415	0.25	0.16	0.38	-25.2106923335492	-24.5528428852537	-23.8949934369582	-60.5717363592518	-58.9911735242833	-57.4106106893148	-60.5695941465234	-58.9859535863511	-57.410856823461	-38.9403888341688	0.306490807256991	0.123317351371146	20.993351276886	0.381870918508003	0.38480097902861	0.378750300981424	-0.474175731279426	-0.46718783701028	-0.481618084886621	-0.471832864747255	-0.464866682042292	-0.477728723028605	0.000329050136823207	0.000804886557960875	0.000804685953444682
162	12.1639532432449	0.31	-38.9378373115535	-40.170542060462	-37.7051325626451	0.39354962788769	-14.8687272995044	-15.2618144473349	-14.475640151674	0.25	0.16	0.38	-24.6905414167423	-24.0546055955207	-23.4186697742991	-59.1906363079238	-57.6661073284344	-56.141578348945	-59.1585621778666	-57.642750564563	-56.1054944501737	-38.9378373115535	0.303872099642078	0.0938453664334977	21.1154947091504	0.381870918508003	0.38480097902861	0.378750300981424	-0.474175731279426	-0.46718783701028	-0.481618084886621	-0.471832864747255	-0.464866682042292	-0.477728723028605	0.000329050136823207	0.000804886557960875	0.000804685953444682
162	12.1639532432449	0.31	-38.9259675945217	-40.1544521301158	-37.6974830589275	0.39688438044376	-15.2930239164107	-15.6945176949153	-14.8915301379061	0.25	0.16	0.39	-25.303647072371	-24.6563346113882	-24.0090221504055	-60.4494603335098	-58.903055231445	-57.3566501293802	-60.3039762172117	-58.7692744882253	-57.1959308245871	-38.9259675945217	0.310192975509366	-0.248739880282245	20.4979605639625	0.381870918508003	0.38480097902861	0.378750300981424	-0.474175731279426	-0.46718783701028	-0.481618084886621	-0.471832864747255	-0.464866682042292	-0.477728723028605	0.000329050136823207	0.000804886557960875	0.000804685953444682
162	12.1639532432449	0.31	-38.9258919374231	-40.1525555742645	-37.6992283005816	0.394410266501033	-14.9902625449516	-15.3858491282231	-14.59467596168	0.25	0.16	0.38	-24.978662030412	-24.3364340009444	-23.6942059714767	-60.095998440804	-58.5508662551594	-57.0057340695147	-60.0478222138611	-58.5385655023803	-56.9853226775789	-38.9258919374231	0.305334741509137	-0.0718326428835305	20.8976244891065	0.381870918508003	0.38480097902861	0.378750300981424	-0.474175731279426	-0.46718783701028	-0.481618084886621	-0.471832864747255	-0.464866682042292	-0.477728723028605	0.000329050136823207	0.000804886557960875	0.000804685953444682
162	12.1639532432449	0.31	-38.9232292586358	-40.1621048380563	-37.6843536792153	0.39109008839836	-15.0916403839025	-15.4926841156018	-14.6905966522033	0.25	0.16	0.38	-24.9793861494353	-24.3327695811134	-23.6861530127914	-59.6775924553468	-58.1327778706992	-56.5879632860517	-59.5681273382535	-58.0764027159876	-56.5190212029016	-38.9232292586358	0.307754644466499	-0.0990634225837069	20.757378009655	0.381870918508003	0.38480097902861	0.378750300981424	-0.474175731279426	-0.46718783701028	-0.481618084886621	-0.471832864747255	-0.464866682042292	-0.477728723028605	0.000329050136823207	0.000804886557960875	0.000804685953444682
162	12.1639532432449	0.31	-38.9208852891262	-40.1496181015209	-37.6921524767316	0.379717273735105	-14.7518949189076	-15.1534356861455	-14.3503541516698	0.25	0.16	0.39	-24.1688552891984	-23.5284209416954	-22.8879865941924	-57.1137093155227	-55.6002912938049	-54.0868732720871	-57.0163218770758	-55.5374181728269	-54.000798687656	-38.9208852891262	0.310678447067649	0.00643684921928281	20.676805958019	0.381870918508003	0.38480097902861	0.378750300981424	-0.474175731279426	-0.46718783701028	-0.481618084886621	-0.471832864747255	-0.464866682042292	-0.477728723028605	0.000329050136823207	0.000804886557960875	0.000804685953444682
162	12.1639532432449	0.31	-38.9204955460992	-40.1644225568468	-37.6765685353515	0.386254588567624	-15.0758569828524	-15.4805786729284	-14.6711352927763	0.25	0.16	0.38	-25.0377169238374	-24.3831349910068	-23.7285530581762	-60.0064755570322	-58.4376761784006	-56.8688767997688	-59.9450662694076	-58.3910934079071	-56.8536877461373	-38.9204955460992	0.305432716071368	0.025594222082322	20.883313391167	0.381870918508003	0.38480097902861	0.378750300981424	-0.474175731279426	-0.46718783701028	-0.481618084886621	-0.471832864747255	-0.464866682042292	-0.477728723028605	0.000329050136823207	0.000804886557960875	0.000804685953444682
162	12.1639532432449	0.31	-38.9188588358005	-40.1497893851162	-37.6879282864848	0.38450403822892	-14.9209240444635	-15.3229693900708	-14.5188786988561	0.25	0.16	0.38	-24.9046291278918	-24.2511793969646	-23.5977296660375	-59.9870016981337	-58.4130577571307	-56.8391138161277	-59.9942697472942	-58.4187238955766	-56.8000791673403	-38.9188588358005	0.306177954860529	-0.0258278571025189	20.8551155117795	0.381870918508003	0.38480097902861	0.378750300981424	-0.474175731279426	-0.46718783701028	-0.481618084886621	-0.471832864747255	-0.464866682042292	-0.477728723028605	0.000329050136823207	0.000804886557960875	0.000804685953444682
162	12.1639532432449	0.31	-38.9181997135878	-40.144541455952	-37.6918579712237	0.396007836851689	-15.0993695699323	-15.4965060154188	-14.7022331244458	0.25	0.16	0.39	-25.0184480534084	-24.3772881995914	-23.7361283457744	-59.8507796231788	-58.3169547819213	-56.7831299406637	-59.7461592278672	-58.2386006607531	-56.7245247664028	-38.9181997135878	0.309510708596034	0.112354696353659	20.9154963844055	0.381870918508003	0.38480097902861	0.378750300981424	-0.474175731279426	-0.46718783701028	-0.481618084886621	-0.471832864747255	-0.464866682042292	-0.477728723028605	0.000329050136823207	0.000804886557960875	0.000804685953444682
162	12.1639532432449	0.31	-38.9156312323562	-40.1541889351917	-37.6770735295207	0.38610393654813	-14.9804988724852	-15.3827884245825	-14.578209320388	0.25	0.16	0.38	-24.654969717821	-24.0101947621372	-23.3654198064535	-58.5492678921908	-57.0180917422068	-55.4869155922228	-58.5360495857269	-57.0215021841297	-55.4551216954988	-38.9156312323562	0.308015395114797	-0.0483955484907661	20.7298132615386	0.381870918508003	0.38480097902861	0.378750300981424	-0.474175731279426	-0.46718783701028	-0.481618084886621	-0.471832864747255	-0.464866682042292	-0.477728723028605	0.000329050136823207	0.000804886557960875	0.000804685953444682
162	12.1639532432449	0.31	-38.9142729844897	-40.1594992796338	-37.6690466893457	0.380384741845399	-14.7710597961975	-15.1725531236791	-14.369566468716	0.25	0.16	0.38	-24.4731617495229	-23.8255574165728	-23.1779530836227	-58.4922646292823	-56.9444530140248	-55.3966413987673	-58.4201767297032	-56.8732137855043	-55.3408330409711	-38.9142729844897	0.306358337005583	-0.0256315146488334	20.8222023325507	0.381870918508003	0.38480097902861	0.378750300981424	-0.474175731279426	-0.46718783701028	-0.481618084886621	-0.471832864747255	-0.464866682042292	-0.477728723028605	0.000329050136823207	0.000804886557960875	0.000804685953444682
162	12.1639532432449	0.31	-38.9135168302282	-40.1374354271559	-37.6895982333006	0.387763501967385	-14.8335477409578	-15.2305000615639	-14.4365954203517	0.25	0.16	0.39	-24.573000395882	-23.9325546132766	-23.2921088306712	-58.7463379460272	-57.2152329212069	-55.6841278963866	-58.6793631742824	-57.1408132684992	-55.6041680991528	-38.9135168302282	0.306964639394245	-0.0294708392528341	20.8220341966333	0.381870918508003	0.38480097902861	0.378750300981424	-0.474175731279426	-0.46718783701028	-0.481618084886621	-0.471832864747255	-0.464866682042292	-0.477728723028605	0.000329050136823207	0.000804886557960875	0.000804685953444682
162	12.1639532432449	0.31	-38.9125861562343	-40.1414094849195	-37.6837628275492	0.380654513172185	-14.7527443750674	-15.1535104786275	-14.3519782715074	0.25	0.16	0.38	-24.5789915987337	-23.9289490421688	-23.2789064856039	-59.0792424673393	-57.516769016827	-55.9542955663146	-59.0208649095827	-57.4652457458851	-55.9927026961182	-38.9125861562343	0.307194891764363	-0.00380952531165878	20.8715478869198	0.381870918508003	0.38480097902861	0.378750300981424	-0.474175731279426	-0.46718783701028	-0.481618084886621	-0.471832864747255	-0.464866682042292	-0.477728723028605	0.000329050136823207	0.000804886557960875	0.000804685953444682
162	12.1639532432449	0.31	-38.911615877323	-40.134972837852	-37.6882589167941	0.396560144220475	-15.078948771525	-15.4750905957516	-14.6828069472985	0.25	0.16	0.39	-24.8560867314199	-24.2198038301993	-23.5835209289786	-59.1544513097811	-57.6401756996978	-56.1259000896146	-59.160459575926	-57.6337783808515	-56.0884028404816	-38.911615877323	0.310284144556707	0.133660342356369	20.863008400055	0.381870918508003	0.38480097902861	0.378750300981424	-0.474175731279426	-0.46718783701028	-0.481618084886621	-0.471832864747255	-0.464866682042292	-0.477728723028605	0.000329050136823207	0.000804886557960875	0.000804685953444682
162	12.1639532432449	0.31	-38.9087535957959	-40.1575863808762	-37.6599208107156	0.385003815427059	-14.9408806307172	-15.3430389506098	-14.5387223108246	0.25	0.16	0.39	-24.6635158400721	-24.0170573304629	-23.3705988208537	-58.743131542722	-57.2034079480353	-55.6636843533486	-58.717655043937	-57.1749593188224	-55.6408353555538	-38.9087535957959	0.308707125156298	-0.112258843830009	20.625208466118	0.381870918508003	0.38480097902861	0.378750300981424	-0.474175731279426	-0.46718783701028	-0.481618084886621	-0.471832864747255	-0.464866682042292	-0.477728723028605	0.000329050136823207	0.000804886557960875	0.000804685953444682
162	12.1639532432449	0.31	-38.9070844946214	-40.1410447856831	-37.6731242035596	0.386915537881523	-14.8261928589207	-15.2236578506293	-14.4287278672122	0.25	0.16	0.39	-24.5774943285543	-23.9358158518462	-23.2941373751382	-58.7948029894946	-57.2597661335684	-55.7247292776422	-58.6499927187253	-57.0934913553513	-55.5629795699555	-38.9070844946214	0.306152620430219	0.103052960465135	20.9970619764681	0.381870918508003	0.38480097902861	0.378750300981424	-0.474175731279426	-0.46718783701028	-0.481618084886621	-0.471832864747255	-0.464866682042292	-0.477728723028605	0.000329050136823207	0.000804886557960875	0.000804685953444682
162	12.1639532432449	0.31	-38.9062691655985	-40.1539204059603	-37.6586179252366	0.377918877602249	-14.7843548288905	-15.1883198514953	-14.3803898062857	0.25	0.16	0.38	-24.4621999004055	-23.8115767088773	-23.1609535173491	-58.3780356125724	-56.8253500814249	-55.2726645502774	-58.3726594555873	-56.8304391042122	-55.2877065614261	-38.9062691655985	0.306968883920709	0.088281154387463	20.9109161360908	0.381870918508003	0.38480097902861	0.378750300981424	-0.474175731279426	-0.46718783701028	-0.481618084886621	-0.471832864747255	-0.464866682042292	-0.477728723028605	0.000329050136823207	0.000804886557960875	0.000804685953444682
162	12.1639532432449	0.31	-38.9034426288256	-40.1463136803204	-37.6605715773309	0.386537854369877	-14.8366827843435	-15.2347458176284	-14.4386197510587	0.25	0.16	0.39	-24.4424766611237	-23.803828237501	-23.1651798138783	-58.1040044088356	-56.5858263888115	-55.0676483687873	-57.9533414345788	-56.4477756916318	-54.9087869871232	-38.9034426288256	0.310344047665893	0.118426272193257	20.8883547992514	0.381870918508003	0.38480097902861	0.378750300981424	-0.474175731279426	-0.46718783701028	-0.481618084886621	-0.471832864747255	-0.464866682042292	-0.477728723028605	0.000329050136823207	0.000804886557960875	0.000804685953444682
162	12.1639532432449	0.31	-38.8958862252269	-40.1401054206559	-37.6516670297979	0.376741819075545	-14.6307230847847	-15.031492930214	-14.2299532393554	0.25	0.16	0.39	-24.0689299695062	-23.4272038689577	-22.7854777684093	-57.1026744457896	-55.5802022524095	-54.0577300590294	-57.0073711854291	-55.5144680558526	-53.9587311129528	-38.8958862252269	0.308130875609524	-0.0203500567201205	20.7356530562531	0.381870918508003	0.38480097902861	0.378750300981424	-0.474175731279426	-0.46718783701028	-0.481618084886621	-0.471832864747255	-0.464866682042292	-0.477728723028605	0.000329050136823207	0.000804886557960875	0.000804685953444682
162	12.1639532432449	0.31	-38.8925743608169	-40.1313828754008	-37.6537658462329	0.387362922019763	-14.9387705582876	-15.3388761672498	-14.5386649493253	0.25	0.16	0.38	-24.6759887353718	-24.0323300088746	-23.3886712823773	-58.8190136777558	-57.2847541251332	-55.7504945725106	-58.8254435840042	-57.2889590822465	-55.7399343194616	-38.8925743608169	0.307151410644907	-0.0407058332659083	20.7607706322202	0.381870918508003	0.38480097902861	0.378750300981424	-0.474175731279426	-0.46718783701028	-0.481618084886621	-0.471832864747255	-0.464866682042292	-0.477728723028605	0.000329050136823207	0.000804886557960875	0.000804685953444682
162	12.1639532432449	0.31	-38.8924681838946	-40.1318598664269	-37.6530765013624	0.38547362663987	-14.8193382038694	-15.2178295601568	-14.420846847582	0.25	0.16	0.38	-24.5602007867859	-23.9170717726562	-23.2739427585265	-58.7342892924444	-57.19628372416	-55.6582781558757	-58.7260345784889	-57.1644809053	-55.6080570610751	-38.8924681838946	0.305726161923233	-0.0565337604656554	20.8859228202069	0.381870918508003	0.38480097902861	0.378750300981424	-0.474175731279426	-0.46718783701028	-0.481618084886621	-0.471832864747255	-0.464866682042292	-0.477728723028605	0.000329050136823207	0.000804886557960875	0.000804685953444682
162	12.1639532432449	0.31	-38.889142447739	-40.1193541294364	-37.6589307660416	0.392263358354035	-15.150326704635	-15.5519399297855	-14.7487134794845	0.25	0.16	0.39	-25.1329604583046	-24.4839270031336	-23.8348935479627	-60.1855979865231	-58.6313653811948	-57.0771327758665	-60.1318665941165	-58.60079359126	-57.0234225095827	-38.889142447739	0.308359234691725	0.17182190963313	20.9618635305417	0.381870918508003	0.38480097902861	0.378750300981424	-0.474175731279426	-0.46718783701028	-0.481618084886621	-0.471832864747255	-0.464866682042292	-0.477728723028605	0.000329050136823207	0.000804886557960875	0.000804685953444682
162	12.1639532432449	0.31	-38.8873234812671	-40.1308872977166	-37.6437596648175	0.381690766794532	-14.8392975662394	-15.2415304293025	-14.4370647031763	0.25	0.16	0.39	-24.5271119319394	-23.8798271660942	-23.232542400249	-58.4827744713113	-56.9393799989134	-55.3959855265155	-58.3638289681601	-56.8204714357473	-55.3048113805413	-38.8873234812671	0.308192115409975	-0.16605279046339	20.6040110416604	0.381870918508003	0.38480097902861	0.378750300981424	-0.474175731279426	-0.46718783701028	-0.481618084886621	-0.471832864747255	-0.464866682042292	-0.477728723028605	0.000329050136823207	0.000804886557960875	0.000804685953444682
162	12.1639532432449	0.31	-38.8834940720018	-40.1068368774931	-37.6601512665104	0.39320413183729	-15.0456670386713	-15.4437200241349	-14.6476140532078	0.25	0.16	0.39	-24.7909349445068	-24.1519628800254	-23.512990815544	-58.9639647696196	-57.4442025507607	-55.9244403319018	-58.817410735378	-57.3220944426334	-55.7828615317089	-38.8834940720018	0.30926287151305	-0.0840314945513496	20.67867339424	0.381870918508003	0.38480097902861	0.378750300981424	-0.474175731279426	-0.46718783701028	-0.481618084886621	-0.471832864747255	-0.464866682042292	-0.477728723028605	0.000329050136823207	0.000804886557960875	0.000804685953444682
162	12.1639532432449	0.31	-38.8824493718554	-40.1239782865553	-37.6409204571556	0.38295450286713	-14.8375147141923	-15.2386245706473	-14.4364048577374	0.25	0.16	0.39	-24.4808146695865	-23.8364326249673	-23.1920505803481	-58.2722579052253	-56.7384201959682	-55.2045824867111	-58.1449725371315	-56.608342008422	-55.0683914716025	-38.8824493718554	0.309983273212354	-0.0264364428083091	20.7210784452927	0.381870918508003	0.38480097902861	0.378750300981424	-0.474175731279426	-0.46718783701028	-0.481618084886621	-0.471832864747255	-0.464866682042292	-0.477728723028605	0.000329050136823207	0.000804886557960875	0.000804685953444682
162	12.1639532432449	0.31	-38.8821174650039	-40.128332434017	-37.6359024959907	0.383302336087241	-14.7890893305566	-15.1885959859852	-14.3895826751279	0.25	0.16	0.39	-24.4377971727862	-23.7950081603224	-23.1522191478586	-58.2598488869479	-56.7274361875727	-55.1950234881975	-58.2035145909404	-56.6674520380897	-55.1664911378123	-38.8821174650039	0.30964743021806	-0.177468138574309	20.5504800563062	0.381870918508003	0.38480097902861	0.378750300981424	-0.474175731279426	-0.46718783701028	-0.481618084886621	-0.471832864747255	-0.464866682042292	-0.477728723028605	0.000329050136823207	0.000804886557960875	0.000804685953444682
162	12.1639532432449	0.31	-38.8747752923179	-40.1001179009431	-37.6494326836926	0.387550068102912	-14.8161962764915	-15.2128625508069	-14.4195300021761	0.25	0.16	0.39	-24.417329763179	-23.7806625223133	-23.1439952814477	-58.0681139256487	-56.5540226538396	-55.0399313820304	-58.017032292913	-56.5156981303606	-54.9894776860529	-38.8747752923179	0.309387876898747	0.0522119486035167	20.8253489096398	0.381870918508003	0.38480097902861	0.378750300981424	-0.474175731279426	-0.46718783701028	-0.481618084886621	-0.471832864747255	-0.464866682042292	-0.477728723028605	0.000329050136823207	0.000804886557960875	0.000804685953444682
162	12.1639532432449	0.31	-38.8715576303775	-40.0932048792144	-37.6499103815407	0.401579931088316	-15.2637320603931	-15.6605533609669	-14.8669107598194	0.25	0.16	0.39	-25.1775874246015	-24.539614885774	-23.9016423469465	-59.9763858382321	-58.4566497929298	-56.9369137476275	-59.8882557508942	-58.38047088874	-56.8831680710118	-38.8715576303775	0.311021622080188	-0.122726928038819	20.5494346584445	0.381870918508003	0.38480097902861	0.378750300981424	-0.474175731279426	-0.46718783701028	-0.481618084886621	-0.471832864747255	-0.464866682042292	-0.477728723028605	0.000329050136823207	0.000804886557960875	0.000804685953444682
162	12.1639532432449	0.31	-38.8711172936032	-40.1031148396835	-37.6391197475229	0.386008077110153	-14.8416091521627	-15.2402495349393	-14.4429687693861	0.25	0.16	0.38	-24.7261158059243	-24.0793528873215	-23.4325899687188	-59.4486753718237	-57.8936717840246	-56.3386681962255	-59.3863564436676	-57.885533566052	-56.2775106174289	-38.8711172936032	0.304618861538415	-0.13802530613143	20.8544441980284	0.381870918508003	0.38480097902861	0.378750300981424	-0.474175731279426	-0.46718783701028	-0.481618084886621	-0.471832864747255	-0.464866682042292	-0.477728723028605	0.000329050136823207	0.000804886557960875	0.000804685953444682
162	12.1639532432449	0.31	-38.870200879776	-40.1137189412591	-37.6266828182928	0.390967971156444	-15.2145169912488	-15.6189297172493	-14.8101042652484	0.25	0.16	0.39	-24.9651026532342	-24.318694390847	-23.6722861284597	-59.1230566414557	-57.5922144558068	-56.0613722701579	-59.0172908251805	-57.4953807309062	-55.9879424948317	-38.870200879776	0.311694648742199	0.0189954811032108	20.6321880994562	0.381870918508003	0.38480097902861	0.378750300981424	-0.474175731279426	-0.46718783701028	-0.481618084886621	-0.471832864747255	-0.464866682042292	-0.477728723028605	0.000329050136823207	0.000804886557960875	0.000804685953444682
162	12.1639532432449	0.31	-38.8698519380752	-40.0923980641708	-37.6473058119795	0.403845119185441	-15.3510438935771	-15.7482603329616	-14.9538274541926	0.25	0.16	0.39	-25.3927362148352	-24.7522583428524	-24.1117804708695	-60.6682068819919	-59.1379801387199	-57.6077533954479	-60.5481333068955	-59.0294973141604	-57.4711036953802	-38.8698519380752	0.307446157013226	-0.114736713562295	20.7658021041176	0.381870918508003	0.38480097902861	0.378750300981424	-0.474175731279426	-0.46718783701028	-0.481618084886621	-0.471832864747255	-0.464866682042292	-0.477728723028605	0.000329050136823207	0.000804886557960875	0.000804685953444682
162	12.1639532432449	0.31	-38.8666897244561	-40.092132147093	-37.6412473018192	0.376229067233548	-14.6376697235133	-15.0390680017167	-14.2362714453099	0.25	0.16	0.39	-24.0918859427819	-23.4488646109413	-22.8058432791007	-57.1829864418972	-55.6567514187105	-54.1305163955239	-57.151998735272	-55.6143503256958	-54.1029335638009	-38.8666897244561	0.311275950821157	0.239154091003972	20.8940568825043	0.381870918508003	0.38480097902861	0.378750300981424	-0.474175731279426	-0.46718783701028	-0.481618084886621	-0.471832864747255	-0.464866682042292	-0.477728723028605	0.000329050136823207	0.000804886557960875	0.000804685953444682
162	12.1639532432449	0.31	-38.8650316618314	-40.0865751479195	-37.6434881757432	0.399782678015914	-15.2501735931454	-15.6481288364175	-14.8522183498732	0.25	0.16	0.38	-25.3157859247198	-24.6719677499326	-24.0281495751454	-60.690183339293	-59.1467415049689	-57.6032996706448	-60.6177554797962	-59.0465329830275	-57.5125462582955	-38.8650316618314	0.307890656637256	-0.0498784561431416	20.8535877762139	0.381870918508003	0.38480097902861	0.378750300981424	-0.474175731279426	-0.46718783701028	-0.481618084886621	-0.471832864747255	-0.464866682042292	-0.477728723028605	0.000329050136823207	0.000804886557960875	0.000804685953444682
162	12.1639532432449	0.31	-38.8604653448694	-40.1002422201803	-37.6206884695585	0.385901891607095	-14.9323862505338	-15.3335547362225	-14.5312177648451	0.25	0.16	0.39	-24.6951183666327	-24.0490253106212	-23.4029322546097	-58.9314795871645	-57.3896679960447	-55.847856404925	-58.804563266857	-57.2609164889956	-55.7312394930211	-38.8604653448694	0.31131648362815	0.138435345001934	20.7843437397871	0.381870918508003	0.38480097902861	0.378750300981424	-0.474175731279426	-0.46718783701028	-0.481618084886621	-0.471832864747255	-0.464866682042292	-0.477728723028605	0.000329050136823207	0.000804886557960875	0.000804685953444682
162	12.1639532432449	0.31	-38.8582726810373	-40.0806774110695	-37.6358679510052	0.396822207849839	-15.0758953267912	-15.4717401488195	-14.6800505047629	0.25	0.16	0.39	-25.010847920084	-24.3709448097375	-23.731041699391	-59.9114356320457	-58.3786001948478	-56.84576475765	-59.8662163125286	-58.3241634460046	-56.8027886766424	-38.8582726810373	0.30639489504027	0.0292187394286123	20.8889450819838	0.381870918508003	0.38480097902861	0.378750300981424	-0.474175731279426	-0.46718783701028	-0.481618084886621	-0.471832864747255	-0.464866682042292	-0.477728723028605	0.000329050136823207	0.000804886557960875	0.000804685953444682
162	12.1639532432449	0.31	-38.8547446601234	-40.0836177786975	-37.6258715415493	0.383750061621297	-14.7828857755572	-15.18184692311	-14.3839246280045	0.25	0.16	0.39	-24.5781902425816	-23.9323042029178	-23.2864181632539	-58.9628818545564	-57.4134064101753	-55.8639309657942	-58.8207692375808	-57.2555679730566	-55.6970247609877	-38.8547446601234	0.307070338539495	0.197705076449129	21.0670964093323	0.381870918508003	0.38480097902861	0.378750300981424	-0.474175731279426	-0.46718783701028	-0.481618084886621	-0.471832864747255	-0.464866682042292	-0.477728723028605	0.000329050136823207	0.000804886557960875	0.000804685953444682
162	12.1639532432449	0.31	-38.8528714709271	-40.0852217532066	-37.6205211886475	0.392307814178847	-15.0940108462901	-15.4940939145602	-14.69392777802	0.25	0.16	0.38	-24.9486257759265	-24.3044110961526	-23.6601964163787	-59.5242518000825	-57.9872374107299	-56.4502230213773	-59.5015678337877	-57.9537262206336	-56.4268247692287	-38.8528714709271	0.308711758747693	0.00755482626194991	20.7898712386947	0.381870918508003	0.38480097902861	0.378750300981424	-0.474175731279426	-0.46718783701028	-0.481618084886621	-0.471832864747255	-0.464866682042292	-0.477728723028605	0.000329050136823207	0.000804886557960875	0.000804685953444682
162	12.1639532432449	0.31	-38.8468223179443	-40.069526731199	-37.6241179046897	0.385964293899969	-14.7417021489482	-15.1376956408419	-14.3457086570546	0.25	0.16	0.39	-24.1586993852582	-23.5267215759431	-22.894743766628	-57.1251045006224	-55.6307443190793	-54.1363841375362	-57.0578311454112	-55.5650619884209	-54.0675460701755	-38.8468223179443	0.311390254048316	-0.0988289380877161	20.5265659469681	0.381870918508003	0.38480097902861	0.378750300981424	-0.474175731279426	-0.46718783701028	-0.481618084886621	-0.471832864747255	-0.464866682042292	-0.477728723028605	0.000329050136823207	0.000804886557960875	0.000804685953444682
162	12.1639532432449	0.31	-38.8424362150232	-40.0655675137814	-37.6193049162651	0.393454815238595	-15.0749643122202	-15.4735829565777	-14.6763456678627	0.25	0.16	0.39	-24.8540071990374	-24.213737218624	-23.5734672382107	-59.1503239362723	-57.6265383975932	-56.1027528589141	-59.0229787353176	-57.5195650243215	-55.9834530793592	-38.8424362150232	0.309521720588593	0.0707388737392189	20.8690904427084	0.381870918508003	0.38480097902861	0.378750300981424	-0.474175731279426	-0.46718783701028	-0.481618084886621	-0.471832864747255	-0.464866682042292	-0.477728723028605	0.000329050136823207	0.000804886557960875	0.000804685953444682
162	12.1639532432449	0.31	-38.8383190978649	-40.0669247783481	-37.6097134173816	0.386327805334791	-14.9617759545334	-15.3633730420037	-14.560178867063	0.25	0.16	0.39	-24.5496589141308	-23.9079332012063	-23.2662074882817	-58.1226450272716	-56.6033246999445	-55.0840043726175	-58.0485077860463	-56.5721246301064	-55.0375805417763	-38.8383190978649	0.311619343570505	0.144275181469992	20.8031570453033	0.381870918508003	0.38480097902861	0.378750300981424	-0.474175731279426	-0.46718783701028	-0.481618084886621	-0.471832864747255	-0.464866682042292	-0.477728723028605	0.000329050136823207	0.000804886557960875	0.000804685953444682
162	12.1639532432449	0.31	-38.8349234974533	-40.0670049755903	-37.6028420193163	0.386709638242718	-15.2071931631279	-15.6150491126138	-14.7993372136421	0.25	0.16	0.38	-25.0097880286998	-24.3565469937647	-23.7033059588297	-59.3502181057	-57.8000251230767	-56.2498321404533	-59.2629947974561	-57.7702667727131	-56.222759253264	-38.8349234974533	0.308473580463083	0.118894534400734	20.8864343110713	0.381870918508003	0.38480097902861	0.378750300981424	-0.474175731279426	-0.46718783701028	-0.481618084886621	-0.471832864747255	-0.464866682042292	-0.477728723028605	0.000329050136823207	0.000804886557960875	0.000804685953444682
162	12.1639532432449	0.31	-38.8320578185356	-40.0652330618757	-37.5988825751954	0.388071298988583	-14.872271091229	-15.2700017874509	-14.4745403950071	0.25	0.16	0.39	-24.6428056634763	-24.0009458660891	-23.359086068702	-58.9279589977265	-57.39308961884	-55.8582202399534	-58.8212720535478	-57.2908449862296	-55.7799755075541	-38.8320578185356	0.307498149908114	0.21481979283922	21.0627594325806	0.381870918508003	0.38480097902861	0.378750300981424	-0.474175731279426	-0.46718783701028	-0.481618084886621	-0.471832864747255	-0.464866682042292	-0.477728723028605	0.000329050136823207	0.000804886557960875	0.000804685953444682
162	12.1639532432449	0.31	-38.8279137763801	-40.0721705389415	-37.5836570138188	0.38019879318617	-14.752515069385	-15.1536625569963	-14.3513675817737	0.25	0.16	0.38	-24.3535245974775	-23.7088385243903	-23.0641524513031	-57.991391853677	-56.4562447525925	-54.921097651508	-57.9121160475377	-56.3828796644416	-54.8686309997556	-38.8279137763801	0.306002090620463	0.212532422469409	21.0807295752689	0.381870918508003	0.38480097902861	0.378750300981424	-0.474175731279426	-0.46718783701028	-0.481618084886621	-0.471832864747255	-0.464866682042292	-0.477728723028605	0.000329050136823207	0.000804886557960875	0.000804685953444682
162	12.1639532432449	0.31	-38.8124632425875	-40.0438382572885	-37.5810882278864	0.393881899002994	-14.9095133595563	-15.3034045355202	-14.5156221835924	0.25	0.16	0.39	-24.7715064335603	-24.1339177338129	-23.4963290340654	-59.4181518235591	-57.8888002573074	-56.3594486910557	-59.2660080776335	-57.7606940775085	-56.2164943284593	-38.8124632425875	0.307544790394012	-0.12702038572667	20.7749917943337	0.381870918508003	0.38480097902861	0.378750300981424	-0.474175731279426	-0.46718783701028	-0.481618084886621	-0.471832864747255	-0.464866682042292	-0.477728723028605	0.000329050136823207	0.000804886557960875	0.000804685953444682
162	12.1639532432449	0.31	-38.8121192174811	-40.0335807662508	-37.5906576687115	0.393418327072221	-14.967618923004	-15.3634293528415	-14.5718084931666	0.25	0.16	0.38	-24.6852014456331	-24.0492327455191	-23.413264045405	-58.7681109031445	-57.254058883697	-55.7400068642495	-58.758468084634	-57.2264556293275	-55.7167640523744	-38.8121192174811	0.308642123629348	-0.224104488750478	20.5906726484452	0.381870918508003	0.38480097902861	0.378750300981424	-0.474175731279426	-0.46718783701028	-0.481618084886621	-0.471832864747255	-0.464866682042292	-0.477728723028605	0.000329050136823207	0.000804886557960875	0.000804685953444682
162	12.1639532432449	0.31	-38.8082665431687	-40.0369859931075	-37.5795470932299	0.405121535272343	-15.2043093034204	-15.5966879117521	-14.8119306950886	0.25	0.16	0.39	-25.1683709808442	-24.535189728817	-23.9020084767898	-60.1807490274794	-58.6667328026646	-57.1527165778499	-59.9995840013027	-58.4906282036786	-56.983969036084	-38.8082665431687	0.307381558141567	-0.15696975673696	20.7737945399793	0.381870918508003	0.38480097902861	0.378750300981424	-0.474175731279426	-0.46718783701028	-0.481618084886621	-0.471832864747255	-0.464866682042292	-0.477728723028605	0.000329050136823207	0.000804886557960875	0.000804685953444682
162	12.1639532432449	0.31	-38.8001010132089	-40.0325570458694	-37.5676449805485	0.379812545393104	-14.8515047956223	-15.2556751576225	-14.4473344336221	0.25	0.16	0.39	-24.5191464715153	-23.8695578952682	-23.219969319021	-58.3898097065421	-56.8428817415464	-55.2959537765507	-58.3057646212389	-56.7335607958424	-55.1762919131205	-38.8001010132089	0.310333975663295	0.0988877283252284	20.846236572643	0.381870918508003	0.38480097902861	0.378750300981424	-0.474175731279426	-0.46718783701028	-0.481618084886621	-0.471832864747255	-0.464866682042292	-0.477728723028605	0.000329050136823207	0.000804886557960875	0.000804685953444682
162	12.1639532432449	0.31	-38.7960003140953	-40.0303293611588	-37.5616712670319	0.39198979542457	-14.9107132057246	-15.3062015042909	-14.5152249071582	0.25	0.16	0.38	-24.8772608516195	-24.2344713545362	-23.591681857453	-59.9207965287652	-58.3725368994079	-56.8242772700507	-59.955041237457	-58.3851474704616	-56.8479212322293	-38.7960003140953	0.304062225266677	-0.232484168242481	20.8090381792489	0.381870918508003	0.38480097902861	0.378750300981424	-0.474175731279426	-0.46718783701028	-0.481618084886621	-0.471832864747255	-0.464866682042292	-0.477728723028605	0.000329050136823207	0.000804886557960875	0.000804685953444682
162	12.1639532432449	0.31	-38.7958151043511	-40.019891854115	-37.5717383545872	0.391185282025741	-15.003839867889	-15.4024707185991	-14.6052090171789	0.25	0.16	0.39	-24.646812116725	-24.0089287627565	-23.3710454087879	-58.435210790379	-56.9228509739332	-55.4104911574873	-58.3127782681233	-56.823649991479	-55.3027017624768	-38.7958151043511	0.311938941976108	-0.232443169308121	20.3948917266819	0.381870918508003	0.38480097902861	0.378750300981424	-0.474175731279426	-0.46718783701028	-0.481618084886621	-0.471832864747255	-0.464866682042292	-0.477728723028605	0.000329050136823207	0.000804886557960875	0.000804685953444682
162	12.1639532432449	0.31	-38.7880612924063	-40.0135504442387	-37.5625721405739	0.388946641111727	-14.9410907906604	-15.3399264929762	-14.5422550883446	0.25	0.16	0.39	-24.5451788179232	-23.9070079872614	-23.2688371565996	-58.1905533423777	-56.6776080084428	-55.1646626745079	-58.0694968529881	-56.5558774835605	-55.0532889528927	-38.7880612924063	0.309512084220693	0.0773776319715399	20.8371525724592	0.381870918508003	0.38480097902861	0.378750300981424	-0.474175731279426	-0.46718783701028	-0.481618084886621	-0.471832864747255	-0.464866682042292	-0.477728723028605	0.000329050136823207	0.000804886557960875	0.000804685953444682
162	12.1639532432449	0.31	-38.7830058072285	-40.0207910242881	-37.5452205901688	0.382707316533856	-14.7905357655834	-15.1905848272006	-14.3904867039662	0.25	0.16	0.39	-24.3912960138477	-23.7489431885309	-23.1065903632141	-58.0295362931583	-56.5013093154458	-54.9730823377333	-57.8817089141014	-56.3572677782587	-54.8443510097538	-38.7830058072285	0.307137485328674	0.164349074054176	21.0340197448872	0.381870918508003	0.38480097902861	0.378750300981424	-0.474175731279426	-0.46718783701028	-0.481618084886621	-0.471832864747255	-0.464866682042292	-0.477728723028605	0.000329050136823207	0.000804886557960875	0.000804685953444682
162	12.1639532432449	0.31	-38.7823639666768	-40.0193124262525	-37.5454155071011	0.388995908949196	-14.7990993678241	-15.1941038250462	-14.4040949106021	0.25	0.16	0.38	-24.5559025994723	-23.9175174015304	-23.2791322035885	-58.8067168037557	-57.2779056596732	-55.7490945155906	-58.7251573790627	-57.1952554618067	-55.6353172451291	-38.7823639666768	0.304521987988082	0.319566843726019	21.3425263813568	0.381870918508003	0.38480097902861	0.378750300981424	-0.474175731279426	-0.46718783701028	-0.481618084886621	-0.471832864747255	-0.464866682042292	-0.477728723028605	0.000329050136823207	0.000804886557960875	0.000804685953444682
162	12.1639532432449	0.31	-38.7729239981418	-39.9977972112738	-37.5480507850098	0.395116902159682	-15.1592917372154	-15.5587477836837	-14.7598356907471	0.25	0.16	0.4	-24.9261691780979	-24.2862134996644	-23.6462578212309	-59.1674413854209	-57.6483736208383	-56.1293058562556	-59.0302755362061	-57.5053546484774	-55.9688460098851	-38.7729239981418	0.31408506672213	-0.053950528078487	20.5289446477747	0.381870918508003	0.38480097902861	0.378750300981424	-0.474175731279426	-0.46718783701028	-0.481618084886621	-0.471832864747255	-0.464866682042292	-0.477728723028605	0.000329050136823207	0.000804886557960875	0.000804685953444682
162	12.1639532432449	0.31	-38.7718927609263	-40.0059909018342	-37.5377946200184	0.392915023893957	-15.1335943677096	-15.5342162637999	-14.7329724716194	0.25	0.16	0.38	-24.9863028951823	-24.3419150566094	-23.6975272180365	-59.5492152400953	-58.0134622214014	-56.4777092027074	-59.4541268243097	-57.9478964767132	-56.4057764812462	-38.7718927609263	0.308232164269841	-0.176603870875042	20.6599651954027	0.381870918508003	0.38480097902861	0.378750300981424	-0.474175731279426	-0.46718783701028	-0.481618084886621	-0.471832864747255	-0.464866682042292	-0.477728723028605	0.000329050136823207	0.000804886557960875	0.000804685953444682
162	12.1639532432449	0.31	-38.7705866508537	-40.0001726980732	-37.5410006036341	0.381030524813117	-14.7951510032089	-15.1967487814467	-14.3935532249712	0.25	0.16	0.39	-24.4754701382436	-23.8286676826523	-23.181865227061	-58.4089666061052	-56.8654186041263	-55.3218706021475	-58.2587037646262	-56.7299505306249	-55.2101436321574	-38.7705866508537	0.309753681117464	-0.091752686904278	20.6646704967553	0.381870918508003	0.38480097902861	0.378750300981424	-0.474175731279426	-0.46718783701028	-0.481618084886621	-0.471832864747255	-0.464866682042292	-0.477728723028605	0.000329050136823207	0.000804886557960875	0.000804685953444682
162	12.1639532432449	0.31	-38.7689455303454	-39.9953339627872	-37.5425570979037	0.394593080766849	-14.9262188977686	-15.3199646953144	-14.5324731002228	0.25	0.16	0.39	-24.6364949787109	-24.0033005453652	-23.3701061120196	-58.7030227757474	-57.1942680898926	-55.6855134040378	-58.527272072985	-57.0127555091655	-55.5048368094639	-38.7689455303454	0.308418164904101	0.193604648384926	21.081151455338	0.381870918508003	0.38480097902861	0.378750300981424	-0.474175731279426	-0.46718783701028	-0.481618084886621	-0.471832864747255	-0.464866682042292	-0.477728723028605	0.000329050136823207	0.000804886557960875	0.000804685953444682
162	12.1639532432449	0.31	-38.7651598387162	-39.9931118813654	-37.5372077960671	0.395806267329545	-15.0833818686203	-15.4802650257972	-14.6864987114433	0.25	0.16	0.39	-24.9552590269697	-24.3154558986456	-23.6756527703214	-59.610013409564	-58.0817314142673	-56.5534494189705	-59.4284999934439	-57.96039778147	-56.4212773227542	-38.7651598387162	0.308951210442409	-0.104880713947111	20.7374401798418	0.381870918508003	0.38480097902861	0.378750300981424	-0.474175731279426	-0.46718783701028	-0.481618084886621	-0.471832864747255	-0.464866682042292	-0.477728723028605	0.000329050136823207	0.000804886557960875	0.000804685953444682
162	12.1639532432449	0.31	-38.7645691529007	-39.9879774302884	-37.541160875513	0.396087152461134	-15.166883562595	-15.5657295957899	-14.7680375294002	0.25	0.16	0.38	-24.9630731637472	-24.3234357701742	-23.6837983766012	-59.316574766802	-57.7966858079932	-56.2767968491844	-59.308373992402	-57.7895922550292	-56.2753738433947	-38.7645691529007	0.309152498186928	0.0164245936116146	20.7931255316339	0.381870918508003	0.38480097902861	0.378750300981424	-0.474175731279426	-0.46718783701028	-0.481618084886621	-0.471832864747255	-0.464866682042292	-0.477728723028605	0.000329050136823207	0.000804886557960875	0.000804685953444682
162	12.1639532432449	0.31	-38.7631185765617	-39.9833001242302	-37.5429370288932	0.389056447529843	-14.9392458067196	-15.3379401514276	-14.5405514620116	0.25	0.16	0.39	-24.771851716914	-24.1279323190045	-23.484012921095	-59.2837100827871	-57.7426895995955	-56.2016691164039	-59.1669514728887	-57.6263810797676	-56.0942091768329	-38.7631185765617	0.309370766700157	-0.26371025158319	20.5399677388012	0.381870918508003	0.38480097902861	0.378750300981424	-0.474175731279426	-0.46718783701028	-0.481618084886621	-0.471832864747255	-0.464866682042292	-0.477728723028605	0.000329050136823207	0.000804886557960875	0.000804685953444682
162	12.1639532432449	0.31	-38.761837556383	-39.9847260237353	-37.5389490890307	0.392727015381849	-14.9858709235124	-15.3827386174273	-14.5890032295976	0.25	0.16	0.4	-24.62937665366	-23.9939498835513	-23.3585231134426	-58.427591388766	-56.920185975975	-55.4127805631841	-58.2049645317409	-56.706053382815	-55.1989003319215	-38.761837556383	0.312134930346956	-0.350842996897103	20.2827165297509	0.381870918508003	0.38480097902861	0.378750300981424	-0.474175731279426	-0.46718783701028	-0.481618084886621	-0.471832864747255	-0.464866682042292	-0.477728723028605	0.000329050136823207	0.000804886557960875	0.000804685953444682
162	12.1639532432449	0.31	-38.7577632896669	-39.9875961761019	-37.5279304032318	0.38542264217086	-14.9351456044676	-15.3367942388407	-14.5334969700945	0.25	0.16	0.39	-24.6215498044519	-23.9767467444967	-23.3319436845415	-58.5665059259289	-57.0327331727168	-55.4989604195048	-58.4655235192617	-56.9232988334027	-55.3661950084496	-38.7577632896669	0.310177662668186	-0.0275819828642281	20.7043626237269	0.381870918508003	0.38480097902861	0.378750300981424	-0.474175731279426	-0.46718783701028	-0.481618084886621	-0.471832864747255	-0.464866682042292	-0.477728723028605	0.000329050136823207	0.000804886557960875	0.000804685953444682
162	12.1639532432449	0.31	-38.7571874507038	-39.9787269671924	-37.5356479342152	0.399975862072973	-15.3262818630609	-15.7260622145314	-14.9265015115903	0.25	0.16	0.38	-25.3655825469374	-24.7207509694241	-24.0759193919107	-60.6242723685205	-59.083111422792	-57.5419504770635	-60.6056565498018	-59.0385066874603	-57.4973163185728	-38.7571874507038	0.307660861931879	-0.0340278697683246	20.7867434502518	0.381870918508003	0.38480097902861	0.378750300981424	-0.474175731279426	-0.46718783701028	-0.481618084886621	-0.471832864747255	-0.464866682042292	-0.477728723028605	0.000329050136823207	0.000804886557960875	0.000804685953444682
162	12.1639532432449	0.31	-38.7545337456673	-39.988365349831	-37.5207021415037	0.38432531262211	-14.9658386527717	-15.3692465365423	-14.562430769001	0.25	0.16	0.39	-24.7836610760107	-24.1331461504422	-23.4826312248737	-59.2179806787529	-57.663642916652	-56.109305154551	-59.140801825832	-57.5706185986507	-56.0246464140823	-38.7545337456673	0.30733154881601	-0.141707604737603	20.6888301929353	0.381870918508003	0.38480097902861	0.378750300981424	-0.474175731279426	-0.46718783701028	-0.481618084886621	-0.471832864747255	-0.464866682042292	-0.477728723028605	0.000329050136823207	0.000804886557960875	0.000804685953444682
162	12.1639532432449	0.31	-38.7512984739136	-39.9853605571049	-37.5172363907223	0.375632085043005	-14.7221314299666	-15.126359815094	-14.3179030448391	0.25	0.16	0.38	-24.4665027334343	-23.81267358944	-23.1588444454457	-58.6415925128754	-57.0744873710865	-55.5073822292976	-58.665799721673	-57.0722327677672	-55.5102975061329	-38.7512984739136	0.307764081344822	-0.155461780954916	20.5952178074584	0.381870918508003	0.38480097902861	0.378750300981424	-0.474175731279426	-0.46718783701028	-0.481618084886621	-0.471832864747255	-0.464866682042292	-0.477728723028605	0.000329050136823207	0.000804886557960875	0.000804685953444682
162	12.1639532432449	0.31	-38.7387825440774	-39.956546490965	-37.5210185971897	0.390275267459372	-14.9743484605042	-15.3729569040657	-14.5757400169427	0.25	0.16	0.39	-24.6986667070716	-24.0582500874461	-23.4178334678206	-58.7957372842953	-57.2712109701192	-55.746684655943	-58.6837887131988	-57.1904426733144	-55.6576779616717	-38.7387825440774	0.310833816556505	-0.0102314905839738	20.7250389607645	0.381870918508003	0.38480097902861	0.378750300981424	-0.474175731279426	-0.46718783701028	-0.481618084886621	-0.471832864747255	-0.464866682042292	-0.477728723028605	0.000329050136823207	0.000804886557960875	0.000804685953444682
162	12.1639532432449	0.31	-38.7373600452951	-39.9638016067889	-37.5109184838013	0.383447765379935	-14.8994850035683	-15.3018500605268	-14.4971199466097	0.25	0.16	0.38	-24.6955669797399	-24.0461923501936	-23.3968177206474	-59.057438447676	-57.5045118740375	-55.9515853003989	-58.9876190735699	-57.4323659869439	-55.9029955959673	-38.7373600452951	0.308449245022959	-0.218982811075907	20.5233958731765	0.381870918508003	0.38480097902861	0.378750300981424	-0.474175731279426	-0.46718783701028	-0.481618084886621	-0.471832864747255	-0.464866682042292	-0.477728723028605	0.000329050136823207	0.000804886557960875	0.000804685953444682
162	12.1639532432449	0.31	-38.7352493599268	-39.9530270587237	-37.5174716611299	0.393945023512665	-15.0834954134649	-15.4819303065898	-14.68506052034	0.25	0.16	0.38	-25.0886906957868	-24.4430212218863	-23.7973517479859	-60.2480124866245	-58.6975010232137	-57.1469895598029	-60.1914505744125	-58.6322497578468	-57.1123921737538	-38.7352493599268	0.306246515120739	0.135903049518416	21.0819506045927	0.381870918508003	0.38480097902861	0.378750300981424	-0.474175731279426	-0.46718783701028	-0.481618084886621	-0.471832864747255	-0.464866682042292	-0.477728723028605	0.000329050136823207	0.000804886557960875	0.000804685953444682
162	12.1639532432449	0.31	-38.7351266583164	-39.9730473783692	-37.4972059382636	0.38958492820546	-14.9021248945745	-15.2993867963849	-14.5048629927641	0.25	0.16	0.39	-24.4526249721362	-23.8176912698925	-23.1827575676488	-57.9052951452649	-56.4017337293435	-54.8981723134222	-57.7812632642952	-56.2452707065578	-54.7502348401546	-38.7351266583164	0.311974348313944	0.276858640489998	20.8953148705041	0.381870918508003	0.38480097902861	0.378750300981424	-0.474175731279426	-0.46718783701028	-0.481618084886621	-0.471832864747255	-0.464866682042292	-0.477728723028605	0.000329050136823207	0.000804886557960875	0.000804685953444682
162	12.1639532432449	0.31	-38.7301572599922	-39.9703810437031	-37.4899334762813	0.385083644241443	-15.0322686227052	-15.4368186003986	-14.6277186450119	0.25	0.16	0.39	-24.8878370702444	-24.2356059213117	-23.583374772379	-59.4553017558127	-57.897167167223	-56.3390325786333	-59.3893781012235	-57.8019995053115	-56.2620678531309	-38.7301572599922	0.30833687307951	-0.275665656420743	20.5037023539611	0.381870918508003	0.38480097902861	0.378750300981424	-0.474175731279426	-0.46718783701028	-0.481618084886621	-0.471832864747255	-0.464866682042292	-0.477728723028605	0.000329050136823207	0.000804886557960875	0.000804685953444682
162	12.1639532432449	0.31	-38.725514745134	-39.9434278417508	-37.5076016485171	0.390013062877604	-14.6901434993581	-15.0814020994906	-14.2988848992256	0.25	0.16	0.4	-24.2944319084177	-23.664158585235	-23.0338852620522	-57.9883803746947	-56.4839809574734	-54.9795815402521	-57.7207169093271	-56.2378863441854	-54.7390399911954	-38.725514745134	0.310685656097549	0.0323181148694959	20.7805801477613	0.381870918508003	0.38480097902861	0.378750300981424	-0.474175731279426	-0.46718783701028	-0.481618084886621	-0.471832864747255	-0.464866682042292	-0.477728723028605	0.000329050136823207	0.000804886557960875	0.000804685953444682
162	12.1639532432449	0.31	-38.722647508767	-39.9481524243195	-37.4971425932146	0.386434220717427	-14.9929700053629	-15.3953140853179	-14.5906259254079	0.25	0.16	0.39	-24.7047135760122	-24.0590758709801	-23.413438165948	-58.7384676597227	-57.2033853224902	-55.6683029852577	-58.7036699059991	-57.1629816359062	-55.5965878692635	-38.722647508767	0.31213724656444	0.123731437634347	20.7494942375905	0.381870918508003	0.38480097902861	0.378750300981424	-0.474175731279426	-0.46718783701028	-0.481618084886621	-0.471832864747255	-0.464866682042292	-0.477728723028605	0.000329050136823207	0.000804886557960875	0.000804685953444682
162	12.1639532432449	0.31	-38.7215981927901	-39.9504372355255	-37.4927591500546	0.38224291238396	-14.6975608849771	-15.0954862135252	-14.2996355564291	0.25	0.16	0.39	-24.2950598638187	-23.6546287083292	-23.0141975528396	-57.9366235399725	-56.409382242077	-54.8821409441816	-57.9178065086136	-56.3825119666434	-54.841455026496	-38.7215981927901	0.308980024363128	0.0365186343794702	20.810134184214	0.381870918508003	0.38480097902861	0.378750300981424	-0.474175731279426	-0.46718783701028	-0.481618084886621	-0.471832864747255	-0.464866682042292	-0.477728723028605	0.000329050136823207	0.000804886557960875	0.000804685953444682
162	12.1639532432449	0.31	-38.7211035816152	-39.9649737057046	-37.4772334575258	0.386956253553181	-14.9995333714845	-15.4016108196315	-14.5974559233375	0.25	0.16	0.39	-24.7688380151784	-24.1222179116491	-23.4755978081197	-59.0208835687946	-57.4800729009602	-55.9392622331259	-58.8784669654711	-57.3532557092734	-55.8131458899747	-38.7211035816152	0.309508277033493	-0.219921369199162	20.5208302009144	0.381870918508003	0.38480097902861	0.378750300981424	-0.474175731279426	-0.46718783701028	-0.481618084886621	-0.471832864747255	-0.464866682042292	-0.477728723028605	0.000329050136823207	0.000804886557960875	0.000804685953444682
162	12.1639532432449	0.31	-38.7143421355668	-39.9389993615665	-37.4896849095671	0.393985560882671	-15.0549840364865	-15.4526320345167	-14.6573360384564	0.25	0.16	0.39	-24.906572091836	-24.2656425396413	-23.6247129874466	-59.4836920180013	-57.9529773155761	-56.4222626131509	-59.4022948096333	-57.8680460020502	-56.3466135340779	-38.7143421355668	0.309122689859184	0.17892802428588	20.984400106856	0.381870918508003	0.38480097902861	0.378750300981424	-0.474175731279426	-0.46718783701028	-0.481618084886621	-0.471832864747255	-0.464866682042292	-0.477728723028605	0.000329050136823207	0.000804886557960875	0.000804685953444682
162	12.1639532432449	0.31	-38.7077578655523	-39.9282912729001	-37.4872244582045	0.395456260884397	-14.9958453964013	-15.3907141402976	-14.600976652505	0.25	0.16	0.38	-24.9436268683927	-24.3036657515819	-23.6637046347712	-59.9064017269463	-58.3694252497255	-56.8324487725047	-59.7862136124256	-58.2632433769818	-56.732907476063	-38.7077578655523	0.306718923049874	0.114463310385893	21.0596339954989	0.381870918508003	0.38480097902861	0.378750300981424	-0.474175731279426	-0.46718783701028	-0.481618084886621	-0.471832864747255	-0.464866682042292	-0.477728723028605	0.000329050136823207	0.000804886557960875	0.000804685953444682
[truncated: 1,370 more rows]
