# Supplementary material for: Re-expressing coefficients from regression models for inclusion in a meta-analysis
Source: BMC Med Res Methodol. 2024 Jan 8;24:6. doi: 10.1186/s12874-023-02132-y (PMC10773134; doi:10.1186/s12874-023-02132-y)
Supplement: Supplementary file 2 — Additional file 2. [file 12874_2023_2132_MOESM2_ESM.zip › Supp_Files_R1/simdata/simdata_scenario_163.csv]

ex_no	errsd	rsquare	beta	b_low_ci	b_hi_ci	lrsquare	lbeta	lb_low_ci	lb_hi_ci	x_median	x_25	x_75	rbl	rb	rbu	altl	alt	altu	dzl	dz	dzu	observed_beta	xlog	error	ylog	RelBias_rb	RelBias_rbl	RelBias_rbu	RelBias_alt	RelBias_altl	RelBias_altu	RelBias_dz	RelBias_dzl	RelBias_dzu	MC_SE_RelBias_rb	MC_SE_RelBias_alt	MC_SE_RelBias_dz
163	12.1735729393678	0.15	-13.6484475006819	-18.7916793828537	-8.50521561851014	0.241743371918786	-12.1055569939574	-15.4529064811006	-8.75820750681434	0.43	0.31	0.66	-18.6178780670614	-14.5849445425046	-10.5520110179479	-34.6387017482388	-27.1353986852144	-19.6320956221901	-34.9923162317848	-27.4051013372389	-19.8301774349591	-13.6484475006819	0.552792515277866	-0.912620072376495	10.7600304026198	0.169386966755381	0.192775011835825	0.130927891488639	-0.45321921456285	-0.41230030533863	-0.520510396728407	-0.451028202156104	-0.409928301288692	-0.518459760688316	0.00273971818760252	0.00496717213067767	0.0049600168412981
163	12.1735729393678	0.15	-11.4097218975873	-15.6296579432649	-7.18978585190968	0.219004593373324	-10.4879938944451	-13.5802504245331	-7.39573736435704	0.53	0.34	0.84	-14.4235547199449	-11.1392757209908	-7.85499672203668	-24.6593157461346	-19.0443287054145	-13.4293416646944	-24.529481680434	-18.9419502863581	-13.3579058227745	-11.4097218975873	0.669361379885426	1.73404085758097	11.0722031991402	0.169386966755381	0.192775011835825	0.130927891488639	-0.45321921456285	-0.41230030533863	-0.520510396728407	-0.451028202156104	-0.409928301288692	-0.518459760688316	0.00273971818760252	0.00496717213067767	0.0049600168412981
163	12.1735729393678	0.16	-18.9839606282841	-25.6842719334865	-12.2836493230817	0.193316769925595	-12.1715334413638	-16.0534617222163	-8.28960516051129	0.47	0.35	0.69	-18.2522649017359	-13.8386384492178	-9.42501199669976	-32.6140046656098	-24.7275295081627	-16.8410543507157	-33.1186369596605	-25.1134107243334	-17.1059103788317	-18.9839606282841	0.55227806081319	0.973437953086675	11.9428748586343	0.169386966755381	0.192775011835825	0.130927891488639	-0.45321921456285	-0.41230030533863	-0.520510396728407	-0.451028202156104	-0.409928301288692	-0.518459760688316	0.00273971818760252	0.00496717213067767	0.0049600168412981
163	12.1735729393678	0.16	-17.1705884434634	-23.2043652242285	-11.1368116626983	0.200839177963317	-12.2135493575	-16.0173717284231	-8.40972698657694	0.47	0.34	0.68	-18.185073537912	-13.866463049673	-9.54785256143396	-32.4625066123085	-24.7532762240908	-17.0440458358732	-32.9777066913939	-25.1413919650764	-17.310783898017	-17.1705884434634	0.572102992606265	0.439573166421889	11.0820096601489	0.169386966755381	0.192775011835825	0.130927891488639	-0.45321921456285	-0.41230030533863	-0.520510396728407	-0.451028202156104	-0.409928301288692	-0.518459760688316	0.00273971818760252	0.00496717213067767	0.0049600168412981
163	12.1735729393678	0.16	-13.3173361530498	-18.0026589629462	-8.63201334315342	0.266143117805567	-11.7292280448756	-14.7701337770572	-8.68832231269402	0.49	0.31	0.73	-16.4576155572817	-13.069287581274	-9.68095960526638	-29.0144704291325	-23.0409111658297	-17.0673519025269	-29.0430678396075	-23.0646844443826	-17.0819566250252	-13.3173361530498	0.597229077531098	0.553338012966155	11.4916939937033	0.169386966755381	0.192775011835825	0.130927891488639	-0.45321921456285	-0.41230030533863	-0.520510396728407	-0.451028202156104	-0.409928301288692	-0.518459760688316	0.00273971818760252	0.00496717213067767	0.0049600168412981
163	12.1735729393678	0.16	-8.41938716128089	-11.38019016891	-5.45858415365176	0.365329017336951	-14.4734126645237	-17.4518512080258	-11.4949741210215	0.51	0.34	0.78	-18.8903358867635	-15.6663968424653	-12.442457798167	-32.6841144215035	-27.1060456543076	-21.5279768871116	-32.7316359101374	-27.1446113269517	-21.5589911348519	-8.41938716128089	0.65822723260335	-0.575280376062606	9.16303301727348	0.169386966755381	0.192775011835825	0.130927891488639	-0.45321921456285	-0.41230030533863	-0.520510396728407	-0.451028202156104	-0.409928301288692	-0.518459760688316	0.00273971818760252	0.00496717213067767	0.0049600168412981
163	12.1735729393678	0.17	-15.6652177536391	-21.0391143350395	-10.2913211722387	0.238939236330145	-11.6974438511134	-14.9568791262164	-8.43800857601047	0.53	0.35	0.74	-15.8355412119784	-12.3846260049284	-8.93371079787834	-27.0201392345289	-21.1318523655893	-15.2435654966496	-27.2549085766165	-21.3113471611458	-15.3731353582602	-15.6652177536391	0.607534007064959	-0.798432084449838	9.22341535182552	0.169386966755381	0.192775011835825	0.130927891488639	-0.45321921456285	-0.41230030533863	-0.520510396728407	-0.451028202156104	-0.409928301288692	-0.518459760688316	0.00273971818760252	0.00496717213067767	0.0049600168412981
163	12.1735729393678	0.17	-14.3482910933841	-19.3291748798085	-9.36740730695958	0.244583152679552	-11.4167451411084	-14.5493659724327	-8.28412430978404	0.49	0.31	0.75	-16.0908092714029	-12.6263006177632	-9.16179196412358	-28.2290007796283	-22.1510207454957	-16.0730407113631	-28.1740971538682	-22.1121163438312	-16.0402810611418	-14.3482910933841	0.5851798410055	-0.216825801308117	10.6266561017307	0.169386966755381	0.192775011835825	0.130927891488639	-0.45321921456285	-0.41230030533863	-0.520510396728407	-0.451028202156104	-0.409928301288692	-0.518459760688316	0.00273971818760252	0.00496717213067767	0.0049600168412981
163	12.1735729393678	0.17	-13.8375932476294	-18.540726429619	-9.13446006563978	0.236693462015737	-11.1624492068475	-14.2921391721656	-8.03275924152943	0.54	0.35	0.75	-14.9316382933514	-11.6619109299717	-8.39218356659197	-25.2695994554854	-19.7360672885539	-14.2025351216224	-25.5236317862823	-19.9341151579858	-14.3459683927638	-13.8375932476294	0.628246140321122	0.755333526305178	10.283819667276	0.169386966755381	0.192775011835825	0.130927891488639	-0.45321921456285	-0.41230030533863	-0.520510396728407	-0.451028202156104	-0.409928301288692	-0.518459760688316	0.00273971818760252	0.00496717213067767	0.0049600168412981
163	12.1735729393678	0.17	-13.5632771675339	-18.1862723571925	-8.94028197787518	0.29624120271464	-12.7692736775822	-15.8421200197596	-9.69642733540489	0.47	0.3	0.72	-18.0606096248306	-14.5574498107443	-11.054289996658	-32.3303366298358	-26.0593226159008	-19.7883086019658	-32.2875998143474	-26.0212342967665	-19.7564591065642	-13.5632771675339	0.603832382417821	1.6729103794906	12.4579687648171	0.169386966755381	0.192775011835825	0.130927891488639	-0.45321921456285	-0.41230030533863	-0.520510396728407	-0.451028202156104	-0.409928301288692	-0.518459760688316	0.00273971818760252	0.00496717213067767	0.0049600168412981
163	12.1735729393678	0.17	-12.5588914781754	-16.8775216343841	-8.24026132196676	0.307143648108643	-12.6399214415337	-15.6039382938212	-9.67590458924619	0.51	0.32	0.78	-16.9812754760703	-13.7556291208589	-10.5299827656474	-29.482287843784	-23.8820351147938	-18.2817823858036	-29.3748490357527	-23.7933211797987	-18.2125234548299	-12.5588914781754	0.636458955680079	0.267880463217359	10.3933496345014	0.169386966755381	0.192775011835825	0.130927891488639	-0.45321921456285	-0.41230030533863	-0.520510396728407	-0.451028202156104	-0.409928301288692	-0.518459760688316	0.00273971818760252	0.00496717213067767	0.0049600168412981
163	12.1735729393678	0.17	-11.1707438408046	-14.969167274753	-7.37232040685622	0.415251643626886	-14.537470443264	-17.230884554358	-11.84405633217	0.48	0.31	0.73	-19.3687842438048	-16.3411882644791	-13.3135922851534	-34.3457672579341	-28.9770716522594	-23.6083760465847	-34.3910317716336	-29.0111474490585	-23.6420350432992	-11.1707438408046	0.58349405489879	-0.456453815608012	10.7470676355576	0.169386966755381	0.192775011835825	0.130927891488639	-0.45321921456285	-0.41230030533863	-0.520510396728407	-0.451028202156104	-0.409928301288692	-0.518459760688316	0.00273971818760252	0.00496717213067767	0.0049600168412981
163	12.1735729393678	0.17	-10.3794039942859	-13.9377601991844	-6.82104778938742	0.317878492233374	-12.8864331233248	-15.8336933630962	-9.93917288355339	0.52	0.34	0.74	-16.9143428863953	-13.7659321443304	-10.6175214022656	-29.0223493814191	-23.6201722370788	-18.2179950927385	-29.2301800606101	-23.7787983227731	-18.3412150757337	-10.3794039942859	0.64328009169166	0.793440987008487	10.7927241422924	0.169386966755381	0.192775011835825	0.130927891488639	-0.45321921456285	-0.41230030533863	-0.520510396728407	-0.451028202156104	-0.409928301288692	-0.518459760688316	0.00273971818760252	0.00496717213067767	0.0049600168412981
163	12.1735729393678	0.18	-18.3451250354233	-24.4076511549392	-12.2825989159074	0.270858808162432	-12.8556788571376	-16.1488538722225	-9.56250384205268	0.47	0.32	0.65	-18.3031999872149	-14.5706972739617	-10.8381945607086	-32.6360518121105	-25.9807045491367	-19.325357286163	-33.0575369883189	-26.3032979140292	-19.5775040149965	-18.3451250354233	0.55510838058954	-0.510260071400574	11.0794501059668	0.169386966755381	0.192775011835825	0.130927891488639	-0.45321921456285	-0.41230030533863	-0.520510396728407	-0.451028202156104	-0.409928301288692	-0.518459760688316	0.00273971818760252	0.00496717213067767	0.0049600168412981
163	12.1735729393678	0.18	-16.923682529528	-22.5024924780513	-11.3448725810046	0.266818902931276	-12.693121356343	-15.9782412670389	-9.40800144564705	0.51	0.31	0.75	-17.4302658849217	-13.8466103029146	-10.2629547209075	-30.3083085925533	-24.0769326636952	-17.8455567348371	-30.2952536022969	-24.0625829723323	-17.8419231960132	-16.923682529528	0.599243847704697	0.0581645092836204	10.6900567604279	0.169386966755381	0.192775011835825	0.130927891488639	-0.45321921456285	-0.41230030533863	-0.520510396728407	-0.451028202156104	-0.409928301288692	-0.518459760688316	0.00273971818760252	0.00496717213067767	0.0049600168412981
163	12.1735729393678	0.18	-16.7031252214928	-22.351934720839	-11.0543157221466	0.238975531378586	-11.5061250481224	-14.7119303545074	-8.30031974173745	0.55	0.36	0.78	-15.2847672904043	-11.9541378688597	-8.62350844731512	-25.7794368960872	-20.1619649800532	-14.5444930640193	-26.0008119542482	-20.3302119310459	-14.6666200228987	-16.7031252214928	0.607058457683469	-1.24109594290756	8.5888817261432	0.169386966755381	0.192775011835825	0.130927891488639	-0.45321921456285	-0.41230030533863	-0.520510396728407	-0.451028202156104	-0.409928301288692	-0.518459760688316	0.00273971818760252	0.00496717213067767	0.0049600168412981
163	12.1735729393678	0.18	-16.6621957336037	-22.2261957773985	-11.098195689809	0.211418088818009	-10.8640422703294	-14.1399317579841	-7.5881527826748	0.48	0.34	0.73	-15.8263456944924	-12.1597537776466	-8.49316186080075	-27.9844226328622	-21.5010903586937	-15.0177580845253	-28.2187536685093	-21.6809025196208	-15.1400007704855	-16.6621957336037	0.582930941995767	-0.0837383934587704	10.7168261851776	0.169386966755381	0.192775011835825	0.130927891488639	-0.45321921456285	-0.41230030533863	-0.520510396728407	-0.451028202156104	-0.409928301288692	-0.518459760688316	0.00273971818760252	0.00496717213067767	0.0049600168412981
163	12.1735729393678	0.18	-15.2701020042811	-20.3089603621141	-10.2312436464481	0.322152105288631	-14.8966451034722	-18.2703692669456	-11.5229209399988	0.52	0.36	0.79	-19.5499621095028	-15.9399540904998	-12.3299460714969	-33.5798796858384	-27.3791702284985	-21.1784607711586	-33.8051177108767	-27.5672196555415	-21.3190210218979	-15.2701020042811	0.628000774789679	-0.671359926350822	9.3980307917506	0.169386966755381	0.192775011835825	0.130927891488639	-0.45321921456285	-0.41230030533863	-0.520510396728407	-0.451028202156104	-0.409928301288692	-0.518459760688316	0.00273971818760252	0.00496717213067767	0.0049600168412981
163	12.1735729393678	0.18	-15.0936007851223	-20.1764630554536	-10.0107385147911	0.25241675149346	-11.4181207445211	-14.4860884719929	-8.35015301704934	0.49	0.35	0.76	-16.0979263091271	-12.6885920025539	-9.27925769598058	-28.3303899874049	-22.3303767777596	-16.3303635681143	-28.5487186391168	-22.4953208557508	-16.4626846270848	-15.0936007851223	0.604280767460561	-0.790105039132688	9.56164813837443	0.169386966755381	0.192775011835825	0.130927891488639	-0.45321921456285	-0.41230030533863	-0.520510396728407	-0.451028202156104	-0.409928301288692	-0.518459760688316	0.00273971818760252	0.00496717213067767	0.0049600168412981
163	12.1735729393678	0.18	-14.9471743604601	-19.9327575669739	-9.96159115394639	0.323369321479296	-13.3016542649989	-16.3057761683963	-10.2975323616016	0.45	0.31	0.7	-19.1412749513664	-15.6147501943418	-12.0882254373173	-34.9613248404578	-28.5201667722774	-22.079008704097	-35.1641899420124	-28.6779987011118	-22.2055471489187	-14.9471743604601	0.564752100443072	0.716688184656177	12.2619701070899	0.169386966755381	0.192775011835825	0.130927891488639	-0.45321921456285	-0.41230030533863	-0.520510396728407	-0.451028202156104	-0.409928301288692	-0.518459760688316	0.00273971818760252	0.00496717213067767	0.0049600168412981
163	12.1735729393678	0.18	-14.4514481078666	-19.231624884595	-9.67127133113826	0.300645531750931	-13.4594563608628	-16.6645024594023	-10.2544102623233	0.5	0.31	0.73	-18.2527660221236	-14.7422527818226	-11.2317395415215	-31.8215244574386	-25.7013625707962	-19.5812006841538	-31.8084703812304	-25.6930031373378	-19.5716835723544	-14.4514481078666	0.613138859364711	0.384892303214957	10.9251342766486	0.169386966755381	0.192775011835825	0.130927891488639	-0.45321921456285	-0.41230030533863	-0.520510396728407	-0.451028202156104	-0.409928301288692	-0.518459760688316	0.00273971818760252	0.00496717213067767	0.0049600168412981
163	12.1735729393678	0.18	-12.1054582861358	-16.1123833549091	-8.09853321736249	0.225216484571416	-10.6009163652698	-13.670779178791	-7.53105355174855	0.48	0.34	0.74	-15.4410863946845	-11.9736895255323	-8.50629265638015	-27.46898756423	-21.300646875988	-15.1323061877461	-27.695346136465	-21.4787633782808	-15.2591667649504	-12.1054582861358	0.601794279041701	-1.0602197360687	9.41479299443768	0.169386966755381	0.192775011835825	0.130927891488639	-0.45321921456285	-0.41230030533863	-0.520510396728407	-0.451028202156104	-0.409928301288692	-0.518459760688316	0.00273971818760252	0.00496717213067767	0.0049600168412981
163	12.1735729393678	0.19	-20.0428156411689	-26.4754476059467	-13.6101836763912	0.252407089933667	-14.0966600660678	-17.8844292002279	-10.3088909319078	0.46	0.33	0.71	-20.598726093124	-16.2360920931774	-11.8734580932308	-37.1314401267952	-29.2673187033731	-21.4031972799511	-37.4737384180221	-29.5327120392171	-21.6072140272741	-20.0428156411689	0.549862508317502	-0.451624063597137	10.87159895483	0.169386966755381	0.192775011835825	0.130927891488639	-0.45321921456285	-0.41230030533863	-0.520510396728407	-0.451028202156104	-0.409928301288692	-0.518459760688316	0.00273971818760252	0.00496717213067767	0.0049600168412981
163	12.1735729393678	0.19	-17.9037143894953	-23.7377340135692	-12.0696947654214	0.26202202651307	-12.9382643440802	-16.3283781740616	-9.54815051409873	0.48	0.34	0.67	-18.412339899915	-14.5895519002974	-10.7667639006798	-32.7185130213082	-25.9254633805199	-19.1324137397316	-33.271930241325	-26.3607635594361	-19.4508764972694	-17.9037143894953	0.556939895040937	-0.791620829972708	10.3466272781795	0.169386966755381	0.192775011835825	0.130927891488639	-0.45321921456285	-0.41230030533863	-0.520510396728407	-0.451028202156104	-0.409928301288692	-0.518459760688316	0.00273971818760252	0.00496717213067767	0.0049600168412981
163	12.1735729393678	0.19	-17.4832184836939	-23.1362327271252	-11.8302042402627	0.221547605536069	-11.8031454300147	-15.2574904990162	-8.34880036101321	0.48	0.32	0.66	-17.2180569914466	-13.3198333438537	-9.42160969626068	-30.6120578747409	-23.6813892186852	-16.7507205626295	-30.9724963590574	-23.9471036388597	-16.9459999153203	-17.4832184836939	0.551854241297059	0.156191147189094	11.6418457874856	0.169386966755381	0.192775011835825	0.130927891488639	-0.45321921456285	-0.41230030533863	-0.520510396728407	-0.451028202156104	-0.409928301288692	-0.518459760688316	0.00273971818760252	0.00496717213067767	0.0049600168412981
163	12.1735729393678	0.19	-15.4800917427639	-20.4715559097921	-10.4886275757357	0.243336327446941	-11.0747837104758	-14.1238627479394	-8.02570467301221	0.51	0.34	0.84	-15.287045179136	-11.9868567085802	-8.68666823802433	-26.4485995302758	-20.7388392587949	-15.029078987314	-26.297857406005	-20.6214867394518	-14.9415295071148	-15.4800917427639	0.617452355039307	-2.01378615759332	7.97720043856976	0.169386966755381	0.192775011835825	0.130927891488639	-0.45321921456285	-0.41230030533863	-0.520510396728407	-0.451028202156104	-0.409928301288692	-0.518459760688316	0.00273971818760252	0.00496717213067767	0.0049600168412981
163	12.1735729393678	0.19	-14.3643120165829	-18.9676746715789	-9.76094936158685	0.292385376409882	-12.3920060738506	-15.4018754970065	-9.38213665069472	0.49	0.3	0.75	-17.2033858752052	-13.8414612102125	-10.4795365452199	-30.3780040275446	-24.4414656185188	-18.5049272094929	-30.2305079474635	-24.3284482775368	-18.419615163003	-14.3643120165829	0.601570963258748	1.22546680987378	12.0362213345961	0.169386966755381	0.192775011835825	0.130927891488639	-0.45321921456285	-0.41230030533863	-0.520510396728407	-0.451028202156104	-0.409928301288692	-0.518459760688316	0.00273971818760252	0.00496717213067767	0.0049600168412981
163	12.1735729393678	0.19	-14.3548800610257	-18.9188532204262	-9.79090690162509	0.303150160084369	-12.829577043683	-15.8665330588431	-9.79262102852292	0.5	0.37	0.78	-17.4706244697699	-14.1266350881388	-10.7826457065076	-30.562146597491	-24.7123560603122	-18.8625655231333	-30.8602840928806	-24.9578129825117	-19.0486905883306	-14.3548800610257	0.627338317153846	1.43786905391574	11.1932227835424	0.169386966755381	0.192775011835825	0.130927891488639	-0.45321921456285	-0.41230030533863	-0.520510396728407	-0.451028202156104	-0.409928301288692	-0.518459760688316	0.00273971818760252	0.00496717213067767	0.0049600168412981
163	12.1735729393678	0.19	-13.7241102501934	-18.2213926983856	-9.22682780200124	0.277880360967002	-12.5299619093864	-15.6835928169474	-9.37633100182535	0.48	0.34	0.74	-17.6993843954247	-14.1404214507925	-10.5814585061604	-31.4683721267581	-25.1407638989839	-18.8131556712098	-31.6472960608986	-25.2723524172004	-18.9241812642786	-13.7241102501934	0.610780230000183	-0.414338097514152	10.0973298002011	0.169386966755381	0.192775011835825	0.130927891488639	-0.45321921456285	-0.41230030533863	-0.520510396728407	-0.451028202156104	-0.409928301288692	-0.518459760688316	0.00273971818760252	0.00496717213067767	0.0049600168412981
163	12.1735729393678	0.19	-12.8855654776451	-17.0617122469035	-8.7094187083867	0.283974846506621	-11.9841143242411	-14.9552029567484	-9.01302569173384	0.46	0.32	0.66	-17.3543091924052	-13.9065999961014	-10.4588907997975	-31.4442611005109	-25.1973591371268	-18.9504571737427	-31.7929531780832	-25.4645935234608	-19.1727851581524	-12.8855654776451	0.573960575426482	-1.42705108511743	9.79460561488758	0.169386966755381	0.192775011835825	0.130927891488639	-0.45321921456285	-0.41230030533863	-0.520510396728407	-0.451028202156104	-0.409928301288692	-0.518459760688316	0.00273971818760252	0.00496717213067767	0.0049600168412981
163	12.1735729393678	0.2	-17.9956975708376	-23.698060517836	-12.2933346238392	0.258021147067508	-12.0227400494603	-15.2058895160686	-8.8395905828521	0.5	0.3	0.74	-16.6700211868606	-13.1803753497506	-9.69072951264057	-29.0789748455006	-22.9916806315609	-16.9043864176213	-28.9656003395013	-22.9009444887835	-16.8387400306221	-17.9956975708376	0.569833289078239	1.03517052846746	12.2220390869666	0.169386966755381	0.192775011835825	0.130927891488639	-0.45321921456285	-0.41230030533863	-0.520510396728407	-0.451028202156104	-0.409928301288692	-0.518459760688316	0.00273971818760252	0.00496717213067767	0.0049600168412981
163	12.1735729393678	0.2	-17.4864090056714	-22.9069863595279	-12.0658316518149	0.280790491800245	-12.5491563402748	-15.6848707576527	-9.41344192289693	0.49	0.32	0.75	-17.5479973174333	-14.0398072255553	-10.5316171336773	-31.0198505551197	-24.8183718108248	-18.6168930665299	-31.0771363582987	-24.8577609760909	-18.6500569451188	-17.4864090056714	0.570806055366643	0.0655043138201379	11.1613388046106	0.169386966755381	0.192775011835825	0.130927891488639	-0.45321921456285	-0.41230030533863	-0.520510396728407	-0.451028202156104	-0.409928301288692	-0.518459760688316	0.00273971818760252	0.00496717213067767	0.0049600168412981
163	12.1735729393678	0.2	-16.5107520023968	-21.7207736618427	-11.3007303429509	0.265877758969192	-13.3715862982999	-16.8406444436248	-9.90252815297498	0.5	0.35	0.74	-18.4534761701326	-14.6521856653745	-10.8508951606165	-32.1802020593382	-25.5512994394976	-18.922396819657	-32.5141264086375	-25.8047696190318	-19.1067104760611	-16.5107520023968	0.62074160732291	-0.149243890379849	9.7233130504421	0.169386966755381	0.192775011835825	0.130927891488639	-0.45321921456285	-0.41230030533863	-0.520510396728407	-0.451028202156104	-0.409928301288692	-0.518459760688316	0.00273971818760252	0.00496717213067767	0.0049600168412981
163	12.1735729393678	0.2	-16.4557610454693	-21.6488162890851	-11.2627058018535	0.288175111362804	-13.1712726273236	-16.4032741021345	-9.93927115251271	0.45	0.32	0.71	-19.1075677243866	-15.3427286635536	-11.5778896027206	-34.7126095476666	-27.8730478507737	-21.0334861538809	-34.9256547706538	-28.0488696872957	-21.156714213751	-16.4557610454693	0.591084297897581	-1.19124953444904	9.83381619272566	0.169386966755381	0.192775011835825	0.130927891488639	-0.45321921456285	-0.41230030533863	-0.520510396728407	-0.451028202156104	-0.409928301288692	-0.518459760688316	0.00273971818760252	0.00496717213067767	0.0049600168412981
163	12.1735729393678	0.2	-15.5140868522184	-20.3229761427678	-10.705197561669	0.272913060538863	-12.0706131656746	-15.1466802708133	-8.99454606053598	0.45	0.31	0.69	-17.7808537549395	-14.1698249117253	-10.5587960685111	-32.4768322583456	-25.8812671838318	-19.285702109318	-32.6784415735535	-26.044224910197	-19.4129484139341	-15.5140868522184	0.583059320786406	-0.0449119654103995	11.0224881488553	0.169386966755381	0.192775011835825	0.130927891488639	-0.45321921456285	-0.41230030533863	-0.520510396728407	-0.451028202156104	-0.409928301288692	-0.518459760688316	0.00273971818760252	0.00496717213067767	0.0049600168412981
163	12.1735729393678	0.2	-14.9386135739113	-19.6319576355686	-10.245269512254	0.272960396421618	-12.9520367871804	-16.2523316620208	-9.65174191233999	0.52	0.33	0.82	-17.5157990403346	-13.9589369848649	-10.4020749293951	-30.2224685369506	-24.0853147985361	-17.9481610601216	-30.118604141739	-24.0021828749465	-17.8866007001564	-14.9386135739113	0.640828115612136	1.06538365564233	10.5963886359841	0.169386966755381	0.192775011835825	0.130927891488639	-0.45321921456285	-0.41230030533863	-0.520510396728407	-0.451028202156104	-0.409928301288692	-0.518459760688316	0.00273971818760252	0.00496717213067767	0.0049600168412981
163	12.1735729393678	0.2	-14.4527244642765	-18.9585186776381	-9.94693025091502	0.277668154718278	-13.3704174253021	-16.7373604832102	-10.003474367394	0.51	0.35	0.83	-18.1021013672883	-14.4606224977091	-10.8191436281299	-31.303959386219	-25.0067508839468	-18.7095423816745	-31.3014682963595	-24.9966659387579	-18.7062381905284	-14.4527244642765	0.662232807705973	1.13908443253392	10.684980486952	0.169386966755381	0.192775011835825	0.130927891488639	-0.45321921456285	-0.41230030533863	-0.520510396728407	-0.451028202156104	-0.409928301288692	-0.518459760688316	0.00273971818760252	0.00496717213067767	0.0049600168412981
163	12.1735729393678	0.2	-13.701019336723	-17.9215446541668	-9.48049401927916	0.328372160147045	-13.9524258351133	-17.067844117853	-10.8370075523736	0.5	0.32	0.74	-18.799187015509	-15.3677442085351	-11.9363014015611	-32.8928545262256	-26.8888741960261	-20.8848938658267	-32.9819551794166	-26.9690786312435	-20.9409158028561	-13.701019336723	0.626932767233681	0.16444561735202	10.4260626133317	0.169386966755381	0.192775011835825	0.130927891488639	-0.45321921456285	-0.41230030533863	-0.520510396728407	-0.451028202156104	-0.409928301288692	-0.518459760688316	0.00273971818760252	0.00496717213067767	0.0049600168412981
163	12.1735729393678	0.2	-12.8387340549931	-16.8474890983436	-8.82997901164259	0.283521160037635	-11.1081729350162	-13.86517467174	-8.3511711982925	0.47	0.3	0.82	-15.8148103355859	-12.6701359558224	-9.52546157605886	-28.3198057148474	-22.6885925936271	-17.0573794724069	-27.9170694845717	-22.357957132703	-16.8111005549281	-12.8387340549931	0.631379144355063	-1.2121647355142	9.12593015937972	0.169386966755381	0.192775011835825	0.130927891488639	-0.45321921456285	-0.41230030533863	-0.520510396728407	-0.451028202156104	-0.409928301288692	-0.518459760688316	0.00273971818760252	0.00496717213067767	0.0049600168412981
163	12.1735729393678	0.2	-10.7930298968383	-14.123867997206	-7.46219179647069	0.436847680240364	-15.9514040846077	-18.7790973672165	-13.123710801999	0.52	0.3	0.77	-20.2284204521891	-17.1824929769795	-14.13656550177	-34.8913763483505	-29.637550320831	-24.3837242933115	-34.5733070862389	-29.3659506488053	-24.1575516134063	-10.7930298968383	0.629869922417459	-0.130699535895524	10.4022218128942	0.169386966755381	0.192775011835825	0.130927891488639	-0.45321921456285	-0.41230030533863	-0.520510396728407	-0.451028202156104	-0.409928301288692	-0.518459760688316	0.00273971818760252	0.00496717213067767	0.0049600168412981
163	12.1735729393678	0.2	-10.2400661901347	-13.4631065950376	-7.01702578523187	0.363113424784771	-13.5947360710075	-16.4057703174819	-10.7837018245331	0.52	0.34	0.76	-17.6890491394969	-14.658132458571	-11.6272157776452	-30.5300279056912	-25.2988834773637	-20.0677390490362	-30.6590200692767	-25.4043805909886	-20.1472383253822	-10.2400661901347	0.678664486256093	-0.0922890505729263	9.67409389912942	0.169386966755381	0.192775011835825	0.130927891488639	-0.45321921456285	-0.41230030533863	-0.520510396728407	-0.451028202156104	-0.409928301288692	-0.518459760688316	0.00273971818760252	0.00496717213067767	0.0049600168412981
163	12.1735729393678	0.21	-18.9755805496004	-24.7968585804519	-13.1543025187489	0.288389518976972	-12.4318428519044	-15.4808076124942	-9.3828780913145	0.47	0.31	0.71	-17.6648353911786	-14.185723580122	-10.7066117690654	-31.6414126266973	-25.4095961421218	-19.1777796575464	-31.7422293362185	-25.4873853556576	-19.234594020232	-18.9755805496004	0.561666583640701	0.757061606854429	12.517221706657	0.169386966755381	0.192775011835825	0.130927891488639	-0.45321921456285	-0.41230030533863	-0.520510396728407	-0.451028202156104	-0.409928301288692	-0.518459760688316	0.00273971818760252	0.00496717213067767	0.0049600168412981
163	12.1735729393678	0.21	-18.9216019676284	-24.6604607209367	-13.18274321432	0.240587315814974	-11.7551613704504	-15.0159047171965	-8.49441802370425	0.45	0.32	0.71	-17.4908983915544	-13.6927036351933	-9.89450887883226	-31.7748929070338	-24.8748910362491	-17.9748891654644	-31.9178239063622	-24.9786169068798	-18.0621433929929	-18.9216019676284	0.565704801229915	0.405970228212564	11.53582449897	0.169386966755381	0.192775011835825	0.130927891488639	-0.45321921456285	-0.41230030533863	-0.520510396728407	-0.451028202156104	-0.409928301288692	-0.518459760688316	0.00273971818760252	0.00496717213067767	0.0049600168412981
163	12.1735729393678	0.21	-17.6012809219737	-22.8600328425615	-12.3425290013859	0.294954397498593	-14.5245246345213	-18.0305782679666	-11.018471001076	0.47	0.33	0.81	-20.6900729755857	-16.6668794620877	-12.6436859485897	-37.2016734310283	-29.9677921675067	-22.7339109039851	-37.1024224565401	-29.9036088739662	-22.682751918497	-17.6012809219737	0.612601292285365	0.993609901585661	10.9076592088784	0.169386966755381	0.192775011835825	0.130927891488639	-0.45321921456285	-0.41230030533863	-0.520510396728407	-0.451028202156104	-0.409928301288692	-0.518459760688316	0.00273971818760252	0.00496717213067767	0.0049600168412981
163	12.1735729393678	0.21	-17.3887586319768	-22.707165243398	-12.0703520205557	0.262037330405827	-11.4435464736446	-14.4418922323624	-8.44520071492673	0.54	0.31	0.8	-15.1054900263196	-11.9693717652874	-8.83325350425528	-25.5818576427143	-20.2706939026004	-14.9595301624864	-25.401071689525	-20.1291075191575	-14.8552076975497	-17.3887586319768	0.615753735159955	0.647594244892205	11.1836919341481	0.169386966755381	0.192775011835825	0.130927891488639	-0.45321921456285	-0.41230030533863	-0.520510396728407	-0.451028202156104	-0.409928301288692	-0.518459760688316	0.00273971818760252	0.00496717213067767	0.0049600168412981
163	12.1735729393678	0.21	-17.1992413847153	-22.3665138060026	-12.031968963428	0.295843595990627	-13.372060813263	-16.5930353005296	-10.1510863259964	0.49	0.33	0.77	-18.3538231364253	-14.7910514677396	-11.2282797990539	-32.2023698531809	-25.9513729832286	-19.7003761132763	-32.2478141926228	-25.9896842987228	-19.7232034124558	-17.1992413847153	0.614864439617834	2.22770305596671	12.6433681908794	0.169386966755381	0.192775011835825	0.130927891488639	-0.45321921456285	-0.41230030533863	-0.520510396728407	-0.451028202156104	-0.409928301288692	-0.518459760688316	0.00273971818760252	0.00496717213067767	0.0049600168412981
163	12.1735729393678	0.21	-16.8027687251941	-21.9636730406062	-11.641864409782	0.306565987314376	-12.9171296512172	-15.9502669207172	-9.88399238171732	0.5	0.32	0.8	-17.5393062410018	-14.2039938161259	-10.86868139125	-30.6556200134608	-24.8260809816291	-18.9965419497973	-30.5237829690065	-24.7178398515719	-18.9180244857782	-16.8027687251941	0.609720633679798	0.900944185376731	11.4709505923775	0.169386966755381	0.192775011835825	0.130927891488639	-0.45321921456285	-0.41230030533863	-0.520510396728407	-0.451028202156104	-0.409928301288692	-0.518459760688316	0.00273971818760252	0.00496717213067767	0.0049600168412981
163	12.1735729393678	0.21	-16.6006169201501	-21.6859334152355	-11.5153004250646	0.203866932827228	-11.0628352543274	-14.4761107534295	-7.6495597552253	0.48	0.33	0.73	-16.398425540444	-12.5318936331921	-8.66536172594019	-29.2290659407118	-22.3372386856989	-15.445411430686	-29.3907131955352	-22.4587344087482	-15.5263253721197	-16.6006169201501	0.592819749827993	-1.55684709728278	8.86319515123001	0.169386966755381	0.192775011835825	0.130927891488639	-0.45321921456285	-0.41230030533863	-0.520510396728407	-0.451028202156104	-0.409928301288692	-0.518459760688316	0.00273971818760252	0.00496717213067767	0.0049600168412981
163	12.1735729393678	0.21	-16.1790566288518	-21.017398071805	-11.3407151858985	0.257937680762632	-11.1097587488992	-14.0518279534423	-8.16768954435608	0.5	0.33	0.74	-15.3559029330268	-12.140796024737	-8.92568911644726	-26.7317142932739	-21.1348230085624	-15.5379317238509	-26.8564296398205	-21.2343380046235	-15.6094127371551	-16.1790566288518	0.59978515988854	0.852016932258833	11.6877513503338	0.169386966755381	0.192775011835825	0.130927891488639	-0.45321921456285	-0.41230030533863	-0.520510396728407	-0.451028202156104	-0.409928301288692	-0.518459760688316	0.00273971818760252	0.00496717213067767	0.0049600168412981
163	12.1735729393678	0.21	-15.8380948168172	-20.6662763746709	-11.0099132589636	0.283405236520422	-11.7209906705698	-14.6309214729414	-8.81105986819825	0.52	0.33	0.84	-15.6820720940989	-12.5630788908324	-9.44408568756587	-26.964850896663	-21.6018359730526	-16.2388210494422	-26.7201161782847	-21.4066807162323	-16.0911212775195	-15.8380948168172	0.631815476950451	-0.436793229859155	9.63765558146939	0.169386966755381	0.192775011835825	0.130927891488639	-0.45321921456285	-0.41230030533863	-0.520510396728407	-0.451028202156104	-0.409928301288692	-0.518459760688316	0.00273971818760252	0.00496717213067767	0.0049600168412981
163	12.1735729393678	0.21	-15.7419454715544	-20.4440326589934	-11.0398582841155	0.283101076607396	-11.6795042288105	-14.5813082179988	-8.77770023962227	0.46	0.31	0.75	-16.923051252501	-13.5552205407732	-10.1873898290454	-30.6661373332998	-24.5633159460582	-18.4604945588166	-30.6058226741162	-24.5129061041362	-18.4246267868592	-15.7419454715544	0.58804912443936	0.252683507033537	11.3569247111939	0.169386966755381	0.192775011835825	0.130927891488639	-0.45321921456285	-0.41230030533863	-0.520510396728407	-0.451028202156104	-0.409928301288692	-0.518459760688316	0.00273971818760252	0.00496717213067767	0.0049600168412981
163	12.1735729393678	0.21	-15.4415428594181	-20.1769159680076	-10.7061697508286	0.243761710511202	-11.6667144234215	-14.875056122181	-8.45837272466206	0.49	0.31	0.69	-16.4930816626118	-12.9357544697216	-9.3784272768314	-28.9830963567105	-22.7318475656731	-16.4805987746357	-29.1781909033178	-22.8865445062274	-16.6007598208379	-15.4415428594181	0.592653688831531	-1.16741345218542	9.75604699808381	0.169386966755381	0.192775011835825	0.130927891488639	-0.45321921456285	-0.41230030533863	-0.520510396728407	-0.451028202156104	-0.409928301288692	-0.518459760688316	0.00273971818760252	0.00496717213067767	0.0049600168412981
163	12.1735729393678	0.21	-15.1981135846031	-19.8020799113557	-10.5941472578506	0.29209909694252	-12.4649634865841	-15.4946493342024	-9.43527763896574	0.48	0.33	0.79	-17.4173495391459	-14.0117160031038	-10.6060824670617	-30.8856400055793	-24.8465368028378	-18.8074336000963	-30.8532429903705	-24.8193444929338	-18.7876057058905	-15.1981135846031	0.610116555918509	1.37289071206153	11.7450096136935	0.169386966755381	0.192775011835825	0.130927891488639	-0.45321921456285	-0.41230030533863	-0.520510396728407	-0.451028202156104	-0.409928301288692	-0.518459760688316	0.00273971818760252	0.00496717213067767	0.0049600168412981
163	12.1735729393678	0.21	-15.1906875007676	-19.8404898837085	-10.5408851178267	0.314181748618288	-12.0337197739097	-14.8095915333295	-9.25784801448995	0.45	0.31	0.74	-17.3103677040225	-14.0657568890228	-10.8211460740232	-31.5225729243147	-25.6140629044449	-19.7055528845752	-31.4882128270935	-25.5868698381603	-19.6837770207864	-15.1906875007676	0.587498065245635	1.09662169906686	12.4411802586163	0.169386966755381	0.192775011835825	0.130927891488639	-0.45321921456285	-0.41230030533863	-0.520510396728407	-0.451028202156104	-0.409928301288692	-0.518459760688316	0.00273971818760252	0.00496717213067767	0.0049600168412981
163	12.1735729393678	0.21	-14.9390949848661	-19.3990054899408	-10.4791844797913	0.260416573487412	-11.7704937938023	-14.8674810572201	-8.67350653038452	0.53	0.31	0.79	-15.7728907401275	-12.4873011004667	-9.20171146080592	-26.9472458001094	-21.3339696367879	-15.7206934734664	-26.7423860147898	-21.1688268527731	-15.5994100135752	-14.9390949848661	0.638903387165361	-3.30610007294299	6.77725920902804	0.169386966755381	0.192775011835825	0.130927891488639	-0.45321921456285	-0.41230030533863	-0.520510396728407	-0.451028202156104	-0.409928301288692	-0.518459760688316	0.00273971818760252	0.00496717213067767	0.0049600168412981
163	12.1735729393678	0.21	-14.626213823869	-19.0374612642469	-10.2149663834912	0.280737571084074	-12.8388554476065	-16.0473786873625	-9.63033220785054	0.48	0.32	0.75	-18.0225343554587	-14.4190972181319	-10.815660080805	-31.9397910087824	-25.5537286043767	-19.167666199971	-31.9923991390601	-25.6055513112054	-19.2049152274982	-14.626213823869	0.607832389934501	1.5167064254053	12.1389113680883	0.169386966755381	0.192775011835825	0.130927891488639	-0.45321921456285	-0.41230030533863	-0.520510396728407	-0.451028202156104	-0.409928301288692	-0.518459760688316	0.00273971818760252	0.00496717213067767	0.0049600168412981
163	12.1735729393678	0.21	-14.5364655154288	-18.9941013827617	-10.078829648096	0.292754637090465	-12.0952256375418	-15.0303911711393	-9.16006010394435	0.45	0.3	0.77	-17.4949596130611	-14.0785081126811	-10.6620566123012	-31.7661566941768	-25.5627966350828	-19.3594365759889	-31.4770622106589	-25.3371590331768	-19.1832383887761	-14.5364655154288	0.594385721055679	1.08580938331379	12.416438312955	0.169386966755381	0.192775011835825	0.130927891488639	-0.45321921456285	-0.41230030533863	-0.520510396728407	-0.451028202156104	-0.409928301288692	-0.518459760688316	0.00273971818760252	0.00496717213067767	0.0049600168412981
163	12.1735729393678	0.21	-12.4687109724972	-16.1971083972444	-8.74031354775008	0.402622615775371	-13.0680124612165	-15.5532637453825	-10.5827611770505	0.48	0.28	0.79	-17.4769252401089	-14.6842926706812	-11.8916601012536	-30.9838420695305	-26.0329433673493	-21.082044665168	-30.3812057408964	-25.5175280303545	-20.6658932064241	-12.4687109724972	0.606362554043807	0.178824989853509	11.5416569636094	0.169386966755381	0.192775011835825	0.130927891488639	-0.45321921456285	-0.41230030533863	-0.520510396728407	-0.451028202156104	-0.409928301288692	-0.518459760688316	0.00273971818760252	0.00496717213067767	0.0049600168412981
163	12.1735729393678	0.21	-11.6834518735149	-15.2291985954429	-8.13770515158684	0.366040859528676	-13.3058211360751	-16.0397864062842	-10.5718558658659	0.49	0.31	0.77	-17.8352459425179	-14.7952464214907	-11.7552469004635	-31.4002853983185	-26.0481387063885	-20.6959920144585	-31.3029830914073	-25.9652057655092	-20.6359782388218	-11.6834518735149	0.612258103461195	0.355360225945744	11.0178765671478	0.169386966755381	0.192775011835825	0.130927891488639	-0.45321921456285	-0.41230030533863	-0.520510396728407	-0.451028202156104	-0.409928301288692	-0.518459760688316	0.00273971818760252	0.00496717213067767	0.0049600168412981
163	12.1735729393678	0.22	-22.574438128651	-29.2307541642563	-15.9181220930457	0.28835536382943	-13.6011006087699	-16.9371086413853	-10.2650925761545	0.51	0.33	0.69	-18.3793328579061	-14.7592579474654	-11.1391830370247	-31.8510366725808	-25.5775152329635	-19.3039937933462	-32.2210644770531	-25.8685597086745	-19.5249452193152	-22.574438128651	0.543776949696655	-0.444662937915876	10.8920069937811	0.169386966755381	0.192775011835825	0.130927891488639	-0.45321921456285	-0.41230030533863	-0.520510396728407	-0.451028202156104	-0.409928301288692	-0.518459760688316	0.00273971818760252	0.00496717213067767	0.0049600168412981
163	12.1735729393678	0.22	-22.5631021260474	-29.1735989074045	-15.9526053446904	0.257999922246121	-13.5664983927324	-17.1585735684733	-9.97442321699155	0.52	0.34	0.74	-18.4599562730787	-14.5954421041607	-10.7309279352426	-31.8160588201881	-25.1555007835985	-18.4949427470089	-32.0572232637551	-25.3460708397422	-18.6346470149684	-22.5631021260474	0.579311776118704	-0.281707603578732	10.1022691821176	0.169386966755381	0.192775011835825	0.130927891488639	-0.45321921456285	-0.41230030533863	-0.520510396728407	-0.451028202156104	-0.409928301288692	-0.518459760688316	0.00273971818760252	0.00496717213067767	0.0049600168412981
163	12.1735729393678	0.22	-21.4282024051861	-27.7683947824747	-15.0880100278976	0.246614089952294	-12.7302273586195	-16.2041602581175	-9.25629445912159	0.49	0.33	0.79	-18.1069591510812	-14.2250942409082	-10.3432293307352	-31.9822371461173	-25.1257173356702	-18.2691975252231	-31.968484957678	-25.118479361324	-18.2649798619421	-21.4282024051861	0.578970818696656	0.724817668469139	11.4825499861276	0.169386966755381	0.192775011835825	0.130927891488639	-0.45321921456285	-0.41230030533863	-0.520510396728407	-0.451028202156104	-0.409928301288692	-0.518459760688316	0.00273971818760252	0.00496717213067767	0.0049600168412981
163	12.1735729393678	0.22	-19.3526761845752	-25.1225003827068	-13.5828519864436	0.310997540743746	-13.611929314095	-16.7752050882261	-10.4486535399639	0.47	0.29	0.77	-19.077159404409	-15.479807487349	-11.8824555702891	-34.0931397286433	-27.664246466207	-21.2353532037707	-33.6892690481077	-27.3340019708617	-20.9868108637662	-19.3526761845752	0.576869306925003	-1.20534287088957	10.3126574736099	0.169386966755381	0.192775011835825	0.130927891488639	-0.45321921456285	-0.41230030533863	-0.520510396728407	-0.451028202156104	-0.409928301288692	-0.518459760688316	0.00273971818760252	0.00496717213067767	0.0049600168412981
163	12.1735729393678	0.22	-18.8769397675014	-24.3696508911523	-13.3842286438505	0.297830059255697	-14.5738826776327	-18.0676790014822	-11.0800863537833	0.47	0.33	0.7	-20.5670934767151	-16.5899785647599	-12.6128636528047	-36.7800797573345	-29.6678155070939	-22.5555512568533	-37.1167305613334	-29.9505968956539	-22.7646451762809	-18.8769397675014	0.576326628294526	0.516239059982379	11.4177138359225	0.169386966755381	0.192775011835825	0.130927891488639	-0.45321921456285	-0.41230030533863	-0.520510396728407	-0.451028202156104	-0.409928301288692	-0.518459760688316	0.00273971818760252	0.00496717213067767	0.0049600168412981
163	12.1735729393678	0.22	-18.8659801897837	-24.3445749351427	-13.3873854444248	0.369761307628803	-13.9130708135812	-16.7490318276616	-11.0771097995008	0.47	0.3	0.73	-19.0238988481223	-15.8027553202927	-12.5816117924632	-33.9696995955698	-28.2179197491697	-22.4661399027696	-33.8723740135337	-28.1346645121677	-22.395948091025	-18.8659801897837	0.552032380151469	-0.719697485369093	11.0219072052768	0.169386966755381	0.192775011835825	0.130927891488639	-0.45321921456285	-0.41230030533863	-0.520510396728407	-0.451028202156104	-0.409928301288692	-0.518459760688316	0.00273971818760252	0.00496717213067767	0.0049600168412981
163	12.1735729393678	0.22	-18.7769321603123	-24.2213315456787	-13.3325327749459	0.265754246509293	-13.3641493199766	-16.8323753728031	-9.89592326715001	0.48	0.32	0.71	-18.8997710833247	-15.0055685710901	-11.1113660588556	-33.4892865388299	-26.5889879480433	-19.6886893572568	-33.7173448770223	-26.7775800322744	-19.8263876857994	-18.7769321603123	0.593428340068191	-0.90048510750205	9.88027870734279	0.169386966755381	0.192775011835825	0.130927891488639	-0.45321921456285	-0.41230030533863	-0.520510396728407	-0.451028202156104	-0.409928301288692	-0.518459760688316	0.00273971818760252	0.00496717213067767	0.0049600168412981
163	12.1735729393678	0.22	-18.6329753669326	-24.0409384738435	-13.2250122600216	0.321182047989376	-13.6232626930272	-16.7154630122527	-10.5310623738016	0.47	0.34	0.75	-19.0049799602951	-15.489240967183	-11.9735019740708	-33.9590407755411	-27.6769439739299	-21.3948471723188	-34.1949688638614	-27.8790321782529	-21.5483780209137	-18.6329753669326	0.587603124426603	0.854750325911394	11.6170572739461	0.169386966755381	0.192775011835825	0.130927891488639	-0.45321921456285	-0.41230030533863	-0.520510396728407	-0.451028202156104	-0.409928301288692	-0.518459760688316	0.00273971818760252	0.00496717213067767	0.0049600168412981
163	12.1735729393678	0.22	-18.4608441843065	-23.9470301191531	-12.9746582494598	0.279937149041084	-13.1998709558053	-16.5051648563804	-9.89457705523017	0.48	0.32	0.66	-18.6963518455853	-14.9522548761854	-11.2081579067855	-33.3242793013245	-26.6508205340738	-19.9773617668231	-33.7481920901563	-26.9944081737729	-20.2297036514405	-18.4608441843065	0.564601743589616	-0.741224436522282	10.3778480451614	0.169386966755381	0.192775011835825	0.130927891488639	-0.45321921456285	-0.41230030533863	-0.520510396728407	-0.451028202156104	-0.409928301288692	-0.518459760688316	0.00273971818760252	0.00496717213067767	0.0049600168412981
163	12.1735729393678	0.22	-18.2609923147535	-23.5978099939686	-12.9241746355384	0.322570581226399	-15.5860138448705	-19.1124836309866	-12.0595440587545	0.54	0.37	0.78	-19.9554840695422	-16.273471150799	-12.5914582320558	-33.7591158837487	-27.530176491643	-21.3012370995372	-34.1476478772519	-27.8516531503946	-21.5467078954272	-18.2609923147535	0.650497959040043	0.0889152750743745	9.09121245013667	0.169386966755381	0.192775011835825	0.130927891488639	-0.45321921456285	-0.41230030533863	-0.520510396728407	-0.451028202156104	-0.409928301288692	-0.518459760688316	0.00273971818760252	0.00496717213067767	0.0049600168412981
163	12.1735729393678	0.22	-18.2587931731133	-23.5948012453767	-12.9227851008499	0.345037219314062	-14.6895449297571	-17.8494143897239	-11.5296754697902	0.57	0.35	0.78	-18.103160836931	-14.8983708192585	-11.6935808015861	-30.095267116726	-24.767522834738	-19.4397785527499	-30.2726123937009	-24.8973727778741	-19.5502155096651	-18.2587931731133	0.63734683668319	0.341858615548191	10.0022676939159	0.169386966755381	0.192775011835825	0.130927891488639	-0.45321921456285	-0.41230030533863	-0.520510396728407	-0.451028202156104	-0.409928301288692	-0.518459760688316	0.00273971818760252	0.00496717213067767	0.0049600168412981
163	12.1735729393678	0.22	-17.942721506255	-23.2469156668268	-12.6385273456832	0.300027405432801	-13.8715318551271	-17.1795656702118	-10.5634980400425	0.47	0.32	0.63	-19.4808331440105	-15.7296757501918	-11.9785183563731	-34.7471503638919	-28.0563672214	-21.3655840789081	-35.3155022236161	-28.5163112882114	-21.7133560291223	-17.942721506255	0.563915404057927	1.47084133626132	12.644763841151	0.169386966755381	0.192775011835825	0.130927891488639	-0.45321921456285	-0.41230030533863	-0.520510396728407	-0.451028202156104	-0.409928301288692	-0.518459760688316	0.00273971818760252	0.00496717213067767	0.0049600168412981
163	12.1735729393678	0.22	-17.9230220887645	-23.1693008720417	-12.6767433054872	0.310502616415606	-13.1309895340858	-16.1860273889993	-10.0759516791722	0.5	0.33	0.77	-17.7583505238362	-14.4065439447855	-11.0547373657347	-30.9930379083639	-25.1432452586138	-19.2934526088636	-31.0459589525281	-25.1941637192103	-19.3291301140606	-17.9230220887645	0.601721576704551	-0.0630156212957441	10.4016552927165	0.169386966755381	0.192775011835825	0.130927891488639	-0.45321921456285	-0.41230030533863	-0.520510396728407	-0.451028202156104	-0.409928301288692	-0.518459760688316	0.00273971818760252	0.00496717213067767	0.0049600168412981
163	12.1735729393678	0.22	-17.7485348443562	-22.9238371219153	-12.5732325667971	0.292830077696023	-13.2323451987799	-16.4428722428704	-10.0218181546895	0.49	0.33	0.75	-18.2044618276547	-14.6499783920652	-11.0954949564757	-31.9595103606453	-25.719306653338	-19.4791029460307	-32.0486627344613	-25.7912297642348	-19.5378841250524	-17.7485348443562	0.600334948072101	-0.947869330093655	9.49871336869958	0.169386966755381	0.192775011835825	0.130927891488639	-0.45321921456285	-0.41230030533863	-0.520510396728407	-0.451028202156104	-0.409928301288692	-0.518459760688316	0.00273971818760252	0.00496717213067767	0.0049600168412981
163	12.1735729393678	0.22	-16.9918064415113	-21.9931507344844	-11.9904621485382	0.279339742286054	-12.9893972245818	-16.2468143990208	-9.73198005014279	0.52	0.35	0.81	-17.4974983089146	-13.9893243308447	-10.4811503527749	-30.1773933437547	-24.1269543503929	-18.0765153570311	-30.2704156499226	-24.1965672827616	-18.1335699489585	-16.9918064415113	0.638210836202255	0.783996734059067	10.2205401155745	0.169386966755381	0.192775011835825	0.130927891488639	-0.45321921456285	-0.41230030533863	-0.520510396728407	-0.451028202156104	-0.409928301288692	-0.518459760688316	0.00273971818760252	0.00496717213067767	0.0049600168412981
163	12.1735729393678	0.22	-16.4426407078899	-21.2079041536032	-11.6773772621766	0.329313971814997	-15.8586109558242	-19.3921114611845	-12.3251104504639	0.54	0.38	0.81	-20.2282209160356	-16.5423701528312	-12.8565193896268	-34.2006557177962	-27.9688415853136	-21.737027452831	-34.4931284881545	-28.2107981371343	-21.9329160976662	-16.4426407078899	0.666178979881922	0.347251049432436	9.1096096784666	0.169386966755381	0.192775011835825	0.130927891488639	-0.45321921456285	-0.41230030533863	-0.520510396728407	-0.451028202156104	-0.409928301288692	-0.518459760688316	0.00273971818760252	0.00496717213067767	0.0049600168412981
163	12.1735729393678	0.22	-16.255731624463	-20.979664611589	-11.531798637337	0.349413160419784	-15.0929898481613	-18.3084545707676	-11.8775251255551	0.55	0.35	0.8	-19.053461155817	-15.7071529268363	-12.3608446978556	-32.1687705838325	-26.519055771361	-20.8693409588894	-32.251910535049	-26.5851211787879	-20.9232963283043	-16.255731624463	0.63599838842983	-1.62080753475829	8.12705864028279	0.169386966755381	0.192775011835825	0.130927891488639	-0.45321921456285	-0.41230030533863	-0.520510396728407	-0.451028202156104	-0.409928301288692	-0.518459760688316	0.00273971818760252	0.00496717213067767	0.0049600168412981
163	12.1735729393678	0.22	-15.8666872657944	-20.5112515994873	-11.2221229321015	0.28658751553695	-12.1774328934946	-15.1771681347901	-9.17769765219905	0.51	0.31	0.83	-16.39064740863	-13.1510705506382	-9.9114936926464	-28.3179335159647	-22.7209537385724	-17.1239739611801	-27.9016016725506	-22.3967668981273	-16.8741022811354	-15.8666872657944	0.630946016448805	-1.90725067887687	8.07211937615535	0.169386966755381	0.192775011835825	0.130927891488639	-0.45321921456285	-0.41230030533863	-0.520510396728407	-0.451028202156104	-0.409928301288692	-0.518459760688316	0.00273971818760252	0.00496717213067767	0.0049600168412981
163	12.1735729393678	0.22	-15.6931067475276	-20.2644871410099	-11.1217263540452	0.291825227048632	-11.3175236108192	-14.0701399324021	-8.56490728923617	0.56	0.37	0.83	-14.4106168327433	-11.5913912039677	-8.77216557519203	-24.0966158916126	-19.3824667419357	-14.6683175922588	-24.2375720237108	-19.4952939345287	-14.7547975796803	-15.6931067475276	0.6592367418346	-0.303620419166607	8.93779003988993	0.169386966755381	0.192775011835825	0.130927891488639	-0.45321921456285	-0.41230030533863	-0.520510396728407	-0.451028202156104	-0.409928301288692	-0.518459760688316	0.00273971818760252	0.00496717213067767	0.0049600168412981
163	12.1735729393678	0.22	-15.5897902732305	-20.1078164235254	-11.0717641229356	0.358140405811383	-13.2327822854307	-15.9986409679594	-10.466923602902	0.47	0.28	0.73	-18.1937372278193	-15.0483884335068	-11.9030396391943	-32.5140042973384	-26.8929555301543	-21.2719067629703	-32.2560605314853	-26.6875440207714	-21.1073320368903	-15.5897902732305	0.584124026357148	0.884462693248683	12.7199241054272	0.169386966755381	0.192775011835825	0.130927891488639	-0.45321921456285	-0.41230030533863	-0.520510396728407	-0.451028202156104	-0.409928301288692	-0.518459760688316	0.00273971818760252	0.00496717213067767	0.0049600168412981
163	12.1735729393678	0.22	-14.8552516745246	-19.2536059135544	-10.4568974354949	0.289593994208928	-11.6395709980878	-14.4858729588097	-8.79326903736593	0.49	0.34	0.85	-16.1508903943806	-12.9774322860812	-9.80397417778178	-28.4853534825847	-22.8883198968367	-17.2912863110886	-28.3114831197295	-22.742355221112	-17.1797528296542	-14.8552516745246	0.627837600645993	0.427646708590597	10.6456471083975	0.169386966755381	0.192775011835825	0.130927891488639	-0.45321921456285	-0.41230030533863	-0.520510396728407	-0.451028202156104	-0.409928301288692	-0.518459760688316	0.00273971818760252	0.00496717213067767	0.0049600168412981
163	12.1735729393678	0.22	-14.773192171995	-19.150695176696	-10.3956891672939	0.278730466927779	-12.7204977831415	-15.9153159169737	-9.52567964930923	0.49	0.32	0.76	-17.6060802981937	-14.0718605003707	-10.5376407025478	-30.8926007987019	-24.6912635618034	-18.4899263249048	-30.8864721692703	-24.6848273818121	-18.4884099921309	-14.773192171995	0.639439403484959	0.505973705535372	10.5789031247748	0.169386966755381	0.192775011835825	0.130927891488639	-0.45321921456285	-0.41230030533863	-0.520510396728407	-0.451028202156104	-0.409928301288692	-0.518459760688316	0.00273971818760252	0.00496717213067767	0.0049600168412981
163	12.1735729393678	0.22	-14.2197860316376	-18.3476475266089	-10.0919245366663	0.26992403618289	-11.637992617645	-14.6263104367119	-8.64967479857812	0.54	0.37	0.83	-15.2676273630326	-12.1482813665668	-9.02893537010096	-25.8246300615016	-20.5483710543159	-15.2721120471301	-25.953302288956	-20.6484685044657	-15.3410122783054	-14.2197860316376	0.657546079924975	1.23689799042614	10.322586848762	0.169386966755381	0.192775011835825	0.130927891488639	-0.45321921456285	-0.41230030533863	-0.520510396728407	-0.451028202156104	-0.409928301288692	-0.518459760688316	0.00273971818760252	0.00496717213067767	0.0049600168412981
163	12.1735729393678	0.22	-13.8542897485128	-17.9067016905178	-9.80187780650787	0.356362149057976	-13.8522081180665	-16.758769324539	-10.945646911594	0.44	0.3	0.68	-19.8047731091068	-16.3699275003883	-12.9350818916697	-36.3430469569185	-30.0398818280021	-23.7367166990857	-36.4668770447204	-30.1299860354207	-23.8111914731805	-13.8542897485128	0.558962837174764	0.354181037264265	12.1713569087139	0.169386966755381	0.192775011835825	0.130927891488639	-0.45321921456285	-0.41230030533863	-0.520510396728407	-0.451028202156104	-0.409928301288692	-0.518459760688316	0.00273971818760252	0.00496717213067767	0.0049600168412981
163	12.1735729393678	0.22	-12.6829696126224	-16.3587474208689	-9.0071918043759	0.331682247427193	-13.2244019600938	-16.1552404598034	-10.2935634603842	0.5	0.34	0.88	-17.7714192155816	-14.5473780902823	-11.323336964983	-31.0689336419254	-25.432494674072	-19.7960557062186	-30.7762390259055	-25.1880969680826	-19.6093582288384	-12.6829696126224	0.659054460251843	-0.783191159812362	8.79995659073622	0.169386966755381	0.192775011835825	0.130927891488639	-0.45321921456285	-0.41230030533863	-0.520510396728407	-0.451028202156104	-0.409928301288692	-0.518459760688316	0.00273971818760252	0.00496717213067767	0.0049600168412981
163	12.1735729393678	0.23	-22.0681998097546	-28.3958100354703	-15.7405895840388	0.302584964537316	-13.3745422297898	-16.5447400926072	-10.2043443669724	0.48	0.31	0.7	-18.5757930156476	-15.0164177103409	-11.4570424050342	-32.914022050925	-26.6072464969717	-20.3004709430184	-33.0480431619726	-26.7204972274172	-20.3854438341931	-22.0681998097546	0.541391075937075	-0.0293395408603505	11.7512775605894	0.169386966755381	0.192775011835825	0.130927891488639	-0.45321921456285	-0.41230030533863	-0.520510396728407	-0.451028202156104	-0.409928301288692	-0.518459760688316	0.00273971818760252	0.00496717213067767	0.0049600168412981
163	12.1735729393678	0.23	-22.0275609269904	-28.3742482161341	-15.6808736378468	0.284498413240022	-13.6163878585634	-16.9878070259294	-10.2449686911973	0.5	0.32	0.78	-18.7660592489666	-15.0417261581019	-11.3173930672372	-32.8977158868442	-26.3687984265635	-19.8398809662829	-32.774397564958	-26.2659132492191	-19.7609024707069	-22.0275609269904	0.572727186277328	0.946543443190894	11.9494942936347	0.169386966755381	0.192775011835825	0.130927891488639	-0.45321921456285	-0.41230030533863	-0.520510396728407	-0.451028202156104	-0.409928301288692	-0.518459760688316	0.00273971818760252	0.00496717213067767	0.0049600168412981
163	12.1735729393678	0.23	-20.8516937332465	-26.8653843022641	-14.8380031642289	0.264036697101799	-13.2465964545816	-16.6995099785533	-9.79368293060989	0.47	0.3	0.76	-19.0742807291107	-15.1303421360524	-11.186403542994	-34.1888560815486	-27.1197167065184	-20.0505773314882	-33.9016054823198	-26.8875943696495	-19.8853320627584	-20.8516937332465	0.573683449195113	0.822185108290393	12.0294364430181	0.169386966755381	0.192775011835825	0.130927891488639	-0.45321921456285	-0.41230030533863	-0.520510396728407	-0.451028202156104	-0.409928301288692	-0.518459760688316	0.00273971818760252	0.00496717213067767	0.0049600168412981
163	12.1735729393678	0.23	-20.5189441489741	-26.3622598768692	-14.6756284210789	0.298324952322273	-14.4917136180172	-17.961705278359	-11.0217219576754	0.51	0.36	0.76	-19.5337289700028	-15.7600406942603	-11.9863524185177	-33.8988366579623	-27.3499773667378	-20.8011180755132	-34.28097392066	-27.6490537100052	-21.0337084596604	-20.5189441489741	0.605496056872071	-0.634949226604493	9.31759850659111	0.169386966755381	0.192775011835825	0.130927891488639	-0.45321921456285	-0.41230030533863	-0.520510396728407	-0.451028202156104	-0.409928301288692	-0.518459760688316	0.00273971818760252	0.00496717213067767	0.0049600168412981
163	12.1735729393678	0.23	-20.3286715734962	-26.0661498568961	-14.5911932900963	0.321064579880672	-13.8429571193635	-16.9858701974951	-10.7000440412319	0.51	0.32	0.72	-18.3737354749251	-14.9740242533718	-11.5743130318184	-31.7768457426386	-25.8971432072314	-20.0174406718242	-31.9468397196402	-26.0343625777128	-20.1241505121904	-20.3286715734962	0.57933179912212	0.36433298038497	11.2642716736779	0.169386966755381	0.192775011835825	0.130927891488639	-0.45321921456285	-0.41230030533863	-0.520510396728407	-0.451028202156104	-0.409928301288692	-0.518459760688316	0.00273971818760252	0.00496717213067767	0.0049600168412981
163	12.1735729393678	0.23	-19.3261341635741	-24.7973236082361	-13.8549447189121	0.38395546864447	-16.801012490015	-20.1236773676948	-13.4783476123352	0.53	0.35	0.75	-21.302000196645	-17.7847798305828	-14.2675594645206	-36.3434427369966	-30.3426965259666	-24.3419503149365	-36.6594207701307	-30.5870551898615	-24.5364136055097	-19.3261341635741	0.599605162681687	-0.705893988588089	9.73479295912464	0.169386966755381	0.192775011835825	0.130927891488639	-0.45321921456285	-0.41230030533863	-0.520510396728407	-0.451028202156104	-0.409928301288692	-0.518459760688316	0.00273971818760252	0.00496717213067767	0.0049600168412981
163	12.1735729393678	0.23	-19.1779513350353	-24.6857034394704	-13.6701992306002	0.26643391755937	-13.2257194593965	-16.6520529715688	-9.79938594722413	0.52	0.34	0.77	-17.8260861456549	-14.1581830675172	-10.4902799893796	-30.6272818018272	-24.3253992529597	-18.0235167040923	-30.7480250548641	-24.4151463759593	-18.0948406037775	-19.1779513350353	0.616559680862612	0.892881768199672	10.7315005800576	0.169386966755381	0.192775011835825	0.130927891488639	-0.45321921456285	-0.41230030533863	-0.520510396728407	-0.451028202156104	-0.409928301288692	-0.518459760688316	0.00273971818760252	0.00496717213067767	0.0049600168412981
163	12.1735729393678	0.23	-18.9841875040909	-24.4627447775527	-13.505630230629	0.296641244113889	-14.1286091202598	-17.5253119565527	-10.7319062839669	0.53	0.35	0.8	-18.5973622698404	-14.9928778916942	-11.3883935135479	-31.7778113078735	-25.6187322530624	-19.4596531982512	-31.8518006582197	-25.6953420809011	-19.5130910145633	-18.9841875040909	0.622191868911036	-0.595598108132289	8.9746939255792	0.169386966755381	0.192775011835825	0.130927891488639	-0.45321921456285	-0.41230030533863	-0.520510396728407	-0.451028202156104	-0.409928301288692	-0.518459760688316	0.00273971818760252	0.00496717213067767	0.0049600168412981
163	12.1735729393678	0.23	-18.9276762374743	-24.2748726410402	-13.5804798339084	0.331330466008016	-14.3411078040433	-17.5219582069059	-11.1602574011806	0.48	0.34	0.73	-19.6082021266522	-16.0486252290545	-12.4890483314569	-34.6674360116646	-28.3740796126945	-22.0807232137244	-34.9787115265545	-28.6380022763077	-22.2956180829028	-18.9276762374743	0.583618306377936	1.01110917882323	11.6385365286711	0.169386966755381	0.192775011835825	0.130927891488639	-0.45321921456285	-0.41230030533863	-0.520510396728407	-0.451028202156104	-0.409928301288692	-0.518459760688316	0.00273971818760252	0.00496717213067767	0.0049600168412981
163	12.1735729393678	0.23	-18.7765013471224	-24.2083016815564	-13.3447010126885	0.315518124985855	-13.7320564452386	-16.8898945542567	-10.5742183362205	0.49	0.34	0.72	-18.8246645322735	-15.3050899808436	-11.7855154294138	-33.1934642465405	-26.9874109149856	-20.7813575834307	-33.5424721991298	-27.2641321469202	-20.9973999044494	-18.7765013471224	0.588659339924632	0.366808682805159	11.1319414795321	0.169386966755381	0.192775011835825	0.130927891488639	-0.45321921456285	-0.41230030533863	-0.520510396728407	-0.451028202156104	-0.409928301288692	-0.518459760688316	0.00273971818760252	0.00496717213067767	0.0049600168412981
163	12.1735729393678	0.23	-18.5832102280973	-23.8473654737743	-13.3190549824203	0.316110507090533	-13.7277877750143	-16.8803198801627	-10.575255669866	0.46	0.3	0.79	-19.4328127418975	-15.8035825793719	-12.1743524168462	-35.0181572215913	-28.4782417645428	-21.9383263074943	-34.6188803781674	-28.1585088271891	-21.6886561942696	-18.5832102280973	0.598326805039282	0.298730195262907	11.2852785398567	0.169386966755381	0.192775011835825	0.130927891488639	-0.45321921456285	-0.41230030533863	-0.520510396728407	-0.451028202156104	-0.409928301288692	-0.518459760688316	0.00273971818760252	0.00496717213067767	0.0049600168412981
163	12.1735729393678	0.23	-18.5758840062472	-23.843578794462	-13.3081892180323	0.281872624256582	-13.0499189030413	-16.3020464219586	-9.79779138412401	0.46	0.33	0.73	-18.7682753208616	-15.0241549157464	-11.2800345106312	-33.8221037082432	-27.0748652714116	-20.3276268345799	-34.0607249987929	-27.2637583689087	-20.4678958251455	-18.5758840062472	0.592527387305009	0.783830729217447	11.5209233499162	0.169386966755381	0.192775011835825	0.130927891488639	-0.45321921456285	-0.41230030533863	-0.520510396728407	-0.451028202156104	-0.409928301288692	-0.518459760688316	0.00273971818760252	0.00496717213067767	0.0049600168412981
163	12.1735729393678	0.23	-18.4701115741517	-23.8210005085545	-13.119222639749	0.304486689498911	-14.0895871700984	-17.4142858927509	-10.7648884474458	0.52	0.34	0.71	-18.7731597261984	-15.1890276781638	-11.6048956301293	-32.3975223013726	-26.2122556946425	-20.0269890879125	-32.7192249965959	-26.4778321678557	-20.2220097215327	-18.4701115741517	0.603977509167002	-1.32653399725767	9.20353626743623	0.169386966755381	0.192775011835825	0.130927891488639	-0.45321921456285	-0.41230030533863	-0.520510396728407	-0.451028202156104	-0.409928301288692	-0.518459760688316	0.00273971818760252	0.00496717213067767	0.0049600168412981
163	12.1735729393678	0.23	-18.3811689501735	-23.5630265387499	-13.1993113615972	0.307927569601326	-14.4389527656585	-17.8186099089959	-11.059295622321	0.47	0.32	0.69	-20.2531435449477	-16.4117282153397	-12.5703128857318	-36.182000947896	-29.319357981451	-22.4567150150059	-36.4650362302403	-29.5419464590449	-22.6340901514043	-18.3811689501735	0.57966649883013	-2.10450387572972	8.91751447905299	0.169386966755381	0.192775011835825	0.130927891488639	-0.45321921456285	-0.41230030533863	-0.520510396728407	-0.451028202156104	-0.409928301288692	-0.518459760688316	0.00273971818760252	0.00496717213067767	0.0049600168412981
163	12.1735729393678	0.23	-17.9972584302149	-23.0890332700642	-12.9054835903656	0.316491692643589	-12.6993312885083	-15.6131132845753	-9.78554929244123	0.51	0.32	0.81	-17.0240073901506	-13.8469186615792	-10.6698299330077	-29.5930152018073	-24.070247683714	-18.5474801656206	-29.3737832851598	-23.8925079380203	-18.4104469246522	-17.9972584302149	0.608093788450571	-0.6174132291082	10.0217025260462	0.169386966755381	0.192775011835825	0.130927891488639	-0.45321921456285	-0.41230030533863	-0.520510396728407	-0.451028202156104	-0.409928301288692	-0.518459760688316	0.00273971818760252	0.00496717213067767	0.0049600168412981
163	12.1735729393678	0.23	-17.8758785971637	-22.9709035328326	-12.7808536614948	0.292256956200421	-13.5539779522515	-16.8470983782558	-10.2608575262472	0.54	0.33	0.77	-17.5735666156185	-14.138442662503	-10.7033187093874	-29.7124187198117	-23.9045002999553	-18.0965818800989	-29.7304088067755	-23.9140527805466	-18.1030984968425	-17.8758785971637	0.633659096455058	-0.515597403565255	8.93290313119823	0.169386966755381	0.192775011835825	0.130927891488639	-0.45321921456285	-0.41230030533863	-0.520510396728407	-0.451028202156104	-0.409928301288692	-0.518459760688316	0.00273971818760252	0.00496717213067767	0.0049600168412981
163	12.1735729393678	0.23	-17.5793577804447	-22.5634902381708	-12.5952253227187	0.276832874613441	-11.7429275691071	-14.7062052507426	-8.77964988747149	0.53	0.32	0.79	-15.5899421245802	-12.4485928255538	-9.30724352652741	-26.6220952869449	-21.2577841368475	-15.8934729867501	-26.4766513681328	-21.1544800477062	-15.8077071140385	-17.5793577804447	0.603619675005775	-1.01955495429171	9.35741685269405	0.169386966755381	0.192775011835825	0.130927891488639	-0.45321921456285	-0.41230030533863	-0.520510396728407	-0.451028202156104	-0.409928301288692	-0.518459760688316	0.00273971818760252	0.00496717213067767	0.0049600168412981
163	12.1735729393678	0.23	-17.534384962767	-22.5656018668652	-12.5031680586687	0.34701501423345	-15.050534698458	-18.2739395540582	-11.8271298428578	0.51	0.36	0.73	-19.8966169447111	-16.3869822827449	-12.8773476207786	-34.5545602229361	-28.4593590827416	-22.364157942547	-35.0136341521373	-28.8399100916001	-22.6614936558172	-17.534384962767	0.611989117862178	-1.13116679359139	8.82453736560543	0.169386966755381	0.192775011835825	0.130927891488639	-0.45321921456285	-0.41230030533863	-0.520510396728407	-0.451028202156104	-0.409928301288692	-0.518459760688316	0.00273971818760252	0.00496717213067767	0.0049600168412981
163	12.1735729393678	0.23	-17.405765172394	-22.4258660988143	-12.3856642459736	0.296812334037039	-11.5333945107257	-14.3050373130387	-8.76175170841268	0.43	0.29	0.74	-17.2232921127985	-13.8862289110785	-10.5491657093586	-32.028505606814	-25.8228890053771	-19.6172724039401	-31.7704842927884	-25.617505029667	-19.4572209021595	-17.405765172394	0.543371780713197	-0.179563522788389	11.813287090128	0.169386966755381	0.192775011835825	0.130927891488639	-0.45321921456285	-0.41230030533863	-0.520510396728407	-0.451028202156104	-0.409928301288692	-0.518459760688316	0.00273971818760252	0.00496717213067767	0.0049600168412981
163	12.1735729393678	0.23	-17.0184809700046	-21.9432223425289	-12.0937395974803	0.30661828886845	-13.8189485581686	-17.0634474117553	-10.5744497045818	0.48	0.31	0.77	-19.0969903025888	-15.4658270535363	-11.8346638044837	-33.7658232280639	-27.3454808370889	-20.9251384461138	-33.5805215500687	-27.2024200360261	-20.8128707927605	-17.0184809700046	0.604106438658205	1.20960356825054	12.0217128233526	0.169386966755381	0.192775011835825	0.130927891488639	-0.45321921456285	-0.41230030533863	-0.520510396728407	-0.451028202156104	-0.409928301288692	-0.518459760688316	0.00273971818760252	0.00496717213067767	0.0049600168412981
163	12.1735729393678	0.23	-16.4131153101144	-21.052965758152	-11.7732648620768	0.413610550045171	-16.4350706632338	-19.4903738098563	-13.3797675166112	0.56	0.36	0.83	-19.9381714655103	-16.8126717387854	-13.6871720120604	-33.3156775389274	-28.0931253493397	-22.8705731597521	-33.380875326045	-28.1519974656284	-22.9183531444738	-16.4131153101144	0.660310521217006	-0.924749896699577	8.32314069731436	0.169386966755381	0.192775011835825	0.130927891488639	-0.45321921456285	-0.41230030533863	-0.520510396728407	-0.451028202156104	-0.409928301288692	-0.518459760688316	0.00273971818760252	0.00496717213067767	0.0049600168412981
163	12.1735729393678	0.23	-16.0901647536299	-20.6407451759902	-11.5395843312697	0.359284886875607	-14.1874698902684	-17.1455056771813	-11.2294341033556	0.51	0.32	0.75	-18.5614398910977	-15.3591194411636	-12.1567989912295	-32.1180343420707	-26.5768565676769	-21.035678793283	-32.1235399825077	-26.5803945335789	-21.0416361410002	-16.0901647536299	0.609024989416435	-0.793951169737939	9.93184118395603	0.169386966755381	0.192775011835825	0.130927891488639	-0.45321921456285	-0.41230030533863	-0.520510396728407	-0.451028202156104	-0.409928301288692	-0.518459760688316	0.00273971818760252	0.00496717213067767	0.0049600168412981
163	12.1735729393678	0.23	-15.8606372165577	-20.3427313421778	-11.3785430909376	0.315558604536628	-13.4624667970509	-16.5580196775036	-10.3669139165981	0.46	0.31	0.75	-19.0727390785824	-15.5070546825768	-11.9413702865711	-34.3828163698634	-27.9548842665809	-21.5269521632984	-34.3512681463623	-27.9274903508095	-21.5025022501238	-15.8606372165577	0.588423455731484	-1.4932096283148	9.53900119888832	0.169386966755381	0.192775011835825	0.130927891488639	-0.45321921456285	-0.41230030533863	-0.520510396728407	-0.451028202156104	-0.409928301288692	-0.518459760688316	0.00273971818760252	0.00496717213067767	0.0049600168412981
163	12.1735729393678	0.23	-15.7499221936918	-20.2029341958813	-11.2969101915023	0.316761586288422	-12.4696371207866	-15.3289334061331	-9.6103408354401	0.58	0.34	0.83	-15.4200252761161	-12.5437376816832	-9.66745008725039	-25.5114352347698	-20.7528033020712	-15.9941713693726	-25.4168619252687	-20.6732849370838	-15.9328605128042	-15.7499221936918	0.658968225301526	1.09603182246824	10.4659870065088	0.169386966755381	0.192775011835825	0.130927891488639	-0.45321921456285	-0.41230030533863	-0.520510396728407	-0.451028202156104	-0.409928301288692	-0.518459760688316	0.00273971818760252	0.00496717213067767	0.0049600168412981
163	12.1735729393678	0.23	-15.4162790485563	-19.7622136712811	-11.0703444258314	0.302614414542583	-12.7214667394809	-15.7366542537384	-9.70627922522329	0.49	0.31	0.78	-17.5547227218699	-14.191188141153	-10.827653560436	-30.9720947092212	-25.0377536636676	-19.1034126181139	-30.8030693683454	-24.9023623057665	-19.0037732300689	-15.4162790485563	0.641689700816723	-2.11289446371822	7.93014436110654	0.169386966755381	0.192775011835825	0.130927891488639	-0.45321921456285	-0.41230030533863	-0.520510396728407	-0.451028202156104	-0.409928301288692	-0.518459760688316	0.00273971818760252	0.00496717213067767	0.0049600168412981
163	12.1735729393678	0.23	-15.3318457673728	-19.6668068984925	-10.996884636253	0.39678156905676	-13.3638970103957	-15.9365436438867	-10.7912503769048	0.53	0.35	0.84	-16.8450603712384	-14.1257512899595	-11.4064422086807	-28.7133933150057	-24.0781715066503	-19.442949698295	-28.7041530197536	-24.0661184126479	-19.4279966075535	-15.3318457673728	0.667013373669129	0.46773386412816	9.97831653919297	0.169386966755381	0.192775011835825	0.130927891488639	-0.45321921456285	-0.41230030533863	-0.520510396728407	-0.451028202156104	-0.409928301288692	-0.518459760688316	0.00273971818760252	0.00496717213067767	0.0049600168412981
163	12.1735729393678	0.23	-15.0418010288241	-19.3484892959726	-10.7351127616755	0.322448384970103	-12.0872317177228	-14.8228367800033	-9.35162665544228	0.53	0.36	0.8	-15.8006668801894	-12.8845999392672	-9.9685329983449	-27.0751438802668	-22.078333771641	-17.0815236630152	-27.217045081271	-22.1942566254495	-17.1724586953107	-15.0418010288241	0.625134275690445	-0.137456282902681	9.96574013807464	0.169386966755381	0.192775011835825	0.130927891488639	-0.45321921456285	-0.41230030533863	-0.520510396728407	-0.451028202156104	-0.409928301288692	-0.518459760688316	0.00273971818760252	0.00496717213067767	0.0049600168412981
163	12.1735729393678	0.23	-15.0251853147752	-19.3212388740189	-10.7291317555316	0.300258257055614	-12.8209359470302	-15.8767477470351	-9.76512414702527	0.5	0.35	0.82	-17.4858851572745	-14.1203612446641	-10.7548373320537	-30.5934048824346	-24.7050649571795	-18.8167250319243	-30.5898956281327	-24.7020003214652	-18.8168609645846	-15.0251853147752	0.654036092432367	1.07630985341456	10.6713820419527	0.169386966755381	0.192775011835825	0.130927891488639	-0.45321921456285	-0.41230030533863	-0.520510396728407	-0.451028202156104	-0.409928301288692	-0.518459760688316	0.00273971818760252	0.00496717213067767	0.0049600168412981
163	12.1735729393678	0.23	-14.73022552748	-18.963836909054	-10.4966141459061	0.324511251356846	-13.7940012504638	-16.9012062196324	-10.6867962812951	0.53	0.32	0.76	-17.8987781827795	-14.6081744359903	-11.3175706892011	-30.5456043230366	-24.9299427953671	-19.3142812676976	-30.5223289928512	-24.9112145414867	-19.3035617435964	-14.73022552748	0.643922634138979	0.116470354864791	9.83968785672279	0.169386966755381	0.192775011835825	0.130927891488639	-0.45321921456285	-0.41230030533863	-0.520510396728407	-0.451028202156104	-0.409928301288692	-0.518459760688316	0.00273971818760252	0.00496717213067767	0.0049600168412981
163	12.1735729393678	0.23	-14.688068682886	-18.9100296158696	-10.4661077499025	0.36188406932231	-13.6841904235449	-16.5212576799352	-10.8471231671546	0.45	0.31	0.74	-19.2366641332613	-15.9333012179225	-12.6299383025837	-34.9366466170974	-28.9372476557324	-22.9378486943674	-34.8918146949211	-28.9040681247818	-22.9048729105455	-14.688068682886	0.597148934637915	-0.201331490138526	11.0387231802268	0.169386966755381	0.192775011835825	0.130927891488639	-0.45321921456285	-0.41230030533863	-0.520510396728407	-0.451028202156104	-0.409928301288692	-0.518459760688316	0.00273971818760252	0.00496717213067767	0.0049600168412981
163	12.1735729393678	0.23	-14.4154862397562	-18.4845398778359	-10.3464326016765	0.302906074938871	-11.0075982158053	-13.6147702438421	-8.40042618776852	0.51	0.34	0.8	-14.7151309572513	-11.8972444168599	-9.07935787646855	-25.436131715186	-20.5652180000399	-15.6943042848939	-25.4643452206365	-20.5945736034309	-15.7174900525088	-14.4154862397562	0.632849470416622	0.514234179881481	10.4809277793183	0.169386966755381	0.192775011835825	0.130927891488639	-0.45321921456285	-0.41230030533863	-0.520510396728407	-0.451028202156104	-0.409928301288692	-0.518459760688316	0.00273971818760252	0.00496717213067767	0.0049600168412981
163	12.1735729393678	0.23	-12.724226723743	-16.4089174241765	-9.0395360233094	0.382990196762325	-15.0240878387806	-18.0014096494393	-12.046766028122	0.49	0.34	0.76	-20.0017625766249	-16.6935947647304	-13.3854269528359	-35.1976312244882	-29.3761607302897	-23.5546902360913	-35.363775050238	-29.5190281007007	-23.6653928717235	-12.724226723743	0.623848934284116	1.54590964756547	11.8985510697814	0.169386966755381	0.192775011835825	0.130927891488639	-0.45321921456285	-0.41230030533863	-0.520510396728407	-0.451028202156104	-0.409928301288692	-0.518459760688316	0.00273971818760252	0.00496717213067767	0.0049600168412981
163	12.1735729393678	0.24	-21.2989732793021	-27.2319804887974	-15.3659660698068	0.266674683777496	-13.6092880744338	-17.1328208315144	-10.0857553173533	0.46	0.34	0.73	-19.8579659772808	-15.7739803745577	-11.6899947718345	-35.951562542253	-28.5577708525128	-21.1639791627726	-36.2513386338927	-28.7936579786752	-21.3493551663531	-21.2989732793021	0.580176210443971	-0.522279995535174	10.1584414481932	0.169386966755381	0.192775011835825	0.130927891488639	-0.45321921456285	-0.41230030533863	-0.520510396728407	-0.451028202156104	-0.409928301288692	-0.518459760688316	0.00273971818760252	0.00496717213067767	0.0049600168412981
163	12.1735729393678	0.24	-21.131031452228	-26.9380727918979	-15.3239901125581	0.26693009394555	-12.8744429985191	-16.2055442702066	-9.54334172683151	0.47	0.32	0.71	-18.3997228038354	-14.6176011417302	-10.8354794796249	-32.8468947462729	-26.0951108483723	-19.3433269504717	-33.0182719375872	-26.245945180431	-19.4554522940329	-21.131031452228	0.564861574790152	-0.00951075340724015	11.1087676747952	0.169386966755381	0.192775011835825	0.130927891488639	-0.45321921456285	-0.41230030533863	-0.520510396728407	-0.451028202156104	-0.409928301288692	-0.518459760688316	0.00273971818760252	0.00496717213067767	0.0049600168412981
163	12.1735729393678	0.24	-20.3678847613287	-25.9531349380294	-14.782634584628	0.299942516176667	-14.9218801046584	-18.4811165834201	-11.3626436258967	0.51	0.35	0.7	-20.0768590635504	-16.2103021466348	-12.3437452297192	-34.8172586577082	-28.1118814936373	-21.4065043295664	-35.3481685757762	-28.5307914737027	-21.7294611042301	-20.3678847613287	0.598138528817015	0.550680956861947	10.8634470548823	0.169386966755381	0.192775011835825	0.130927891488639	-0.45321921456285	-0.41230030533863	-0.520510396728407	-0.451028202156104	-0.409928301288692	-0.518459760688316	0.00273971818760252	0.00496717213067767	0.0049600168412981
163	12.1735729393678	0.24	-20.293057887942	-25.9276950686322	-14.6584207072517	0.284184603526444	-13.3165633653959	-16.61628927311	-10.0168374576817	0.53	0.32	0.82	-17.5736498561432	-14.0838076434625	-10.5939654307818	-29.9659901049751	-24.0152298434943	-18.0644695820135	-29.7410819199736	-23.8385265952011	-17.9286904207589	-20.293057887942	0.618214926066392	0.504179601366243	10.6393328620076	0.169386966755381	0.192775011835825	0.130927891488639	-0.45321921456285	-0.41230030533863	-0.520510396728407	-0.451028202156104	-0.409928301288692	-0.518459760688316	0.00273971818760252	0.00496717213067767	0.0049600168412981
163	12.1735729393678	0.24	-20.0290857797198	-25.5678296822009	-14.4903418772387	0.309371763703165	-14.5795348165381	-17.9805686907624	-11.1785009423137	0.54	0.36	0.8	-18.8974953930413	-15.3230243584988	-11.7485533239563	-32.0985390281205	-26.0270837574185	-19.9556284867164	-32.3008777776445	-26.1913023366408	-20.0772106292187	-20.0290857797198	0.636406871624163	1.16213000751161	10.7035332943774	0.169386966755381	0.192775011835825	0.130927891488639	-0.45321921456285	-0.41230030533863	-0.520510396728407	-0.451028202156104	-0.409928301288692	-0.518459760688316	0.00273971818760252	0.00496717213067767	0.0049600168412981
163	12.1735729393678	0.24	-19.9579533634638	-25.4535946220327	-14.4623121048949	0.298999538780891	-12.8002700264892	-15.8603197643743	-9.740220288604	0.47	0.27	0.72	-18.0534855848822	-14.570292014219	-11.0870984435557	-32.2839261305763	-26.055147571163	-19.8263690117497	-31.8599442807181	-25.7179749125557	-19.5679465134065	-19.9579533634638	0.556768362268098	-0.335392697618337	11.5281713986347	0.169386966755381	0.192775011835825	0.130927891488639	-0.45321921456285	-0.41230030533863	-0.520510396728407	-0.451028202156104	-0.409928301288692	-0.518459760688316	0.00273971818760252	0.00496717213067767	0.0049600168412981
163	12.1735729393678	0.24	-19.8217994385525	-25.3143555896947	-14.3292432874104	0.321969738073571	-14.907369137564	-18.2849322967887	-11.5298059783394	0.52	0.35	0.77	-19.5672623320277	-15.9528292399704	-12.3383961479131	-33.6114498503619	-27.4027971247159	-21.19414439907	-33.8214075245652	-27.5761638654429	-21.3238328856476	-19.8217994385525	0.608948416790382	0.0414911471817637	9.92545723776471	0.169386966755381	0.192775011835825	0.130927891488639	-0.45321921456285	-0.41230030533863	-0.520510396728407	-0.451028202156104	-0.409928301288692	-0.518459760688316	0.00273971818760252	0.00496717213067767	0.0049600168412981
163	12.1735729393678	0.24	-19.8160995549903	-25.249515863046	-14.3826832469346	0.280264081072323	-13.4557590706893	-16.8223979268521	-10.0891202145265	0.49	0.34	0.72	-18.6128047866616	-14.8878547474686	-11.1629047082756	-32.662813106423	-26.1260579878117	-19.5893028692004	-32.982680103532	-26.3823885353903	-19.7789498513791	-19.8160995549903	0.578545505459293	0.60673562086726	11.3376733327956	0.169386966755381	0.192775011835825	0.130927891488639	-0.45321921456285	-0.41230030533863	-0.520510396728407	-0.451028202156104	-0.409928301288692	-0.518459760688316	0.00273971818760252	0.00496717213067767	0.0049600168412981
163	12.1735729393678	0.24	-19.6689341572876	-25.1624306951174	-14.1754376194578	0.277054357386818	-13.0648888328341	-16.3599350464543	-9.76984261921382	0.44	0.29	0.75	-19.3619062446707	-15.4622345357785	-11.5625628268862	-35.5672323928732	-28.4036541700802	-21.2400759472872	-35.2602115999087	-28.164648051341	-21.0556028056301	-19.6689341572876	0.571430241102732	-1.3263475784697	10.1784354979632	0.169386966755381	0.192775011835825	0.130927891488639	-0.45321921456285	-0.41230030533863	-0.520510396728407	-0.451028202156104	-0.409928301288692	-0.518459760688316	0.00273971818760252	0.00496717213067767	0.0049600168412981
163	12.1735729393678	0.24	-19.6281141239527	-25.0122682224178	-14.2439600254875	0.367273028331303	-14.6244136123019	-17.621350373197	-11.6274768514069	0.5	0.3	0.69	-19.4515975077989	-16.1433829615444	-12.8351684152899	-34.0831392632534	-28.286477212874	-22.4898151624947	-34.1980903678728	-28.37710883079	-22.572493120519	-19.6281141239527	0.568209362769124	0.441300488457172	11.7800989860671	0.169386966755381	0.192775011835825	0.130927891488639	-0.45321921456285	-0.41230030533863	-0.520510396728407	-0.451028202156104	-0.409928301288692	-0.518459760688316	0.00273971818760252	0.00496717213067767	0.0049600168412981
163	12.1735729393678	0.24	-19.5909020446997	-25.0119933825892	-14.1698107068101	0.341848538985128	-14.496156106289	-17.636551846033	-11.355760366545	0.48	0.31	0.74	-19.8537871599988	-16.318586563003	-12.7833859660071	-35.2400808317626	-28.9651694614204	-22.6902580910783	-35.2787856108213	-28.9887725470183	-22.7119935327463	-19.5909020446997	0.585735289919696	0.868789328472152	12.0309743286228	0.169386966755381	0.192775011835825	0.130927891488639	-0.45321921456285	-0.41230030533863	-0.520510396728407	-0.451028202156104	-0.409928301288692	-0.518459760688316	0.00273971818760252	0.00496717213067767	0.0049600168412981
163	12.1735729393678	0.24	-19.2994701225613	-24.6497254833909	-13.9492147617317	0.268447113941814	-13.6041375552169	-17.110444811412	-10.0978302990217	0.46	0.32	0.69	-19.6733831909789	-15.6418733736287	-11.6103635562784	-35.4217189205841	-28.1630280187957	-20.9043371170073	-35.7109482049296	-28.3976299924245	-21.0759636445028	-19.2994701225613	0.575788100737848	1.1985911510855	12.0787967663289	0.169386966755381	0.192775011835825	0.130927891488639	-0.45321921456285	-0.41230030533863	-0.520510396728407	-0.451028202156104	-0.409928301288692	-0.518459760688316	0.00273971818760252	0.00496717213067767	0.0049600168412981
163	12.1735729393678	0.24	-18.9916366650284	-24.2370849433977	-13.7461883866591	0.342649806479163	-14.1198833824476	-17.1733257234906	-11.0664410414047	0.5	0.32	0.74	-18.8811327006478	-15.5240397902078	-12.1669468797677	-32.9974066510772	-27.1304196600139	-21.2634326689507	-33.0822546823098	-27.210934360588	-21.3248374111893	-18.9916366650284	0.60482480368219	-1.16160719180666	9.28777086403353	0.169386966755381	0.192775011835825	0.130927891488639	-0.45321921456285	-0.41230030533863	-0.520510396728407	-0.451028202156104	-0.409928301288692	-0.518459760688316	0.00273971818760252	0.00496717213067767	0.0049600168412981
163	12.1735729393678	0.24	-18.6982333830705	-23.9553055957406	-13.4411611704005	0.253021024272324	-12.2797277445489	-15.5739286644148	-8.98552682468288	0.49	0.33	0.77	-17.2646309481379	-13.6128122981365	-9.96099364813499	-30.3350854483106	-23.9186013009054	-17.5021171535001	-30.4118282485955	-23.9810879856037	-17.5469383394566	-18.6982333830705	0.59223748482687	-0.641233537534747	9.94047865342732	0.169386966755381	0.192775011835825	0.130927891488639	-0.45321921456285	-0.41230030533863	-0.520510396728407	-0.451028202156104	-0.409928301288692	-0.518459760688316	0.00273971818760252	0.00496717213067767	0.0049600168412981
163	12.1735729393678	0.24	-18.6773829068533	-23.8251094626106	-13.529656351096	0.317701457334697	-13.2741255046829	-16.3112947910113	-10.2369562183545	0.47	0.32	0.66	-18.5537241616621	-15.0990136746772	-11.6443031876923	-33.1626816735743	-26.9877777483035	-20.8128738230327	-33.5601079583165	-27.3189154285317	-21.0661651091611	-18.6773829068533	0.567514992057017	0.0240423532897686	11.5383196935572	0.169386966755381	0.192775011835825	0.130927891488639	-0.45321921456285	-0.41230030533863	-0.520510396728407	-0.451028202156104	-0.409928301288692	-0.518459760688316	0.00273971818760252	0.00496717213067767	0.0049600168412981
163	12.1735729393678	0.24	-18.6366186244148	-23.7467538483937	-13.526483400436	0.312732230199441	-13.6304473315396	-16.7852502823789	-10.4756443807003	0.47	0.3	0.73	-19.0776498153712	-15.4919883018342	-11.9063267882972	-34.0808549797459	-27.6753275048234	-21.2698000299009	-34.0089399174259	-27.6103212123025	-21.2243019836902	-18.6366186244148	0.587744216027281	1.02068591536456	12.3198493546638	0.169386966755381	0.192775011835825	0.130927891488639	-0.45321921456285	-0.41230030533863	-0.520510396728407	-0.451028202156104	-0.409928301288692	-0.518459760688316	0.00273971818760252	0.00496717213067767	0.0049600168412981
163	12.1735729393678	0.24	-18.6291505996203	-23.8455275243111	-13.4127736749296	0.325039234788037	-14.8445029281373	-18.1843185520256	-11.5046873042489	0.48	0.3	0.77	-20.5031959009239	-16.7374845923788	-12.9717732838337	-36.4316211148861	-29.7404219338465	-23.0492227528068	-36.1440431567101	-29.5077096324109	-22.8675850175178	-18.6291505996203	0.620177670096198	-0.333907761362422	10.0236274796707	0.169386966755381	0.192775011835825	0.130927891488639	-0.45321921456285	-0.41230030533863	-0.520510396728407	-0.451028202156104	-0.409928301288692	-0.518459760688316	0.00273971818760252	0.00496717213067767	0.0049600168412981
163	12.1735729393678	0.24	-18.5958295813142	-23.8128944063313	-13.3787647562971	0.311471377657343	-14.0501287225114	-17.3116310450729	-10.7886263999499	0.53	0.34	0.82	-18.2934545750403	-14.8469772079555	-11.4004998408706	-31.1768952616104	-25.3031843419833	-19.4294734223562	-31.1051494373823	-25.2371290632597	-19.3837713629254	-18.5958295813142	0.628804484177892	-0.408609553499295	9.28423215922679	0.169386966755381	0.192775011835825	0.130927891488639	-0.45321921456285	-0.41230030533863	-0.520510396728407	-0.451028202156104	-0.409928301288692	-0.518459760688316	0.00273971818760252	0.00496717213067767	0.0049600168412981
163	12.1735729393678	0.24	-18.5310365931811	-23.6732262153829	-13.3888469709793	0.282176485524381	-13.0050084335913	-16.2435131218076	-9.76650374537507	0.48	0.32	0.75	-18.2691855487114	-14.6268181245141	-10.9844507003167	-32.4080345465971	-25.9467739173232	-19.4855132880493	-32.4071010618716	-25.9440490433533	-19.483367307186	-18.5310365931811	0.583456244761625	-1.23523211434643	9.5365482531862	0.169386966755381	0.192775011835825	0.130927891488639	-0.45321921456285	-0.41230030533863	-0.520510396728407	-0.451028202156104	-0.409928301288692	-0.518459760688316	0.00273971818760252	0.00496717213067767	0.0049600168412981
163	12.1735729393678	0.24	-18.4959244551123	-23.5751717646569	-13.4166771455677	0.277194368091838	-13.7298147273813	-17.1913495199916	-10.268279934771	0.47	0.33	0.7	-19.6226012439048	-15.6715259168454	-11.7204505897859	-35.1553370909944	-28.076694291899	-20.9980514928037	-35.5227029768635	-28.3746349586824	-21.2183023501645	-18.4959244551123	0.596776285948496	1.51998133699004	12.0541203660616	0.169386966755381	0.192775011835825	0.130927891488639	-0.45321921456285	-0.41230030533863	-0.520510396728407	-0.451028202156104	-0.409928301288692	-0.518459760688316	0.00273971818760252	0.00496717213067767	0.0049600168412981
163	12.1735729393678	0.24	-18.4847445627455	-23.6195705444494	-13.3499185810417	0.286172342080346	-12.3557605757974	-15.4025174684782	-9.30900368311657	0.51	0.3	0.8	-16.7442246008423	-13.4320659345972	-10.119907268352	-29.050894082681	-23.3043651814096	-17.5578362801381	-28.6891915421675	-23.0108921194408	-17.3380406891979	-18.4847445627455	0.594066840896326	-1.6351773192364	9.06003166452395	0.169386966755381	0.192775011835825	0.130927891488639	-0.45321921456285	-0.41230030533863	-0.520510396728407	-0.451028202156104	-0.409928301288692	-0.518459760688316	0.00273971818760252	0.00496717213067767	0.0049600168412981
163	12.1735729393678	0.24	-18.4292334323584	-23.5982502074161	-13.2602166573006	0.276868626192785	-12.2741303911774	-15.371178298471	-9.17708248388385	0.47	0.34	0.74	-17.5491850356471	-14.0133034178557	-10.4774218000642	-31.4457173285016	-25.1099055153455	-18.7740937021895	-31.6417232894162	-25.2706087990592	-18.8891131591857	-18.4292334323584	0.578860294843444	1.15548131251605	12.2251877616332	0.169386966755381	0.192775011835825	0.130927891488639	-0.45321921456285	-0.41230030533863	-0.520510396728407	-0.451028202156104	-0.409928301288692	-0.518459760688316	0.00273971818760252	0.00496717213067767	0.0049600168412981
163	12.1735729393678	0.24	-18.1944962148633	-23.2653060564511	-13.1236863732756	0.248382832859119	-12.3558551485127	-15.7116532754331	-9.00005702159227	0.52	0.33	0.8	-16.7752422843334	-13.1922758294648	-9.60930937459629	-28.7742811208712	-22.6284811215876	-16.482681122304	-28.6813230966926	-22.5639287405377	-16.4322046265338	-18.1944962148633	0.622483736280463	-1.01687137235383	8.7402710030436	0.169386966755381	0.192775011835825	0.130927891488639	-0.45321921456285	-0.41230030533863	-0.520510396728407	-0.451028202156104	-0.409928301288692	-0.518459760688316	0.00273971818760252	0.00496717213067767	0.0049600168412981
163	12.1735729393678	0.24	-17.6013697529279	-22.4607324215297	-12.7420070843262	0.27906638946222	-13.7092537491458	-17.1495286450763	-10.2689788532153	0.55	0.39	0.82	-17.6808856095578	-14.1340180449006	-10.5871504802434	-29.6823921904763	-23.7279668055328	-17.7735414205893	-29.9957947857784	-23.9841460438504	-17.9606369159435	-17.6013697529279	0.672094433010277	0.951652404407511	9.4193987997222	0.169386966755381	0.192775011835825	0.130927891488639	-0.45321921456285	-0.41230030533863	-0.520510396728407	-0.451028202156104	-0.409928301288692	-0.518459760688316	0.00273971818760252	0.00496717213067767	0.0049600168412981
163	12.1735729393678	0.24	-17.3581030311018	-22.1555497597768	-12.5606563024268	0.240704136558773	-10.5829875520168	-13.5176454863921	-7.64832961764154	0.41	0.29	0.71	-16.7014609734307	-13.0756020906336	-9.44974320783642	-31.6504405567723	-24.7791835320257	-17.9079265072792	-31.5477863372331	-24.6982105072984	-17.8500090828478	-17.3581030311018	0.556490676193463	0.868191185496605	12.8418061069481	0.169386966755381	0.192775011835825	0.130927891488639	-0.45321921456285	-0.41230030533863	-0.520510396728407	-0.451028202156104	-0.409928301288692	-0.518459760688316	0.00273971818760252	0.00496717213067767	0.0049600168412981
163	12.1735729393678	0.24	-17.2605640710966	-22.062014782274	-12.4591133599192	0.275140903855039	-11.7256098371	-14.6970714044576	-8.75414826974243	0.5	0.34	0.78	-16.2394241330644	-12.9561288860409	-9.67283363901743	-28.4728633213282	-22.7162049542544	-16.9595465871806	-28.5980914760618	-22.8147620339591	-17.0341582692311	-17.2605640710966	0.618423116841861	-0.310454897392438	9.95675269514921	0.169386966755381	0.192775011835825	0.130927891488639	-0.45321921456285	-0.41230030533863	-0.520510396728407	-0.451028202156104	-0.409928301288692	-0.518459760688316	0.00273971818760252	0.00496717213067767	0.0049600168412981
163	12.1735729393678	0.24	-17.2415306291528	-22.0232306609601	-12.4598305973455	0.345953163540088	-14.7078021209555	-17.8651978072785	-11.5504064346324	0.48	0.29	0.73	-20.0834019837951	-16.5339732299476	-12.9845444761002	-35.6148566435559	-29.3204849859656	-23.0261133283754	-35.4225304865242	-29.1641728451989	-22.8985667129563	-17.2415306291528	0.592538627482705	0.44844779505032	11.662013941863	0.169386966755381	0.192775011835825	0.130927891488639	-0.45321921456285	-0.41230030533863	-0.520510396728407	-0.451028202156104	-0.409928301288692	-0.518459760688316	0.00273971818760252	0.00496717213067767	0.0049600168412981
163	12.1735729393678	0.24	-17.0321644996243	-21.7040411097759	-12.3602878894727	0.292316487140838	-12.0823625599578	-15.0175119377388	-9.14721318217679	0.52	0.35	0.81	-16.1574307728559	-12.9994860296717	-9.84154128648757	-27.8486229128554	-22.4056528287555	-16.9626827446556	-27.9145369249979	-22.4686835184584	-17.0022874747348	-17.0321644996243	0.627133791215163	-1.07262128519964	8.6550108198515	0.169386966755381	0.192775011835825	0.130927891488639	-0.45321921456285	-0.41230030533863	-0.520510396728407	-0.451028202156104	-0.409928301288692	-0.518459760688316	0.00273971818760252	0.00496717213067767	0.0049600168412981
163	12.1735729393678	0.24	-17.0276732028813	-21.7875127722144	-12.2678336335481	0.288910527633631	-13.2844050174095	-16.5383335514021	-10.0304764834169	0.52	0.35	0.76	-17.723207027081	-14.2361538194506	-10.7491006118203	-30.4709325245972	-24.4757555322487	-18.4805785399002	-30.6765633390161	-24.6346174165254	-18.6113868593519	-17.0276732028813	0.62348007361321	-0.305634239167439	9.71379565620364	0.169386966755381	0.192775011835825	0.130927891488639	-0.45321921456285	-0.41230030533863	-0.520510396728407	-0.451028202156104	-0.409928301288692	-0.518459760688316	0.00273971818760252	0.00496717213067767	0.0049600168412981
163	12.1735729393678	0.24	-16.9990455215294	-21.6583365530825	-12.3397544899764	0.306666736033397	-13.5322486462299	-16.7090723428946	-10.3554249495653	0.5	0.32	0.83	-18.4502648829098	-14.9423957752216	-11.4345266675334	-32.3351104552811	-26.1873756785932	-20.0396409019054	-32.0437500189903	-25.9596298784366	-19.8626196255934	-16.9990455215294	0.634994633418473	0.486645891763646	10.4596898987604	0.169386966755381	0.192775011835825	0.130927891488639	-0.45321921456285	-0.41230030533863	-0.520510396728407	-0.451028202156104	-0.409928301288692	-0.518459760688316	0.00273971818760252	0.00496717213067767	0.0049600168412981
163	12.1735729393678	0.24	-16.9612793350467	-21.6790660834279	-12.2434925866654	0.329587225773702	-13.9395979624759	-17.0435976211245	-10.8355983038274	0.54	0.33	0.78	-17.8162305357205	-14.5715180794291	-11.3268056231378	-30.1617285923005	-24.6686397893407	-19.1755509863809	-30.1656625620633	-24.6641824178883	-19.1721542714739	-16.9612793350467	0.630240790256705	0.469358052993048	10.4656001966939	0.169386966755381	0.192775011835825	0.130927891488639	-0.45321921456285	-0.41230030533863	-0.520510396728407	-0.451028202156104	-0.409928301288692	-0.518459760688316	0.00273971818760252	0.00496717213067767	0.0049600168412981
163	12.1735729393678	0.24	-16.9608428999954	-21.6881059318094	-12.2335798681815	0.338693284654865	-14.5455796283293	-17.718905461377	-11.3722537952815	0.53	0.34	0.81	-18.7669199821481	-15.4059024454891	-12.0448849088301	-32.0294638184122	-26.2932220863715	-20.5569803543307	-31.9680480851467	-26.2552667754726	-20.5244380609734	-16.9608428999954	0.646292403698235	-0.301157414083615	9.20524027752244	0.169386966755381	0.192775011835825	0.130927891488639	-0.45321921456285	-0.41230030533863	-0.520510396728407	-0.451028202156104	-0.409928301288692	-0.518459760688316	0.00273971818760252	0.00496717213067767	0.0049600168412981
163	12.1735729393678	0.24	-16.9459964338981	-21.6960581232132	-12.195934744583	0.347627349450235	-14.4795512776293	-17.5764818485091	-11.3826207067496	0.46	0.32	0.72	-20.3771211895578	-16.7867252216743	-13.1963292537909	-36.897606072396	-30.3963434634869	-23.8950808545777	-37.0617937527959	-30.5234236808722	-23.9982131076197	-16.9459964338981	0.575165400517256	0.353585271057416	11.4148259334278	0.169386966755381	0.192775011835825	0.130927891488639	-0.45321921456285	-0.41230030533863	-0.520510396728407	-0.451028202156104	-0.409928301288692	-0.518459760688316	0.00273971818760252	0.00496717213067767	0.0049600168412981
163	12.1735729393678	0.24	-16.8840590573077	-21.624729959875	-12.1433881547405	0.300342218121211	-12.5474065150209	-15.5374263732491	-9.55738665679262	0.5	0.35	0.84	-17.0343615894257	-13.7562717564586	-10.4781819234915	-29.7155188165062	-23.9970691051768	-18.2786193938474	-29.6670879730577	-23.9491363881419	-18.2461693445929	-16.8840590573077	0.632728641344086	-0.368142906065559	9.82900345067576	0.169386966755381	0.192775011835825	0.130927891488639	-0.45321921456285	-0.41230030533863	-0.520510396728407	-0.451028202156104	-0.409928301288692	-0.518459760688316	0.00273971818760252	0.00496717213067767	0.0049600168412981
163	12.1735729393678	0.24	-16.8783702125156	-21.6023748787748	-12.1543655462563	0.308993266131098	-12.2591325099958	-15.1214106466285	-9.39685437336321	0.52	0.3	0.74	-16.2535446401002	-13.176968879193	-10.1003931182858	-27.9972184438874	-22.6977243615457	-17.398230279204	-27.9101027002186	-22.6283971237689	-17.3299666607683	-16.8783702125156	0.592187406375692	-1.56774127846114	9.45585247372108	0.169386966755381	0.192775011835825	0.130927891488639	-0.45321921456285	-0.41230030533863	-0.520510396728407	-0.451028202156104	-0.409928301288692	-0.518459760688316	0.00273971818760252	0.00496717213067767	0.0049600168412981
163	12.1735729393678	0.24	-16.8684310339848	-21.5199317029303	-12.2169303650394	0.34659984110675	-14.5898894036064	-17.7175016111412	-11.4622771960716	0.48	0.28	0.79	-19.9406592530187	-16.4206003488437	-12.9005414446687	-35.3892469130148	-29.1420997085237	-22.8949525040325	-34.7571728718361	-28.6216149875624	-22.4833231528039	-16.8684310339848	0.624896834933762	1.60010246998053	12.3285560717857	0.169386966755381	0.192775011835825	0.130927891488639	-0.45321921456285	-0.41230030533863	-0.520510396728407	-0.451028202156104	-0.409928301288692	-0.518459760688316	0.00273971818760252	0.00496717213067767	0.0049600168412981
163	12.1735729393678	0.24	-16.6523090410738	-21.3062202326636	-11.998397849484	0.362349668369443	-13.4051577822963	-16.1815751504235	-10.6287404141691	0.48	0.32	0.75	-18.2427854837828	-15.1127078498469	-11.982630215911	-32.4124550206465	-26.8511606332698	-21.2898662458931	-32.4946037676198	-26.9109237378755	-21.3448770194845	-16.6523090410738	0.607362694108011	-0.370861030810312	10.4374239819129	0.169386966755381	0.192775011835825	0.130927891488639	-0.45321921456285	-0.41230030533863	-0.520510396728407	-0.451028202156104	-0.409928301288692	-0.518459760688316	0.00273971818760252	0.00496717213067767	0.0049600168412981
163	12.1735729393678	0.24	-16.5619152022995	-21.1618692672515	-11.9619611373475	0.367805392974074	-13.5001289641383	-16.2635033373603	-10.7367545909164	0.5	0.29	0.75	-17.8415578619265	-14.8100521185885	-11.7785463752506	-31.1362308019073	-25.8457924202174	-20.5553540385274	-30.8271009849338	-25.5855436508648	-20.345099666388	-16.5619152022995	0.613303139821035	-0.456947712743402	10.5271073196898	0.169386966755381	0.192775011835825	0.130927891488639	-0.45321921456285	-0.41230030533863	-0.520510396728407	-0.451028202156104	-0.409928301288692	-0.518459760688316	0.00273971818760252	0.00496717213067767	0.0049600168412981
163	12.1735729393678	0.24	-16.3435216879105	-20.8714586088574	-11.8155847669636	0.306310350869387	-12.8157670160196	-15.8269131711895	-9.80462086084976	0.51	0.33	0.83	-17.1836685452422	-13.9143931715762	-10.6451177979102	-29.7890174557847	-24.1215139819198	-18.454010508055	-29.6237373830174	-23.9907920562023	-18.3526969102502	-16.3435216879105	0.633986178398044	-1.5041905313416	8.18797815815917	0.169386966755381	0.192775011835825	0.130927891488639	-0.45321921456285	-0.41230030533863	-0.520510396728407	-0.451028202156104	-0.409928301288692	-0.518459760688316	0.00273971818760252	0.00496717213067767	0.0049600168412981
163	12.1735729393678	0.24	-16.1543883026966	-20.5938554584362	-11.7149211469571	0.359985118205555	-14.0817330802637	-17.0132630068718	-11.1502031536556	0.53	0.35	0.88	-17.9740630027796	-14.8769790645542	-11.7798951263287	-30.6282366359354	-25.3507309475079	-20.0732252590804	-30.397888183051	-25.1575609070793	-19.920477144138	-16.1543883026966	0.677994104485107	1.08531998984535	10.4565508190441	0.169386966755381	0.192775011835825	0.130927891488639	-0.45321921456285	-0.41230030533863	-0.520510396728407	-0.451028202156104	-0.409928301288692	-0.518459760688316	0.00273971818760252	0.00496717213067767	0.0049600168412981
163	12.1735729393678	0.24	-15.5906498404966	-19.9167942457209	-11.2645054352723	0.327760087639977	-12.3921220680343	-15.1629863713399	-9.62125776472869	0.49	0.33	0.76	-16.8832884245931	-13.7980583734377	-10.7128283222823	-29.7509334522995	-24.3142867737262	-18.8776400951529	-29.836469369911	-24.3858317553582	-18.9288299696874	-15.5906498404966	0.6219102589329	1.91087269507947	12.4123618439927	0.169386966755381	0.192775011835825	0.130927891488639	-0.45321921456285	-0.41230030533863	-0.520510396728407	-0.451028202156104	-0.409928301288692	-0.518459760688316	0.00273971818760252	0.00496717213067767	0.0049600168412981
163	12.1735729393678	0.24	-15.169898495356	-19.3895115870025	-10.9502854037096	0.25919066688516	-10.7410875238503	-13.5762454808104	-7.90592956689014	0.51	0.29	0.81	-14.6943188851418	-11.625671138001	-8.55702339086021	-25.4230945275584	-20.1139323705955	-14.8047702136326	-25.0167095131787	-19.8001304532625	-14.5711523632272	-15.169898495356	0.629082567205428	0.247616167269258	10.3961974689445	0.169386966755381	0.192775011835825	0.130927891488639	-0.45321921456285	-0.41230030533863	-0.520510396728407	-0.451028202156104	-0.409928301288692	-0.518459760688316	0.00273971818760252	0.00496717213067767	0.0049600168412981
163	12.1735729393678	0.24	-14.979495413353	-19.1046722959795	-10.8543185307264	0.311252614696737	-12.8423425559386	-15.8249987029519	-9.85968640892525	0.52	0.34	0.73	-17.0072266804735	-13.801747163265	-10.5962676460565	-29.292647013715	-23.7716422213765	-18.250637429038	-29.5547623613352	-23.9810055453015	-18.414442126968	-14.979495413353	0.627071269051341	-0.655453175659632	9.28014826199051	0.169386966755381	0.192775011835825	0.130927891488639	-0.45321921456285	-0.41230030533863	-0.520510396728407	-0.451028202156104	-0.409928301288692	-0.518459760688316	0.00273971818760252	0.00496717213067767	0.0049600168412981
163	12.1735729393678	0.24	-14.9149274397219	-19.0912031215873	-10.7386517578565	0.335297988170632	-14.1964596879016	-17.317242446121	-11.0756769296823	0.53	0.37	0.82	-18.4209909047542	-15.1012989281745	-11.7816069515949	-31.5238702227452	-25.8428762094331	-20.161882196121	-31.675611905097	-25.9723643686347	-20.2616565124257	-14.9149274397219	0.670033658194083	-0.779275444348189	8.24456868819363	0.169386966755381	0.192775011835825	0.130927891488639	-0.45321921456285	-0.41230030533863	-0.520510396728407	-0.451028202156104	-0.409928301288692	-0.518459760688316	0.00273971818760252	0.00496717213067767	0.0049600168412981
163	12.1735729393678	0.24	-14.8599203773069	-18.9457336474867	-10.7741071071272	0.279983665873456	-11.1789951308026	-13.9779316922253	-8.38005856937997	0.55	0.31	0.83	-14.5250484799885	-11.6165574283625	-8.70806637673654	-24.5010200781869	-19.5949436715371	-14.6888672648874	-24.2008048922266	-19.357565612366	-14.5076625813218	-14.8599203773069	0.66709018569167	0.0823018293872269	9.51311696189962	0.169386966755381	0.192775011835825	0.130927891488639	-0.45321921456285	-0.41230030533863	-0.520510396728407	-0.451028202156104	-0.409928301288692	-0.518459760688316	0.00273971818760252	0.00496717213067767	0.0049600168412981
163	12.1735729393678	0.24	-14.3289933791851	-18.3652821914541	-10.2927045669161	0.342179875231967	-12.4602634782139	-15.1576242264762	-9.76290272995154	0.54	0.36	0.86	-15.951445655826	-13.1128211624896	-10.2741966691531	-27.1163487325947	-22.2908844240301	-17.4654201154656	-27.0417644309989	-22.236877446353	-17.4175184482067	-14.3289933791851	0.673468178819986	0.553325940395733	10.0339295111443	0.169386966755381	0.192775011835825	0.130927891488639	-0.45321921456285	-0.41230030533863	-0.520510396728407	-0.451028202156104	-0.409928301288692	-0.518459760688316	0.00273971818760252	0.00496717213067767	0.0049600168412981
163	12.1735729393678	0.24	-13.354733866943	-17.047973717157	-9.66149401672907	0.395269940045461	-13.6248469647344	-16.2560295077821	-10.9936644216868	0.49	0.33	0.8	-18.1290721070489	-15.1947210081607	-12.2603699092725	-31.9795800178038	-26.8034013798061	-21.6272227418085	-31.9219147749758	-26.7566087012977	-21.5845602947214	-13.354733866943	0.65271966174101	-1.71758727053675	8.2735041809947	0.169386966755381	0.192775011835825	0.130927891488639	-0.45321921456285	-0.41230030533863	-0.520510396728407	-0.451028202156104	-0.409928301288692	-0.518459760688316	0.00273971818760252	0.00496717213067767	0.0049600168412981
163	12.1735729393678	0.24	-13.1446827153349	-16.7829890530011	-9.50637637766877	0.432074686427861	-16.2528559028688	-19.1621079460954	-13.3436038596422	0.47	0.28	0.71	-21.8876682588549	-18.5646129988246	-15.2415577387944	-39.2323094582074	-33.2759357245418	-27.3195619908761	-39.0087299153668	-33.0940675370894	-27.1683973335755	-13.1446827153349	0.613473243014656	-0.678600317340381	10.6956235123205	0.169386966755381	0.192775011835825	0.130927891488639	-0.45321921456285	-0.41230030533863	-0.520510396728407	-0.451028202156104	-0.409928301288692	-0.518459760688316	0.00273971818760252	0.00496717213067767	0.0049600168412981
163	12.1735729393678	0.24	-12.9317679132778	-16.5335965633005	-9.32993926325504	0.263427813509359	-12.5315133268663	-15.8031557123882	-9.25987094134434	0.5	0.37	0.73	-17.2790690981121	-13.7018762973457	-10.1246834965792	-30.0900235194937	-23.8606476834664	-17.6312718474391	-30.5127186260945	-24.2010495682167	-17.8782322395769	-12.9317679132778	0.650278727068506	0.0502008919897945	9.46365419141919	0.169386966755381	0.192775011835825	0.130927891488639	-0.45321921456285	-0.41230030533863	-0.520510396728407	-0.451028202156104	-0.409928301288692	-0.518459760688316	0.00273971818760252	0.00496717213067767	0.0049600168412981
163	12.1735729393678	0.24	-12.8660041371399	-16.4257382153477	-9.30627005893219	0.414132519691006	-14.8069666142682	-17.5566430224647	-12.0572902060717	0.48	0.32	0.69	-19.7081289538985	-16.6214923363579	-13.5348557188172	-34.9159230383196	-29.4474807099073	-23.9790383814949	-35.2003876626243	-29.6812502279941	-24.1767940945264	-12.8660041371399	0.6207429049529	-1.693591835524	9.20968658376905	0.169386966755381	0.192775011835825	0.130927891488639	-0.45321921456285	-0.41230030533863	-0.520510396728407	-0.451028202156104	-0.409928301288692	-0.518459760688316	0.00273971818760252	0.00496717213067767	0.0049600168412981
163	12.1735729393678	0.25	-23.2226199212391	-29.5430191472881	-16.90222069519	0.254803292028245	-13.875979624469	-17.5809271513682	-10.1710320975699	0.47	0.31	0.66	-20.0517864986504	-15.8261380923715	-11.6004896860926	-35.9054898996896	-28.3388834937467	-20.7722770878039	-36.2786031817207	-28.6372703438029	-20.9900580979989	-23.2226199212391	0.542467248747776	0.276387029107797	11.962097897882	0.169386966755381	0.192775011835825	0.130927891488639	-0.45321921456285	-0.41230030533863	-0.520510396728407	-0.451028202156104	-0.409928301288692	-0.518459760688316	0.00273971818760252	0.00496717213067767	0.0049600168412981
163	12.1735729393678	0.25	-22.21628157039	-28.267886744113	-16.164676396667	0.291445444963818	-13.8073831956023	-17.1686644279411	-10.4461019632635	0.54	0.34	0.81	-18.0011605888954	-14.4768932528003	-10.9526259167052	-30.5311957557599	-24.5537980539513	-18.5764003521428	-30.5465403494026	-24.5628288965657	-18.5859229521542	-22.21628157039	0.609457162056468	-0.723219771880042	9.47531585867359	0.169386966755381	0.192775011835825	0.130927891488639	-0.45321921456285	-0.41230030533863	-0.520510396728407	-0.451028202156104	-0.409928301288692	-0.518459760688316	0.00273971818760252	0.00496717213067767	0.0049600168412981
163	12.1735729393678	0.25	-21.8633462775329	-27.701158913089	-16.0255336419768	0.353470613553242	-16.2195604838514	-19.6444141568094	-12.7947068108934	0.48	0.35	0.68	-22.227340314325	-18.3521731798948	-14.4770060454645	-39.5880142646284	-32.6861461316798	-25.7842779987312	-40.2219654204574	-33.2244843578055	-26.2020997575831	-21.8633462775329	0.569247354763027	0.118690872774128	10.9734299318306	0.169386966755381	0.192775011835825	0.130927891488639	-0.45321921456285	-0.41230030533863	-0.520510396728407	-0.451028202156104	-0.409928301288692	-0.518459760688316	0.00273971818760252	0.00496717213067767	0.0049600168412981
163	12.1735729393678	0.25	-21.146923429328	-26.8514928838942	-15.4423539747619	0.301663265543264	-14.7505516119843	-18.2545585136043	-11.2465447103643	0.54	0.39	0.76	-19.091620748739	-15.4269377153566	-11.7622546819741	-32.3307675635439	-26.1247981015653	-19.9188286395866	-32.8645566035052	-26.5614132220092	-20.2507026138238	-21.146923429328	0.615798294686924	-0.652812749853502	8.8622897968936	0.169386966755381	0.192775011835825	0.130927891488639	-0.45321921456285	-0.41230030533863	-0.520510396728407	-0.451028202156104	-0.409928301288692	-0.518459760688316	0.00273971818760252	0.00496717213067767	0.0049600168412981
163	12.1735729393678	0.25	-20.7840811673557	-26.345895625433	-15.2222667092784	0.333321760166405	-13.8905871526639	-16.9577184811607	-10.823455824167	0.52	0.32	0.75	-18.2661972493819	-14.9624022313007	-11.6586072132194	-31.5064979012247	-25.8079384593149	-20.1093790174051	-31.5119672803739	-25.8048255197969	-20.1087949328696	-20.7840811673557	0.589098232148219	-0.995285502789931	9.6180608332945	0.169386966755381	0.192775011835825	0.130927891488639	-0.45321921456285	-0.41230030533863	-0.520510396728407	-0.451028202156104	-0.409928301288692	-0.518459760688316	0.00273971818760252	0.00496717213067767	0.0049600168412981
163	12.1735729393678	0.25	-20.6688705036871	-26.2198157412026	-15.1179252661716	0.275795818356607	-12.9274095298062	-16.1980563101111	-9.65676274950135	0.52	0.31	0.77	-17.32070424994	-13.8233768852785	-10.326049520617	-29.7380700664379	-23.7334778330746	-17.7288855997112	-29.6247478215258	-23.6454377994721	-17.6661287507763	-20.6688705036871	0.588779096156848	-0.0198705413933134	10.3135655424276	0.169386966755381	0.192775011835825	0.130927891488639	-0.45321921456285	-0.41230030533863	-0.520510396728407	-0.451028202156104	-0.409928301288692	-0.518459760688316	0.00273971818760252	0.00496717213067767	0.0049600168412981
163	12.1735729393678	0.25	-20.5190646781132	-26.0244534171669	-15.0136759390594	0.326900505367774	-14.0444359890924	-17.1908915390399	-10.8979804391449	0.48	0.31	0.75	-19.3023735671086	-15.7694526421255	-12.2365317171424	-34.2027362694221	-27.9425961764014	-21.6824560833808	-34.1225352636656	-27.8707094196008	-21.6298446577422	-20.5190646781132	0.582581556502147	1.51942482630733	12.5547598861963	0.169386966755381	0.192775011835825	0.130927891488639	-0.45321921456285	-0.41230030533863	-0.520510396728407	-0.451028202156104	-0.409928301288692	-0.518459760688316	0.00273971818760252	0.00496717213067767	0.0049600168412981
163	12.1735729393678	0.25	-20.4815193274954	-26.0947650595472	-14.8682735954437	0.295652251718829	-12.8414478816536	-15.9360329436484	-9.7468628196588	0.5	0.32	0.72	-17.5618800977095	-14.1515751615255	-10.7412702253415	-30.7385418887731	-24.769488430308	-18.8004349718429	-30.8305498890521	-24.8409338326579	-18.8511563522135	-20.4815193274954	0.57986914379603	-0.349458787130613	10.3749404460378	0.169386966755381	0.192775011835825	0.130927891488639	-0.45321921456285	-0.41230030533863	-0.520510396728407	-0.451028202156104	-0.409928301288692	-0.518459760688316	0.00273971818760252	0.00496717213067767	0.0049600168412981
163	12.1735729393678	0.25	-20.2410803957646	-25.6468201499429	-14.8353406415862	0.324934098787854	-13.9407940285619	-17.078038867672	-10.8035491894517	0.51	0.32	0.85	-18.5925693095427	-15.1771044213244	-11.7616395331061	-32.2876377076705	-26.356381458032	-20.4251252083936	-31.945454196317	-26.0713010162101	-20.2057849604731	-20.2410803957646	0.618693823126805	-0.561330205544204	9.59633061790182	0.169386966755381	0.192775011835825	0.130927891488639	-0.45321921456285	-0.41230030533863	-0.520510396728407	-0.451028202156104	-0.409928301288692	-0.518459760688316	0.00273971818760252	0.00496717213067767	0.0049600168412981
163	12.1735729393678	0.25	-20.0885246615192	-25.4542283046927	-14.7228210183458	0.31410313562523	-13.2377359785888	-16.2919006508369	-10.1835713063406	0.52	0.33	0.77	-17.43060548921	-14.1629732686375	-10.8953410480651	-29.9370710892628	-24.3249115953544	-18.7127521014459	-30.0118476901238	-24.3798432313436	-18.7612914057658	-20.0885246615192	0.586475051117416	0.695032258928865	11.4254154907035	0.169386966755381	0.192775011835825	0.130927891488639	-0.45321921456285	-0.41230030533863	-0.520510396728407	-0.451028202156104	-0.409928301288692	-0.518459760688316	0.00273971818760252	0.00496717213067767	0.0049600168412981
163	12.1735729393678	0.25	-20.0082228579708	-25.4100893670749	-14.6063563488667	0.313551640947206	-14.0768052907224	-17.3287186163467	-10.8248919650982	0.51	0.34	0.72	-18.781410391633	-15.2568844253013	-11.7323584589696	-32.5225436702387	-26.4193518828968	-20.3161600955549	-32.8040408348304	-26.6472227374458	-20.4984637372537	-20.0082228579708	0.606036704194761	0.177452078131389	10.5056316377632	0.169386966755381	0.192775011835825	0.130927891488639	-0.45321921456285	-0.41230030533863	-0.520510396728407	-0.451028202156104	-0.409928301288692	-0.518459760688316	0.00273971818760252	0.00496717213067767	0.0049600168412981
163	12.1735729393678	0.25	-19.8956003982709	-25.2699878982692	-14.5212128982726	0.292350621531701	-13.2064586889223	-16.414418307289	-9.99849907055565	0.52	0.35	0.8	-17.5503739396897	-14.1204082941353	-10.690442648581	-30.1305718800316	-24.2419892900221	-18.3534067000125	-30.2290225834792	-24.3184806205385	-18.4129195081654	-19.8956003982709	0.617622525754962	0.96240971152706	10.8904993322568	0.169386966755381	0.192775011835825	0.130927891488639	-0.45321921456285	-0.41230030533863	-0.520510396728407	-0.451028202156104	-0.409928301288692	-0.518459760688316	0.00273971818760252	0.00496717213067767	0.0049600168412981
163	12.1735729393678	0.25	-19.8800557083313	-25.2502030744669	-14.5099083421957	0.289361091902149	-12.9172321874396	-16.0777580700107	-9.75670630486857	0.52	0.35	0.75	-17.1662609299608	-13.7917598496573	-10.4172587693538	-29.4451291327514	-23.6568785362149	-17.8686279396785	-29.7101038881378	-23.8757996192154	-18.0302871136738	-19.8800557083313	0.613420805675074	0.256794786665012	10.3717463977636	0.169386966755381	0.192775011835825	0.130927891488639	-0.45321921456285	-0.41230030533863	-0.520510396728407	-0.451028202156104	-0.409928301288692	-0.518459760688316	0.00273971818760252	0.00496717213067767	0.0049600168412981
163	12.1735729393678	0.25	-19.8369453905063	-25.1783443662555	-14.4955464147572	0.265369231439004	-13.5114584401526	-17.0213763956059	-10.0015404846993	0.48	0.34	0.74	-19.0828008866247	-15.1478038619661	-11.2128068373074	-33.779323412822	-26.8138083443499	-19.8482932758778	-34.0379602991576	-27.013910934367	-19.9993619969384	-19.8369453905063	0.605723549364119	-0.887192528901584	9.16405575210921	0.169386966755381	0.192775011835825	0.130927891488639	-0.45321921456285	-0.41230030533863	-0.520510396728407	-0.451028202156104	-0.409928301288692	-0.518459760688316	0.00273971818760252	0.00496717213067767	0.0049600168412981
163	12.1735729393678	0.25	-19.6121800722289	-24.8517384693427	-14.3726216751151	0.322206384996572	-13.9464534981093	-17.1045900934303	-10.7883169027884	0.5	0.34	0.81	-18.9052273270549	-15.4146268544154	-11.9240263817758	-33.153305845165	-27.0319859027656	-20.9106659603662	-33.0853574889986	-26.977361846294	-20.8727269308759	-19.6121800722289	0.61597698277569	0.718793974670409	11.0393823965145	0.169386966755381	0.192775011835825	0.130927891488639	-0.45321921456285	-0.41230030533863	-0.520510396728407	-0.451028202156104	-0.409928301288692	-0.518459760688316	0.00273971818760252	0.00496717213067767	0.0049600168412981
163	12.1735729393678	0.25	-19.1060727535672	-24.2945355675586	-13.9176099395757	0.293446305523439	-13.6362877080852	-16.9399061359585	-10.332669280212	0.55	0.35	0.84	-17.5887020127728	-14.1585554921599	-10.7284089715469	-29.6542215345438	-23.8710588688546	-18.0878962031654	-29.6260501326705	-23.8500120260208	-18.0714129762095	-19.1060727535672	0.657749026270778	-0.153926614868931	9.00038177259297	0.169386966755381	0.192775011835825	0.130927891488639	-0.45321921456285	-0.41230030533863	-0.520510396728407	-0.451028202156104	-0.409928301288692	-0.518459760688316	0.00273971818760252	0.00496717213067767	0.0049600168412981
163	12.1735729393678	0.25	-19.0840917414094	-24.1903780634419	-13.977805419377	0.290770695328933	-12.3184960738841	-15.3222279918716	-9.31476415589658	0.49	0.31	0.7	-17.0890515039965	-13.7389558470256	-10.3888601900547	-30.1465883900809	-24.236725293555	-18.3268621970291	-30.2641706660147	-24.3389223083974	-18.4057564550363	-19.0840917414094	0.556578811648689	-0.594246524119315	11.0658174778063	0.169386966755381	0.192775011835825	0.130927891488639	-0.45321921456285	-0.41230030533863	-0.520510396728407	-0.451028202156104	-0.409928301288692	-0.518459760688316	0.00273971818760252	0.00496717213067767	0.0049600168412981
163	12.1735729393678	0.25	-18.9534535283141	-24.1239764360282	-13.7829306206	0.300896531362188	-13.2807285329911	-16.4413282641721	-10.1201288018101	0.46	0.31	0.7	-19.093224942402	-15.422837693226	-11.75245044405	-34.6130069606362	-27.9591734784871	-21.3053399963381	-34.7631795830472	-28.0892183005908	-21.3977517819738	-18.9534535283141	0.565405749822087	0.297091316908338	11.588132060005	0.169386966755381	0.192775011835825	0.130927891488639	-0.45321921456285	-0.41230030533863	-0.520510396728407	-0.451028202156104	-0.409928301288692	-0.518459760688316	0.00273971818760252	0.00496717213067767	0.0049600168412981
163	12.1735729393678	0.25	-18.7821808565405	-23.8204997138861	-13.7438619991949	0.374162834101634	-14.1618398201691	-17.0214411574298	-11.3022384829084	0.54	0.34	0.82	-17.9163734810663	-14.9064235542967	-11.896473627527	-30.4602611280818	-25.3429386493589	-20.2256161706361	-30.4010244106345	-25.2987861936655	-20.185946076479	-18.7821808565405	0.614623982912529	0.00964362326508035	10.3807356738437	0.169386966755381	0.192775011835825	0.130927891488639	-0.45321921456285	-0.41230030533863	-0.520510396728407	-0.451028202156104	-0.409928301288692	-0.518459760688316	0.00273971818760252	0.00496717213067767	0.0049600168412981
163	12.1735729393678	0.25	-18.6477285545849	-23.7107486822616	-13.5847084269082	0.30872138283705	-13.0804748066471	-16.1364665495003	-10.024483063794	0.47	0.33	0.79	-18.445341931254	-14.9520856806927	-11.4588294301314	-33.0787726557473	-26.8141758935267	-20.5495791313061	-33.0619969942773	-26.8167440652581	-20.5464403476639	-18.6477285545849	0.605835134568378	1.79855392283949	12.6182356072057	0.169386966755381	0.192775011835825	0.130927891488639	-0.45321921456285	-0.41230030533863	-0.520510396728407	-0.451028202156104	-0.409928301288692	-0.518459760688316	0.00273971818760252	0.00496717213067767	0.0049600168412981
163	12.1735729393678	0.25	-18.6465486740096	-23.719385125015	-13.5737122230043	0.326622379556611	-14.2722298517832	-17.4717412592776	-11.0727184442887	0.5	0.35	0.71	-19.1849410816139	-15.6717000753612	-12.1584590691084	-33.5008822414428	-27.3660355022429	-21.231188763043	-33.9507155503423	-27.7244995069487	-21.5064496274816	-18.6465486740096	0.590207204054072	-0.120408034356511	10.5130662179483	0.169386966755381	0.192775011835825	0.130927891488639	-0.45321921456285	-0.41230030533863	-0.520510396728407	-0.451028202156104	-0.409928301288692	-0.518459760688316	0.00273971818760252	0.00496717213067767	0.0049600168412981
163	12.1735729393678	0.25	-18.5230410230035	-23.4867736313569	-13.5593084146501	0.390093553280716	-15.366000668199	-18.3658091906791	-12.3661921457188	0.5	0.34	0.72	-20.2787318942468	-16.9664731132765	-13.6542143323062	-35.5385580217771	-29.7338113796043	-23.9290647374314	-35.852977054272	-30.0002863412595	-24.150175023847	-18.5230410230035	0.598162462640666	-0.829290163608638	10.0162395262781	0.169386966755381	0.192775011835825	0.130927891488639	-0.45321921456285	-0.41230030533863	-0.520510396728407	-0.451028202156104	-0.409928301288692	-0.518459760688316	0.00273971818760252	0.00496717213067767	0.0049600168412981
163	12.1735729393678	0.25	-18.2763664239482	-23.2152808799039	-13.3374519679924	0.331601001571233	-13.4171119600876	-16.3912045419323	-10.4430193782428	0.51	0.37	0.82	-17.7266767281334	-14.5102701716152	-11.2938636150971	-30.653589209361	-25.0916665305699	-19.5297438517788	-30.8464969091364	-25.2476535411719	-19.6554711260888	-18.2763664239482	0.620965735954684	1.44353688681541	11.5059275789037	0.169386966755381	0.192775011835825	0.130927891488639	-0.45321921456285	-0.41230030533863	-0.520510396728407	-0.451028202156104	-0.409928301288692	-0.518459760688316	0.00273971818760252	0.00496717213067767	0.0049600168412981
163	12.1735729393678	0.25	-18.0751805697448	-22.9707807789307	-13.1795803605588	0.312835763497444	-14.5403670279396	-17.9049628937919	-11.1757711620873	0.5	0.34	0.71	-19.6506834142692	-15.9580419623427	-12.2654005104161	-34.3029116973476	-27.8569092360072	-21.4109067746667	-34.6763150691513	-28.1515203682513	-21.6326021801599	-18.0751805697448	0.606901923483828	-0.146686454999387	10.4633934022042	0.169386966755381	0.192775011835825	0.130927891488639	-0.45321921456285	-0.41230030533863	-0.520510396728407	-0.451028202156104	-0.409928301288692	-0.518459760688316	0.00273971818760252	0.00496717213067767	0.0049600168412981
163	12.1735729393678	0.25	-18.046643457503	-22.9443895411836	-13.1488973738225	0.318323952143431	-13.9753502289601	-17.1683767074906	-10.7823237504295	0.49	0.32	0.73	-19.1209956424896	-15.5648152054831	-12.0086347684766	-33.6996795056813	-27.4321114756365	-21.1645434455917	-33.8008287258805	-27.5134389042643	-21.2368098141751	-18.046643457503	0.608320627001024	-0.714584493206577	9.78971090975636	0.169386966755381	0.192775011835825	0.130927891488639	-0.45321921456285	-0.41230030533863	-0.520510396728407	-0.451028202156104	-0.409928301288692	-0.518459760688316	0.00273971818760252	0.00496717213067767	0.0049600168412981
163	12.1735729393678	0.25	-18.0231610869152	-22.9488691971539	-13.0974529766765	0.330751477255434	-14.6103986280224	-17.8552166182963	-11.3655806377486	0.47	0.32	0.78	-20.4625519256267	-16.7439044269932	-13.0252569283597	-36.7604363092556	-30.0799838892966	-23.3995314693377	-36.7072304733264	-30.046232488007	-23.3671353928393	-18.0231610869152	0.595628860190505	-0.832344850320801	9.95092553163143	0.169386966755381	0.192775011835825	0.130927891488639	-0.45321921456285	-0.41230030533863	-0.520510396728407	-0.451028202156104	-0.409928301288692	-0.518459760688316	0.00273971818760252	0.00496717213067767	0.0049600168412981
163	12.1735729393678	0.25	-17.9855342286716	-22.8476641458625	-13.1234043114806	0.346583903947379	-14.5881800215114	-17.7155358306907	-11.4608242123321	0.49	0.37	0.7	-19.6191840034085	-16.1557737147892	-12.6923634261699	-34.4497368078984	-28.3682620187343	-22.2867872295701	-35.0959214966685	-28.8922568932077	-22.6991877449684	-17.9855342286716	0.590697741878746	-0.600974412408384	10.023982028796	0.169386966755381	0.192775011835825	0.130927891488639	-0.45321921456285	-0.41230030533863	-0.520510396728407	-0.451028202156104	-0.409928301288692	-0.518459760688316	0.00273971818760252	0.00496717213067767	0.0049600168412981
163	12.1735729393678	0.25	-17.9286600948525	-22.8272400312955	-13.0300801584095	0.283277852089847	-12.2551625434044	-15.2986648797818	-9.21166020702698	0.51	0.29	0.79	-16.612237829017	-13.3074144968916	-10.0025911647662	-28.8007338627105	-23.071142327152	-17.3415507915935	-28.4289163427176	-22.7682491976905	-17.1082892705594	-17.9286600948525	0.610432389005259	0.196122911527634	10.840054932907	0.169386966755381	0.192775011835825	0.130927891488639	-0.45321921456285	-0.41230030533863	-0.520510396728407	-0.451028202156104	-0.409928301288692	-0.518459760688316	0.00273971818760252	0.00496717213067767	0.0049600168412981
163	12.1735729393678	0.25	-17.8177476714288	-22.6971617720682	-12.9383335707895	0.333532440154522	-12.8937554322626	-15.739430815317	-10.0480800492082	0.51	0.33	0.73	-17.11073420196	-14.0171283609457	-10.9235225199314	-29.6870561945294	-24.3196622906843	-18.9522683868391	-29.870949852532	-24.4771031220703	-19.0698868120602	-17.8177476714288	0.607025006902548	0.400246577237603	11.0290478632967	0.169386966755381	0.192775011835825	0.130927891488639	-0.45321921456285	-0.41230030533863	-0.520510396728407	-0.451028202156104	-0.409928301288692	-0.518459760688316	0.00273971818760252	0.00496717213067767	0.0049600168412981
163	12.1735729393678	0.25	-17.7290255268388	-22.5450367691013	-12.9130142845763	0.300634287026726	-12.477660301789	-15.4489947158799	-9.50632588769816	0.43	0.29	0.73	-18.6584448511045	-15.0698308138095	-11.4812167765145	-34.775090066561	-28.086731130062	-21.3983721935629	-34.5143254894349	-27.8848162949218	-21.2414971943532	-17.7290255268388	0.582136134287345	0.627874483462591	12.1313816198299	0.169386966755381	0.192775011835825	0.130927891488639	-0.45321921456285	-0.41230030533863	-0.520510396728407	-0.451028202156104	-0.409928301288692	-0.518459760688316	0.00273971818760252	0.00496717213067767	0.0049600168412981
163	12.1735729393678	0.25	-17.7021184091766	-22.4386631546097	-12.9655736637435	0.322302737717986	-13.3742571645161	-16.4021534805338	-10.3463608484983	0.46	0.31	0.67	-19.0373165653564	-15.5229596997461	-12.0086028341359	-34.4986253895157	-28.1300555033381	-21.7614856171604	-34.7490536242389	-28.3153218232375	-21.9013126192178	-17.7021184091766	0.562963647085419	0.772268873173491	12.4931746152107	0.169386966755381	0.192775011835825	0.130927891488639	-0.45321921456285	-0.41230030533863	-0.520510396728407	-0.451028202156104	-0.409928301288692	-0.518459760688316	0.00273971818760252	0.00496717213067767	0.0049600168412981
163	12.1735729393678	0.25	-17.6316478849315	-22.4218178309238	-12.8414779389391	0.338461680260662	-14.4751453043851	-17.6347383070617	-11.3155523017086	0.51	0.33	0.74	-19.1131025263358	-15.6886329396526	-12.2641633529694	-33.0969336001396	-27.1669992857089	-21.2370649712781	-33.2993620424221	-27.3401559219115	-21.3724844082098	-17.6316478849315	0.630925705871694	1.74699406613033	11.7007909979034	0.169386966755381	0.192775011835825	0.130927891488639	-0.45321921456285	-0.41230030533863	-0.520510396728407	-0.451028202156104	-0.409928301288692	-0.518459760688316	0.00273971818760252	0.00496717213067767	0.0049600168412981
163	12.1735729393678	0.25	-17.5204017817407	-22.2705172152845	-12.7702863481969	0.325621512947117	-14.1527188827675	-17.3326715140245	-10.9727662515106	0.49	0.31	0.75	-19.2436561994934	-15.7131032136441	-12.1825502277949	-33.846198983803	-27.6365786474628	-21.4269583111226	-33.8067882363704	-27.6009053533061	-21.3957359064025	-17.5204017817407	0.617727003383372	0.285803998725852	10.5823214403859	0.169386966755381	0.192775011835825	0.130927891488639	-0.45321921456285	-0.41230030533863	-0.520510396728407	-0.451028202156104	-0.409928301288692	-0.518459760688316	0.00273971818760252	0.00496717213067767	0.0049600168412981
163	12.1735729393678	0.25	-17.5101811582073	-22.3019879955251	-12.7183743208895	0.336371172276441	-13.8326087039756	-16.8661002616895	-10.7991171462616	0.48	0.32	0.76	-18.9454394352895	-15.5379635106578	-12.1304875860261	-33.5793968001792	-27.5398965525822	-21.5003963049851	-33.6117057636607	-27.5600538119933	-21.5197180076868	-17.5101811582073	0.613974389784861	0.283667432508853	10.8317856800483	0.169386966755381	0.192775011835825	0.130927891488639	-0.45321921456285	-0.41230030533863	-0.520510396728407	-0.451028202156104	-0.409928301288692	-0.518459760688316	0.00273971818760252	0.00496717213067767	0.0049600168412981
163	12.1735729393678	0.25	-17.4669283559399	-22.1798354118189	-12.7540213000609	0.330352746694844	-13.7323121647132	-16.7848651688948	-10.6797591605316	0.51	0.36	0.81	-18.3176615403561	-14.9863489440406	-11.6550363477251	-31.8596931853473	-26.0655803839253	-20.2714675825032	-31.9703792562686	-26.1642661990481	-20.3459694549587	-17.4669283559399	0.634656665424935	-1.69894233943378	8.21353386908327	0.169386966755381	0.192775011835825	0.130927891488639	-0.45321921456285	-0.41230030533863	-0.520510396728407	-0.451028202156104	-0.409928301288692	-0.518459760688316	0.00273971818760252	0.00496717213067767	0.0049600168412981
163	12.1735729393678	0.25	-17.4139016152656	-22.093798881162	-12.7340043493693	0.305645407210849	-13.6467652900952	-16.8581837752109	-10.4353468049795	0.49	0.31	0.73	-18.742159987752	-15.1718513567494	-11.6015427257469	-32.9933989624892	-26.7082846982387	-20.4231704339881	-33.0461169478308	-26.756644666255	-20.4599661362574	-17.4139016152656	0.61218820763717	0.78645751951172	11.2249551234151	0.169386966755381	0.192775011835825	0.130927891488639	-0.45321921456285	-0.41230030533863	-0.520510396728407	-0.451028202156104	-0.409928301288692	-0.518459760688316	0.00273971818760252	0.00496717213067767	0.0049600168412981
163	12.1735729393678	0.25	-17.4087699156353	-22.0759290930445	-12.7416107382262	0.287290612358528	-13.0050987355247	-16.2032178670487	-9.80697960400081	0.49	0.32	0.75	-18.0606344344717	-14.4959066756846	-10.9311789168975	-31.8477706096752	-25.561799186041	-19.2758277624067	-31.9019957571655	-25.6056432601752	-19.3130781751043	-17.4087699156353	0.612883285737375	-0.364178751795182	9.81722541319342	0.169386966755381	0.192775011835825	0.130927891488639	-0.45321921456285	-0.41230030533863	-0.520510396728407	-0.451028202156104	-0.409928301288692	-0.518459760688316	0.00273971818760252	0.00496717213067767	0.0049600168412981
163	12.1735729393678	0.25	-17.4019999230241	-22.150568636521	-12.6534312095271	0.364808623837586	-14.3455671931623	-17.30101254937	-11.3901218369545	0.51	0.37	0.75	-18.8728945848851	-15.6489324901852	-12.4249703954852	-32.8164072515639	-27.2105446962773	-21.6046821409908	-33.2718421877577	-27.5820055418848	-21.8997448130013	-17.4019999230241	0.618796236308479	-0.214512242763608	9.69992923974432	0.169386966755381	0.192775011835825	0.130927891488639	-0.45321921456285	-0.41230030533863	-0.520510396728407	-0.451028202156104	-0.409928301288692	-0.518459760688316	0.00273971818760252	0.00496717213067767	0.0049600168412981
163	12.1735729393678	0.25	-17.3215216559069	-22.0336277253945	-12.6094155864193	0.299283781593927	-11.9516134884547	-14.8068460957039	-9.09638088120544	0.51	0.32	0.81	-16.1212526895739	-13.0125605311316	-9.90386837268941	-27.9974172849474	-22.5986214688729	-17.1998256527984	-27.8597716059712	-22.4861206882534	-17.1138635893806	-17.3215216559069	0.627969491857874	0.674639137415718	10.8565411537353	0.169386966755381	0.192775011835825	0.130927891488639	-0.45321921456285	-0.41230030533863	-0.520510396728407	-0.451028202156104	-0.409928301288692	-0.518459760688316	0.00273971818760252	0.00496717213067767	0.0049600168412981
163	12.1735729393678	0.25	-17.3084510967825	-21.9642640699092	-12.6526381236559	0.326282600229304	-13.8372801450049	-16.9416833256727	-10.7328769643372	0.53	0.35	0.74	-18.0155024695099	-14.7143320903585	-11.4131617112071	-30.8235568491878	-25.1754316846058	-19.5273065200238	-31.1574247606734	-25.4560307942979	-19.7413987287429	-17.3084510967825	0.614890230057279	-0.267055117597022	9.91517985202551	0.169386966755381	0.192775011835825	0.130927891488639	-0.45321921456285	-0.41230030533863	-0.520510396728407	-0.451028202156104	-0.409928301288692	-0.518459760688316	0.00273971818760252	0.00496717213067767	0.0049600168412981
163	12.1735729393678	0.25	-17.104284456939	-21.7384967185505	-12.4700721953274	0.313968777118213	-12.8146454855693	-15.7721183448001	-9.8571726263385	0.47	0.31	0.74	-18.0935796424331	-14.7008032538087	-11.3080268651844	-32.5270484942148	-26.4278130580161	-20.3285776218174	-32.4827105047532	-26.3845373679426	-20.2959411032025	-17.104284456939	0.612692964625945	0.252368142160478	11.0721119777092	0.169386966755381	0.192775011835825	0.130927891488639	-0.45321921456285	-0.41230030533863	-0.520510396728407	-0.451028202156104	-0.409928301288692	-0.518459760688316	0.00273971818760252	0.00496717213067767	0.0049600168412981
163	12.1735729393678	0.25	-17.0966319836047	-21.722563036082	-12.4707009311275	0.290853560752101	-12.1058203734935	-15.0571006666055	-9.15454008038142	0.48	0.29	0.7	-17.0439146079034	-13.7032070963072	-10.362499584711	-30.364487453573	-24.4128693156317	-18.4612511776903	-30.2917200620401	-24.3582415385289	-18.4213802089583	-17.0966319836047	0.586371231038133	-0.671443999138789	10.6254471353293	0.169386966755381	0.192775011835825	0.130927891488639	-0.45321921456285	-0.41230030533863	-0.520510396728407	-0.451028202156104	-0.409928301288692	-0.518459760688316	0.00273971818760252	0.00496717213067767	0.0049600168412981
163	12.1735729393678	0.25	-17.0404392811212	-21.646913056995	-12.4339655052474	0.341650596718775	-13.9100557775764	-16.9248068917641	-10.8953046633888	0.53	0.35	0.84	-17.8477177849735	-14.6685720835157	-11.4894263820579	-30.3783020157296	-24.9671312747734	-19.5559605338171	-30.3588855592646	-24.9569486457633	-19.5507059725155	-17.0404392811212	0.654185385204175	-0.645779430146148	8.78991659819659	0.169386966755381	0.192775011835825	0.130927891488639	-0.45321921456285	-0.41230030533863	-0.520510396728407	-0.451028202156104	-0.409928301288692	-0.518459760688316	0.00273971818760252	0.00496717213067767	0.0049600168412981
163	12.1735729393678	0.25	-16.9384203124587	-21.5379812756469	-12.3388593492705	0.304355121406451	-11.8424277567693	-14.6377359318433	-9.04711958169533	0.49	0.32	0.77	-16.2111353711049	-13.1153615819699	-10.0195877928349	-28.466024613152	-23.0299850723717	-17.5939455315914	-28.4246464842043	-22.988934645253	-17.5640717083188	-16.9384203124587	0.61230505073177	0.347364164144263	10.9669978020205	0.169386966755381	0.192775011835825	0.130927891488639	-0.45321921456285	-0.41230030533863	-0.520510396728407	-0.451028202156104	-0.409928301288692	-0.518459760688316	0.00273971818760252	0.00496717213067767	0.0049600168412981
163	12.1735729393678	0.25	-16.8188639531118	-21.3322909101126	-12.305436996111	0.348125221145813	-13.9130576515435	-16.8855612653096	-10.9405540377774	0.53	0.35	0.78	-17.9036274666946	-14.7519053232556	-11.6001831798166	-30.5766255716312	-25.1939718013255	-19.8113180310197	-30.6932352190046	-25.2805955734564	-19.8791067803281	-16.8188639531118	0.634680812858701	0.727987586812028	10.7473080709933	0.169386966755381	0.192775011835825	0.130927891488639	-0.45321921456285	-0.41230030533863	-0.520510396728407	-0.451028202156104	-0.409928301288692	-0.518459760688316	0.00273971818760252	0.00496717213067767	0.0049600168412981
163	12.1735729393678	0.25	-16.8004916677814	-21.3412721604511	-12.2597111751117	0.258812283855697	-10.8067575307896	-13.6620627086147	-7.95145235296446	0.49	0.32	0.83	-15.1520832445127	-11.9853709649962	-8.81865868547975	-26.6311083392037	-21.0653352086059	-15.4995620780081	-26.3545635462625	-20.8496180180554	-15.3395068562871	-16.8004916677814	0.614778466383682	-0.183188582071702	10.001139986251	0.169386966755381	0.192775011835825	0.130927891488639	-0.45321921456285	-0.41230030533863	-0.520510396728407	-0.451028202156104	-0.409928301288692	-0.518459760688316	0.00273971818760252	0.00496717213067767	0.0049600168412981
163	12.1735729393678	0.25	-16.7198312109553	-21.1949156501173	-12.2447467717932	0.331768285947135	-12.753391058998	-15.5792940257931	-9.92748809220292	0.48	0.3	0.73	-17.4730672303032	-14.3036558023287	-11.1342443743542	-30.9380791934367	-25.3262710052782	-19.7144628171197	-30.8051692432763	-25.2248858928685	-19.6321203001874	-16.7198312109553	0.580826898077543	-0.0959981367300941	11.053468736975	0.169386966755381	0.192775011835825	0.130927891488639	-0.45321921456285	-0.41230030533863	-0.520510396728407	-0.451028202156104	-0.409928301288692	-0.518459760688316	0.00273971818760252	0.00496717213067767	0.0049600168412981
163	12.1735729393678	0.25	-16.7113691443474	-21.1937063636709	-12.2290319250238	0.332013202765938	-13.7779166706141	-16.8291490023879	-10.7266843388404	0.52	0.32	0.78	-18.1281218700434	-14.8413774508001	-11.5546330315569	-31.2687913224475	-25.5995595006245	-19.9303276788014	-31.2115876832834	-25.5359081566701	-19.8917617032468	-16.7113691443474	0.625905100295963	0.786360494775477	10.9316663080824	0.169386966755381	0.192775011835825	0.130927891488639	-0.45321921456285	-0.41230030533863	-0.520510396728407	-0.451028202156104	-0.409928301288692	-0.518459760688316	0.00273971818760252	0.00496717213067767	0.0049600168412981
163	12.1735729393678	0.25	-16.6593233036028	-21.167028160648	-12.1516184465577	0.369566200424947	-13.28506919881	-15.994155900866	-10.5759824967539	0.46	0.32	0.72	-18.4560042236583	-15.3299301797823	-12.2038561359064	-33.3115266064042	-27.6692273619839	-22.0269281175637	-33.4946162018434	-27.8161691420479	-22.1456332374172	-16.6593233036028	0.578875999659073	0.325528755017476	11.6708229767834	0.169386966755381	0.192775011835825	0.130927891488639	-0.45321921456285	-0.41230030533863	-0.520510396728407	-0.451028202156104	-0.409928301288692	-0.518459760688316	0.00273971818760252	0.00496717213067767	0.0049600168412981
163	12.1735729393678	0.25	-16.6184167447854	-21.1483893810751	-12.0884441084956	0.298086199599236	-12.3269219138754	-15.2802456916399	-9.37359813611084	0.51	0.35	0.82	-16.4980286618814	-13.309335147612	-10.1206416333426	-28.4991339762757	-22.9908998996547	-17.4826658230337	-28.5467549817199	-23.0276592009524	-17.5097972208211	-16.6184167447854	0.637526587145192	-1.35845945588855	8.22853010953033	0.169386966755381	0.192775011835825	0.130927891488639	-0.45321921456285	-0.41230030533863	-0.520510396728407	-0.451028202156104	-0.409928301288692	-0.518459760688316	0.00273971818760252	0.00496717213067767	0.0049600168412981
163	12.1735729393678	0.25	-16.5961856487546	-21.0902592835192	-12.10211201399	0.378954682768399	-15.3019822121465	-18.3604306351105	-12.2435337891825	0.5	0.33	0.76	-20.2333168772634	-16.8628863397432	-13.4924558022231	-35.41400682977	-29.5148035108553	-23.6156001919406	-35.5010832380351	-29.5861699168655	-23.6727959121127	-16.5961856487546	0.632932341758053	0.403895560965809	10.722375661439	0.169386966755381	0.192775011835825	0.130927891488639	-0.45321921456285	-0.41230030533863	-0.520510396728407	-0.451028202156104	-0.409928301288692	-0.518459760688316	0.00273971818760252	0.00496717213067767	0.0049600168412981
163	12.1735729393678	0.25	-16.5112278774719	-20.9716073212215	-12.0508484337223	0.365520619903799	-15.4808366215798	-18.6652739366582	-12.2963993065014	0.52	0.36	0.78	-19.9340778179168	-16.5331729364525	-13.1322680549881	-34.1982491748026	-28.363768462001	-22.5292877491995	-34.4938244459779	-28.6030629362105	-22.7183362442118	-16.5112278774719	0.646748731704381	-0.113933085895717	9.52750789742468	0.169386966755381	0.192775011835825	0.130927891488639	-0.45321921456285	-0.41230030533863	-0.520510396728407	-0.451028202156104	-0.409928301288692	-0.518459760688316	0.00273971818760252	0.00496717213067767	0.0049600168412981
163	12.1735729393678	0.25	-16.5050814726367	-20.9636308756142	-12.0465320696592	0.284179413105597	-12.2032286446788	-15.2271186930651	-9.1793385962925	0.47	0.32	0.75	-17.4081262514275	-13.9511190004945	-10.4941117495615	-31.2214235180577	-25.0212911242841	-18.8211587305105	-31.1922223231257	-24.994911124514	-18.7990969572033	-16.5050814726367	0.607642283006309	-0.923263642410612	9.83357946239338	0.169386966755381	0.192775011835825	0.130927891488639	-0.45321921456285	-0.41230030533863	-0.520510396728407	-0.451028202156104	-0.409928301288692	-0.518459760688316	0.00273971818760252	0.00496717213067767	0.0049600168412981
163	12.1735729393678	0.25	-16.428615968009	-20.9092778222708	-11.9479541137471	0.35271399579225	-14.2133218479302	-17.2195214554901	-11.2071222403702	0.49	0.34	0.8	-19.0336156341411	-15.7107098264679	-12.3878040187946	-33.3800087805515	-27.5524967003916	-21.7249846202317	-33.421869971295	-27.5948008700821	-21.7581940744494	-16.428615968009	0.633911324851453	0.837508308354501	10.544498611467	0.169386966755381	0.192775011835825	0.130927891488639	-0.45321921456285	-0.41230030533863	-0.520510396728407	-0.451028202156104	-0.409928301288692	-0.518459760688316	0.00273971818760252	0.00496717213067767	0.0049600168412981
163	12.1735729393678	0.25	-16.4224882755004	-20.8094857546414	-12.0354907963593	0.335702530382137	-13.5605579196013	-16.5388481111451	-10.5822677280576	0.53	0.35	0.83	-17.5467176131628	-14.3869318403039	-11.227146067445	-29.9784648100122	-24.579989226877	-19.1815136437418	-30.0222633206746	-24.6082894211864	-19.2040167417252	-16.4224882755004	0.660473082251107	1.37499307495264	10.7103996056935	0.169386966755381	0.192775011835825	0.130927891488639	-0.45321921456285	-0.41230030533863	-0.520510396728407	-0.451028202156104	-0.409928301288692	-0.518459760688316	0.00273971818760252	0.00496717213067767	0.0049600168412981
163	12.1735729393678	0.25	-16.3476566629477	-20.7171704751992	-11.9781428506962	0.307077397096288	-12.8113292162126	-15.8160082859848	-9.80665014644039	0.5	0.33	0.77	-17.3110925183388	-14.0223817119064	-10.733670905474	-30.1659844904957	-24.4351388448226	-18.7042931991496	-30.1809802240426	-24.4523799790072	-18.7181614642458	-16.3476566629477	0.636783000784293	-0.133807927939227	9.90702408268156	0.169386966755381	0.192775011835825	0.130927891488639	-0.45321921456285	-0.41230030533863	-0.520510396728407	-0.451028202156104	-0.409928301288692	-0.518459760688316	0.00273971818760252	0.00496717213067767	0.0049600168412981
163	12.1735729393678	0.25	-15.5993847248264	-19.7926202532713	-11.4061491963815	0.359626691996987	-14.1057856414645	-17.0446083900662	-11.1669628928627	0.53	0.3	0.86	-18.0006148583747	-14.8969579585517	-11.7933010587287	-30.6665554861971	-25.3790435163346	-20.0915315464721	-30.092924669897	-24.8926897110978	-19.7113068284392	-15.5993847248264	0.649294083279406	-0.34422562691519	9.81700513130822	0.169386966755381	0.192775011835825	0.130927891488639	-0.45321921456285	-0.41230030533863	-0.520510396728407	-0.451028202156104	-0.409928301288692	-0.518459760688316	0.00273971818760252	0.00496717213067767	0.0049600168412981
163	12.1735729393678	0.25	-15.3626779288011	-19.5407569727131	-11.1845988848891	0.311979024806758	-13.133222608318	-16.1782759745636	-10.0881692420725	0.45	0.3	0.83	-18.9738681616147	-15.402632190176	-11.8313962187372	-34.6329384954706	-28.1143733458578	-21.5958081962449	-34.0557838572069	-27.6410909455534	-21.233060556602	-15.3626779288011	0.629924253450393	-0.270718323280458	10.3576308785783	0.169386966755381	0.192775011835825	0.130927891488639	-0.45321921456285	-0.41230030533863	-0.520510396728407	-0.451028202156104	-0.409928301288692	-0.518459760688316	0.00273971818760252	0.00496717213067767	0.0049600168412981
163	12.1735729393678	0.25	-15.2149515183594	-19.3773007661086	-11.0526022706101	0.291209613539421	-11.7530099138885	-14.615807347764	-8.89021248001299	0.51	0.33	0.83	-15.7780390272721	-12.6875953340763	-9.59715164088055	-27.2525550437413	-21.9145984882514	-16.5766419327616	-27.0563833569217	-21.7542751808064	-16.4616928760642	-15.2149515183594	0.630780039620872	0.00381770199758122	10.1592802018747	0.169386966755381	0.192775011835825	0.130927891488639	-0.45321921456285	-0.41230030533863	-0.520510396728407	-0.451028202156104	-0.409928301288692	-0.518459760688316	0.00273971818760252	0.00496717213067767	0.0049600168412981
163	12.1735729393678	0.25	-15.1169640779274	-19.2223086816525	-11.0116194742022	0.301032156209419	-11.8954843725894	-14.7255059436993	-9.06546280147936	0.51	0.36	0.78	-15.8957737312938	-12.8408442286309	-9.78591472596802	-27.4551583468152	-22.178688345934	-16.9022183450528	-27.6296801522762	-22.3188218939929	-17.0099081504623	-15.1169640779274	0.646409147694672	0.389689660050008	10.0320693529737	0.169386966755381	0.192775011835825	0.130927891488639	-0.45321921456285	-0.41230030533863	-0.520510396728407	-0.451028202156104	-0.409928301288692	-0.518459760688316	0.00273971818760252	0.00496717213067767	0.0049600168412981
163	12.1735729393678	0.25	-14.97078544679	-19.0297271206528	-10.9118437729271	0.398949080996645	-13.704019918901	-16.3302353027502	-11.0778045350517	0.45	0.29	0.76	-19.178524353991	-16.0942494023927	-13.0099744507944	-35.0402702102348	-29.4051219729736	-23.7699737357124	-34.6323115649078	-29.0606409167824	-23.4975581874152	-14.97078544679	0.607409491846873	0.893172111048771	12.2450999803215	0.169386966755381	0.192775011835825	0.130927891488639	-0.45321921456285	-0.41230030533863	-0.520510396728407	-0.451028202156104	-0.409928301288692	-0.518459760688316	0.00273971818760252	0.00496717213067767	0.0049600168412981
163	12.1735729393678	0.25	-14.7727985779428	-18.7230575541276	-10.8225396017581	0.38245921439267	-14.672997821821	-17.5840136930514	-11.7619819505907	0.5	0.34	0.82	-19.3672256243312	-16.1610008022698	-12.9547759802085	-33.8861913467776	-28.2763662779426	-22.6665412091075	-33.8579798437195	-28.2554618673979	-22.6528394487492	-14.7727985779428	0.668642019129463	1.19497500708321	10.6581083992689	0.169386966755381	0.192775011835825	0.130927891488639	-0.45321921456285	-0.41230030533863	-0.520510396728407	-0.451028202156104	-0.409928301288692	-0.518459760688316	0.00273971818760252	0.00496717213067767	0.0049600168412981
163	12.1735729393678	0.25	-14.6489850193813	-18.6494580586829	-10.6485119800798	0.344255652413844	-14.6285554506248	-17.7807545585079	-11.4763563427416	0.5	0.32	0.76	-19.5648864711816	-16.0963937546684	-12.6279010381552	-34.2104232098048	-28.145547550709	-22.0806718916132	-34.1474292399026	-28.0933908119498	-22.0455678872609	-14.6489850193813	0.636577097002043	0.5304646121885	10.7447032259355	0.169386966755381	0.192775011835825	0.130927891488639	-0.45321921456285	-0.41230030533863	-0.520510396728407	-0.451028202156104	-0.409928301288692	-0.518459760688316	0.00273971818760252	0.00496717213067767	0.0049600168412981
163	12.1735729393678	0.25	-13.5786236555845	-17.2385500899048	-9.91869722126423	0.417220954575163	-13.8586568989273	-16.4159205889125	-11.3013932089421	0.49	0.31	0.7	-18.273552014291	-15.4269074535976	-12.5802628929043	-32.1952026032217	-27.1798504538855	-22.1644983045492	-32.3405481422881	-27.2939177287575	-22.2590681225335	-13.5786236555845	0.623869089055358	-1.60559981145454	9.40527268035766	0.169386966755381	0.192775011835825	0.130927891488639	-0.45321921456285	-0.41230030533863	-0.520510396728407	-0.451028202156104	-0.409928301288692	-0.518459760688316	0.00273971818760252	0.00496717213067767	0.0049600168412981
163	12.1735729393678	0.25	-12.2157594520325	-15.4981843203199	-8.93333458374512	0.277352848934596	-10.7090636271653	-13.4079449772637	-8.0101822770669	0.52	0.33	0.93	-14.3176241040708	-11.4356337067563	-8.55364330944168	-24.5609639857457	-19.6170946788554	-14.6732253719651	-24.0793066749602	-19.2350561658166	-14.3870859748651	-12.2157594520325	0.73355090323395	0.685179336533111	9.70864765688712	0.169386966755381	0.192775011835825	0.130927891488639	-0.45321921456285	-0.41230030533863	-0.520510396728407	-0.451028202156104	-0.409928301288692	-0.518459760688316	0.00273971818760252	0.00496717213067767	0.0049600168412981
163	12.1735729393678	0.25	-12.1831349728692	-15.4345836677095	-8.93168627802884	0.425261748063597	-13.9718372329196	-16.507817503505	-11.4358569623341	0.54	0.32	0.76	-17.2808864560312	-14.6261450220762	-11.9714035881212	-29.2810971617553	-24.7828474877726	-20.2845978137899	-29.3090616298663	-24.8086601213375	-20.3066005582367	-12.1831349728692	0.684045964301805	-0.258337199109187	9.51472000487423	0.169386966755381	0.192775011835825	0.130927891488639	-0.45321921456285	-0.41230030533863	-0.520510396728407	-0.451028202156104	-0.409928301288692	-0.518459760688316	0.00273971818760252	0.00496717213067767	0.0049600168412981
163	12.1735729393678	0.25	-12.1548216753888	-15.4826679997339	-8.82697535104379	0.407146496622618	-15.6803052782632	-18.6344945688823	-12.7261159876441	0.53	0.31	0.77	-19.7169164242719	-16.591127145185	-13.4653378660981	-33.6299090678806	-28.2984461271723	-22.9669831864639	-33.4793319939239	-28.1760287696824	-22.8649952312791	-12.1548216753888	0.622963591308081	-0.0927899237040451	10.3928410627336	0.169386966755381	0.192775011835825	0.130927891488639	-0.45321921456285	-0.41230030533863	-0.520510396728407	-0.451028202156104	-0.409928301288692	-0.518459760688316	0.00273971818760252	0.00496717213067767	0.0049600168412981
163	12.1735729393678	0.26	-25.3577563939909	-31.9913927875447	-18.724120000437	0.323851966431056	-16.3332276612295	-20.01795284421	-12.6485024782491	0.48	0.35	0.7	-22.6713982322575	-18.4982506257109	-14.3251030191643	-40.4044887989996	-32.9671929605199	-25.5298971220402	-40.9923854320013	-33.4372887682301	-25.897303359811	-25.3577563939909	0.564099371248327	-1.08582029880338	9.66557621292273	0.169386966755381	0.192775011835825	0.130927891488639	-0.45321921456285	-0.41230030533863	-0.520510396728407	-0.451028202156104	-0.409928301288692	-0.518459760688316	0.00273971818760252	0.00496717213067767	0.0049600168412981
163	12.1735729393678	0.26	-24.2488584341706	-30.6839751518647	-17.8137417164764	0.289688249304361	-13.6335898287854	-16.9667389624801	-10.3004406950908	0.53	0.36	0.77	-17.9613866413347	-14.4328370210505	-10.9042874007663	-30.6452526280468	-24.624932667039	-18.6046127060311	-30.9481124438121	-24.8699617748999	-18.7908316311554	-24.2488584341706	0.578937221394313	-0.393561341111324	10.0558714753305	0.169386966755381	0.192775011835825	0.130927891488639	-0.45321921456285	-0.41230030533863	-0.520510396728407	-0.451028202156104	-0.409928301288692	-0.518459760688316	0.00273971818760252	0.00496717213067767	0.0049600168412981
163	12.1735729393678	0.26	-23.8597068659755	-30.1208413650048	-17.5985723669461	0.333758741724722	-15.1020161471697	-18.433362816494	-11.7706694778454	0.48	0.32	0.73	-20.790703240612	-17.0333291421893	-13.2759550437666	-36.9504419699171	-30.2726190999414	-23.5947962299657	-37.0861631260739	-30.3902318114601	-23.6905355725732	-23.8597068659755	0.564067146060967	-0.505436106596071	10.6121740135881	0.169386966755381	0.192775011835825	0.130927891488639	-0.45321921456285	-0.41230030533863	-0.520510396728407	-0.451028202156104	-0.409928301288692	-0.518459760688316	0.00273971818760252	0.00496717213067767	0.0049600168412981
163	12.1735729393678	0.26	-23.3620789120328	-29.4643739616785	-17.2597838623872	0.302637318031103	-14.8972073880013	-18.4278880354171	-11.3665267405856	0.49	0.34	0.76	-20.5624975160714	-16.6228375885205	-12.6831776609696	-36.2853039546102	-29.3332419379581	-22.381179921306	-36.423927236931	-29.4496906316066	-22.4679473884642	-23.3620789120328	0.583196532986854	-1.20145519799222	9.185982796989	0.169386966755381	0.192775011835825	0.130927891488639	-0.45321921456285	-0.41230030533863	-0.520510396728407	-0.451028202156104	-0.409928301288692	-0.518459760688316	0.00273971818760252	0.00496717213067767	0.0049600168412981
163	12.1735729393678	0.26	-22.7088078580912	-28.7681942581069	-16.6494214580755	0.295925354858766	-13.4043417225717	-16.6324583473527	-10.1762250977908	0.48	0.31	0.74	-18.7285825397854	-15.09363890171	-11.4586952636346	-33.2489243890066	-26.7957950118138	-20.3426656346211	-33.2519602704995	-26.7968423008717	-20.3474922721383	-22.7088078580912	0.564028111094664	-1.81201770497801	9.58939782524645	0.169386966755381	0.192775011835825	0.130927891488639	-0.45321921456285	-0.41230030533863	-0.520510396728407	-0.451028202156104	-0.409928301288692	-0.518459760688316	0.00273971818760252	0.00496717213067767	0.0049600168412981
163	12.1735729393678	0.26	-22.3670383354485	-28.3200997141312	-16.4139769567658	0.327393095984044	-14.3430349305835	-17.5527938888698	-11.1332759722972	0.5	0.31	0.79	-19.3463643203527	-15.8086274460596	-12.2708905717664	-33.8650828134661	-27.6724075264535	-21.479732239441	-33.593171153324	-27.4577318502598	-21.3077087362977	-22.3670383354485	0.587749976643672	-0.387724211532655	10.8134329947363	0.169386966755381	0.192775011835825	0.130927891488639	-0.45321921456285	-0.41230030533863	-0.520510396728407	-0.451028202156104	-0.409928301288692	-0.518459760688316	0.00273971818760252	0.00496717213067767	0.0049600168412981
163	12.1735729393678	0.26	-22.3404059135161	-28.2859428113212	-16.394869015711	0.320687181694664	-13.9894330159903	-17.1683536038427	-10.8105124281378	0.49	0.3	0.7	-19.118307383804	-15.5783301472178	-12.0383529106316	-33.6918537624609	-27.4534147111806	-21.2149756599003	-33.7476465655396	-27.5060102561667	-21.258423521966	-22.3404059135161	0.548893225451095	0.358967768711246	12.1217722142067	0.169386966755381	0.192775011835825	0.130927891488639	-0.45321921456285	-0.41230030533863	-0.520510396728407	-0.451028202156104	-0.409928301288692	-0.518459760688316	0.00273971818760252	0.00496717213067767	0.0049600168412981
163	12.1735729393678	0.26	-22.3178326773584	-28.2439552534098	-16.391710101307	0.301886791532513	-14.8226313996876	-18.341893740158	-11.3033690592172	0.5	0.33	0.78	-20.099431924486	-16.2429504270589	-12.3864689296319	-35.0515610601874	-28.3262119462221	-21.6008628322568	-35.0861916029222	-28.3515659015534	-21.6227652673348	-22.3178326773584	0.590595634217827	-0.819635533907777	9.3748346821459	0.169386966755381	0.192775011835825	0.130927891488639	-0.45321921456285	-0.41230030533863	-0.520510396728407	-0.451028202156104	-0.409928301288692	-0.518459760688316	0.00273971818760252	0.00496717213067767	0.0049600168412981
163	12.1735729393678	0.26	-21.9538642669655	-27.7586306094221	-16.1490979245088	0.329548481091008	-14.9407440212339	-18.2679655615406	-11.6135224809273	0.48	0.31	0.69	-20.6868802119777	-16.9190915542225	-13.1513028964673	-36.8646569676964	-30.1503416639078	-23.4360263601192	-37.0474229608689	-30.2981269963785	-23.5396428326732	-21.9538642669655	0.560585928460042	2.50385854129687	14.0136911660967	0.169386966755381	0.192775011835825	0.130927891488639	-0.45321921456285	-0.41230030533863	-0.520510396728407	-0.451028202156104	-0.409928301288692	-0.518459760688316	0.00273971818760252	0.00496717213067767	0.0049600168412981
163	12.1735729393678	0.26	-21.675662322255	-27.395969039133	-15.955355605377	0.357082203761321	-15.0914655658207	-18.2530916005352	-11.9298395311062	0.48	0.3	0.8	-20.5924388682445	-17.0256134630512	-13.4587880578579	-36.6040832015122	-30.2638738298919	-23.9236644582716	-36.1454586465694	-29.887367040375	-23.6262318034074	-21.675662322255	0.590776724674988	0.831408682581954	11.7700789968289	0.169386966755381	0.192775011835825	0.130927891488639	-0.45321921456285	-0.41230030533863	-0.520510396728407	-0.451028202156104	-0.409928301288692	-0.518459760688316	0.00273971818760252	0.00496717213067767	0.0049600168412981
163	12.1735729393678	0.26	-21.4089383695311	-27.0475716988071	-15.7703050402551	0.315110524419229	-13.3592916005218	-16.4343097480647	-10.2842734529789	0.51	0.34	0.74	-17.8846055999858	-14.5382230853153	-11.1918405706447	-31.0502425283306	-25.2404421336734	-19.4306417390163	-31.2529554339938	-25.4019369633659	-19.5544024644248	-21.4089383695311	0.578581339684512	-1.46642160755738	9.21708174224142	0.169386966755381	0.192775011835825	0.130927891488639	-0.45321921456285	-0.41230030533863	-0.520510396728407	-0.451028202156104	-0.409928301288692	-0.518459760688316	0.00273971818760252	0.00496717213067767	0.0049600168412981
163	12.1735729393678	0.26	-21.0351288920406	-26.5265625223416	-15.5436952617397	0.31456444645027	-13.951581651383	-17.1669993869883	-10.7361639157778	0.53	0.33	0.77	-18.1677465172774	-14.7648865852202	-11.3620266531629	-30.9913647431488	-25.1866121711144	-19.3818595990801	-30.9996081208446	-25.1943847476753	-19.3863967139875	-21.0351288920406	0.597195732551612	-1.18085798524228	9.04411189955211	0.169386966755381	0.192775011835825	0.130927891488639	-0.45321921456285	-0.41230030533863	-0.520510396728407	-0.451028202156104	-0.409928301288692	-0.518459760688316	0.00273971818760252	0.00496717213067767	0.0049600168412981
163	12.1735729393678	0.26	-21.0093553109445	-26.6057882325646	-15.4129223893245	0.278166199243826	-12.6608411564426	-15.8451446308655	-9.47653768201975	0.48	0.33	0.74	-17.9122054812897	-14.3124972124525	-10.7127889436154	-31.8830827640833	-25.4757312639135	-19.0683797637438	-32.0411188952744	-25.6090699517231	-19.1639011807303	-21.0093553109445	0.566988580545086	-2.38669131456635	8.65369736529277	0.169386966755381	0.192775011835825	0.130927891488639	-0.45321921456285	-0.41230030533863	-0.520510396728407	-0.451028202156104	-0.409928301288692	-0.518459760688316	0.00273971818760252	0.00496717213067767	0.0049600168412981
163	12.1735729393678	0.26	-20.8193406471427	-26.3122640090896	-15.3264172851957	0.285522062685744	-12.8739866659381	-16.0535910827166	-9.69438224915953	0.48	0.28	0.71	-18.071883457743	-14.492532260514	-10.913181063285	-32.0773125985029	-25.7240197875012	-19.3707269764994	-31.8111049449302	-25.5070239308514	-19.2103706056767	-20.8193406471427	0.554929224047153	-0.794658455992095	10.9804630585466	0.169386966755381	0.192775011835825	0.130927891488639	-0.45321921456285	-0.41230030533863	-0.520510396728407	-0.451028202156104	-0.409928301288692	-0.518459760688316	0.00273971818760252	0.00496717213067767	0.0049600168412981
163	12.1735729393678	0.26	-20.7761932575144	-26.2775449302294	-15.2748415847994	0.302632171025478	-14.059852853784	-17.3921187212569	-10.7275869863111	0.48	0.35	0.78	-19.5961457629899	-15.8415964348379	-12.0870471066859	-34.8035205043348	-28.1352942057906	-21.4670679072464	-34.942770060247	-28.2560008022978	-21.5612874203349	-20.7761932575144	0.604662697237487	-0.379174643194833	9.99077803663381	0.169386966755381	0.192775011835825	0.130927891488639	-0.45321921456285	-0.41230030533863	-0.520510396728407	-0.451028202156104	-0.409928301288692	-0.518459760688316	0.00273971818760252	0.00496717213067767	0.0049600168412981
163	12.1735729393678	0.26	-20.6358938019483	-26.0930831795691	-15.1787044243275	0.293617132208556	-12.5338287974017	-15.5691076934868	-9.4985499013166	0.45	0.3	0.7	-18.3136493889585	-14.7433077486433	-11.1729661083281	-33.4972542861938	-26.9667895342405	-20.4363247822873	-33.5864691107301	-27.0318152747943	-20.4819048694564	-20.6358938019483	0.545037534802433	0.583883078151332	12.3471968734144	0.169386966755381	0.192775011835825	0.130927891488639	-0.45321921456285	-0.41230030533863	-0.520510396728407	-0.451028202156104	-0.409928301288692	-0.518459760688316	0.00273971818760252	0.00496717213067767	0.0049600168412981
163	12.1735729393678	0.26	-20.5912243909944	-25.9985235753382	-15.1839252066506	0.323376214090287	-13.7542887956886	-16.8605873511352	-10.647990240242	0.45	0.29	0.67	-19.8576666205776	-16.1992032554869	-12.5407398903962	-36.3533400896651	-29.6558078237692	-22.9582755578732	-36.4164554694236	-29.7067317056866	-23.0024120926521	-20.5912243909944	0.545942229964894	0.507925922089346	12.644941370797	0.169386966755381	0.192775011835825	0.130927891488639	-0.45321921456285	-0.41230030533863	-0.520510396728407	-0.451028202156104	-0.409928301288692	-0.518459760688316	0.00273971818760252	0.00496717213067767	0.0049600168412981
163	12.1735729393678	0.26	-20.5237747771705	-25.9430264401456	-15.1045231141953	0.335363028375725	-14.7415412963135	-17.9816755961166	-11.5014069965103	0.54	0.35	0.81	-18.848044922947	-15.4517987548613	-12.0555525867756	-31.9617907904061	-26.2025669589244	-20.4433431274427	-31.9816944631615	-26.2226533393827	-20.4596567926363	-20.5237747771705	0.630100620799137	0.57671944213212	10.4025030847022	0.169386966755381	0.192775011835825	0.130927891488639	-0.45321921456285	-0.41230030533863	-0.520510396728407	-0.451028202156104	-0.409928301288692	-0.518459760688316	0.00273971818760252	0.00496717213067767	0.0049600168412981
163	12.1735729393678	0.26	-20.4984958860502	-25.9339211041359	-15.0630706679646	0.307498563767151	-12.8421941492695	-15.851133861886	-9.83325443665306	0.52	0.35	0.72	-16.9932564719464	-13.7675134626048	-10.5417704532632	-29.2229750322991	-23.6757270649526	-18.1284790976061	-29.5609018313458	-23.9529533634395	-18.3379654271926	-20.4984958860502	0.58726130374951	-0.0972745190430607	10.5873507901644	0.169386966755381	0.192775011835825	0.130927891488639	-0.45321921456285	-0.41230030533863	-0.520510396728407	-0.451028202156104	-0.409928301288692	-0.518459760688316	0.00273971818760252	0.00496717213067767	0.0049600168412981
163	12.1735729393678	0.26	-20.4903732818431	-25.9342586734362	-15.0464878902501	0.341497085930657	-14.0049303540894	-17.0412798876988	-10.96858082048	0.45	0.29	0.69	-19.9715773068556	-16.4131186792916	-12.8546600517276	-36.4356867402339	-29.9437165848522	-23.4517464294705	-36.4233997497772	-29.9327622000332	-23.4539263806799	-20.4903732818431	0.545425928920027	0.475012884296552	12.3989380528752	0.169386966755381	0.192775011835825	0.130927891488639	-0.45321921456285	-0.41230030533863	-0.520510396728407	-0.451028202156104	-0.409928301288692	-0.518459760688316	0.00273971818760252	0.00496717213067767	0.0049600168412981
163	12.1735729393678	0.26	-20.3743249014704	-25.7107306501208	-15.0379191528199	0.315829618299522	-13.7254557464651	-16.8795011608273	-10.571410332103	0.48	0.29	0.75	-18.9041506963223	-15.3717862473942	-11.8394217984661	-33.4401203150321	-27.1916146790885	-20.9431090431449	-33.0796180342655	-26.902591339208	-20.7145168361129	-20.3743249014704	0.572349611650826	1.14307553686643	12.4033810831571	0.169386966755381	0.192775011835825	0.130927891488639	-0.45321921456285	-0.41230030533863	-0.520510396728407	-0.451028202156104	-0.409928301288692	-0.518459760688316	0.00273971818760252	0.00496717213067767	0.0049600168412981
163	12.1735729393678	0.26	-20.2729483124773	-25.5897596117539	-14.9561370132008	0.367747971493105	-14.197181917434	-17.1035966185021	-11.2907672163658	0.5	0.33	0.78	-18.8545744289411	-15.6506160145233	-12.4466576001055	-33.0079886893068	-27.398940152959	-21.7898916166113	-32.9696525892955	-27.3699857415055	-21.7681350520151	-20.2729483124773	0.595315531659149	-1.44780774964283	9.3006796128602	0.169386966755381	0.192775011835825	0.130927891488639	-0.45321921456285	-0.41230030533863	-0.520510396728407	-0.451028202156104	-0.409928301288692	-0.518459760688316	0.00273971818760252	0.00496717213067767	0.0049600168412981
163	12.1735729393678	0.26	-20.2287099146548	-25.6237296389062	-14.8336901904035	0.32621632813844	-14.3031597240549	-17.512567079582	-11.0937523685279	0.54	0.34	0.78	-18.3593159920257	-14.9947308047432	-11.6301456174607	-31.1361281845545	-25.4300247695589	-19.7239213545633	-31.24311706715	-25.5177863449957	-19.7936862287736	-20.2287099146548	0.607254377476918	-0.416156397309399	9.41633145567911	0.169386966755381	0.192775011835825	0.130927891488639	-0.45321921456285	-0.41230030533863	-0.520510396728407	-0.451028202156104	-0.409928301288692	-0.518459760688316	0.00273971818760252	0.00496717213067767	0.0049600168412981
163	12.1735729393678	0.26	-20.1149776679967	-25.3599842984124	-14.869971037581	0.295351618454445	-13.2369628798686	-16.4291648727368	-10.0447608870005	0.43	0.31	0.73	-19.6384924451391	-15.8227151243861	-12.0069378036333	-36.3313262141002	-29.2721157890682	-22.2129053640361	-36.3823371694943	-29.3106562798854	-22.2502169775372	-20.1149776679967	0.574163433458159	0.645590399726898	11.977986299204	0.169386966755381	0.192775011835825	0.130927891488639	-0.45321921456285	-0.41230030533863	-0.520510396728407	-0.451028202156104	-0.409928301288692	-0.518459760688316	0.00273971818760252	0.00496717213067767	0.0049600168412981
163	12.1735729393678	0.26	-20.0154359583499	-25.2932429945867	-14.737628922113	0.333841143570525	-14.8262511868337	-18.0961611051328	-11.5563412685347	0.48	0.3	0.73	-20.2507888463993	-16.5915456004139	-12.9323023544285	-35.803553186889	-29.333982486452	-22.8644117860149	-35.7293977623421	-29.269877835325	-22.8204601353398	-20.0154359583499	0.569272176033834	-1.47910351296916	9.79211111126644	0.169386966755381	0.192775011835825	0.130927891488639	-0.45321921456285	-0.41230030533863	-0.520510396728407	-0.451028202156104	-0.409928301288692	-0.518459760688316	0.00273971818760252	0.00496717213067767	0.0049600168412981
163	12.1735729393678	0.26	-20.0151225881121	-25.351145070842	-14.6791001053822	0.31794555216231	-13.7718937198666	-16.921180932825	-10.6226065069083	0.48	0.32	0.7	-18.9719595382972	-15.4409914684021	-11.9100233985071	-33.5848657971982	-27.334215276769	-21.0835647563399	-33.8085398493649	-27.5142455029485	-21.21940831301	-20.0151225881121	0.571171514371707	-1.14976155732276	9.85891845440154	0.169386966755381	0.192775011835825	0.130927891488639	-0.45321921456285	-0.41230030533863	-0.520510396728407	-0.451028202156104	-0.409928301288692	-0.518459760688316	0.00273971818760252	0.00496717213067767	0.0049600168412981
163	12.1735729393678	0.26	-19.7731262674525	-25.0065086093569	-14.5397439255481	0.29496861188345	-14.0431836507966	-17.4329312426769	-10.6534360589163	0.54	0.34	0.8	-18.2530381390478	-14.7038248016564	-11.1546114642649	-30.9321912835739	-24.9175790846575	-18.902966885741	-30.9161332857601	-24.9054052707693	-18.8952118365964	-19.7731262674525	0.613004285753995	0.653440103692322	10.5023000893459	0.169386966755381	0.192775011835825	0.130927891488639	-0.45321921456285	-0.41230030533863	-0.520510396728407	-0.451028202156104	-0.409928301288692	-0.518459760688316	0.00273971818760252	0.00496717213067767	0.0049600168412981
163	12.1735729393678	0.26	-19.5926509723941	-24.716154235659	-14.4691477091292	0.321216468806591	-13.3014691584	-16.3203906559179	-10.2825476608822	0.53	0.34	0.84	-17.2779655855102	-14.0819133071564	-10.8858610288026	-29.4800844842895	-24.0269024695567	-18.573720454824	-29.3695890719382	-23.9349925203538	-18.5067414919537	-19.5926509723941	0.625854708379291	0.582134582148754	10.3099374242486	0.169386966755381	0.192775011835825	0.130927891488639	-0.45321921456285	-0.41230030533863	-0.520510396728407	-0.451028202156104	-0.409928301288692	-0.518459760688316	0.00273971818760252	0.00496717213067767	0.0049600168412981
163	12.1735729393678	0.26	-19.4861501708115	-24.5696961589633	-14.4026041826598	0.269144000752127	-12.6962637282502	-15.9627809544538	-9.42974650204656	0.52	0.34	0.71	-17.1528802724061	-13.6428290445723	-10.1327778167385	-29.5408806847964	-23.4958315226584	-17.4507823605204	-29.826693955519	-23.7283685437934	-17.6245616964999	-19.4861501708115	0.591270376785269	-0.401908879199667	9.97671420936841	0.169386966755381	0.192775011835825	0.130927891488639	-0.45321921456285	-0.41230030533863	-0.520510396728407	-0.451028202156104	-0.409928301288692	-0.518459760688316	0.00273971818760252	0.00496717213067767	0.0049600168412981
163	12.1735729393678	0.26	-19.1956540828047	-24.2807518437562	-14.1105563218532	0.353079559633462	-14.4943372277083	-17.5575204289095	-11.431154026507	0.45	0.31	0.74	-20.4908428229073	-16.9158957927883	-13.3409487626692	-37.2744988612054	-30.7713813391641	-24.2682638171229	-37.2434810350877	-30.7336995626023	-24.243984156923	-19.1956540828047	0.583201323684859	0.370482678242261	11.8137434819517	0.169386966755381	0.192775011835825	0.130927891488639	-0.45321921456285	-0.41230030533863	-0.520510396728407	-0.451028202156104	-0.409928301288692	-0.518459760688316	0.00273971818760252	0.00496717213067767	0.0049600168412981
163	12.1735729393678	0.26	-19.1765805899726	-24.1909038872615	-14.1622572926838	0.309334651201302	-12.5380457738308	-15.4631063234095	-9.61298522425218	0.49	0.31	0.79	-17.1701841656124	-13.9222062185295	-10.6742282714465	-30.2018870483481	-24.4887821598295	-18.7756772713109	-29.9452993701544	-24.279626395825	-18.6132798817144	-19.1765805899726	0.601309830575578	-0.0239939259230966	10.5843559226066	0.169386966755381	0.192775011835825	0.130927891488639	-0.45321921456285	-0.41230030533863	-0.520510396728407	-0.451028202156104	-0.409928301288692	-0.518459760688316	0.00273971818760252	0.00496717213067767	0.0049600168412981
163	12.1735729393678	0.26	-19.0523532010644	-24.0160182517869	-14.0886881503418	0.313603429761241	-13.4424865827594	-16.5474910098253	-10.3374821556935	0.54	0.38	0.78	-17.2735917312765	-14.0323403074143	-10.7910888835522	-29.2182095940573	-23.7356460992882	-18.2530826045192	-29.5733128803532	-24.0217027425153	-18.4773305486848	-19.0523532010644	0.643307115850947	1.4038591447439	10.8026375556332	0.169386966755381	0.192775011835825	0.130927891488639	-0.45321921456285	-0.41230030533863	-0.520510396728407	-0.451028202156104	-0.409928301288692	-0.518459760688316	0.00273971818760252	0.00496717213067767	0.0049600168412981
163	12.1735729393678	0.26	-19.0321889551462	-24.1021414331624	-13.9622364771301	0.352403176663601	-13.4313361524225	-16.2740760683691	-10.5885962364758	0.52	0.32	0.77	-17.4124086417432	-14.3708258894746	-11.3292431372061	-29.906761128885	-24.6826769313799	-19.4585927338749	-29.8388376079943	-24.6293326172912	-19.4168243299834	-19.0321889551462	0.603572810659085	-0.868079611856212	9.77011585310079	0.169386966755381	0.192775011835825	0.130927891488639	-0.45321921456285	-0.41230030533863	-0.520510396728407	-0.451028202156104	-0.409928301288692	-0.518459760688316	0.00273971818760252	0.00496717213067767	0.0049600168412981
163	12.1735729393678	0.26	-18.8499575769427	-23.7539916294801	-13.9459235244052	0.340355827950234	-15.2296618124152	-18.5399361730851	-11.9193874517453	0.52	0.35	0.77	-19.9908962072408	-16.4215553775938	-12.8522145479467	-34.5036651772647	-28.3430939045734	-22.182522631882	-34.7558317129581	-28.5580416798719	-22.3440724146549	-18.8499575769427	0.629094520584471	0.440453985492934	10.0400993818487	0.169386966755381	0.192775011835825	0.130927891488639	-0.45321921456285	-0.41230030533863	-0.520510396728407	-0.451028202156104	-0.409928301288692	-0.518459760688316	0.00273971818760252	0.00496717213067767	0.0049600168412981
163	12.1735729393678	0.26	-18.7359550058645	-23.7044621216867	-13.7674478900423	0.286545526749125	-12.5348893146952	-15.6229958967157	-9.44678273267462	0.51	0.36	0.79	-16.9829206082614	-13.6260056311968	-10.2690906541322	-29.4639294058654	-23.6399661319859	-17.8160028581065	-29.6224571197443	-23.7710009538479	-17.915455787855	-18.7359550058645	0.617557185000064	1.18021272956584	11.2432059597029	0.169386966755381	0.192775011835825	0.130927891488639	-0.45321921456285	-0.41230030533863	-0.520510396728407	-0.451028202156104	-0.409928301288692	-0.518459760688316	0.00273971818760252	0.00496717213067767	0.0049600168412981
163	12.1735729393678	0.26	-18.7323034125425	-23.6327120080126	-13.8318948170725	0.421874847295344	-16.0974213122208	-19.0395447401499	-13.1552978842917	0.44	0.29	0.77	-22.5758551894466	-19.0872763728355	-15.5986975562244	-41.5265997299497	-35.1096195124512	-28.6926392949527	-41.0666587414028	-34.7259560326992	-28.371801658113	-18.7323034125425	0.582727404870574	0.230812757275018	11.8790315332939	0.169386966755381	0.192775011835825	0.130927891488639	-0.45321921456285	-0.41230030533863	-0.520510396728407	-0.451028202156104	-0.409928301288692	-0.518459760688316	0.00273971818760252	0.00496717213067767	0.0049600168412981
163	12.1735729393678	0.26	-18.6895580894878	-23.5540287196765	-13.8250874592992	0.345686132651426	-14.3056773514344	-17.3785599685458	-11.232794734323	0.51	0.35	0.77	-18.817088896632	-15.4898451273118	-12.1626013579917	-32.5640921312155	-26.8060987857865	-21.0481054403574	-32.7801194701454	-26.9763730034854	-21.1879465493371	-18.6895580894878	0.607307975910903	1.55735045223659	11.8227550895408	0.169386966755381	0.192775011835825	0.130927891488639	-0.45321921456285	-0.41230030533863	-0.520510396728407	-0.451028202156104	-0.409928301288692	-0.518459760688316	0.00273971818760252	0.00496717213067767	0.0049600168412981
163	12.1735729393678	0.26	-18.6420528858813	-23.5153336636969	-13.7687721080656	0.364393957968429	-14.5894715864957	-17.5978568241178	-11.5810863488736	0.5	0.34	0.83	-19.333420214401	-16.02833729737	-12.723254380339	-33.7714700556101	-27.9981765810971	-22.224883106584	-33.6612305654311	-27.8981159716023	-22.1478134898086	-18.6420528858813	0.640227505216276	-0.164108969772723	9.92299068882965	0.169386966755381	0.192775011835825	0.130927891488639	-0.45321921456285	-0.41230030533863	-0.520510396728407	-0.451028202156104	-0.409928301288692	-0.518459760688316	0.00273971818760252	0.00496717213067767	0.0049600168412981
163	12.1735729393678	0.26	-18.62138291994	-23.5548664442776	-13.6878993956025	0.313252222323825	-12.8373840003809	-15.8050399126982	-9.86972808806361	0.48	0.32	0.76	-17.8428174702907	-14.4925353418942	-11.1422532134976	-31.7309663102323	-25.7729560619668	-19.8149458137012	-31.7038102157659	-25.7560209550649	-19.8000833937069	-18.62138291994	0.603501504821423	0.294515386269233	10.6292897500975	0.169386966755381	0.192775011835825	0.130927891488639	-0.45321921456285	-0.41230030533863	-0.520510396728407	-0.451028202156104	-0.409928301288692	-0.518459760688316	0.00273971818760252	0.00496717213067767	0.0049600168412981
163	12.1735729393678	0.26	-18.5007330584286	-23.4082081215967	-13.5932579952605	0.323373021178226	-14.0276432097773	-17.1956998368159	-10.8595865827386	0.49	0.34	0.75	-19.1460480367813	-15.6186682301937	-12.0912884236062	-33.7375967658019	-27.5219371515639	-21.3062775373259	-33.9387349854682	-27.6797189883197	-21.4328254036021	-18.5007330584286	0.623508185549852	-0.231156790837145	9.54056830737656	0.169386966755381	0.192775011835825	0.130927891488639	-0.45321921456285	-0.41230030533863	-0.520510396728407	-0.451028202156104	-0.409928301288692	-0.518459760688316	0.00273971818760252	0.00496717213067767	0.0049600168412981
163	12.1735729393678	0.26	-18.4065450469833	-23.3110579116041	-13.5020321823625	0.331212592164333	-13.8923357682023	-16.9744686362058	-10.8102029001988	0.56	0.33	0.81	-17.318943736045	-14.1742629291236	-11.0295821222021	-28.8938194341736	-23.6474348510195	-18.4010502678653	-28.7878974858427	-23.5606342307975	-18.3384604482876	-18.4065450469833	0.64133915346701	-1.15518889970051	8.30724385028934	0.169386966755381	0.192775011835825	0.130927891488639	-0.45321921456285	-0.41230030533863	-0.520510396728407	-0.451028202156104	-0.409928301288692	-0.518459760688316	0.00273971818760252	0.00496717213067767	0.0049600168412981
163	12.1735729393678	0.26	-18.3828958665057	-23.1765893618077	-13.5892023712037	0.367440461871968	-15.6182763788907	-18.8177297158393	-12.4188230419421	0.47	0.34	0.72	-21.4526400897277	-17.8051904792859	-14.1577408688442	-38.402083824707	-31.8728331077452	-25.3435823907833	-38.7626686617498	-32.1691194009809	-25.5781907726875	-18.3828958665057	0.593394266009605	0.302959250681614	11.1792763860616	0.169386966755381	0.192775011835825	0.130927891488639	-0.45321921456285	-0.41230030533863	-0.520510396728407	-0.451028202156104	-0.409928301288692	-0.518459760688316	0.00273971818760252	0.00496717213067767	0.0049600168412981
163	12.1735729393678	0.26	-18.3543334237782	-23.1432609537288	-13.5654058938277	0.265344856630935	-11.9233055847122	-15.0208572657366	-8.82575390368781	0.51	0.36	0.83	-16.2087791802066	-12.8662581570205	-9.5237371338344	-27.9894029415009	-22.2175205117224	-16.4456380819439	-28.0080672528674	-22.2409868678315	-16.4630410995536	-18.3543334237782	0.646874813866646	-0.936999890006972	8.65956837602493	0.169386966755381	0.192775011835825	0.130927891488639	-0.45321921456285	-0.41230030533863	-0.520510396728407	-0.451028202156104	-0.409928301288692	-0.518459760688316	0.00273971818760252	0.00496717213067767	0.0049600168412981
163	12.1735729393678	0.26	-18.3534595961589	-23.1933052845007	-13.513613907817	0.333941449661401	-15.0036539338534	-18.3119436868995	-11.6953641808072	0.5	0.29	0.81	-20.1558237166071	-16.5144131593236	-12.8730026020402	-35.2510356719879	-28.882479603233	-22.5139235344781	-34.5817862871331	-28.3256710901693	-22.0853425064319	-18.3534595961589	0.62067531133062	0.810492524260059	11.4781731213197	0.169386966755381	0.192775011835825	0.130927891488639	-0.45321921456285	-0.41230030533863	-0.520510396728407	-0.451028202156104	-0.409928301288692	-0.518459760688316	0.00273971818760252	0.00496717213067767	0.0049600168412981
163	12.1735729393678	0.26	-18.3361957393466	-23.1920389690963	-13.4803525095969	0.348154856085409	-14.8899970148482	-18.0710145336906	-11.7089794960058	0.5	0.3	0.75	-19.8980187633781	-16.3953960324542	-12.8927733015303	-34.8085437986836	-28.6812404631363	-22.553937127589	-34.6039712954816	-28.5105145940461	-22.4191809506276	-18.3361957393466	0.5998455150716	-0.21917183535835	10.3811219192648	0.169386966755381	0.192775011835825	0.130927891488639	-0.45321921456285	-0.41230030533863	-0.520510396728407	-0.451028202156104	-0.409928301288692	-0.518459760688316	0.00273971818760252	0.00496717213067767	0.0049600168412981
163	12.1735729393678	0.26	-18.2407283449417	-23.0575292395552	-13.4239274503283	0.340016203787714	-12.8640154373404	-15.6622160250832	-10.0658148495975	0.48	0.33	0.7	-17.641795570703	-14.4899246824634	-11.3380537942237	-31.3263319065891	-25.7295913040805	-20.1328507015718	-31.6697304720869	-26.0092296399983	-20.3522613221177	-18.2407283449417	0.579543317974242	0.686422244792666	11.6485612266812	0.169386966755381	0.192775011835825	0.130927891488639	-0.45321921456285	-0.41230030533863	-0.520510396728407	-0.451028202156104	-0.409928301288692	-0.518459760688316	0.00273971818760252	0.00496717213067767	0.0049600168412981
163	12.1735729393678	0.26	-18.2060021261605	-23.05868879017	-13.3533154621511	0.303998900603922	-13.1079399485326	-16.2045666973209	-10.0113131997443	0.54	0.32	0.85	-16.9138817841187	-13.6817078089143	-10.4495338337099	-28.6079651193784	-23.1410994097439	-17.6742337001094	-28.2595038931961	-22.8715909675252	-17.459310614398	-18.2060021261605	0.658950507233069	0.286332924379761	9.77818850180591	0.169386966755381	0.192775011835825	0.130927891488639	-0.45321921456285	-0.41230030533863	-0.520510396728407	-0.451028202156104	-0.409928301288692	-0.518459760688316	0.00273971818760252	0.00496717213067767	0.0049600168412981
163	12.1735729393678	0.26	-18.0938732039783	-22.8985000927863	-13.2892463151703	0.365007207632118	-15.1211395395837	-18.2350323615387	-12.0072467176286	0.52	0.33	0.82	-19.5739630811112	-16.2314286711343	-12.8888942611575	-33.6881445719829	-27.9354116188493	-22.1826786657157	-33.4717980771018	-27.7574118181322	-22.0448521544343	-18.0938732039783	0.62847645946023	0.216390840936618	10.0519346978969	0.169386966755381	0.192775011835825	0.130927891488639	-0.45321921456285	-0.41230030533863	-0.520510396728407	-0.451028202156104	-0.409928301288692	-0.518459760688316	0.00273971818760252	0.00496717213067767	0.0049600168412981
163	12.1735729393678	0.26	-17.995710319594	-22.7707968012337	-13.2206238379543	0.383401941698691	-14.7724014090745	-17.6972977832252	-11.8475050349238	0.45	0.31	0.76	-20.7338840813107	-17.3071201134822	-13.8803561456537	-37.8181299828682	-31.5677909413395	-25.3174518998108	-37.6419079824115	-31.4312533041074	-25.2074793823303	-17.995710319594	0.58967609697244	-0.0121897131037394	10.9428862655675	0.169386966755381	0.192775011835825	0.130927891488639	-0.45321921456285	-0.41230030533863	-0.520510396728407	-0.451028202156104	-0.409928301288692	-0.518459760688316	0.00273971818760252	0.00496717213067767	0.0049600168412981
163	12.1735729393678	0.26	-17.7072814320072	-22.3962521951505	-13.0183106688638	0.286914874674334	-12.2515985242369	-15.2671890831775	-9.23600796529625	0.49	0.33	0.72	-16.9636776032779	-13.6129949237973	-10.2623122443168	-29.8513953371769	-23.9551176753521	-18.0588400135273	-30.0453606244472	-24.1049491741663	-18.177787935539	-17.7072814320072	0.583530352304938	-0.871921244739453	10.0581035708658	0.169386966755381	0.192775011835825	0.130927891488639	-0.45321921456285	-0.41230030533863	-0.520510396728407	-0.451028202156104	-0.409928301288692	-0.518459760688316	0.00273971818760252	0.00496717213067767	0.0049600168412981
163	12.1735729393678	0.26	-17.6535530903735	-22.3543856159806	-12.9527205647665	0.329292616352904	-12.3234225744073	-15.069370833431	-9.57747431538364	0.51	0.32	0.78	-16.442717438427	-13.4465172770041	-10.4503171155813	-28.5955048761882	-23.3848177347932	-18.1741305933981	-28.4886169654931	-23.2978543798375	-18.1085511863615	-17.6535530903735	0.613734852452014	-0.759409677204473	9.87959485154298	0.169386966755381	0.192775011835825	0.130927891488639	-0.45321921456285	-0.41230030533863	-0.520510396728407	-0.451028202156104	-0.409928301288692	-0.518459760688316	0.00273971818760252	0.00496717213067767	0.0049600168412981
163	12.1735729393678	0.26	-17.641207124013	-22.3129064232323	-12.9695078247936	0.327888413116543	-13.7587918600553	-16.834346298739	-10.6832374213716	0.53	0.38	0.79	-17.755590898298	-14.511729483685	-11.267868069072	-30.2249327283759	-24.7029822847975	-19.1810318412192	-30.5780479327393	-24.995621792672	-19.4068127915622	-17.641207124013	0.655311019369907	0.273071083376423	9.54584574686954	0.169386966755381	0.192775011835825	0.130927891488639	-0.45321921456285	-0.41230030533863	-0.520510396728407	-0.451028202156104	-0.409928301288692	-0.518459760688316	0.00273971818760252	0.00496717213067767	0.0049600168412981
163	12.1735729393678	0.26	-17.5503770054364	-22.1267415317818	-12.974012479091	0.368015035189012	-14.5353517259213	-17.5092875946138	-11.5614158572287	0.54	0.37	0.82	-18.2658837695435	-15.163440759108	-12.0609977486725	-30.8845751517628	-25.6388593945202	-20.3931436372775	-31.0340186553523	-25.753706439553	-20.4902104267066	-17.5503770054364	0.650720428765388	-0.53493712638426	8.74742630093069	0.169386966755381	0.192775011835825	0.130927891488639	-0.45321921456285	-0.41230030533863	-0.520510396728407	-0.451028202156104	-0.409928301288692	-0.518459760688316	0.00273971818760252	0.00496717213067767	0.0049600168412981
163	12.1735729393678	0.26	-17.5029771971514	-22.1171988255849	-12.8887555687179	0.301992530198126	-11.989505119801	-14.8353986855608	-9.14361155404113	0.53	0.33	0.74	-15.7789993627998	-12.7520936683524	-9.72518797390509	-27.0005291617262	-21.8209830071455	-16.6414368525648	-27.1242449400838	-21.9198368476673	-16.7168709972227	-17.5029771971514	0.608251478557188	-1.02922308361697	9.39527168867629	0.169386966755381	0.192775011835825	0.130927891488639	-0.45321921456285	-0.41230030533863	-0.520510396728407	-0.451028202156104	-0.409928301288692	-0.518459760688316	0.00273971818760252	0.00496717213067767	0.0049600168412981
163	12.1735729393678	0.26	-17.4617528915223	-22.0445982775734	-12.8789075054712	0.370934848442494	-13.8033019704885	-16.6098174765057	-10.9967864644712	0.52	0.35	0.76	-17.8015069247338	-14.793634906549	-11.7857628883641	-30.6073859325656	-25.4357395047886	-20.2640930770116	-30.8494319290534	-25.6340732007196	-20.4205915051804	-17.4617528915223	0.618594671254375	1.00559225413864	11.0812382959615	0.169386966755381	0.192775011835825	0.130927891488639	-0.45321921456285	-0.41230030533863	-0.520510396728407	-0.451028202156104	-0.409928301288692	-0.518459760688316	0.00273971818760252	0.00496717213067767	0.0049600168412981
163	12.1735729393678	0.26	-17.4572418138989	-22.0369089147815	-12.8775747130164	0.300688016882271	-13.0472457250684	-16.1538199025484	-9.94067154758834	0.53	0.35	0.84	-17.195588935322	-13.8886700223158	-10.5817511093096	-29.4398592804853	-23.7782196694746	-18.1165800584638	-29.4381817983763	-23.768142118087	-18.1130347172812	-17.4572418138989	0.654944377937098	-1.15980850945289	8.11121879821549	0.169386966755381	0.192775011835825	0.130927891488639	-0.45321921456285	-0.41230030533863	-0.520510396728407	-0.451028202156104	-0.409928301288692	-0.518459760688316	0.00273971818760252	0.00496717213067767	0.0049600168412981
163	12.1735729393678	0.26	-17.4380903128158	-22.0362114993304	-12.8399691263013	0.345829642915141	-13.744745345228	-16.6962024902365	-10.7932882002195	0.54	0.33	0.79	-17.5101755569978	-14.4148290080879	-11.319482459178	-29.7030226492753	-24.4522958161635	-19.2015689830517	-29.6493838234411	-24.4103102666155	-19.1654041339346	-17.4380903128158	0.651438822076263	-0.63098223799774	8.9322190740372	0.169386966755381	0.192775011835825	0.130927891488639	-0.45321921456285	-0.41230030533863	-0.520510396728407	-0.451028202156104	-0.409928301288692	-0.518459760688316	0.00273971818760252	0.00496717213067767	0.0049600168412981
163	12.1735729393678	0.26	-17.2669193394113	-21.7802788341717	-12.7535598446509	0.33910505367513	-15.0064628113911	-18.27732978936	-11.7355958334221	0.52	0.35	0.75	-19.6383268301522	-16.1238990952705	-12.6094713603888	-33.8195357368509	-27.767272965059	-21.7150101932672	-34.1238252308871	-28.0161740228954	-21.9045326716714	-17.2669193394113	0.643126919983079	0.371180021525298	10.0101504350799	0.169386966755381	0.192775011835825	0.130927891488639	-0.45321921456285	-0.41230030533863	-0.520510396728407	-0.451028202156104	-0.409928301288692	-0.518459760688316	0.00273971818760252	0.00496717213067767	0.0049600168412981
163	12.1735729393678	0.26	-17.2602619656785	-21.8519851447374	-12.6685387866197	0.349437376417028	-15.7288977310056	-19.0796600766519	-12.3781353853592	0.56	0.37	0.84	-19.461214892657	-16.0434440413489	-12.6256731900409	-32.4622449473456	-26.7612383472426	-21.0602317471396	-32.6130236033403	-26.8827325022622	-21.1582015970723	-17.2602619656785	0.665877771517683	-0.0945354110415665	8.60080497415476	0.169386966755381	0.192775011835825	0.130927891488639	-0.45321921456285	-0.41230030533863	-0.520510396728407	-0.451028202156104	-0.409928301288692	-0.518459760688316	0.00273971818760252	0.00496717213067767	0.0049600168412981
163	12.1735729393678	0.26	-17.191352444396	-21.698613805717	-12.6840910830749	0.337667864059474	-13.6959006383619	-16.6907094785953	-10.7010917981284	0.5	0.32	0.73	-18.2588535198304	-14.9826730792182	-11.7064926386059	-31.8067215216154	-26.0996513150472	-20.392581108479	-31.9188926717604	-26.1960898238666	-20.4577145681092	-17.191352444396	0.610754905538381	-0.191429537164741	10.2387650637108	0.169386966755381	0.192775011835825	0.130927891488639	-0.45321921456285	-0.41230030533863	-0.520510396728407	-0.451028202156104	-0.409928301288692	-0.518459760688316	0.00273971818760252	0.00496717213067767	0.0049600168412981
163	12.1735729393678	0.26	-17.1231682178957	-21.6123836321418	-12.6339528036496	0.334651419562693	-13.6618387759518	-16.6694583246433	-10.6542192272603	0.49	0.32	0.73	-18.5848346545112	-15.2316295936441	-11.878424532777	-32.7773798941541	-26.8634571616555	-20.9495344291569	-32.8938882694143	-26.9563699834297	-21.0216874065011	-17.1231682178957	0.612736588696985	-0.332825881771066	10.0214225804879	0.169386966755381	0.192775011835825	0.130927891488639	-0.45321921456285	-0.41230030533863	-0.520510396728407	-0.451028202156104	-0.409928301288692	-0.518459760688316	0.00273971818760252	0.00496717213067767	0.0049600168412981
163	12.1735729393678	0.26	-16.974239793044	-21.4193937279924	-12.5290858580957	0.246466252589877	-11.1262442618796	-14.1636770329158	-8.08881149084347	0.51	0.34	0.86	-15.3801779985196	-12.0818638271002	-8.78354965568089	-26.6651260244789	-20.9467290684952	-15.2283321125116	-26.5192365699412	-20.8296536173276	-15.1428400190339	-16.974239793044	0.653476421714996	-0.515813392584341	8.93080807559995	0.169386966755381	0.192775011835825	0.130927891488639	-0.45321921456285	-0.41230030533863	-0.520510396728407	-0.451028202156104	-0.409928301288692	-0.518459760688316	0.00273971818760252	0.00496717213067767	0.0049600168412981
163	12.1735729393678	0.26	-16.9419843952386	-21.4087561024478	-12.4752126880294	0.339138973145802	-13.4587335714536	-16.3920294867365	-10.5254376561707	0.52	0.34	0.86	-17.6781387397419	-14.5146981055576	-11.3512574713733	-30.5154730375001	-25.0548366662532	-19.5942002950064	-30.2778850548212	-24.8570672475457	-19.442862951432	-16.9419843952386	0.659913841370681	0.33918971947089	9.76922144289501	0.169386966755381	0.192775011835825	0.130927891488639	-0.45321921456285	-0.41230030533863	-0.520510396728407	-0.451028202156104	-0.409928301288692	-0.518459760688316	0.00273971818760252	0.00496717213067767	0.0049600168412981
163	12.1735729393678	0.26	-16.9373526572049	-21.4508329910423	-12.4238723233675	0.365035648180533	-14.6646163263576	-17.684312156137	-11.6449204965783	0.46	0.3	0.76	-20.516982761633	-17.0135924834051	-13.5102022051772	-37.1694105232261	-30.8225244831382	-24.4756384430503	-36.9591731444091	-30.6504110047078	-24.3420956646455	-16.9373526572049	0.605725543462063	0.647606174903173	11.7156793398123	0.169386966755381	0.192775011835825	0.130927891488639	-0.45321921456285	-0.41230030533863	-0.520510396728407	-0.451028202156104	-0.409928301288692	-0.518459760688316	0.00273971818760252	0.00496717213067767	0.0049600168412981
163	12.1735729393678	0.26	-16.868131919282	-21.2990963993454	-12.4371674392185	0.290764977880993	-12.2899385577769	-15.2867485771977	-9.29312853835604	0.52	0.35	0.74	-16.3991802687899	-13.1842894441246	-9.96939861945934	-28.2132550440731	-22.6823362244445	-17.1514174048159	-28.4805069065817	-22.8927607492446	-17.313345011024	-16.868131919282	0.619921766923219	0.295238901105043	10.3428471715559	0.169386966755381	0.192775011835825	0.130927891488639	-0.45321921456285	-0.41230030533863	-0.520510396728407	-0.451028202156104	-0.409928301288692	-0.518459760688316	0.00273971818760252	0.00496717213067767	0.0049600168412981
163	12.1735729393678	0.26	-16.8530057714839	-21.3273126696237	-12.3786988733441	0.338386842266898	-13.690213704297	-16.678973565182	-10.701453843412	0.5	0.32	0.79	-18.3044825078247	-15.0244423794644	-11.7444022511041	-31.9521703878925	-26.2265564014991	-20.5009424151058	-31.8567867106214	-26.148153245253	-20.4360566012937	-16.8530057714839	0.620131945715635	0.289117022779351	10.7297841439552	0.169386966755381	0.192775011835825	0.130927891488639	-0.45321921456285	-0.41230030533863	-0.520510396728407	-0.451028202156104	-0.409928301288692	-0.518459760688316	0.00273971818760252	0.00496717213067767	0.0049600168412981
163	12.1735729393678	0.26	-16.8400455552494	-21.2194575613349	-12.4606335491639	0.372506210388153	-14.8808861236193	-17.8963366804635	-11.8654355667751	0.51	0.34	0.77	-19.5150596109299	-16.2268616729203	-12.9386637349106	-33.9249166562295	-28.2087239711872	-22.4925312861449	-34.0432157210034	-28.3053179121908	-22.5765653673182	-16.8400455552494	0.637830193537015	0.616403040726555	10.8303493073848	0.169386966755381	0.192775011835825	0.130927891488639	-0.45321921456285	-0.41230030533863	-0.520510396728407	-0.451028202156104	-0.409928301288692	-0.518459760688316	0.00273971818760252	0.00496717213067767	0.0049600168412981
163	12.1735729393678	0.26	-16.8343844800115	-21.2521469495777	-12.4166220104454	0.294506572633305	-12.8738134976303	-15.9847537122988	-9.76287328296176	0.5	0.32	0.75	-17.5548889773593	-14.1383702704312	-10.721851563503	-30.6575754940795	-24.6910222268004	-18.7244689595213	-30.6558048864271	-24.6976000611106	-18.7243733398665	-16.8343844800115	0.631477527019745	-0.000290240567464158	9.85358965066593	0.169386966755381	0.192775011835825	0.130927891488639	-0.45321921456285	-0.41230030533863	-0.520510396728407	-0.451028202156104	-0.409928301288692	-0.518459760688316	0.00273971818760252	0.00496717213067767	0.0049600168412981
163	12.1735729393678	0.26	-16.6206612997583	-21.0117243970757	-12.2295982024409	0.453261517365393	-16.4089433484049	-19.2226672162819	-13.595219480528	0.55	0.38	0.77	-19.9459747707334	-17.0263765355339	-14.1067783003344	-33.6153220075967	-28.6948688366117	-23.7744156656267	-34.041441797308	-29.0445733856934	-24.0658271397929	-16.6206612997583	0.664263297453797	0.635326642703538	9.7434847407287	0.169386966755381	0.192775011835825	0.130927891488639	-0.45321921456285	-0.41230030533863	-0.520510396728407	-0.451028202156104	-0.409928301288692	-0.518459760688316	0.00273971818760252	0.00496717213067767	0.0049600168412981
163	12.1735729393678	0.26	-16.2379781911842	-20.5021777808102	-11.9737786015582	0.361180239460633	-15.8838396599535	-19.1819724399181	-12.585706879989	0.48	0.33	0.74	-21.6658134195214	-17.9406110365372	-14.2154086535531	-38.5423235970754	-31.9153877452137	-25.2884518933521	-38.6739342990467	-32.0246913435262	-25.3801481501652	-16.2379781911842	0.622255449143003	-0.0956675791042883	10.2365479774139	0.169386966755381	0.192775011835825	0.130927891488639	-0.45321921456285	-0.41230030533863	-0.520510396728407	-0.451028202156104	-0.409928301288692	-0.518459760688316	0.00273971818760252	0.00496717213067767	0.0049600168412981
163	12.1735729393678	0.26	-16.0190410394179	-20.2669478874854	-11.7711341913504	0.337550638553318	-12.6472036282111	-15.4134244661071	-9.88098279031501	0.54	0.33	0.78	-16.2338919736298	-13.3204232401661	-10.4069545067023	-27.6103962268221	-22.6552057983	-17.7000153697779	-27.6106341262442	-22.6442831574172	-17.6906323029801	-16.0190410394179	0.631731004086984	0.720369944092505	10.8089442395807	0.169386966755381	0.192775011835825	0.130927891488639	-0.45321921456285	-0.41230030533863	-0.520510396728407	-0.451028202156104	-0.409928301288692	-0.518459760688316	0.00273971818760252	0.00496717213067767	0.0049600168412981
163	12.1735729393678	0.26	-15.9689461100186	-20.2004436749854	-11.7374485450518	0.350988741416391	-13.362450427984	-16.1993965698961	-10.525504286072	0.51	0.32	0.75	-17.5812164479349	-14.5022768123204	-11.423337176706	-30.4705880524538	-25.1343758766348	-19.7981637008157	-30.4886029182268	-25.1405275339811	-19.8044129606596	-15.9689461100186	0.621634375597075	0.0281528004214846	10.3913820358396	0.169386966755381	0.192775011835825	0.130927891488639	-0.45321921456285	-0.41230030533863	-0.520510396728407	-0.451028202156104	-0.409928301288692	-0.518459760688316	0.00273971818760252	0.00496717213067767	0.0049600168412981
163	12.1735729393678	0.26	-15.8446682923591	-20.07072863355	-11.6186079511682	0.341417839500021	-13.701613255503	-16.6727253878087	-10.7305011231973	0.54	0.37	0.78	-17.5349314824198	-14.4101725450081	-11.2854136075964	-29.7966794302296	-24.4868531301868	-19.177026830144	-30.1363800430868	-24.753670795858	-19.389508816567	-15.8446682923591	0.654959709273871	0.506605168543051	9.93430002004938	0.169386966755381	0.192775011835825	0.130927891488639	-0.45321921456285	-0.41230030533863	-0.520510396728407	-0.451028202156104	-0.409928301288692	-0.518459760688316	0.00273971818760252	0.00496717213067767	0.0049600168412981
163	12.1735729393678	0.26	-15.8267843949997	-20.0063422353158	-11.6472265546835	0.344547290117771	-13.5204725355656	-16.4320181216839	-10.6089269494473	0.47	0.3	0.75	-18.6786233891675	-15.3690077910852	-12.0593921930029	-33.370968883317	-27.4580556649159	-21.5451424465147	-33.2278823495063	-27.3387241431638	-21.4511100761612	-15.8267843949997	0.608185676827331	1.0212938011921	11.8251556025564	0.169386966755381	0.192775011835825	0.130927891488639	-0.45321921456285	-0.41230030533863	-0.520510396728407	-0.451028202156104	-0.409928301288692	-0.518459760688316	0.00273971818760252	0.00496717213067767	0.0049600168412981
163	12.1735729393678	0.26	-15.7826762061963	-19.9903169750086	-11.575035437384	0.395547595967462	-13.8826249655453	-16.5620322452272	-11.2032176858634	0.43	0.28	0.69	-19.8891214220168	-16.6714573131943	-13.4537932043717	-36.9170676353327	-30.9446206371616	-24.9721736389905	-36.7449663613926	-30.7989571403164	-24.8447506496813	-15.7826762061963	0.577717678784148	1.65342565859686	13.6884022466208	0.169386966755381	0.192775011835825	0.130927891488639	-0.45321921456285	-0.41230030533863	-0.520510396728407	-0.451028202156104	-0.409928301288692	-0.518459760688316	0.00273971818760252	0.00496717213067767	0.0049600168412981
163	12.1735729393678	0.26	-15.5972814637201	-19.741507949185	-11.4530549782552	0.437800541041082	-15.9681372777591	-18.7933215755982	-13.1429529799201	0.46	0.31	0.71	-21.592965335352	-18.3469129350979	-15.1008605348437	-38.859033309884	-33.0173873669532	-27.1757414240223	-38.9996966823616	-33.1360777932383	-27.2664281872537	-15.5972814637201	0.585373063785092	-0.243042223223645	11.0814589391679	0.169386966755381	0.192775011835825	0.130927891488639	-0.45321921456285	-0.41230030533863	-0.520510396728407	-0.451028202156104	-0.409928301288692	-0.518459760688316	0.00273971818760252	0.00496717213067767	0.0049600168412981
163	12.1735729393678	0.26	-15.4042502737108	-19.4399891917621	-11.3685113556594	0.35000336587379	-12.7696970438277	-15.4866711466366	-10.0527229410187	0.54	0.32	0.84	-16.2974393986575	-13.4382245054771	-10.5790096122967	-27.7042144541125	-22.843800456955	-17.9833864597975	-27.4012522846408	-22.5935926292094	-17.7883428412409	-15.4042502737108	0.651149491516146	0.217327362333878	10.015088556443	0.169386966755381	0.192775011835825	0.130927891488639	-0.45321921456285	-0.41230030533863	-0.520510396728407	-0.451028202156104	-0.409928301288692	-0.518459760688316	0.00273971818760252	0.00496717213067767	0.0049600168412981
163	12.1735729393678	0.26	-15.3348721965692	-19.4139184578749	-11.2558259352635	0.365553632777632	-14.3353554430501	-17.2839552491305	-11.3867556369697	0.49	0.31	0.73	-19.2701325188727	-15.9826958072351	-12.6952590955976	-33.9862387123284	-28.1882708610974	-22.3903030098664	-33.9554928938059	-28.1658853557851	-22.3673423153879	-15.3348721965692	0.617443484498215	-0.116305557722401	10.4887117713964	0.169386966755381	0.192775011835825	0.130927891488639	-0.45321921456285	-0.41230030533863	-0.520510396728407	-0.451028202156104	-0.409928301288692	-0.518459760688316	0.00273971818760252	0.00496717213067767	0.0049600168412981
163	12.1735729393678	0.26	-15.3059435759868	-19.3145326202804	-11.2973545316933	0.299383037161053	-12.8087024912751	-15.8679691172742	-9.74943586527602	0.52	0.32	0.83	-17.080821481276	-13.7877228675769	-10.4946242538778	-29.4493025518937	-23.7716214453757	-18.0939403388578	-29.1733499812821	-23.545264391261	-17.9216566088767	-15.3059435759868	0.652233881096431	0.449206272204474	10.2523628992864	0.169386966755381	0.192775011835825	0.130927891488639	-0.45321921456285	-0.41230030533863	-0.520510396728407	-0.451028202156104	-0.409928301288692	-0.518459760688316	0.00273971818760252	0.00496717213067767	0.0049600168412981
163	12.1735729393678	0.26	-15.3030157334847	-19.3330040474997	-11.2730274194697	0.376640335219402	-14.3174672959664	-17.1932601228827	-11.4416744690502	0.51	0.35	0.78	-18.7065372585182	-15.5776294609277	-12.4487216633373	-32.4727902749576	-27.041300454223	-21.6098106334884	-32.6820286160471	-27.2122361803835	-21.7476399238163	-15.3030157334847	0.651914152109289	-0.440534343727988	9.21078995978931	0.169386966755381	0.192775011835825	0.130927891488639	-0.45321921456285	-0.41230030533863	-0.520510396728407	-0.451028202156104	-0.409928301288692	-0.518459760688316	0.00273971818760252	0.00496717213067767	0.0049600168412981
163	12.1735729393678	0.26	-15.006445914903	-19.0073964503449	-11.0054953794612	0.366035951118831	-12.3452429608426	-14.8818637465326	-9.80862217515261	0.51	0.35	0.8	-16.1358921810285	-13.3855216495428	-10.635151118057	-27.9486126057571	-23.1847582341245	-18.4209038624919	-28.0143731595142	-23.2534289919347	-18.4680524935654	-15.006445914903	0.645495116224787	-1.09673195097513	8.76684719563527	0.169386966755381	0.192775011835825	0.130927891488639	-0.45321921456285	-0.41230030533863	-0.520510396728407	-0.451028202156104	-0.409928301288692	-0.518459760688316	0.00273971818760252	0.00496717213067767	0.0049600168412981
163	12.1735729393678	0.26	-14.9943398284688	-18.8994335455563	-11.0892461113813	0.399209015512315	-14.2676472483929	-17.000393819795	-11.5349006769907	0.53	0.31	0.75	-18.0102431723434	-15.1151672816877	-12.220091391032	-30.742640951593	-25.8008820990133	-20.8591232464336	-30.6770685727205	-25.7452467703943	-20.8183868966951	-14.9943398284688	0.644543091116382	0.835662243921192	11.2030785260805	0.169386966755381	0.192775011835825	0.130927891488639	-0.45321921456285	-0.41230030533863	-0.520510396728407	-0.451028202156104	-0.409928301288692	-0.518459760688316	0.00273971818760252	0.00496717213067767	0.0049600168412981
163	12.1735729393678	0.26	-14.8201178811833	-18.7395574938333	-10.9006782685333	0.401483166478558	-13.5277066721539	-16.1064858426925	-10.9489275016153	0.52	0.28	0.91	-17.2496879644114	-14.4878728512099	-11.7260577380084	-29.6452171526591	-24.8987771628301	-20.1523371730011	-28.6740435334155	-24.0849852858714	-19.4961417211924	-14.8201178811833	0.671745122916951	-0.390931348488368	9.86538350056373	0.169386966755381	0.192775011835825	0.130927891488639	-0.45321921456285	-0.41230030533863	-0.520510396728407	-0.451028202156104	-0.409928301288692	-0.518459760688316	0.00273971818760252	0.00496717213067767	0.0049600168412981
163	12.1735729393678	0.26	-14.7812626951545	-18.627392336887	-10.9351330534221	0.302571799497218	-11.0858441736461	-13.7136287498386	-8.45805959745348	0.51	0.34	0.8	-14.8237621588562	-11.9832555159556	-9.14274887305498	-25.625868402875	-20.7154786753269	-15.8050889477788	-25.6524062838348	-20.7388067174878	-15.8186430222199	-14.7812626951545	0.650248050443333	0.82787590361833	10.6467398657435	0.169386966755381	0.192775011835825	0.130927891488639	-0.45321921456285	-0.41230030533863	-0.520510396728407	-0.451028202156104	-0.409928301288692	-0.518459760688316	0.00273971818760252	0.00496717213067767	0.0049600168412981
163	12.1735729393678	0.26	-14.7011581200715	-18.5718891005081	-10.8304271396348	0.34858818616286	-13.7294248357297	-16.65970596536	-10.7991437060995	0.46	0.31	0.83	-19.2959200907679	-15.9019543966316	-12.5079887024953	-34.9169696338336	-28.7754124278038	-22.6338552217739	-34.478574498732	-28.415833531936	-22.3462288412561	-14.7011581200715	0.642157111606765	0.976442880248536	11.3564863953336	0.169386966755381	0.192775011835825	0.130927891488639	-0.45321921456285	-0.41230030533863	-0.520510396728407	-0.451028202156104	-0.409928301288692	-0.518459760688316	0.00273971818760252	0.00496717213067767	0.0049600168412981
163	12.1735729393678	0.26	-14.4422075491237	-18.2669287893629	-10.6174863088845	0.335454789613552	-13.0898809261518	-15.9663944822459	-10.2133673700576	0.5	0.33	0.77	-17.5714530953689	-14.4057713827377	-11.2400896701066	-30.7281645481937	-25.1921631688556	-19.6561617895174	-30.7889120407508	-25.2389905762386	-19.6913693892555	-14.4422075491237	0.624859978725559	-0.916328133020949	9.47872017708775	0.169386966755381	0.192775011835825	0.130927891488639	-0.45321921456285	-0.41230030533863	-0.520510396728407	-0.451028202156104	-0.409928301288692	-0.518459760688316	0.00273971818760252	0.00496717213067767	0.0049600168412981
163	12.1735729393678	0.26	-13.9245726710798	-17.5806073584946	-10.2685379836651	0.350354701936322	-13.4901366606008	-16.3581818205495	-10.6220915006521	0.49	0.34	0.71	-18.2390244186808	-15.0412151340041	-11.8434058493273	-32.1689203373033	-26.5288120852801	-20.8887038332568	-32.4935969786206	-26.8025028485761	-21.0976380467039	-13.9245726710798	0.622085546914304	-1.13990504550131	8.92199632157502	0.169386966755381	0.192775011835825	0.130927891488639	-0.45321921456285	-0.41230030533863	-0.520510396728407	-0.451028202156104	-0.409928301288692	-0.518459760688316	0.00273971818760252	0.00496717213067767	0.0049600168412981
163	12.1735729393678	0.26	-13.7022420688815	-17.3239232996226	-10.0805608381404	0.326848321031261	-11.9616769799049	-14.641837893365	-9.28151606644476	0.5	0.32	0.74	-16.1471611731557	-13.1914536619256	-10.2357461506955	-28.2754779903874	-23.0997048756216	-17.9239317608557	-28.3521990211816	-23.1583141400994	-17.9678239702961	-13.7022420688815	0.637932186315217	0.0722322741588196	10.2833620470513	0.169386966755381	0.192775011835825	0.130927891488639	-0.45321921456285	-0.41230030533863	-0.520510396728407	-0.451028202156104	-0.409928301288692	-0.518459760688316	0.00273971818760252	0.00496717213067767	0.0049600168412981
163	12.1735729393678	0.26	-12.7196046685385	-16.0437053051772	-9.39550403189978	0.410321278427823	-14.5890141645784	-17.3196080678183	-11.8584202613386	0.55	0.33	0.8	-18.0316756017644	-15.1888177685744	-12.3459599353845	-30.4511556680778	-25.6502537257086	-20.8493517833395	-30.3576503988354	-25.5622579134238	-20.7831174946533	-12.7196046685385	0.699891592727942	0.215747002124741	9.76481088590587	0.169386966755381	0.192775011835825	0.130927891488639	-0.45321921456285	-0.41230030533863	-0.520510396728407	-0.451028202156104	-0.409928301288692	-0.518459760688316	0.00273971818760252	0.00496717213067767	0.0049600168412981
163	12.1735729393678	0.26	-12.4898933824879	-15.7933382410111	-9.18644852396474	0.359606112983937	-12.5337804684163	-15.1452057313637	-9.92235520546896	0.53	0.32	0.81	-16.0715503725481	-13.3003993296349	-10.5292482867217	-27.4617708169211	-22.7266511131281	-17.9915314093352	-27.2896077114293	-22.5853447754149	-17.8846107511658	-12.4898933824879	0.665149876370724	-1.93670781528354	8.14956945151715	0.169386966755381	0.192775011835825	0.130927891488639	-0.45321921456285	-0.41230030533863	-0.520510396728407	-0.451028202156104	-0.409928301288692	-0.518459760688316	0.00273971818760252	0.00496717213067767	0.0049600168412981
163	12.1735729393678	0.26	-12.3950085813266	-15.6923106968195	-9.0977064658338	0.318439171660111	-13.2859734895142	-16.3206884896326	-10.2512584893958	0.54	0.33	0.81	-17.0602392074472	-13.8880100541651	-10.715780900883	-28.8815620503014	-23.5112426770362	-18.140923303771	-28.7463010580784	-23.4051335303028	-18.0584146849935	-12.3950085813266	0.673665384318569	-0.814367840684519	8.63224645649414	0.169386966755381	0.192775011835825	0.130927891488639	-0.45321921456285	-0.41230030533863	-0.520510396728407	-0.451028202156104	-0.409928301288692	-0.518459760688316	0.00273971818760252	0.00496717213067767	0.0049600168412981
163	12.1735729393678	0.27	-26.0742118743214	-32.7013976561697	-19.447026092473	0.298088182369347	-15.5782149478422	-19.3104763305698	-11.8459535651146	0.48	0.33	0.67	-21.6582515181042	-17.4722203516717	-13.2861891852392	-38.3489594434603	-30.9370065766098	-23.5250537097594	-38.8964553177116	-31.3902611476464	-23.8617385301097	-26.0742118743214	0.546367779563314	-1.09954628093605	10.0382798994258	0.169386966755381	0.192775011835825	0.130927891488639	-0.45321921456285	-0.41230030533863	-0.520510396728407	-0.451028202156104	-0.409928301288692	-0.518459760688316	0.00273971818760252	0.00496717213067767	0.0049600168412981
163	12.1735729393678	0.27	-23.4005885076611	-29.4440045491367	-17.3571724661854	0.313722843788206	-13.633527476163	-16.7817860821862	-10.4852688701398	0.46	0.29	0.69	-19.4626628709258	-15.8114724922949	-12.160282113664	-35.2503339512692	-28.6373806765831	-22.024427401897	-35.2643486993393	-28.6436219008292	-22.026647841547	-23.4005885076611	0.534061883829316	0.800703564145913	12.9812148825891	0.169386966755381	0.192775011835825	0.130927891488639	-0.45321921456285	-0.41230030533863	-0.520510396728407	-0.451028202156104	-0.409928301288692	-0.518459760688316	0.00273971818760252	0.00496717213067767	0.0049600168412981
163	12.1735729393678	0.27	-23.3766269146273	-29.3978149958711	-17.3554388333836	0.378433211212482	-13.9172734482915	-16.7020406875708	-11.1325062090121	0.49	0.3	0.72	-18.497193425369	-15.4131165012891	-12.3290395772092	-32.4800820889289	-27.0646080027196	-21.6491339165103	-32.368510527051	-26.9744499021427	-21.5734474378964	-23.3766269146273	0.550105129750669	-0.0352383344636804	12.0214853683181	0.169386966755381	0.192775011835825	0.130927891488639	-0.45321921456285	-0.41230030533863	-0.520510396728407	-0.451028202156104	-0.409928301288692	-0.518459760688316	0.00273971818760252	0.00496717213067767	0.0049600168412981
163	12.1735729393678	0.27	-22.7091250678967	-28.5099514534172	-16.9082986823761	0.330247694361141	-15.1701159509069	-18.5430789212345	-11.7971529805792	0.49	0.32	0.79	-20.7069542593525	-16.9403850589657	-13.1738158585789	-36.5587701626962	-29.9087753844135	-23.2587806061309	-36.3564855951199	-29.7442918627005	-23.1441610252394	-22.7091250678967	0.587233439116998	-0.579726887688017	10.1959001451119	0.169386966755381	0.192775011835825	0.130927891488639	-0.45321921456285	-0.41230030533863	-0.520510396728407	-0.451028202156104	-0.409928301288692	-0.518459760688316	0.00273971818760252	0.00496717213067767	0.0049600168412981
163	12.1735729393678	0.27	-22.4297119489975	-28.2578620008867	-16.6015618971083	0.325212043821183	-15.0410047430549	-18.4236983345401	-11.6583111515698	0.51	0.37	0.75	-19.9290554809847	-16.2699699360649	-12.6108843911452	-34.4667391557926	-28.138453947002	-21.8101687382115	-34.9050931916475	-28.4938396393302	-22.0935419485608	-22.4297119489975	0.591685125637986	0.71041891231561	10.948644752713	0.169386966755381	0.192775011835825	0.130927891488639	-0.45321921456285	-0.41230030533863	-0.520510396728407	-0.451028202156104	-0.409928301288692	-0.518459760688316	0.00273971818760252	0.00496717213067767	0.0049600168412981
163	12.1735729393678	0.27	-22.0765589270277	-27.7618012083657	-16.3913166456897	0.380795248512924	-14.5156449071707	-17.4056138587281	-11.6256759556132	0.44	0.29	0.68	-20.7600561227333	-17.3131269816962	-13.8661978406591	-38.3461447555046	-31.9792812449847	-25.6124177344648	-38.3411622922818	-31.9731462736654	-25.6125653574273	-22.0765589270277	0.543064692895198	0.244576507237252	12.3421161375675	0.169386966755381	0.192775011835825	0.130927891488639	-0.45321921456285	-0.41230030533863	-0.520510396728407	-0.451028202156104	-0.409928301288692	-0.518459760688316	0.00273971818760252	0.00496717213067767	0.0049600168412981
163	12.1735729393678	0.27	-21.7255177131175	-27.2971647805963	-16.1538706456387	0.306066655317983	-13.7953690688621	-17.0385386257864	-10.5521995119378	0.51	0.35	0.75	-18.5411447511988	-15.0119643720429	-11.4827839928871	-32.1889630197155	-26.0620135654641	-19.9350641112127	-32.4481847718268	-26.2887272743642	-20.0980637157991	-21.7255177131175	0.59604152022925	-0.302598860611553	9.88194567450465	0.169386966755381	0.192775011835825	0.130927891488639	-0.45321921456285	-0.41230030533863	-0.520510396728407	-0.451028202156104	-0.409928301288692	-0.518459760688316	0.00273971818760252	0.00496717213067767	0.0049600168412981
163	12.1735729393678	0.27	-21.6751360673872	-27.2521158061761	-16.0981563285983	0.377166785632237	-17.0226027293645	-20.4379163275708	-13.6072891311582	0.48	0.33	0.77	-23.0713458954898	-19.2159684635208	-15.3605910315518	-41.0271854370769	-34.1712661704756	-27.3153469038742	-41.0711876546861	-34.2072216810806	-27.3484183067426	-21.6751360673872	0.587632589020059	-0.350873809453337	10.1743914247901	0.169386966755381	0.192775011835825	0.130927891488639	-0.45321921456285	-0.41230030533863	-0.520510396728407	-0.451028202156104	-0.409928301288692	-0.518459760688316	0.00273971818760252	0.00496717213067767	0.0049600168412981
163	12.1735729393678	0.27	-21.5564277700823	-27.1100564514983	-16.0027990886664	0.357384677412012	-14.7269813368788	-17.8102173645011	-11.6437453092564	0.52	0.34	0.79	-19.1647215004742	-15.8469989494072	-12.5292763983402	-33.0347666902076	-27.3159154971638	-21.59706430412	-33.065241165359	-27.3473439654208	-21.6183457456466	-21.5564277700823	0.60417209950383	-0.349985274739174	10.0638082827396	0.169386966755381	0.192775011835825	0.130927891488639	-0.45321921456285	-0.41230030533863	-0.520510396728407	-0.451028202156104	-0.409928301288692	-0.518459760688316	0.00273971818760252	0.00496717213067767	0.0049600168412981
163	12.1735729393678	0.27	-21.4465449590148	-26.9092392756412	-15.9838506423883	0.387650170280588	-16.0492488988067	-19.198592059206	-12.8999057384074	0.49	0.33	0.77	-21.329649651794	-17.8307271246924	-14.3318045975907	-37.5316599400125	-31.3749544812999	-25.2182490225873	-37.5549277557322	-31.4008241518246	-25.2395612518432	-21.4465449590148	0.600534925053867	-1.37619315515328	9.38063176257197	0.169386966755381	0.192775011835825	0.130927891488639	-0.45321921456285	-0.41230030533863	-0.520510396728407	-0.451028202156104	-0.409928301288692	-0.518459760688316	0.00273971818760252	0.00496717213067767	0.0049600168412981
163	12.1735729393678	0.27	-21.4043809735027	-26.8887476714221	-15.9200142755833	0.352112291821682	-14.3798312744683	-17.4252606257535	-11.3344019231831	0.51	0.33	0.76	-18.851513344419	-15.5568164507388	-12.2621195570585	-32.6058861133418	-26.9073244259788	-21.2087627386158	-32.6850287816475	-26.9662653340891	-21.2631603374243	-21.4043809735027	0.591195585324545	0.463945788550569	11.0768039241238	0.169386966755381	0.192775011835825	0.130927891488639	-0.45321921456285	-0.41230030533863	-0.520510396728407	-0.451028202156104	-0.409928301288692	-0.518459760688316	0.00273971818760252	0.00496717213067767	0.0049600168412981
163	12.1735729393678	0.27	-21.3641830845675	-26.7828586949844	-15.9455074741505	0.38145281371397	-15.4938340023342	-18.5742570685207	-12.4134109361476	0.51	0.35	0.78	-20.1830490581442	-16.8358180149144	-13.4885869716847	-35.0069695290649	-29.2012850262171	-23.3956005233694	-35.161956567493	-29.3287340933397	-23.5059790155392	-21.3641830845675	0.601942809591012	1.54279106753145	11.8833625093252	0.169386966755381	0.192775011835825	0.130927891488639	-0.45321921456285	-0.41230030533863	-0.520510396728407	-0.451028202156104	-0.409928301288692	-0.518459760688316	0.00273971818760252	0.00496717213067767	0.0049600168412981
163	12.1735729393678	0.27	-21.3488293286085	-26.810766253937	-15.8868924032801	0.28940441997952	-13.4708607127015	-16.7664985336429	-10.1752228917601	0.51	0.33	0.79	-18.1623892800894	-14.5923739360975	-11.0223585921055	-31.4399515749257	-25.2600868112135	-19.0802220475013	-31.4271433244709	-25.2408423199079	-19.0720863998206	-21.3488293286085	0.601093947998002	1.33946962689544	11.680370432283	0.169386966755381	0.192775011835825	0.130927891488639	-0.45321921456285	-0.41230030533863	-0.520510396728407	-0.451028202156104	-0.409928301288692	-0.518459760688316	0.00273971818760252	0.00496717213067767	0.0049600168412981
163	12.1735729393678	0.27	-21.2513700155406	-26.6982471864535	-15.8044928446277	0.386945272244121	-16.1526208654953	-19.3269599143561	-12.9782818166346	0.52	0.33	0.78	-20.8482676113256	-17.4240627558805	-13.9998579004355	-35.9930493793823	-30.0814035417108	-24.1697577040393	-36.0067205665255	-30.091446437021	-24.1848660372005	-21.2513700155406	0.607874288790376	1.3588989132542	11.5297711709329	0.169386966755381	0.192775011835825	0.130927891488639	-0.45321921456285	-0.41230030533863	-0.520510396728407	-0.451028202156104	-0.409928301288692	-0.518459760688316	0.00273971818760252	0.00496717213067767	0.0049600168412981
163	12.1735729393678	0.27	-21.1870094099027	-26.6368967028206	-15.7371221169848	0.353866908395003	-14.7479163723197	-17.8593256608924	-11.6365070837471	0.5	0.34	0.73	-19.6785471677199	-16.2501974301184	-12.821847692517	-34.4401034582266	-28.440030452448	-22.4399574466693	-34.6908001894741	-28.6504403481933	-22.6058932414286	-21.1870094099027	0.583159750894996	-0.707445443846938	9.87818619163762	0.169386966755381	0.192775011835825	0.130927891488639	-0.45321921456285	-0.41230030533863	-0.520510396728407	-0.451028202156104	-0.409928301288692	-0.518459760688316	0.00273971818760252	0.00496717213067767	0.0049600168412981
163	12.1735729393678	0.27	-20.9478995700618	-26.3179378521962	-15.5778612879274	0.379779130540931	-16.4730574712274	-19.7598123399149	-13.18630260254	0.46	0.33	0.75	-22.8055106939135	-19.0121485902304	-15.2187864865472	-41.1672576997111	-34.3196883833915	-27.4721190670718	-41.325983196142	-34.444058259561	-27.5804379890909	-20.9478995700618	0.592487667609016	-0.769613263471893	10.005833433473	0.169386966755381	0.192775011835825	0.130927891488639	-0.45321921456285	-0.41230030533863	-0.520510396728407	-0.451028202156104	-0.409928301288692	-0.518459760688316	0.00273971818760252	0.00496717213067767	0.0049600168412981
163	12.1735729393678	0.27	-20.9241514890884	-26.238431465267	-15.6098715129098	0.289509711399608	-13.4376210909425	-16.7242854647031	-10.1509567171819	0.53	0.36	0.8	-17.7828149486566	-14.2881278673891	-10.7934407861217	-30.4238282747575	-24.4449233633882	-18.4660184520189	-30.6196213270964	-24.598537003653	-18.5770605206276	-20.9241514890884	0.624241076228666	-0.224227996974614	9.26650021427022	0.169386966755381	0.192775011835825	0.130927891488639	-0.45321921456285	-0.41230030533863	-0.520510396728407	-0.451028202156104	-0.409928301288692	-0.518459760688316	0.00273971818760252	0.00496717213067767	0.0049600168412981
163	12.1735729393678	0.27	-20.8018855957163	-26.1031640475207	-15.5006071439118	0.380808291022872	-14.9179252882924	-17.8879034632895	-11.9479471132953	0.45	0.3	0.66	-21.0338055805156	-17.5415045604734	-14.0492035404311	-38.4631746587084	-32.0770271981129	-25.6908797375174	-38.7751600330906	-32.3475878445602	-25.9050943492214	-20.8018855957163	0.546691322101906	1.01434931706284	12.9264728932189	0.169386966755381	0.192775011835825	0.130927891488639	-0.45321921456285	-0.41230030533863	-0.520510396728407	-0.451028202156104	-0.409928301288692	-0.518459760688316	0.00273971818760252	0.00496717213067767	0.0049600168412981
163	12.1735729393678	0.27	-20.7890298334582	-26.1096805995502	-15.4683790673662	0.3678158886077	-14.8942189257637	-17.9428841731579	-11.8455536783695	0.49	0.33	0.84	-20.0614500958745	-16.652820517185	-13.2441909384955	-35.4479864550102	-29.4250392324472	-23.4020920098842	-35.1618464012949	-29.1862906738975	-23.2127403736964	-20.7890298334582	0.61294472332237	-1.88020727852174	8.64391276032124	0.169386966755381	0.192775011835825	0.130927891488639	-0.45321921456285	-0.41230030533863	-0.520510396728407	-0.451028202156104	-0.409928301288692	-0.518459760688316	0.00273971818760252	0.00496717213067767	0.0049600168412981
163	12.1735729393678	0.27	-20.7153805905385	-26.0582733670006	-15.3724878140764	0.371308837625161	-15.968777975897	-19.2129821509299	-12.7245738008641	0.47	0.29	0.76	-21.8073486297143	-18.1250732330501	-14.4427978363859	-38.9217184587812	-32.349599641853	-25.7774808249247	-38.5965289680074	-32.0734064890036	-25.5605135563671	-20.7153805905385	0.584481927073245	-0.99407561654481	10.3446729530867	0.169386966755381	0.192775011835825	0.130927891488639	-0.45321921456285	-0.41230030533863	-0.520510396728407	-0.451028202156104	-0.409928301288692	-0.518459760688316	0.00273971818760252	0.00496717213067767	0.0049600168412981
163	12.1735729393678	0.27	-20.6718369927829	-25.9438878767673	-15.3997861087986	0.304318090629212	-12.5577883458789	-15.5222107739506	-9.59336591780732	0.5	0.31	0.74	-17.0799449029052	-13.8180273527731	-10.5561098026409	-29.8656044156127	-24.1618893426197	-18.4581742696266	-29.8159630481721	-24.1254341516512	-18.4317778051655	-20.6718369927829	0.589921938524756	0.435912657924357	11.3274587058739	0.169386966755381	0.192775011835825	0.130927891488639	-0.45321921456285	-0.41230030533863	-0.520510396728407	-0.451028202156104	-0.409928301288692	-0.518459760688316	0.00273971818760252	0.00496717213067767	0.0049600168412981
163	12.1735729393678	0.27	-20.65285440835	-25.9691506045668	-15.3365582121331	0.32064815676599	-13.2323896698762	-16.239551140267	-10.2252281994854	0.51	0.31	0.79	-17.5302719063815	-14.2841010124317	-11.0379301184818	-30.2784023035434	-24.6715943317123	-19.0647863598812	-30.0246740252039	-24.4714021294127	-18.9061315113151	-20.65285440835	0.602368627544669	-0.680598575145284	10.0653862931991	0.169386966755381	0.192775011835825	0.130927891488639	-0.45321921456285	-0.41230030533863	-0.520510396728407	-0.451028202156104	-0.409928301288692	-0.518459760688316	0.00273971818760252	0.00496717213067767	0.0049600168412981
163	12.1735729393678	0.27	-20.6134997573853	-25.9509020764131	-15.2760974383574	0.381022007277371	-15.5803839408936	-18.6808443566183	-12.4799235251689	0.54	0.32	0.79	-19.5264383607938	-16.2856346775127	-13.0448309942315	-33.0556947260913	-27.5694398729365	-22.0831850197817	-32.9325758496803	-27.4631811571675	-22.0091816184787	-20.6134997573853	0.616854944044108	-2.46627746156672	7.89576003156206	0.169386966755381	0.192775011835825	0.130927891488639	-0.45321921456285	-0.41230030533863	-0.520510396728407	-0.451028202156104	-0.409928301288692	-0.518459760688316	0.00273971818760252	0.00496717213067767	0.0049600168412981
163	12.1735729393678	0.27	-20.2372105106821	-25.4449170256438	-15.0295039957205	0.36503584017226	-16.7525837785688	-20.2022264624938	-13.3029410946437	0.53	0.37	0.75	-21.3495405720218	-17.703987613977	-14.0584346559321	-36.3869145264021	-30.1736462156224	-23.9603779048426	-36.8789962728071	-30.5808218498532	-24.2867242709306	-20.2372105106821	0.625768127113369	0.486068125958084	9.96111661580537	0.169386966755381	0.192775011835825	0.130927891488639	-0.45321921456285	-0.41230030533863	-0.520510396728407	-0.451028202156104	-0.409928301288692	-0.518459760688316	0.00273971818760252	0.00496717213067767	0.0049600168412981
163	12.1735729393678	0.27	-20.1079277873338	-25.2096186715336	-15.006236903134	0.301451813587752	-13.1674582670947	-16.2969704484752	-10.0379460857142	0.5	0.32	0.83	-17.9341870141315	-14.4902796387499	-11.0463722633682	-31.3612780836814	-25.3389623350678	-19.3166465864542	-31.026692521745	-25.0708520627362	-19.1088377715547	-20.1079277873338	0.60986938160508	1.02664237103419	11.1694632142273	0.169386966755381	0.192775011835825	0.130927891488639	-0.45321921456285	-0.41230030533863	-0.520510396728407	-0.451028202156104	-0.409928301288692	-0.518459760688316	0.00273971818760252	0.00496717213067767	0.0049600168412981
163	12.1735729393678	0.27	-20.0918803695218	-25.2049729464215	-14.9787877926221	0.363191526698326	-14.2601112824836	-17.2082298024808	-11.3119927624865	0.49	0.31	0.75	-19.2527579900143	-15.9543703555581	-12.6559827211019	-34.0339065450087	-28.2032085972903	-22.3725106495718	-33.9562464010786	-28.1397139850322	-22.3192653383128	-20.0918803695218	0.587785192018392	-0.134849889107199	10.8924984247003	0.169386966755381	0.192775011835825	0.130927891488639	-0.45321921456285	-0.41230030533863	-0.520510396728407	-0.451028202156104	-0.409928301288692	-0.518459760688316	0.00273971818760252	0.00496717213067767	0.0049600168412981
163	12.1735729393678	0.27	-20.0440739137125	-25.1874057153858	-14.9007421120391	0.340765157960619	-15.5799072974622	-18.9632252678955	-12.1965893270289	0.51	0.35	0.7	-20.5439509581505	-16.8786083026433	-13.213265647136	-35.5646961042782	-29.2194318497679	-22.8741675952577	-36.0778294714303	-29.6424747540512	-23.2113078761737	-20.0440739137125	0.585242352511342	0.738657220918695	11.2722060000614	0.169386966755381	0.192775011835825	0.130927891488639	-0.45321921456285	-0.41230030533863	-0.520510396728407	-0.451028202156104	-0.409928301288692	-0.518459760688316	0.00273971818760252	0.00496717213067767	0.0049600168412981
163	12.1735729393678	0.27	-20.031827550753	-25.1453300850876	-14.9183250164185	0.349249999135674	-15.4410261779449	-18.7318187065352	-12.1502336493545	0.48	0.33	0.77	-21.0849959482666	-17.3807989229289	-13.6766018975912	-37.4233791494056	-30.8488666352256	-24.2743541210456	-37.4868143919705	-30.8963609463429	-24.3154514362455	-20.031827550753	0.600178182015356	-0.721146318028775	9.75840561831893	0.169386966755381	0.192775011835825	0.130927891488639	-0.45321921456285	-0.41230030533863	-0.520510396728407	-0.451028202156104	-0.409928301288692	-0.518459760688316	0.00273971818760252	0.00496717213067767	0.0049600168412981
163	12.1735729393678	0.27	-19.9590863334175	-25.0746531497237	-14.8435195171112	0.373035898431979	-15.9369035295248	-19.1626886108942	-12.7111184481554	0.49	0.35	0.71	-21.2473448443738	-17.6706354687005	-14.0939260930273	-37.3379895713407	-31.0526330551844	-24.7672765390281	-37.8189774210339	-31.4491350235489	-25.0894824872188	-19.9590863334175	0.589981917319203	-0.396820760961826	10.1728956912911	0.169386966755381	0.192775011835825	0.130927891488639	-0.45321921456285	-0.41230030533863	-0.520510396728407	-0.451028202156104	-0.409928301288692	-0.518459760688316	0.00273971818760252	0.00496717213067767	0.0049600168412981
163	12.1735729393678	0.27	-19.7688087125931	-24.7952126803612	-14.742404744825	0.358599584582997	-13.9168743256296	-16.8228160072376	-11.0109326440217	0.51	0.31	0.73	-18.2826384815966	-15.1245298040372	-11.9664211264779	-31.7137873535156	-26.2356072133664	-20.7574270732173	-31.6995759696546	-26.223584446701	-20.7458296403534	-19.7688087125931	0.58963280945089	0.807046349009783	11.6340283708045	0.169386966755381	0.192775011835825	0.130927891488639	-0.45321921456285	-0.41230030533863	-0.520510396728407	-0.451028202156104	-0.409928301288692	-0.518459760688316	0.00273971818760252	0.00496717213067767	0.0049600168412981
163	12.1735729393678	0.27	-19.3969640035761	-24.3721799230617	-14.4217480840905	0.361592853317603	-15.0774894609055	-18.2053936810193	-11.9495852407916	0.53	0.38	0.89	-19.360533718186	-16.03416263378	-12.7077915493739	-33.1261390834283	-27.4346724746528	-21.7432058658772	-33.1529909483293	-27.4559807949999	-21.7633730331088	-19.3969640035761	0.657977363841553	0.957494662063888	10.0461188553648	0.169386966755381	0.192775011835825	0.130927891488639	-0.45321921456285	-0.41230030533863	-0.520510396728407	-0.451028202156104	-0.409928301288692	-0.518459760688316	0.00273971818760252	0.00496717213067767	0.0049600168412981
163	12.1735729393678	0.27	-19.2770192633249	-24.2233803362778	-14.3306581903719	0.371648880736019	-15.1340158192069	-18.2063922655088	-12.0616393729051	0.5	0.29	0.7	-20.0164929669343	-16.6386572797574	-13.2608215925806	-34.9811081531141	-29.0779544042644	-23.1748006554147	-34.8867113807993	-29.0008240224871	-23.1187048796692	-19.2770192633249	0.588774016197004	-0.433392737541175	10.981797927588	0.169386966755381	0.192775011835825	0.130927891488639	-0.45321921456285	-0.41230030533863	-0.520510396728407	-0.451028202156104	-0.409928301288692	-0.518459760688316	0.00273971818760252	0.00496717213067767	0.0049600168412981
163	12.1735729393678	0.27	-19.2758311031398	-24.1917951216672	-14.3598670846123	0.375351013511936	-14.0822848147949	-16.9186216727784	-11.2459479568114	0.46	0.3	0.68	-19.4702457467237	-16.2061396798399	-12.942033612956	-35.0774102326042	-29.196827673954	-23.3162451153038	-35.2013983729129	-29.3091322478273	-23.4042513758849	-19.2758311031398	0.570885450643891	-0.807963106925306	10.8063212053136	0.169386966755381	0.192775011835825	0.130927891488639	-0.45321921456285	-0.41230030533863	-0.520510396728407	-0.451028202156104	-0.409928301288692	-0.518459760688316	0.00273971818760252	0.00496717213067767	0.0049600168412981
163	12.1735729393678	0.27	-19.0596689439875	-23.9653791790768	-14.1539587088982	0.408240831780554	-15.0271929813125	-17.8519272766939	-12.202458685931	0.5	0.32	0.78	-19.5746783191497	-16.4773508254763	-13.3800233318029	-34.1501527906103	-28.7465285048397	-23.342904219069	-34.0150386226196	-28.6263666721557	-23.2466057048301	-19.0596689439875	0.616561220069272	0.511638714380551	10.9533668977085	0.169386966755381	0.192775011835825	0.130927891488639	-0.45321921456285	-0.41230030533863	-0.520510396728407	-0.451028202156104	-0.409928301288692	-0.518459760688316	0.00273971818760252	0.00496717213067767	0.0049600168412981
163	12.1735729393678	0.27	-18.9087176331392	-23.8049208245143	-14.0125144417641	0.299904952332678	-13.2451383657492	-16.4047131936715	-10.0855635378268	0.55	0.35	0.78	-17.0317069776696	-13.751372112446	-10.4710372472224	-28.7138027946587	-23.1834770003054	-17.6531512059521	-28.8748305294739	-23.3140058053172	-17.7555676228015	-18.9087176331392	0.633859086620712	-0.539853510896458	9.07838565933966	0.169386966755381	0.192775011835825	0.130927891488639	-0.45321921456285	-0.41230030533863	-0.520510396728407	-0.451028202156104	-0.409928301288692	-0.518459760688316	0.00273971818760252	0.00496717213067767	0.0049600168412981
163	12.1735729393678	0.27	-18.8999446306934	-23.707923855189	-14.0919654061977	0.332013364690495	-14.8511960594547	-18.1401136892486	-11.5622784296609	0.47	0.31	0.71	-20.6460360919648	-16.9027788416827	-13.1595215914005	-36.9170145042835	-30.2237257012229	-23.5304368981624	-36.9786309229004	-30.2641348705152	-23.5655790153877	-18.8999446306934	0.58993006427894	0.34751591206495	11.2399613936566	0.169386966755381	0.192775011835825	0.130927891488639	-0.45321921456285	-0.41230030533863	-0.520510396728407	-0.451028202156104	-0.409928301288692	-0.518459760688316	0.00273971818760252	0.00496717213067767	0.0049600168412981
163	12.1735729393678	0.27	-18.8134440594495	-23.6949159336821	-13.931972185217	0.368220870184506	-14.090933418616	-16.9726659022375	-11.2092009349945	0.49	0.3	0.75	-18.9906475629473	-15.766288686011	-12.5419298090748	-33.5722485446215	-27.8721281429999	-22.1720077413783	-33.4079810912984	-27.7347748741021	-22.0658030140863	-18.8134440594495	0.599851506325848	1.41849132252967	12.3518416391544	0.169386966755381	0.192775011835825	0.130927891488639	-0.45321921456285	-0.41230030533863	-0.520510396728407	-0.451028202156104	-0.409928301288692	-0.518459760688316	0.00273971818760252	0.00496717213067767	0.0049600168412981
163	12.1735729393678	0.27	-18.7891770336024	-23.6156483946193	-13.9627056725855	0.353258270769521	-14.1991530008748	-17.1987794397046	-11.1995265620449	0.55	0.32	0.8	-17.8490228879623	-14.7359879688442	-11.6229530497261	-30.0844520777631	-24.8374449766756	-19.5904378755882	-29.921272113441	-24.6957988041027	-19.485883696655	-18.7891770336024	0.631604734792888	-0.61949253497508	9.46885211555171	0.169386966755381	0.192775011835825	0.130927891488639	-0.45321921456285	-0.41230030533863	-0.520510396728407	-0.451028202156104	-0.409928301288692	-0.518459760688316	0.00273971818760252	0.00496717213067767	0.0049600168412981
163	12.1735729393678	0.27	-18.77557992361	-23.5777824351518	-13.9733774120682	0.290703239652986	-12.2088158443068	-15.1862903858138	-9.23134130279987	0.51	0.32	0.75	-16.4026368553473	-13.1866813843521	-9.9707259133568	-28.3409945702675	-22.7843650267691	-17.2277354832707	-28.3957924769141	-22.8288754773771	-17.2585667083267	-18.77557992361	0.601485852976787	-1.00564114844265	9.40147335416856	0.169386966755381	0.192775011835825	0.130927891488639	-0.45321921456285	-0.41230030533863	-0.520510396728407	-0.451028202156104	-0.409928301288692	-0.518459760688316	0.00273971818760252	0.00496717213067767	0.0049600168412981
163	12.1735729393678	0.27	-18.7425939404876	-23.5275844268173	-13.9576034541579	0.313943200615764	-12.6264600000442	-15.540674833726	-9.71224516636235	0.49	0.31	0.8	-17.1905111041289	-13.966916054736	-10.743321005343	-30.1621275473012	-24.5060720378589	-18.8500165284165	-29.904032262889	-24.2955213360809	-18.6934511691627	-18.7425939404876	0.618751558797795	-1.30349402217258	9.04369457743063	0.169386966755381	0.192775011835825	0.130927891488639	-0.45321921456285	-0.41230030533863	-0.520510396728407	-0.451028202156104	-0.409928301288692	-0.518459760688316	0.00273971818760252	0.00496717213067767	0.0049600168412981
163	12.1735729393678	0.27	-18.6099618042454	-23.3500488824976	-13.8698747259933	0.336265510328726	-15.0063177002473	-18.2979826896482	-11.7146527108464	0.47	0.33	0.82	-20.8238396143655	-17.0777925792306	-13.3317455440957	-37.2326829406404	-30.5348124171042	-23.836941893568	-37.0573216395301	-30.3912499853147	-23.7219384296931	-18.6099618042454	0.62270549498085	-1.24602026889747	8.93002859344809	0.169386966755381	0.192775011835825	0.130927891488639	-0.45321921456285	-0.41230030533863	-0.520510396728407	-0.451028202156104	-0.409928301288692	-0.518459760688316	0.00273971818760252	0.00496717213067767	0.0049600168412981
163	12.1735729393678	0.27	-18.3948147951477	-23.1009489148279	-13.6886806754675	0.377740313753837	-14.3399531743136	-17.2135270001784	-11.4663793484488	0.51	0.35	0.77	-18.7580935848816	-15.6266745126555	-12.4952554404293	-32.5951785360589	-27.1538386009231	-21.7124986657873	-32.7883813709552	-27.3211023921202	-21.8400305067714	-18.3948147951477	0.623185605889758	-1.06886649831802	9.20107941778222	0.169386966755381	0.192775011835825	0.130927891488639	-0.45321921456285	-0.41230030533863	-0.520510396728407	-0.451028202156104	-0.409928301288692	-0.518459760688316	0.00273971818760252	0.00496717213067767	0.0049600168412981
163	12.1735729393678	0.27	-18.3536814584602	-23.0592237221266	-13.6481391947938	0.379144110404361	-16.5680778477405	-19.878251927662	-13.257903767819	0.55	0.36	0.81	-20.6029011542817	-17.172056751048	-13.7412123478144	-34.6986278042371	-28.9205292679873	-23.1424307317375	-34.8570935861891	-29.0450192628984	-23.2502732395729	-18.3536814584602	0.678409540987572	1.30696786587423	10.412797426252	0.169386966755381	0.192775011835825	0.130927891488639	-0.45321921456285	-0.41230030533863	-0.520510396728407	-0.451028202156104	-0.409928301288692	-0.518459760688316	0.00273971818760252	0.00496717213067767	0.0049600168412981
163	12.1735729393678	0.27	-18.3274141429245	-22.9810554811008	-13.6737728047482	0.392780275256646	-13.5189013809526	-16.1432707593468	-10.8945320025584	0.47	0.31	0.74	-18.5199602220975	-15.5092186431141	-12.4984770641308	-33.2942914671995	-27.8817254324473	-22.469159397695	-33.3052768838939	-27.8777897515971	-22.4647807439493	-18.3274141429245	0.597052300244365	-0.189825260457473	10.9825597059153	0.169386966755381	0.192775011835825	0.130927891488639	-0.45321921456285	-0.41230030533863	-0.520510396728407	-0.451028202156104	-0.409928301288692	-0.518459760688316	0.00273971818760252	0.00496717213067767	0.0049600168412981
163	12.1735729393678	0.27	-18.1412604679831	-22.753449708054	-13.5290712279122	0.347411369791696	-13.4021421495087	-16.2699986667721	-10.5342856322453	0.54	0.34	0.78	-17.1377842954333	-14.116966200132	-11.0961481048307	-29.1495332608895	-24.0114456279657	-18.8733579950419	-29.2639960065063	-24.1115185371013	-18.9452406218158	-18.1412604679831	0.639780041887371	-1.40814701253789	8.24502935135353	0.169386966755381	0.192775011835825	0.130927891488639	-0.45321921456285	-0.41230030533863	-0.520510396728407	-0.451028202156104	-0.409928301288692	-0.518459760688316	0.00273971818760252	0.00496717213067767	0.0049600168412981
163	12.1735729393678	0.27	-18.127358884578	-22.7814157808111	-13.4733019883449	0.396952191852094	-15.3619187477457	-18.3181451727818	-12.4056923227096	0.47	0.34	0.72	-20.7838154816728	-17.429673238533	-14.0755309953931	-37.0854816795259	-31.1005372491746	-25.1155928188233	-37.4708738669801	-31.4287207612077	-25.3739253844448	-18.127358884578	0.589364122345958	0.332335114457801	11.2630585791458	0.169386966755381	0.192775011835825	0.130927891488639	-0.45321921456285	-0.41230030533863	-0.520510396728407	-0.451028202156104	-0.409928301288692	-0.518459760688316	0.00273971818760252	0.00496717213067767	0.0049600168412981
163	12.1735729393678	0.27	-18.0256210843274	-22.6480200204929	-13.4032221481619	0.339464235333113	-14.4019811950504	-17.5385791652367	-11.265383224864	0.48	0.34	0.77	-19.6767589187785	-16.1577690677181	-12.6387792166578	-34.8473048746592	-28.6152159063026	-22.383126937946	-34.9948685580392	-28.7284985248962	-22.470808204232	-18.0256210843274	0.624715062872717	-0.93149009389518	9.33989587363775	0.169386966755381	0.192775011835825	0.130927891488639	-0.45321921456285	-0.41230030533863	-0.520510396728407	-0.451028202156104	-0.409928301288692	-0.518459760688316	0.00273971818760252	0.00496717213067767	0.0049600168412981
163	12.1735729393678	0.27	-18.0018486299564	-22.5721512186197	-13.431546041293	0.369747077996391	-13.5712969446987	-16.3376771813276	-10.8049167080698	0.54	0.32	0.77	-17.2115293420224	-14.297183925261	-11.3828385084996	-29.277546400748	-24.3201203945235	-19.3626943882989	-29.2166241831708	-24.2667478840433	-19.325862071348	-18.0018486299564	0.613663770593463	0.944338461583432	11.4246682456747	0.169386966755381	0.192775011835825	0.130927891488639	-0.45321921456285	-0.41230030533863	-0.520510396728407	-0.451028202156104	-0.409928301288692	-0.518459760688316	0.00273971818760252	0.00496717213067767	0.0049600168412981
163	12.1735729393678	0.27	-17.9161935720071	-22.4926866418907	-13.3397005021236	0.375044032768403	-14.0208226141908	-16.846629870414	-11.1950153579676	0.49	0.34	0.79	-18.7345012270679	-15.5920276334536	-12.4495540398393	-32.9859156310621	-27.4529490697726	-21.9199825084832	-32.9821574818947	-27.4495340233766	-21.9200392404813	-17.9161935720071	0.610349220923824	-1.1863138711112	9.26679485857419	0.169386966755381	0.192775011835825	0.130927891488639	-0.45321921456285	-0.41230030533863	-0.520510396728407	-0.451028202156104	-0.409928301288692	-0.518459760688316	0.00273971818760252	0.00496717213067767	0.0049600168412981
163	12.1735729393678	0.27	-17.8733661216133	-22.4871217686158	-13.2596104746108	0.368767529005007	-14.9980358199492	-18.0616789647223	-11.9343926751761	0.51	0.33	0.81	-19.6228429631557	-16.2943933521062	-12.9659437410567	-34.0317213986702	-28.2592209477706	-22.486720496871	-33.9128333259669	-28.1666348430234	-22.4090343287873	-17.8733661216133	0.637102568662239	-0.638180990491756	9.20315601128461	0.169386966755381	0.192775011835825	0.130927891488639	-0.45321921456285	-0.41230030533863	-0.520510396728407	-0.451028202156104	-0.409928301288692	-0.518459760688316	0.00273971818760252	0.00496717213067767	0.0049600168412981
163	12.1735729393678	0.27	-17.8677467747279	-22.5095831761656	-13.2259103732902	0.342493524882203	-13.2303497748012	-16.0924222161284	-10.368277333474	0.54	0.33	0.8	-16.793937735141	-13.8070992264584	-10.8202607177758	-28.4021059867503	-23.3507293991499	-18.2993528115495	-28.3597603291974	-23.3149922496838	-18.2732394711037	-17.8677467747279	0.633351301240876	0.95293613960042	11.0422014768349	0.169386966755381	0.192775011835825	0.130927891488639	-0.45321921456285	-0.41230030533863	-0.520510396728407	-0.451028202156104	-0.409928301288692	-0.518459760688316	0.00273971818760252	0.00496717213067767	0.0049600168412981
163	12.1735729393678	0.27	-17.8625109717637	-22.4334464869076	-13.2915754566198	0.320416562984355	-12.6821018994622	-15.5657390628346	-9.79846473608984	0.47	0.36	0.75	-17.7577899960208	-14.4680635676656	-11.1783371393104	-31.8031161458176	-25.9114172512823	-20.019718356747	-32.1191532335655	-26.1703597925125	-20.2190083961609	-17.8625109717637	0.621618446826581	-1.01769097771809	9.21752671062041	0.169386966755381	0.192775011835825	0.130927891488639	-0.45321921456285	-0.41230030533863	-0.520510396728407	-0.451028202156104	-0.409928301288692	-0.518459760688316	0.00273971818760252	0.00496717213067767	0.0049600168412981
163	12.1735729393678	0.27	-17.7979014082862	-22.3293197194768	-13.2664830970957	0.363920611021848	-14.6902546086049	-17.7225193749471	-11.6579898422627	0.53	0.34	0.78	-18.7515448460162	-15.5432172065815	-12.3348895671467	-31.9828880247499	-26.5107210922984	-21.0385541598469	-32.1140165347236	-26.6275641807282	-21.1268752678526	-17.7979014082862	0.625176161846275	-1.0546919760109	8.8045518620986	0.169386966755381	0.192775011835825	0.130927891488639	-0.45321921456285	-0.41230030533863	-0.520510396728407	-0.451028202156104	-0.409928301288692	-0.518459760688316	0.00273971818760252	0.00496717213067767	0.0049600168412981
163	12.1735729393678	0.27	-17.7656263904209	-22.3487374245658	-13.1825153562759	0.398187095094124	-15.4739622262597	-18.4440832890733	-12.503841163446	0.48	0.33	0.77	-20.8471299156696	-17.4900370913044	-14.1329442669391	-37.1035018789365	-31.1285834887088	-25.1536650984811	-37.1103701715862	-31.142530090791	-25.1620465248782	-17.7656263904209	0.605110069104339	2.18541199245245	12.9942567799981	0.169386966755381	0.192775011835825	0.130927891488639	-0.45321921456285	-0.41230030533863	-0.520510396728407	-0.451028202156104	-0.409928301288692	-0.518459760688316	0.00273971818760252	0.00496717213067767	0.0049600168412981
163	12.1735729393678	0.27	-17.7631400524626	-22.2922175136796	-13.2340625912456	0.391279862356215	-16.7724508306186	-20.0386831742154	-13.5062184870218	0.51	0.36	0.77	-21.7890316188815	-18.2374988564484	-14.6859660940153	-37.8088512077219	-31.6461462228054	-25.4834412378889	-38.1392495190867	-31.919798651679	-25.7035850185803	-17.7631400524626	0.618493151858391	-1.25306766582195	8.56632375570537	0.169386966755381	0.192775011835825	0.130927891488639	-0.45321921456285	-0.41230030533863	-0.520510396728407	-0.451028202156104	-0.409928301288692	-0.518459760688316	0.00273971818760252	0.00496717213067767	0.0049600168412981
163	12.1735729393678	0.27	-17.7509103427966	-22.3415186463233	-13.1603020392699	0.285992074402539	-13.8671995070512	-17.2881653872279	-10.4462336268746	0.46	0.33	0.76	-20.057545659987	-16.0885774203846	-12.1196091807822	-36.3372808122807	-29.1468939173794	-21.9565070224781	-36.3846955141375	-29.1867398583466	-21.9885423627838	-17.7509103427966	0.613022097649	0.376650932299568	10.8472110279293	0.169386966755381	0.192775011835825	0.130927891488639	-0.45321921456285	-0.41230030533863	-0.520510396728407	-0.451028202156104	-0.409928301288692	-0.518459760688316	0.00273971818760252	0.00496717213067767	0.0049600168412981
163	12.1735729393678	0.27	-17.7437233625888	-22.3315362787536	-13.1559104464239	0.330064793615737	-12.3600774855773	-15.1093858554905	-9.61076911566407	0.49	0.31	0.75	-16.7441072671508	-13.69734450018	-10.6505817332093	-29.4141100661999	-24.0619097999551	-18.7097095337102	-29.3827680198062	-24.0411478197483	-18.6903848841841	-17.7437233625888	0.608641428341485	0.446017689349384	11.3416390249761	0.169386966755381	0.192775011835825	0.130927891488639	-0.45321921456285	-0.41230030533863	-0.520510396728407	-0.451028202156104	-0.409928301288692	-0.518459760688316	0.00273971818760252	0.00496717213067767	0.0049600168412981
163	12.1735729393678	0.27	-17.6849567683801	-22.2629857968325	-13.1069277399278	0.341182677031308	-13.9932743784878	-17.0292188933942	-10.9573298635814	0.5	0.33	0.73	-18.7910795354887	-15.4410330534938	-12.0909865714988	-32.9179231896962	-27.0493634527235	-21.1808037157507	-33.0963811517935	-27.1945371811449	-21.2940052595535	-17.6849567683801	0.613107104971767	0.727355396720095	10.8799981205255	0.169386966755381	0.192775011835825	0.130927891488639	-0.45321921456285	-0.41230030533863	-0.520510396728407	-0.451028202156104	-0.409928301288692	-0.518459760688316	0.00273971818760252	0.00496717213067767	0.0049600168412981
163	12.1735729393678	0.27	-17.6464841970874	-22.1625734341678	-13.1303949600069	0.329068355981406	-13.6630164920955	-16.7090040928529	-10.6170288913382	0.48	0.3	0.71	-18.7695650141737	-15.3479450308955	-11.9263250476174	-33.2683666591162	-27.2036705361161	-21.138974413116	-33.326570222624	-27.2592125361749	-21.1768748967773	-17.6464841970874	0.587109248561571	1.56635865224209	12.7425108273764	0.169386966755381	0.192775011835825	0.130927891488639	-0.45321921456285	-0.41230030533863	-0.520510396728407	-0.451028202156104	-0.409928301288692	-0.518459760688316	0.00273971818760252	0.00496717213067767	0.0049600168412981
163	12.1735729393678	0.27	-17.6452776358835	-22.2216212824295	-13.0689339893375	0.372278320507532	-13.9359479366065	-16.7612941148265	-11.1106017583866	0.51	0.32	0.74	-18.215222436219	-15.1447966837066	-12.0743709311942	-31.5962282048409	-26.2702502706104	-20.94427233638	-31.6574274415185	-26.3171573115985	-20.988206958946	-17.6452776358835	0.612121306867521	0.15145334548288	10.6875302589701	0.169386966755381	0.192775011835825	0.130927891488639	-0.45321921456285	-0.41230030533863	-0.520510396728407	-0.451028202156104	-0.409928301288692	-0.518459760688316	0.00273971818760252	0.00496717213067767	0.0049600168412981
163	12.1735729393678	0.27	-17.5654154827342	-22.1080966137783	-13.0227343516901	0.314145517463852	-13.3807545043269	-16.4676122890186	-10.2938967196352	0.47	0.32	0.74	-18.7265366974731	-15.2162430027729	-11.7059493080727	-33.4655465567593	-27.1924220081214	-20.9192974594835	-33.5872616869437	-27.291643987723	-20.9930139900581	-17.5654154827342	0.599687238927648	-1.04678247027473	9.76009450837098	0.169386966755381	0.192775011835825	0.130927891488639	-0.45321921456285	-0.41230030533863	-0.520510396728407	-0.451028202156104	-0.409928301288692	-0.518459760688316	0.00273971818760252	0.00496717213067767	0.0049600168412981
163	12.1735729393678	0.27	-17.5567437371233	-22.0145118103252	-13.0989756639214	0.39076244355219	-14.0739051199657	-16.8176075369919	-11.3302027029395	0.5	0.31	0.75	-18.409031707257	-15.4056969773191	-12.4023622473812	-32.0810979881351	-26.8472390163824	-21.6133800446297	-32.011248490594	-26.7919823143731	-21.5778859500196	-17.5567437371233	0.608808510243526	0.394173146468365	11.1263557490738	0.169386966755381	0.192775011835825	0.130927891488639	-0.45321921456285	-0.41230030533863	-0.520510396728407	-0.451028202156104	-0.409928301288692	-0.518459760688316	0.00273971818760252	0.00496717213067767	0.0049600168412981
163	12.1735729393678	0.27	-17.447178014127	-21.9709667850891	-12.923389243165	0.346093956743689	-13.9317813897989	-16.9216546573359	-10.941908122262	0.46	0.33	0.7	-19.5956153729383	-16.1332821820712	-12.6709489912042	-35.4546705248246	-29.1902139005696	-22.9257572763146	-35.84677059025	-29.5033681203374	-23.1668315146691	-17.447178014127	0.579336684862744	0.78832170982008	11.9407333947797	0.169386966755381	0.192775011835825	0.130927891488639	-0.45321921456285	-0.41230030533863	-0.520510396728407	-0.451028202156104	-0.409928301288692	-0.518459760688316	0.00273971818760252	0.00496717213067767	0.0049600168412981
163	12.1735729393678	0.27	-17.4395156484193	-21.8750003103289	-13.0040309865097	0.3178983475949	-12.4450463199483	-15.2912265291161	-9.59886611078038	0.47	0.32	0.83	-17.3558278382532	-14.1253601178972	-10.8948923975412	-30.9764082532234	-25.2107203305735	-19.4450324079235	-30.6675847236285	-24.9613012519488	-19.2542525258897	-17.4395156484193	0.623302934362621	-0.826857156644384	9.35487227810922	0.169386966755381	0.192775011835825	0.130927891488639	-0.45321921456285	-0.41230030533863	-0.520510396728407	-0.451028202156104	-0.409928301288692	-0.518459760688316	0.00273971818760252	0.00496717213067767	0.0049600168412981
163	12.1735729393678	0.27	-17.4066290199185	-21.8453357234062	-12.9679223164307	0.400720482249822	-15.4068518870059	-18.3485175805984	-12.4651861934133	0.47	0.31	0.82	-21.0459670548427	-17.6718416519724	-14.2977162491021	-37.8306431362514	-31.7655697813268	-25.7004964264022	-37.4422259158844	-31.4531620954336	-25.4492272826988	-17.4066290199185	0.620627901461374	-1.25681598821002	9.57402890271553	0.169386966755381	0.192775011835825	0.130927891488639	-0.45321921456285	-0.41230030533863	-0.520510396728407	-0.451028202156104	-0.409928301288692	-0.518459760688316	0.00273971818760252	0.00496717213067767	0.0049600168412981
163	12.1735729393678	0.27	-17.348071642467	-21.8229384237969	-12.8732048611371	0.368926528631079	-13.3777696134467	-16.1095085523676	-10.6460306745259	0.44	0.3	0.69	-19.211415601073	-15.9536767384229	-12.6959378757728	-35.4820191234589	-29.4652239520853	-23.4484287807118	-35.4889308328276	-29.4782711056112	-23.4588187972348	-17.348071642467	0.580847869296739	0.646642733973711	12.3538375299262	0.169386966755381	0.192775011835825	0.130927891488639	-0.45321921456285	-0.41230030533863	-0.520510396728407	-0.451028202156104	-0.409928301288692	-0.518459760688316	0.00273971818760252	0.00496717213067767	0.0049600168412981
163	12.1735729393678	0.27	-17.0566603873652	-21.3823467220846	-12.7309740526459	0.349638175625573	-13.6825560775	-16.5960948095338	-10.7690173454662	0.53	0.33	0.8	-17.5015475701405	-14.4290514617883	-11.3565553534361	-29.7895824754244	-24.5598520268248	-19.3301215782252	-29.7387102844393	-24.521725429781	-19.3019008972922	-17.0566603873652	0.652385551255901	-0.493542242041823	9.32984451712777	0.169386966755381	0.192775011835825	0.130927891488639	-0.45321921456285	-0.41230030533863	-0.520510396728407	-0.451028202156104	-0.409928301288692	-0.518459760688316	0.00273971818760252	0.00496717213067767	0.0049600168412981
163	12.1735729393678	0.27	-17.0236694586892	-21.4057487042687	-12.6415902131096	0.403535312919528	-14.8275016811776	-17.6420262187577	-12.0129771435975	0.55	0.37	0.83	-18.3321747900393	-15.4075472481692	-12.4829197062991	-30.9225287361497	-25.9892963050935	-21.0560638740373	-31.0682756120761	-26.1031342236724	-21.1445660641206	-17.0236694586892	0.648660067242933	0.678134477618991	10.1173258158901	0.169386966755381	0.192775011835825	0.130927891488639	-0.45321921456285	-0.41230030533863	-0.520510396728407	-0.451028202156104	-0.409928301288692	-0.518459760688316	0.00273971818760252	0.00496717213067767	0.0049600168412981
163	12.1735729393678	0.27	-16.9936132094311	-21.3808917674592	-12.6063346514029	0.343079353033012	-13.6244676775559	-16.5679685523597	-10.6809668027521	0.51	0.33	0.83	-17.9427003456811	-14.7549616680668	-11.5672229904525	-31.0545512531918	-25.5373329840039	-20.020114714816	-30.8601608026742	-25.3753428302899	-19.8965997990175	-16.9936132094311	0.641420801025605	1.05514659115045	10.6405244931139	0.169386966755381	0.192775011835825	0.130927891488639	-0.45321921456285	-0.41230030533863	-0.520510396728407	-0.451028202156104	-0.409928301288692	-0.518459760688316	0.00273971818760252	0.00496717213067767	0.0049600168412981
163	12.1735729393678	0.27	-16.8895693716851	-21.2053516010516	-12.5737871423186	0.330002907044348	-13.9536858049481	-17.0579021235431	-10.8494694863532	0.52	0.37	0.82	-18.2566555107111	-14.9342886950933	-11.6119218794755	-31.362843382535	-25.6553976766981	-19.9479519708612	-31.5234440877012	-25.7889821008013	-20.055318093142	-16.8895693716851	0.652896796853467	0.162141190101331	9.40158915907916	0.169386966755381	0.192775011835825	0.130927891488639	-0.45321921456285	-0.41230030533863	-0.520510396728407	-0.451028202156104	-0.409928301288692	-0.518459760688316	0.00273971818760252	0.00496717213067767	0.0049600168412981
163	12.1735729393678	0.27	-16.5707747043042	-20.7799804633481	-12.3615689452603	0.368955330769799	-14.2941203200278	-17.2127974250507	-11.375443215005	0.53	0.33	0.79	-18.1776115490834	-15.0953363475467	-12.01306114601	-30.9674337623393	-25.7164604491978	-20.4654871360564	-30.9649298041083	-25.7109209654313	-20.4648851102225	-16.5707747043042	0.633655305054824	-0.0191975380327873	10.325580970007	0.169386966755381	0.192775011835825	0.130927891488639	-0.45321921456285	-0.41230030533863	-0.520510396728407	-0.451028202156104	-0.409928301288692	-0.518459760688316	0.00273971818760252	0.00496717213067767	0.0049600168412981
163	12.1735729393678	0.27	-16.5084886750861	-20.7409553722088	-12.2760219779633	0.349326681543517	-13.8095775195392	-16.7521791676636	-10.8669758714148	0.51	0.31	0.77	-18.2077293936999	-15.009453277723	-11.8111771617462	-31.585909129469	-26.0376907555101	-20.4894723815512	-31.4507955492986	-25.9169955400841	-20.3992664124245	-16.5084886750861	0.641362637689562	-0.454918599637086	9.72399009335691	0.169386966755381	0.192775011835825	0.130927891488639	-0.45321921456285	-0.41230030533863	-0.520510396728407	-0.451028202156104	-0.409928301288692	-0.518459760688316	0.00273971818760252	0.00496717213067767	0.0049600168412981
163	12.1735729393678	0.27	-16.5072898368298	-20.7504831563745	-12.2640965172852	0.358134432124265	-13.3974815323711	-16.1978013214602	-10.597161743282	0.49	0.33	0.77	-17.9635632560661	-14.8579737584428	-11.7523842608195	-31.5715939729512	-26.1134112467309	-20.6552285205107	-31.5910624537511	-26.1382139680285	-20.6733263406942	-16.5072898368298	0.604870213935108	-0.682800694926396	10.1210179384301	0.169386966755381	0.192775011835825	0.130927891488639	-0.45321921456285	-0.41230030533863	-0.520510396728407	-0.451028202156104	-0.409928301288692	-0.518459760688316	0.00273971818760252	0.00496717213067767	0.0049600168412981
163	12.1735729393678	0.27	-16.3238596739669	-20.5190456488077	-12.1286736991261	0.326377936373152	-13.5615297483559	-16.6034084927152	-10.5196510039966	0.48	0.32	0.77	-18.6423357896306	-15.2269090711609	-11.8114823526912	-33.0327188730142	-26.9808575668068	-20.9289962605993	-32.9433664862469	-26.8987344490814	-20.8640003695039	-16.3238596739669	0.627716670915879	-2.17706448716077	8.17566356423134	0.169386966755381	0.192775011835825	0.130927891488639	-0.45321921456285	-0.41230030533863	-0.520510396728407	-0.451028202156104	-0.409928301288692	-0.518459760688316	0.00273971818760252	0.00496717213067767	0.0049600168412981
163	12.1735729393678	0.27	-16.1687974440736	-20.3469229016814	-11.9906719864659	0.354830264122588	-12.6066331795689	-15.2606962795417	-9.95257007959601	0.5	0.34	0.76	-16.8120733578587	-13.8882026041404	-10.9643318504221	-29.4198196753953	-24.3032734590212	-19.1867272426472	-29.534450309095	-24.3973087190026	-19.2664786061953	-16.1687974440736	0.623634919482808	-0.853600710899398	9.31497637190605	0.169386966755381	0.192775011835825	0.130927891488639	-0.45321921456285	-0.41230030533863	-0.520510396728407	-0.451028202156104	-0.409928301288692	-0.518459760688316	0.00273971818760252	0.00496717213067767	0.0049600168412981
163	12.1735729393678	0.27	-16.1515134408761	-20.2568762218123	-12.0461506599398	0.335302926618447	-13.236568400811	-16.1463077088589	-10.3268290927631	0.47	0.32	0.7	-18.3711568930484	-15.0604756952233	-11.7497944973982	-32.8425146130287	-26.9239382135319	-21.005361814035	-33.0881048027014	-27.1259246659267	-21.1577038385868	-16.1515134408761	0.60587636965819	1.15785480876926	11.7843425646442	0.169386966755381	0.192775011835825	0.130927891488639	-0.45321921456285	-0.41230030533863	-0.520510396728407	-0.451028202156104	-0.409928301288692	-0.518459760688316	0.00273971818760252	0.00496717213067767	0.0049600168412981
163	12.1735729393678	0.27	-16.1504920504036	-20.2810512552295	-12.0199328455776	0.360048297103941	-14.6231974499167	-17.6670318754153	-11.579363024418	0.48	0.31	0.7	-19.8891368631015	-16.4624582956843	-13.0357797282671	-35.3040532934712	-29.2215549127532	-23.1390565320352	-35.4115382957772	-29.3144913192008	-23.2096946447072	-16.1504920504036	0.603136171763172	0.311594725166229	11.3585275180212	0.169386966755381	0.192775011835825	0.130927891488639	-0.45321921456285	-0.41230030533863	-0.520510396728407	-0.451028202156104	-0.409928301288692	-0.518459760688316	0.00273971818760252	0.00496717213067767	0.0049600168412981
163	12.1735729393678	0.27	-16.066959139543	-20.1533461171924	-11.9805721618937	0.380020412242268	-13.4760084742362	-16.1634063533167	-10.7886105951558	0.51	0.34	0.8	-17.4889353411879	-14.5811492770431	-11.6733632128983	-30.2519668012841	-25.2221439011686	-20.1923210010532	-30.2444460075232	-25.2116856060033	-20.1848256191642	-16.066959139543	0.636389066914907	-1.58433077250782	8.60317844876416	0.169386966755381	0.192775011835825	0.130927891488639	-0.45321921456285	-0.41230030533863	-0.520510396728407	-0.451028202156104	-0.409928301288692	-0.518459760688316	0.00273971818760252	0.00496717213067767	0.0049600168412981
163	12.1735729393678	0.27	-16.0435962460807	-20.1727682493921	-11.9144242427694	0.371663815425635	-13.7131377868903	-16.4969708980528	-10.9293046757279	0.51	0.33	0.8	-17.8152797672201	-14.8089844899178	-11.8026892126154	-30.7784924844866	-25.5846792069174	-20.3908659293482	-30.7023576735127	-25.5206900388691	-20.3375439436176	-16.0435962460807	0.610902051516915	-1.36641784813632	9.26424750004591	0.169386966755381	0.192775011835825	0.130927891488639	-0.45321921456285	-0.41230030533863	-0.520510396728407	-0.451028202156104	-0.409928301288692	-0.518459760688316	0.00273971818760252	0.00496717213067767	0.0049600168412981
163	12.1735729393678	0.27	-15.9720639793182	-20.0341347284558	-11.9099932301805	0.330051313269969	-14.4655335148749	-17.6832661470859	-11.2478008826639	0.52	0.33	0.72	-19.0568883951427	-15.5892048152313	-12.1215212353198	-32.8803378187206	-26.8972725253866	-20.9142072320525	-33.0847951233172	-27.0681714618826	-21.0405371905282	-15.9720639793182	0.632240116397405	0.384847547469974	10.6238126327764	0.169386966755381	0.192775011835825	0.130927891488639	-0.45321921456285	-0.41230030533863	-0.520510396728407	-0.451028202156104	-0.409928301288692	-0.518459760688316	0.00273971818760252	0.00496717213067767	0.0049600168412981
163	12.1735729393678	0.27	-15.9577119356978	-20.0812152281339	-11.8342086432618	0.34337808462411	-13.6005558610576	-16.5369443980078	-10.6641673241073	0.51	0.33	0.87	-17.9685801262726	-14.7779826713755	-11.5873852164784	-31.1652585170658	-25.6313880717115	-20.0975176263573	-30.8675846491578	-25.3918620345934	-19.906629622602	-15.9577119356978	0.664238890624706	-1.16758220477055	8.34823100703285	0.169386966755381	0.192775011835825	0.130927891488639	-0.45321921456285	-0.41230030533863	-0.520510396728407	-0.451028202156104	-0.409928301288692	-0.518459760688316	0.00273971818760252	0.00496717213067767	0.0049600168412981
163	12.1735729393678	0.27	-15.8896846375502	-19.926876868866	-11.8524924062344	0.38333721615462	-13.4768222202151	-16.1455626698563	-10.808081770574	0.54	0.33	0.8	-16.9554084655258	-14.1528065780971	-11.3502046906685	-28.7856753796316	-24.027619074831	-19.2695627700304	-28.7128840881019	-23.9691172233886	-19.2251331253885	-15.8896846375502	0.651532125097998	0.911669512523433	10.8776170420274	0.169386966755381	0.192775011835825	0.130927891488639	-0.45321921456285	-0.41230030533863	-0.520510396728407	-0.451028202156104	-0.409928301288692	-0.518459760688316	0.00273971818760252	0.00496717213067767	0.0049600168412981
163	12.1735729393678	0.27	-15.794679540872	-19.8443884568844	-11.7449706248596	0.344044189175771	-13.4377317695694	-16.3346858261926	-10.5407777129461	0.48	0.31	0.82	-18.4704443325705	-15.1947138284016	-11.9189833242327	-32.8824920951765	-27.050787103688	-21.2190821121995	-32.5204864742243	-26.7385976525058	-20.9822573951135	-15.794679540872	0.629460842657363	-0.0790941896504835	10.2947120053098	0.169386966755381	0.192775011835825	0.130927891488639	-0.45321921456285	-0.41230030533863	-0.520510396728407	-0.451028202156104	-0.409928301288692	-0.518459760688316	0.00273971818760252	0.00496717213067767	0.0049600168412981
163	12.1735729393678	0.27	-15.7741844577308	-19.779465980949	-11.7689029345125	0.366866702353147	-13.7064315475698	-16.5177062997184	-10.8951567954212	0.5	0.33	0.75	-18.1057099432563	-15.0241607069637	-11.9426114706711	-31.5806226774854	-26.2056749953208	-20.8307273131562	-31.6492953790566	-26.2752085034405	-20.8830097048265	-15.7741844577308	0.621899499076579	1.3511545447243	11.8886844733021	0.169386966755381	0.192775011835825	0.130927891488639	-0.45321921456285	-0.41230030533863	-0.520510396728407	-0.451028202156104	-0.409928301288692	-0.518459760688316	0.00273971818760252	0.00496717213067767	0.0049600168412981
163	12.1735729393678	0.27	-15.7497192599323	-19.8279257946257	-11.671512725239	0.346824112729274	-14.4021702416735	-17.4880132791813	-11.3163272041657	0.48	0.33	0.76	-19.5823068422284	-16.126915754473	-12.6715246667175	-34.6358123468183	-28.5241586859595	-22.4125050251006	-34.6950550512898	-28.5685027848101	-22.4535726741017	-15.7497192599323	0.629566675654465	-1.76787289589408	8.28511957952581	0.169386966755381	0.192775011835825	0.130927891488639	-0.45321921456285	-0.41230030533863	-0.520510396728407	-0.451028202156104	-0.409928301288692	-0.518459760688316	0.00273971818760252	0.00496717213067767	0.0049600168412981
163	12.1735729393678	0.27	-15.7206705023272	-19.7441570643347	-11.6971839403197	0.373533666974816	-14.7053562128126	-17.6786991550487	-11.7320132705765	0.51	0.32	0.76	-19.1367710456856	-15.9181980824351	-12.6996251191847	-33.1114771826726	-27.5425280125638	-21.9735788424549	-33.0924866740977	-27.5270210802021	-21.9588580015033	-15.7206705023272	0.625974281033148	1.78945727800827	12.2421032359272	0.169386966755381	0.192775011835825	0.130927891488639	-0.45321921456285	-0.41230030533863	-0.520510396728407	-0.451028202156104	-0.409928301288692	-0.518459760688316	0.00273971818760252	0.00496717213067767	0.0049600168412981
163	12.1735729393678	0.27	-14.98448278234	-18.8384959010469	-11.1304696636332	0.341135079940768	-13.0110348655951	-15.8341741409566	-10.1878955902335	0.51	0.33	0.74	-17.1314003648361	-14.0769733526427	-11.0225463404493	-29.6320758178919	-24.348852562465	-19.0656293070381	-29.8158076041629	-24.4968420307647	-19.1805070567497	-14.98448278234	0.638254229919498	-0.0998942799014262	10.0103912596765	0.169386966755381	0.192775011835825	0.130927891488639	-0.45321921456285	-0.41230030533863	-0.520510396728407	-0.451028202156104	-0.409928301288692	-0.518459760688316	0.00273971818760252	0.00496717213067767	0.0049600168412981
163	12.1735729393678	0.27	-14.9731320547577	-18.8201948131389	-11.1260692963764	0.355713729120031	-13.4605312546948	-16.2889049340634	-10.6321575753263	0.5	0.31	0.79	-17.795782180046	-14.7057572750225	-11.6157323699989	-30.9736921919498	-25.5954806974881	-20.2172692030265	-30.7789588494378	-25.4266066264756	-20.0897750644418	-14.9731320547577	0.655113485132228	1.47422504915371	11.6719545937228	0.169386966755381	0.192775011835825	0.130927891488639	-0.45321921456285	-0.41230030533863	-0.520510396728407	-0.451028202156104	-0.409928301288692	-0.518459760688316	0.00273971818760252	0.00496717213067767	0.0049600168412981
163	12.1735729393678	0.27	-14.9675735900005	-18.7854643720546	-11.1496828079464	0.374647069042592	-14.4432378547897	-17.356646804983	-11.5298289045963	0.5	0.32	0.79	-19.0454415646235	-15.848559094282	-12.6516766239405	-33.2424667534005	-27.6625352577583	-22.082603762116	-33.1269555627224	-27.568354049349	-22.0018266661949	-14.9675735900005	0.642486981357801	0.694708372636573	10.4139106087081	0.169386966755381	0.192775011835825	0.130927891488639	-0.45321921456285	-0.41230030533863	-0.520510396728407	-0.451028202156104	-0.409928301288692	-0.518459760688316	0.00273971818760252	0.00496717213067767	0.0049600168412981
163	12.1735729393678	0.27	-14.8090871457299	-18.5982754901338	-11.0198988013261	0.339679622396523	-12.8054184969405	-15.592963200064	-10.0178737938169	0.53	0.35	0.83	-16.5415032873745	-13.584388640286	-10.6272739931975	-28.2592672158306	-23.20737492115	-18.1554826264695	-28.2735473765617	-23.211994506362	-18.1640661461326	-14.8090871457299	0.674564713685424	0.730526280020447	9.90987980819054	0.169386966755381	0.192775011835825	0.130927891488639	-0.45321921456285	-0.41230030533863	-0.520510396728407	-0.451028202156104	-0.409928301288692	-0.518459760688316	0.00273971818760252	0.00496717213067767	0.0049600168412981
163	12.1735729393678	0.27	-14.7161941151517	-18.5366121452256	-10.8957760850778	0.462957988901063	-16.7951354391075	-19.6193800636936	-13.9708908145214	0.44	0.29	0.72	-23.1114766016996	-19.7845384748734	-16.4576003480471	-42.3160183373214	-36.2245523004192	-30.133086263517	-42.1042913349213	-36.0385126456441	-29.9955751907095	-14.7161941151517	0.608488196327989	-0.248510164407811	11.0544861253549	0.169386966755381	0.192775011835825	0.130927891488639	-0.45321921456285	-0.41230030533863	-0.520510396728407	-0.451028202156104	-0.409928301288692	-0.518459760688316	0.00273971818760252	0.00496717213067767	0.0049600168412981
163	12.1735729393678	0.27	-14.4963445278211	-18.240157893358	-10.7525311622842	0.393799751609847	-16.7086464646903	-19.9453063670327	-13.4719865623479	0.58	0.36	0.84	-20.0106952907398	-16.7634242850368	-13.5161532793338	-33.055080647991	-27.6910089143582	-22.3269371807254	-33.1120533465836	-27.7331172525794	-22.360506148771	-14.4963445278211	0.71413385987653	-1.06963071847393	7.42077280327296	0.169386966755381	0.192775011835825	0.130927891488639	-0.45321921456285	-0.41230030533863	-0.520510396728407	-0.451028202156104	-0.409928301288692	-0.518459760688316	0.00273971818760252	0.00496717213067767	0.0049600168412981
163	12.1735729393678	0.27	-13.9945266896202	-17.5638846734277	-10.4251687058127	0.341284727771976	-13.5905144753025	-16.5384080338702	-10.6426209167348	0.42	0.3	0.65	-20.1863070341331	-16.5881926113106	-12.9900781884882	-37.9127386546625	-31.1549710485632	-24.3972034424639	-38.1980159431833	-31.3873986838308	-24.5773174856633	-13.9945266896202	0.58392215950176	1.74839065650465	13.463747978025	0.169386966755381	0.192775011835825	0.130927891488639	-0.45321921456285	-0.41230030533863	-0.520510396728407	-0.451028202156104	-0.409928301288692	-0.518459760688316	0.00273971818760252	0.00496717213067767	0.0049600168412981
163	12.1735729393678	0.27	-13.9796372053426	-17.5317550388297	-10.4275193718555	0.345000031565193	-12.664740936686	-15.389278777696	-9.94020309567604	0.49	0.32	0.68	-17.1171783952735	-14.0867309686642	-11.056283542055	-30.1421560063735	-24.8057496786115	-19.4693433508495	-30.4400752505478	-25.0536801758681	-19.6571103433186	-13.9796372053426	0.629199542174059	-0.235869263586491	10.4714998334788	0.169386966755381	0.192775011835825	0.130927891488639	-0.45321921456285	-0.41230030533863	-0.520510396728407	-0.451028202156104	-0.409928301288692	-0.518459760688316	0.00273971818760252	0.00496717213067767	0.0049600168412981
163	12.1735729393678	0.27	-10.5767566123542	-13.3099401901169	-7.84357303459155	0.41859913895579	-14.460541427614	-17.1213197001056	-11.7997631551224	0.51	0.32	0.82	-18.6939042156881	-15.7887348107365	-12.8835654057849	-32.5242301748264	-27.4697269884769	-22.4152238021273	-32.2639443135878	-27.2484999895984	-22.230090252476	-10.5767566123542	0.669117864441061	1.13618517460667	10.8917702622449	0.169386966755381	0.192775011835825	0.130927891488639	-0.45321921456285	-0.41230030533863	-0.520510396728407	-0.451028202156104	-0.409928301288692	-0.518459760688316	0.00273971818760252	0.00496717213067767	0.0049600168412981
163	12.1735729393678	0.28	-25.3382788727528	-31.6173784804865	-19.059179265019	0.319976599229951	-15.2106664862267	-18.6727419113721	-11.7485910610813	0.54	0.31	0.78	-19.5699150561137	-15.9414965673062	-12.3130780784986	-33.1833159404038	-27.0308642443762	-20.8784125483486	-32.9961166063635	-26.8663329078898	-20.755259540176	-25.3382788727528	0.594125257231796	-0.828705612071221	9.668438359132	0.169386966755381	0.192775011835825	0.130927891488639	-0.45321921456285	-0.41230030533863	-0.520510396728407	-0.451028202156104	-0.409928301288692	-0.518459760688316	0.00273971818760252	0.00496717213067767	0.0049600168412981
163	12.1735729393678	0.28	-24.8749417579816	-31.1168909392331	-18.6329925767301	0.340087426173872	-15.4998629557603	-18.8708822160879	-12.1288436954326	0.5	0.33	0.74	-20.6207791939331	-16.9371653051001	-13.2535514162672	-35.8952861742051	-29.4830951773762	-23.0709041805473	-36.0778729082659	-29.6308412432507	-23.1877450669442	-24.8749417579816	0.580673561517806	-0.57082658058072	10.1830236511802	0.169386966755381	0.192775011835825	0.130927891488639	-0.45321921456285	-0.41230030533863	-0.520510396728407	-0.451028202156104	-0.409928301288692	-0.518459760688316	0.00273971818760252	0.00496717213067767	0.0049600168412981
163	12.1735729393678	0.28	-22.5209063823319	-28.1917330921446	-16.8500796725192	0.341818849326925	-15.6896378787746	-19.0888095444329	-12.2904662131163	0.47	0.31	0.71	-21.6409625430333	-17.7873253362383	-13.9336881294433	-38.5942547261111	-31.7217204899227	-24.8491862537344	-38.7311103650973	-31.8503241608328	-24.9544161795792	-22.5209063823319	0.566753899798136	-1.5419711938534	9.76088293901923	0.169386966755381	0.192775011835825	0.130927891488639	-0.45321921456285	-0.41230030533863	-0.520510396728407	-0.451028202156104	-0.409928301288692	-0.518459760688316	0.00273971818760252	0.00496717213067767	0.0049600168412981
163	12.1735729393678	0.28	-22.381151538636	-27.9284911708737	-16.8338119063983	0.355134624534347	-15.088920628606	-18.2634668646366	-11.9143743925753	0.48	0.32	0.68	-20.5071150126342	-16.9425790317214	-13.3780430508086	-36.3379732820101	-30.021725815832	-23.7054783496539	-36.6484090971938	-30.2965477461171	-23.9102340617615	-22.381151538636	0.572641097160922	-0.100099496847592	11.0017254867161	0.169386966755381	0.192775011835825	0.130927891488639	-0.45321921456285	-0.41230030533863	-0.520510396728407	-0.451028202156104	-0.409928301288692	-0.518459760688316	0.00273971818760252	0.00496717213067767	0.0049600168412981
163	12.1735729393678	0.28	-22.3607757765723	-27.991258791841	-16.7302927613037	0.342330027363701	-14.3522717541834	-17.4581728354257	-11.246370672941	0.5	0.32	0.8	-19.2384861031737	-15.8158578961677	-12.3932296891617	-33.6721618696076	-27.6817065714239	-21.6912512732402	-33.4299249238453	-27.4857475120127	-21.5336113562635	-22.3607757765723	0.591570227926352	0.420332044103941	11.0174562306663	0.169386966755381	0.192775011835825	0.130927891488639	-0.45321921456285	-0.41230030533863	-0.520510396728407	-0.451028202156104	-0.409928301288692	-0.518459760688316	0.00273971818760252	0.00496717213067767	0.0049600168412981
163	12.1735729393678	0.28	-22.2997712893298	-27.9496207210034	-16.6499218576562	0.336026348258327	-15.6375115469015	-19.0694687352366	-12.2055543585663	0.54	0.37	0.77	-19.8769876612434	-16.2997002373729	-12.7224128135024	-33.5916717821887	-27.5461347490539	-21.5005977159192	-33.962655172224	-27.861223756138	-21.7459022382947	-22.2997712893298	0.606759040724965	1.2507589371039	10.9866901757409	0.169386966755381	0.192775011835825	0.130927891488639	-0.45321921456285	-0.41230030533863	-0.520510396728407	-0.451028202156104	-0.409928301288692	-0.518459760688316	0.00273971818760252	0.00496717213067767	0.0049600168412981
163	12.1735729393678	0.28	-22.2514903996656	-27.8327045624731	-16.6702762368581	0.342120636492809	-15.2840317933653	-18.593108923379	-11.9749546633516	0.52	0.33	0.76	-19.891365288998	-16.351233176944	-12.81110106489	-34.1620355465051	-28.0821050191519	-22.0021744917986	-34.2257796553835	-28.1293952261342	-22.0372557000202	-22.2514903996656	0.602643544443212	-0.437364140401149	9.7815187137171	0.169386966755381	0.192775011835825	0.130927891488639	-0.45321921456285	-0.41230030533863	-0.520510396728407	-0.451028202156104	-0.409928301288692	-0.518459760688316	0.00273971818760252	0.00496717213067767	0.0049600168412981
163	12.1735729393678	0.28	-21.9489630343857	-27.4586414317249	-16.4392846370465	0.324788076364923	-13.3250860291172	-16.3247699563187	-10.3254021019158	0.51	0.31	0.71	-17.7058153160509	-14.4523636739347	-11.1989120318184	-30.6738457111762	-25.037512567648	-19.4011794241197	-30.767620956172	-25.1075751650001	-19.4622188243458	-21.9489630343857	0.571780893948168	-2.28451655488988	8.76209754771948	0.169386966755381	0.192775011835825	0.130927891488639	-0.45321921456285	-0.41230030533863	-0.520510396728407	-0.451028202156104	-0.409928301288692	-0.518459760688316	0.00273971818760252	0.00496717213067767	0.0049600168412981
163	12.1735729393678	0.28	-21.9055133906923	-27.3499672331262	-16.4610595482583	0.342899746032451	-15.3896258664419	-18.7158059537877	-12.0634457790961	0.55	0.37	0.83	-19.3799723621713	-15.9357563704299	-12.4915403786884	-32.6205557852267	-26.8232183176936	-21.0258808501604	-32.818387613635	-26.9862352197009	-21.151843325438	-21.9055133906923	0.630488546881445	0.962187931852105	10.3665970692741	0.169386966755381	0.192775011835825	0.130927891488639	-0.45321921456285	-0.41230030533863	-0.520510396728407	-0.451028202156104	-0.409928301288692	-0.518459760688316	0.00273971818760252	0.00496717213067767	0.0049600168412981
163	12.1735729393678	0.28	-21.8993847304626	-27.4059635841858	-16.3928058767394	0.372669021157492	-15.6138352971062	-18.7767084602558	-12.4509621339565	0.46	0.3	0.74	-21.6233604102595	-17.9809783344295	-14.3385962585994	-38.9746760146323	-32.4095233911009	-25.8443707675695	-38.8201261343027	-32.2752902410167	-25.7337781804675	-21.8993847304626	0.55808667796602	-0.0723938121186128	11.6128680150481	0.169386966755381	0.192775011835825	0.130927891488639	-0.45321921456285	-0.41230030533863	-0.520510396728407	-0.451028202156104	-0.409928301288692	-0.518459760688316	0.00273971818760252	0.00496717213067767	0.0049600168412981
163	12.1735729393678	0.28	-21.7624316256369	-27.2389194706644	-16.2859437806093	0.349984817012952	-14.6345830886339	-17.7484709220092	-11.5206952552586	0.48	0.31	0.68	-19.9374886683067	-16.439547709612	-12.9416067509173	-35.3387859166466	-29.1387579820913	-22.9387300475361	-35.5792039178997	-29.3458270805092	-23.0857449157839	-21.7624316256369	0.560719047031589	0.848919734330832	12.2666497685822	0.169386966755381	0.192775011835825	0.130927891488639	-0.45321921456285	-0.41230030533863	-0.520510396728407	-0.451028202156104	-0.409928301288692	-0.518459760688316	0.00273971818760252	0.00496717213067767	0.0049600168412981
163	12.1735729393678	0.28	-21.4757828599172	-26.8439764427249	-16.1075892771096	0.302008500724959	-13.8227554201077	-17.1036748711496	-10.5418359690658	0.52	0.33	0.7	-18.3710866800088	-14.8470454386211	-11.3230041972333	-31.6304667257293	-25.5629394657818	-19.4954122058342	-31.9229744612896	-25.8009531382932	-19.6716834206496	-21.4757828599172	0.573042592728807	1.72541417900523	12.6162037533723	0.169386966755381	0.192775011835825	0.130927891488639	-0.45321921456285	-0.41230030533863	-0.520510396728407	-0.451028202156104	-0.409928301288692	-0.518459760688316	0.00273971818760252	0.00496717213067767	0.0049600168412981
163	12.1735729393678	0.28	-21.4370728308649	-26.7546543702652	-16.1194912914647	0.354739788003751	-14.5407437835306	-17.6025984711363	-11.4788890959249	0.54	0.36	0.79	-18.4536490466249	-15.2437597834296	-12.0338705202343	-31.296056936884	-25.8523164122734	-20.4085758876629	-31.5083390651259	-26.0190015078635	-20.5509182387237	-21.4370728308649	0.615817150942078	-0.104764076275786	10.0489351429638	0.169386966755381	0.192775011835825	0.130927891488639	-0.45321921456285	-0.41230030533863	-0.520510396728407	-0.451028202156104	-0.409928301288692	-0.518459760688316	0.00273971818760252	0.00496717213067767	0.0049600168412981
163	12.1735729393678	0.28	-21.3159945926148	-26.6314253891391	-16.0005637960906	0.339529841733026	-14.1302248785298	-17.2071870678681	-11.0532626891916	0.54	0.34	0.84	-18.1145348246072	-14.8753221332517	-11.6361094418962	-30.799941895977	-25.292344618517	-19.7847473410569	-30.6286879111039	-25.1566887609533	-19.6804221939541	-21.3159945926148	0.626241849603294	0.670020209981654	10.3699976075173	0.169386966755381	0.192775011835825	0.130927891488639	-0.45321921456285	-0.41230030533863	-0.520510396728407	-0.451028202156104	-0.409928301288692	-0.518459760688316	0.00273971818760252	0.00496717213067767	0.0049600168412981
163	12.1735729393678	0.28	-21.1851012640583	-26.4330673461971	-15.9371351819195	0.366290339595814	-14.3612223940954	-17.3104568596279	-11.411987928563	0.5	0.33	0.76	-18.9797565550645	-15.746118492619	-12.5124804301736	-33.1108958015018	-27.46969315305	-21.8284905045982	-33.145716930018	-27.49092481039	-21.8524294583321	-21.1851012640583	0.596137683807054	-1.95795840317422	8.86431957908462	0.169386966755381	0.192775011835825	0.130927891488639	-0.45321921456285	-0.41230030533863	-0.520510396728407	-0.451028202156104	-0.409928301288692	-0.518459760688316	0.00273971818760252	0.00496717213067767	0.0049600168412981
163	12.1735729393678	0.28	-21.0462914588035	-26.3200895010774	-15.7724934165297	0.295672028700954	-13.3660253653477	-16.5868723280146	-10.1451784026809	0.47	0.29	0.69	-19.0192654716976	-15.3260952214383	-11.632924971179	-34.180167852253	-27.5430461795651	-20.9059245068772	-34.2099387430548	-27.5643414958568	-20.9208788927524	-21.0462914588035	0.558730547725358	0.0167473737199153	11.6300194864413	0.169386966755381	0.192775011835825	0.130927891488639	-0.45321921456285	-0.41230030533863	-0.520510396728407	-0.451028202156104	-0.409928301288692	-0.518459760688316	0.00273971818760252	0.00496717213067767	0.0049600168412981
163	12.1735729393678	0.28	-21.0332715521297	-26.2376523383008	-15.8288907659586	0.312735108792673	-14.6557195018773	-18.0478016828161	-11.2636373209386	0.51	0.35	0.85	-19.4772200321644	-15.8164788423809	-12.1557376525975	-33.6356775899593	-27.3138559852075	-20.9920343804558	-33.5609609031776	-27.2490364529058	-20.946101279498	-21.0332715521297	0.624144197580187	-0.108658144295611	9.57777772115072	0.169386966755381	0.192775011835825	0.130927891488639	-0.45321921456285	-0.41230030533863	-0.520510396728407	-0.451028202156104	-0.409928301288692	-0.518459760688316	0.00273971818760252	0.00496717213067767	0.0049600168412981
163	12.1735729393678	0.28	-20.956214594234	-26.1438264026139	-15.7686027858541	0.361115483001989	-14.6851055242312	-17.7347601639361	-11.6354508845264	0.53	0.35	0.78	-18.7502883233958	-15.5260043041775	-12.3017202849592	-31.9657206687965	-26.4689218709564	-20.9721230731164	-32.1280965627569	-26.6062241043327	-21.0803474493005	-20.956214594234	0.61991011807303	1.31939404778915	11.1941259822232	0.169386966755381	0.192775011835825	0.130927891488639	-0.45321921456285	-0.41230030533863	-0.520510396728407	-0.451028202156104	-0.409928301288692	-0.518459760688316	0.00273971818760252	0.00496717213067767	0.0049600168412981
163	12.1735729393678	0.28	-20.8675591033793	-26.0649794824508	-15.6701387243078	0.376120610181638	-15.5009930930682	-18.617956743692	-12.3840294424445	0.46	0.29	0.76	-21.6117894261752	-17.9936070985604	-14.3754247709456	-39.1673287877742	-32.610049608098	-26.0527704284219	-38.7465985248552	-32.2633237372551	-25.7745592706681	-20.8675591033793	0.579914180698449	-0.300446513140233	11.115421929406	0.169386966755381	0.192775011835825	0.130927891488639	-0.45321921456285	-0.41230030533863	-0.520510396728407	-0.451028202156104	-0.409928301288692	-0.518459760688316	0.00273971818760252	0.00496717213067767	0.0049600168412981
163	12.1735729393678	0.28	-20.8131759853073	-26.0169813718342	-15.6093705987805	0.340212138871363	-13.6427627305359	-16.609062551443	-10.6764629096288	0.49	0.31	0.81	-18.4175189449586	-15.128237386847	-11.8389558287354	-32.3669762281876	-26.586387739728	-20.8057992512685	-32.0188650651486	-26.3004413440647	-20.5842396888243	-20.8131759853073	0.602656101933289	0.648525504853234	11.3764469373476	0.169386966755381	0.192775011835825	0.130927891488639	-0.45321921456285	-0.41230030533863	-0.520510396728407	-0.451028202156104	-0.409928301288692	-0.518459760688316	0.00273971818760252	0.00496717213067767	0.0049600168412981
163	12.1735729393678	0.28	-20.7721985915463	-25.9915969240887	-15.552800259004	0.380805719643395	-15.4549117435478	-18.5318141926362	-12.3780092944593	0.5	0.32	0.81	-20.4172391453414	-17.027292943804	-13.6373467422665	-35.7302984872982	-29.79787105308	-23.8654436188619	-35.5182029866313	-29.6221144686855	-23.7247153976375	-20.7721985915463	0.61980714578979	-0.482107889878254	9.88448745061547	0.169386966755381	0.192775011835825	0.130927891488639	-0.45321921456285	-0.41230030533863	-0.520510396728407	-0.451028202156104	-0.409928301288692	-0.518459760688316	0.00273971818760252	0.00496717213067767	0.0049600168412981
163	12.1735729393678	0.28	-20.7646493837103	-25.9835360500924	-15.5457627173281	0.324362488639642	-15.0650733074104	-18.4597488832965	-11.6703977315243	0.49	0.32	0.68	-20.6064384760237	-16.8169950852821	-13.0275516945405	-36.3726140304687	-29.6838326574951	-22.9950512845214	-36.7691496882817	-30.0118698462527	-23.2465398153578	-20.7646493837103	0.588523695989721	-0.116552013015327	10.5895348547514	0.169386966755381	0.192775011835825	0.130927891488639	-0.45321921456285	-0.41230030533863	-0.520510396728407	-0.451028202156104	-0.409928301288692	-0.518459760688316	0.00273971818760252	0.00496717213067767	0.0049600168412981
163	12.1735729393678	0.28	-20.708767227616	-25.9356281334452	-15.4819063217867	0.346635185524609	-14.3137870668767	-17.3819722140609	-11.2456019196925	0.51	0.32	0.77	-18.8744481437216	-15.5428180650002	-12.2111879862788	-32.722770135466	-26.9466984637403	-21.1706267920147	-32.6834076389202	-26.9089519953824	-21.1438297409668	-20.708767227616	0.582653819939373	1.0735138806178	12.0087805606818	0.169386966755381	0.192775011835825	0.130927891488639	-0.45321921456285	-0.41230030533863	-0.520510396728407	-0.451028202156104	-0.409928301288692	-0.518459760688316	0.00273971818760252	0.00496717213067767	0.0049600168412981
163	12.1735729393678	0.28	-20.7064059880705	-25.8298885876174	-15.5829233885236	0.325805045253339	-12.9735895531242	-15.8873876948025	-10.0597914114458	0.54	0.32	0.86	-16.6753064738764	-13.6170014869972	-10.558696500118	-28.300767023425	-23.1103150784584	-17.9198631334917	-27.9618733601287	-22.8269094457975	-17.705850528818	-20.7064059880705	0.624291118059283	-0.156188506675016	9.77381335881127	0.169386966755381	0.192775011835825	0.130927891488639	-0.45321921456285	-0.41230030533863	-0.520510396728407	-0.451028202156104	-0.409928301288692	-0.518459760688316	0.00273971818760252	0.00496717213067767	0.0049600168412981
163	12.1735729393678	0.28	-20.6617007191338	-25.8816554717878	-15.4417459664799	0.372035780412048	-14.4409536852024	-17.3702036351516	-11.5117037352532	0.49	0.29	0.72	-19.3862897537467	-16.117054142948	-12.8478185321492	-34.2143770038995	-28.4445849950483	-22.674792986197	-34.1013701132203	-28.3570874441884	-22.6056749087165	-20.6617007191338	0.567507529010295	0.33833904345456	11.8311067273831	0.169386966755381	0.192775011835825	0.130927891488639	-0.45321921456285	-0.41230030533863	-0.520510396728407	-0.451028202156104	-0.409928301288692	-0.518459760688316	0.00273971818760252	0.00496717213067767	0.0049600168412981
163	12.1735729393678	0.28	-20.5734274327245	-25.7612273686312	-15.3856274968177	0.361645137223514	-14.3037508412786	-17.2708029156567	-11.3366987669004	0.51	0.36	0.79	-18.8264064321242	-15.5921081467282	-12.3578098613323	-32.7204642478779	-27.0992246450988	-21.4779850423197	-32.9026253535973	-27.251454657915	-21.5978395907001	-20.5734274327245	0.594273987337849	0.0979950742319406	10.6237448943565	0.169386966755381	0.192775011835825	0.130927891488639	-0.45321921456285	-0.41230030533863	-0.520510396728407	-0.451028202156104	-0.409928301288692	-0.518459760688316	0.00273971818760252	0.00496717213067767	0.0049600168412981
163	12.1735729393678	0.28	-20.4567096867045	-25.5674760810098	-15.3459432923993	0.371474675677548	-14.2810079841886	-17.1812958647165	-11.3807201036607	0.51	0.32	0.83	-18.59377855704	-15.4550565987651	-12.3163346404902	-32.1669319656942	-26.7369944529216	-21.307056940149	-31.9010767444246	-26.5153929775277	-21.1279334170067	-20.4567096867045	0.620166767114181	-1.73583514008714	8.44776951928687	0.169386966755381	0.192775011835825	0.130927891488639	-0.45321921456285	-0.41230030533863	-0.520510396728407	-0.451028202156104	-0.409928301288692	-0.518459760688316	0.00273971818760252	0.00496717213067767	0.0049600168412981
163	12.1735729393678	0.28	-20.3880862650035	-25.531214877879	-15.244957652128	0.351996528766917	-14.8198015155018	-17.9592063624354	-11.6803966685683	0.52	0.3	0.73	-19.2460042862804	-15.8816574481688	-12.5173106100572	-33.0891661215055	-27.3049300920044	-21.5206940625033	-32.958428170228	-27.1983513421526	-21.4409928074332	-20.3880862650035	0.595003514969096	-1.52530183767657	9.16771462673492	0.169386966755381	0.192775011835825	0.130927891488639	-0.45321921456285	-0.41230030533863	-0.520510396728407	-0.451028202156104	-0.409928301288692	-0.518459760688316	0.00273971818760252	0.00496717213067767	0.0049600168412981
163	12.1735729393678	0.28	-20.1505077791393	-25.2563228304012	-15.0446927278774	0.349034725934017	-13.8558069156457	-16.8101564504103	-10.9014573808811	0.48	0.31	0.7	-18.8648909720553	-15.5494261796192	-12.2339613871832	-33.4157979665538	-27.5430419652932	-21.6702859640327	-33.5684035523605	-27.6664719251699	-21.771219556718	-20.1505077791393	0.586968090415846	0.0219701441790308	11.1585100373611	0.169386966755381	0.192775011835825	0.130927891488639	-0.45321921456285	-0.41230030533863	-0.520510396728407	-0.451028202156104	-0.409928301288692	-0.518459760688316	0.00273971818760252	0.00496717213067767	0.0049600168412981
163	12.1735729393678	0.28	-20.0678809312945	-25.0406219397823	-15.0951399228068	0.393583422616258	-15.426560589653	-18.416219924466	-12.43690125484	0.5	0.31	0.76	-20.153273796894	-16.8816239479539	-13.6099740990138	-35.1144138585016	-29.4139967474369	-23.7135796363722	-34.9445811718607	-29.2655839001874	-23.5995474684967	-20.0678809312945	0.600379201497031	-0.702649262079938	10.0826435764329	0.169386966755381	0.192775011835825	0.130927891488639	-0.45321921456285	-0.41230030533863	-0.520510396728407	-0.451028202156104	-0.409928301288692	-0.518459760688316	0.00273971818760252	0.00496717213067767	0.0049600168412981
163	12.1735729393678	0.28	-19.9297253794983	-24.9505444126335	-14.9089063463632	0.26963778621603	-13.2579967123324	-16.6647614258592	-9.85123199880556	0.54	0.39	0.77	-17.5297803270213	-13.9461804465391	-10.362580566057	-29.791304532297	-23.7010904297972	-17.6108763272975	-30.2369196555223	-24.0572768794735	-17.87630433226	-19.9297253794983	0.622603171238548	-0.316932726485995	9.22180816108468	0.169386966755381	0.192775011835825	0.130927891488639	-0.45321921456285	-0.41230030533863	-0.520510396728407	-0.451028202156104	-0.409928301288692	-0.518459760688316	0.00273971818760252	0.00496717213067767	0.0049600168412981
163	12.1735729393678	0.28	-19.8690358540644	-24.812847003185	-14.9252247049439	0.362183004677642	-14.7108579786271	-17.7588054234248	-11.6629105338295	0.49	0.3	0.73	-19.6809688171369	-16.3031200718486	-12.9252713265602	-34.5741623262867	-28.6401917012454	-22.7062210762042	-34.4957215723895	-28.5826732191919	-22.6620423602252	-19.8690358540644	0.588636538231	-0.187299611593606	10.7731364710775	0.169386966755381	0.192775011835825	0.130927891488639	-0.45321921456285	-0.41230030533863	-0.520510396728407	-0.451028202156104	-0.409928301288692	-0.518459760688316	0.00273971818760252	0.00496717213067767	0.0049600168412981
163	12.1735729393678	0.28	-19.8089401623183	-24.7343942968011	-14.8834860278355	0.376797690214832	-14.8070455439714	-17.7801781852524	-11.8339129026904	0.53	0.35	0.75	-18.7526964497638	-15.6169430649596	-12.4811896801554	-31.9217707729566	-26.5839357038296	-21.2461006347026	-32.1780444008833	-26.7937654637822	-21.4155542076307	-19.8089401623183	0.611742576791331	0.643477385856486	10.7005707278712	0.169386966755381	0.192775011835825	0.130927891488639	-0.45321921456285	-0.41230030533863	-0.520510396728407	-0.451028202156104	-0.409928301288692	-0.518459760688316	0.00273971818760252	0.00496717213067767	0.0049600168412981
163	12.1735729393678	0.28	-19.8025296686406	-24.7145579570342	-14.890501380247	0.364362230681468	-15.3332172448896	-18.4951812503003	-12.1712532394789	0.48	0.34	0.72	-20.892135431074	-17.3203845336261	-13.7486336361782	-37.168424996912	-30.8140551538949	-24.4596853108778	-37.5013113959303	-31.0969723745777	-24.6917101199402	-19.8025296686406	0.606532755617198	-0.496962329053845	9.84900468589179	0.169386966755381	0.192775011835825	0.130927891488639	-0.45321921456285	-0.41230030533863	-0.520510396728407	-0.451028202156104	-0.409928301288692	-0.518459760688316	0.00273971818760252	0.00496717213067767	0.0049600168412981
163	12.1735729393678	0.28	-19.7908441679793	-24.7740467406313	-14.8076415953273	0.302079981346121	-14.0519267181745	-17.3866760379827	-10.7171773983663	0.51	0.38	0.83	-18.847520688235	-15.2325826369446	-11.6176445856542	-32.6406625131335	-26.3802118740365	-20.1197612349396	-32.8232447096965	-26.533067732082	-20.2374151949038	-19.7908441679793	0.645595916300202	0.179630716121067	9.07280057634743	0.169386966755381	0.192775011835825	0.130927891488639	-0.45321921456285	-0.41230030533863	-0.520510396728407	-0.451028202156104	-0.409928301288692	-0.518459760688316	0.00273971818760252	0.00496717213067767	0.0049600168412981
163	12.1735729393678	0.28	-19.7603847119753	-24.7361365616429	-14.7846328623077	0.359268059926909	-14.2895016714492	-17.2689196058975	-11.3100837370009	0.49	0.29	0.73	-19.2148181738382	-15.8996730934971	-12.584528013156	-33.8440046028454	-28.0048764704269	-22.1657483380084	-33.6722427828234	-27.8674386519163	-22.0548306589212	-19.7603847119753	0.593699576286971	0.741273246130224	11.775949729331	0.169386966755381	0.192775011835825	0.130927891488639	-0.45321921456285	-0.41230030533863	-0.520510396728407	-0.451028202156104	-0.409928301288692	-0.518459760688316	0.00273971818760252	0.00496717213067767	0.0049600168412981
163	12.1735729393678	0.28	-19.7016585219628	-24.6705303764056	-14.73278666752	0.347546065873979	-13.6218671624621	-16.5358758422703	-10.7078584826539	0.48	0.32	0.74	-18.5747348130462	-15.3014314218832	-12.0281280307203	-32.9226229278514	-27.1208855485363	-21.3191481692213	-32.9811461276854	-27.1867127791396	-21.3611711198603	-19.7016585219628	0.594875778124707	-0.337327499790278	10.7182652477563	0.169386966755381	0.192775011835825	0.130927891488639	-0.45321921456285	-0.41230030533863	-0.520510396728407	-0.451028202156104	-0.409928301288692	-0.518459760688316	0.00273971818760252	0.00496717213067767	0.0049600168412981
163	12.1735729393678	0.28	-19.631696399684	-24.5982539013917	-14.6651388979764	0.334970130294346	-14.0451978100715	-17.1350012799577	-10.9553943401853	0.51	0.37	0.8	-18.687479431299	-15.317731285567	-11.9479831398349	-32.4891781532591	-26.630691553138	-20.7722049530169	-32.7586491532215	-26.8456511274715	-20.9381982213935	-19.631696399684	0.635931146842016	-0.78805157445747	8.63840503923717	0.169386966755381	0.192775011835825	0.130927891488639	-0.45321921456285	-0.41230030533863	-0.520510396728407	-0.451028202156104	-0.409928301288692	-0.518459760688316	0.00273971818760252	0.00496717213067767	0.0049600168412981
163	12.1735729393678	0.28	-19.6194061423322	-24.5674703871145	-14.6713418975499	0.357750933723513	-15.9107100045028	-19.2391166045207	-12.5823034044849	0.48	0.34	0.67	-21.7698187598885	-18.0035955007301	-14.2373722415718	-38.774418036047	-32.0663642539567	-25.3583104718664	-39.3510929776456	-32.5422550530428	-25.747737683025	-19.6194061423322	0.595014562838111	-1.00754618806451	9.58797073997454	0.169386966755381	0.192775011835825	0.130927891488639	-0.45321921456285	-0.41230030533863	-0.520510396728407	-0.451028202156104	-0.409928301288692	-0.518459760688316	0.00273971818760252	0.00496717213067767	0.0049600168412981
163	12.1735729393678	0.28	-19.5860349977484	-24.4736909883796	-14.6983790071172	0.381412984402144	-15.833096759144	-18.9812364180328	-12.6849571002553	0.49	0.34	0.74	-21.0077357902975	-17.523490363479	-14.0392449366604	-36.8728309797995	-30.7572745963002	-24.6417182128009	-37.0896439105533	-30.9402022103558	-24.7831829458479	-19.5860349977484	0.614895847873339	-0.751478248360347	9.37748803776866	0.169386966755381	0.192775011835825	0.130927891488639	-0.45321921456285	-0.41230030533863	-0.520510396728407	-0.451028202156104	-0.409928301288692	-0.518459760688316	0.00273971818760252	0.00496717213067767	0.0049600168412981
163	12.1735729393678	0.28	-19.4895653421345	-24.3459342537616	-14.6331964305075	0.38188483996388	-15.3775729072885	-18.4320842690017	-12.3230615455752	0.51	0.36	0.72	-20.0342039095838	-16.7141939437213	-13.3941839778587	-34.755064965861	-28.9955567482342	-23.2360485306074	-35.2319416181006	-29.4065387652751	-23.5606871461745	-19.4895653421345	0.613283889336747	-0.965509045747358	9.28848385981096	0.169386966755381	0.192775011835825	0.130927891488639	-0.45321921456285	-0.41230030533863	-0.520510396728407	-0.451028202156104	-0.409928301288692	-0.518459760688316	0.00273971818760252	0.00496717213067767	0.0049600168412981
163	12.1735729393678	0.28	-19.4318279465185	-24.3481191209871	-14.5155367720498	0.380056778261125	-14.6868295535586	-17.6154644502242	-11.7581946568929	0.47	0.33	0.76	-20.0060707864274	-16.6799889101389	-13.3539070338504	-35.7211661578151	-29.7823926412282	-23.8436191246413	-35.7775962633455	-29.8357382598011	-23.8788758702293	-19.4318279465185	0.590003421018783	-1.04433614098388	9.9617358184464	0.169386966755381	0.192775011835825	0.130927891488639	-0.45321921456285	-0.41230030533863	-0.520510396728407	-0.451028202156104	-0.409928301288692	-0.518459760688316	0.00273971818760252	0.00496717213067767	0.0049600168412981
163	12.1735729393678	0.28	-19.4079511563961	-24.2535561123528	-14.5623462004394	0.334416245738231	-13.2179996178557	-16.1294464898174	-10.306552745894	0.51	0.29	0.75	-17.4282862352861	-14.282392203807	-11.136498172328	-30.120779959129	-24.683826456204	-19.2468729532791	-29.8516339673861	-24.460731870777	-19.0733624519724	-19.4079511563961	0.608601996862848	-0.915549311884962	10.0989977516104	0.169386966755381	0.192775011835825	0.130927891488639	-0.45321921456285	-0.41230030533863	-0.520510396728407	-0.451028202156104	-0.409928301288692	-0.518459760688316	0.00273971818760252	0.00496717213067767	0.0049600168412981
163	12.1735729393678	0.28	-19.2775453995515	-24.0860489525705	-14.4690418465325	0.353307268604786	-14.1019809272259	-17.0807599596196	-11.1232018948322	0.5	0.31	0.78	-18.8751625537208	-15.583450792595	-12.2917390314692	-33.0963206761064	-27.3245267797908	-21.5527328834753	-32.8582780288989	-27.1487418161305	-21.4186343897227	-19.2775453995515	0.625161326628134	-0.636857798140901	9.67548596022286	0.169386966755381	0.192775011835825	0.130927891488639	-0.45321921456285	-0.41230030533863	-0.520510396728407	-0.451028202156104	-0.409928301288692	-0.518459760688316	0.00273971818760252	0.00496717213067767	0.0049600168412981
163	12.1735729393678	0.28	-19.2276082324959	-24.0946495001042	-14.3605669648875	0.381427977718747	-15.7380872088867	-18.8672364223702	-12.6089379954032	0.56	0.36	0.88	-19.3672017747643	-16.1551328292019	-12.9430638836394	-32.428274411425	-27.0500140717801	-21.6717537321351	-32.3374305739676	-26.9745337314157	-21.6133792508833	-19.2276082324959	0.669410597988774	0.612370460672162	9.72305542532034	0.169386966755381	0.192775011835825	0.130927891488639	-0.45321921456285	-0.41230030533863	-0.520510396728407	-0.451028202156104	-0.409928301288692	-0.518459760688316	0.00273971818760252	0.00496717213067767	0.0049600168412981
163	12.1735729393678	0.28	-19.072930939404	-23.8128500677753	-14.3330118110327	0.36952997830161	-13.1133989263434	-15.7876865657617	-10.439111286925	0.47	0.27	0.73	-17.9188126690302	-14.8835320385062	-11.8482514079822	-31.9806065824879	-26.5633885164715	-21.1461704504551	-31.5556841569882	-26.2042914530995	-20.8497176698939	-19.072930939404	0.561298758295831	-0.107837004299711	11.8694339031801	0.169386966755381	0.192775011835825	0.130927891488639	-0.45321921456285	-0.41230030533863	-0.520510396728407	-0.451028202156104	-0.409928301288692	-0.518459760688316	0.00273971818760252	0.00496717213067767	0.0049600168412981
163	12.1735729393678	0.28	-19.0693591973701	-23.7969309358122	-14.341787458928	0.385924348393193	-15.8195857138568	-18.9351765412286	-12.703994886485	0.49	0.32	0.75	-21.0321893879914	-17.5715564124236	-14.1109234368559	-37.0027010407084	-30.9142827099157	-24.825864379123	-37.038918250628	-30.9434246398643	-24.8455876630378	-19.0693591973701	0.621558828077944	1.44726557032494	11.9390432610566	0.169386966755381	0.192775011835825	0.130927891488639	-0.45321921456285	-0.41230030533863	-0.520510396728407	-0.451028202156104	-0.409928301288692	-0.518459760688316	0.00273971818760252	0.00496717213067767	0.0049600168412981
163	12.1735729393678	0.28	-19.0479794434311	-23.8539518168651	-14.2420070699971	0.308881783605399	-13.8139537673083	-17.0400957856693	-10.5878117489474	0.53	0.39	0.83	-17.9741086815135	-14.5711332528904	-11.1681578242673	-30.5984990071133	-24.8053917037704	-19.0122844004275	-30.8594920033192	-25.0107756015357	-19.1746603020635	-19.0479794434311	0.648083825156483	0.253894976064172	9.4261701308875	0.169386966755381	0.192775011835825	0.130927891488639	-0.45321921456285	-0.41230030533863	-0.520510396728407	-0.451028202156104	-0.409928301288692	-0.518459760688316	0.00273971818760252	0.00496717213067767	0.0049600168412981
163	12.1735729393678	0.28	-19.0115287244863	-23.7711333136618	-14.2519241353109	0.344824991238555	-13.8201999867471	-16.794461037025	-10.8459389364691	0.55	0.34	0.83	-17.384896530599	-14.3060706903365	-11.2272448500741	-29.2567723507736	-24.0754641642282	-18.8941559776828	-29.1643396439465	-23.9971043624636	-18.8293371372654	-19.0115287244863	0.65391126494085	1.10329212237357	10.4510805870667	0.169386966755381	0.192775011835825	0.130927891488639	-0.45321921456285	-0.41230030533863	-0.520510396728407	-0.451028202156104	-0.409928301288692	-0.518459760688316	0.00273971818760252	0.00496717213067767	0.0049600168412981
163	12.1735729393678	0.28	-18.975680939483	-23.7684964705705	-14.1828654083955	0.332794624686377	-13.4936384429573	-16.4766583220657	-10.5106185638489	0.51	0.32	0.79	-17.8913392505033	-14.6521981816708	-11.4130571128382	-31.0182786711226	-25.4025682471364	-19.7868578231502	-30.891828630468	-25.3120635170529	-19.707795202257	-18.975680939483	0.616977254100801	-0.877328028371042	9.48224076188327	0.169386966755381	0.192775011835825	0.130927891488639	-0.45321921456285	-0.41230030533863	-0.520510396728407	-0.451028202156104	-0.409928301288692	-0.518459760688316	0.00273971818760252	0.00496717213067767	0.0049600168412981
163	12.1735729393678	0.28	-18.9420388172839	-23.6966902303545	-14.1873874042133	0.339081837710529	-13.6493305807798	-16.6245458420081	-10.6741153195515	0.53	0.32	0.75	-17.5234093060087	-14.3873287603227	-11.2512482146367	-29.818231075475	-24.4818052265107	-19.1453793775464	-29.8340061764684	-24.4863189653319	-19.1612979701539	-18.9420388172839	0.620920396615429	1.3374200782146	11.6355389917733	0.169386966755381	0.192775011835825	0.130927891488639	-0.45321921456285	-0.41230030533863	-0.520510396728407	-0.451028202156104	-0.409928301288692	-0.518459760688316	0.00273971818760252	0.00496717213067767	0.0049600168412981
163	12.1735729393678	0.28	-18.8834264927772	-23.6639601363497	-14.1028928492047	0.350750166842714	-14.4505840525253	-17.5201561762686	-11.3810119287821	0.56	0.39	0.8	-18.0179665049954	-14.8611768534746	-11.7043872019538	-30.2028844580916	-24.911268832269	-19.6196532064463	-30.5651630219417	-25.205832155813	-19.8543089482095	-18.8834264927772	0.652612144852202	0.700927319076207	9.69960374902449	0.169386966755381	0.192775011835825	0.130927891488639	-0.45321921456285	-0.41230030533863	-0.520510396728407	-0.451028202156104	-0.409928301288692	-0.518459760688316	0.00273971818760252	0.00496717213067767	0.0049600168412981
163	12.1735729393678	0.28	-18.8566707174375	-23.5313850242392	-14.1819564106358	0.346163361481346	-13.4118639473666	-16.2897174181687	-10.5340104765645	0.48	0.3	0.8	-18.412463004251	-15.1595907043486	-11.9067184044462	-32.7707690026846	-26.9812596518323	-21.1917503009799	-32.4377962959671	-26.7038609815332	-20.9809234687886	-18.8566707174375	0.607954473671004	-0.845011070972571	9.77351890909181	0.169386966755381	0.192775011835825	0.130927891488639	-0.45321921456285	-0.41230030533863	-0.520510396728407	-0.451028202156104	-0.409928301288692	-0.518459760688316	0.00273971818760252	0.00496717213067767	0.0049600168412981
163	12.1735729393678	0.28	-18.7975039353871	-23.5352852077078	-14.0597226630664	0.335295561740553	-14.3614491069052	-17.5185183844029	-11.2043798294075	0.48	0.32	0.8	-19.7479969739976	-16.1891460957046	-12.6302952174116	-35.0843964776727	-28.7617230752334	-22.4390496727941	-34.8336346453855	-28.5516244207043	-22.271581107198	-18.7975039353871	0.606139365616674	0.243879453450397	10.9816042116951	0.169386966755381	0.192775011835825	0.130927891488639	-0.45321921456285	-0.41230030533863	-0.520510396728407	-0.451028202156104	-0.409928301288692	-0.518459760688316	0.00273971818760252	0.00496717213067767	0.0049600168412981
163	12.1735729393678	0.28	-18.7585183177613	-23.4336444511869	-14.0833921843356	0.335804789940092	-13.4855042248409	-16.4466315180728	-10.5243769316091	0.51	0.3	0.74	-17.9451272233469	-14.7142038611266	-11.4832804989063	-31.207932583267	-25.5891126543288	-19.9702927253905	-31.0506957424652	-25.4612287858149	-19.8697473506535	-18.7585183177613	0.606418231746144	0.158699001369943	10.9499200889464	0.169386966755381	0.192775011835825	0.130927891488639	-0.45321921456285	-0.41230030533863	-0.520510396728407	-0.451028202156104	-0.409928301288692	-0.518459760688316	0.00273971818760252	0.00496717213067767	0.0049600168412981
163	12.1735729393678	0.28	-18.6623558259671	-23.3663346309058	-13.9583770210285	0.327174674561723	-13.3622054107087	-16.3539528689144	-10.370457952503	0.46	0.29	0.74	-18.8818647851661	-15.4276680273547	-11.9734712695433	-34.0933979694177	-27.856444889378	-21.6194918093383	-33.8790835838023	-27.6820948593586	-21.4806649143788	-18.6623558259671	0.589285721814369	-0.312888393483406	10.7143515799436	0.169386966755381	0.192775011835825	0.130927891488639	-0.45321921456285	-0.41230030533863	-0.520510396728407	-0.451028202156104	-0.409928301288692	-0.518459760688316	0.00273971818760252	0.00496717213067767	0.0049600168412981
163	12.1735729393678	0.28	-18.6322749946237	-23.2427110117129	-14.0218389775344	0.325602232714652	-12.8524081649578	-15.7403227604962	-9.96449356941949	0.54	0.34	0.82	-16.491927208487	-13.4661139504847	-10.4403006924823	-27.9593265926002	-22.8295621921624	-17.6997977917246	-27.9377840904067	-22.8104994493396	-17.6894692757827	-18.6322749946237	0.642442595776425	1.72063990342152	11.3697681978618	0.169386966755381	0.192775011835825	0.130927891488639	-0.45321921456285	-0.41230030533863	-0.520510396728407	-0.451028202156104	-0.409928301288692	-0.518459760688316	0.00273971818760252	0.00496717213067767	0.0049600168412981
163	12.1735729393678	0.28	-18.46627447842	-23.0409468885555	-13.8916020682846	0.359410721586026	-13.8256085257521	-16.7074098442582	-10.9438072072459	0.53	0.32	0.78	-17.7060532559101	-14.6519995100532	-11.5979457641964	-30.2299814823429	-25.0157201871266	-19.8014588919102	-30.1492356836402	-24.9446339363604	-19.7490232888937	-18.46627447842	0.631493870951383	-0.328385226811563	9.54008993334354	0.169386966755381	0.192775011835825	0.130927891488639	-0.45321921456285	-0.41230030533863	-0.520510396728407	-0.451028202156104	-0.409928301288692	-0.518459760688316	0.00273971818760252	0.00496717213067767	0.0049600168412981
163	12.1735729393678	0.28	-18.4582130323861	-23.1263205731816	-13.7901054915906	0.319608826027817	-13.6415316082514	-16.7490846406279	-10.533978575875	0.49	0.32	0.7	-18.6564430835847	-15.195006979959	-11.7335708763333	-32.8837475518753	-26.7826386487144	-20.6815297455534	-33.150202749887	-26.9993200652653	-20.8461293624775	-18.4582130323861	0.594957427596281	0.535111541007382	11.3848886092897	0.169386966755381	0.192775011835825	0.130927891488639	-0.45321921456285	-0.41230030533863	-0.520510396728407	-0.451028202156104	-0.409928301288692	-0.518459760688316	0.00273971818760252	0.00496717213067767	0.0049600168412981
163	12.1735729393678	0.28	-18.4511425168464	-23.0640666939762	-13.8382183397166	0.333129103148054	-13.8664189351127	-16.9295414894642	-10.8032963807612	0.48	0.31	0.76	-18.9637024730015	-15.5325318890131	-12.1013613050246	-33.5495760837984	-27.4793311657557	-21.4090862477129	-33.3824887807802	-27.3507336474893	-21.3076557254851	-18.4511425168464	0.614274876346966	-0.0963506273486578	10.5018816279626	0.169386966755381	0.192775011835825	0.130927891488639	-0.45321921456285	-0.41230030533863	-0.520510396728407	-0.451028202156104	-0.409928301288692	-0.518459760688316	0.00273971818760252	0.00496717213067767	0.0049600168412981
163	12.1735729393678	0.28	-18.416051895897	-23.0071102245756	-13.8249935672184	0.412289767730546	-14.9954594484641	-17.7907411786529	-12.2001777182753	0.5	0.31	0.69	-19.4904032139741	-16.4280705393013	-13.3657378646286	-33.9837676611256	-28.6442371765774	-23.3047066920291	-34.1967591423647	-28.8245557946981	-23.4595649724917	-18.416051895897	0.5905121679349	-2.04317603989926	8.83545335595164	0.169386966755381	0.192775011835825	0.130927891488639	-0.45321921456285	-0.41230030533863	-0.520510396728407	-0.451028202156104	-0.409928301288692	-0.518459760688316	0.00273971818760252	0.00496717213067767	0.0049600168412981
163	12.1735729393678	0.28	-18.3767381279904	-23.0017400109747	-13.751736245006	0.342342892733745	-13.2376620843332	-16.1022743897603	-10.373049778906	0.48	0.33	0.73	-18.1597633565333	-14.9291215033643	-11.6984796501954	-32.2725166909912	-26.5312005140102	-20.7898843370293	-32.4408036227145	-26.6755379245859	-20.9035952645227	-18.3767381279904	0.611312772076337	1.56698452440459	12.1221967597905	0.169386966755381	0.192775011835825	0.130927891488639	-0.45321921456285	-0.41230030533863	-0.520510396728407	-0.451028202156104	-0.409928301288692	-0.518459760688316	0.00273971818760252	0.00496717213067767	0.0049600168412981
163	12.1735729393678	0.28	-18.2967708060036	-22.894712157172	-13.6988294548353	0.460658278513905	-18.5005541211252	-21.6260056376035	-15.3751026046469	0.5	0.35	0.77	-23.7355594070472	-20.3052292117094	-16.8748990163716	-41.4347809225353	-35.4465091612396	-29.4582373999438	-41.7434494102417	-35.7169760098623	-29.6814395657965	-18.2967708060036	0.637474573213347	-0.0275797468563918	9.74791814717113	0.169386966755381	0.192775011835825	0.130927891488639	-0.45321921456285	-0.41230030533863	-0.520510396728407	-0.451028202156104	-0.409928301288692	-0.518459760688316	0.00273971818760252	0.00496717213067767	0.0049600168412981
163	12.1735729393678	0.28	-18.2481493683979	-22.8444211544587	-13.6518775823372	0.324975279937002	-13.2755346357131	-16.2627886754005	-10.2882805960258	0.48	0.3	0.77	-18.2934531418014	-14.9331935400556	-11.5729339383098	-32.4541399154572	-26.4927539255086	-20.53136793556	-32.2223257905908	-26.3005207699816	-20.3828985578856	-18.2481493683979	0.597889624001835	0.0394992402622198	11.0894175262505	0.169386966755381	0.192775011835825	0.130927891488639	-0.45321921456285	-0.41230030533863	-0.520510396728407	-0.451028202156104	-0.409928301288692	-0.518459760688316	0.00273971818760252	0.00496717213067767	0.0049600168412981
163	12.1735729393678	0.28	-18.152108331282	-22.6561467499855	-13.6480699125784	0.291445774182816	-11.8329521920398	-14.7135739476781	-8.9523304364014	0.55	0.35	0.77	-15.2106006381554	-12.2326710562327	-9.25474147431006	-25.5770908876662	-20.5696110789568	-15.5621312702474	-25.7932716245935	-20.7398184669273	-15.6870952658416	-18.152108331282	0.62898149862146	-0.329143092180989	9.5332799214016	0.169386966755381	0.192775011835825	0.130927891488639	-0.45321921456285	-0.41230030533863	-0.520510396728407	-0.451028202156104	-0.409928301288692	-0.518459760688316	0.00273971818760252	0.00496717213067767	0.0049600168412981
163	12.1735729393678	0.28	-18.1416970027255	-22.6651920203947	-13.6182019850564	0.367790489487203	-15.3634391756757	-18.5083198510468	-12.2185585003045	0.47	0.33	0.84	-21.085561732077	-17.5027635011072	-13.9199652701373	-37.7276396755599	-31.3170672466247	-24.9064948176895	-37.3820995776405	-31.0281021173951	-24.6807971157102	-18.1416970027255	0.632602638801385	-0.128374078686139	10.2808517234992	0.169386966755381	0.192775011835825	0.130927891488639	-0.45321921456285	-0.41230030533863	-0.520510396728407	-0.451028202156104	-0.409928301288692	-0.518459760688316	0.00273971818760252	0.00496717213067767	0.0049600168412981
163	12.1735729393678	0.28	-18.00518053386	-22.5340869458948	-13.4762741218251	0.33912567697142	-13.7365829903272	-16.7305242700606	-10.7426417105937	0.5	0.34	0.84	-18.3958811259496	-15.1039228471162	-11.8119645682827	-32.1511578539465	-26.3976813258731	-20.6442047977997	-32.0555620252243	-26.3259307212102	-20.5867278060006	-18.00518053386	0.63085924004136	-0.0900466475810388	9.86991603128333	0.169386966755381	0.192775011835825	0.130927891488639	-0.45321921456285	-0.41230030533863	-0.520510396728407	-0.451028202156104	-0.409928301288692	-0.518459760688316	0.00273971818760252	0.00496717213067767	0.0049600168412981
163	12.1735729393678	0.28	-17.9458080511326	-22.4289876536909	-13.4626284485743	0.309132122751362	-11.9820989002857	-14.7787854482539	-9.18541235231758	0.49	0.3	0.73	-16.5261029131757	-13.3987600155172	-10.2714171178587	-29.2038733386834	-23.6774327525585	-18.1509921664337	-29.1660502072284	-23.6489681610588	-18.1351673984395	-17.9458080511326	0.591039941067615	-0.564743028639544	10.4067719674405	0.169386966755381	0.192775011835825	0.130927891488639	-0.45321921456285	-0.41230030533863	-0.520510396728407	-0.451028202156104	-0.409928301288692	-0.518459760688316	0.00273971818760252	0.00496717213067767	0.0049600168412981
163	12.1735729393678	0.28	-17.8361639616842	-22.2770877810665	-13.395240142302	0.345541494473562	-13.4584576603635	-16.3502806676511	-10.5666346530759	0.52	0.31	0.88	-17.6100679648786	-14.4954303182302	-11.3807926715818	-30.3727824483714	-25.0008434055563	-19.6289043627411	-29.8094472176747	-24.5354561372948	-19.2625265783104	-17.8361639616842	0.656716469811245	-0.595433379108724	9.07564942609297	0.169386966755381	0.192775011835825	0.130927891488639	-0.45321921456285	-0.41230030533863	-0.520510396728407	-0.451028202156104	-0.409928301288692	-0.518459760688316	0.00273971818760252	0.00496717213067767	0.0049600168412981
163	12.1735729393678	0.28	-17.8135358951024	-22.2285684143129	-13.398503375892	0.316683872753364	-13.4641597148116	-16.5520550966736	-10.3762643329496	0.54	0.36	0.83	-17.3797825510443	-14.1374691365656	-10.895155722087	-29.5035281276983	-23.9994497687238	-18.4953714097494	-29.5665437845526	-24.0461702290581	-18.5368455428612	-17.8135358951024	0.660260126829715	-0.19411305153673	9.12831097958323	0.169386966755381	0.192775011835825	0.130927891488639	-0.45321921456285	-0.41230030533863	-0.520510396728407	-0.451028202156104	-0.409928301288692	-0.518459760688316	0.00273971818760252	0.00496717213067767	0.0049600168412981
163	12.1735729393678	0.28	-17.6845715508045	-22.1647935564593	-13.2043495451497	0.349158001478815	-14.4974365095897	-17.5877565801709	-11.4071164390085	0.56	0.35	0.81	-17.9850282023252	-14.8249040915403	-11.6647799807553	-30.0452787775143	-24.7660649329787	-19.4868510884431	-30.1186569558427	-24.8320924920977	-19.5352188811432	-17.6845715508045	0.663549261377149	0.861973523026058	10.4065287769415	0.169386966755381	0.192775011835825	0.130927891488639	-0.45321921456285	-0.41230030533863	-0.520510396728407	-0.451028202156104	-0.409928301288692	-0.518459760688316	0.00273971818760252	0.00496717213067767	0.0049600168412981
163	12.1735729393678	0.28	-17.6481533918472	-22.0165414275997	-13.2797653560947	0.381526223145976	-14.7290745546029	-17.6569956619734	-11.8011534472324	0.49	0.35	0.8	-19.6299146493776	-16.3748398598666	-13.1197650703557	-34.5558088796841	-28.8256901132744	-23.0955713468647	-34.6190444516388	-28.8754143024607	-23.1332626830156	-17.6481533918472	0.644285216259648	-0.782922547001436	9.12519035421843	0.169386966755381	0.192775011835825	0.130927891488639	-0.45321921456285	-0.41230030533863	-0.520510396728407	-0.451028202156104	-0.409928301288692	-0.518459760688316	0.00273971818760252	0.00496717213067767	0.0049600168412981
163	12.1735729393678	0.28	-17.5541324460833	-21.9636364042817	-13.1446284878849	0.358484367586055	-13.6616159900789	-16.5149725557237	-10.8082594244341	0.52	0.35	0.79	-17.7244955287283	-14.6621649363525	-11.5998343439767	-30.5017065229244	-25.2318070861013	-19.9619076492781	-30.6278778378212	-25.3391197175863	-20.0465117008633	-17.5541324460833	0.631952699118912	0.958877447380696	10.8451352243918	0.169386966755381	0.192775011835825	0.130927891488639	-0.45321921456285	-0.41230030533863	-0.520510396728407	-0.451028202156104	-0.409928301288692	-0.518459760688316	0.00273971818760252	0.00496717213067767	0.0049600168412981
163	12.1735729393678	0.28	-17.3870119363911	-21.7419390624069	-13.0320848103754	0.333189185504085	-13.8310241654684	-16.8859148248348	-10.7761335061019	0.49	0.32	0.81	-18.7450121576344	-15.3537856150341	-11.9625590724338	-32.9661379955835	-27.0021172076794	-21.0380964197753	-32.7344524194284	-26.8122070703494	-20.8911404372685	-17.3870119363911	0.63953443083289	-1.3160340338403	8.63928990080989	0.169386966755381	0.192775011835825	0.130927891488639	-0.45321921456285	-0.41230030533863	-0.520510396728407	-0.451028202156104	-0.409928301288692	-0.518459760688316	0.00273971818760252	0.00496717213067767	0.0049600168412981
163	12.1735729393678	0.28	-17.3741278145262	-21.7476540074114	-13.000601621641	0.356033790200396	-13.6580539556559	-16.5259289455468	-10.790178965765	0.53	0.35	0.75	-17.5921108756356	-14.5392129135384	-11.4863149514412	-30.1191725906924	-24.8923546566645	-19.6655367226366	-30.3643707722185	-25.0932914014664	-19.8223067435199	-17.3741278145262	0.619538637161133	-1.00211713315677	8.91232321411041	0.169386966755381	0.192775011835825	0.130927891488639	-0.45321921456285	-0.41230030533863	-0.520510396728407	-0.451028202156104	-0.409928301288692	-0.518459760688316	0.00273971818760252	0.00496717213067767	0.0049600168412981
163	12.1735729393678	0.28	-17.3720973764394	-21.6872863992329	-13.0569083536459	0.376030977974447	-13.4680473566881	-16.1767404396193	-10.7593542737568	0.49	0.32	0.77	-18.0066274665267	-14.9915313507453	-11.9764352349638	-31.7241359106744	-26.4121295875244	-21.1001232643744	-31.644644873442	-26.3449496410794	-21.0480824756353	-17.3720973764394	0.615609028603086	-1.1401578449358	9.37306012135198	0.169386966755381	0.192775011835825	0.130927891488639	-0.45321921456285	-0.41230030533863	-0.520510396728407	-0.451028202156104	-0.409928301288692	-0.518459760688316	0.00273971818760252	0.00496717213067767	0.0049600168412981
163	12.1735729393678	0.28	-17.2670545355456	-21.6017125278556	-12.9323965432357	0.407917164501311	-15.2797696710333	-18.1539069960377	-12.4056323460289	0.46	0.3	0.79	-20.8930377518624	-17.5852396206689	-14.2774414894754	-37.6421814066899	-31.6826489160163	-25.7231164253427	-37.2572117439505	-31.3645485093661	-25.4637295559224	-17.2670545355456	0.616830661446948	0.435600634328729	11.1825677805133	0.169386966755381	0.192775011835825	0.130927891488639	-0.45321921456285	-0.41230030533863	-0.520510396728407	-0.451028202156104	-0.409928301288692	-0.518459760688316	0.00273971818760252	0.00496717213067767	0.0049600168412981
163	12.1735729393678	0.28	-17.1608569049479	-21.4575799725263	-12.8641338373696	0.352829895807444	-12.4608561166681	-15.0957302750353	-9.82598195830091	0.45	0.3	0.75	-17.5781653114692	-14.5099961876943	-11.4418270639195	-31.9262339688031	-26.353690784357	-20.781147599911	-31.7638191387502	-26.2133040861242	-20.6700395761423	-17.1608569049479	0.590470300590176	1.63822364755016	12.9416629261046	0.169386966755381	0.192775011835825	0.130927891488639	-0.45321921456285	-0.41230030533863	-0.520510396728407	-0.451028202156104	-0.409928301288692	-0.518459760688316	0.00273971818760252	0.00496717213067767	0.0049600168412981
163	12.1735729393678	0.28	-17.159338923308	-21.4539312508623	-12.8647465957538	0.371135802518046	-12.7457034741289	-15.336070370061	-10.1553365781968	0.56	0.36	0.9	-15.7119876377888	-13.05812575113	-10.4042638644712	-26.2775029342262	-21.8390534444885	-17.4006039547509	-26.1533674006996	-21.7326249413449	-17.3182426150386	-17.159338923308	0.651547049608408	0.0966127730697555	9.44834433795755	0.169386966755381	0.192775011835825	0.130927891488639	-0.45321921456285	-0.41230030533863	-0.520510396728407	-0.451028202156104	-0.409928301288692	-0.518459760688316	0.00273971818760252	0.00496717213067767	0.0049600168412981
163	12.1735729393678	0.28	-17.054845781136	-21.3577021805127	-12.7519893817593	0.356869841137741	-13.4593216601135	-16.2803220617986	-10.6383212584284	0.52	0.34	0.81	-17.5388522433306	-14.4997778911329	-11.4607035389352	-30.2544704760751	-25.0120758206251	-19.7696811651752	-30.2201455122753	-24.9798644871367	-19.7436910852476	-17.054845781136	0.6309848917497	0.30862564251123	10.2055502314167	0.169386966755381	0.192775011835825	0.130927891488639	-0.45321921456285	-0.41230030533863	-0.520510396728407	-0.451028202156104	-0.409928301288692	-0.518459760688316	0.00273971818760252	0.00496717213067767	0.0049600168412981
163	12.1735729393678	0.28	-16.9462366511931	-21.1440348464278	-12.7484384559585	0.427126535418107	-14.6749541868874	-17.3284187516075	-12.0214896221674	0.5	0.34	0.8	-19.1103337866783	-16.184008295022	-13.2576828033658	-33.464762211659	-28.3403730813938	-23.2159839511287	-33.4309768531764	-28.3110850880394	-23.1969163133168	-16.9462366511931	0.615604604414862	-0.74894836832702	9.66659546238462	0.169386966755381	0.192775011835825	0.130927891488639	-0.45321921456285	-0.41230030533863	-0.520510396728407	-0.451028202156104	-0.409928301288692	-0.518459760688316	0.00273971818760252	0.00496717213067767	0.0049600168412981
163	12.1735729393678	0.28	-16.9254821283854	-21.1701482076511	-12.6808160491198	0.341999542388471	-13.2474382668588	-16.1163533994514	-10.3785231342661	0.5	0.34	0.76	-17.7152747130503	-14.561731325001	-11.4081879369517	-30.9556309458864	-25.4451363657272	-19.9346417855681	-31.0648705563907	-25.5406790801015	-20.0099595560942	-16.9254821283854	0.604537845610377	-0.0510568500760105	10.4148865174051	0.169386966755381	0.192775011835825	0.130927891488639	-0.45321921456285	-0.41230030533863	-0.520510396728407	-0.451028202156104	-0.409928301288692	-0.518459760688316	0.00273971818760252	0.00496717213067767	0.0049600168412981
163	12.1735729393678	0.28	-16.9182334024822	-21.1113587738091	-12.7251080311554	0.397953731662379	-14.3696536454655	-17.1291536911793	-11.6101535997518	0.48	0.3	0.82	-19.1783915392919	-16.088760067502	-12.9991285957122	-33.9189590858961	-28.454627873999	-22.9902966621019	-33.3820630192492	-28.0065657603187	-22.6229013348958	-16.9182334024822	0.638860235552568	1.17426977454001	11.8926148487079	0.169386966755381	0.192775011835825	0.130927891488639	-0.45321921456285	-0.41230030533863	-0.520510396728407	-0.451028202156104	-0.409928301288692	-0.518459760688316	0.00273971818760252	0.00496717213067767	0.0049600168412981
163	12.1735729393678	0.28	-16.868454007035	-21.1181962153679	-12.6187117987021	0.400203241793844	-14.3451605966319	-17.0870670397335	-11.6032541535304	0.52	0.32	0.8	-18.2388017306486	-15.3120801427115	-12.3853585547743	-31.2793639346346	-26.2600654611716	-21.2407669877087	-31.1710690957572	-26.1681697808981	-21.1647267450397	-16.868454007035	0.637703328463035	-0.60960261712773	9.51647016204305	0.169386966755381	0.192775011835825	0.130927891488639	-0.45321921456285	-0.41230030533863	-0.520510396728407	-0.451028202156104	-0.409928301288692	-0.518459760688316	0.00273971818760252	0.00496717213067767	0.0049600168412981
163	12.1735729393678	0.28	-16.7666772216863	-20.955671892765	-12.5776825506076	0.329008686040755	-13.4669074724131	-16.4695809298799	-10.4642340149462	0.48	0.33	0.79	-18.587794408076	-15.198936055237	-11.810077702398	-33.0495715231236	-27.024095124201	-20.9986187252784	-33.0286572957453	-27.0001872349393	-20.9775763310007	-16.7666772216863	0.643410564860249	-1.58144605023354	8.29410147059059	0.169386966755381	0.192775011835825	0.130927891488639	-0.45321921456285	-0.41230030533863	-0.520510396728407	-0.451028202156104	-0.409928301288692	-0.518459760688316	0.00273971818760252	0.00496717213067767	0.0049600168412981
163	12.1735729393678	0.28	-16.6414669428795	-20.8332488890682	-12.4496849966908	0.347250275179514	-13.2842113427101	-16.1278426517736	-10.4405800336465	0.47	0.3	0.76	-18.2950627248388	-15.0693111913619	-11.843559657885	-32.6403365939848	-26.885252973621	-21.1301693532571	-32.4292077393327	-26.7110337759594	-20.9918237173106	-16.6414669428795	0.611290295981677	-0.488415010123499	10.2995016279165	0.169386966755381	0.192775011835825	0.130927891488639	-0.45321921456285	-0.41230030533863	-0.520510396728407	-0.451028202156104	-0.409928301288692	-0.518459760688316	0.00273971818760252	0.00496717213067767	0.0049600168412981
163	12.1735729393678	0.28	-16.3463263215574	-20.4711343600415	-12.2215182830734	0.36341981791881	-13.763107574542	-16.6070723940159	-10.9191427550681	0.48	0.32	0.76	-18.6565452606418	-15.4616077595981	-12.2666702585545	-33.0697896597731	-27.406580868458	-21.7433720771429	-33.0651143298385	-27.396217513353	-21.7399507125317	-16.3463263215574	0.59803610480878	-0.644536179981301	10.0086375446465	0.169386966755381	0.192775011835825	0.130927891488639	-0.45321921456285	-0.41230030533863	-0.520510396728407	-0.451028202156104	-0.409928301288692	-0.518459760688316	0.00273971818760252	0.00496717213067767	0.0049600168412981
163	12.1735729393678	0.28	-16.20829030344	-20.3017745532535	-12.1148060536265	0.394911042890139	-13.758383735806	-16.4173501655903	-11.0994173060218	0.49	0.32	0.84	-18.3149650256792	-15.3486594602401	-12.3823538948009	-32.3144560368578	-27.0807823360414	-21.8471086352249	-31.9982382819643	-26.8253764715402	-21.6342776768012	-16.20829030344	0.641761206003584	0.536322887774964	10.4411640225278	0.169386966755381	0.192775011835825	0.130927891488639	-0.45321921456285	-0.41230030533863	-0.520510396728407	-0.451028202156104	-0.409928301288692	-0.518459760688316	0.00273971818760252	0.00496717213067767	0.0049600168412981
163	12.1735729393678	0.28	-16.1213800712963	-20.191256281404	-12.0515038611885	0.473081702863141	-17.7390074154769	-20.6619369186211	-14.8160779123327	0.54	0.34	0.81	-21.679511639127	-18.6126314897324	-15.5457513403378	-36.7862938431363	-31.5823410864839	-26.3783883298316	-36.7891039247994	-31.5844809481872	-26.3806975332235	-16.1213800712963	0.661660114572671	-1.45550778980469	8.10550701799563	0.169386966755381	0.192775011835825	0.130927891488639	-0.45321921456285	-0.41230030533863	-0.520510396728407	-0.451028202156104	-0.409928301288692	-0.518459760688316	0.00273971818760252	0.00496717213067767	0.0049600168412981
163	12.1735729393678	0.28	-16.1189484663777	-20.1690351362351	-12.0688617965203	0.427357723035563	-15.9352148621612	-18.8151937941694	-13.0552359301529	0.51	0.32	0.77	-20.4692521266554	-17.3360920049138	-14.2029318831721	-35.5305016863303	-30.0919663504878	-24.6534310146453	-35.4570204453022	-30.0371496152456	-24.5961854840417	-16.1189484663777	0.65808343406077	-0.656908019920549	9.20537385608718	0.169386966755381	0.192775011835825	0.130927891488639	-0.45321921456285	-0.41230030533863	-0.520510396728407	-0.451028202156104	-0.409928301288692	-0.518459760688316	0.00273971818760252	0.00496717213067767	0.0049600168412981
163	12.1735729393678	0.28	-16.0909756732391	-20.1040096779728	-12.0779416685054	0.375125568948461	-14.3194462132403	-17.2049372370536	-11.4339551894269	0.54	0.37	0.79	-18.1342577164078	-15.0929076002609	-12.051557484114	-30.8566932186337	-25.6816257318907	-20.5065582451476	-31.114486656251	-25.8969628660054	-20.6811888627778	-16.0909756732391	0.652298002351761	-0.470918976904178	9.07462107405487	0.169386966755381	0.192775011835825	0.130927891488639	-0.45321921456285	-0.41230030533863	-0.520510396728407	-0.451028202156104	-0.409928301288692	-0.518459760688316	0.00273971818760252	0.00496717213067767	0.0049600168412981
163	12.1735729393678	0.28	-16.0400547037667	-20.0917779941282	-11.9883314134052	0.324704518422379	-12.7757943465718	-15.6523721814045	-9.89921651173904	0.51	0.34	0.91	-16.9756548834299	-13.8558854322883	-10.7361159811467	-29.4079315412544	-24.0033702990708	-18.5988090568872	-28.9785865357732	-23.6517951867235	-18.3317075088683	-16.0400547037667	0.660634943699251	0.0207282232924295	9.62914107114083	0.169386966755381	0.192775011835825	0.130927891488639	-0.45321921456285	-0.41230030533863	-0.520510396728407	-0.451028202156104	-0.409928301288692	-0.518459760688316	0.00273971818760252	0.00496717213067767	0.0049600168412981
163	12.1735729393678	0.28	-15.9661401991001	-19.9947357794557	-11.9375446187444	0.338839154070944	-13.5310576324708	-16.4820900089739	-10.5800252559677	0.49	0.31	0.79	-18.4199262739652	-15.1219344065701	-11.8239425391749	-32.5378318569214	-26.712102521703	-20.8863731864847	-32.3553625816116	-26.5626588920265	-20.767020629626	-15.9661401991001	0.634009563631549	1.26699996545109	11.6088520478222	0.169386966755381	0.192775011835825	0.130927891488639	-0.45321921456285	-0.41230030533863	-0.520510396728407	-0.451028202156104	-0.409928301288692	-0.518459760688316	0.00273971818760252	0.00496717213067767	0.0049600168412981
163	12.1735729393678	0.28	-15.9514379694248	-19.9238817617518	-11.9789941770977	0.417570529894676	-15.6590605407625	-18.5464669433354	-12.7716541381896	0.47	0.3	0.79	-21.0378529816898	-17.7625751845055	-14.4872973873212	-37.5327552138091	-31.6894688325451	-25.8461824512811	-37.133248450536	-31.3476283791999	-25.5714791386886	-15.9514379694248	0.606802249103377	-1.52928041372476	9.57827595259232	0.169386966755381	0.192775011835825	0.130927891488639	-0.45321921456285	-0.41230030533863	-0.520510396728407	-0.451028202156104	-0.409928301288692	-0.518459760688316	0.00273971818760252	0.00496717213067767	0.0049600168412981
163	12.1735729393678	0.28	-15.8436639027098	-19.8498525095341	-11.8374752958856	0.412822170813824	-15.4047959620051	-18.2732290916453	-12.5363628323649	0.47	0.32	0.8	-20.9623425633542	-17.6717868776553	-14.3812311919564	-37.6836703909296	-31.7682906814285	-25.8529109719274	-37.434189038111	-31.5650969894654	-25.6797772602164	-15.8436639027098	0.621035831846189	-0.695632051108902	9.92461414575257	0.169386966755381	0.192775011835825	0.130927891488639	-0.45321921456285	-0.41230030533863	-0.520510396728407	-0.451028202156104	-0.409928301288692	-0.518459760688316	0.00273971818760252	0.00496717213067767	0.0049600168412981
163	12.1735729393678	0.28	-15.8398937204438	-19.8494444107569	-11.8303430301306	0.293256221376924	-11.8529677519033	-14.7258640139541	-8.98007148985252	0.49	0.31	0.73	-16.2881168093173	-13.1104377371085	-9.93275866489972	-28.5775658773206	-23.0023152767673	-17.4270646762139	-28.612740427209	-23.0377286529633	-17.4473874336457	-15.8398937204438	0.615913615796391	-0.358671762405385	10.2391054360991	0.169386966755381	0.192775011835825	0.130927891488639	-0.45321921456285	-0.41230030533863	-0.520510396728407	-0.451028202156104	-0.409928301288692	-0.518459760688316	0.00273971818760252	0.00496717213067767	0.0049600168412981
163	12.1735729393678	0.28	-15.6955607937698	-19.6334551931401	-11.7576663943995	0.289647271838232	-11.6611210837515	-14.5123236395921	-8.80991852791099	0.48	0.33	0.83	-16.2770542666705	-13.0791391788293	-9.88122409098808	-28.8211701557595	-23.1587417224362	-17.4963132891128	-28.6922373016457	-23.0468594320774	-17.4164816174791	-15.6955607937698	0.634073569557478	-1.38662519691878	8.71029068901447	0.169386966755381	0.192775011835825	0.130927891488639	-0.45321921456285	-0.41230030533863	-0.520510396728407	-0.451028202156104	-0.409928301288692	-0.518459760688316	0.00273971818760252	0.00496717213067767	0.0049600168412981
163	12.1735729393678	0.28	-15.6475023365522	-19.5377118308071	-11.7572928422973	0.345101468150402	-13.8806196057973	-16.8660566624177	-10.8951825491768	0.54	0.32	0.77	-17.719075252192	-14.5826465702693	-11.4462178883465	-30.089525780502	-24.7634209843872	-19.4373161882723	-30.0405812707776	-24.7200889266055	-19.4028490110952	-15.6475023365522	0.655015085322085	-0.520712895071969	9.2370649329737	0.169386966755381	0.192775011835825	0.130927891488639	-0.45321921456285	-0.41230030533863	-0.520510396728407	-0.451028202156104	-0.409928301288692	-0.518459760688316	0.00273971818760252	0.00496717213067767	0.0049600168412981
163	12.1735729393678	0.28	-15.5786928470165	-19.4451688057311	-11.712216888302	0.398677553417279	-14.2562168341656	-16.9898017510539	-11.5226319172773	0.49	0.32	0.73	-18.8999689071977	-15.8590464355056	-12.8181239638135	-33.284490685796	-27.9291614689993	-22.5738322522027	-33.4201147979142	-28.0423893223602	-22.6601596470433	-15.5786928470165	0.634643626650188	0.470786800868056	11.056483924999	0.169386966755381	0.192775011835825	0.130927891488639	-0.45321921456285	-0.41230030533863	-0.520510396728407	-0.451028202156104	-0.409928301288692	-0.518459760688316	0.00273971818760252	0.00496717213067767	0.0049600168412981
163	12.1735729393678	0.28	-15.4959693803798	-19.3349865469627	-11.6569522137969	0.31549226294588	-12.4953104509449	-15.3689172096613	-9.62170369222858	0.49	0.34	0.76	-17.148243130766	-13.9419465069737	-10.7356498831814	-30.2592909514572	-24.6015532067701	-18.9438154620829	-30.4182957454274	-24.7334975244658	-19.040467003007	-15.4959693803798	0.625255561484289	-1.8117994837463	8.22352738301428	0.169386966755381	0.192775011835825	0.130927891488639	-0.45321921456285	-0.41230030533863	-0.520510396728407	-0.451028202156104	-0.409928301288692	-0.518459760688316	0.00273971818760252	0.00496717213067767	0.0049600168412981
163	12.1735729393678	0.28	-15.4755437358394	-19.3558763583894	-11.5952111132894	0.362197943611994	-11.6739499754284	-14.0926012578935	-9.25529869296331	0.54	0.31	0.75	-14.7765811493529	-12.2405414010266	-9.70450165270019	-25.0627557340834	-20.7613450016682	-16.4599342692531	-25.0357035533634	-20.7388922996968	-16.4423123235937	-15.4755437358394	0.62073153677889	-0.4761241699735	10.0870690019406	0.169386966755381	0.192775011835825	0.130927891488639	-0.45321921456285	-0.41230030533863	-0.520510396728407	-0.451028202156104	-0.409928301288692	-0.518459760688316	0.00273971818760252	0.00496717213067767	0.0049600168412981
163	12.1735729393678	0.28	-15.4105272131609	-19.2225301437558	-11.598524282566	0.382969571725513	-12.6976284945282	-15.2140259308957	-10.1812310581606	0.49	0.33	0.74	-16.8585771122078	-14.0701711755638	-11.2817652389199	-29.6134830662728	-24.7154177410026	-19.8173524157323	-29.7683196062406	-24.8484855318283	-19.9210189736922	-15.4105272131609	0.628893398073035	-0.734608831578198	9.62260196088225	0.169386966755381	0.192775011835825	0.130927891488639	-0.45321921456285	-0.41230030533863	-0.520510396728407	-0.451028202156104	-0.409928301288692	-0.518459760688316	0.00273971818760252	0.00496717213067767	0.0049600168412981
163	12.1735729393678	0.28	-15.3568068067184	-19.1941054845953	-11.5195081288415	0.37381968479729	-13.7057559804869	-16.4752923891044	-10.9362195718695	0.52	0.33	0.85	-17.583640873745	-14.6277884102042	-11.6719359466633	-30.1534582287029	-25.0845891344375	-20.015720040172	-29.9247237900325	-24.8892754778891	-19.8655695458212	-15.3568068067184	0.679858664979707	0.217093011280751	9.73153899388264	0.169386966755381	0.192775011835825	0.130927891488639	-0.45321921456285	-0.41230030533863	-0.520510396728407	-0.451028202156104	-0.409928301288692	-0.518459760688316	0.00273971818760252	0.00496717213067767	0.0049600168412981
163	12.1735729393678	0.28	-15.3351897193038	-19.1280778811112	-11.5423015574964	0.424201684484415	-15.4306184190914	-18.2374593044955	-12.6237775336872	0.48	0.3	0.74	-20.4980772838587	-17.3433154043722	-14.1885535248857	-36.3457296769052	-30.751930762062	-25.1581318472188	-36.2357796458715	-30.6613583465432	-25.088534927204	-15.3351897193038	0.619585403292838	0.153051684205627	10.7347408376544	0.169386966755381	0.192775011835825	0.130927891488639	-0.45321921456285	-0.41230030533863	-0.520510396728407	-0.451028202156104	-0.409928301288692	-0.518459760688316	0.00273971818760252	0.00496717213067767	0.0049600168412981
163	12.1735729393678	0.28	-15.1676179921995	-18.9419951541459	-11.393240830253	0.376803277967886	-13.0937962622561	-15.7228912950307	-10.4647012294815	0.5	0.31	0.8	-17.3265883916781	-14.4293319888505	-11.5320755860228	-30.3262505441273	-25.2552624432655	-20.1842743424038	-30.0823565980693	-25.0499352427047	-20.0178354944522	-15.1676179921995	0.666022294655925	-0.0676287400721388	10.0687892398399	0.169386966755381	0.192775011835825	0.130927891488639	-0.45321921456285	-0.41230030533863	-0.520510396728407	-0.451028202156104	-0.409928301288692	-0.518459760688316	0.00273971818760252	0.00496717213067767	0.0049600168412981
163	12.1735729393678	0.28	-15.0915197865486	-18.9158596826084	-11.2671798904888	0.378750721769343	-14.4343155367037	-17.3205916181285	-11.5480394552789	0.49	0.3	0.73	-19.2820891786442	-16.0689522360255	-12.8558152934067	-33.9738214556707	-28.3124774078457	-22.6511333600207	-33.9225484215297	-28.2578912226454	-22.6106768417233	-15.0915197865486	0.621843235351419	-0.333063141398666	10.232088409593	0.169386966755381	0.192775011835825	0.130927891488639	-0.45321921456285	-0.41230030533863	-0.520510396728407	-0.451028202156104	-0.409928301288692	-0.518459760688316	0.00273971818760252	0.00496717213067767	0.0049600168412981
163	12.1735729393678	0.28	-15.0806288745322	-18.8616285834324	-11.2996291656319	0.393092982323733	-14.4056450394892	-17.2003219397947	-11.6109681391837	0.52	0.31	0.82	-18.5537444656311	-15.5391659447311	-12.5245874238311	-32.0311835887247	-26.8268153694446	-21.6224471501646	-31.6816921714786	-26.5300839945594	-21.3854326067686	-15.0806288745322	0.640833829148831	1.23730401340598	11.3347981030318	0.169386966755381	0.192775011835825	0.130927891488639	-0.45321921456285	-0.41230030533863	-0.520510396728407	-0.451028202156104	-0.409928301288692	-0.518459760688316	0.00273971818760252	0.00496717213067767	0.0049600168412981
163	12.1735729393678	0.28	-15.0030240377217	-18.7342980252472	-11.2717500501961	0.407537468442407	-14.9777885242478	-17.7973387107158	-12.1582383377798	0.49	0.31	0.79	-19.8812547426115	-16.7315593624254	-13.5818639822394	-35.1092101242642	-29.5470200934025	-23.9848300625407	-34.866428060876	-29.3700100752088	-23.8349275906385	-15.0030240377217	0.638969137558539	-0.113221455454557	10.0382968405063	0.169386966755381	0.192775011835825	0.130927891488639	-0.45321921456285	-0.41230030533863	-0.520510396728407	-0.451028202156104	-0.409928301288692	-0.518459760688316	0.00273971818760252	0.00496717213067767	0.0049600168412981
163	12.1735729393678	0.28	-14.6706058529365	-18.348830549421	-10.992381156452	0.41796724102322	-15.6506747978873	-18.5341825363241	-12.7671670594505	0.51	0.31	0.76	-20.1489075110063	-17.014184379022	-13.8794612470377	-34.9581947637051	-29.5194749860527	-24.0807552084004	-34.8011932427564	-29.3940816636019	-23.9760948064432	-14.6706058529365	0.595194317259907	1.45810186538469	12.7544265033886	0.169386966755381	0.192775011835825	0.130927891488639	-0.45321921456285	-0.41230030533863	-0.520510396728407	-0.451028202156104	-0.409928301288692	-0.518459760688316	0.00273971818760252	0.00496717213067767	0.0049600168412981
163	12.1735729393678	0.28	-14.5676283703548	-18.2008648336989	-10.9343919070106	0.464166948254162	-15.7743287987827	-18.4204759626662	-13.1281816348991	0.47	0.3	0.77	-21.0996267383458	-18.0686129053789	-15.0375990724121	-37.8918266139958	-32.4485715248108	-27.0053164356259	-37.6048353032117	-32.2078118663724	-26.8028480225707	-14.5676283703548	0.617979936297445	-0.208813247969682	10.7549827729956	0.169386966755381	0.192775011835825	0.130927891488639	-0.45321921456285	-0.41230030533863	-0.520510396728407	-0.451028202156104	-0.409928301288692	-0.518459760688316	0.00273971818760252	0.00496717213067767	0.0049600168412981
163	12.1735729393678	0.28	-14.2289971862025	-17.8064925064479	-10.6515018659571	0.428847916484968	-14.9617349572963	-17.6575596632449	-12.2659102513478	0.47	0.28	0.72	-20.2329465708715	-17.1439309718797	-14.0549153728878	-36.3441874403769	-30.795427572764	-25.2466677051511	-36.0657506096327	-30.5541095188886	-25.0483042192759	-14.2289971862025	0.632315670043902	0.853318108449047	11.9867535307137	0.169386966755381	0.192775011835825	0.130927891488639	-0.45321921456285	-0.41230030533863	-0.520510396728407	-0.451028202156104	-0.409928301288692	-0.518459760688316	0.00273971818760252	0.00496717213067767	0.0049600168412981
163	12.1735729393678	0.28	-14.1177099673869	-17.6868503472032	-10.5485695875706	0.422700642884383	-14.2348764550811	-16.8321832191723	-11.6375696909898	0.55	0.33	0.82	-17.4603645950748	-14.7661256793153	-12.0718867635559	-29.4209829902337	-24.8811489632545	-20.3413149362752	-29.2984035663673	-24.7780543537081	-20.254423634246	-14.1177099673869	0.654714434013944	-0.632333222456129	8.97165237624514	0.169386966755381	0.192775011835825	0.130927891488639	-0.45321921456285	-0.41230030533863	-0.520510396728407	-0.451028202156104	-0.409928301288692	-0.518459760688316	0.00273971818760252	0.00496717213067767	0.0049600168412981
163	12.1735729393678	0.28	-13.9004819858098	-17.3687289607357	-10.432235010884	0.345514088259827	-13.6696458281234	-16.6070248914727	-10.7322667647741	0.49	0.31	0.82	-18.5619151685839	-15.2787635295531	-11.9956118905223	-32.7914088674094	-26.9914056462236	-21.1914024250378	-32.451961711175	-26.7068850402613	-20.9703636982281	-13.9004819858098	0.685531185407191	-0.928723556382468	8.92178230814612	0.169386966755381	0.192775011835825	0.130927891488639	-0.45321921456285	-0.41230030533863	-0.520510396728407	-0.451028202156104	-0.409928301288692	-0.518459760688316	0.00273971818760252	0.00496717213067767	0.0049600168412981
163	12.1735729393678	0.28	-13.6159297207443	-17.0344605309521	-10.1973989105366	0.37639935719021	-14.3365361683469	-17.217637523865	-11.4554348128289	0.55	0.36	0.77	-17.8409097366843	-14.8555135605371	-11.8701173843898	-30.0425100066503	-25.0153675671982	-19.9882251277461	-30.2970532667005	-25.2223851785778	-20.1607619935262	-13.6159297207443	0.664348554446099	0.937641529549433	10.2559934335912	0.169386966755381	0.192775011835825	0.130927891488639	-0.45321921456285	-0.41230030533863	-0.520510396728407	-0.451028202156104	-0.409928301288692	-0.518459760688316	0.00273971818760252	0.00496717213067767	0.0049600168412981
163	12.1735729393678	0.28	-13.1662187384672	-16.4304874498483	-9.901950027086	0.364624704724524	-14.2885545980329	-17.2334228989323	-11.3436862971335	0.55	0.39	0.78	-17.9521807919494	-14.8844902666096	-11.8167997412699	-30.3274463143037	-25.1450553393944	-19.9626643644851	-30.7758624003039	-25.5113802957164	-20.2507212198684	-13.1662187384672	0.687434289659154	-0.897368295430907	7.96609783693083	0.169386966755381	0.192775011835825	0.130927891488639	-0.45321921456285	-0.41230030533863	-0.520510396728407	-0.451028202156104	-0.409928301288692	-0.518459760688316	0.00273971818760252	0.00496717213067767	0.0049600168412981
163	12.1735729393678	0.28	-12.9745340378489	-16.1915051047383	-9.75756297095961	0.43427118680069	-15.4501916358786	-18.2034246813838	-12.6969585903734	0.54	0.37	0.9	-19.0795962319609	-16.1938439210535	-13.3080916101461	-32.3535285212413	-27.4601194280351	-22.5667103348289	-32.2359852327078	-27.3609534170004	-22.4955255732824	-12.9745340378489	0.710678539615099	0.293849421158028	8.96513938773855	0.169386966755381	0.192775011835825	0.130927891488639	-0.45321921456285	-0.41230030533863	-0.520510396728407	-0.451028202156104	-0.409928301288692	-0.518459760688316	0.00273971818760252	0.00496717213067767	0.0049600168412981
163	12.1735729393678	0.29	-24.7493201642871	-30.7928380553233	-18.7058022732509	0.316986069560725	-15.0298045508248	-18.4743624314997	-11.5852466701499	0.5	0.35	0.76	-20.2262555123768	-16.4550559334993	-12.6838563546218	-35.2520954582612	-28.6793174437941	-22.1065394293271	-35.4688725022668	-28.8583054980218	-22.2408687738777	-24.7493201642871	0.591374414209605	-0.114746636782871	10.2724247271712	0.169386966755381	0.192775011835825	0.130927891488639	-0.45321921456285	-0.41230030533863	-0.520510396728407	-0.451028202156104	-0.409928301288692	-0.518459760688316	0.00273971818760252	0.00496717213067767	0.0049600168412981
163	12.1735729393678	0.29	-23.7810351172882	-29.6443784649681	-17.9176917696083	0.318756759610758	-15.027917683521	-18.4580089082655	-11.5978264587764	0.49	0.3	0.75	-20.5920333695501	-16.7653718205402	-12.9387102715304	-36.3326833310263	-29.5809031750763	-22.8291230191263	-36.1204023371266	-29.4117930543229	-22.7075449107865	-23.7810351172882	0.583618734346677	-0.581191353217269	10.2735315030144	0.169386966755381	0.192775011835825	0.130927891488639	-0.45321921456285	-0.41230030533863	-0.520510396728407	-0.451028202156104	-0.409928301288692	-0.518459760688316	0.00273971818760252	0.00496717213067767	0.0049600168412981
163	12.1735729393678	0.29	-23.4465649262818	-29.1119550640022	-17.7811747885614	0.351860886837417	-15.9205862035536	-19.294182684275	-12.5469897228323	0.48	0.33	0.73	-21.6263890292576	-17.8450052249425	-14.0636214206274	-38.2765936370295	-31.5839141024294	-24.8912345678292	-38.4757594379572	-31.7411742393925	-25.0219906944442	-23.4465649262818	0.576040185002633	0.734695034856725	11.4066535246327	0.169386966755381	0.192775011835825	0.130927891488639	-0.45321921456285	-0.41230030533863	-0.520510396728407	-0.451028202156104	-0.409928301288692	-0.518459760688316	0.00273971818760252	0.00496717213067767	0.0049600168412981
163	12.1735729393678	0.29	-23.3532103070004	-29.122726533229	-17.5836940807718	0.327411586161931	-14.5350238738523	-17.7876105600749	-11.2824371876298	0.49	0.31	0.68	-19.7260355078769	-16.1189945144742	-12.5119535210714	-34.6684573591368	-28.3290919644782	-21.9897265698196	-34.9342971558705	-28.5323754887639	-22.1505494736058	-23.3532103070004	0.565784901043049	0.0802581230527135	11.1398575280569	0.169386966755381	0.192775011835825	0.130927891488639	-0.45321921456285	-0.41230030533863	-0.520510396728407	-0.451028202156104	-0.409928301288692	-0.518459760688316	0.00273971818760252	0.00496717213067767	0.0049600168412981
163	12.1735729393678	0.29	-22.7698051001234	-28.3484603974963	-17.1911498027505	0.368444260634846	-14.7898367998369	-17.8130500929177	-11.7666235067562	0.54	0.33	0.82	-18.7524736450744	-15.569822313258	-12.3871709814417	-31.8847566632726	-26.473307209741	-21.0618577562093	-31.6901188781794	-26.3180823999684	-20.9390647807863	-22.7698051001234	0.612174246825115	-0.0869172295561546	9.89299779874896	0.169386966755381	0.192775011835825	0.130927891488639	-0.45321921456285	-0.41230030533863	-0.520510396728407	-0.451028202156104	-0.409928301288692	-0.518459760688316	0.00273971818760252	0.00496717213067767	0.0049600168412981
163	12.1735729393678	0.29	-22.4892309904125	-27.9234973196154	-17.0549646612096	0.412963570982338	-15.9592052058052	-18.9300049338597	-12.9884054777506	0.47	0.3	0.7	-21.4582076805966	-18.0906418630078	-14.7230760454189	-38.2650759565991	-32.2599070386281	-26.2547381206572	-38.2917444946102	-32.2788176137117	-26.2669786282136	-22.4892309904125	0.564758094535005	-0.224993498096363	11.2954749087385	0.169386966755381	0.192775011835825	0.130927891488639	-0.45321921456285	-0.41230030533863	-0.520510396728407	-0.451028202156104	-0.409928301288692	-0.518459760688316	0.00273971818760252	0.00496717213067767	0.0049600168412981
163	12.1735729393678	0.29	-22.3955965767459	-27.8752816121822	-16.9159115413096	0.345121530353414	-14.1525878534806	-17.1963846138963	-11.1087910930649	0.46	0.3	0.72	-19.8187919736851	-16.3108235164021	-12.802855059119	-35.740993846753	-29.4147616922992	-23.0885295378455	-35.7320622538693	-29.4119044256892	-23.0861243013315	-22.3955965767459	0.555585789358728	2.10665565711998	13.7817214218494	0.169386966755381	0.192775011835825	0.130927891488639	-0.45321921456285	-0.41230030533863	-0.520510396728407	-0.451028202156104	-0.409928301288692	-0.518459760688316	0.00273971818760252	0.00496717213067767	0.0049600168412981
163	12.1735729393678	0.29	-21.8974213941387	-27.2197556754944	-16.5750871127829	0.354720022952028	-14.9076290123335	-18.0468745145089	-11.7683835101581	0.55	0.33	0.79	-18.7189280008095	-15.4627791045093	-12.2066302082091	-31.5401886559009	-26.0537873792589	-20.5673861026168	-31.4541937544235	-25.9820502440694	-20.5078872677997	-21.8974213941387	0.627314283879345	-0.336465621044308	9.24153290737171	0.169386966755381	0.192775011835825	0.130927891488639	-0.45321921456285	-0.41230030533863	-0.520510396728407	-0.451028202156104	-0.409928301288692	-0.518459760688316	0.00273971818760252	0.00496717213067767	0.0049600168412981
163	12.1735729393678	0.29	-21.8362030790535	-27.1830698412538	-16.4893363168533	0.347147478193068	-14.8674907090842	-18.0507621500844	-11.684219268084	0.53	0.34	0.79	-19.1100299559605	-15.7399554909783	-12.3698810259961	-32.6061729708913	-26.8560390787296	-21.1059051865678	-32.6623128450535	-26.9026763438912	-21.1382962067573	-21.8362030790535	0.599953780303989	0.905230200611823	11.2350669750111	0.169386966755381	0.192775011835825	0.130927891488639	-0.45321921456285	-0.41230030533863	-0.520510396728407	-0.451028202156104	-0.409928301288692	-0.518459760688316	0.00273971818760252	0.00496717213067767	0.0049600168412981
163	12.1735729393678	0.29	-21.8329701291663	-27.1355239024658	-16.5304163558668	0.315931718209638	-14.6290046377868	-17.9898873084485	-11.2681219671251	0.5	0.33	0.76	-19.6606781134863	-15.9876571972273	-12.3146362809683	-34.2269078872608	-27.8326142701681	-21.4383206530754	-34.3160049764809	-27.9022919260093	-21.4997017004257	-21.8329701291663	0.625372692533914	-0.580295700475703	9.62180895746535	0.169386966755381	0.192775011835825	0.130927891488639	-0.45321921456285	-0.41230030533863	-0.520510396728407	-0.451028202156104	-0.409928301288692	-0.518459760688316	0.00273971818760252	0.00496717213067767	0.0049600168412981
163	12.1735729393678	0.29	-21.820768286978	-27.1348324805908	-16.5067040933652	0.403993135333264	-15.9919228809575	-19.024590306477	-12.959255455438	0.5	0.3	0.77	-20.9333665737545	-17.5964253891094	-14.2594842044642	-36.6031110705184	-30.7682909336327	-24.933470796747	-36.3295659591279	-30.5333802267001	-24.7483917774705	-21.820768286978	0.590240532335085	-0.505886336120131	10.7143529260128	0.169386966755381	0.192775011835825	0.130927891488639	-0.45321921456285	-0.41230030533863	-0.520510396728407	-0.451028202156104	-0.409928301288692	-0.518459760688316	0.00273971818760252	0.00496717213067767	0.0049600168412981
163	12.1735729393678	0.29	-21.3316394957463	-26.594810149866	-16.0684688416266	0.332466074461141	-14.1462667827351	-17.2758774188604	-11.0166561466099	0.49	0.31	0.75	-19.3103483465232	-15.8121832399228	-12.3140181333225	-34.1145768745094	-27.9345525524557	-21.754528230402	-33.9757153961654	-27.820237037647	-21.672081086661	-21.3316394957463	0.578816559956977	0.611545006647104	11.8274239742603	0.169386966755381	0.192775011835825	0.130927891488639	-0.45321921456285	-0.41230030533863	-0.520510396728407	-0.451028202156104	-0.409928301288692	-0.518459760688316	0.00273971818760252	0.00496717213067767	0.0049600168412981
163	12.1735729393678	0.29	-21.2896392021452	-26.5192154193003	-16.0600629849901	0.330635956604735	-14.6458664474435	-17.899410416054	-11.3923224788331	0.52	0.33	0.74	-19.2327717261171	-15.7368650456911	-12.2409583652651	-33.1216715015618	-27.1012042325645	-21.0807369635672	-33.2791208369111	-27.2219974362768	-21.1748997979216	-21.2896392021452	0.602042440525929	0.235142446494694	10.5627293185571	0.169386966755381	0.192775011835825	0.130927891488639	-0.45321921456285	-0.41230030533863	-0.520510396728407	-0.451028202156104	-0.409928301288692	-0.518459760688316	0.00273971818760252	0.00496717213067767	0.0049600168412981
163	12.1735729393678	0.29	-21.2422375086545	-26.463638800641	-16.020836216668	0.40224957070386	-15.1729861860121	-18.0607965964256	-12.2851757755986	0.45	0.3	0.68	-21.0050100427653	-17.6464379915002	-14.2878659402352	-38.1177954886979	-32.0229941854121	-25.9281928821262	-38.2548188616318	-32.1793606632334	-26.0380868691467	-21.2422375086545	0.563957943484107	1.09394471111542	13.035615828165	0.169386966755381	0.192775011835825	0.130927891488639	-0.45321921456285	-0.41230030533863	-0.520510396728407	-0.451028202156104	-0.409928301288692	-0.518459760688316	0.00273971818760252	0.00496717213067767	0.0049600168412981
163	12.1735729393678	0.29	-21.1559873060759	-26.3033930178149	-16.0085815943368	0.361914859414208	-14.9262595092033	-18.0206317598448	-11.8318872585618	0.48	0.28	0.67	-20.2896713882804	-16.8056761013654	-13.3216808144504	-36.0179289473992	-29.8331912897129	-23.6484536320266	-36.0515466878369	-29.8624164483593	-23.6692811832467	-21.1559873060759	0.577829631656161	-1.03896803891528	10.5146455829076	0.169386966755381	0.192775011835825	0.130927891488639	-0.45321921456285	-0.41230030533863	-0.520510396728407	-0.451028202156104	-0.409928301288692	-0.518459760688316	0.00273971818760252	0.00496717213067767	0.0049600168412981
163	12.1735729393678	0.29	-21.0681936501454	-26.2470028189164	-15.8893844813743	0.397655794943216	-16.2741040302284	-19.4012723645226	-13.1469356959342	0.48	0.34	0.71	-21.9172676248641	-18.3845619340736	-14.851856243283	-38.9941192082259	-32.7089038614922	-26.4236885147585	-39.4316735130317	-33.0891398719845	-26.7190695433946	-21.0681936501454	0.589725477657099	-0.0288003091373772	10.7953037886872	0.169386966755381	0.192775011835825	0.130927891488639	-0.45321921456285	-0.41230030533863	-0.520510396728407	-0.451028202156104	-0.409928301288692	-0.518459760688316	0.00273971818760252	0.00496717213067767	0.0049600168412981
163	12.1735729393678	0.29	-21.0633070626892	-26.1692668947292	-15.9573472306492	0.389980026710486	-16.4642404649035	-19.6792184775572	-13.2492624522498	0.55	0.32	0.79	-20.4696055104024	-17.1255026071957	-13.7813997039889	-34.5490228799445	-28.9047769438387	-23.2605310077328	-34.3578320896858	-28.7415390670824	-23.1322813927051	-21.0633070626892	0.632184509920934	-0.0739359923252833	9.76389333599427	0.169386966755381	0.192775011835825	0.130927891488639	-0.45321921456285	-0.41230030533863	-0.520510396728407	-0.451028202156104	-0.409928301288692	-0.518459760688316	0.00273971818760252	0.00496717213067767	0.0049600168412981
163	12.1735729393678	0.29	-21.0335159540045	-26.1968371164075	-15.8701947916014	0.356778423643369	-13.7957557379283	-16.6878468362036	-10.903664639653	0.51	0.32	0.76	-18.0671565777501	-14.9360238904402	-11.8048912031303	-31.2640351906732	-25.8458144484409	-20.4275937062087	-31.2712463798399	-25.8540261074335	-20.4357988450275	-21.0335159540045	0.586459410731064	-0.711086899021361	10.011031902245	0.169386966755381	0.192775011835825	0.130927891488639	-0.45321921456285	-0.41230030533863	-0.520510396728407	-0.451028202156104	-0.409928301288692	-0.518459760688316	0.00273971818760252	0.00496717213067767	0.0049600168412981
163	12.1735729393678	0.29	-20.8690680270814	-25.9974192375599	-15.7407168166028	0.321223546954985	-13.4603454806829	-16.5152762014353	-10.4054147599304	0.47	0.32	0.68	-18.9482970409256	-15.4433157115044	-11.9383343820831	-34.0662483284504	-27.764807935324	-21.4633675421976	-34.407485376849	-28.0446153092767	-21.6710012687834	-20.8690680270814	0.564582124524279	0.369247016273525	11.6522722268741	0.169386966755381	0.192775011835825	0.130927891488639	-0.45321921456285	-0.41230030533863	-0.520510396728407	-0.451028202156104	-0.409928301288692	-0.518459760688316	0.00273971818760252	0.00496717213067767	0.0049600168412981
163	12.1735729393678	0.29	-20.7407027693096	-25.8204728829766	-15.6609326556426	0.310450393257562	-13.2034193861527	-16.2756833733962	-10.1311553989092	0.45	0.31	0.71	-19.1414055008516	-15.5281961850685	-11.9149868692855	-35.0069657843589	-28.3989089787227	-21.7908521730865	-35.0866547139112	-28.4635138255649	-21.8433597922723	-20.7407027693096	0.5465438633368	-0.017861968450453	11.4960293328073	0.169386966755381	0.192775011835825	0.130927891488639	-0.45321921456285	-0.41230030533863	-0.520510396728407	-0.451028202156104	-0.409928301288692	-0.518459760688316	0.00273971818760252	0.00496717213067767	0.0049600168412981
163	12.1735729393678	0.29	-20.5645023607736	-25.5761308291683	-15.5528738923788	0.409131816195963	-16.8204928916764	-19.9764991455486	-13.6644866378042	0.49	0.33	0.72	-22.3358466085114	-18.8070965973915	-15.2783465862716	-39.4675567267262	-33.2322371671247	-26.9969176075231	-39.7878049008297	-33.506702698879	-27.2099168206708	-20.5645023607736	0.59085574266571	1.94542735539325	12.5507950105259	0.169386966755381	0.192775011835825	0.130927891488639	-0.45321921456285	-0.41230030533863	-0.520510396728407	-0.451028202156104	-0.409928301288692	-0.518459760688316	0.00273971818760252	0.00496717213067767	0.0049600168412981
163	12.1735729393678	0.29	-20.4576770049267	-25.4990580150093	-15.4162959948441	0.362662674784104	-15.5781619434477	-18.8024580757932	-12.3538658111022	0.46	0.35	0.65	-21.6253896990933	-17.917009651858	-14.2086296046226	-38.9443408892545	-32.2660604644398	-25.5877800396251	-39.7559629707835	-32.9337580679066	-26.1288578785978	-20.4576770049267	0.593104961910208	2.54393971614309	13.2632329328102	0.169386966755381	0.192775011835825	0.130927891488639	-0.45321921456285	-0.41230030533863	-0.520510396728407	-0.451028202156104	-0.409928301288692	-0.518459760688316	0.00273971818760252	0.00496717213067767	0.0049600168412981
163	12.1735729393678	0.29	-20.4074445158915	-25.407591926277	-15.407297105506	0.310061423409725	-13.1224818555482	-16.178689012775	-10.0662746983215	0.49	0.31	0.81	-17.9426479996647	-14.5532232327459	-11.1637984658272	-31.535157604692	-25.5780634112359	-19.6209692177798	-31.2357984371043	-25.3327805801124	-19.4345394930619	-20.4074445158915	0.611106995734862	-0.0158957053029516	10.4827374238912	0.169386966755381	0.192775011835825	0.130927891488639	-0.45321921456285	-0.41230030533863	-0.520510396728407	-0.451028202156104	-0.409928301288692	-0.518459760688316	0.00273971818760252	0.00496717213067767	0.0049600168412981
163	12.1735729393678	0.29	-20.3738497906841	-25.3864971600004	-15.3612024213678	0.364043987534744	-15.7956662234246	-19.0552340096666	-12.5360984371827	0.48	0.33	0.77	-21.4543617050828	-17.784401721763	-14.1144417384431	-38.0852546115935	-31.5704320174549	-25.0556094233163	-38.1473145344543	-31.6229426300009	-25.1023686150895	-20.3738497906841	0.613268320968643	-0.645641957274276	9.49245143679222	0.169386966755381	0.192775011835825	0.130927891488639	-0.45321921456285	-0.41230030533863	-0.520510396728407	-0.451028202156104	-0.409928301288692	-0.518459760688316	0.00273971818760252	0.00496717213067767	0.0049600168412981
163	12.1735729393678	0.29	-20.3414299606769	-25.3626533214915	-15.3202065998624	0.362378682666422	-14.6574748401893	-17.6930760139818	-11.6218736663968	0.55	0.31	0.82	-18.2718588677122	-15.1369559157119	-12.0020529637115	-30.7055174060709	-25.4373715728582	-20.1692257396454	-30.29486671711	-25.1005747436599	-19.8981495190194	-20.3414299606769	0.636111941522658	0.942588898531211	11.0376781248749	0.169386966755381	0.192775011835825	0.130927891488639	-0.45321921456285	-0.41230030533863	-0.520510396728407	-0.451028202156104	-0.409928301288692	-0.518459760688316	0.00273971818760252	0.00496717213067767	0.0049600168412981
163	12.1735729393678	0.29	-20.2897759016022	-25.3022764038321	-15.2772753993722	0.321760902119814	-13.5305184527024	-16.5975954213175	-10.4634414840874	0.54	0.33	0.88	-17.4527262566885	-14.2276292843474	-11.0025323120064	-29.6536497410017	-24.1739387438779	-18.6942277467542	-29.314855047396	-23.8952472727729	-18.4787747027286	-20.2897759016022	0.647053354504891	-0.154673296197819	9.45042597109865	0.169386966755381	0.192775011835825	0.130927891488639	-0.45321921456285	-0.41230030533863	-0.520510396728407	-0.451028202156104	-0.409928301288692	-0.518459760688316	0.00273971818760252	0.00496717213067767	0.0049600168412981
163	12.1735729393678	0.29	-20.279162376866	-25.2295030318507	-15.3288217218813	0.376012700357385	-15.5652135821285	-18.6958105769488	-12.4346165873082	0.44	0.3	0.69	-22.1463568000092	-18.4379688828889	-14.7295809657687	-40.7080873884405	-33.8915540523432	-27.0750207162458	-40.7961935607076	-33.9675381455092	-27.1378763778448	-20.279162376866	0.563648754823095	2.30312624834467	13.979333905096	0.169386966755381	0.192775011835825	0.130927891488639	-0.45321921456285	-0.41230030533863	-0.520510396728407	-0.451028202156104	-0.409928301288692	-0.518459760688316	0.00273971818760252	0.00496717213067767	0.0049600168412981
163	12.1735729393678	0.29	-20.2027738635534	-25.102138466319	-15.3034092607879	0.347425019661137	-15.1131876980993	-18.3470848341884	-11.8792905620101	0.52	0.36	0.79	-19.61841844264	-16.1604332755344	-12.7024481084288	-33.6827573008257	-27.7457611319439	-21.8087649630621	-33.9535186788973	-27.9644225496683	-21.9792322190537	-20.2027738635534	0.615913105999071	0.498575847158217	10.2173953176902	0.169386966755381	0.192775011835825	0.130927891488639	-0.45321921456285	-0.41230030533863	-0.520510396728407	-0.451028202156104	-0.409928301288692	-0.518459760688316	0.00273971818760252	0.00496717213067767	0.0049600168412981
163	12.1735729393678	0.29	-20.0003881977039	-24.8664510577096	-15.1343253376982	0.343738815006751	-13.602515681927	-16.5369795623386	-10.6680518015154	0.45	0.29	0.65	-19.3116732269292	-15.8848438388229	-12.4580144507166	-35.1445070469927	-28.9081634550141	-22.6718198630356	-35.3541127130936	-29.0820853382903	-22.8112048572001	-20.0003881977039	0.544187114273836	-0.311137600889569	11.7223034873915	0.169386966755381	0.192775011835825	0.130927891488639	-0.45321921456285	-0.41230030533863	-0.520510396728407	-0.451028202156104	-0.409928301288692	-0.518459760688316	0.00273971818760252	0.00496717213067767	0.0049600168412981
163	12.1735729393678	0.29	-19.871439426887	-24.6917455668744	-15.0511332868996	0.379876146710565	-15.9711150567228	-19.1570646944468	-12.7851654189989	0.55	0.34	0.77	-19.9022453718115	-16.5923671392347	-13.2824889066578	-33.5665657516953	-27.98421847136	-22.4018711910248	-33.7163547069757	-28.1158869044533	-22.5015035650619	-19.871439426887	0.630781129519665	0.456630020315033	10.3432534083236	0.169386966755381	0.192775011835825	0.130927891488639	-0.45321921456285	-0.41230030533863	-0.520510396728407	-0.451028202156104	-0.409928301288692	-0.518459760688316	0.00273971818760252	0.00496717213067767	0.0049600168412981
163	12.1735729393678	0.29	-19.7786752212293	-24.643173379523	-14.9141770629355	0.325752926956283	-13.1226884619961	-16.0703231029404	-10.1750538210517	0.5	0.3	0.77	-17.7420328680139	-14.487771559916	-11.2335102518181	-31.0905592038083	-25.3878979238551	-19.6852366439019	-30.8372742048609	-25.1753154728633	-19.5185090917439	-19.7786752212293	0.59614264063219	-1.24142353783268	9.61354703955778	0.169386966755381	0.192775011835825	0.130927891488639	-0.45321921456285	-0.41230030533863	-0.520510396728407	-0.451028202156104	-0.409928301288692	-0.518459760688316	0.00273971818760252	0.00496717213067767	0.0049600168412981
163	12.1735729393678	0.29	-19.7669974094946	-24.6160047335372	-14.9179900854521	0.351251170138358	-14.8072068952817	-17.9490754388067	-11.6653383517568	0.48	0.31	0.8	-20.2863839567922	-16.7353848073924	-13.1843856579927	-36.1040096586341	-29.7842383351299	-23.4644670116257	-35.8542282656531	-29.5889369913581	-23.3016391201294	-19.7669974094946	0.610442930251823	-0.436240456246464	10.1335259685304	0.169386966755381	0.192775011835825	0.130927891488639	-0.45321921456285	-0.41230030533863	-0.520510396728407	-0.451028202156104	-0.409928301288692	-0.518459760688316	0.00273971818760252	0.00496717213067767	0.0049600168412981
163	12.1735729393678	0.29	-19.7597331818283	-24.5676486823721	-14.9518176812845	0.375515851686444	-13.8485604015382	-16.636842196669	-11.0602786064074	0.48	0.31	0.76	-18.7078708151865	-15.5724912159206	-12.4371116166546	-33.1818651344024	-27.6206901596669	-22.0595151849313	-33.0725846166203	-27.530184056271	-21.986046812569	-19.7597331818283	0.593926085827357	-0.449371753831452	10.3681902196255	0.169386966755381	0.192775011835825	0.130927891488639	-0.45321921456285	-0.41230030533863	-0.520510396728407	-0.451028202156104	-0.409928301288692	-0.518459760688316	0.00273971818760252	0.00496717213067767	0.0049600168412981
163	12.1735729393678	0.29	-19.7556611820209	-24.5326834242601	-14.9786389397816	0.377528437585026	-15.1140990645445	-18.1441689723398	-12.0840291567491	0.55	0.36	0.83	-18.7267624422723	-15.5993996276256	-12.4720368129789	-31.4588789422015	-26.2052571003273	-20.951635258453	-31.5466313570081	-26.2652658929056	-21.0056804787531	-19.7556611820209	0.638248214087656	-0.846613855529516	8.55082753417932	0.169386966755381	0.192775011835825	0.130927891488639	-0.45321921456285	-0.41230030533863	-0.520510396728407	-0.451028202156104	-0.409928301288692	-0.518459760688316	0.00273971818760252	0.00496717213067767	0.0049600168412981
163	12.1735729393678	0.29	-19.7500122813376	-24.6063903424929	-14.8936342201822	0.374623872890378	-13.5501950615241	-16.2835997393752	-10.816790383673	0.53	0.31	0.78	-17.2846571500056	-14.3832125391661	-11.4817679283266	-29.5400414774264	-24.581378230315	-19.6227149832035	-29.3694559068424	-24.4423554627261	-19.5082777070561	-19.7500122813376	0.608379179773924	-0.545848521354454	9.91149337409322	0.169386966755381	0.192775011835825	0.130927891488639	-0.45321921456285	-0.41230030533863	-0.520510396728407	-0.451028202156104	-0.409928301288692	-0.518459760688316	0.00273971818760252	0.00496717213067767	0.0049600168412981
163	12.1735729393678	0.29	-19.715068683869	-24.5507709851767	-14.8793663825612	0.347712890694828	-13.0402338774342	-15.8287929201507	-10.2516748347176	0.47	0.26	0.75	-18.0123375358506	-14.839103356249	-11.6658691766473	-32.2039964925748	-26.5306172220267	-20.8572379514787	-31.6078884425604	-26.0460953593977	-20.4739977321349	-19.715068683869	0.569235626899585	-0.235894275037147	11.5570114608636	0.169386966755381	0.192775011835825	0.130927891488639	-0.45321921456285	-0.41230030533863	-0.520510396728407	-0.451028202156104	-0.409928301288692	-0.518459760688316	0.00273971818760252	0.00496717213067767	0.0049600168412981
163	12.1735729393678	0.29	-19.4871707163618	-24.2725024017936	-14.7018390309301	0.373475276373075	-15.0768470560361	-18.1256837936628	-12.0280103184093	0.53	0.32	0.76	-19.2119034729629	-15.980358788917	-12.748814104871	-32.8039323576052	-27.286135884434	-21.7683394112627	-32.8375519266625	-27.311636264217	-21.784737267999	-19.4871707163618	0.608267357737422	0.66601109471921	10.9346370127117	0.169386966755381	0.192775011835825	0.130927891488639	-0.45321921456285	-0.41230030533863	-0.520510396728407	-0.451028202156104	-0.409928301288692	-0.518459760688316	0.00273971818760252	0.00496717213067767	0.0049600168412981
163	12.1735729393678	0.29	-19.3923607926211	-24.088716922682	-14.6960046625601	0.435308619065175	-16.7193823905647	-19.6925037612012	-13.7462610199283	0.5	0.31	0.76	-21.673404562082	-18.4012121045168	-15.1290196469517	-37.9029101909928	-32.1804305274276	-26.4579508638624	-37.8031717087242	-32.0787413813322	-26.3794105321843	-19.3923607926211	0.609820041201947	-0.575041478408491	10.0117793322458	0.169386966755381	0.192775011835825	0.130927891488639	-0.45321921456285	-0.41230030533863	-0.520510396728407	-0.451028202156104	-0.409928301288692	-0.518459760688316	0.00273971818760252	0.00496717213067767	0.0049600168412981
163	12.1735729393678	0.29	-19.3844083132933	-24.1556279422679	-14.6131886843188	0.327625097790616	-12.5927923495293	-15.4093890673992	-9.77619563165941	0.44	0.28	0.71	-18.3864232526101	-15.0256709761794	-11.6649186997486	-33.9713986839256	-27.7619552325283	-21.552511781131	-33.7469304268228	-27.5729371405167	-21.4036416712051	-19.3844083132933	0.575639860567526	-1.14704749780926	10.6231390632125	0.169386966755381	0.192775011835825	0.130927891488639	-0.45321921456285	-0.41230030533863	-0.520510396728407	-0.451028202156104	-0.409928301288692	-0.518459760688316	0.00273971818760252	0.00496717213067767	0.0049600168412981
163	12.1735729393678	0.29	-19.3296113821345	-24.1018820294925	-14.5573407347765	0.356383681118969	-13.73663226046	-16.6188072978506	-10.8544572230695	0.5	0.35	0.75	-18.1993331019054	-15.0430498245699	-11.8867665472344	-31.7245637590113	-26.2226198409208	-20.7206759228303	-32.0241159924185	-26.4695614898118	-20.9170177388138	-19.3296113821345	0.616213567840549	0.669119058238218	10.9937995618083	0.169386966755381	0.192775011835825	0.130927891488639	-0.45321921456285	-0.41230030533863	-0.520510396728407	-0.451028202156104	-0.409928301288692	-0.518459760688316	0.00273971818760252	0.00496717213067767	0.0049600168412981
163	12.1735729393678	0.29	-19.2051601016487	-23.88992994949	-14.5203902538074	0.386681941681414	-15.0070024094558	-17.9578402529771	-12.0561645659345	0.52	0.34	0.85	-19.2329185176436	-16.0725594207964	-12.9122003239492	-33.0540956675862	-27.622636482893	-22.1911772981997	-32.9167610813891	-27.5079906239328	-22.099274754995	-19.2051601016487	0.639754685525795	-1.0284360176515	8.64750680742695	0.169386966755381	0.192775011835825	0.130927891488639	-0.45321921456285	-0.41230030533863	-0.520510396728407	-0.451028202156104	-0.409928301288692	-0.518459760688316	0.00273971818760252	0.00496717213067767	0.0049600168412981
163	12.1735729393678	0.29	-19.1813703792713	-23.8726958222177	-14.4900449363248	0.446797612580096	-17.0293823139096	-19.9878781207837	-14.0708865070354	0.52	0.33	0.7	-21.5006589559591	-18.3182496485852	-15.1358403412113	-37.0532873115178	-31.5688634782525	-26.0844396449871	-37.412461045819	-31.8697710082666	-26.3301471716325	-19.1813703792713	0.610185634103902	-0.296896696172931	9.98831382691559	0.169386966755381	0.192775011835825	0.130927891488639	-0.45321921456285	-0.41230030533863	-0.520510396728407	-0.451028202156104	-0.409928301288692	-0.518459760688316	0.00273971818760252	0.00496717213067767	0.0049600168412981
163	12.1735729393678	0.29	-19.1488769577129	-23.8467509748127	-14.4510029406131	0.350385205332363	-13.8956762825497	-16.8497424798557	-10.9416100852438	0.55	0.34	0.81	-17.457526903746	-14.3969050469687	-11.3362831901913	-29.3947131351752	-24.2412855052907	-19.0878578754062	-29.3327681483741	-24.1913919384564	-19.0467034989151	-19.1488769577129	0.634132384266872	-0.194275243450661	9.85861328096668	0.169386966755381	0.192775011835825	0.130927891488639	-0.45321921456285	-0.41230030533863	-0.520510396728407	-0.451028202156104	-0.409928301288692	-0.518459760688316	0.00273971818760252	0.00496717213067767	0.0049600168412981
163	12.1735729393678	0.29	-19.1283058921899	-23.7982500220404	-14.4583617623393	0.34879525561217	-13.3175515577476	-16.1586307659106	-10.4764723495845	0.46	0.3	0.74	-18.7612670747815	-15.4625812778756	-12.1638954809697	-34.0066354161857	-28.0274440960687	-22.0482527759518	-33.8997871866199	-27.9324022408959	-21.9678978873904	-19.1283058921899	0.579072097596627	-0.153396274553329	11.1415906622605	0.169386966755381	0.192775011835825	0.130927891488639	-0.45321921456285	-0.41230030533863	-0.520510396728407	-0.451028202156104	-0.409928301288692	-0.518459760688316	0.00273971818760252	0.00496717213067767	0.0049600168412981
163	12.1735729393678	0.29	-19.1279548453288	-23.8303181613168	-14.4255915293409	0.400460719521128	-14.4542530650255	-17.2155300628921	-11.6929760671589	0.48	0.3	0.83	-19.4431408875997	-16.3245672797541	-13.2059936719084	-34.5864057743675	-29.0389351850362	-23.491464595705	-34.0079013073193	-28.5497908500826	-23.0965963640315	-19.1279548453288	0.613017636218162	0.0419845835322453	10.6754915471519	0.169386966755381	0.192775011835825	0.130927891488639	-0.45321921456285	-0.41230030533863	-0.520510396728407	-0.451028202156104	-0.409928301288692	-0.518459760688316	0.00273971818760252	0.00496717213067767	0.0049600168412981
163	12.1735729393678	0.29	-18.95932984367	-23.5569296557295	-14.3617300316105	0.340988870864258	-13.4025502620107	-16.3115868138113	-10.4935137102101	0.5	0.33	0.73	-17.8790012458572	-14.6904292983476	-11.501857350838	-31.184318041753	-25.6228529272969	-20.0613878128408	-31.3314801081953	-25.741640300748	-20.1538760507454	-18.95932984367	0.597770856520779	0.377135402705058	11.1893858462489	0.169386966755381	0.192775011835825	0.130927891488639	-0.45321921456285	-0.41230030533863	-0.520510396728407	-0.451028202156104	-0.409928301288692	-0.518459760688316	0.00273971818760252	0.00496717213067767	0.0049600168412981
163	12.1735729393678	0.29	-18.9439610792441	-23.5225060215177	-14.3654161369705	0.327934862809818	-13.8372059043704	-16.9299625885252	-10.7444492202157	0.52	0.33	0.78	-18.2641162448653	-14.927637070672	-11.5911578964787	-31.5333655310754	-25.7728668583714	-20.0123681856674	-31.5541928316851	-25.7865412555875	-20.022285068706	-18.9439610792441	0.625344020155473	0.478739402747183	10.2920873333499	0.169386966755381	0.192775011835825	0.130927891488639	-0.45321921456285	-0.41230030533863	-0.520510396728407	-0.451028202156104	-0.409928301288692	-0.518459760688316	0.00273971818760252	0.00496717213067767	0.0049600168412981
163	12.1735729393678	0.29	-18.9128836608445	-23.5210821139821	-14.3046852077068	0.320608928920454	-13.0471405125274	-16.0124696972983	-10.0818113277565	0.51	0.32	0.73	-17.4814887511889	-14.244113769871	-11.0067387885531	-30.4129095185327	-24.7807809403711	-19.1486523622094	-30.5315211740009	-24.8747768829065	-19.2221140562433	-18.9128836608445	0.60652567338942	-0.872337357202201	9.73745526619385	0.169386966755381	0.192775011835825	0.130927891488639	-0.45321921456285	-0.41230030533863	-0.520510396728407	-0.451028202156104	-0.409928301288692	-0.518459760688316	0.00273971818760252	0.00496717213067767	0.0049600168412981
163	12.1735729393678	0.29	-18.8061058224269	-23.4324517903877	-14.1797598544662	0.291686754579127	-12.7235711544576	-15.8191994794773	-9.62794282943784	0.47	0.32	0.72	-18.1223176050933	-14.5759965813202	-11.0296755575471	-32.5478349875258	-26.1786125729424	-19.809390158359	-32.6830524787238	-26.2841519091253	-19.8850019731415	-18.8061058224269	0.569449200261462	-0.0327822565385296	11.2776133545808	0.169386966755381	0.192775011835825	0.130927891488639	-0.45321921456285	-0.41230030533863	-0.520510396728407	-0.451028202156104	-0.409928301288692	-0.518459760688316	0.00273971818760252	0.00496717213067767	0.0049600168412981
163	12.1735729393678	0.29	-18.7042087993526	-23.2469159929258	-14.1615016057794	0.35693039251747	-14.2436093279039	-17.2285983787002	-11.2586202771076	0.48	0.31	0.79	-19.3695864161664	-16.013654488344	-12.6577225605216	-34.3511680704617	-28.3995602658965	-22.4479524613314	-34.1274590059602	-28.2103426049655	-22.3036222680692	-18.7042087993526	0.60651225764921	-0.0760789373748463	10.5720365972426	0.169386966755381	0.192775011835825	0.130927891488639	-0.45321921456285	-0.41230030533863	-0.520510396728407	-0.451028202156104	-0.409928301288692	-0.518459760688316	0.00273971818760252	0.00496717213067767	0.0049600168412981
163	12.1735729393678	0.29	-18.6942596927414	-23.3172506460914	-14.0712687393914	0.359649940422982	-13.5508604231523	-16.3739266359349	-10.7277942103697	0.51	0.31	0.74	-17.7692537049899	-14.705615954786	-11.6419782045821	-30.7949532780315	-25.4855248155492	-20.1760963530669	-30.7675548726105	-25.464440644376	-20.1584559848504	-18.6942596927414	0.592767015810513	-0.816670376236239	10.1085514919796	0.169386966755381	0.192775011835825	0.130927891488639	-0.45321921456285	-0.41230030533863	-0.520510396728407	-0.451028202156104	-0.409928301288692	-0.518459760688316	0.00273971818760252	0.00496717213067767	0.0049600168412981
163	12.1735729393678	0.29	-18.6770034963006	-23.2024828044073	-14.1515241881939	0.305956509720533	-13.2577462936471	-16.3753338479106	-10.1401587393835	0.52	0.33	0.79	-17.5385020422925	-14.1994668693116	-10.8604316963308	-30.1425273556998	-24.4038982070691	-18.6652690584384	-30.1409698152319	-24.403887882233	-18.671528949657	-18.6770034963006	0.638649559024053	0.147410747551653	9.92899686106877	0.169386966755381	0.192775011835825	0.130927891488639	-0.45321921456285	-0.41230030533863	-0.520510396728407	-0.451028202156104	-0.409928301288692	-0.518459760688316	0.00273971818760252	0.00496717213067767	0.0049600168412981
163	12.1735729393678	0.29	-18.6745366775155	-23.2489392328204	-14.1001341222106	0.369777726642017	-14.2139173752349	-17.1110991734585	-11.3167355770113	0.47	0.29	0.73	-19.3900195417749	-16.1069802049001	-12.8239408680253	-34.5693946231386	-28.7162451636861	-22.8630957042336	-34.2707679506011	-28.4771985267035	-22.6687819006694	-18.6745366775155	0.616569032545726	-0.508415741778058	10.7224691938906	0.169386966755381	0.192775011835825	0.130927891488639	-0.45321921456285	-0.41230030533863	-0.520510396728407	-0.451028202156104	-0.409928301288692	-0.518459760688316	0.00273971818760252	0.00496717213067767	0.0049600168412981
163	12.1735729393678	0.29	-18.6560390079975	-23.2420256815157	-14.0700523344793	0.384142401377259	-14.9751983444179	-17.9356097821056	-12.0147869067301	0.48	0.3	0.64	-20.1625549953324	-16.8345689861395	-13.5065829769466	-35.7552206272514	-29.8535442756856	-23.9518679241198	-36.0516750746971	-30.1099898428158	-24.1662611800832	-18.6560390079975	0.570583696851305	0.437452466881832	12.0841756252363	0.169386966755381	0.192775011835825	0.130927891488639	-0.45321921456285	-0.41230030533863	-0.520510396728407	-0.451028202156104	-0.409928301288692	-0.518459760688316	0.00273971818760252	0.00496717213067767	0.0049600168412981
163	12.1735729393678	0.29	-18.5894042108365	-23.173373212413	-14.00543520926	0.373586554958642	-14.7180050096455	-17.6935692052491	-11.7424408140418	0.52	0.3	0.75	-18.8981424854762	-15.7200027053738	-12.5418629252713	-32.422994265763	-26.9703521372972	-21.5177100088315	-32.2984371565566	-26.870684275002	-21.4380600154325	-18.5894042108365	0.618781211252954	-0.743677518245988	9.79338428308087	0.169386966755381	0.192775011835825	0.130927891488639	-0.45321921456285	-0.41230030533863	-0.520510396728407	-0.451028202156104	-0.409928301288692	-0.518459760688316	0.00273971818760252	0.00496717213067767	0.0049600168412981
163	12.1735729393678	0.29	-18.5889383887041	-23.0902943401863	-14.087582437222	0.379205396089511	-14.3230694269085	-17.1843356682442	-11.4618031855728	0.55	0.32	0.76	-17.8293208456172	-14.8606617815499	-11.8920027174827	-30.0464244118837	-25.0435647435034	-20.0407050751232	-30.004518144766	-25.0021555653008	-20.0087851333491	-18.5889383887041	0.630259183592969	-1.37211741820055	8.64625941856513	0.169386966755381	0.192775011835825	0.130927891488639	-0.45321921456285	-0.41230030533863	-0.520510396728407	-0.451028202156104	-0.409928301288692	-0.518459760688316	0.00273971818760252	0.00496717213067767	0.0049600168412981
163	12.1735729393678	0.29	-18.5485631980079	-23.0428954751441	-14.0542309208717	0.408640870499733	-15.9696167849465	-18.969019006749	-12.970214563144	0.49	0.34	0.81	-21.0133946283048	-17.6907334768069	-14.368072325309	-36.9047899568549	-31.0693638363812	-25.2339377159075	-36.8821349749037	-31.0458787935624	-25.2213526990701	-18.5485631980079	0.63950283710814	0.0975369361114991	9.85422402467753	0.169386966755381	0.192775011835825	0.130927891488639	-0.45321921456285	-0.41230030533863	-0.520510396728407	-0.451028202156104	-0.409928301288692	-0.518459760688316	0.00273971818760252	0.00496717213067767	0.0049600168412981
163	12.1735729393678	0.29	-18.5484966487659	-23.0490914368314	-14.0479018607004	0.406446242059734	-14.609101494061	-17.3654710281286	-11.8527319599934	0.52	0.32	0.85	-18.5245607482691	-15.5842123525472	-12.6438639568253	-31.7571806986278	-26.7164579204326	-21.6757351422374	-31.3941660850879	-26.4062719435002	-21.4260483806982	-18.5484966487659	0.647197555695164	-0.848530998636941	8.73063482402442	0.169386966755381	0.192775011835825	0.130927891488639	-0.45321921456285	-0.41230030533863	-0.520510396728407	-0.451028202156104	-0.409928301288692	-0.518459760688316	0.00273971818760252	0.00496717213067767	0.0049600168412981
163	12.1735729393678	0.29	-18.4754232158489	-23.0425254223672	-13.9083210093306	0.327111307335355	-12.745144032874	-15.5991445414159	-9.89114352433213	0.47	0.33	0.69	-17.8550287673239	-14.5882944251504	-11.3215600829768	-32.049249908828	-26.1855581342355	-20.3218663596429	-32.3813857419099	-26.4659504245681	-20.530486846401	-18.4754232158489	0.584841388682384	-0.0416610566158435	11.192044425281	0.169386966755381	0.192775011835825	0.130927891488639	-0.45321921456285	-0.41230030533863	-0.520510396728407	-0.451028202156104	-0.409928301288692	-0.518459760688316	0.00273971818760252	0.00496717213067767	0.0049600168412981
163	12.1735729393678	0.29	-18.4373569770668	-22.8961772621381	-13.9785366919954	0.391223795585507	-15.3022732094211	-18.2825569702236	-12.3219894486185	0.46	0.34	0.72	-21.0484048015006	-17.6172535066966	-14.1861022118926	-37.9311008202463	-31.7478604787525	-25.5646201372588	-38.2759489033515	-32.0209894532509	-25.8094057464898	-18.4373569770668	0.59975788939695	0.703373175200993	11.4467667647931	0.169386966755381	0.192775011835825	0.130927891488639	-0.45321921456285	-0.41230030533863	-0.520510396728407	-0.451028202156104	-0.409928301288692	-0.518459760688316	0.00273971818760252	0.00496717213067767	0.0049600168412981
163	12.1735729393678	0.29	-18.3085742457547	-22.821614937217	-13.7955335542923	0.377271281425995	-14.7051206160689	-17.6548123175353	-11.7554289146026	0.47	0.31	0.79	-20.1725766012502	-16.8022274450147	-13.4318782887791	-36.1661280725941	-30.1236436818684	-24.0811592911426	-35.8908805544139	-29.9078012290475	-23.9090519714195	-18.3085742457547	0.605754944530439	-0.238358107620726	10.3412105014169	0.169386966755381	0.192775011835825	0.130927891488639	-0.45321921456285	-0.41230030533863	-0.520510396728407	-0.451028202156104	-0.409928301288692	-0.518459760688316	0.00273971818760252	0.00496717213067767	0.0049600168412981
163	12.1735729393678	0.29	-18.3038198841436	-22.8234513757155	-13.7841883925716	0.367017274802383	-15.1374651134804	-18.2412477027982	-12.0336825241626	0.53	0.36	0.71	-19.4333004774138	-16.1266878674921	-12.8200752575704	-33.2877314516451	-27.6237613657801	-21.9597912799151	-33.8092662334091	-28.0550373844757	-22.3029134241115	-18.3038198841436	0.616822232820799	-0.0820048699756073	9.94613622099977	0.169386966755381	0.192775011835825	0.130927891488639	-0.45321921456285	-0.41230030533863	-0.520510396728407	-0.451028202156104	-0.409928301288692	-0.518459760688316	0.00273971818760252	0.00496717213067767	0.0049600168412981
163	12.1735729393678	0.29	-18.1683040111837	-22.6514461934004	-13.685161828967	0.321110344120115	-13.4188841810335	-16.4651957076997	-10.3725726543673	0.5	0.34	0.76	-18.1276877454477	-14.7737899168942	-11.4198920883406	-31.7091640346191	-25.8424866130785	-19.9758091915378	-31.8779592252293	-25.9829072795128	-20.0824254556135	-18.1683040111837	0.612965065770681	1.80813659782808	12.0887081829776	0.169386966755381	0.192775011835825	0.130927891488639	-0.45321921456285	-0.41230030533863	-0.520510396728407	-0.451028202156104	-0.409928301288692	-0.518459760688316	0.00273971818760252	0.00496717213067767	0.0049600168412981
163	12.1735729393678	0.29	-18.1260066985703	-22.5807981998792	-13.6712151972615	0.402410510711322	-15.1846274374922	-18.073686494294	-12.2955683806904	0.5	0.34	0.79	-19.8896598224487	-16.7103194114654	-13.5309790004821	-34.7810890397936	-29.2213699239636	-23.6616508081336	-34.8419217227492	-29.2742818487497	-23.7134810945051	-18.1260066985703	0.617901998510856	-1.83870638597821	8.6032725099737	0.169386966755381	0.192775011835825	0.130927891488639	-0.45321921456285	-0.41230030533863	-0.520510396728407	-0.451028202156104	-0.409928301288692	-0.518459760688316	0.00273971818760252	0.00496717213067767	0.0049600168412981
163	12.1735729393678	0.29	-18.0667981396962	-22.4415541586057	-13.6920421207868	0.34571505243114	-13.9222133985333	-16.9125361685359	-10.9318906285306	0.49	0.34	0.75	-18.8742044532752	-15.5370371130323	-12.1998697727894	-33.3090989414142	-27.4196831837653	-21.5302674261163	-33.4987677424439	-27.5872934283872	-21.660559215355	-18.0667981396962	0.627665593998916	1.87044007655912	11.9511433539757	0.169386966755381	0.192775011835825	0.130927891488639	-0.45321921456285	-0.41230030533863	-0.520510396728407	-0.451028202156104	-0.409928301288692	-0.518459760688316	0.00273971818760252	0.00496717213067767	0.0049600168412981
163	12.1735729393678	0.29	-18.0015302737922	-22.3561903255751	-13.6468702220094	0.354550898926944	-14.7525010595284	-17.8602277719416	-11.6447743471152	0.53	0.33	0.79	-19.040328907271	-15.7272614865285	-12.4141940657861	-32.628487739388	-26.9510448630635	-21.273601986739	-32.6111510006597	-26.9435188065899	-21.2707309780721	-18.0015302737922	0.653048823148999	-0.587207051748677	9.17290657316519	0.169386966755381	0.192775011835825	0.130927891488639	-0.45321921456285	-0.41230030533863	-0.520510396728407	-0.451028202156104	-0.409928301288692	-0.518459760688316	0.00273971818760252	0.00496717213067767	0.0049600168412981
163	12.1735729393678	0.29	-17.6308826275224	-21.9467109098092	-13.3150543452356	0.338591723385169	-13.4523022085196	-16.3877794687478	-10.5168249482914	0.52	0.3	0.78	-17.5029840446603	-14.3677446580661	-11.2325052714719	-30.0288546221354	-24.6499062379396	-19.2709578537439	-29.7901859117138	-24.4559630596541	-19.1175232079679	-17.6308826275224	0.637529037808372	0.0920052218569954	10.0583463316326	0.169386966755381	0.192775011835825	0.130927891488639	-0.45321921456285	-0.41230030533863	-0.520510396728407	-0.451028202156104	-0.409928301288692	-0.518459760688316	0.00273971818760252	0.00496717213067767	0.0049600168412981
163	12.1735729393678	0.29	-17.5159158844863	-21.7702992334533	-13.2615325355194	0.343306208561666	-14.4888592659487	-17.617533041707	-11.3601854901903	0.52	0.34	0.79	-18.9005513766448	-15.5440281165782	-12.1875048565115	-32.5176856477797	-26.7429139987801	-20.9681423497806	-32.6003866116512	-26.8144176263664	-21.0254840384248	-17.5159158844863	0.642996781799993	1.1138917468475	10.9746207198027	0.169386966755381	0.192775011835825	0.130927891488639	-0.45321921456285	-0.41230030533863	-0.520510396728407	-0.451028202156104	-0.409928301288692	-0.518459760688316	0.00273971818760252	0.00496717213067767	0.0049600168412981
163	12.1735729393678	0.29	-17.4209855711232	-21.6493899395948	-13.1925812026516	0.404157333965899	-14.2803869029193	-16.9875598576105	-11.5732139482281	0.5	0.32	0.84	-18.6225224369581	-15.6547984370408	-12.6870744371235	-32.484080502697	-27.3073497107513	-22.1306189188056	-32.0835074124704	-26.9790165473752	-21.8610024707034	-17.4209855711232	0.636459130228408	-1.05589416853576	9.24416273856787	0.169386966755381	0.192775011835825	0.130927891488639	-0.45321921456285	-0.41230030533863	-0.520510396728407	-0.451028202156104	-0.409928301288692	-0.518459760688316	0.00273971818760252	0.00496717213067767	0.0049600168412981
163	12.1735729393678	0.29	-17.4040894138799	-21.7046839824361	-13.1034948453237	0.353283922666523	-12.7929776404851	-15.4953923380942	-10.090562942876	0.51	0.33	0.85	-16.8650421950471	-13.9237589471459	-10.9824756992448	-29.2825955103522	-24.1756763201376	-19.068757129923	-29.0730305291272	-24.0022138081612	-18.9321991512108	-17.4040894138799	0.640317186028108	1.34725431213288	11.2641636835259	0.169386966755381	0.192775011835825	0.130927891488639	-0.45321921456285	-0.41230030533863	-0.520510396728407	-0.451028202156104	-0.409928301288692	-0.518459760688316	0.00273971818760252	0.00496717213067767	0.0049600168412981
163	12.1735729393678	0.29	-17.3544103036855	-21.6232666985408	-13.0855539088302	0.394483380128809	-14.8806204243929	-17.7590471537387	-12.0021936950472	0.5	0.3	0.72	-19.5394831858699	-16.3724793374697	-13.2054754890696	-34.1642815743041	-28.6268571606485	-23.089432746993	-34.1408543040236	-28.6082723954221	-23.066359789282	-17.3544103036855	0.631418898795488	0.900287792139736	11.5252259879738	0.169386966755381	0.192775011835825	0.130927891488639	-0.45321921456285	-0.41230030533863	-0.520510396728407	-0.451028202156104	-0.409928301288692	-0.518459760688316	0.00273971818760252	0.00496717213067767	0.0049600168412981
163	12.1735729393678	0.29	-17.3324810824489	-21.5295643158477	-13.1353978490502	0.369357932503315	-13.741236342911	-16.5445973240232	-10.9378753617988	0.49	0.32	0.73	-18.3303509098841	-15.2244070476996	-12.1184631855151	-32.1957588263622	-26.7404230280065	-21.2850872296509	-32.2643029361224	-26.8019159996784	-21.327453024632	-17.3324810824489	0.603531407608891	1.3852132084345	12.1860656993339	0.169386966755381	0.192775011835825	0.130927891488639	-0.45321921456285	-0.41230030533863	-0.520510396728407	-0.451028202156104	-0.409928301288692	-0.518459760688316	0.00273971818760252	0.00496717213067767	0.0049600168412981
163	12.1735729393678	0.29	-17.2224602756967	-21.4063223515786	-13.0385981998148	0.404323675723786	-15.4357609003617	-18.3609509495202	-12.5105708512033	0.45	0.3	0.75	-21.3730753488687	-17.9680062158858	-14.5629370829029	-38.8095811635547	-32.6266007207796	-26.4436202780045	-38.6487480185348	-32.4925131024138	-26.3353588709187	-17.2224602756967	0.638000536918441	-0.326165005012829	10.137641424825	0.169386966755381	0.192775011835825	0.130927891488639	-0.45321921456285	-0.41230030533863	-0.520510396728407	-0.451028202156104	-0.409928301288692	-0.518459760688316	0.00273971818760252	0.00496717213067767	0.0049600168412981
163	12.1735729393678	0.29	-17.1552942699393	-21.3611887030431	-12.9493998368354	0.411812745402362	-15.7713296657947	-18.7141360145025	-12.8285233170869	0.53	0.34	0.85	-19.7839128229978	-16.6728835875214	-13.5618543520449	-33.7259195062841	-28.4225034168537	-23.1190873274233	-33.5461571873536	-28.2775542054983	-22.9986292103736	-17.1552942699393	0.676020740217358	0.161972270354142	9.25911108966238	0.169386966755381	0.192775011835825	0.130927891488639	-0.45321921456285	-0.41230030533863	-0.520510396728407	-0.451028202156104	-0.409928301288692	-0.518459760688316	0.00273971818760252	0.00496717213067767	0.0049600168412981
163	12.1735729393678	0.29	-17.1499852955457	-21.3156861931567	-12.9842843979346	0.369370319413826	-13.2460036970083	-15.9482600059506	-10.5437473880659	0.5	0.32	0.82	-17.4193132002184	-14.467803193787	-11.5162931873556	-30.3136159642574	-25.1773089341672	-20.041001904077	-30.0241511203323	-24.9374564452561	-19.8500787627989	-17.1499852955457	0.636660846810384	-0.0521617030002028	10.2766050050078	0.169386966755381	0.192775011835825	0.130927891488639	-0.45321921456285	-0.41230030533863	-0.520510396728407	-0.451028202156104	-0.409928301288692	-0.518459760688316	0.00273971818760252	0.00496717213067767	0.0049600168412981
163	12.1735729393678	0.29	-17.0610760312452	-21.1891650848032	-12.9329869776871	0.428468765006458	-14.6092950510304	-17.2436550483166	-11.9749350537442	0.43	0.29	0.71	-20.6969069403522	-17.5349842761348	-14.3730616119174	-38.4020996652114	-32.5353066398135	-26.6685136144157	-38.2595170421549	-32.3930025090893	-26.5489757987784	-17.0610760312452	0.593449389657158	0.186203229004765	11.8983198918549	0.169386966755381	0.192775011835825	0.130927891488639	-0.45321921456285	-0.41230030533863	-0.520510396728407	-0.451028202156104	-0.409928301288692	-0.518459760688316	0.00273971818760252	0.00496717213067767	0.0049600168412981
163	12.1735729393678	0.29	-17.0143177744811	-21.1929713687925	-12.8356641801697	0.40881854854887	-15.4975715397969	-18.4072447474783	-12.5878983321154	0.49	0.3	0.74	-20.5473598786774	-17.2993940180743	-14.0514281574711	-36.2677878921632	-30.5348597880722	-24.8019316839812	-36.1356464911812	-30.4276100696072	-24.7139396697885	-17.0143177744811	0.611627152781167	-0.618891525309228	10.4249518792487	0.169386966755381	0.192775011835825	0.130927891488639	-0.45321921456285	-0.41230030533863	-0.520510396728407	-0.451028202156104	-0.409928301288692	-0.518459760688316	0.00273971818760252	0.00496717213067767	0.0049600168412981
163	12.1735729393678	0.29	-17.0088230768568	-21.1912644633774	-12.8263816903362	0.339578209129797	-14.0860479112271	-17.1530594735879	-11.0190363488662	0.5	0.35	0.75	-18.8124504213252	-15.4487354498132	-12.0850204783011	-32.8249690491145	-26.9557793711572	-21.0865896931998	-33.0998863722803	-27.1878316672859	-21.2611062760722	-17.0088230768568	0.621945942993437	-0.638528156723236	9.32109573147346	0.169386966755381	0.192775011835825	0.130927891488639	-0.45321921456285	-0.41230030533863	-0.520510396728407	-0.451028202156104	-0.409928301288692	-0.518459760688316	0.00273971818760252	0.00496717213067767	0.0049600168412981
163	12.1735729393678	0.29	-16.9934049943041	-21.159514482628	-12.8272955059802	0.408491511203505	-14.6315346072281	-17.3804686095424	-11.8826006049137	0.5	0.34	0.78	-19.0743957416415	-16.0575464146326	-13.0406970876236	-33.2961834399005	-28.0299841870803	-22.76378493426	-33.3552905144712	-28.0801659227864	-22.8068428093414	-16.9934049943041	0.629557300163779	0.454988410682769	10.4996267582521	0.169386966755381	0.192775011835825	0.130927891488639	-0.45321921456285	-0.41230030533863	-0.520510396728407	-0.451028202156104	-0.409928301288692	-0.518459760688316	0.00273971818760252	0.00496717213067767	0.0049600168412981
163	12.1735729393678	0.29	-16.8575988514642	-20.9590383408428	-12.7561593620856	0.373251580986352	-15.4876243621777	-18.6210259835054	-12.35422274085	0.46	0.32	0.72	-21.5257585104968	-17.9035710608447	-14.2813836111926	-38.8999963483608	-32.3542071026144	-25.8084178568679	-39.1343962417807	-32.5452892590906	-25.9641063982264	-16.8575988514642	0.608350397503149	-0.84388740886624	9.95218888188094	0.169386966755381	0.192775011835825	0.130927891488639	-0.45321921456285	-0.41230030533863	-0.520510396728407	-0.451028202156104	-0.409928301288692	-0.518459760688316	0.00273971818760252	0.00496717213067767	0.0049600168412981
163	12.1735729393678	0.29	-16.7623643940835	-20.8894046608621	-12.635324127305	0.336448885261982	-13.3338068645597	-16.2574022415157	-10.4102114876037	0.48	0.31	0.8	-18.1935548791521	-14.9217779897759	-11.6500011003996	-32.1668828132781	-26.3822593853215	-20.5976359573649	-31.8604016212012	-26.1312138153638	-20.4011958592292	-16.7623643940835	0.65277860439447	-2.02641976466489	7.80350732555009	0.169386966755381	0.192775011835825	0.130927891488639	-0.45321921456285	-0.41230030533863	-0.520510396728407	-0.451028202156104	-0.409928301288692	-0.518459760688316	0.00273971818760252	0.00496717213067767	0.0049600168412981
163	12.1735729393678	0.29	-16.6426059934549	-20.7001072077448	-12.585104779165	0.322358459607503	-13.7823698515239	-16.902263832261	-10.6624758707867	0.55	0.36	0.81	-17.5085014076873	-14.2767054367055	-11.0449094657238	-29.4770331268088	-24.0360330847441	-18.5950330426794	-29.5894435711832	-24.1207377692581	-18.6622957630626	-16.6426059934549	0.672023698955881	0.751226117344117	9.85779074790506	0.169386966755381	0.192775011835825	0.130927891488639	-0.45321921456285	-0.41230030533863	-0.520510396728407	-0.451028202156104	-0.409928301288692	-0.518459760688316	0.00273971818760252	0.00496717213067767	0.0049600168412981
163	12.1735729393678	0.29	-16.4592679375398	-20.4735815401365	-12.444954334943	0.391072741389762	-14.7086523583249	-17.5742306596213	-11.8430740570285	0.5	0.33	0.76	-19.3706867394448	-16.2121860530222	-13.0536853665996	-33.9084497443998	-28.3794840843892	-22.8505184243786	-33.9796721726558	-28.443119203971	-22.9019773977893	-16.4592679375398	0.631036732016957	-0.525974570859337	9.8280926156769	0.169386966755381	0.192775011835825	0.130927891488639	-0.45321921456285	-0.41230030533863	-0.520510396728407	-0.451028202156104	-0.409928301288692	-0.518459760688316	0.00273971818760252	0.00496717213067767	0.0049600168412981
163	12.1735729393678	0.29	-16.3706977726247	-20.3249435815424	-12.416451963707	0.396679585852814	-14.0477061411354	-16.7525671906504	-11.3428450916204	0.51	0.33	0.82	-18.254157129442	-15.3068501257304	-12.3595431220187	-31.717707598687	-26.5965825264965	-21.4754574543061	-31.574418334906	-26.4821028477999	-21.3776160353164	-16.3706977726247	0.634078262157861	-0.361685498727077	9.613072905214	0.169386966755381	0.192775011835825	0.130927891488639	-0.45321921456285	-0.41230030533863	-0.520510396728407	-0.451028202156104	-0.409928301288692	-0.518459760688316	0.00273971818760252	0.00496717213067767	0.0049600168412981
163	12.1735729393678	0.29	-16.1295855803148	-20.0611918006342	-12.1979793599954	0.384768718051082	-15.1715417984779	-18.166801655141	-12.1762819418148	0.45	0.3	0.7	-21.294051710883	-17.7831850494822	-14.2723183880813	-38.8527288698086	-32.4468671603744	-26.0410054509402	-38.9400056983708	-32.5104588452203	-26.0855021366112	-16.1295855803148	0.589623397843785	-1.51927403341061	9.73204041704413	0.169386966755381	0.192775011835825	0.130927891488639	-0.45321921456285	-0.41230030533863	-0.520510396728407	-0.451028202156104	-0.409928301288692	-0.518459760688316	0.00273971818760252	0.00496717213067767	0.0049600168412981
163	12.1735729393678	0.29	-16.1226767857009	-20.0955290715608	-12.1498244998411	0.395393078156473	-14.4630872406883	-17.2554285018739	-11.6707459795026	0.47	0.29	0.76	-19.7760121116785	-16.575780103812	-13.3755480959456	-35.5281037946526	-29.7788063983739	-24.0295090020953	-35.127824867224	-29.445549340847	-23.7599311970972	-16.1226767857009	0.618712686683191	0.320491486987072	11.2061716926088	0.169386966755381	0.192775011835825	0.130927891488639	-0.45321921456285	-0.41230030533863	-0.520510396728407	-0.451028202156104	-0.409928301288692	-0.518459760688316	0.00273971818760252	0.00496717213067767	0.0049600168412981
163	12.1735729393678	0.29	-15.9751876877827	-19.8456461493752	-12.1047292261901	0.421914901460057	-14.0605791537948	-16.630218220204	-11.4909400873856	0.55	0.33	0.86	-17.2537146771908	-14.5877352722228	-11.9217558672548	-29.0756917304401	-24.5830246851791	-20.0903576399181	-28.823191479483	-24.368434084134	-19.9192504635159	-15.9751876877827	0.661622757343033	-0.754724368014463	9.11794482894593	0.169386966755381	0.192775011835825	0.130927891488639	-0.45321921456285	-0.41230030533863	-0.520510396728407	-0.451028202156104	-0.409928301288692	-0.518459760688316	0.00273971818760252	0.00496717213067767	0.0049600168412981
163	12.1735729393678	0.29	-15.9008846770489	-19.7661499140726	-12.0356194400251	0.326112324560951	-12.2445959620419	-14.9927436697456	-9.4964482543382	0.51	0.36	0.84	-16.2272288237323	-13.2528018157983	-10.2783748078642	-28.0749602796778	-22.9288616444986	-17.7827630093195	-28.095621066115	-22.9487360191563	-17.8009474016832	-15.9008846770489	0.657907169858563	0.327991866579979	9.74656547063273	0.169386966755381	0.192775011835825	0.130927891488639	-0.45321921456285	-0.41230030533863	-0.520510396728407	-0.451028202156104	-0.409928301288692	-0.518459760688316	0.00273971818760252	0.00496717213067767	0.0049600168412981
163	12.1735729393678	0.29	-15.8677690508384	-19.7171226499145	-12.0184154517624	0.367895151186483	-12.7725785910125	-15.3865243658324	-10.1586328161926	0.52	0.31	0.78	-16.4735130196644	-13.6749037476566	-10.8762944756488	-28.3057607512145	-23.4970253955547	-18.6882900398948	-28.1715620068525	-23.3881797891304	-18.6010288556208	-15.8677690508384	0.643771182094466	-1.798406916929	8.4379796461751	0.169386966755381	0.192775011835825	0.130927891488639	-0.45321921456285	-0.41230030533863	-0.520510396728407	-0.451028202156104	-0.409928301288692	-0.518459760688316	0.00273971818760252	0.00496717213067767	0.0049600168412981
163	12.1735729393678	0.29	-15.800174152641	-19.6442001235592	-11.9561481817228	0.337178610451334	-12.3963974184832	-15.1100184817769	-9.6827763551896	0.5	0.32	0.84	-16.6457727055692	-13.656344235769	-10.6669157659688	-29.1284593507227	-23.8972545755107	-18.6660498002986	-28.8813832972046	-23.6883298338784	-18.5049504888949	-15.800174152641	0.661565268950964	-0.604236408140731	9.19304670739727	0.169386966755381	0.192775011835825	0.130927891488639	-0.45321921456285	-0.41230030533863	-0.520510396728407	-0.451028202156104	-0.409928301288692	-0.518459760688316	0.00273971818760252	0.00496717213067767	0.0049600168412981
163	12.1735729393678	0.29	-15.660115464533	-19.4796779654934	-11.8405529635726	0.416124210897767	-14.1314919705162	-16.7449902524741	-11.5179936885582	0.44	0.29	0.77	-19.8885823401319	-16.7844434309538	-13.6803045217756	-36.6272050095232	-30.9105616480159	-25.1939182865086	-36.2036995836392	-30.5553880856991	-24.9026712300389	-15.660115464533	0.614073295604624	1.59818376214466	13.1591451680252	0.169386966755381	0.192775011835825	0.130927891488639	-0.45321921456285	-0.41230030533863	-0.520510396728407	-0.451028202156104	-0.409928301288692	-0.518459760688316	0.00273971818760252	0.00496717213067767	0.0049600168412981
163	12.1735729393678	0.29	-15.5925220144918	-19.3678484401726	-11.817195588811	0.380592738007339	-12.2450374670289	-14.6839907267438	-9.80608420731399	0.5	0.32	0.8	-16.1154591066781	-13.43874456419	-10.762030021702	-28.1314650778498	-23.4589390780058	-18.7864130781619	-27.9715374800516	-23.3246994989844	-18.6774808976502	-15.5925220144918	0.609043662399858	-0.724491967957481	10.2139940390042	0.169386966755381	0.192775011835825	0.130927891488639	-0.45321921456285	-0.41230030533863	-0.520510396728407	-0.451028202156104	-0.409928301288692	-0.518459760688316	0.00273971818760252	0.00496717213067767	0.0049600168412981
163	12.1735729393678	0.29	-15.4371064286711	-19.2267979517265	-11.6474149056157	0.399020499451419	-13.9117152607043	-16.5773360507077	-11.2460944707009	0.55	0.37	0.79	-17.1197948507378	-14.3669471715251	-11.6140994923124	-28.7696723534458	-24.1435348056305	-19.5173972578153	-29.0368659935065	-24.3594950780936	-19.6952283977676	-15.4371064286711	0.689824557835035	0.478460399117404	9.47907149207947	0.169386966755381	0.192775011835825	0.130927891488639	-0.45321921456285	-0.41230030533863	-0.520510396728407	-0.451028202156104	-0.409928301288692	-0.518459760688316	0.00273971818760252	0.00496717213067767	0.0049600168412981
163	12.1735729393678	0.29	-15.3888795938656	-19.1520170898159	-11.6257420979154	0.449696689049719	-16.8840900475921	-19.8002029814316	-13.9679771137525	0.42	0.27	0.73	-24.0721819659313	-20.52690511991	-16.9816282738888	-45.0806777500154	-38.4413343262962	-31.8019909025771	-44.4537489650182	-37.9039887486534	-31.3560658849876	-15.3888795938656	0.588146775707792	0.191199720283828	12.0800215762857	0.169386966755381	0.192775011835825	0.130927891488639	-0.45321921456285	-0.41230030533863	-0.520510396728407	-0.451028202156104	-0.409928301288692	-0.518459760688316	0.00273971818760252	0.00496717213067767	0.0049600168412981
163	12.1735729393678	0.29	-15.3881601430885	-19.1657197614473	-11.6106005247296	0.474754627075069	-18.375231937059	-21.3928537171286	-15.3576101569894	0.48	0.32	0.71	-23.9723227724167	-20.5908476184505	-17.2093724644843	-42.4211402392226	-36.4373216045553	-30.453502969888	-42.7184777320989	-36.6949193797235	-30.665094282488	-15.3881601430885	0.625695367154543	-0.273157933042102	10.2188309953587	0.169386966755381	0.192775011835825	0.130927891488639	-0.45321921456285	-0.41230030533863	-0.520510396728407	-0.451028202156104	-0.409928301288692	-0.518459760688316	0.00273971818760252	0.00496717213067767	0.0049600168412981
163	12.1735729393678	0.29	-15.1717892240779	-18.9037599490267	-11.4398184991291	0.334666393302403	-12.1812900785555	-14.8628803759007	-9.49969978121024	0.56	0.35	0.95	-15.2235383799185	-12.4768774515937	-9.73021652326885	-25.4569351918133	-20.8639445544668	-16.2709539171203	-25.1277687612731	-20.5936953336379	-16.0581995651489	-15.1717892240779	0.700344740634207	-0.540049722757189	8.06455456700244	0.169386966755381	0.192775011835825	0.130927891488639	-0.45321921456285	-0.41230030533863	-0.520510396728407	-0.451028202156104	-0.409928301288692	-0.518459760688316	0.00273971818760252	0.00496717213067767	0.0049600168412981
163	12.1735729393678	0.29	-14.7674086011376	-18.3648292926768	-11.1699879095984	0.355788951282874	-12.9943582733632	-15.7243300307593	-10.2643865159671	0.51	0.33	0.83	-17.0621607404435	-14.099922168088	-11.1376835957324	-29.5671587980599	-24.4338711917038	-19.3005835853477	-29.4086237845079	-24.3036079373477	-19.2039630028325	-14.7674086011376	0.66790762339592	0.0686788535397766	9.67766597841522	0.169386966755381	0.192775011835825	0.130927891488639	-0.45321921456285	-0.41230030533863	-0.520510396728407	-0.451028202156104	-0.409928301288692	-0.518459760688316	0.00273971818760252	0.00496717213067767	0.0049600168412981
163	12.1735729393678	0.29	-14.5151154543594	-18.092641383558	-10.9375895251609	0.400052588978615	-14.3509106511558	-17.0947771118223	-11.6070441904893	0.54	0.3	0.74	-17.8506731287895	-14.9854785153697	-12.1202839019498	-30.2003185953687	-25.3528941011372	-20.5054696069057	-30.0421413127851	-25.2184719084872	-20.391530263863	-14.5151154543594	0.650161651561219	1.66387287092164	11.7684089666411	0.169386966755381	0.192775011835825	0.130927891488639	-0.45321921456285	-0.41230030533863	-0.520510396728407	-0.451028202156104	-0.409928301288692	-0.518459760688316	0.00273971818760252	0.00496717213067767	0.0049600168412981
163	12.1735729393678	0.29	-14.3260050742113	-17.825348207923	-10.8266619404997	0.407800235676271	-13.4739577742386	-16.0090340000369	-10.9388815484404	0.55	0.36	0.86	-16.5370922451675	-13.918396489105	-11.2997007330425	-27.7947037913191	-23.3933331162168	-18.9919624411145	-27.7521839718846	-23.3574560413189	-18.9521597347649	-14.3260050742113	0.711239322708244	1.38297918162497	10.0091097287742	0.169386966755381	0.192775011835825	0.130927891488639	-0.45321921456285	-0.41230030533863	-0.520510396728407	-0.451028202156104	-0.409928301288692	-0.518459760688316	0.00273971818760252	0.00496717213067767	0.0049600168412981
163	12.1735729393678	0.29	-14.0929218683718	-17.5107665998404	-10.6750771369032	0.368479776019715	-13.5318117830828	-16.2976591710061	-10.7659643951595	0.49	0.35	0.76	-18.2086312970422	-15.11847615377	-12.0283210104977	-32.1585464646126	-26.7009754843091	-21.2434045040057	-32.4248973132533	-26.9264207238432	-21.4181184916705	-14.0929218683718	0.649526933764616	-0.786381152782363	9.06343450765392	0.169386966755381	0.192775011835825	0.130927891488639	-0.45321921456285	-0.41230030533863	-0.520510396728407	-0.451028202156104	-0.409928301288692	-0.518459760688316	0.00273971818760252	0.00496717213067767	0.0049600168412981
[truncated: 1,365 more rows]
